# Supplementary material for: Structure-based mechanism of RyR channel operation by calcium and magnesium ions
Source: PLoS Comput Biol. 2025 Apr 29;21(4):e1012950. doi: 10.1371/journal.pcbi.1012950 (PMC12119028; doi:10.1371/journal.pcbi.1012950)
Supplement: S2 File — The zipped dataset contains the structural description of the input files as well as all data output of the OHM server for the 9 analyzed structures. The content of individual directories and files of the S2 File is described in the file “Description of files.txt”. (ZIP) [file pcbi.1012950.s011.zip]

Archive with 62 entries (58 files):
- Description of files.txt
- E9Q401/7vmm/
- E9Q401/7vmm/7vmm_core__dimer.pdb
- E9Q401/7vmm/7vmm-sequence.txt
- E9Q401/7vmm/Ca_7vmm__net.txt
- E9Q401/7vmm/Ca_7vmm__paths.txt
- E9Q401/7vmm/EF12_7vmm__net.txt
- E9Q401/7vmm/EF12_7vmm__paths.txt
- E9Q401/7vmp/
- E9Q401/7vmp/7vmp_core__dimer.pdb
- E9Q401/7vmp/7vmp-sequence.txt
- E9Q401/7vmp/Ca_7vmp__net.txt
- E9Q401/7vmp/Ca_7vmp__paths.txt
- E9Q401/7vmp/EF12_7vmp__net.txt
- E9Q401/7vmp/EF12_7vmp__paths.txt
- E9Q401/E9Q401.fasta
- P11716/7k0t/7k0t_core__dimer.pdb
- P11716/7k0t/7k0t-sequence.txt
- P11716/7k0t/Ca_7k0t__net.txt
- P11716/7k0t/Ca_7k0t__paths.txt
- P11716/7k0t/EF12_7k0t__net.txt
- P11716/7k0t/EF12_7k0t__paths.txt
- P11716/7m6l/7m6l_core__dimer.pdb
- P11716/7m6l/7m6l-sequence.txt
- P11716/7m6l/Ca_7m6l__net.txt
- P11716/7m6l/Ca_7m6l__paths.txt
- P11716/7m6l/EF12_7m6l__net.txt
- P11716/7m6l/EF12_7m6l__paths.txt
- P11716/7tdg/7tdg_core__dimer.pdb
- P11716/7tdg/7tdg-sequence.txt
- P11716/7tdg/Ca_7tdg__net.txt
- P11716/7tdg/Ca_7tdg__paths.txt
- P11716/7tdg/EF12_7tdg__net.txt
- P11716/7tdg/EF12_7tdg__paths.txt
- P11716/7tdh/7tdh_core__dimer.pdb
- P11716/7tdh/7tdh-sequence.txt
- P11716/7tdh/Ca_7tdh__net.txt
- P11716/7tdh/Ca_7tdh__paths.txt
- P11716/7tdh/EF12_7tdh__net.txt
- P11716/7tdh/EF12_7tdh__paths.txt
- P11716/7tzc/7tzc_core__dimer.pdb
- P11716/7tzc/7tzc-sequence.txt
- P11716/7tzc/Ca_7tzc__net.txt
- P11716/7tzc/Ca_7tzc__paths.txt
- P11716/7tzc/EF12_7tzc__net.txt
- P11716/7tzc/EF12_7tzc__paths.txt
- P11716/P11716.fasta
- Q92736/7ua5/
- Q92736/7ua5/7ua5_core__dimer.pdb
- Q92736/7ua5/7ua5-sequence.txt
- Q92736/7ua5/Ca_7ua5__net.txt
- Q92736/7ua5/Ca_7ua5__paths.txt
- Q92736/7ua5/EF12_7ua5__net.txt
- Q92736/7ua5/EF12_7ua5__paths.txt
- Q92736/7ua9/
- Q92736/7ua9/7ua9_core__dimer.pdb
- Q92736/7ua9/7ua9-sequence.txt
- Q92736/7ua9/Ca_7ua9__net.txt
- Q92736/7ua9/Ca_7ua9__paths.txt
- Q92736/7ua9/EF12_7ua9__net.txt
- Q92736/7ua9/EF12_7ua9__paths.txt
- Q92736/Q92736.fasta
