# Supplementary material for: Structure-based mechanism of RyR channel operation by calcium and magnesium ions
Source: PLoS Comput Biol. 2025 Apr 29;21(4):e1012950. doi: 10.1371/journal.pcbi.1012950 (PMC12119028; doi:10.1371/journal.pcbi.1012950)
Supplement: S2 File — The zipped dataset contains the structural description of the input files as well as all data output of the OHM server for the 9 analyzed structures. The content of individual directories and files of the S2 File is described in the file “Description of files.txt”. (ZIP) [file pcbi.1012950.s011.zip › Description of files.txt]

Each directory contains data from the analysis of structures sharing the same UNIPROT Entry Identifier (the directory name corresponds to the identifier). The sequence of the UNIPROT Entry is given in FASTA format as uname.fasta, where uname is the UNIPROT Entry Identifier. The subdirectories correspond to the individual structures analyzed by the OHM server (the subdirectory name corresponds to the PDB code of the structure). 

Each subdirectory contains the following files:
nccc-sequence.txt: The sequence of residues in the analyzed monomer model created from the pdb file nccc.
nccc_core__dimer.pdb: The core dimer model created from the pdb file nccc. 
Ca_nccc__paths.txt and EF12__nccc_paths.txt: the "-paths.txt" files created by the OHM server for the activation and inhibition networks, respectively, using the core dimer model nccc_core__dimer.pdb.
Ca_nccc__net.txt and EF12__nccc_net.txt: the "-net.txt" files created by the OHM server for the full activation and inhibition networks, respectively, using the core dimer model nccc_core__dimer.pdb.

In all files, chain A/ denotes the chain containing the analyzed allosteric sites, and chain D/ denotes the neighboring chain, located counterclockwise when the molecule is viewed from the top (cytosolic) side.
