# Supplementary material for: Structure-based mechanism of RyR channel operation by calcium and magnesium ions
Source: PLoS Comput Biol. 2025 Apr 29;21(4):e1012950. doi: 10.1371/journal.pcbi.1012950 (PMC12119028; doi:10.1371/journal.pcbi.1012950)
Supplement: S2 File — The zipped dataset contains the structural description of the input files as well as all data output of the OHM server for the 9 analyzed structures. The content of individual directories and files of the S2 File is described in the file “Description of files.txt”. (ZIP) [file pcbi.1012950.s011.zip › E9Q401/7vmm/7vmm_core__dimer.pdb]

HELIX    1   1 HIS A 3613  SER A 3626  1                                  14
HELIX    2   2 LYS A 3638  LEU A 3643  1                                   6
HELIX    3   3 PRO A 3662  ALA A 3674  1                                  13
HELIX    4   4 PHE A 3685  LYS A 3696  1                                  12
HELIX    5   5 GLU A 3714  ARG A 3729  1                                  16
HELIX    6   6 ALA A 3735  SER A 3746  1                                  12
HELIX    7   7 PRO A 3752  ALA A 3763  1                                  12
HELIX    8   8 SER A 3770  GLU A 3782  1                                  13
HELIX    9   9 GLY A 3787  SER A 3798  1                                  12
HELIX   10  10 LEU A 3804  LEU A 3816  1                                  13
HELIX   11  11 GLY A 3825  LYS A 3827  1                                   3
HELIX   12  12 ASP A 3832  LEU A 3844  1                                  13
HELIX   13  13 SER A 3851  ARG A 3858  1                                   8
HELIX   14  14 ILE A 3869  TYR A 3891  1                                  23
HELIX   15  15 GLU A 3899  GLU A 3921  1                                  23
HELIX   16  16 THR A 3928  ALA A 3935  1                                   8
HELIX   17  17 LEU A 3939  LEU A 3957  1                                  19
HELIX   18  18 ILE A 3964  LEU A 3985  1                                  22
HELIX   19  19 THR A 3993  GLU A 4004  1                                  12
HELIX   20  20 SER A 4006  SER A 4027  1                                  22
HELIX   21  21 PHE A 4031  GLU A 4033  1                                   3
HELIX   22  22 ARG A 4045  MET A 4051  1                                   7
HELIX   23  23 GLN A 4059  SER A 4067  1                                   9
HELIX   24  24 TYR A 4079  HIS A 4107  1                                  29
HELIX   25  25 THR A 4112  PHE A 4128  1                                  17
HELIX   26  26 GLU A 4153  TRP A 4159  1                                   7
HELIX   27  27 PRO A 4162  GLU A 4178  1                                  17
HELIX   28  28 LYS A 4184  ALA A 4203  1                                  20
HELIX   29  29 PHE A 4478  ARG A 4495  1                                  18
HELIX   30  30 PHE A 4497  PHE A 4517  1                                  21
HELIX   31  31 MET A 4567  LEU A 4592  1                                  26
HELIX   32  32 VAL A 4594  GLU A 4610  1                                  17
HELIX   33  33 ILE A 4625  LEU A 4632  1                                   8
HELIX   34  34 PHE A 4647  LYS A 4655  1                                   9
HELIX   35  35 ARG A 4662  LEU A 4669  1                                   8
HELIX   36  36 ASP A 4672  ALA A 4681  1                                  10
HELIX   37  37 VAL A 4696  ASN A 4698  1                                   3
HELIX   38  38 VAL A 4702  THR A 4714  1                                  13
HELIX   39  39 ASN A 4716  TYR A 4733  1                                  18
HELIX   40  40 PHE A 4737  MET A 4747  1                                  11
HELIX   41  41 ARG A 4753  THR A 4760  1                                   8
HELIX   42  42 GLY A 4763  PHE A 4787  1                                  25
HELIX   43  43 MET A 4808  ALA A 4822  1                                  15
HELIX   44  44 GLY A 4827  GLU A 4829  1                                   3
HELIX   45  45 GLU A 4839  THR A 4885  1                                  47
HELIX   46  46 ASN A 4894  TYR A 4896  1                                   3
HELIX   47  47 GLY A 4903  GLU A 4911  1                                   9
HELIX   48  48 LEU A 4914  ASN A 4926  1                                  13
HELIX   49  49 GLY A 4934  GLU A 4945  1                                  12
HELIX   50  50 HIS D 3613  SER D 3626  1                                  14
HELIX   51  51 LYS D 3638  LEU D 3643  1                                   6
HELIX   52  52 PRO D 3662  ALA D 3674  1                                  13
HELIX   53  53 PHE D 3685  LYS D 3696  1                                  12
HELIX   54  54 GLU D 3714  ARG D 3729  1                                  16
HELIX   55  55 ALA D 3735  SER D 3746  1                                  12
HELIX   56  56 PRO D 3752  ALA D 3763  1                                  12
HELIX   57  57 SER D 3770  GLU D 3782  1                                  13
HELIX   58  58 GLY D 3787  SER D 3798  1                                  12
HELIX   59  59 LEU D 3804  LEU D 3816  1                                  13
HELIX   60  60 GLY D 3825  LYS D 3827  1                                   3
HELIX   61  61 ASP D 3832  LEU D 3844  1                                  13
HELIX   62  62 SER D 3851  ARG D 3858  1                                   8
HELIX   63  63 ILE D 3869  TYR D 3891  1                                  23
HELIX   64  64 GLU D 3899  GLU D 3921  1                                  23
HELIX   65  65 THR D 3928  ALA D 3935  1                                   8
HELIX   66  66 LEU D 3939  LEU D 3957  1                                  19
HELIX   67  67 ILE D 3964  LEU D 3985  1                                  22
HELIX   68  68 THR D 3993  GLU D 4004  1                                  12
HELIX   69  69 SER D 4006  SER D 4027  1                                  22
HELIX   70  70 PHE D 4031  GLU D 4033  1                                   3
HELIX   71  71 ARG D 4045  MET D 4051  1                                   7
HELIX   72  72 GLN D 4059  SER D 4067  1                                   9
HELIX   73  73 TYR D 4079  HIS D 4107  1                                  29
HELIX   74  74 THR D 4112  PHE D 4128  1                                  17
HELIX   75  75 GLU D 4153  TRP D 4159  1                                   7
HELIX   76  76 PRO D 4162  GLU D 4178  1                                  17
HELIX   77  77 LYS D 4184  ALA D 4203  1                                  20
HELIX   78  78 PHE D 4478  ARG D 4495  1                                  18
HELIX   79  79 PHE D 4497  PHE D 4517  1                                  21
HELIX   80  80 MET D 4567  LEU D 4592  1                                  26
HELIX   81  81 VAL D 4594  GLU D 4610  1                                  17
HELIX   82  82 ILE D 4625  LEU D 4632  1                                   8
HELIX   83  83 PHE D 4647  LYS D 4655  1                                   9
HELIX   84  84 ARG D 4662  LEU D 4669  1                                   8
HELIX   85  85 ASP D 4672  ALA D 4681  1                                  10
HELIX   86  86 VAL D 4696  ASN D 4698  1                                   3
HELIX   87  87 VAL D 4702  THR D 4714  1                                  13
HELIX   88  88 ASN D 4716  TYR D 4733  1                                  18
HELIX   89  89 PHE D 4737  MET D 4747  1                                  11
HELIX   90  90 ARG D 4753  THR D 4760  1                                   8
HELIX   91  91 GLY D 4763  PHE D 4787  1                                  25
HELIX   92  92 MET D 4808  ALA D 4822  1                                  15
HELIX   93  93 GLY D 4827  GLU D 4829  1                                   3
HELIX   94  94 GLU D 4839  THR D 4885  1                                  47
HELIX   95  95 ASN D 4894  TYR D 4896  1                                   3
HELIX   96  96 GLY D 4903  GLU D 4911  1                                   9
HELIX   97  97 LEU D 4914  ASN D 4926  1                                  13
HELIX   98  98 GLY D 4934  GLU D 4945  1                                  12
SHEET    1   1 1 LEU A4132  MET A4138  0
SHEET    2   2 1 ILE A4144  GLU A4150  0
SHEET    3   3 1 TYR A4518  THR A4522  0
SHEET    4   4 1 VAL A4556  LEU A4560  0
SHEET    5   5 1 LEU D4132  MET D4138  0
SHEET    6   6 1 ILE D4144  GLU D4150  0
SHEET    7   7 1 TYR D4518  THR D4522  0
SHEET    8   8 1 VAL D4556  LEU D4560  0
ATOM      1  N   PRO A3611     306.682 348.499 259.126  1.00  0.00           N
ATOM      2  CA  PRO A3611     307.576 349.024 260.164  1.00  0.00           C
ATOM      3  CD  PRO A3611     306.846 349.203 257.844  1.00  0.00           C
ATOM      4  CB  PRO A3611     308.427 350.050 259.408  1.00  0.00           C
ATOM      5  CG  PRO A3611     307.605 350.436 258.227  1.00  0.00           C
ATOM      6  C   PRO A3611     306.816 349.687 261.307  1.00  0.00           C
ATOM      7  O   PRO A3611     307.108 349.426 262.474  1.00  0.00           O
ATOM      8  H2  PRO A3611     306.885 347.519 258.987  1.00  0.00           H
ATOM      9  H3  PRO A3611     305.725 348.597 259.435  1.00  0.00           H
ATOM     10  HA  PRO A3611     308.209 348.225 260.550  1.00  0.00           H
ATOM     11  HD2 PRO A3611     307.413 348.599 257.136  1.00  0.00           H
ATOM     12  HD3 PRO A3611     305.874 349.467 257.427  1.00  0.00           H
ATOM     13  HB2 PRO A3611     309.370 349.606 259.090  1.00  0.00           H
ATOM     14  HB3 PRO A3611     308.614 350.920 260.037  1.00  0.00           H
ATOM     15  HG2 PRO A3611     306.917 351.240 258.489  1.00  0.00           H
ATOM     16  HG3 PRO A3611     308.251 350.748 257.407  1.00  0.00           H
ATOM     17  N   ARG A3612     305.850 350.538 260.968  1.00  0.00           N
ATOM     18  CA  ARG A3612     305.037 351.242 261.950  1.00  0.00           C
ATOM     19  CB  ARG A3612     305.142 352.758 261.731  1.00  0.00           C
ATOM     20  CG  ARG A3612     304.237 353.578 262.635  1.00  0.00           C
ATOM     21  CD  ARG A3612     304.588 353.373 264.099  1.00  0.00           C
ATOM     22  NE  ARG A3612     303.535 353.851 264.989  1.00  0.00           N
ATOM     23  CZ  ARG A3612     302.554 353.090 265.461  1.00  0.00           C
ATOM     24  NH1 ARG A3612     302.491 351.807 265.129  1.00  0.00           N
ATOM     25  NH2 ARG A3612     301.637 353.609 266.265  1.00  0.00           N
ATOM     26  C   ARG A3612     303.577 350.820 261.917  1.00  0.00           C
ATOM     27  O   ARG A3612     302.985 350.559 262.969  1.00  0.00           O
ATOM     28  H   ARG A3612     305.673 350.703 259.987  1.00  0.00           H
ATOM     29  HA  ARG A3612     305.432 351.016 262.940  1.00  0.00           H
ATOM     30  HB2 ARG A3612     306.173 353.060 261.914  1.00  0.00           H
ATOM     31  HB3 ARG A3612     304.892 352.979 260.693  1.00  0.00           H
ATOM     32  HG2 ARG A3612     304.350 354.633 262.387  1.00  0.00           H
ATOM     33  HG3 ARG A3612     303.202 353.280 262.470  1.00  0.00           H
ATOM     34  HD2 ARG A3612     305.507 353.916 264.319  1.00  0.00           H
ATOM     35  HD3 ARG A3612     304.751 352.311 264.280  1.00  0.00           H
ATOM     36  HE  ARG A3612     303.553 354.823 265.264  1.00  0.00           H
ATOM     37 HH11 ARG A3612     301.745 351.228 265.488  1.00  0.00           H
ATOM     38 HH12 ARG A3612     303.189 351.409 264.517  1.00  0.00           H
ATOM     39 HH21 ARG A3612     300.892 353.028 266.623  1.00  0.00           H
ATOM     40 HH22 ARG A3612     301.683 354.585 266.520  1.00  0.00           H
ATOM     41  N   HIS A3613     302.977 350.741 260.729  1.00  0.00           N
ATOM     42  CA  HIS A3613     301.569 350.397 260.603  1.00  0.00           C
ATOM     43  ND1 HIS A3613     302.041 350.153 257.448  1.00  0.00           N
ATOM     44  CG  HIS A3613     301.768 351.259 258.224  1.00  0.00           C
ATOM     45  CB  HIS A3613     300.930 351.193 259.461  1.00  0.00           C
ATOM     46  NE2 HIS A3613     303.024 351.809 256.510  1.00  0.00           N
ATOM     47  CD2 HIS A3613     302.391 352.301 257.624  1.00  0.00           C
ATOM     48  CE1 HIS A3613     302.797 350.510 256.425  1.00  0.00           C
ATOM     49  C   HIS A3613     301.328 348.911 260.382  1.00  0.00           C
ATOM     50  O   HIS A3613     300.181 348.465 260.493  1.00  0.00           O
ATOM     51  H   HIS A3613     303.514 350.925 259.894  1.00  0.00           H
ATOM     52  HA  HIS A3613     301.071 350.683 261.529  1.00  0.00           H
ATOM     53  HB2 HIS A3613     300.752 352.210 259.810  1.00  0.00           H
ATOM     54  HB3 HIS A3613     299.972 350.737 259.210  1.00  0.00           H
ATOM     55  HD2 HIS A3613     302.390 353.328 257.959  1.00  0.00           H
ATOM     56  HE1 HIS A3613     303.166 349.853 255.652  1.00  0.00           H
ATOM     57  HE2 HIS A3613     303.574 352.352 255.860  1.00  0.00           H
ATOM     58  N   ARG A3614     302.368 348.136 260.072  1.00  0.00           N
ATOM     59  CA  ARG A3614     302.211 346.687 260.041  1.00  0.00           C
ATOM     60  CB  ARG A3614     303.423 346.039 259.372  1.00  0.00           C
ATOM     61  CG  ARG A3614     303.677 346.495 257.946  1.00  0.00           C
ATOM     62  CD  ARG A3614     302.711 345.843 256.971  1.00  0.00           C
ATOM     63  NE  ARG A3614     303.273 345.757 255.627  1.00  0.00           N
ATOM     64  CZ  ARG A3614     303.116 346.685 254.689  1.00  0.00           C
ATOM     65  NH1 ARG A3614     302.411 347.777 254.946  1.00  0.00           N
ATOM     66  NH2 ARG A3614     303.664 346.521 253.492  1.00  0.00           N
ATOM     67  C   ARG A3614     302.024 346.128 261.443  1.00  0.00           C
ATOM     68  O   ARG A3614     301.312 345.131 261.629  1.00  0.00           O
ATOM     69  H   ARG A3614     303.263 348.552 259.859  1.00  0.00           H
ATOM     70  HA  ARG A3614     301.324 346.449 259.454  1.00  0.00           H
ATOM     71  HB2 ARG A3614     304.306 346.275 259.966  1.00  0.00           H
ATOM     72  HB3 ARG A3614     303.283 344.958 259.371  1.00  0.00           H
ATOM     73  HG2 ARG A3614     303.556 347.577 257.894  1.00  0.00           H
ATOM     74  HG3 ARG A3614     304.698 346.236 257.665  1.00  0.00           H
ATOM     75  HD2 ARG A3614     302.481 344.837 257.322  1.00  0.00           H
ATOM     76  HD3 ARG A3614     301.791 346.427 256.936  1.00  0.00           H
ATOM     77  HE  ARG A3614     303.817 344.938 255.395  1.00  0.00           H
ATOM     78 HH11 ARG A3614     301.992 347.905 255.856  1.00  0.00           H
ATOM     79 HH12 ARG A3614     302.292 348.481 254.232  1.00  0.00           H
ATOM     80 HH21 ARG A3614     304.202 345.690 253.292  1.00  0.00           H
ATOM     81 HH22 ARG A3614     303.543 347.227 252.780  1.00  0.00           H
ATOM     82  N   ALA A3615     302.646 346.765 262.438  1.00  0.00           N
ATOM     83  CA  ALA A3615     302.587 346.261 263.805  1.00  0.00           C
ATOM     84  CB  ALA A3615     303.569 347.030 264.687  1.00  0.00           C
ATOM     85  C   ALA A3615     301.177 346.345 264.371  1.00  0.00           C
ATOM     86  O   ALA A3615     300.708 345.399 265.011  1.00  0.00           O
ATOM     87  H   ALA A3615     303.165 347.609 262.241  1.00  0.00           H
ATOM     88  HA  ALA A3615     302.888 345.213 263.795  1.00  0.00           H
ATOM     89  HB1 ALA A3615     303.519 346.648 265.706  1.00  0.00           H
ATOM     90  HB2 ALA A3615     304.580 346.903 264.301  1.00  0.00           H
ATOM     91  HB3 ALA A3615     303.309 348.089 264.683  1.00  0.00           H
ATOM     92  N   VAL A3616     300.480 347.460 264.143  1.00  0.00           N
ATOM     93  CA  VAL A3616     299.125 347.601 264.669  1.00  0.00           C
ATOM     94  CB  VAL A3616     298.653 349.061 264.536  1.00  0.00           C
ATOM     95  CG1 VAL A3616     299.435 349.776 263.452  1.00  0.00           C
ATOM     96  CG2 VAL A3616     297.159 349.130 264.256  1.00  0.00           C
ATOM     97  C   VAL A3616     298.178 346.626 263.977  1.00  0.00           C
ATOM     98  O   VAL A3616     297.278 346.057 264.610  1.00  0.00           O
ATOM     99  H   VAL A3616     300.891 348.209 263.605  1.00  0.00           H
ATOM    100  HA  VAL A3616     299.149 347.351 265.730  1.00  0.00           H
ATOM    101  HB  VAL A3616     298.845 349.567 265.482  1.00  0.00           H
ATOM    102 HG21 VAL A3616     296.812 350.155 264.384  1.00  0.00           H
ATOM    103 HG22 VAL A3616     296.629 348.478 264.950  1.00  0.00           H
ATOM    104 HG23 VAL A3616     296.966 348.806 263.233  1.00  0.00           H
ATOM    105 HG11 VAL A3616     298.900 350.677 263.152  1.00  0.00           H
ATOM    106 HG12 VAL A3616     300.419 350.048 263.834  1.00  0.00           H
ATOM    107 HG13 VAL A3616     299.548 349.117 262.591  1.00  0.00           H
ATOM    108  N   ASN A3617     298.374 346.403 262.675  1.00  0.00           N
ATOM    109  CA  ASN A3617     297.543 345.442 261.957  1.00  0.00           C
ATOM    110  CB  ASN A3617     297.848 345.507 260.460  1.00  0.00           C
ATOM    111  CG  ASN A3617     296.902 344.657 259.636  1.00  0.00           C
ATOM    112  OD1 ASN A3617     295.806 344.319 260.081  1.00  0.00           O
ATOM    113  ND2 ASN A3617     297.324 344.309 258.427  1.00  0.00           N
ATOM    114  C   ASN A3617     297.752 344.031 262.492  1.00  0.00           C
ATOM    115  O   ASN A3617     296.784 343.303 262.750  1.00  0.00           O
ATOM    116  H   ASN A3617     299.102 346.903 262.184  1.00  0.00           H
ATOM    117  HA  ASN A3617     296.498 345.714 262.106  1.00  0.00           H
ATOM    118  HB2 ASN A3617     298.867 345.155 260.296  1.00  0.00           H
ATOM    119  HB3 ASN A3617     297.773 346.543 260.128  1.00  0.00           H
ATOM    120 HD21 ASN A3617     296.737 343.743 257.831  1.00  0.00           H
ATOM    121 HD22 ASN A3617     298.232 344.610 258.103  1.00  0.00           H
ATOM    122  N   LEU A3618     299.017 343.620 262.668  1.00  0.00           N
ATOM    123  CA  LEU A3618     299.446 342.362 263.304  1.00  0.00           C
ATOM    124  CB  LEU A3618     300.834 341.962 262.770  1.00  0.00           C
ATOM    125  CG  LEU A3618     300.896 341.736 261.251  1.00  0.00           C
ATOM    126  CD1 LEU A3618     302.350 341.547 260.814  1.00  0.00           C
ATOM    127  CD2 LEU A3618     300.096 340.513 260.811  1.00  0.00           C
ATOM    128  C   LEU A3618     299.432 342.486 264.839  1.00  0.00           C
ATOM    129  O   LEU A3618     300.476 342.444 265.493  1.00  0.00           O
ATOM    130  H   LEU A3618     299.755 344.278 262.480  1.00  0.00           H
ATOM    131  HA  LEU A3618     298.734 341.570 263.058  1.00  0.00           H
ATOM    132  HB2 LEU A3618     301.534 342.752 263.042  1.00  0.00           H
ATOM    133  HB3 LEU A3618     301.150 341.047 263.275  1.00  0.00           H
ATOM    134  HG  LEU A3618     300.510 342.613 260.730  1.00  0.00           H
ATOM    135 HD11 LEU A3618     302.931 342.426 261.083  1.00  0.00           H
ATOM    136 HD12 LEU A3618     302.764 340.671 261.317  1.00  0.00           H
ATOM    137 HD13 LEU A3618     302.387 341.385 259.738  1.00  0.00           H
ATOM    138 HD21 LEU A3618     300.206 340.347 259.742  1.00  0.00           H
ATOM    139 HD22 LEU A3618     299.037 340.658 261.027  1.00  0.00           H
ATOM    140 HD23 LEU A3618     300.438 339.627 261.350  1.00  0.00           H
ATOM    141  N   PHE A3619     298.294 342.977 265.315  1.00  0.00           N
ATOM    142  CA  PHE A3619     297.909 343.088 266.716  1.00  0.00           C
ATOM    143  CB  PHE A3619     298.503 344.344 267.375  1.00  0.00           C
ATOM    144  CG  PHE A3619     297.917 344.631 268.747  1.00  0.00           C
ATOM    145  CD1 PHE A3619     298.390 343.931 269.873  1.00  0.00           C
ATOM    146  CD2 PHE A3619     296.832 345.522 268.882  1.00  0.00           C
ATOM    147  CE1 PHE A3619     297.778 344.116 271.126  1.00  0.00           C
ATOM    148  CE2 PHE A3619     296.218 345.702 270.134  1.00  0.00           C
ATOM    149  CZ  PHE A3619     296.682 344.987 271.252  1.00  0.00           C
ATOM    150  C   PHE A3619     296.382 343.080 266.828  1.00  0.00           C
ATOM    151  O   PHE A3619     295.873 342.355 267.667  1.00  0.00           O
ATOM    152  H   PHE A3619     297.532 342.938 264.652  1.00  0.00           H
ATOM    153  HA  PHE A3619     298.276 342.208 267.248  1.00  0.00           H
ATOM    154  HB2 PHE A3619     298.328 345.206 266.736  1.00  0.00           H
ATOM    155  HB3 PHE A3619     299.582 344.219 267.467  1.00  0.00           H
ATOM    156  HD1 PHE A3619     299.186 343.207 269.766  1.00  0.00           H
ATOM    157  HD2 PHE A3619     296.427 346.015 268.010  1.00  0.00           H
ATOM    158  HE1 PHE A3619     298.113 343.544 271.981  1.00  0.00           H
ATOM    159  HE2 PHE A3619     295.353 346.343 270.229  1.00  0.00           H
ATOM    160  HZ  PHE A3619     296.169 345.072 272.200  1.00  0.00           H
ATOM    161  N   LEU A3620     295.650 343.756 265.926  1.00  0.00           N
ATOM    162  CA  LEU A3620     294.218 343.469 265.720  1.00  0.00           C
ATOM    163  CB  LEU A3620     293.488 344.652 265.051  1.00  0.00           C
ATOM    164  CG  LEU A3620     293.948 345.067 263.640  1.00  0.00           C
ATOM    165  CD1 LEU A3620     293.075 344.481 262.534  1.00  0.00           C
ATOM    166  CD2 LEU A3620     293.923 346.592 263.476  1.00  0.00           C
ATOM    167  C   LEU A3620     294.007 342.104 265.044  1.00  0.00           C
ATOM    168  O   LEU A3620     293.521 341.214 265.729  1.00  0.00           O
ATOM    169  H   LEU A3620     296.121 344.363 265.274  1.00  0.00           H
ATOM    170  HA  LEU A3620     293.761 343.357 266.705  1.00  0.00           H
ATOM    171  HB2 LEU A3620     292.422 344.416 265.020  1.00  0.00           H
ATOM    172  HB3 LEU A3620     293.604 345.499 265.726  1.00  0.00           H
ATOM    173  HG  LEU A3620     294.972 344.751 263.490  1.00  0.00           H
ATOM    174 HD21 LEU A3620     294.246 346.853 262.470  1.00  0.00           H
ATOM    175 HD22 LEU A3620     294.598 347.040 264.203  1.00  0.00           H
ATOM    176 HD23 LEU A3620     292.909 346.957 263.642  1.00  0.00           H
ATOM    177 HD11 LEU A3620     293.033 343.397 262.631  1.00  0.00           H
ATOM    178 HD12 LEU A3620     292.053 344.852 262.610  1.00  0.00           H
ATOM    179 HD13 LEU A3620     293.487 344.712 261.554  1.00  0.00           H
ATOM    180  N   GLN A3621     294.786 341.810 263.998  1.00  0.00           N
ATOM    181  CA  GLN A3621     295.098 340.439 263.590  1.00  0.00           C
ATOM    182  CB  GLN A3621     295.680 340.376 262.168  1.00  0.00           C
ATOM    183  CG  GLN A3621     294.918 341.219 261.129  1.00  0.00           C
ATOM    184  CD  GLN A3621     294.717 340.509 259.801  1.00  0.00           C
ATOM    185  OE1 GLN A3621     295.476 340.678 258.850  1.00  0.00           O
ATOM    186  NE2 GLN A3621     293.660 339.742 259.681  1.00  0.00           N
ATOM    187  C   GLN A3621     296.037 339.803 264.625  1.00  0.00           C
ATOM    188  O   GLN A3621     297.207 340.182 264.721  1.00  0.00           O
ATOM    189  H   GLN A3621     295.249 342.555 263.504  1.00  0.00           H
ATOM    190  HA  GLN A3621     294.173 339.877 263.571  1.00  0.00           H
ATOM    191  HB2 GLN A3621     295.668 339.329 261.863  1.00  0.00           H
ATOM    192  HB3 GLN A3621     296.719 340.703 262.178  1.00  0.00           H
ATOM    193  HG2 GLN A3621     293.941 341.511 261.507  1.00  0.00           H
ATOM    194  HG3 GLN A3621     295.483 342.120 260.943  1.00  0.00           H
ATOM    195 HE21 GLN A3621     293.010 339.687 260.483  1.00  0.00           H
ATOM    196 HE22 GLN A3621     293.508 339.225 258.842  1.00  0.00           H
ATOM    197  N   GLY A3622     295.467 338.979 265.503  1.00  0.00           N
ATOM    198  CA  GLY A3622     296.066 338.528 266.760  1.00  0.00           C
ATOM    199  C   GLY A3622     295.073 338.640 267.913  1.00  0.00           C
ATOM    200  O   GLY A3622     294.630 337.623 268.424  1.00  0.00           O
ATOM    201  H   GLY A3622     294.478 338.807 265.386  1.00  0.00           H
ATOM    202  HA2 GLY A3622     296.375 337.486 266.668  1.00  0.00           H
ATOM    203  HA3 GLY A3622     296.937 339.133 267.007  1.00  0.00           H
ATOM    204  N   TYR A3623     294.580 339.844 268.203  1.00  0.00           N
ATOM    205  CA  TYR A3623     293.482 340.074 269.152  1.00  0.00           C
ATOM    206  CB  TYR A3623     293.372 341.587 269.402  1.00  0.00           C
ATOM    207  CG  TYR A3623     292.466 342.005 270.542  1.00  0.00           C
ATOM    208  CD1 TYR A3623     293.022 342.319 271.799  1.00  0.00           C
ATOM    209  CD2 TYR A3623     291.074 342.081 270.347  1.00  0.00           C
ATOM    210  CE1 TYR A3623     292.180 342.653 272.878  1.00  0.00           C
ATOM    211  CE2 TYR A3623     290.229 342.394 271.430  1.00  0.00           C
ATOM    212  CZ  TYR A3623     290.779 342.647 272.704  1.00  0.00           C
ATOM    213  OH  TYR A3623     289.965 342.881 273.764  1.00  0.00           O
ATOM    214  C   TYR A3623     292.153 339.482 268.647  1.00  0.00           C
ATOM    215  O   TYR A3623     291.466 338.808 269.399  1.00  0.00           O
ATOM    216  H   TYR A3623     294.948 340.649 267.712  1.00  0.00           H
ATOM    217  HA  TYR A3623     293.722 339.579 270.096  1.00  0.00           H
ATOM    218  HB2 TYR A3623     294.367 341.967 269.625  1.00  0.00           H
ATOM    219  HB3 TYR A3623     293.028 342.072 268.489  1.00  0.00           H
ATOM    220  HD1 TYR A3623     294.089 342.244 271.954  1.00  0.00           H
ATOM    221  HD2 TYR A3623     290.646 341.838 269.384  1.00  0.00           H
ATOM    222  HE1 TYR A3623     292.584 342.826 273.863  1.00  0.00           H
ATOM    223  HE2 TYR A3623     289.158 342.394 271.303  1.00  0.00           H
ATOM    224  HH  TYR A3623     289.235 342.249 273.776  1.00  0.00           H
ATOM    225  N   GLU A3624     291.921 339.502 267.330  1.00  0.00           N
ATOM    226  CA  GLU A3624     290.838 338.777 266.642  1.00  0.00           C
ATOM    227  CB  GLU A3624     290.523 339.474 265.296  1.00  0.00           C
ATOM    228  CG  GLU A3624     291.538 339.181 264.173  1.00  0.00           C
ATOM    229  CD  GLU A3624     291.595 340.241 263.050  1.00  0.00           C
ATOM    230  OE1 GLU A3624     291.503 341.456 263.343  1.00  0.00           O
ATOM    231  OE2 GLU A3624     292.062 339.862 261.947  1.00  0.00           O
ATOM    232  C   GLU A3624     291.077 337.250 266.520  1.00  0.00           C
ATOM    233  O   GLU A3624     290.485 336.590 265.660  1.00  0.00           O
ATOM    234  H   GLU A3624     292.548 340.046 266.749  1.00  0.00           H
ATOM    235  HA  GLU A3624     289.957 338.886 267.265  1.00  0.00           H
ATOM    236  HB2 GLU A3624     290.481 340.547 265.487  1.00  0.00           H
ATOM    237  HB3 GLU A3624     289.533 339.167 264.956  1.00  0.00           H
ATOM    238  HG2 GLU A3624     291.297 338.213 263.732  1.00  0.00           H
ATOM    239  HG3 GLU A3624     292.527 339.081 264.620  1.00  0.00           H
ATOM    240  N   LYS A3625     292.060 336.716 267.261  1.00  0.00           N
ATOM    241  CA  LYS A3625     292.384 335.283 267.370  1.00  0.00           C
ATOM    242  CB  LYS A3625     293.154 334.810 266.116  1.00  0.00           C
ATOM    243  CG  LYS A3625     293.021 333.302 265.811  1.00  0.00           C
ATOM    244  CD  LYS A3625     291.590 332.729 265.821  1.00  0.00           C
ATOM    245  CE  LYS A3625     290.630 333.515 264.913  1.00  0.00           C
ATOM    246  NZ  LYS A3625     289.366 333.863 265.601  1.00  0.00           N
ATOM    247  C   LYS A3625     293.065 334.917 268.704  1.00  0.00           C
ATOM    248  O   LYS A3625     293.998 334.120 268.726  1.00  0.00           O
ATOM    249  H   LYS A3625     292.477 337.327 267.952  1.00  0.00           H
ATOM    250  HA  LYS A3625     291.427 334.779 267.414  1.00  0.00           H
ATOM    251  HB2 LYS A3625     294.212 335.060 266.218  1.00  0.00           H
ATOM    252  HB3 LYS A3625     292.794 335.358 265.246  1.00  0.00           H
ATOM    253  HG2 LYS A3625     293.614 332.740 266.532  1.00  0.00           H
ATOM    254  HG3 LYS A3625     293.453 333.122 264.826  1.00  0.00           H
ATOM    255  HD2 LYS A3625     291.632 331.696 265.472  1.00  0.00           H
ATOM    256  HD3 LYS A3625     291.219 332.703 266.847  1.00  0.00           H
ATOM    257  HE2 LYS A3625     290.428 332.923 264.017  1.00  0.00           H
ATOM    258  HE3 LYS A3625     291.115 334.443 264.602  1.00  0.00           H
ATOM    259  HZ1 LYS A3625     288.752 334.413 265.025  1.00  0.00           H
ATOM    260  HZ2 LYS A3625     289.547 334.474 266.408  1.00  0.00           H
ATOM    261  HZ3 LYS A3625     288.886 333.063 265.985  1.00  0.00           H
ATOM    262  N   SER A3626     292.698 335.615 269.778  1.00  0.00           N
ATOM    263  CA  SER A3626     293.171 335.368 271.156  1.00  0.00           C
ATOM    264  CB  SER A3626     294.669 335.707 271.291  1.00  0.00           C
ATOM    265  OG  SER A3626     294.948 337.065 270.994  1.00  0.00           O
ATOM    266  C   SER A3626     292.400 336.139 272.246  1.00  0.00           C
ATOM    267  O   SER A3626     292.818 336.104 273.403  1.00  0.00           O
ATOM    268  H   SER A3626     291.804 336.088 269.676  1.00  0.00           H
ATOM    269  HA  SER A3626     293.040 334.308 271.366  1.00  0.00           H
ATOM    270  HB2 SER A3626     295.253 335.070 270.627  1.00  0.00           H
ATOM    271  HB3 SER A3626     294.991 335.497 272.312  1.00  0.00           H
ATOM    272  HG  SER A3626     294.730 337.189 270.051  1.00  0.00           H
ATOM    273  N   TRP A3627     291.418 336.972 271.878  1.00  0.00           N
ATOM    274  CA  TRP A3627     290.870 338.023 272.746  1.00  0.00           C
ATOM    275  CB  TRP A3627     291.898 339.165 272.841  1.00  0.00           C
ATOM    276  CG  TRP A3627     292.231 339.603 274.237  1.00  0.00           C
ATOM    277  CD2 TRP A3627     293.530 339.634 274.897  1.00  0.00           C
ATOM    278  CD1 TRP A3627     291.332 339.973 275.179  1.00  0.00           C
ATOM    279  NE1 TRP A3627     291.984 340.250 276.362  1.00  0.00           N
ATOM    280  CE2 TRP A3627     293.349 340.055 276.250  1.00  0.00           C
ATOM    281  CE3 TRP A3627     294.851 339.314 274.499  1.00  0.00           C
ATOM    282  CZ2 TRP A3627     294.412 340.165 277.153  1.00  0.00           C
ATOM    283  CZ3 TRP A3627     295.926 339.415 275.398  1.00  0.00           C
ATOM    284  CH2 TRP A3627     295.715 339.840 276.723  1.00  0.00           C
ATOM    285  C   TRP A3627     289.476 338.558 272.333  1.00  0.00           C
ATOM    286  O   TRP A3627     289.014 339.559 272.887  1.00  0.00           O
ATOM    287  H   TRP A3627     291.080 336.922 270.923  1.00  0.00           H
ATOM    288  HA  TRP A3627     290.747 337.592 273.743  1.00  0.00           H
ATOM    289  HB2 TRP A3627     291.531 340.013 272.274  1.00  0.00           H
ATOM    290  HB3 TRP A3627     292.833 338.869 272.365  1.00  0.00           H
ATOM    291  HD1 TRP A3627     290.258 339.991 275.024  1.00  0.00           H
ATOM    292  HE3 TRP A3627     295.004 338.930 273.497  1.00  0.00           H
ATOM    293  HZ2 TRP A3627     294.227 340.457 278.176  1.00  0.00           H
ATOM    294  HZ3 TRP A3627     296.916 339.118 275.076  1.00  0.00           H
ATOM    295  HH2 TRP A3627     296.541 339.880 277.416  1.00  0.00           H
ATOM    296  HE1 TRP A3627     291.480 340.421 277.220  1.00  0.00           H
ATOM    297  N   ILE A3628     288.800 337.921 271.365  1.00  0.00           N
ATOM    298  CA  ILE A3628     287.363 338.110 271.048  1.00  0.00           C
ATOM    299  CB  ILE A3628     287.151 338.881 269.724  1.00  0.00           C
ATOM    300  CG1 ILE A3628     287.548 338.047 268.484  1.00  0.00           C
ATOM    301  CG2 ILE A3628     287.874 340.237 269.769  1.00  0.00           C
ATOM    302  CD1 ILE A3628     287.203 338.715 267.146  1.00  0.00           C
ATOM    303  C   ILE A3628     286.578 336.784 271.058  1.00  0.00           C
ATOM    304  O   ILE A3628     285.438 336.723 270.608  1.00  0.00           O
ATOM    305  H   ILE A3628     289.285 337.181 270.861  1.00  0.00           H
ATOM    306  HA  ILE A3628     286.920 338.709 271.845  1.00  0.00           H
ATOM    307  HB  ILE A3628     286.083 339.094 269.645  1.00  0.00           H
ATOM    308 HG12 ILE A3628     288.614 337.838 268.524  1.00  0.00           H
ATOM    309 HG13 ILE A3628     287.028 337.090 268.502  1.00  0.00           H
ATOM    310 HD11 ILE A3628     287.456 338.035 266.332  1.00  0.00           H
ATOM    311 HD12 ILE A3628     286.137 338.936 267.107  1.00  0.00           H
ATOM    312 HD13 ILE A3628     287.770 339.636 267.018  1.00  0.00           H
ATOM    313 HG21 ILE A3628     287.619 340.739 270.701  1.00  0.00           H
ATOM    314 HG22 ILE A3628     287.561 340.863 268.936  1.00  0.00           H
ATOM    315 HG23 ILE A3628     288.951 340.076 269.729  1.00  0.00           H
ATOM    316  N   GLU A3629     287.230 335.704 271.482  1.00  0.00           N
ATOM    317  CA  GLU A3629     286.765 334.311 271.416  1.00  0.00           C
ATOM    318  CB  GLU A3629     287.301 333.627 270.140  1.00  0.00           C
ATOM    319  CG  GLU A3629     288.828 333.719 269.976  1.00  0.00           C
ATOM    320  CD  GLU A3629     289.229 334.983 269.213  1.00  0.00           C
ATOM    321  OE1 GLU A3629     289.940 335.837 269.792  1.00  0.00           O
ATOM    322  OE2 GLU A3629     289.098 334.963 267.969  1.00  0.00           O
ATOM    323  C   GLU A3629     287.116 333.561 272.719  1.00  0.00           C
ATOM    324  O   GLU A3629     287.566 332.420 272.704  1.00  0.00           O
ATOM    325  H   GLU A3629     288.179 335.846 271.798  1.00  0.00           H
ATOM    326  HA  GLU A3629     285.675 334.309 271.353  1.00  0.00           H
ATOM    327  HB2 GLU A3629     287.012 332.576 270.161  1.00  0.00           H
ATOM    328  HB3 GLU A3629     286.815 334.067 269.266  1.00  0.00           H
ATOM    329  HG2 GLU A3629     289.319 333.688 270.949  1.00  0.00           H
ATOM    330  HG3 GLU A3629     289.167 332.850 269.404  1.00  0.00           H
ATOM    331  N   THR A3630     287.062 334.283 273.842  1.00  0.00           N
ATOM    332  CA  THR A3630     287.564 333.879 275.170  1.00  0.00           C
ATOM    333  CB  THR A3630     288.949 334.496 275.441  1.00  0.00           C
ATOM    334  OG1 THR A3630     288.847 335.903 275.506  1.00  0.00           O
ATOM    335  CG2 THR A3630     289.989 334.179 274.367  1.00  0.00           C
ATOM    336  C   THR A3630     286.575 334.234 276.291  1.00  0.00           C
ATOM    337  O   THR A3630     286.989 334.564 277.401  1.00  0.00           O
ATOM    338  H   THR A3630     286.767 335.244 273.758  1.00  0.00           H
ATOM    339  HA  THR A3630     287.670 332.793 275.190  1.00  0.00           H
ATOM    340  HB  THR A3630     289.322 334.121 276.393  1.00  0.00           H
ATOM    341  HG1 THR A3630     288.247 336.091 276.244  1.00  0.00           H
ATOM    342 HG21 THR A3630     290.966 334.535 274.700  1.00  0.00           H
ATOM    343 HG22 THR A3630     289.732 334.685 273.438  1.00  0.00           H
ATOM    344 HG23 THR A3630     290.032 333.103 274.196  1.00  0.00           H
ATOM    345  N   GLU A3631     285.289 334.277 275.930  1.00  0.00           N
ATOM    346  CA  GLU A3631     284.124 334.777 276.686  1.00  0.00           C
ATOM    347  CB  GLU A3631     283.797 333.867 277.896  1.00  0.00           C
ATOM    348  CG  GLU A3631     282.401 333.214 277.851  1.00  0.00           C
ATOM    349  CD  GLU A3631     281.256 334.232 277.776  1.00  0.00           C
ATOM    350  OE1 GLU A3631     280.882 334.776 278.841  1.00  0.00           O
ATOM    351  OE2 GLU A3631     281.062 334.789 276.670  1.00  0.00           O
ATOM    352  C   GLU A3631     284.115 336.284 277.053  1.00  0.00           C
ATOM    353  O   GLU A3631     285.140 336.899 277.345  1.00  0.00           O
ATOM    354  H   GLU A3631     285.091 333.944 275.004  1.00  0.00           H
ATOM    355  HA  GLU A3631     283.303 334.661 275.981  1.00  0.00           H
ATOM    356  HB2 GLU A3631     284.529 333.061 277.956  1.00  0.00           H
ATOM    357  HB3 GLU A3631     283.880 334.448 278.816  1.00  0.00           H
ATOM    358  HG2 GLU A3631     282.280 332.595 278.741  1.00  0.00           H
ATOM    359  HG3 GLU A3631     282.352 332.549 276.985  1.00  0.00           H
ATOM    360  N   GLU A3632     282.909 336.859 277.071  1.00  0.00           N
ATOM    361  CA  GLU A3632     282.515 338.084 277.802  1.00  0.00           C
ATOM    362  CB  GLU A3632     282.951 339.379 277.054  1.00  0.00           C
ATOM    363  CG  GLU A3632     284.239 340.045 277.597  1.00  0.00           C
ATOM    364  CD  GLU A3632     284.298 341.586 277.431  1.00  0.00           C
ATOM    365  OE1 GLU A3632     283.895 342.106 276.357  1.00  0.00           O
ATOM    366  OE2 GLU A3632     284.879 342.257 278.316  1.00  0.00           O
ATOM    367  C   GLU A3632     280.990 338.139 278.095  1.00  0.00           C
ATOM    368  O   GLU A3632     280.569 338.979 278.898  1.00  0.00           O
ATOM    369  H   GLU A3632     282.148 336.228 276.832  1.00  0.00           H
ATOM    370  HA  GLU A3632     282.997 338.058 278.778  1.00  0.00           H
ATOM    371  HB2 GLU A3632     283.072 339.170 275.991  1.00  0.00           H
ATOM    372  HB3 GLU A3632     282.146 340.110 277.142  1.00  0.00           H
ATOM    373  HG2 GLU A3632     285.102 339.601 277.096  1.00  0.00           H
ATOM    374  HG3 GLU A3632     284.324 339.821 278.663  1.00  0.00           H
ATOM    375  N   HIS A3633     280.145 337.302 277.464  1.00  0.00           N
ATOM    376  CA  HIS A3633     278.700 337.231 277.729  1.00  0.00           C
ATOM    377  ND1 HIS A3633     275.638 339.382 276.588  1.00  0.00           N
ATOM    378  CG  HIS A3633     276.537 338.606 277.331  1.00  0.00           C
ATOM    379  CB  HIS A3633     278.015 338.442 277.045  1.00  0.00           C
ATOM    380  NE2 HIS A3633     274.510 338.217 278.088  1.00  0.00           N
ATOM    381  CD2 HIS A3633     275.837 337.936 278.289  1.00  0.00           C
ATOM    382  CE1 HIS A3633     274.422 339.077 277.060  1.00  0.00           C
ATOM    383  C   HIS A3633     278.043 335.879 277.312  1.00  0.00           C
ATOM    384  O   HIS A3633     277.282 335.843 276.344  1.00  0.00           O
ATOM    385  H   HIS A3633     280.540 336.504 276.972  1.00  0.00           H
ATOM    386  HA  HIS A3633     278.573 337.327 278.805  1.00  0.00           H
ATOM    387  HB2 HIS A3633     278.509 339.362 277.355  1.00  0.00           H
ATOM    388  HB3 HIS A3633     278.144 338.349 275.967  1.00  0.00           H
ATOM    389  HD2 HIS A3633     276.242 337.202 278.972  1.00  0.00           H
ATOM    390  HE1 HIS A3633     273.498 339.429 276.625  1.00  0.00           H
ATOM    391  HE2 HIS A3633     273.752 337.681 278.484  1.00  0.00           H
ATOM    392  N   TYR A3634     278.005 334.911 278.241  1.00  0.00           N
ATOM    393  CA  TYR A3634     277.038 333.783 278.266  1.00  0.00           C
ATOM    394  CB  TYR A3634     277.146 333.031 279.607  1.00  0.00           C
ATOM    395  CG  TYR A3634     278.184 331.940 279.760  1.00  0.00           C
ATOM    396  CD1 TYR A3634     277.801 330.598 279.549  1.00  0.00           C
ATOM    397  CD2 TYR A3634     279.453 332.232 280.300  1.00  0.00           C
ATOM    398  CE1 TYR A3634     278.663 329.552 279.927  1.00  0.00           C
ATOM    399  CE2 TYR A3634     280.330 331.182 280.637  1.00  0.00           C
ATOM    400  CZ  TYR A3634     279.922 329.838 280.491  1.00  0.00           C
ATOM    401  OH  TYR A3634     280.696 328.837 280.984  1.00  0.00           O
ATOM    402  C   TYR A3634     275.560 334.240 278.144  1.00  0.00           C
ATOM    403  O   TYR A3634     275.103 335.090 278.918  1.00  0.00           O
ATOM    404  H   TYR A3634     278.805 334.871 278.866  1.00  0.00           H
ATOM    405  HA  TYR A3634     277.263 333.102 277.443  1.00  0.00           H
ATOM    406  HB2 TYR A3634     276.182 332.557 279.808  1.00  0.00           H
ATOM    407  HB3 TYR A3634     277.302 333.760 280.403  1.00  0.00           H
ATOM    408  HD1 TYR A3634     276.824 330.354 279.152  1.00  0.00           H
ATOM    409  HD2 TYR A3634     279.747 333.255 280.493  1.00  0.00           H
ATOM    410  HE1 TYR A3634     278.350 328.523 279.847  1.00  0.00           H
ATOM    411  HE2 TYR A3634     281.297 331.382 281.067  1.00  0.00           H
ATOM    412  HH  TYR A3634     280.149 328.058 281.259  1.00  0.00           H
ATOM    413  N   PHE A3635     274.727 333.519 277.380  1.00  0.00           N
ATOM    414  CA  PHE A3635     273.315 333.888 277.159  1.00  0.00           C
ATOM    415  CB  PHE A3635     273.287 334.987 276.082  1.00  0.00           C
ATOM    416  CG  PHE A3635     273.532 334.483 274.670  1.00  0.00           C
ATOM    417  CD1 PHE A3635     274.842 334.253 274.208  1.00  0.00           C
ATOM    418  CD2 PHE A3635     272.436 334.208 273.833  1.00  0.00           C
ATOM    419  CE1 PHE A3635     275.051 333.734 272.918  1.00  0.00           C
ATOM    420  CE2 PHE A3635     272.644 333.696 272.543  1.00  0.00           C
ATOM    421  CZ  PHE A3635     273.951 333.442 272.091  1.00  0.00           C
ATOM    422  C   PHE A3635     272.347 332.752 276.747  1.00  0.00           C
ATOM    423  O   PHE A3635     271.135 332.973 276.767  1.00  0.00           O
ATOM    424  H   PHE A3635     275.137 332.777 276.809  1.00  0.00           H
ATOM    425  HA  PHE A3635     272.924 334.306 278.085  1.00  0.00           H
ATOM    426  HB2 PHE A3635     274.031 335.750 276.317  1.00  0.00           H
ATOM    427  HB3 PHE A3635     272.313 335.476 276.115  1.00  0.00           H
ATOM    428  HD1 PHE A3635     275.692 334.450 274.850  1.00  0.00           H
ATOM    429  HD2 PHE A3635     271.434 334.366 274.195  1.00  0.00           H
ATOM    430  HE1 PHE A3635     276.061 333.542 272.577  1.00  0.00           H
ATOM    431  HE2 PHE A3635     271.798 333.485 271.908  1.00  0.00           H
ATOM    432  HZ  PHE A3635     274.116 333.016 271.113  1.00  0.00           H
ATOM    433  N   GLU A3636     272.846 331.596 276.306  1.00  0.00           N
ATOM    434  CA  GLU A3636     272.197 330.695 275.337  1.00  0.00           C
ATOM    435  CB  GLU A3636     273.162 329.554 274.936  1.00  0.00           C
ATOM    436  CG  GLU A3636     274.475 330.004 274.262  1.00  0.00           C
ATOM    437  CD  GLU A3636     275.629 330.250 275.255  1.00  0.00           C
ATOM    438  OE1 GLU A3636     275.528 331.213 276.050  1.00  0.00           O
ATOM    439  OE2 GLU A3636     276.572 329.426 275.284  1.00  0.00           O
ATOM    440  C   GLU A3636     270.846 330.127 275.811  1.00  0.00           C
ATOM    441  O   GLU A3636     269.785 330.577 275.365  1.00  0.00           O
ATOM    442  H   GLU A3636     273.859 331.507 276.360  1.00  0.00           H
ATOM    443  HA  GLU A3636     271.989 331.268 274.433  1.00  0.00           H
ATOM    444  HB2 GLU A3636     273.401 328.941 275.806  1.00  0.00           H
ATOM    445  HB3 GLU A3636     272.632 328.920 274.223  1.00  0.00           H
ATOM    446  HG2 GLU A3636     274.774 329.224 273.559  1.00  0.00           H
ATOM    447  HG3 GLU A3636     274.283 330.905 273.675  1.00  0.00           H
ATOM    448  N   ASP A3637     270.866 329.283 276.848  1.00  0.00           N
ATOM    449  CA  ASP A3637     269.659 328.700 277.451  1.00  0.00           C
ATOM    450  CB  ASP A3637     270.087 327.685 278.525  1.00  0.00           C
ATOM    451  CG  ASP A3637     268.962 327.314 279.498  1.00  0.00           C
ATOM    452  OD1 ASP A3637     268.269 326.290 279.288  1.00  0.00           O
ATOM    453  OD2 ASP A3637     268.984 327.880 280.615  1.00  0.00           O
ATOM    454  C   ASP A3637     268.703 329.755 278.040  1.00  0.00           C
ATOM    455  O   ASP A3637     267.482 329.587 277.990  1.00  0.00           O
ATOM    456  H   ASP A3637     271.759 328.861 277.075  1.00  0.00           H
ATOM    457  HA  ASP A3637     269.115 328.177 276.669  1.00  0.00           H
ATOM    458  HB2 ASP A3637     270.904 328.120 279.103  1.00  0.00           H
ATOM    459  HB3 ASP A3637     270.472 326.789 278.043  1.00  0.00           H
ATOM    460  N   LYS A3638     269.232 330.895 278.513  1.00  0.00           N
ATOM    461  CA  LYS A3638     268.410 332.012 279.003  1.00  0.00           C
ATOM    462  CB  LYS A3638     269.247 333.032 279.799  1.00  0.00           C
ATOM    463  CG  LYS A3638     268.444 334.242 280.336  1.00  0.00           C
ATOM    464  CD  LYS A3638     267.541 333.997 281.566  1.00  0.00           C
ATOM    465  CE  LYS A3638     266.286 333.122 281.394  1.00  0.00           C
ATOM    466  NZ  LYS A3638     265.322 333.667 280.410  1.00  0.00           N
ATOM    467  C   LYS A3638     267.638 332.672 277.862  1.00  0.00           C
ATOM    468  O   LYS A3638     266.451 332.910 278.050  1.00  0.00           O
ATOM    469  H   LYS A3638     270.224 331.020 278.380  1.00  0.00           H
ATOM    470  HA  LYS A3638     267.666 331.577 279.663  1.00  0.00           H
ATOM    471  HB2 LYS A3638     270.035 333.414 279.148  1.00  0.00           H
ATOM    472  HB3 LYS A3638     269.735 332.530 280.636  1.00  0.00           H
ATOM    473  HG2 LYS A3638     267.856 334.690 279.535  1.00  0.00           H
ATOM    474  HG3 LYS A3638     269.174 334.999 280.630  1.00  0.00           H
ATOM    475  HD2 LYS A3638     268.157 333.554 282.350  1.00  0.00           H
ATOM    476  HD3 LYS A3638     267.211 334.972 281.928  1.00  0.00           H
ATOM    477  HE2 LYS A3638     265.786 333.036 282.364  1.00  0.00           H
ATOM    478  HE3 LYS A3638     266.582 332.111 281.103  1.00  0.00           H
ATOM    479  HZ1 LYS A3638     264.491 333.101 280.356  1.00  0.00           H
ATOM    480  HZ2 LYS A3638     265.007 334.625 280.585  1.00  0.00           H
ATOM    481  HZ3 LYS A3638     265.699 333.702 279.458  1.00  0.00           H
ATOM    482  N   LEU A3639     268.240 332.924 276.701  1.00  0.00           N
ATOM    483  CA  LEU A3639     267.525 333.497 275.555  1.00  0.00           C
ATOM    484  CB  LEU A3639     268.522 333.784 274.416  1.00  0.00           C
ATOM    485  CG  LEU A3639     267.878 334.241 273.089  1.00  0.00           C
ATOM    486  CD1 LEU A3639     267.156 335.583 273.232  1.00  0.00           C
ATOM    487  CD2 LEU A3639     268.942 334.382 272.001  1.00  0.00           C
ATOM    488  C   LEU A3639     266.393 332.576 275.090  1.00  0.00           C
ATOM    489  O   LEU A3639     265.271 333.037 274.895  1.00  0.00           O
ATOM    490  H   LEU A3639     269.216 332.658 276.592  1.00  0.00           H
ATOM    491  HA  LEU A3639     267.063 334.433 275.873  1.00  0.00           H
ATOM    492  HB2 LEU A3639     269.090 332.873 274.219  1.00  0.00           H
ATOM    493  HB3 LEU A3639     269.219 334.548 274.758  1.00  0.00           H
ATOM    494  HG  LEU A3639     267.161 333.496 272.747  1.00  0.00           H
ATOM    495 HD11 LEU A3639     266.331 335.482 273.938  1.00  0.00           H
ATOM    496 HD12 LEU A3639     267.850 336.341 273.592  1.00  0.00           H
ATOM    497 HD13 LEU A3639     266.748 335.885 272.269  1.00  0.00           H
ATOM    498 HD21 LEU A3639     269.422 333.417 271.841  1.00  0.00           H
ATOM    499 HD22 LEU A3639     268.482 334.695 271.064  1.00  0.00           H
ATOM    500 HD23 LEU A3639     269.695 335.112 272.298  1.00  0.00           H
ATOM    501  N   ILE A3640     266.662 331.275 274.976  1.00  0.00           N
ATOM    502  CA  ILE A3640     265.655 330.282 274.579  1.00  0.00           C
ATOM    503  CB  ILE A3640     266.381 328.956 274.244  1.00  0.00           C
ATOM    504  CG1 ILE A3640     266.855 328.896 272.773  1.00  0.00           C
ATOM    505  CG2 ILE A3640     265.506 327.720 274.495  1.00  0.00           C
ATOM    506  CD1 ILE A3640     267.695 330.083 272.289  1.00  0.00           C
ATOM    507  C   ILE A3640     264.538 330.156 275.635  1.00  0.00           C
ATOM    508  O   ILE A3640     263.367 330.041 275.269  1.00  0.00           O
ATOM    509  H   ILE A3640     267.612 330.961 275.157  1.00  0.00           H
ATOM    510  HA  ILE A3640     265.170 330.631 273.670  1.00  0.00           H
ATOM    511  HB  ILE A3640     267.260 328.863 274.888  1.00  0.00           H
ATOM    512 HG12 ILE A3640     267.464 327.999 272.657  1.00  0.00           H
ATOM    513 HG13 ILE A3640     265.988 328.805 272.120  1.00  0.00           H
ATOM    514 HG21 ILE A3640     264.523 327.840 274.050  1.00  0.00           H
ATOM    515 HG22 ILE A3640     265.421 327.585 275.571  1.00  0.00           H
ATOM    516 HG23 ILE A3640     265.983 326.832 274.079  1.00  0.00           H
ATOM    517 HD11 ILE A3640     268.095 329.858 271.299  1.00  0.00           H
ATOM    518 HD12 ILE A3640     268.522 330.255 272.976  1.00  0.00           H
ATOM    519 HD13 ILE A3640     267.081 330.981 272.220  1.00  0.00           H
ATOM    520  N   GLU A3641     264.851 330.350 276.919  1.00  0.00           N
ATOM    521  CA  GLU A3641     263.883 330.312 278.021  1.00  0.00           C
ATOM    522  CB  GLU A3641     264.641 330.279 279.360  1.00  0.00           C
ATOM    523  CG  GLU A3641     263.760 330.310 280.611  1.00  0.00           C
ATOM    524  CD  GLU A3641     262.813 329.108 280.709  1.00  0.00           C
ATOM    525  OE1 GLU A3641     261.591 329.313 280.855  1.00  0.00           O
ATOM    526  OE2 GLU A3641     263.290 327.954 280.653  1.00  0.00           O
ATOM    527  C   GLU A3641     262.810 331.417 277.958  1.00  0.00           C
ATOM    528  O   GLU A3641     261.634 331.073 278.016  1.00  0.00           O
ATOM    529  H   GLU A3641     265.838 330.388 277.161  1.00  0.00           H
ATOM    530  HA  GLU A3641     263.339 329.372 277.948  1.00  0.00           H
ATOM    531  HB2 GLU A3641     265.309 331.132 279.408  1.00  0.00           H
ATOM    532  HB3 GLU A3641     265.255 329.380 279.394  1.00  0.00           H
ATOM    533  HG2 GLU A3641     263.195 331.242 280.620  1.00  0.00           H
ATOM    534  HG3 GLU A3641     264.418 330.312 281.484  1.00  0.00           H
ATOM    535  N   ASP A3642     263.124 332.717 277.801  1.00  0.00           N
ATOM    536  CA  ASP A3642     262.063 333.733 277.586  1.00  0.00           C
ATOM    537  CB  ASP A3642     262.238 335.102 278.298  1.00  0.00           C
ATOM    538  CG  ASP A3642     263.627 335.507 278.792  1.00  0.00           C
ATOM    539  OD1 ASP A3642     264.621 335.132 278.142  1.00  0.00           O
ATOM    540  OD2 ASP A3642     263.723 335.821 280.001  1.00  0.00           O
ATOM    541  C   ASP A3642     261.579 333.877 276.135  1.00  0.00           C
ATOM    542  O   ASP A3642     260.404 334.197 275.942  1.00  0.00           O
ATOM    543  H   ASP A3642     264.094 332.992 277.648  1.00  0.00           H
ATOM    544  HA  ASP A3642     261.172 333.336 278.071  1.00  0.00           H
ATOM    545  HB2 ASP A3642     261.578 335.087 279.166  1.00  0.00           H
ATOM    546  HB3 ASP A3642     261.855 335.892 277.645  1.00  0.00           H
ATOM    547  N   LEU A3643     262.321 333.376 275.139  1.00  0.00           N
ATOM    548  CA  LEU A3643     261.801 333.185 273.777  1.00  0.00           C
ATOM    549  CB  LEU A3643     262.984 332.852 272.846  1.00  0.00           C
ATOM    550  CG  LEU A3643     262.682 332.838 271.339  1.00  0.00           C
ATOM    551  CD1 LEU A3643     262.463 334.249 270.786  1.00  0.00           C
ATOM    552  CD2 LEU A3643     263.853 332.215 270.579  1.00  0.00           C
ATOM    553  C   LEU A3643     260.685 332.118 273.713  1.00  0.00           C
ATOM    554  O   LEU A3643     259.813 332.184 272.841  1.00  0.00           O
ATOM    555  H   LEU A3643     263.279 333.091 275.334  1.00  0.00           H
ATOM    556  HA  LEU A3643     261.361 334.128 273.459  1.00  0.00           H
ATOM    557  HB2 LEU A3643     263.773 333.586 273.011  1.00  0.00           H
ATOM    558  HB3 LEU A3643     263.365 331.871 273.135  1.00  0.00           H
ATOM    559  HG  LEU A3643     261.797 332.244 271.141  1.00  0.00           H
ATOM    560 HD21 LEU A3643     263.643 332.215 269.511  1.00  0.00           H
ATOM    561 HD22 LEU A3643     264.005 331.188 270.908  1.00  0.00           H
ATOM    562 HD23 LEU A3643     264.768 332.781 270.766  1.00  0.00           H
ATOM    563 HD11 LEU A3643     262.218 334.190 269.725  1.00  0.00           H
ATOM    564 HD12 LEU A3643     261.649 334.739 271.315  1.00  0.00           H
ATOM    565 HD13 LEU A3643     263.372 334.840 270.912  1.00  0.00           H
ATOM    566  N   ALA A3644     260.620 331.195 274.678  1.00  0.00           N
ATOM    567  CA  ALA A3644     259.510 330.254 274.825  1.00  0.00           C
ATOM    568  CB  ALA A3644     260.022 329.037 275.603  1.00  0.00           C
ATOM    569  C   ALA A3644     258.245 330.855 275.481  1.00  0.00           C
ATOM    570  O   ALA A3644     257.162 330.291 275.314  1.00  0.00           O
ATOM    571  H   ALA A3644     261.401 331.121 275.324  1.00  0.00           H
ATOM    572  HA  ALA A3644     259.219 329.910 273.834  1.00  0.00           H
ATOM    573  HB1 ALA A3644     259.244 328.273 275.647  1.00  0.00           H
ATOM    574  HB2 ALA A3644     260.293 329.324 276.620  1.00  0.00           H
ATOM    575  HB3 ALA A3644     260.899 328.619 275.105  1.00  0.00           H
ATOM    576  N   LYS A3645     258.330 331.985 276.205  1.00  0.00           N
ATOM    577  CA  LYS A3645     257.225 332.531 277.026  1.00  0.00           C
ATOM    578  CB  LYS A3645     257.800 333.294 278.242  1.00  0.00           C
ATOM    579  CG  LYS A3645     258.656 332.425 279.195  1.00  0.00           C
ATOM    580  CD  LYS A3645     259.268 333.258 280.341  1.00  0.00           C
ATOM    581  CE  LYS A3645     260.630 332.764 280.869  1.00  0.00           C
ATOM    582  NZ  LYS A3645     260.574 331.590 281.770  1.00  0.00           N
ATOM    583  C   LYS A3645     256.268 333.424 276.193  1.00  0.00           C
ATOM    584  O   LYS A3645     256.648 334.529 275.803  1.00  0.00           O
ATOM    585  H   LYS A3645     259.227 332.464 276.232  1.00  0.00           H
ATOM    586  HA  LYS A3645     256.663 331.687 277.420  1.00  0.00           H
ATOM    587  HB2 LYS A3645     258.413 334.118 277.872  1.00  0.00           H
ATOM    588  HB3 LYS A3645     256.973 333.718 278.811  1.00  0.00           H
ATOM    589  HG2 LYS A3645     259.455 331.972 278.621  1.00  0.00           H
ATOM    590  HG3 LYS A3645     258.046 331.625 279.615  1.00  0.00           H
ATOM    591  HD2 LYS A3645     258.554 333.332 281.163  1.00  0.00           H
ATOM    592  HD3 LYS A3645     259.438 334.269 279.970  1.00  0.00           H
ATOM    593  HE2 LYS A3645     261.283 332.531 280.023  1.00  0.00           H
ATOM    594  HE3 LYS A3645     261.094 333.585 281.423  1.00  0.00           H
ATOM    595  HZ1 LYS A3645     261.418 331.563 282.352  1.00  0.00           H
ATOM    596  HZ2 LYS A3645     260.619 330.696 281.272  1.00  0.00           H
ATOM    597  HZ3 LYS A3645     259.837 331.590 282.454  1.00  0.00           H
ATOM    598  N   PRO A3646     254.979 333.065 276.007  1.00  0.00           N
ATOM    599  CA  PRO A3646     254.022 333.859 275.220  1.00  0.00           C
ATOM    600  CD  PRO A3646     254.370 331.793 276.383  1.00  0.00           C
ATOM    601  CB  PRO A3646     252.961 332.844 274.771  1.00  0.00           C
ATOM    602  CG  PRO A3646     252.908 331.869 275.946  1.00  0.00           C
ATOM    603  C   PRO A3646     253.434 335.050 276.015  1.00  0.00           C
ATOM    604  O   PRO A3646     252.273 335.031 276.411  1.00  0.00           O
ATOM    605  HA  PRO A3646     254.516 334.257 274.334  1.00  0.00           H
ATOM    606  HD2 PRO A3646     254.431 331.624 277.459  1.00  0.00           H
ATOM    607  HD3 PRO A3646     254.857 330.980 275.846  1.00  0.00           H
ATOM    608  HB2 PRO A3646     253.316 332.323 273.883  1.00  0.00           H
ATOM    609  HB3 PRO A3646     251.990 333.297 274.568  1.00  0.00           H
ATOM    610  HG2 PRO A3646     252.524 330.893 275.650  1.00  0.00           H
ATOM    611  HG3 PRO A3646     252.303 332.289 276.752  1.00  0.00           H
ATOM    612  N   GLY A3647     254.215 336.119 276.210  1.00  0.00           N
ATOM    613  CA  GLY A3647     253.903 337.214 277.154  1.00  0.00           C
ATOM    614  C   GLY A3647     252.668 338.102 276.883  1.00  0.00           C
ATOM    615  O   GLY A3647     252.291 338.863 277.767  1.00  0.00           O
ATOM    616  H   GLY A3647     255.183 336.021 275.918  1.00  0.00           H
ATOM    617  HA2 GLY A3647     253.767 336.778 278.144  1.00  0.00           H
ATOM    618  HA3 GLY A3647     254.767 337.875 277.204  1.00  0.00           H
ATOM    619  N   ALA A3648     252.046 338.013 275.700  1.00  0.00           N
ATOM    620  CA  ALA A3648     250.665 338.447 275.410  1.00  0.00           C
ATOM    621  CB  ALA A3648     249.723 337.294 275.799  1.00  0.00           C
ATOM    622  C   ALA A3648     250.199 339.824 275.967  1.00  0.00           C
ATOM    623  O   ALA A3648     249.169 339.909 276.636  1.00  0.00           O
ATOM    624  H   ALA A3648     252.420 337.311 275.086  1.00  0.00           H
ATOM    625  HA  ALA A3648     250.596 338.548 274.328  1.00  0.00           H
ATOM    626  HB1 ALA A3648     250.036 336.369 275.315  1.00  0.00           H
ATOM    627  HB2 ALA A3648     248.703 337.529 275.490  1.00  0.00           H
ATOM    628  HB3 ALA A3648     249.740 337.154 276.881  1.00  0.00           H
ATOM    629  N   GLU A3649     250.802 340.934 275.516  1.00  0.00           N
ATOM    630  CA  GLU A3649     250.160 342.259 275.630  1.00  0.00           C
ATOM    631  CB  GLU A3649     251.180 343.400 275.407  1.00  0.00           C
ATOM    632  CG  GLU A3649     250.537 344.798 275.549  1.00  0.00           C
ATOM    633  CD  GLU A3649     251.496 345.972 275.278  1.00  0.00           C
ATOM    634  OE1 GLU A3649     252.698 345.855 275.606  1.00  0.00           O
ATOM    635  OE2 GLU A3649     250.985 347.044 274.871  1.00  0.00           O
ATOM    636  C   GLU A3649     248.965 342.382 274.661  1.00  0.00           C
ATOM    637  O   GLU A3649     249.149 342.298 273.446  1.00  0.00           O
ATOM    638  H   GLU A3649     251.606 340.848 274.919  1.00  0.00           H
ATOM    639  HA  GLU A3649     249.779 342.365 276.646  1.00  0.00           H
ATOM    640  HB2 GLU A3649     251.611 343.306 274.409  1.00  0.00           H
ATOM    641  HB3 GLU A3649     251.981 343.298 276.140  1.00  0.00           H
ATOM    642  HG2 GLU A3649     250.135 344.892 276.561  1.00  0.00           H
ATOM    643  HG3 GLU A3649     249.699 344.880 274.854  1.00  0.00           H
ATOM    644  N   LEU A3650     247.791 342.768 275.180  1.00  0.00           N
ATOM    645  CA  LEU A3650     246.643 343.257 274.405  1.00  0.00           C
ATOM    646  CB  LEU A3650     245.607 342.140 274.167  1.00  0.00           C
ATOM    647  CG  LEU A3650     246.055 341.065 273.152  1.00  0.00           C
ATOM    648  CD1 LEU A3650     246.494 339.772 273.842  1.00  0.00           C
ATOM    649  CD2 LEU A3650     244.917 340.742 272.184  1.00  0.00           C
ATOM    650  C   LEU A3650     245.980 344.462 275.114  1.00  0.00           C
ATOM    651  O   LEU A3650     245.589 344.333 276.274  1.00  0.00           O
ATOM    652  H   LEU A3650     247.704 342.802 276.186  1.00  0.00           H
ATOM    653  HA  LEU A3650     246.998 343.569 273.426  1.00  0.00           H
ATOM    654  HB2 LEU A3650     244.703 342.618 273.787  1.00  0.00           H
ATOM    655  HB3 LEU A3650     245.338 341.674 275.117  1.00  0.00           H
ATOM    656  HG  LEU A3650     246.880 341.441 272.550  1.00  0.00           H
ATOM    657 HD21 LEU A3650     245.206 339.927 271.521  1.00  0.00           H
ATOM    658 HD22 LEU A3650     244.680 341.621 271.587  1.00  0.00           H
ATOM    659 HD23 LEU A3650     244.028 340.445 272.739  1.00  0.00           H
ATOM    660 HD11 LEU A3650     247.321 339.981 274.520  1.00  0.00           H
ATOM    661 HD12 LEU A3650     246.817 339.045 273.100  1.00  0.00           H
ATOM    662 HD13 LEU A3650     245.667 339.351 274.413  1.00  0.00           H
ATOM    663  N   PRO A3651     245.742 345.595 274.418  1.00  0.00           N
ATOM    664  CA  PRO A3651     244.998 346.740 274.970  1.00  0.00           C
ATOM    665  CD  PRO A3651     246.524 346.035 273.270  1.00  0.00           C
ATOM    666  CB  PRO A3651     245.384 347.941 274.093  1.00  0.00           C
ATOM    667  CG  PRO A3651     246.717 347.533 273.472  1.00  0.00           C
ATOM    668  C   PRO A3651     243.460 346.597 275.028  1.00  0.00           C
ATOM    669  O   PRO A3651     242.788 347.563 275.381  1.00  0.00           O
ATOM    670  HA  PRO A3651     245.355 346.919 275.984  1.00  0.00           H
ATOM    671  HD2 PRO A3651     247.504 345.559 273.228  1.00  0.00           H
ATOM    672  HD3 PRO A3651     245.966 345.846 272.352  1.00  0.00           H
ATOM    673  HB2 PRO A3651     245.476 348.854 274.682  1.00  0.00           H
ATOM    674  HB3 PRO A3651     244.648 348.077 273.298  1.00  0.00           H
ATOM    675  HG2 PRO A3651     246.904 348.050 272.531  1.00  0.00           H
ATOM    676  HG3 PRO A3651     247.528 347.708 274.182  1.00  0.00           H
ATOM    677  N   GLU A3652     242.903 345.480 274.553  1.00  0.00           N
ATOM    678  CA  GLU A3652     241.465 345.221 274.345  1.00  0.00           C
ATOM    679  CB  GLU A3652     241.094 345.436 272.859  1.00  0.00           C
ATOM    680  CG  GLU A3652     241.306 346.853 272.278  1.00  0.00           C
ATOM    681  CD  GLU A3652     240.262 347.916 272.682  1.00  0.00           C
ATOM    682  OE1 GLU A3652     239.265 347.559 273.352  1.00  0.00           O
ATOM    683  OE2 GLU A3652     240.325 349.020 272.084  1.00  0.00           O
ATOM    684  C   GLU A3652     241.129 343.771 274.774  1.00  0.00           C
ATOM    685  O   GLU A3652     242.035 342.981 275.043  1.00  0.00           O
ATOM    686  H   GLU A3652     243.505 344.682 274.415  1.00  0.00           H
ATOM    687  HA  GLU A3652     240.867 345.903 274.951  1.00  0.00           H
ATOM    688  HB2 GLU A3652     240.055 345.147 272.701  1.00  0.00           H
ATOM    689  HB3 GLU A3652     241.704 344.749 272.269  1.00  0.00           H
ATOM    690  HG2 GLU A3652     242.307 347.208 272.528  1.00  0.00           H
ATOM    691  HG3 GLU A3652     241.276 346.757 271.190  1.00  0.00           H
ATOM    692  N   GLU A3653     239.845 343.400 274.854  1.00  0.00           N
ATOM    693  CA  GLU A3653     239.410 342.047 275.263  1.00  0.00           C
ATOM    694  CB  GLU A3653     237.892 342.036 275.567  1.00  0.00           C
ATOM    695  CG  GLU A3653     237.508 342.936 276.761  1.00  0.00           C
ATOM    696  CD  GLU A3653     236.023 342.839 277.175  1.00  0.00           C
ATOM    697  OE1 GLU A3653     235.747 343.031 278.385  1.00  0.00           O
ATOM    698  OE2 GLU A3653     235.147 342.753 276.283  1.00  0.00           O
ATOM    699  C   GLU A3653     239.797 340.952 274.234  1.00  0.00           C
ATOM    700  O   GLU A3653     239.285 340.926 273.115  1.00  0.00           O
ATOM    701  H   GLU A3653     239.132 344.062 274.588  1.00  0.00           H
ATOM    702  HA  GLU A3653     239.924 341.801 276.192  1.00  0.00           H
ATOM    703  HB2 GLU A3653     237.598 341.012 275.803  1.00  0.00           H
ATOM    704  HB3 GLU A3653     237.345 342.358 274.680  1.00  0.00           H
ATOM    705  HG2 GLU A3653     237.735 343.975 276.512  1.00  0.00           H
ATOM    706  HG3 GLU A3653     238.134 342.656 277.613  1.00  0.00           H
ATOM    707  N   ASP A3654     240.699 340.040 274.627  1.00  0.00           N
ATOM    708  CA  ASP A3654     241.231 338.932 273.805  1.00  0.00           C
ATOM    709  CB  ASP A3654     242.590 338.492 274.391  1.00  0.00           C
ATOM    710  CG  ASP A3654     243.425 337.653 273.415  1.00  0.00           C
ATOM    711  OD1 ASP A3654     243.280 337.845 272.184  1.00  0.00           O
ATOM    712  OD2 ASP A3654     244.221 336.800 273.871  1.00  0.00           O
ATOM    713  C   ASP A3654     240.285 337.709 273.700  1.00  0.00           C
ATOM    714  O   ASP A3654     239.439 337.498 274.574  1.00  0.00           O
ATOM    715  H   ASP A3654     241.120 340.168 275.530  1.00  0.00           H
ATOM    716  HA  ASP A3654     241.394 339.315 272.797  1.00  0.00           H
ATOM    717  HB2 ASP A3654     243.168 339.378 274.654  1.00  0.00           H
ATOM    718  HB3 ASP A3654     242.418 337.925 275.309  1.00  0.00           H
ATOM    719  N   GLU A3655     240.517 336.800 272.736  1.00  0.00           N
ATOM    720  CA  GLU A3655     239.811 335.505 272.675  1.00  0.00           C
ATOM    721  CB  GLU A3655     239.186 335.233 271.288  1.00  0.00           C
ATOM    722  CG  GLU A3655     239.918 334.309 270.301  1.00  0.00           C
ATOM    723  CD  GLU A3655     241.065 335.002 269.559  1.00  0.00           C
ATOM    724  OE1 GLU A3655     240.986 335.077 268.313  1.00  0.00           O
ATOM    725  OE2 GLU A3655     242.135 335.177 270.183  1.00  0.00           O
ATOM    726  C   GLU A3655     240.598 334.324 273.280  1.00  0.00           C
ATOM    727  O   GLU A3655     241.807 334.176 273.110  1.00  0.00           O
ATOM    728  H   GLU A3655     241.328 336.936 272.137  1.00  0.00           H
ATOM    729  HA  GLU A3655     238.942 335.614 273.322  1.00  0.00           H
ATOM    730  HB2 GLU A3655     238.958 336.179 270.795  1.00  0.00           H
ATOM    731  HB3 GLU A3655     238.226 334.753 271.483  1.00  0.00           H
ATOM    732  HG2 GLU A3655     239.182 333.966 269.569  1.00  0.00           H
ATOM    733  HG3 GLU A3655     240.281 333.417 270.816  1.00  0.00           H
ATOM    734  N   ALA A3656     239.895 333.451 274.009  1.00  0.00           N
ATOM    735  CA  ALA A3656     240.509 332.396 274.815  1.00  0.00           C
ATOM    736  CB  ALA A3656     239.497 331.968 275.888  1.00  0.00           C
ATOM    737  C   ALA A3656     241.031 331.205 273.976  1.00  0.00           C
ATOM    738  O   ALA A3656     240.332 330.209 273.783  1.00  0.00           O
ATOM    739  H   ALA A3656     238.913 333.625 274.138  1.00  0.00           H
ATOM    740  HA  ALA A3656     241.368 332.829 275.332  1.00  0.00           H
ATOM    741  HB1 ALA A3656     239.222 332.828 276.500  1.00  0.00           H
ATOM    742  HB2 ALA A3656     238.605 331.553 275.418  1.00  0.00           H
ATOM    743  HB3 ALA A3656     239.947 331.209 276.528  1.00  0.00           H
ATOM    744  N   MET A3657     242.333 331.220 273.681  1.00  0.00           N
ATOM    745  CA  MET A3657     243.120 330.088 273.169  1.00  0.00           C
ATOM    746  CB  MET A3657     243.041 330.042 271.632  1.00  0.00           C
ATOM    747  CG  MET A3657     243.559 331.306 270.930  1.00  0.00           C
ATOM    748  SD  MET A3657     243.831 331.072 269.152  1.00  0.00           S
ATOM    749  CE  MET A3657     244.018 332.804 268.655  1.00  0.00           C
ATOM    750  C   MET A3657     244.578 330.187 273.655  1.00  0.00           C
ATOM    751  O   MET A3657     245.013 331.268 274.056  1.00  0.00           O
ATOM    752  H   MET A3657     242.831 332.091 273.835  1.00  0.00           H
ATOM    753  HA  MET A3657     242.701 329.161 273.561  1.00  0.00           H
ATOM    754  HB2 MET A3657     242.005 329.879 271.331  1.00  0.00           H
ATOM    755  HB3 MET A3657     243.625 329.190 271.282  1.00  0.00           H
ATOM    756  HG2 MET A3657     244.504 331.616 271.376  1.00  0.00           H
ATOM    757  HG3 MET A3657     242.835 332.111 271.077  1.00  0.00           H
ATOM    758  HE1 MET A3657     244.306 332.858 267.607  1.00  0.00           H
ATOM    759  HE2 MET A3657     243.068 333.321 268.784  1.00  0.00           H
ATOM    760  HE3 MET A3657     244.776 333.288 269.271  1.00  0.00           H
ATOM    761  N   LYS A3658     245.392 329.121 273.523  1.00  0.00           N
ATOM    762  CA  LYS A3658     246.853 329.321 273.589  1.00  0.00           C
ATOM    763  CB  LYS A3658     247.685 328.037 273.846  1.00  0.00           C
ATOM    764  CG  LYS A3658     248.419 327.403 272.640  1.00  0.00           C
ATOM    765  CD  LYS A3658     249.522 326.404 273.038  1.00  0.00           C
ATOM    766  CE  LYS A3658     250.761 327.047 273.698  1.00  0.00           C
ATOM    767  NZ  LYS A3658     251.535 327.914 272.774  1.00  0.00           N
ATOM    768  C   LYS A3658     247.284 330.117 272.358  1.00  0.00           C
ATOM    769  O   LYS A3658     247.007 329.716 271.229  1.00  0.00           O
ATOM    770  H   LYS A3658     245.031 328.287 273.085  1.00  0.00           H
ATOM    771  HA  LYS A3658     247.032 329.962 274.454  1.00  0.00           H
ATOM    772  HB2 LYS A3658     248.443 328.312 274.580  1.00  0.00           H
ATOM    773  HB3 LYS A3658     247.053 327.282 274.317  1.00  0.00           H
ATOM    774  HG2 LYS A3658     248.895 328.169 272.033  1.00  0.00           H
ATOM    775  HG3 LYS A3658     247.683 326.892 272.017  1.00  0.00           H
ATOM    776  HD2 LYS A3658     249.098 325.671 273.727  1.00  0.00           H
ATOM    777  HD3 LYS A3658     249.844 325.865 272.145  1.00  0.00           H
ATOM    778  HE2 LYS A3658     250.447 327.627 274.569  1.00  0.00           H
ATOM    779  HE3 LYS A3658     251.415 326.246 274.059  1.00  0.00           H
ATOM    780  HZ1 LYS A3658     251.009 328.717 272.438  1.00  0.00           H
ATOM    781  HZ2 LYS A3658     251.942 327.402 272.007  1.00  0.00           H
ATOM    782  HZ3 LYS A3658     252.346 328.341 273.241  1.00  0.00           H
ATOM    783  N   ARG A3659     248.004 331.212 272.581  1.00  0.00           N
ATOM    784  CA  ARG A3659     248.650 331.991 271.514  1.00  0.00           C
ATOM    785  CB  ARG A3659     248.705 333.488 271.913  1.00  0.00           C
ATOM    786  CG  ARG A3659     247.375 333.940 272.571  1.00  0.00           C
ATOM    787  CD  ARG A3659     247.114 335.456 272.648  1.00  0.00           C
ATOM    788  NE  ARG A3659     246.364 335.983 271.487  1.00  0.00           N
ATOM    789  CZ  ARG A3659     245.114 335.697 271.153  1.00  0.00           C
ATOM    790  NH1 ARG A3659     244.349 334.919 271.848  1.00  0.00           N
ATOM    791  NH2 ARG A3659     244.523 336.413 270.258  1.00  0.00           N
ATOM    792  C   ARG A3659     249.986 331.318 271.140  1.00  0.00           C
ATOM    793  O   ARG A3659     250.425 330.394 271.833  1.00  0.00           O
ATOM    794  H   ARG A3659     248.174 331.476 273.539  1.00  0.00           H
ATOM    795  HA  ARG A3659     248.014 331.923 270.628  1.00  0.00           H
ATOM    796  HB2 ARG A3659     248.888 334.083 271.017  1.00  0.00           H
ATOM    797  HB3 ARG A3659     249.522 333.654 272.617  1.00  0.00           H
ATOM    798  HG2 ARG A3659     246.542 333.463 272.053  1.00  0.00           H
ATOM    799  HG3 ARG A3659     247.367 333.568 273.596  1.00  0.00           H
ATOM    800  HD2 ARG A3659     246.524 335.655 273.547  1.00  0.00           H
ATOM    801  HD3 ARG A3659     248.060 335.986 272.758  1.00  0.00           H
ATOM    802  HE  ARG A3659     246.742 336.772 270.996  1.00  0.00           H
ATOM    803 HH11 ARG A3659     244.373 335.189 272.831  1.00  0.00           H
ATOM    804 HH12 ARG A3659     243.381 334.869 271.519  1.00  0.00           H
ATOM    805 HH21 ARG A3659     244.182 337.250 270.742  1.00  0.00           H
ATOM    806 HH22 ARG A3659     243.650 335.972 269.954  1.00  0.00           H
ATOM    807  N   VAL A3660     250.481 331.555 269.923  1.00  0.00           N
ATOM    808  CA  VAL A3660     251.640 330.819 269.376  1.00  0.00           C
ATOM    809  CB  VAL A3660     251.527 330.633 267.848  1.00  0.00           C
ATOM    810  CG1 VAL A3660     251.484 331.936 267.040  1.00  0.00           C
ATOM    811  CG2 VAL A3660     252.654 329.743 267.313  1.00  0.00           C
ATOM    812  C   VAL A3660     252.966 331.431 269.848  1.00  0.00           C
ATOM    813  O   VAL A3660     253.261 332.593 269.569  1.00  0.00           O
ATOM    814  H   VAL A3660     250.074 332.292 269.371  1.00  0.00           H
ATOM    815  HA  VAL A3660     251.608 329.808 269.782  1.00  0.00           H
ATOM    816  HB  VAL A3660     250.589 330.110 267.656  1.00  0.00           H
ATOM    817 HG21 VAL A3660     252.522 329.575 266.245  1.00  0.00           H
ATOM    818 HG22 VAL A3660     253.624 330.205 267.485  1.00  0.00           H
ATOM    819 HG23 VAL A3660     252.633 328.777 267.819  1.00  0.00           H
ATOM    820 HG11 VAL A3660     250.665 332.567 267.382  1.00  0.00           H
ATOM    821 HG12 VAL A3660     251.328 331.708 265.986  1.00  0.00           H
ATOM    822 HG13 VAL A3660     252.419 332.479 267.145  1.00  0.00           H
ATOM    823  N   ASP A3661     253.734 330.658 270.617  1.00  0.00           N
ATOM    824  CA  ASP A3661     254.936 331.118 271.327  1.00  0.00           C
ATOM    825  CB  ASP A3661     255.501 329.997 272.224  1.00  0.00           C
ATOM    826  CG  ASP A3661     254.455 329.183 273.003  1.00  0.00           C
ATOM    827  OD1 ASP A3661     253.401 329.754 273.353  1.00  0.00           O
ATOM    828  OD2 ASP A3661     254.416 327.949 272.785  1.00  0.00           O
ATOM    829  C   ASP A3661     256.025 331.609 270.351  1.00  0.00           C
ATOM    830  O   ASP A3661     256.141 331.038 269.263  1.00  0.00           O
ATOM    831  H   ASP A3661     253.386 329.751 270.883  1.00  0.00           H
ATOM    832  HA  ASP A3661     254.630 331.938 271.973  1.00  0.00           H
ATOM    833  HB2 ASP A3661     256.079 329.313 271.602  1.00  0.00           H
ATOM    834  HB3 ASP A3661     256.196 330.448 272.930  1.00  0.00           H
ATOM    835  N   PRO A3662     256.894 332.572 270.718  1.00  0.00           N
ATOM    836  CA  PRO A3662     257.908 333.091 269.793  1.00  0.00           C
ATOM    837  CD  PRO A3662     256.867 333.356 271.945  1.00  0.00           C
ATOM    838  CB  PRO A3662     258.619 334.224 270.540  1.00  0.00           C
ATOM    839  CG  PRO A3662     257.625 334.643 271.625  1.00  0.00           C
ATOM    840  C   PRO A3662     258.888 332.016 269.288  1.00  0.00           C
ATOM    841  O   PRO A3662     259.009 331.830 268.075  1.00  0.00           O
ATOM    842  HA  PRO A3662     257.393 333.515 268.930  1.00  0.00           H
ATOM    843  HD2 PRO A3662     255.852 333.605 272.251  1.00  0.00           H
ATOM    844  HD3 PRO A3662     257.373 332.812 272.744  1.00  0.00           H
ATOM    845  HB2 PRO A3662     259.528 333.856 271.008  1.00  0.00           H
ATOM    846  HB3 PRO A3662     258.856 335.054 269.874  1.00  0.00           H
ATOM    847  HG2 PRO A3662     256.931 335.380 271.219  1.00  0.00           H
ATOM    848  HG3 PRO A3662     258.132 335.038 272.507  1.00  0.00           H
ATOM    849  N   LEU A3663     259.351 331.129 270.178  1.00  0.00           N
ATOM    850  CA  LEU A3663     260.152 329.955 269.807  1.00  0.00           C
ATOM    851  CB  LEU A3663     260.711 329.300 271.088  1.00  0.00           C
ATOM    852  CG  LEU A3663     261.792 328.230 270.814  1.00  0.00           C
ATOM    853  CD1 LEU A3663     262.818 328.217 271.944  1.00  0.00           C
ATOM    854  CD2 LEU A3663     261.219 326.813 270.728  1.00  0.00           C
ATOM    855  C   LEU A3663     259.369 328.954 268.938  1.00  0.00           C
ATOM    856  O   LEU A3663     259.925 328.379 268.006  1.00  0.00           O
ATOM    857  H   LEU A3663     259.272 331.363 271.165  1.00  0.00           H
ATOM    858  HA  LEU A3663     260.999 330.304 269.214  1.00  0.00           H
ATOM    859  HB2 LEU A3663     261.165 330.087 271.688  1.00  0.00           H
ATOM    860  HB3 LEU A3663     259.902 328.868 271.678  1.00  0.00           H
ATOM    861  HG  LEU A3663     262.310 328.466 269.884  1.00  0.00           H
ATOM    862 HD21 LEU A3663     260.430 326.750 269.985  1.00  0.00           H
ATOM    863 HD22 LEU A3663     260.837 326.507 271.702  1.00  0.00           H
ATOM    864 HD23 LEU A3663     262.018 326.132 270.435  1.00  0.00           H
ATOM    865 HD11 LEU A3663     263.304 329.189 272.026  1.00  0.00           H
ATOM    866 HD12 LEU A3663     263.585 327.469 271.737  1.00  0.00           H
ATOM    867 HD13 LEU A3663     262.336 327.985 272.895  1.00  0.00           H
ATOM    868  N   HIS A3664     258.049 328.836 269.121  1.00  0.00           N
ATOM    869  CA  HIS A3664     257.208 327.982 268.271  1.00  0.00           C
ATOM    870  ND1 HIS A3664     253.736 326.283 268.825  1.00  0.00           N
ATOM    871  CG  HIS A3664     255.029 326.608 268.403  1.00  0.00           C
ATOM    872  CB  HIS A3664     255.820 327.794 268.908  1.00  0.00           C
ATOM    873  NE2 HIS A3664     254.523 324.624 267.597  1.00  0.00           N
ATOM    874  CD2 HIS A3664     255.507 325.581 267.638  1.00  0.00           C
ATOM    875  CE1 HIS A3664     253.481 325.064 268.322  1.00  0.00           C
ATOM    876  C   HIS A3664     257.080 328.532 266.847  1.00  0.00           C
ATOM    877  O   HIS A3664     257.234 327.788 265.880  1.00  0.00           O
ATOM    878  H   HIS A3664     257.602 329.457 269.781  1.00  0.00           H
ATOM    879  HA  HIS A3664     257.700 327.012 268.198  1.00  0.00           H
ATOM    880  HB2 HIS A3664     255.939 327.665 269.981  1.00  0.00           H
ATOM    881  HB3 HIS A3664     255.222 328.690 268.754  1.00  0.00           H
ATOM    882  HD2 HIS A3664     256.502 325.482 267.224  1.00  0.00           H
ATOM    883  HE1 HIS A3664     252.585 324.492 268.521  1.00  0.00           H
ATOM    884  HE2 HIS A3664     254.636 323.687 267.228  1.00  0.00           H
ATOM    885  N   GLN A3665     256.955 329.855 266.697  1.00  0.00           N
ATOM    886  CA  GLN A3665     256.956 330.519 265.388  1.00  0.00           C
ATOM    887  CB  GLN A3665     256.644 332.019 265.542  1.00  0.00           C
ATOM    888  CG  GLN A3665     255.271 332.303 266.174  1.00  0.00           C
ATOM    889  CD  GLN A3665     255.022 333.794 266.368  1.00  0.00           C
ATOM    890  OE1 GLN A3665     255.153 334.590 265.454  1.00  0.00           O
ATOM    891  NE2 GLN A3665     254.508 334.215 267.504  1.00  0.00           N
ATOM    892  C   GLN A3665     258.284 330.326 264.631  1.00  0.00           C
ATOM    893  O   GLN A3665     258.248 330.197 263.399  1.00  0.00           O
ATOM    894  H   GLN A3665     256.911 330.426 267.538  1.00  0.00           H
ATOM    895  HA  GLN A3665     256.172 330.068 264.781  1.00  0.00           H
ATOM    896  HB2 GLN A3665     257.417 332.489 266.151  1.00  0.00           H
ATOM    897  HB3 GLN A3665     256.672 332.481 264.554  1.00  0.00           H
ATOM    898  HG2 GLN A3665     254.485 331.897 265.539  1.00  0.00           H
ATOM    899  HG3 GLN A3665     255.208 331.819 267.142  1.00  0.00           H
ATOM    900 HE21 GLN A3665     254.288 333.570 268.259  1.00  0.00           H
ATOM    901 HE22 GLN A3665     254.334 335.198 267.580  1.00  0.00           H
ATOM    902  N   LEU A3666     259.399 330.231 265.371  1.00  0.00           N
ATOM    903  CA  LEU A3666     260.776 330.043 264.896  1.00  0.00           C
ATOM    904  CB  LEU A3666     261.714 330.604 265.981  1.00  0.00           C
ATOM    905  CG  LEU A3666     263.214 330.506 265.655  1.00  0.00           C
ATOM    906  CD1 LEU A3666     263.594 331.397 264.471  1.00  0.00           C
ATOM    907  CD2 LEU A3666     264.014 330.940 266.877  1.00  0.00           C
ATOM    908  C   LEU A3666     261.134 328.584 264.544  1.00  0.00           C
ATOM    909  O   LEU A3666     261.544 328.333 263.415  1.00  0.00           O
ATOM    910  H   LEU A3666     259.293 330.385 266.369  1.00  0.00           H
ATOM    911  HA  LEU A3666     260.911 330.635 263.991  1.00  0.00           H
ATOM    912  HB2 LEU A3666     261.460 331.649 266.167  1.00  0.00           H
ATOM    913  HB3 LEU A3666     261.538 330.054 266.904  1.00  0.00           H
ATOM    914  HG  LEU A3666     263.477 329.473 265.431  1.00  0.00           H
ATOM    915 HD11 LEU A3666     264.679 331.407 264.362  1.00  0.00           H
ATOM    916 HD12 LEU A3666     263.165 330.998 263.554  1.00  0.00           H
ATOM    917 HD13 LEU A3666     263.251 332.417 264.639  1.00  0.00           H
ATOM    918 HD21 LEU A3666     265.072 330.797 266.673  1.00  0.00           H
ATOM    919 HD22 LEU A3666     263.752 330.327 267.738  1.00  0.00           H
ATOM    920 HD23 LEU A3666     263.836 331.992 267.099  1.00  0.00           H
ATOM    921  N   ILE A3667     260.767 327.601 265.374  1.00  0.00           N
ATOM    922  CA  ILE A3667     260.872 326.169 265.018  1.00  0.00           C
ATOM    923  CB  ILE A3667     260.435 325.283 266.211  1.00  0.00           C
ATOM    924  CG1 ILE A3667     261.447 325.316 267.377  1.00  0.00           C
ATOM    925  CG2 ILE A3667     260.172 323.825 265.790  1.00  0.00           C
ATOM    926  CD1 ILE A3667     262.828 324.721 267.072  1.00  0.00           C
ATOM    927  C   ILE A3667     260.039 325.861 263.767  1.00  0.00           C
ATOM    928  O   ILE A3667     260.528 325.261 262.806  1.00  0.00           O
ATOM    929  H   ILE A3667     260.434 327.850 266.301  1.00  0.00           H
ATOM    930  HA  ILE A3667     261.908 325.941 264.766  1.00  0.00           H
ATOM    931  HB  ILE A3667     259.490 325.675 266.593  1.00  0.00           H
ATOM    932 HG12 ILE A3667     261.021 324.766 268.218  1.00  0.00           H
ATOM    933 HG13 ILE A3667     261.589 326.345 267.704  1.00  0.00           H
ATOM    934 HG21 ILE A3667     259.260 323.753 265.198  1.00  0.00           H
ATOM    935 HG22 ILE A3667     261.007 323.432 265.210  1.00  0.00           H
ATOM    936 HG23 ILE A3667     260.034 323.209 266.678  1.00  0.00           H
ATOM    937 HD11 ILE A3667     263.406 324.681 267.994  1.00  0.00           H
ATOM    938 HD12 ILE A3667     263.356 325.342 266.350  1.00  0.00           H
ATOM    939 HD13 ILE A3667     262.742 323.708 266.686  1.00  0.00           H
ATOM    940  N   LEU A3668     258.851 326.468 263.673  1.00  0.00           N
ATOM    941  CA  LEU A3668     258.031 326.396 262.470  1.00  0.00           C
ATOM    942  CB  LEU A3668     256.594 326.833 262.797  1.00  0.00           C
ATOM    943  CG  LEU A3668     255.835 325.894 263.760  1.00  0.00           C
ATOM    944  CD1 LEU A3668     254.534 326.571 264.199  1.00  0.00           C
ATOM    945  CD2 LEU A3668     255.472 324.565 263.095  1.00  0.00           C
ATOM    946  C   LEU A3668     258.622 327.178 261.277  1.00  0.00           C
ATOM    947  O   LEU A3668     258.235 326.902 260.148  1.00  0.00           O
ATOM    948  H   LEU A3668     258.502 326.971 264.482  1.00  0.00           H
ATOM    949  HA  LEU A3668     257.993 325.354 262.166  1.00  0.00           H
ATOM    950  HB2 LEU A3668     256.031 326.877 261.866  1.00  0.00           H
ATOM    951  HB3 LEU A3668     256.632 327.834 263.227  1.00  0.00           H
ATOM    952  HG  LEU A3668     256.437 325.686 264.642  1.00  0.00           H
ATOM    953 HD11 LEU A3668     254.011 325.921 264.901  1.00  0.00           H
ATOM    954 HD12 LEU A3668     253.895 326.765 263.340  1.00  0.00           H
ATOM    955 HD13 LEU A3668     254.764 327.502 264.716  1.00  0.00           H
ATOM    956 HD21 LEU A3668     254.901 323.953 263.793  1.00  0.00           H
ATOM    957 HD22 LEU A3668     256.378 324.015 262.840  1.00  0.00           H
ATOM    958 HD23 LEU A3668     254.884 324.731 262.193  1.00  0.00           H
ATOM    959  N   LEU A3669     259.518 328.157 261.462  1.00  0.00           N
ATOM    960  CA  LEU A3669     260.220 328.828 260.352  1.00  0.00           C
ATOM    961  CB  LEU A3669     260.835 330.165 260.819  1.00  0.00           C
ATOM    962  CG  LEU A3669     261.626 330.925 259.734  1.00  0.00           C
ATOM    963  CD1 LEU A3669     260.737 331.329 258.553  1.00  0.00           C
ATOM    964  CD2 LEU A3669     262.229 332.192 260.337  1.00  0.00           C
ATOM    965  C   LEU A3669     261.263 327.912 259.710  1.00  0.00           C
ATOM    966  O   LEU A3669     261.244 327.743 258.491  1.00  0.00           O
ATOM    967  H   LEU A3669     259.889 328.294 262.397  1.00  0.00           H
ATOM    968  HA  LEU A3669     259.503 329.045 259.568  1.00  0.00           H
ATOM    969  HB2 LEU A3669     260.044 330.809 261.204  1.00  0.00           H
ATOM    970  HB3 LEU A3669     261.530 329.970 261.632  1.00  0.00           H
ATOM    971  HG  LEU A3669     262.440 330.301 259.368  1.00  0.00           H
ATOM    972 HD11 LEU A3669     261.332 331.914 257.850  1.00  0.00           H
ATOM    973 HD12 LEU A3669     259.895 331.926 258.898  1.00  0.00           H
ATOM    974 HD13 LEU A3669     260.391 330.442 258.025  1.00  0.00           H
ATOM    975 HD21 LEU A3669     262.898 331.923 261.157  1.00  0.00           H
ATOM    976 HD22 LEU A3669     261.448 332.854 260.710  1.00  0.00           H
ATOM    977 HD23 LEU A3669     262.821 332.711 259.582  1.00  0.00           H
ATOM    978  N   PHE A3670     262.026 327.191 260.525  1.00  0.00           N
ATOM    979  CA  PHE A3670     262.996 326.212 260.039  1.00  0.00           C
ATOM    980  CB  PHE A3670     263.945 325.870 261.190  1.00  0.00           C
ATOM    981  CG  PHE A3670     264.619 327.081 261.821  1.00  0.00           C
ATOM    982  CD1 PHE A3670     265.078 328.154 261.022  1.00  0.00           C
ATOM    983  CD2 PHE A3670     264.836 327.116 263.213  1.00  0.00           C
ATOM    984  CE1 PHE A3670     265.741 329.242 261.609  1.00  0.00           C
ATOM    985  CE2 PHE A3670     265.512 328.202 263.796  1.00  0.00           C
ATOM    986  CZ  PHE A3670     265.967 329.261 262.993  1.00  0.00           C
ATOM    987  C   PHE A3670     262.324 324.981 259.413  1.00  0.00           C
ATOM    988  O   PHE A3670     262.617 324.682 258.259  1.00  0.00           O
ATOM    989  H   PHE A3670     262.001 327.386 261.521  1.00  0.00           H
ATOM    990  HA  PHE A3670     263.587 326.666 259.243  1.00  0.00           H
ATOM    991  HB2 PHE A3670     263.383 325.339 261.959  1.00  0.00           H
ATOM    992  HB3 PHE A3670     264.720 325.199 260.814  1.00  0.00           H
ATOM    993  HD1 PHE A3670     264.972 328.136 259.948  1.00  0.00           H
ATOM    994  HD2 PHE A3670     264.514 326.293 263.834  1.00  0.00           H
ATOM    995  HE1 PHE A3670     266.131 330.040 260.991  1.00  0.00           H
ATOM    996  HE2 PHE A3670     265.711 328.212 264.859  1.00  0.00           H
ATOM    997  HZ  PHE A3670     266.523 330.080 263.427  1.00  0.00           H
ATOM    998  N   SER A3671     261.177 324.562 259.961  1.00  0.00           N
ATOM    999  CA  SER A3671     260.259 323.592 259.333  1.00  0.00           C
ATOM   1000  CB  SER A3671     259.067 323.380 260.270  1.00  0.00           C
ATOM   1001  OG  SER A3671     258.011 322.683 259.647  1.00  0.00           O
ATOM   1002  C   SER A3671     259.776 324.014 257.933  1.00  0.00           C
ATOM   1003  O   SER A3671     260.013 323.296 256.959  1.00  0.00           O
ATOM   1004  H   SER A3671     260.967 324.888 260.900  1.00  0.00           H
ATOM   1005  HA  SER A3671     260.781 322.640 259.223  1.00  0.00           H
ATOM   1006  HB2 SER A3671     259.394 322.842 261.162  1.00  0.00           H
ATOM   1007  HB3 SER A3671     258.689 324.353 260.563  1.00  0.00           H
ATOM   1008  HG  SER A3671     258.376 321.815 259.355  1.00  0.00           H
ATOM   1009  N   ARG A3672     259.252 325.244 257.778  1.00  0.00           N
ATOM   1010  CA  ARG A3672     258.838 325.801 256.468  1.00  0.00           C
ATOM   1011  CB  ARG A3672     258.278 327.227 256.642  1.00  0.00           C
ATOM   1012  CG  ARG A3672     256.946 327.340 257.411  1.00  0.00           C
ATOM   1013  CD  ARG A3672     256.811 328.751 258.024  1.00  0.00           C
ATOM   1014  NE  ARG A3672     255.865 328.810 259.164  1.00  0.00           N
ATOM   1015  CZ  ARG A3672     256.067 329.383 260.347  1.00  0.00           C
ATOM   1016  NH1 ARG A3672     257.166 330.003 260.670  1.00  0.00           N
ATOM   1017  NH2 ARG A3672     255.139 329.357 261.260  1.00  0.00           N
ATOM   1018  C   ARG A3672     260.002 325.853 255.469  1.00  0.00           C
ATOM   1019  O   ARG A3672     259.781 325.713 254.268  1.00  0.00           O
ATOM   1020  H   ARG A3672     259.122 325.806 258.613  1.00  0.00           H
ATOM   1021  HA  ARG A3672     258.082 325.153 256.022  1.00  0.00           H
ATOM   1022  HB2 ARG A3672     259.042 327.817 257.147  1.00  0.00           H
ATOM   1023  HB3 ARG A3672     258.131 327.672 255.656  1.00  0.00           H
ATOM   1024  HG2 ARG A3672     256.901 326.583 258.189  1.00  0.00           H
ATOM   1025  HG3 ARG A3672     256.115 327.152 256.730  1.00  0.00           H
ATOM   1026  HD2 ARG A3672     257.794 329.075 258.358  1.00  0.00           H
ATOM   1027  HD3 ARG A3672     256.489 329.443 257.244  1.00  0.00           H
ATOM   1028  HE  ARG A3672     255.014 328.288 259.057  1.00  0.00           H
ATOM   1029 HH11 ARG A3672     257.944 329.921 260.045  1.00  0.00           H
ATOM   1030 HH12 ARG A3672     257.388 330.205 261.642  1.00  0.00           H
ATOM   1031 HH21 ARG A3672     254.289 328.851 261.112  1.00  0.00           H
ATOM   1032 HH22 ARG A3672     255.337 329.781 262.149  1.00  0.00           H
ATOM   1033  N   THR A3673     261.204 326.160 255.949  1.00  0.00           N
ATOM   1034  CA  THR A3673     262.392 326.422 255.120  1.00  0.00           C
ATOM   1035  CB  THR A3673     263.370 327.334 255.877  1.00  0.00           C
ATOM   1036  OG1 THR A3673     262.671 328.493 256.278  1.00  0.00           O
ATOM   1037  CG2 THR A3673     264.549 327.783 255.017  1.00  0.00           C
ATOM   1038  C   THR A3673     263.069 325.128 254.660  1.00  0.00           C
ATOM   1039  O   THR A3673     263.307 324.961 253.463  1.00  0.00           O
ATOM   1040  H   THR A3673     261.291 326.278 256.951  1.00  0.00           H
ATOM   1041  HA  THR A3673     262.083 326.959 254.223  1.00  0.00           H
ATOM   1042  HB  THR A3673     263.747 326.820 256.762  1.00  0.00           H
ATOM   1043  HG1 THR A3673     262.205 328.275 257.101  1.00  0.00           H
ATOM   1044 HG21 THR A3673     265.161 328.489 255.584  1.00  0.00           H
ATOM   1045 HG22 THR A3673     264.191 328.273 254.113  1.00  0.00           H
ATOM   1046 HG23 THR A3673     265.172 326.929 254.752  1.00  0.00           H
ATOM   1047  N   ALA A3674     263.123 324.114 255.529  1.00  0.00           N
ATOM   1048  CA  ALA A3674     263.522 322.753 255.184  1.00  0.00           C
ATOM   1049  CB  ALA A3674     263.587 321.926 256.475  1.00  0.00           C
ATOM   1050  C   ALA A3674     262.571 322.131 254.143  1.00  0.00           C
ATOM   1051  O   ALA A3674     263.007 321.877 253.018  1.00  0.00           O
ATOM   1052  H   ALA A3674     262.867 324.289 256.496  1.00  0.00           H
ATOM   1053  HA  ALA A3674     264.522 322.777 254.750  1.00  0.00           H
ATOM   1054  HB1 ALA A3674     263.893 320.907 256.239  1.00  0.00           H
ATOM   1055  HB2 ALA A3674     262.614 321.904 256.967  1.00  0.00           H
ATOM   1056  HB3 ALA A3674     264.320 322.358 257.159  1.00  0.00           H
ATOM   1057  N   LEU A3675     261.257 322.177 254.411  1.00  0.00           N
ATOM   1058  CA  LEU A3675     260.187 321.663 253.538  1.00  0.00           C
ATOM   1059  CB  LEU A3675     258.890 321.516 254.364  1.00  0.00           C
ATOM   1060  CG  LEU A3675     258.908 320.425 255.451  1.00  0.00           C
ATOM   1061  CD1 LEU A3675     257.596 320.492 256.236  1.00  0.00           C
ATOM   1062  CD2 LEU A3675     259.020 319.024 254.841  1.00  0.00           C
ATOM   1063  C   LEU A3675     259.906 322.492 252.266  1.00  0.00           C
ATOM   1064  O   LEU A3675     259.031 322.125 251.481  1.00  0.00           O
ATOM   1065  H   LEU A3675     260.982 322.501 255.334  1.00  0.00           H
ATOM   1066  HA  LEU A3675     260.488 320.679 253.179  1.00  0.00           H
ATOM   1067  HB2 LEU A3675     258.669 322.478 254.828  1.00  0.00           H
ATOM   1068  HB3 LEU A3675     258.065 321.289 253.688  1.00  0.00           H
ATOM   1069  HG  LEU A3675     259.740 320.587 256.135  1.00  0.00           H
ATOM   1070 HD11 LEU A3675     257.584 319.709 256.994  1.00  0.00           H
ATOM   1071 HD12 LEU A3675     256.747 320.363 255.567  1.00  0.00           H
ATOM   1072 HD13 LEU A3675     257.530 321.457 256.740  1.00  0.00           H
ATOM   1073 HD21 LEU A3675     258.890 318.267 255.613  1.00  0.00           H
ATOM   1074 HD22 LEU A3675     260.007 318.887 254.400  1.00  0.00           H
ATOM   1075 HD23 LEU A3675     258.258 318.883 254.076  1.00  0.00           H
ATOM   1076  N   THR A3676     260.588 323.619 252.048  1.00  0.00           N
ATOM   1077  CA  THR A3676     260.484 324.357 250.778  1.00  0.00           C
ATOM   1078  CB  THR A3676     261.024 325.787 250.927  1.00  0.00           C
ATOM   1079  OG1 THR A3676     260.110 326.535 251.699  1.00  0.00           O
ATOM   1080  CG2 THR A3676     261.162 326.550 249.609  1.00  0.00           C
ATOM   1081  C   THR A3676     261.177 323.587 249.647  1.00  0.00           C
ATOM   1082  O   THR A3676     262.318 323.154 249.803  1.00  0.00           O
ATOM   1083  H   THR A3676     261.327 323.860 252.694  1.00  0.00           H
ATOM   1084  HA  THR A3676     259.429 324.440 250.517  1.00  0.00           H
ATOM   1085  HB  THR A3676     261.994 325.768 251.423  1.00  0.00           H
ATOM   1086  HG1 THR A3676     260.047 326.127 252.583  1.00  0.00           H
ATOM   1087 HG21 THR A3676     261.443 327.582 249.817  1.00  0.00           H
ATOM   1088 HG22 THR A3676     261.942 326.101 248.994  1.00  0.00           H
ATOM   1089 HG23 THR A3676     260.217 326.535 249.067  1.00  0.00           H
ATOM   1090  N   GLU A3677     260.530 323.500 248.481  1.00  0.00           N
ATOM   1091  CA  GLU A3677     261.078 322.885 247.258  1.00  0.00           C
ATOM   1092  CB  GLU A3677     260.019 322.976 246.137  1.00  0.00           C
ATOM   1093  CG  GLU A3677     260.484 322.818 244.674  1.00  0.00           C
ATOM   1094  CD  GLU A3677     261.169 321.486 244.325  1.00  0.00           C
ATOM   1095  OE1 GLU A3677     261.815 320.898 245.221  1.00  0.00           O
ATOM   1096  OE2 GLU A3677     261.133 321.136 243.123  1.00  0.00           O
ATOM   1097  C   GLU A3677     262.426 323.514 246.857  1.00  0.00           C
ATOM   1098  O   GLU A3677     262.519 324.723 246.629  1.00  0.00           O
ATOM   1099  H   GLU A3677     259.601 323.880 248.427  1.00  0.00           H
ATOM   1100  HA  GLU A3677     261.258 321.827 247.457  1.00  0.00           H
ATOM   1101  HB2 GLU A3677     259.536 323.952 246.205  1.00  0.00           H
ATOM   1102  HB3 GLU A3677     259.251 322.227 246.338  1.00  0.00           H
ATOM   1103  HG2 GLU A3677     259.599 322.931 244.043  1.00  0.00           H
ATOM   1104  HG3 GLU A3677     261.156 323.640 244.424  1.00  0.00           H
ATOM   1105  N   LYS A3678     263.470 322.677 246.835  1.00  0.00           N
ATOM   1106  CA  LYS A3678     264.880 323.011 246.595  1.00  0.00           C
ATOM   1107  CB  LYS A3678     265.584 323.443 247.895  1.00  0.00           C
ATOM   1108  CG  LYS A3678     265.142 324.788 248.491  1.00  0.00           C
ATOM   1109  CD  LYS A3678     265.889 325.079 249.804  1.00  0.00           C
ATOM   1110  CE  LYS A3678     265.124 324.697 251.084  1.00  0.00           C
ATOM   1111  NZ  LYS A3678     264.717 323.270 251.135  1.00  0.00           N
ATOM   1112  C   LYS A3678     265.603 321.774 246.061  1.00  0.00           C
ATOM   1113  O   LYS A3678     265.588 320.727 246.702  1.00  0.00           O
ATOM   1114  H   LYS A3678     263.238 321.688 246.878  1.00  0.00           H
ATOM   1115  HA  LYS A3678     264.943 323.816 245.862  1.00  0.00           H
ATOM   1116  HB2 LYS A3678     265.455 322.656 248.637  1.00  0.00           H
ATOM   1117  HB3 LYS A3678     266.651 323.527 247.682  1.00  0.00           H
ATOM   1118  HG2 LYS A3678     264.071 324.802 248.681  1.00  0.00           H
ATOM   1119  HG3 LYS A3678     265.375 325.573 247.770  1.00  0.00           H
ATOM   1120  HD2 LYS A3678     266.861 324.583 249.789  1.00  0.00           H
ATOM   1121  HD3 LYS A3678     266.080 326.153 249.844  1.00  0.00           H
ATOM   1122  HE2 LYS A3678     265.755 324.932 251.945  1.00  0.00           H
ATOM   1123  HE3 LYS A3678     264.232 325.325 251.157  1.00  0.00           H
ATOM   1124  HZ1 LYS A3678     264.238 323.050 252.007  1.00  0.00           H
ATOM   1125  HZ2 LYS A3678     265.501 322.649 251.008  1.00  0.00           H
ATOM   1126  HZ3 LYS A3678     264.023 323.081 250.414  1.00  0.00           H
ATOM   1127  N   CYS A3679     266.484 321.962 245.081  1.00  0.00           N
ATOM   1128  CA  CYS A3679     267.378 320.909 244.583  1.00  0.00           C
ATOM   1129  CB  CYS A3679     267.638 321.166 243.090  1.00  0.00           C
ATOM   1130  SG  CYS A3679     268.581 322.703 242.866  1.00  0.00           S
ATOM   1131  C   CYS A3679     268.679 320.728 245.407  1.00  0.00           C
ATOM   1132  O   CYS A3679     269.684 320.304 244.840  1.00  0.00           O
ATOM   1133  H   CYS A3679     266.549 322.874 244.660  1.00  0.00           H
ATOM   1134  HA  CYS A3679     266.850 319.958 244.662  1.00  0.00           H
ATOM   1135  HB2 CYS A3679     266.685 321.236 242.564  1.00  0.00           H
ATOM   1136  HB3 CYS A3679     268.208 320.331 242.679  1.00  0.00           H
ATOM   1137  HG  CYS A3679     269.686 322.251 243.482  1.00  0.00           H
ATOM   1138  N   LYS A3680     268.710 321.219 246.656  1.00  0.00           N
ATOM   1139  CA  LYS A3680     269.851 321.228 247.596  1.00  0.00           C
ATOM   1140  CB  LYS A3680     270.954 322.198 247.110  1.00  0.00           C
ATOM   1141  CG  LYS A3680     270.489 323.657 246.932  1.00  0.00           C
ATOM   1142  CD  LYS A3680     271.558 324.554 246.285  1.00  0.00           C
ATOM   1143  CE  LYS A3680     272.833 324.769 247.116  1.00  0.00           C
ATOM   1144  NZ  LYS A3680     272.552 325.522 248.360  1.00  0.00           N
ATOM   1145  C   LYS A3680     269.388 321.599 249.017  1.00  0.00           C
ATOM   1146  O   LYS A3680     268.274 322.099 249.190  1.00  0.00           O
ATOM   1147  H   LYS A3680     267.836 321.562 247.036  1.00  0.00           H
ATOM   1148  HA  LYS A3680     270.290 320.228 247.637  1.00  0.00           H
ATOM   1149  HB2 LYS A3680     271.779 322.167 247.822  1.00  0.00           H
ATOM   1150  HB3 LYS A3680     271.340 321.830 246.160  1.00  0.00           H
ATOM   1151  HG2 LYS A3680     269.613 323.675 246.282  1.00  0.00           H
ATOM   1152  HG3 LYS A3680     270.197 324.070 247.897  1.00  0.00           H
ATOM   1153  HD2 LYS A3680     271.107 325.526 246.083  1.00  0.00           H
ATOM   1154  HD3 LYS A3680     271.840 324.114 245.326  1.00  0.00           H
ATOM   1155  HE2 LYS A3680     273.275 323.796 247.359  1.00  0.00           H
ATOM   1156  HE3 LYS A3680     273.546 325.331 246.505  1.00  0.00           H
ATOM   1157  HZ1 LYS A3680     273.390 325.888 248.790  1.00  0.00           H
ATOM   1158  HZ2 LYS A3680     271.887 326.290 248.199  1.00  0.00           H
ATOM   1159  HZ3 LYS A3680     272.093 324.907 249.027  1.00  0.00           H
ATOM   1160  N   LEU A3681     270.233 321.391 250.028  1.00  0.00           N
ATOM   1161  CA  LEU A3681     270.163 322.134 251.295  1.00  0.00           C
ATOM   1162  CB  LEU A3681     270.849 321.313 252.401  1.00  0.00           C
ATOM   1163  CG  LEU A3681     270.723 321.880 253.831  1.00  0.00           C
ATOM   1164  CD1 LEU A3681     269.264 322.055 254.271  1.00  0.00           C
ATOM   1165  CD2 LEU A3681     271.385 320.920 254.817  1.00  0.00           C
ATOM   1166  C   LEU A3681     270.756 323.549 251.113  1.00  0.00           C
ATOM   1167  O   LEU A3681     271.567 323.760 250.212  1.00  0.00           O
ATOM   1168  H   LEU A3681     271.120 320.936 249.810  1.00  0.00           H
ATOM   1169  HA  LEU A3681     269.114 322.247 251.555  1.00  0.00           H
ATOM   1170  HB2 LEU A3681     271.908 321.216 252.157  1.00  0.00           H
ATOM   1171  HB3 LEU A3681     270.414 320.315 252.393  1.00  0.00           H
ATOM   1172  HG  LEU A3681     271.228 322.844 253.888  1.00  0.00           H
ATOM   1173 HD21 LEU A3681     271.331 321.323 255.829  1.00  0.00           H
ATOM   1174 HD22 LEU A3681     270.878 319.958 254.804  1.00  0.00           H
ATOM   1175 HD23 LEU A3681     272.434 320.776 254.552  1.00  0.00           H
ATOM   1176 HD11 LEU A3681     268.768 322.817 253.675  1.00  0.00           H
ATOM   1177 HD12 LEU A3681     268.733 321.107 254.179  1.00  0.00           H
ATOM   1178 HD13 LEU A3681     269.238 322.371 255.315  1.00  0.00           H
ATOM   1179  N   GLU A3682     270.221 324.556 251.808  1.00  0.00           N
ATOM   1180  CA  GLU A3682     270.377 325.972 251.431  1.00  0.00           C
ATOM   1181  CB  GLU A3682     268.997 326.635 251.282  1.00  0.00           C
ATOM   1182  CG  GLU A3682     268.916 327.694 250.164  1.00  0.00           C
ATOM   1183  CD  GLU A3682     269.332 327.156 248.783  1.00  0.00           C
ATOM   1184  OE1 GLU A3682     268.606 326.280 248.268  1.00  0.00           O
ATOM   1185  OE2 GLU A3682     270.529 327.315 248.443  1.00  0.00           O
ATOM   1186  C   GLU A3682     271.334 326.787 252.319  1.00  0.00           C
ATOM   1187  O   GLU A3682     271.653 326.400 253.437  1.00  0.00           O
ATOM   1188  H   GLU A3682     269.627 324.350 252.594  1.00  0.00           H
ATOM   1189  HA  GLU A3682     270.840 325.988 250.453  1.00  0.00           H
ATOM   1190  HB2 GLU A3682     268.711 327.089 252.233  1.00  0.00           H
ATOM   1191  HB3 GLU A3682     268.264 325.860 251.060  1.00  0.00           H
ATOM   1192  HG2 GLU A3682     267.885 328.055 250.113  1.00  0.00           H
ATOM   1193  HG3 GLU A3682     269.542 328.546 250.430  1.00  0.00           H
ATOM   1194  N   GLU A3683     271.794 327.923 251.790  1.00  0.00           N
ATOM   1195  CA  GLU A3683     272.816 328.836 252.345  1.00  0.00           C
ATOM   1196  CB  GLU A3683     273.277 329.721 251.158  1.00  0.00           C
ATOM   1197  CG  GLU A3683     274.666 330.379 251.259  1.00  0.00           C
ATOM   1198  CD  GLU A3683     275.138 330.915 249.888  1.00  0.00           C
ATOM   1199  OE1 GLU A3683     275.153 330.122 248.914  1.00  0.00           O
ATOM   1200  OE2 GLU A3683     275.464 332.122 249.795  1.00  0.00           O
ATOM   1201  C   GLU A3683     272.364 329.648 253.594  1.00  0.00           C
ATOM   1202  O   GLU A3683     272.810 330.775 253.811  1.00  0.00           O
ATOM   1203  H   GLU A3683     271.443 328.174 250.877  1.00  0.00           H
ATOM   1204  HA  GLU A3683     273.663 328.228 252.665  1.00  0.00           H
ATOM   1205  HB2 GLU A3683     273.293 329.081 250.274  1.00  0.00           H
ATOM   1206  HB3 GLU A3683     272.532 330.496 250.973  1.00  0.00           H
ATOM   1207  HG2 GLU A3683     274.639 331.190 251.988  1.00  0.00           H
ATOM   1208  HG3 GLU A3683     275.384 329.634 251.611  1.00  0.00           H
ATOM   1209  N   ASP A3684     271.364 329.168 254.344  1.00  0.00           N
ATOM   1210  CA  ASP A3684     270.677 329.951 255.384  1.00  0.00           C
ATOM   1211  CB  ASP A3684     269.182 329.595 255.455  1.00  0.00           C
ATOM   1212  CG  ASP A3684     268.398 330.592 256.326  1.00  0.00           C
ATOM   1213  OD1 ASP A3684     268.981 331.645 256.688  1.00  0.00           O
ATOM   1214  OD2 ASP A3684     267.165 330.411 256.432  1.00  0.00           O
ATOM   1215  C   ASP A3684     271.357 329.894 256.767  1.00  0.00           C
ATOM   1216  O   ASP A3684     270.938 329.167 257.671  1.00  0.00           O
ATOM   1217  H   ASP A3684     271.097 328.201 254.210  1.00  0.00           H
ATOM   1218  HA  ASP A3684     270.713 330.995 255.068  1.00  0.00           H
ATOM   1219  HB2 ASP A3684     269.062 328.584 255.852  1.00  0.00           H
ATOM   1220  HB3 ASP A3684     268.766 329.615 254.446  1.00  0.00           H
ATOM   1221  N   PHE A3685     272.278 330.833 256.993  1.00  0.00           N
ATOM   1222  CA  PHE A3685     272.909 331.086 258.295  1.00  0.00           C
ATOM   1223  CB  PHE A3685     273.926 332.226 258.115  1.00  0.00           C
ATOM   1224  CG  PHE A3685     274.553 332.739 259.401  1.00  0.00           C
ATOM   1225  CD1 PHE A3685     275.525 331.971 260.070  1.00  0.00           C
ATOM   1226  CD2 PHE A3685     274.126 333.961 259.959  1.00  0.00           C
ATOM   1227  CE1 PHE A3685     276.067 332.423 261.286  1.00  0.00           C
ATOM   1228  CE2 PHE A3685     274.671 334.415 261.174  1.00  0.00           C
ATOM   1229  CZ  PHE A3685     275.642 333.645 261.838  1.00  0.00           C
ATOM   1230  C   PHE A3685     271.921 331.406 259.439  1.00  0.00           C
ATOM   1231  O   PHE A3685     272.247 331.153 260.600  1.00  0.00           O
ATOM   1232  H   PHE A3685     272.580 331.372 256.194  1.00  0.00           H
ATOM   1233  HA  PHE A3685     273.449 330.187 258.597  1.00  0.00           H
ATOM   1234  HB2 PHE A3685     273.429 333.061 257.618  1.00  0.00           H
ATOM   1235  HB3 PHE A3685     274.723 331.881 257.454  1.00  0.00           H
ATOM   1236  HD1 PHE A3685     275.836 331.016 259.669  1.00  0.00           H
ATOM   1237  HD2 PHE A3685     273.356 334.537 259.469  1.00  0.00           H
ATOM   1238  HE1 PHE A3685     276.791 331.815 261.813  1.00  0.00           H
ATOM   1239  HE2 PHE A3685     274.324 335.337 261.614  1.00  0.00           H
ATOM   1240  HZ  PHE A3685     276.044 333.974 262.786  1.00  0.00           H
ATOM   1241  N   LEU A3686     270.694 331.875 259.154  1.00  0.00           N
ATOM   1242  CA  LEU A3686     269.687 332.106 260.200  1.00  0.00           C
ATOM   1243  CB  LEU A3686     268.514 332.921 259.619  1.00  0.00           C
ATOM   1244  CG  LEU A3686     267.432 333.356 260.628  1.00  0.00           C
ATOM   1245  CD1 LEU A3686     267.985 334.219 261.766  1.00  0.00           C
ATOM   1246  CD2 LEU A3686     266.362 334.177 259.905  1.00  0.00           C
ATOM   1247  C   LEU A3686     269.215 330.804 260.871  1.00  0.00           C
ATOM   1248  O   LEU A3686     268.695 330.867 261.985  1.00  0.00           O
ATOM   1249  H   LEU A3686     270.384 331.904 258.185  1.00  0.00           H
ATOM   1250  HA  LEU A3686     270.164 332.700 260.979  1.00  0.00           H
ATOM   1251  HB2 LEU A3686     268.918 333.808 259.130  1.00  0.00           H
ATOM   1252  HB3 LEU A3686     268.021 332.312 258.862  1.00  0.00           H
ATOM   1253  HG  LEU A3686     266.942 332.481 261.051  1.00  0.00           H
ATOM   1254 HD11 LEU A3686     267.167 334.566 262.395  1.00  0.00           H
ATOM   1255 HD12 LEU A3686     268.655 333.620 262.385  1.00  0.00           H
ATOM   1256 HD13 LEU A3686     268.532 335.070 261.362  1.00  0.00           H
ATOM   1257 HD21 LEU A3686     265.946 333.579 259.093  1.00  0.00           H
ATOM   1258 HD22 LEU A3686     266.803 335.083 259.493  1.00  0.00           H
ATOM   1259 HD23 LEU A3686     265.564 334.433 260.601  1.00  0.00           H
ATOM   1260  N   TYR A3687     269.460 329.639 260.256  1.00  0.00           N
ATOM   1261  CA  TYR A3687     269.275 328.349 260.915  1.00  0.00           C
ATOM   1262  CB  TYR A3687     269.335 327.198 259.901  1.00  0.00           C
ATOM   1263  CG  TYR A3687     269.019 325.851 260.525  1.00  0.00           C
ATOM   1264  CD1 TYR A3687     267.797 325.695 261.199  1.00  0.00           C
ATOM   1265  CD2 TYR A3687     269.937 324.781 260.487  1.00  0.00           C
ATOM   1266  CE1 TYR A3687     267.475 324.484 261.827  1.00  0.00           C
ATOM   1267  CE2 TYR A3687     269.616 323.556 261.111  1.00  0.00           C
ATOM   1268  CZ  TYR A3687     268.379 323.406 261.777  1.00  0.00           C
ATOM   1269  OH  TYR A3687     268.021 322.232 262.357  1.00  0.00           O
ATOM   1270  C   TYR A3687     270.283 328.129 262.045  1.00  0.00           C
ATOM   1271  O   TYR A3687     269.881 328.078 263.204  1.00  0.00           O
ATOM   1272  H   TYR A3687     269.907 329.653 259.345  1.00  0.00           H
ATOM   1273  HA  TYR A3687     268.289 328.354 261.376  1.00  0.00           H
ATOM   1274  HB2 TYR A3687     268.614 327.389 259.104  1.00  0.00           H
ATOM   1275  HB3 TYR A3687     270.330 327.167 259.456  1.00  0.00           H
ATOM   1276  HD1 TYR A3687     267.116 326.524 261.262  1.00  0.00           H
ATOM   1277  HD2 TYR A3687     270.894 324.897 259.996  1.00  0.00           H
ATOM   1278  HE1 TYR A3687     266.549 324.392 262.366  1.00  0.00           H
ATOM   1279  HE2 TYR A3687     270.316 322.733 261.090  1.00  0.00           H
ATOM   1280  HH  TYR A3687     267.076 322.223 262.528  1.00  0.00           H
ATOM   1281  N   MET A3688     271.583 328.160 261.733  1.00  0.00           N
ATOM   1282  CA  MET A3688     272.671 327.953 262.704  1.00  0.00           C
ATOM   1283  CB  MET A3688     274.022 328.017 261.978  1.00  0.00           C
ATOM   1284  CG  MET A3688     274.219 326.850 261.002  1.00  0.00           C
ATOM   1285  SD  MET A3688     275.846 326.793 260.195  1.00  0.00           S
ATOM   1286  CE  MET A3688     276.877 326.395 261.639  1.00  0.00           C
ATOM   1287  C   MET A3688     272.649 328.979 263.846  1.00  0.00           C
ATOM   1288  O   MET A3688     272.538 328.605 265.012  1.00  0.00           O
ATOM   1289  H   MET A3688     271.834 328.285 260.765  1.00  0.00           H
ATOM   1290  HA  MET A3688     272.572 326.964 263.154  1.00  0.00           H
ATOM   1291  HB2 MET A3688     274.107 328.960 261.435  1.00  0.00           H
ATOM   1292  HB3 MET A3688     274.811 327.986 262.725  1.00  0.00           H
ATOM   1293  HG2 MET A3688     273.457 326.910 260.226  1.00  0.00           H
ATOM   1294  HG3 MET A3688     274.074 325.918 261.546  1.00  0.00           H
ATOM   1295  HE1 MET A3688     277.913 326.269 261.328  1.00  0.00           H
ATOM   1296  HE2 MET A3688     276.523 325.474 262.103  1.00  0.00           H
ATOM   1297  HE3 MET A3688     276.828 327.198 262.375  1.00  0.00           H
ATOM   1298  N   ALA A3689     272.351 330.238 263.501  1.00  0.00           N
ATOM   1299  CA  ALA A3689     272.178 331.349 264.442  1.00  0.00           C
ATOM   1300  CB  ALA A3689     272.158 332.650 263.631  1.00  0.00           C
ATOM   1301  C   ALA A3689     270.967 331.243 265.406  1.00  0.00           C
ATOM   1302  O   ALA A3689     270.720 332.185 266.158  1.00  0.00           O
ATOM   1303  H   ALA A3689     272.338 330.459 262.512  1.00  0.00           H
ATOM   1304  HA  ALA A3689     273.064 331.365 265.079  1.00  0.00           H
ATOM   1305  HB1 ALA A3689     272.167 333.504 264.308  1.00  0.00           H
ATOM   1306  HB2 ALA A3689     271.260 332.685 263.016  1.00  0.00           H
ATOM   1307  HB3 ALA A3689     273.040 332.697 262.990  1.00  0.00           H
ATOM   1308  N   TYR A3690     270.253 330.110 265.428  1.00  0.00           N
ATOM   1309  CA  TYR A3690     269.431 329.660 266.560  1.00  0.00           C
ATOM   1310  CB  TYR A3690     267.960 330.028 266.328  1.00  0.00           C
ATOM   1311  CG  TYR A3690     267.646 331.496 266.530  1.00  0.00           C
ATOM   1312  CD1 TYR A3690     267.339 331.967 267.822  1.00  0.00           C
ATOM   1313  CD2 TYR A3690     267.683 332.387 265.441  1.00  0.00           C
ATOM   1314  CE1 TYR A3690     267.080 333.335 268.032  1.00  0.00           C
ATOM   1315  CE2 TYR A3690     267.450 333.760 265.651  1.00  0.00           C
ATOM   1316  CZ  TYR A3690     267.154 334.233 266.948  1.00  0.00           C
ATOM   1317  OH  TYR A3690     266.987 335.565 267.156  1.00  0.00           O
ATOM   1318  C   TYR A3690     269.542 328.153 266.855  1.00  0.00           C
ATOM   1319  O   TYR A3690     269.300 327.767 267.994  1.00  0.00           O
ATOM   1320  H   TYR A3690     270.553 329.398 264.773  1.00  0.00           H
ATOM   1321  HA  TYR A3690     269.767 330.170 267.462  1.00  0.00           H
ATOM   1322  HB2 TYR A3690     267.678 329.724 265.322  1.00  0.00           H
ATOM   1323  HB3 TYR A3690     267.342 329.459 267.024  1.00  0.00           H
ATOM   1324  HD1 TYR A3690     267.335 331.280 268.658  1.00  0.00           H
ATOM   1325  HD2 TYR A3690     267.959 332.021 264.459  1.00  0.00           H
ATOM   1326  HE1 TYR A3690     266.877 333.707 269.024  1.00  0.00           H
ATOM   1327  HE2 TYR A3690     267.531 334.448 264.827  1.00  0.00           H
ATOM   1328  HH  TYR A3690     267.588 336.055 266.595  1.00  0.00           H
ATOM   1329  N   ALA A3691     269.819 327.290 265.873  1.00  0.00           N
ATOM   1330  CA  ALA A3691     269.907 325.837 266.049  1.00  0.00           C
ATOM   1331  CB  ALA A3691     270.036 325.185 264.667  1.00  0.00           C
ATOM   1332  C   ALA A3691     271.058 325.425 266.981  1.00  0.00           C
ATOM   1333  O   ALA A3691     270.798 324.786 268.000  1.00  0.00           O
ATOM   1334  H   ALA A3691     270.015 327.648 264.947  1.00  0.00           H
ATOM   1335  HA  ALA A3691     268.986 325.482 266.505  1.00  0.00           H
ATOM   1336  HB1 ALA A3691     270.036 324.101 264.774  1.00  0.00           H
ATOM   1337  HB2 ALA A3691     270.972 325.489 264.195  1.00  0.00           H
ATOM   1338  HB3 ALA A3691     269.201 325.479 264.033  1.00  0.00           H
ATOM   1339  N   ASP A3692     272.223 326.051 266.805  1.00  0.00           N
ATOM   1340  CA  ASP A3692     273.408 325.890 267.653  1.00  0.00           C
ATOM   1341  CB  ASP A3692     274.588 326.705 267.061  1.00  0.00           C
ATOM   1342  CG  ASP A3692     274.848 326.625 265.537  1.00  0.00           C
ATOM   1343  OD1 ASP A3692     274.116 325.912 264.811  1.00  0.00           O
ATOM   1344  OD2 ASP A3692     275.676 327.438 265.065  1.00  0.00           O
ATOM   1345  C   ASP A3692     273.120 326.344 269.102  1.00  0.00           C
ATOM   1346  O   ASP A3692     273.375 325.624 270.068  1.00  0.00           O
ATOM   1347  H   ASP A3692     272.393 326.499 265.908  1.00  0.00           H
ATOM   1348  HA  ASP A3692     273.689 324.836 267.670  1.00  0.00           H
ATOM   1349  HB2 ASP A3692     275.499 326.405 267.581  1.00  0.00           H
ATOM   1350  HB3 ASP A3692     274.417 327.757 267.299  1.00  0.00           H
ATOM   1351  N   ILE A3693     272.373 327.447 269.237  1.00  0.00           N
ATOM   1352  CA  ILE A3693     271.938 328.028 270.519  1.00  0.00           C
ATOM   1353  CB  ILE A3693     271.403 329.471 270.313  1.00  0.00           C
ATOM   1354  CG1 ILE A3693     272.290 330.304 269.352  1.00  0.00           C
ATOM   1355  CG2 ILE A3693     271.272 330.189 271.671  1.00  0.00           C
ATOM   1356  CD1 ILE A3693     271.815 331.744 269.127  1.00  0.00           C
ATOM   1357  C   ILE A3693     270.887 327.143 271.218  1.00  0.00           C
ATOM   1358  O   ILE A3693     270.864 327.047 272.442  1.00  0.00           O
ATOM   1359  H   ILE A3693     272.132 327.925 268.383  1.00  0.00           H
ATOM   1360  HA  ILE A3693     272.807 328.076 271.178  1.00  0.00           H
ATOM   1361  HB  ILE A3693     270.408 329.403 269.871  1.00  0.00           H
ATOM   1362 HG12 ILE A3693     272.306 329.830 268.370  1.00  0.00           H
ATOM   1363 HG13 ILE A3693     273.313 330.327 269.733  1.00  0.00           H
ATOM   1364 HD11 ILE A3693     272.399 332.193 268.323  1.00  0.00           H
ATOM   1365 HD12 ILE A3693     271.962 332.336 270.024  1.00  0.00           H
ATOM   1366 HD13 ILE A3693     270.760 331.754 268.855  1.00  0.00           H
ATOM   1367 HG21 ILE A3693     270.727 329.576 272.386  1.00  0.00           H
ATOM   1368 HG22 ILE A3693     272.263 330.395 272.076  1.00  0.00           H
ATOM   1369 HG23 ILE A3693     270.725 331.124 271.558  1.00  0.00           H
ATOM   1370  N   MET A3694     270.021 326.468 270.454  1.00  0.00           N
ATOM   1371  CA  MET A3694     269.054 325.498 270.982  1.00  0.00           C
ATOM   1372  CB  MET A3694     267.904 325.286 269.985  1.00  0.00           C
ATOM   1373  CG  MET A3694     266.961 326.499 269.963  1.00  0.00           C
ATOM   1374  SD  MET A3694     265.508 326.382 268.875  1.00  0.00           S
ATOM   1375  CE  MET A3694     266.308 326.181 267.261  1.00  0.00           C
ATOM   1376  C   MET A3694     269.701 324.163 271.382  1.00  0.00           C
ATOM   1377  O   MET A3694     269.212 323.533 272.320  1.00  0.00           O
ATOM   1378  H   MET A3694     270.096 326.573 269.448  1.00  0.00           H
ATOM   1379  HA  MET A3694     268.622 325.910 271.891  1.00  0.00           H
ATOM   1380  HB2 MET A3694     267.326 324.413 270.289  1.00  0.00           H
ATOM   1381  HB3 MET A3694     268.311 325.104 268.991  1.00  0.00           H
ATOM   1382  HG2 MET A3694     267.527 327.387 269.688  1.00  0.00           H
ATOM   1383  HG3 MET A3694     266.591 326.646 270.977  1.00  0.00           H
ATOM   1384  HE1 MET A3694     265.556 326.185 266.474  1.00  0.00           H
ATOM   1385  HE2 MET A3694     266.848 325.235 267.233  1.00  0.00           H
ATOM   1386  HE3 MET A3694     267.004 327.002 267.093  1.00  0.00           H
ATOM   1387  N   ALA A3695     270.822 323.770 270.763  1.00  0.00           N
ATOM   1388  CA  ALA A3695     271.629 322.627 271.199  1.00  0.00           C
ATOM   1389  CB  ALA A3695     272.612 322.250 270.083  1.00  0.00           C
ATOM   1390  C   ALA A3695     272.343 322.920 272.534  1.00  0.00           C
ATOM   1391  O   ALA A3695     272.026 322.265 273.529  1.00  0.00           O
ATOM   1392  H   ALA A3695     271.168 324.324 269.986  1.00  0.00           H
ATOM   1393  HA  ALA A3695     270.966 321.777 271.365  1.00  0.00           H
ATOM   1394  HB1 ALA A3695     273.134 321.331 270.353  1.00  0.00           H
ATOM   1395  HB2 ALA A3695     272.073 322.092 269.148  1.00  0.00           H
ATOM   1396  HB3 ALA A3695     273.348 323.040 269.938  1.00  0.00           H
ATOM   1397  N   LYS A3696     272.942 324.118 272.644  1.00  0.00           N
ATOM   1398  CA  LYS A3696     273.419 324.766 273.891  1.00  0.00           C
ATOM   1399  CB  LYS A3696     274.437 325.865 273.519  1.00  0.00           C
ATOM   1400  CG  LYS A3696     275.772 325.281 273.000  1.00  0.00           C
ATOM   1401  CD  LYS A3696     276.906 325.404 274.032  1.00  0.00           C
ATOM   1402  CE  LYS A3696     277.362 326.854 274.169  1.00  0.00           C
ATOM   1403  NZ  LYS A3696     278.063 327.109 275.450  1.00  0.00           N
ATOM   1404  C   LYS A3696     272.285 325.279 274.809  1.00  0.00           C
ATOM   1405  O   LYS A3696     272.437 326.251 275.547  1.00  0.00           O
ATOM   1406  H   LYS A3696     273.095 324.628 271.777  1.00  0.00           H
ATOM   1407  HA  LYS A3696     273.942 324.012 274.484  1.00  0.00           H
ATOM   1408  HB2 LYS A3696     274.003 326.507 272.752  1.00  0.00           H
ATOM   1409  HB3 LYS A3696     274.635 326.489 274.390  1.00  0.00           H
ATOM   1410  HG2 LYS A3696     275.641 324.228 272.750  1.00  0.00           H
ATOM   1411  HG3 LYS A3696     276.063 325.802 272.087  1.00  0.00           H
ATOM   1412  HD2 LYS A3696     277.753 324.787 273.723  1.00  0.00           H
ATOM   1413  HD3 LYS A3696     276.540 325.052 274.996  1.00  0.00           H
ATOM   1414  HE2 LYS A3696     277.988 327.129 273.317  1.00  0.00           H
ATOM   1415  HE3 LYS A3696     276.472 327.488 274.139  1.00  0.00           H
ATOM   1416  HZ1 LYS A3696     277.856 328.078 275.714  1.00  0.00           H
ATOM   1417  HZ2 LYS A3696     277.733 326.491 276.183  1.00  0.00           H
ATOM   1418  HZ3 LYS A3696     279.056 326.957 275.375  1.00  0.00           H
ATOM   1419  N   SER A3697     271.133 324.615 274.756  1.00  0.00           N
ATOM   1420  CA  SER A3697     269.947 324.862 275.575  1.00  0.00           C
ATOM   1421  CB  SER A3697     269.147 326.007 274.940  1.00  0.00           C
ATOM   1422  OG  SER A3697     267.975 326.244 275.684  1.00  0.00           O
ATOM   1423  C   SER A3697     269.087 323.597 275.793  1.00  0.00           C
ATOM   1424  O   SER A3697     267.934 323.709 276.228  1.00  0.00           O
ATOM   1425  H   SER A3697     271.118 323.822 274.130  1.00  0.00           H
ATOM   1426  HA  SER A3697     270.283 325.182 276.560  1.00  0.00           H
ATOM   1427  HB2 SER A3697     269.754 326.913 274.899  1.00  0.00           H
ATOM   1428  HB3 SER A3697     268.867 325.720 273.930  1.00  0.00           H
ATOM   1429  HG  SER A3697     267.705 325.348 275.959  1.00  0.00           H
ATOM   1430  N   CYS A3698     269.595 322.401 275.475  1.00  0.00           N
ATOM   1431  CA  CYS A3698     268.955 321.114 275.760  1.00  0.00           C
ATOM   1432  CB  CYS A3698     268.595 320.426 274.441  1.00  0.00           C
ATOM   1433  SG  CYS A3698     267.272 321.332 273.608  1.00  0.00           S
ATOM   1434  C   CYS A3698     269.884 320.271 276.648  1.00  0.00           C
ATOM   1435  O   CYS A3698     270.763 319.576 276.151  1.00  0.00           O
ATOM   1436  H   CYS A3698     270.547 322.364 275.124  1.00  0.00           H
ATOM   1437  HA  CYS A3698     268.026 321.268 276.305  1.00  0.00           H
ATOM   1438  HB2 CYS A3698     268.271 319.407 274.641  1.00  0.00           H
ATOM   1439  HB3 CYS A3698     269.468 320.405 273.795  1.00  0.00           H
ATOM   1440  HG  CYS A3698     268.051 322.356 273.214  1.00  0.00           H
ATOM   1441  N   HIS A3699     269.760 320.460 277.968  1.00  0.00           N
ATOM   1442  CA  HIS A3699     270.917 320.544 278.878  1.00  0.00           C
ATOM   1443  ND1 HIS A3699     271.705 318.672 281.490  1.00  0.00           N
ATOM   1444  CG  HIS A3699     272.373 318.975 280.296  1.00  0.00           C
ATOM   1445  CB  HIS A3699     271.696 319.212 278.963  1.00  0.00           C
ATOM   1446  NE2 HIS A3699     273.876 318.567 281.849  1.00  0.00           N
ATOM   1447  CD2 HIS A3699     273.718 318.930 280.527  1.00  0.00           C
ATOM   1448  CE1 HIS A3699     272.666 318.369 282.383  1.00  0.00           C
ATOM   1449  C   HIS A3699     271.752 321.796 278.554  1.00  0.00           C
ATOM   1450  O   HIS A3699     271.189 322.788 278.090  1.00  0.00           O
ATOM   1451  H   HIS A3699     269.018 321.090 278.218  1.00  0.00           H
ATOM   1452  HA  HIS A3699     270.527 320.717 279.874  1.00  0.00           H
ATOM   1453  HB2 HIS A3699     270.998 318.390 278.808  1.00  0.00           H
ATOM   1454  HB3 HIS A3699     272.440 319.166 278.166  1.00  0.00           H
ATOM   1455  HD2 HIS A3699     274.510 319.073 279.799  1.00  0.00           H
ATOM   1456  HE1 HIS A3699     272.503 318.021 283.397  1.00  0.00           H
ATOM   1457  HE2 HIS A3699     274.757 318.391 282.359  1.00  0.00           H
ATOM   1458  N   ASP A3700     273.017 321.824 278.955  1.00  0.00           N
ATOM   1459  CA  ASP A3700     273.987 322.879 278.647  1.00  0.00           C
ATOM   1460  CB  ASP A3700     274.121 323.858 279.837  1.00  0.00           C
ATOM   1461  CG  ASP A3700     272.784 324.385 280.392  1.00  0.00           C
ATOM   1462  OD1 ASP A3700     272.475 325.587 280.223  1.00  0.00           O
ATOM   1463  OD2 ASP A3700     272.147 323.705 281.236  1.00  0.00           O
ATOM   1464  C   ASP A3700     275.321 322.205 278.241  1.00  0.00           C
ATOM   1465  O   ASP A3700     275.477 321.001 278.453  1.00  0.00           O
ATOM   1466  H   ASP A3700     273.442 320.959 279.261  1.00  0.00           H
ATOM   1467  HA  ASP A3700     273.638 323.449 277.784  1.00  0.00           H
ATOM   1468  HB2 ASP A3700     274.743 324.701 279.529  1.00  0.00           H
ATOM   1469  HB3 ASP A3700     274.637 323.343 280.649  1.00  0.00           H
ATOM   1470  N   GLU A3701     276.214 322.919 277.549  1.00  0.00           N
ATOM   1471  CA  GLU A3701     277.471 322.386 276.981  1.00  0.00           C
ATOM   1472  CB  GLU A3701     277.262 322.063 275.478  1.00  0.00           C
ATOM   1473  CG  GLU A3701     278.506 321.660 274.656  1.00  0.00           C
ATOM   1474  CD  GLU A3701     278.203 321.484 273.145  1.00  0.00           C
ATOM   1475  OE1 GLU A3701     277.529 322.365 272.562  1.00  0.00           O
ATOM   1476  OE2 GLU A3701     278.752 320.554 272.504  1.00  0.00           O
ATOM   1477  C   GLU A3701     278.622 323.365 277.302  1.00  0.00           C
ATOM   1478  O   GLU A3701     278.578 324.537 276.898  1.00  0.00           O
ATOM   1479  H   GLU A3701     276.070 323.911 277.464  1.00  0.00           H
ATOM   1480  HA  GLU A3701     277.711 321.441 277.472  1.00  0.00           H
ATOM   1481  HB2 GLU A3701     276.802 322.923 275.008  1.00  0.00           H
ATOM   1482  HB3 GLU A3701     276.539 321.249 275.411  1.00  0.00           H
ATOM   1483  HG2 GLU A3701     279.269 322.433 274.768  1.00  0.00           H
ATOM   1484  HG3 GLU A3701     278.907 320.729 275.065  1.00  0.00           H
ATOM   1485  N   GLU A3702     279.459 322.928 278.254  1.00  0.00           N
ATOM   1486  CA  GLU A3702     280.464 323.654 279.061  1.00  0.00           C
ATOM   1487  CB  GLU A3702     279.798 324.293 280.309  1.00  0.00           C
ATOM   1488  CG  GLU A3702     278.612 325.234 280.030  1.00  0.00           C
ATOM   1489  CD  GLU A3702     278.242 326.094 281.254  1.00  0.00           C
ATOM   1490  OE1 GLU A3702     277.023 326.222 281.525  1.00  0.00           O
ATOM   1491  OE2 GLU A3702     279.110 326.892 281.678  1.00  0.00           O
ATOM   1492  C   GLU A3702     281.605 322.675 279.479  1.00  0.00           C
ATOM   1493  O   GLU A3702     281.819 321.676 278.791  1.00  0.00           O
ATOM   1494  H   GLU A3702     279.425 321.941 278.472  1.00  0.00           H
ATOM   1495  HA  GLU A3702     280.913 324.445 278.463  1.00  0.00           H
ATOM   1496  HB2 GLU A3702     279.462 323.503 280.985  1.00  0.00           H
ATOM   1497  HB3 GLU A3702     280.564 324.875 280.822  1.00  0.00           H
ATOM   1498  HG2 GLU A3702     277.748 324.646 279.711  1.00  0.00           H
ATOM   1499  HG3 GLU A3702     278.885 325.902 279.211  1.00  0.00           H
ATOM   1500  N   ASP A3703     282.332 322.948 280.576  1.00  0.00           N
ATOM   1501  CA  ASP A3703     283.263 322.013 281.252  1.00  0.00           C
ATOM   1502  CB  ASP A3703     284.158 322.796 282.246  1.00  0.00           C
ATOM   1503  CG  ASP A3703     284.959 323.973 281.659  1.00  0.00           C
ATOM   1504  OD1 ASP A3703     285.408 323.876 280.495  1.00  0.00           O
ATOM   1505  OD2 ASP A3703     285.283 324.892 282.451  1.00  0.00           O
ATOM   1506  C   ASP A3703     282.534 320.824 281.958  1.00  0.00           C
ATOM   1507  O   ASP A3703     281.362 320.547 281.692  1.00  0.00           O
ATOM   1508  H   ASP A3703     282.127 323.799 281.071  1.00  0.00           H
ATOM   1509  HA  ASP A3703     283.920 321.582 280.495  1.00  0.00           H
ATOM   1510  HB2 ASP A3703     284.883 322.105 282.679  1.00  0.00           H
ATOM   1511  HB3 ASP A3703     283.530 323.166 283.058  1.00  0.00           H
ATOM   1512  N   ASP A3704     283.225 320.059 282.819  1.00  0.00           N
ATOM   1513  CA  ASP A3704     282.753 318.786 283.393  1.00  0.00           C
ATOM   1514  CB  ASP A3704     283.884 318.070 284.173  1.00  0.00           C
ATOM   1515  CG  ASP A3704     284.665 318.927 285.190  1.00  0.00           C
ATOM   1516  OD1 ASP A3704     285.305 319.905 284.734  1.00  0.00           O
ATOM   1517  OD2 ASP A3704     284.955 318.391 286.288  1.00  0.00           O
ATOM   1518  C   ASP A3704     281.465 318.892 284.249  1.00  0.00           C
ATOM   1519  O   ASP A3704     281.445 319.495 285.326  1.00  0.00           O
ATOM   1520  H   ASP A3704     284.150 320.360 283.118  1.00  0.00           H
ATOM   1521  HA  ASP A3704     282.510 318.139 282.551  1.00  0.00           H
ATOM   1522  HB2 ASP A3704     283.463 317.196 284.675  1.00  0.00           H
ATOM   1523  HB3 ASP A3704     284.602 317.694 283.441  1.00  0.00           H
ATOM   1524  N   ASP A3705     280.435 318.124 283.860  1.00  0.00           N
ATOM   1525  CA  ASP A3705     279.256 317.813 284.688  1.00  0.00           C
ATOM   1526  CB  ASP A3705     277.971 317.816 283.830  1.00  0.00           C
ATOM   1527  CG  ASP A3705     276.661 318.014 284.624  1.00  0.00           C
ATOM   1528  OD1 ASP A3705     276.704 318.154 285.872  1.00  0.00           O
ATOM   1529  OD2 ASP A3705     275.594 318.101 283.966  1.00  0.00           O
ATOM   1530  C   ASP A3705     279.443 316.499 285.479  1.00  0.00           C
ATOM   1531  O   ASP A3705     280.246 315.633 285.127  1.00  0.00           O
ATOM   1532  H   ASP A3705     280.544 317.612 283.001  1.00  0.00           H
ATOM   1533  HA  ASP A3705     279.152 318.616 285.418  1.00  0.00           H
ATOM   1534  HB2 ASP A3705     277.916 316.879 283.271  1.00  0.00           H
ATOM   1535  HB3 ASP A3705     278.040 318.629 283.105  1.00  0.00           H
ATOM   1536  N   GLY A3706     278.749 316.370 286.610  1.00  0.00           N
ATOM   1537  CA  GLY A3706     279.109 315.424 287.669  1.00  0.00           C
ATOM   1538  C   GLY A3706     278.723 313.965 287.401  1.00  0.00           C
ATOM   1539  O   GLY A3706     277.554 313.610 287.566  1.00  0.00           O
ATOM   1540  H   GLY A3706     278.010 317.051 286.766  1.00  0.00           H
ATOM   1541  HA2 GLY A3706     280.188 315.476 287.822  1.00  0.00           H
ATOM   1542  HA3 GLY A3706     278.628 315.731 288.595  1.00  0.00           H
ATOM   1543  N   GLU A3707     279.747 313.107 287.400  1.00  0.00           N
ATOM   1544  CA  GLU A3707     279.676 311.652 287.615  1.00  0.00           C
ATOM   1545  CB  GLU A3707     281.125 311.122 287.745  1.00  0.00           C
ATOM   1546  CG  GLU A3707     281.296 309.619 288.051  1.00  0.00           C
ATOM   1547  CD  GLU A3707     282.621 309.335 288.787  1.00  0.00           C
ATOM   1548  OE1 GLU A3707     283.680 309.776 288.285  1.00  0.00           O
ATOM   1549  OE2 GLU A3707     282.557 308.805 289.922  1.00  0.00           O
ATOM   1550  C   GLU A3707     278.834 311.278 288.856  1.00  0.00           C
ATOM   1551  O   GLU A3707     278.965 311.896 289.915  1.00  0.00           O
ATOM   1552  H   GLU A3707     280.669 313.497 287.268  1.00  0.00           H
ATOM   1553  HA  GLU A3707     279.225 311.190 286.737  1.00  0.00           H
ATOM   1554  HB2 GLU A3707     281.669 311.350 286.826  1.00  0.00           H
ATOM   1555  HB3 GLU A3707     281.599 311.682 288.553  1.00  0.00           H
ATOM   1556  HG2 GLU A3707     280.472 309.265 288.670  1.00  0.00           H
ATOM   1557  HG3 GLU A3707     281.258 309.058 287.113  1.00  0.00           H
ATOM   1558  N   GLU A3708     277.922 310.312 288.687  1.00  0.00           N
ATOM   1559  CA  GLU A3708     277.431 309.325 289.671  1.00  0.00           C
ATOM   1560  CB  GLU A3708     276.633 309.964 290.836  1.00  0.00           C
ATOM   1561  CG  GLU A3708     277.444 310.308 292.103  1.00  0.00           C
ATOM   1562  CD  GLU A3708     276.543 310.598 293.308  1.00  0.00           C
ATOM   1563  OE1 GLU A3708     276.625 309.826 294.295  1.00  0.00           O
ATOM   1564  OE2 GLU A3708     275.892 311.672 293.308  1.00  0.00           O
ATOM   1565  C   GLU A3708     276.504 308.321 288.940  1.00  0.00           C
ATOM   1566  O   GLU A3708     275.750 308.710 288.044  1.00  0.00           O
ATOM   1567  H   GLU A3708     277.768 310.023 287.732  1.00  0.00           H
ATOM   1568  HA  GLU A3708     278.278 308.764 290.072  1.00  0.00           H
ATOM   1569  HB2 GLU A3708     275.874 309.251 291.153  1.00  0.00           H
ATOM   1570  HB3 GLU A3708     276.103 310.839 290.477  1.00  0.00           H
ATOM   1571  HG2 GLU A3708     278.111 309.475 292.335  1.00  0.00           H
ATOM   1572  HG3 GLU A3708     278.055 311.190 291.951  1.00  0.00           H
ATOM   1573  N   GLU A3709     276.399 307.096 289.467  1.00  0.00           N
ATOM   1574  CA  GLU A3709     275.297 306.142 289.221  1.00  0.00           C
ATOM   1575  CB  GLU A3709     275.452 304.869 290.097  1.00  0.00           C
ATOM   1576  CG  GLU A3709     276.877 304.315 290.325  1.00  0.00           C
ATOM   1577  CD  GLU A3709     277.594 304.944 291.535  1.00  0.00           C
ATOM   1578  OE1 GLU A3709     278.113 306.072 291.355  1.00  0.00           O
ATOM   1579  OE2 GLU A3709     277.187 304.660 292.689  1.00  0.00           O
ATOM   1580  C   GLU A3709     273.927 306.809 289.499  1.00  0.00           C
ATOM   1581  O   GLU A3709     273.849 307.716 290.335  1.00  0.00           O
ATOM   1582  H   GLU A3709     277.116 306.808 290.127  1.00  0.00           H
ATOM   1583  HA  GLU A3709     275.322 305.837 288.173  1.00  0.00           H
ATOM   1584  HB2 GLU A3709     274.992 305.038 291.070  1.00  0.00           H
ATOM   1585  HB3 GLU A3709     274.868 304.081 289.624  1.00  0.00           H
ATOM   1586  HG2 GLU A3709     277.471 304.447 289.418  1.00  0.00           H
ATOM   1587  HG3 GLU A3709     276.797 303.241 290.504  1.00  0.00           H
ATOM   1588  N   VAL A3710     272.812 306.309 288.938  1.00  0.00           N
ATOM   1589  CA  VAL A3710     271.468 306.959 288.961  1.00  0.00           C
ATOM   1590  CB  VAL A3710     270.557 306.486 287.808  1.00  0.00           C
ATOM   1591  CG1 VAL A3710     271.230 306.726 286.453  1.00  0.00           C
ATOM   1592  CG2 VAL A3710     270.081 305.037 287.935  1.00  0.00           C
ATOM   1593  C   VAL A3710     270.726 306.943 290.313  1.00  0.00           C
ATOM   1594  O   VAL A3710     269.504 307.102 290.394  1.00  0.00           O
ATOM   1595  H   VAL A3710     272.932 305.488 288.334  1.00  0.00           H
ATOM   1596  HA  VAL A3710     271.658 308.015 288.776  1.00  0.00           H
ATOM   1597  HB  VAL A3710     269.667 307.117 287.810  1.00  0.00           H
ATOM   1598 HG11 VAL A3710     271.583 307.753 286.417  1.00  0.00           H
ATOM   1599 HG12 VAL A3710     270.517 306.525 285.654  1.00  0.00           H
ATOM   1600 HG13 VAL A3710     272.078 306.048 286.335  1.00  0.00           H
ATOM   1601 HG21 VAL A3710     270.932 304.363 288.017  1.00  0.00           H
ATOM   1602 HG22 VAL A3710     269.506 304.761 287.054  1.00  0.00           H
ATOM   1603 HG23 VAL A3710     269.451 304.916 288.815  1.00  0.00           H
ATOM   1604  N   LYS A3711     271.491 306.940 291.403  1.00  0.00           N
ATOM   1605  CA  LYS A3711     271.094 307.222 292.782  1.00  0.00           C
ATOM   1606  CB  LYS A3711     272.373 307.386 293.620  1.00  0.00           C
ATOM   1607  CG  LYS A3711     273.223 306.103 293.669  1.00  0.00           C
ATOM   1608  CD  LYS A3711     274.674 306.373 294.079  1.00  0.00           C
ATOM   1609  CE  LYS A3711     275.404 307.207 293.021  1.00  0.00           C
ATOM   1610  NZ  LYS A3711     276.845 307.285 293.312  1.00  0.00           N
ATOM   1611  C   LYS A3711     270.257 308.502 292.849  1.00  0.00           C
ATOM   1612  O   LYS A3711     270.743 309.608 292.615  1.00  0.00           O
ATOM   1613  H   LYS A3711     272.486 306.952 291.203  1.00  0.00           H
ATOM   1614  HA  LYS A3711     270.516 306.381 293.162  1.00  0.00           H
ATOM   1615  HB2 LYS A3711     272.104 307.665 294.638  1.00  0.00           H
ATOM   1616  HB3 LYS A3711     272.953 308.206 293.194  1.00  0.00           H
ATOM   1617  HG2 LYS A3711     272.773 305.413 294.383  1.00  0.00           H
ATOM   1618  HG3 LYS A3711     273.241 305.610 292.697  1.00  0.00           H
ATOM   1619  HD2 LYS A3711     274.704 306.885 295.037  1.00  0.00           H
ATOM   1620  HD3 LYS A3711     275.178 305.410 294.179  1.00  0.00           H
ATOM   1621  HE2 LYS A3711     274.982 308.213 292.961  1.00  0.00           H
ATOM   1622  HE3 LYS A3711     275.273 306.731 292.047  1.00  0.00           H
ATOM   1623  HZ1 LYS A3711     277.365 307.415 292.445  1.00  0.00           H
ATOM   1624  HZ2 LYS A3711     277.065 308.039 293.959  1.00  0.00           H
ATOM   1625  HZ3 LYS A3711     277.193 306.357 293.555  1.00  0.00           H
ATOM   1626  N   SER A3712     269.021 308.362 293.325  1.00  0.00           N
ATOM   1627  CA  SER A3712     268.079 309.474 293.507  1.00  0.00           C
ATOM   1628  CB  SER A3712     266.666 308.909 293.563  1.00  0.00           C
ATOM   1629  OG  SER A3712     265.681 309.916 293.505  1.00  0.00           O
ATOM   1630  C   SER A3712     268.424 310.336 294.732  1.00  0.00           C
ATOM   1631  O   SER A3712     267.906 310.150 295.839  1.00  0.00           O
ATOM   1632  H   SER A3712     268.672 307.421 293.393  1.00  0.00           H
ATOM   1633  HA  SER A3712     268.137 310.114 292.623  1.00  0.00           H
ATOM   1634  HB2 SER A3712     266.541 308.223 292.730  1.00  0.00           H
ATOM   1635  HB3 SER A3712     266.554 308.354 294.486  1.00  0.00           H
ATOM   1636  HG  SER A3712     265.629 310.225 292.563  1.00  0.00           H
ATOM   1637  N   PHE A3713     269.494 311.114 294.585  1.00  0.00           N
ATOM   1638  CA  PHE A3713     270.038 312.037 295.575  1.00  0.00           C
ATOM   1639  CB  PHE A3713     271.574 311.920 295.574  1.00  0.00           C
ATOM   1640  CG  PHE A3713     272.191 310.624 296.095  1.00  0.00           C
ATOM   1641  CD1 PHE A3713     271.455 309.682 296.850  1.00  0.00           C
ATOM   1642  CD2 PHE A3713     273.561 310.390 295.864  1.00  0.00           C
ATOM   1643  CE1 PHE A3713     272.084 308.536 297.372  1.00  0.00           C
ATOM   1644  CE2 PHE A3713     274.189 309.251 296.396  1.00  0.00           C
ATOM   1645  CZ  PHE A3713     273.455 308.323 297.149  1.00  0.00           C
ATOM   1646  C   PHE A3713     269.579 313.476 295.309  1.00  0.00           C
ATOM   1647  O   PHE A3713     269.205 313.840 294.195  1.00  0.00           O
ATOM   1648  H   PHE A3713     269.981 311.046 293.697  1.00  0.00           H
ATOM   1649  HA  PHE A3713     269.665 311.775 296.564  1.00  0.00           H
ATOM   1650  HB2 PHE A3713     271.925 312.082 294.553  1.00  0.00           H
ATOM   1651  HB3 PHE A3713     271.982 312.729 296.181  1.00  0.00           H
ATOM   1652  HD1 PHE A3713     270.401 309.819 297.028  1.00  0.00           H
ATOM   1653  HD2 PHE A3713     274.146 311.080 295.266  1.00  0.00           H
ATOM   1654  HE1 PHE A3713     271.514 307.810 297.930  1.00  0.00           H
ATOM   1655  HE2 PHE A3713     275.241 309.088 296.199  1.00  0.00           H
ATOM   1656  HZ  PHE A3713     273.942 307.436 297.530  1.00  0.00           H
ATOM   1657  N   GLU A3714     269.759 314.336 296.317  1.00  0.00           N
ATOM   1658  CA  GLU A3714     269.379 315.760 296.331  1.00  0.00           C
ATOM   1659  CB  GLU A3714     269.435 316.314 297.764  1.00  0.00           C
ATOM   1660  CG  GLU A3714     268.711 315.533 298.874  1.00  0.00           C
ATOM   1661  CD  GLU A3714     268.788 316.346 300.178  1.00  0.00           C
ATOM   1662  OE1 GLU A3714     268.042 317.354 300.205  1.00  0.00           O
ATOM   1663  OE2 GLU A3714     269.931 316.458 300.678  1.00  0.00           O
ATOM   1664  C   GLU A3714     270.193 316.682 295.388  1.00  0.00           C
ATOM   1665  O   GLU A3714     270.220 317.895 295.597  1.00  0.00           O
ATOM   1666  H   GLU A3714     270.173 313.968 297.158  1.00  0.00           H
ATOM   1667  HA  GLU A3714     268.347 315.833 295.990  1.00  0.00           H
ATOM   1668  HB2 GLU A3714     268.981 317.304 297.731  1.00  0.00           H
ATOM   1669  HB3 GLU A3714     270.482 316.430 298.050  1.00  0.00           H
ATOM   1670  HG2 GLU A3714     267.668 315.384 298.589  1.00  0.00           H
ATOM   1671  HG3 GLU A3714     269.174 314.553 299.012  1.00  0.00           H
ATOM   1672  N   GLU A3715     270.839 316.121 294.365  1.00  0.00           N
ATOM   1673  CA  GLU A3715     271.358 316.853 293.206  1.00  0.00           C
ATOM   1674  CB  GLU A3715     272.797 317.363 293.438  1.00  0.00           C
ATOM   1675  CG  GLU A3715     273.860 316.302 293.756  1.00  0.00           C
ATOM   1676  CD  GLU A3715     275.285 316.844 293.539  1.00  0.00           C
ATOM   1677  OE1 GLU A3715     275.566 317.997 293.961  1.00  0.00           O
ATOM   1678  OE2 GLU A3715     276.079 316.098 292.918  1.00  0.00           O
ATOM   1679  C   GLU A3715     271.190 316.033 291.916  1.00  0.00           C
ATOM   1680  O   GLU A3715     270.455 316.473 291.038  1.00  0.00           O
ATOM   1681  H   GLU A3715     270.639 315.139 294.214  1.00  0.00           H
ATOM   1682  HA  GLU A3715     270.744 317.743 293.063  1.00  0.00           H
ATOM   1683  HB2 GLU A3715     273.109 317.886 292.536  1.00  0.00           H
ATOM   1684  HB3 GLU A3715     272.783 318.093 294.247  1.00  0.00           H
ATOM   1685  HG2 GLU A3715     273.734 315.966 294.789  1.00  0.00           H
ATOM   1686  HG3 GLU A3715     273.711 315.439 293.107  1.00  0.00           H
ATOM   1687  N   LYS A3716     271.526 314.734 291.901  1.00  0.00           N
ATOM   1688  CA  LYS A3716     271.402 313.907 290.683  1.00  0.00           C
ATOM   1689  CB  LYS A3716     272.185 312.593 290.845  1.00  0.00           C
ATOM   1690  CG  LYS A3716     273.694 312.751 291.132  1.00  0.00           C
ATOM   1691  CD  LYS A3716     274.432 313.715 290.180  1.00  0.00           C
ATOM   1692  CE  LYS A3716     275.964 313.582 290.185  1.00  0.00           C
ATOM   1693  NZ  LYS A3716     276.574 313.685 291.534  1.00  0.00           N
ATOM   1694  C   LYS A3716     269.961 313.646 290.203  1.00  0.00           C
ATOM   1695  O   LYS A3716     269.734 313.679 288.994  1.00  0.00           O
ATOM   1696  H   LYS A3716     272.107 314.386 292.650  1.00  0.00           H
ATOM   1697  HA  LYS A3716     271.863 314.458 289.864  1.00  0.00           H
ATOM   1698  HB2 LYS A3716     271.739 312.004 291.649  1.00  0.00           H
ATOM   1699  HB3 LYS A3716     272.081 312.019 289.922  1.00  0.00           H
ATOM   1700  HG2 LYS A3716     274.139 311.760 291.054  1.00  0.00           H
ATOM   1701  HG3 LYS A3716     273.826 313.097 292.157  1.00  0.00           H
ATOM   1702  HD2 LYS A3716     274.098 313.524 289.158  1.00  0.00           H
ATOM   1703  HD3 LYS A3716     274.173 314.743 290.436  1.00  0.00           H
ATOM   1704  HE2 LYS A3716     276.384 314.353 289.531  1.00  0.00           H
ATOM   1705  HE3 LYS A3716     276.241 312.626 289.730  1.00  0.00           H
ATOM   1706  HZ1 LYS A3716     277.566 313.496 291.458  1.00  0.00           H
ATOM   1707  HZ2 LYS A3716     276.429 314.603 291.961  1.00  0.00           H
ATOM   1708  HZ3 LYS A3716     276.195 312.976 292.166  1.00  0.00           H
ATOM   1709  N   GLU A3717     268.963 313.655 291.097  1.00  0.00           N
ATOM   1710  CA  GLU A3717     267.532 313.648 290.717  1.00  0.00           C
ATOM   1711  CB  GLU A3717     266.670 313.284 291.946  1.00  0.00           C
ATOM   1712  CG  GLU A3717     265.162 313.040 291.689  1.00  0.00           C
ATOM   1713  CD  GLU A3717     264.825 311.756 290.901  1.00  0.00           C
ATOM   1714  OE1 GLU A3717     265.567 310.760 291.065  1.00  0.00           O
ATOM   1715  OE2 GLU A3717     263.660 311.614 290.457  1.00  0.00           O
ATOM   1716  C   GLU A3717     267.075 314.983 290.078  1.00  0.00           C
ATOM   1717  O   GLU A3717     266.102 314.996 289.327  1.00  0.00           O
ATOM   1718  H   GLU A3717     269.202 313.687 292.080  1.00  0.00           H
ATOM   1719  HA  GLU A3717     267.384 312.868 289.967  1.00  0.00           H
ATOM   1720  HB2 GLU A3717     267.090 312.398 292.425  1.00  0.00           H
ATOM   1721  HB3 GLU A3717     266.754 314.102 292.664  1.00  0.00           H
ATOM   1722  HG2 GLU A3717     264.728 313.908 291.193  1.00  0.00           H
ATOM   1723  HG3 GLU A3717     264.673 312.967 292.664  1.00  0.00           H
ATOM   1724  N   MET A3718     267.792 316.096 290.303  1.00  0.00           N
ATOM   1725  CA  MET A3718     267.684 317.321 289.491  1.00  0.00           C
ATOM   1726  CB  MET A3718     268.099 318.589 290.266  1.00  0.00           C
ATOM   1727  CG  MET A3718     267.274 318.832 291.530  1.00  0.00           C
ATOM   1728  SD  MET A3718     267.298 320.535 292.172  1.00  0.00           S
ATOM   1729  CE  MET A3718     266.153 321.333 291.008  1.00  0.00           C
ATOM   1730  C   MET A3718     268.528 317.257 288.212  1.00  0.00           C
ATOM   1731  O   MET A3718     268.081 317.757 287.184  1.00  0.00           O
ATOM   1732  H   MET A3718     268.637 315.997 290.856  1.00  0.00           H
ATOM   1733  HA  MET A3718     266.646 317.447 289.185  1.00  0.00           H
ATOM   1734  HB2 MET A3718     267.963 319.441 289.599  1.00  0.00           H
ATOM   1735  HB3 MET A3718     269.154 318.552 290.532  1.00  0.00           H
ATOM   1736  HG2 MET A3718     266.244 318.580 291.304  1.00  0.00           H
ATOM   1737  HG3 MET A3718     267.630 318.156 292.309  1.00  0.00           H
ATOM   1738  HE1 MET A3718     266.038 322.386 291.264  1.00  0.00           H
ATOM   1739  HE2 MET A3718     266.541 321.254 289.993  1.00  0.00           H
ATOM   1740  HE3 MET A3718     265.178 320.846 291.059  1.00  0.00           H
ATOM   1741  N   GLU A3719     269.742 316.707 288.250  1.00  0.00           N
ATOM   1742  CA  GLU A3719     270.711 316.878 287.153  1.00  0.00           C
ATOM   1743  CB  GLU A3719     272.148 316.617 287.627  1.00  0.00           C
ATOM   1744  CG  GLU A3719     272.701 317.427 288.824  1.00  0.00           C
ATOM   1745  CD  GLU A3719     271.905 318.655 289.308  1.00  0.00           C
ATOM   1746  OE1 GLU A3719     271.339 319.433 288.498  1.00  0.00           O
ATOM   1747  OE2 GLU A3719     272.072 319.047 290.489  1.00  0.00           O
ATOM   1748  C   GLU A3719     270.377 316.034 285.914  1.00  0.00           C
ATOM   1749  O   GLU A3719     270.174 316.606 284.842  1.00  0.00           O
ATOM   1750  H   GLU A3719     270.086 316.382 289.148  1.00  0.00           H
ATOM   1751  HA  GLU A3719     270.675 317.913 286.817  1.00  0.00           H
ATOM   1752  HB2 GLU A3719     272.248 315.556 287.857  1.00  0.00           H
ATOM   1753  HB3 GLU A3719     272.800 316.814 286.775  1.00  0.00           H
ATOM   1754  HG2 GLU A3719     273.713 317.751 288.575  1.00  0.00           H
ATOM   1755  HG3 GLU A3719     272.804 316.735 289.662  1.00  0.00           H
ATOM   1756  N   LYS A3720     269.928 314.781 286.102  1.00  0.00           N
ATOM   1757  CA  LYS A3720     269.289 313.990 285.026  1.00  0.00           C
ATOM   1758  CB  LYS A3720     269.534 312.473 285.262  1.00  0.00           C
ATOM   1759  CG  LYS A3720     269.489 311.623 283.969  1.00  0.00           C
ATOM   1760  CD  LYS A3720     270.004 310.166 284.085  1.00  0.00           C
ATOM   1761  CE  LYS A3720     271.544 310.033 284.094  1.00  0.00           C
ATOM   1762  NZ  LYS A3720     272.023 308.629 283.887  1.00  0.00           N
ATOM   1763  C   LYS A3720     267.825 314.429 284.761  1.00  0.00           C
ATOM   1764  O   LYS A3720     267.066 313.725 284.105  1.00  0.00           O
ATOM   1765  H   LYS A3720     269.971 314.392 287.041  1.00  0.00           H
ATOM   1766  HA  LYS A3720     269.817 314.246 284.105  1.00  0.00           H
ATOM   1767  HB2 LYS A3720     268.807 312.091 285.981  1.00  0.00           H
ATOM   1768  HB3 LYS A3720     270.529 312.353 285.696  1.00  0.00           H
ATOM   1769  HG2 LYS A3720     268.453 311.580 283.632  1.00  0.00           H
ATOM   1770  HG3 LYS A3720     270.063 312.127 283.190  1.00  0.00           H
ATOM   1771  HD2 LYS A3720     269.622 309.620 283.220  1.00  0.00           H
ATOM   1772  HD3 LYS A3720     269.587 309.704 284.982  1.00  0.00           H
ATOM   1773  HE2 LYS A3720     271.925 310.419 285.044  1.00  0.00           H
ATOM   1774  HE3 LYS A3720     271.948 310.667 283.298  1.00  0.00           H
ATOM   1775  HZ1 LYS A3720     273.036 308.577 283.918  1.00  0.00           H
ATOM   1776  HZ2 LYS A3720     271.739 308.253 282.990  1.00  0.00           H
ATOM   1777  HZ3 LYS A3720     271.687 307.994 284.603  1.00  0.00           H
ATOM   1778  N   GLN A3721     267.426 315.629 285.215  1.00  0.00           N
ATOM   1779  CA  GLN A3721     266.071 316.194 285.099  1.00  0.00           C
ATOM   1780  CB  GLN A3721     265.312 315.913 286.413  1.00  0.00           C
ATOM   1781  CG  GLN A3721     263.838 316.348 286.373  1.00  0.00           C
ATOM   1782  CD  GLN A3721     262.937 315.847 287.502  1.00  0.00           C
ATOM   1783  OE1 GLN A3721     261.772 316.211 287.550  1.00  0.00           O
ATOM   1784  NE2 GLN A3721     263.410 315.101 288.475  1.00  0.00           N
ATOM   1785  C   GLN A3721     266.005 317.685 284.671  1.00  0.00           C
ATOM   1786  O   GLN A3721     264.959 318.107 284.163  1.00  0.00           O
ATOM   1787  H   GLN A3721     268.115 316.156 285.736  1.00  0.00           H
ATOM   1788  HA  GLN A3721     265.556 315.642 284.314  1.00  0.00           H
ATOM   1789  HB2 GLN A3721     265.802 316.439 287.229  1.00  0.00           H
ATOM   1790  HB3 GLN A3721     265.357 314.839 286.605  1.00  0.00           H
ATOM   1791  HG2 GLN A3721     263.797 317.435 286.394  1.00  0.00           H
ATOM   1792  HG3 GLN A3721     263.404 315.989 285.441  1.00  0.00           H
ATOM   1793 HE21 GLN A3721     264.402 314.885 288.550  1.00  0.00           H
ATOM   1794 HE22 GLN A3721     262.762 314.749 289.156  1.00  0.00           H
ATOM   1795  N   LYS A3722     267.099 318.465 284.720  1.00  0.00           N
ATOM   1796  CA  LYS A3722     267.207 319.794 284.066  1.00  0.00           C
ATOM   1797  CB  LYS A3722     268.447 320.582 284.554  1.00  0.00           C
ATOM   1798  CG  LYS A3722     269.777 319.821 284.419  1.00  0.00           C
ATOM   1799  CD  LYS A3722     271.044 320.596 284.815  1.00  0.00           C
ATOM   1800  CE  LYS A3722     271.433 321.780 283.914  1.00  0.00           C
ATOM   1801  NZ  LYS A3722     271.593 321.403 282.493  1.00  0.00           N
ATOM   1802  C   LYS A3722     267.173 319.667 282.539  1.00  0.00           C
ATOM   1803  O   LYS A3722     266.275 320.236 281.922  1.00  0.00           O
ATOM   1804  H   LYS A3722     267.901 318.115 285.239  1.00  0.00           H
ATOM   1805  HA  LYS A3722     266.328 320.382 284.332  1.00  0.00           H
ATOM   1806  HB2 LYS A3722     268.508 321.517 283.995  1.00  0.00           H
ATOM   1807  HB3 LYS A3722     268.306 320.831 285.607  1.00  0.00           H
ATOM   1808  HG2 LYS A3722     269.896 319.454 283.403  1.00  0.00           H
ATOM   1809  HG3 LYS A3722     269.717 318.969 285.086  1.00  0.00           H
ATOM   1810  HD2 LYS A3722     271.878 319.892 284.822  1.00  0.00           H
ATOM   1811  HD3 LYS A3722     270.927 320.956 285.837  1.00  0.00           H
ATOM   1812  HE2 LYS A3722     270.685 322.574 283.991  1.00  0.00           H
ATOM   1813  HE3 LYS A3722     272.385 322.181 284.274  1.00  0.00           H
ATOM   1814  HZ1 LYS A3722     272.037 322.166 281.975  1.00  0.00           H
ATOM   1815  HZ2 LYS A3722     270.688 321.275 282.052  1.00  0.00           H
ATOM   1816  HZ3 LYS A3722     272.146 320.561 282.360  1.00  0.00           H
ATOM   1817  N   LEU A3723     267.827 318.616 282.041  1.00  0.00           N
ATOM   1818  CA  LEU A3723     267.733 318.074 280.685  1.00  0.00           C
ATOM   1819  CB  LEU A3723     268.656 316.838 280.676  1.00  0.00           C
ATOM   1820  CG  LEU A3723     268.663 315.983 279.397  1.00  0.00           C
ATOM   1821  CD1 LEU A3723     270.017 315.295 279.228  1.00  0.00           C
ATOM   1822  CD2 LEU A3723     267.606 314.882 279.489  1.00  0.00           C
ATOM   1823  C   LEU A3723     266.277 317.783 280.266  1.00  0.00           C
ATOM   1824  O   LEU A3723     265.770 318.420 279.345  1.00  0.00           O
ATOM   1825  H   LEU A3723     268.506 318.181 282.651  1.00  0.00           H
ATOM   1826  HA  LEU A3723     268.136 318.805 279.982  1.00  0.00           H
ATOM   1827  HB2 LEU A3723     269.668 317.204 280.835  1.00  0.00           H
ATOM   1828  HB3 LEU A3723     268.424 316.196 281.528  1.00  0.00           H
ATOM   1829  HG  LEU A3723     268.478 316.617 278.530  1.00  0.00           H
ATOM   1830 HD21 LEU A3723     266.610 315.305 279.451  1.00  0.00           H
ATOM   1831 HD22 LEU A3723     267.739 314.288 280.392  1.00  0.00           H
ATOM   1832 HD23 LEU A3723     267.695 314.220 278.633  1.00  0.00           H
ATOM   1833 HD11 LEU A3723     270.808 316.039 279.139  1.00  0.00           H
ATOM   1834 HD12 LEU A3723     270.009 314.691 278.321  1.00  0.00           H
ATOM   1835 HD13 LEU A3723     270.227 314.654 280.084  1.00  0.00           H
ATOM   1836  N   LEU A3724     265.517 317.088 281.123  1.00  0.00           N
ATOM   1837  CA  LEU A3724     264.093 316.770 280.910  1.00  0.00           C
ATOM   1838  CB  LEU A3724     263.699 315.540 281.758  1.00  0.00           C
ATOM   1839  CG  LEU A3724     264.471 314.242 281.441  1.00  0.00           C
ATOM   1840  CD1 LEU A3724     264.085 313.161 282.449  1.00  0.00           C
ATOM   1841  CD2 LEU A3724     264.158 313.710 280.040  1.00  0.00           C
ATOM   1842  C   LEU A3724     263.123 317.959 281.125  1.00  0.00           C
ATOM   1843  O   LEU A3724     261.912 317.757 281.248  1.00  0.00           O
ATOM   1844  H   LEU A3724     265.991 316.636 281.888  1.00  0.00           H
ATOM   1845  HA  LEU A3724     263.980 316.500 279.859  1.00  0.00           H
ATOM   1846  HB2 LEU A3724     262.638 315.333 281.612  1.00  0.00           H
ATOM   1847  HB3 LEU A3724     263.843 315.788 282.809  1.00  0.00           H
ATOM   1848  HG  LEU A3724     265.541 314.425 281.532  1.00  0.00           H
ATOM   1849 HD21 LEU A3724     264.458 314.427 279.278  1.00  0.00           H
ATOM   1850 HD22 LEU A3724     263.094 313.498 279.938  1.00  0.00           H
ATOM   1851 HD23 LEU A3724     264.723 312.792 279.866  1.00  0.00           H
ATOM   1852 HD11 LEU A3724     264.654 312.254 282.236  1.00  0.00           H
ATOM   1853 HD12 LEU A3724     263.021 312.939 282.383  1.00  0.00           H
ATOM   1854 HD13 LEU A3724     264.336 313.485 283.458  1.00  0.00           H
ATOM   1855  N   TYR A3725     263.627 319.185 281.293  1.00  0.00           N
ATOM   1856  CA  TYR A3725     262.864 320.423 281.071  1.00  0.00           C
ATOM   1857  CB  TYR A3725     262.854 321.307 282.328  1.00  0.00           C
ATOM   1858  CG  TYR A3725     262.305 322.705 282.090  1.00  0.00           C
ATOM   1859  CD1 TYR A3725     261.010 322.867 281.558  1.00  0.00           C
ATOM   1860  CD2 TYR A3725     263.104 323.839 282.340  1.00  0.00           C
ATOM   1861  CE1 TYR A3725     260.531 324.152 281.242  1.00  0.00           C
ATOM   1862  CE2 TYR A3725     262.621 325.127 282.033  1.00  0.00           C
ATOM   1863  CZ  TYR A3725     261.339 325.286 281.464  1.00  0.00           C
ATOM   1864  OH  TYR A3725     260.863 326.510 281.118  1.00  0.00           O
ATOM   1865  C   TYR A3725     263.401 321.210 279.872  1.00  0.00           C
ATOM   1866  O   TYR A3725     262.630 321.569 278.989  1.00  0.00           O
ATOM   1867  H   TYR A3725     264.639 319.263 281.267  1.00  0.00           H
ATOM   1868  HA  TYR A3725     261.829 320.173 280.839  1.00  0.00           H
ATOM   1869  HB2 TYR A3725     262.230 320.832 283.075  1.00  0.00           H
ATOM   1870  HB3 TYR A3725     263.868 321.382 282.723  1.00  0.00           H
ATOM   1871  HD1 TYR A3725     260.395 322.004 281.347  1.00  0.00           H
ATOM   1872  HD2 TYR A3725     264.099 323.731 282.755  1.00  0.00           H
ATOM   1873  HE1 TYR A3725     259.555 324.286 280.803  1.00  0.00           H
ATOM   1874  HE2 TYR A3725     263.235 325.994 282.221  1.00  0.00           H
ATOM   1875  HH  TYR A3725     261.550 327.203 281.091  1.00  0.00           H
ATOM   1876  N   GLN A3726     264.723 321.328 279.757  1.00  0.00           N
ATOM   1877  CA  GLN A3726     265.415 322.056 278.694  1.00  0.00           C
ATOM   1878  CB  GLN A3726     266.912 322.066 279.057  1.00  0.00           C
ATOM   1879  CG  GLN A3726     267.203 323.009 280.241  1.00  0.00           C
ATOM   1880  CD  GLN A3726     268.650 322.930 280.724  1.00  0.00           C
ATOM   1881  OE1 GLN A3726     269.063 321.954 281.345  1.00  0.00           O
ATOM   1882  NE2 GLN A3726     269.408 323.992 280.588  1.00  0.00           N
ATOM   1883  C   GLN A3726     265.123 321.492 277.285  1.00  0.00           C
ATOM   1884  O   GLN A3726     264.677 322.247 276.425  1.00  0.00           O
ATOM   1885  H   GLN A3726     265.299 320.956 280.504  1.00  0.00           H
ATOM   1886  HA  GLN A3726     265.061 323.088 278.689  1.00  0.00           H
ATOM   1887  HB2 GLN A3726     267.232 321.051 279.303  1.00  0.00           H
ATOM   1888  HB3 GLN A3726     267.492 322.405 278.208  1.00  0.00           H
ATOM   1889  HG2 GLN A3726     266.558 322.765 281.083  1.00  0.00           H
ATOM   1890  HG3 GLN A3726     266.976 324.030 279.939  1.00  0.00           H
ATOM   1891 HE21 GLN A3726     269.073 324.789 280.046  1.00  0.00           H
ATOM   1892 HE22 GLN A3726     270.414 323.902 280.753  1.00  0.00           H
ATOM   1893  N   GLN A3727     265.038 320.161 277.141  1.00  0.00           N
ATOM   1894  CA  GLN A3727     264.509 319.490 275.938  1.00  0.00           C
ATOM   1895  CB  GLN A3727     264.747 317.971 276.053  1.00  0.00           C
ATOM   1896  CG  GLN A3727     266.222 317.540 276.146  1.00  0.00           C
ATOM   1897  CD  GLN A3727     266.380 316.035 276.386  1.00  0.00           C
ATOM   1898  OE1 GLN A3727     265.508 315.382 276.944  1.00  0.00           O
ATOM   1899  NE2 GLN A3727     267.526 315.467 276.090  1.00  0.00           N
ATOM   1900  C   GLN A3727     262.996 319.733 275.741  1.00  0.00           C
ATOM   1901  O   GLN A3727     262.526 320.065 274.648  1.00  0.00           O
ATOM   1902  H   GLN A3727     265.346 319.578 277.914  1.00  0.00           H
ATOM   1903  HA  GLN A3727     265.029 319.867 275.055  1.00  0.00           H
ATOM   1904  HB2 GLN A3727     264.306 317.482 275.182  1.00  0.00           H
ATOM   1905  HB3 GLN A3727     264.223 317.611 276.940  1.00  0.00           H
ATOM   1906  HG2 GLN A3727     266.724 317.815 275.226  1.00  0.00           H
ATOM   1907  HG3 GLN A3727     266.724 318.061 276.958  1.00  0.00           H
ATOM   1908 HE21 GLN A3727     268.230 315.984 275.570  1.00  0.00           H
ATOM   1909 HE22 GLN A3727     267.650 314.482 276.309  1.00  0.00           H
ATOM   1910  N   ALA A3728     262.217 319.597 276.820  1.00  0.00           N
ATOM   1911  CA  ALA A3728     260.755 319.717 276.810  1.00  0.00           C
ATOM   1912  CB  ALA A3728     260.212 319.195 278.146  1.00  0.00           C
ATOM   1913  C   ALA A3728     260.248 321.142 276.511  1.00  0.00           C
ATOM   1914  O   ALA A3728     259.135 321.307 276.014  1.00  0.00           O
ATOM   1915  H   ALA A3728     262.669 319.408 277.701  1.00  0.00           H
ATOM   1916  HA  ALA A3728     260.373 319.077 276.019  1.00  0.00           H
ATOM   1917  HB1 ALA A3728     259.122 319.184 278.113  1.00  0.00           H
ATOM   1918  HB2 ALA A3728     260.570 318.180 278.325  1.00  0.00           H
ATOM   1919  HB3 ALA A3728     260.534 319.843 278.960  1.00  0.00           H
ATOM   1920  N   ARG A3729     261.115 322.151 276.661  1.00  0.00           N
ATOM   1921  CA  ARG A3729     260.908 323.552 276.265  1.00  0.00           C
ATOM   1922  CB  ARG A3729     262.124 324.343 276.784  1.00  0.00           C
ATOM   1923  CG  ARG A3729     261.915 325.862 276.867  1.00  0.00           C
ATOM   1924  CD  ARG A3729     263.262 326.578 276.991  1.00  0.00           C
ATOM   1925  NE  ARG A3729     263.846 326.504 278.343  1.00  0.00           N
ATOM   1926  CZ  ARG A3729     265.103 326.259 278.661  1.00  0.00           C
ATOM   1927  NH1 ARG A3729     265.983 325.769 277.844  1.00  0.00           N
ATOM   1928  NH2 ARG A3729     265.531 326.563 279.842  1.00  0.00           N
ATOM   1929  C   ARG A3729     260.734 323.731 274.746  1.00  0.00           C
ATOM   1930  O   ARG A3729     260.282 324.793 274.310  1.00  0.00           O
ATOM   1931  H   ARG A3729     261.985 321.928 277.139  1.00  0.00           H
ATOM   1932  HA  ARG A3729     260.000 323.919 276.744  1.00  0.00           H
ATOM   1933  HB2 ARG A3729     262.391 323.995 277.783  1.00  0.00           H
ATOM   1934  HB3 ARG A3729     262.964 324.135 276.120  1.00  0.00           H
ATOM   1935  HG2 ARG A3729     261.444 326.222 275.956  1.00  0.00           H
ATOM   1936  HG3 ARG A3729     261.269 326.111 277.711  1.00  0.00           H
ATOM   1937  HD2 ARG A3729     263.110 327.626 276.736  1.00  0.00           H
ATOM   1938  HD3 ARG A3729     263.942 326.152 276.253  1.00  0.00           H
ATOM   1939  HE  ARG A3729     263.316 326.912 279.111  1.00  0.00           H
ATOM   1940 HH11 ARG A3729     265.755 325.549 276.896  1.00  0.00           H
ATOM   1941 HH12 ARG A3729     266.959 325.804 278.149  1.00  0.00           H
ATOM   1942 HH21 ARG A3729     264.895 327.099 280.428  1.00  0.00           H
ATOM   1943 HH22 ARG A3729     266.542 326.564 279.978  1.00  0.00           H
ATOM   1944  N   LEU A3730     261.118 322.745 273.928  1.00  0.00           N
ATOM   1945  CA  LEU A3730     261.052 322.848 272.465  1.00  0.00           C
ATOM   1946  CB  LEU A3730     262.333 323.537 271.943  1.00  0.00           C
ATOM   1947  CG  LEU A3730     263.694 322.991 272.425  1.00  0.00           C
ATOM   1948  CD1 LEU A3730     264.001 321.622 271.829  1.00  0.00           C
ATOM   1949  CD2 LEU A3730     264.797 323.959 271.992  1.00  0.00           C
ATOM   1950  C   LEU A3730     260.665 321.561 271.707  1.00  0.00           C
ATOM   1951  O   LEU A3730     260.270 321.653 270.538  1.00  0.00           O
ATOM   1952  H   LEU A3730     261.558 321.935 274.347  1.00  0.00           H
ATOM   1953  HA  LEU A3730     260.231 323.526 272.235  1.00  0.00           H
ATOM   1954  HB2 LEU A3730     262.315 323.547 270.853  1.00  0.00           H
ATOM   1955  HB3 LEU A3730     262.280 324.574 272.273  1.00  0.00           H
ATOM   1956  HG  LEU A3730     263.708 322.922 273.512  1.00  0.00           H
ATOM   1957 HD21 LEU A3730     265.762 323.590 272.341  1.00  0.00           H
ATOM   1958 HD22 LEU A3730     264.822 324.048 270.906  1.00  0.00           H
ATOM   1959 HD23 LEU A3730     264.628 324.939 272.436  1.00  0.00           H
ATOM   1960 HD11 LEU A3730     263.266 320.892 272.154  1.00  0.00           H
ATOM   1961 HD12 LEU A3730     264.039 321.687 270.747  1.00  0.00           H
ATOM   1962 HD13 LEU A3730     264.971 321.283 272.182  1.00  0.00           H
ATOM   1963  N   HIS A3731     260.592 320.393 272.362  1.00  0.00           N
ATOM   1964  CA  HIS A3731     260.031 319.184 271.734  1.00  0.00           C
ATOM   1965  ND1 HIS A3731     259.081 317.640 274.457  1.00  0.00           N
ATOM   1966  CG  HIS A3731     259.666 317.136 273.298  1.00  0.00           C
ATOM   1967  CB  HIS A3731     260.589 317.900 272.378  1.00  0.00           C
ATOM   1968  NE2 HIS A3731     258.785 315.455 274.412  1.00  0.00           N
ATOM   1969  CD2 HIS A3731     259.460 315.786 273.260  1.00  0.00           C
ATOM   1970  CE1 HIS A3731     258.570 316.584 275.107  1.00  0.00           C
ATOM   1971  C   HIS A3731     258.496 319.203 271.638  1.00  0.00           C
ATOM   1972  O   HIS A3731     257.967 318.719 270.635  1.00  0.00           O
ATOM   1973  H   HIS A3731     260.952 320.329 273.309  1.00  0.00           H
ATOM   1974  HA  HIS A3731     260.384 319.174 270.704  1.00  0.00           H
ATOM   1975  HB2 HIS A3731     260.865 317.225 271.567  1.00  0.00           H
ATOM   1976  HB3 HIS A3731     261.507 318.125 272.922  1.00  0.00           H
ATOM   1977  HD2 HIS A3731     259.871 315.092 272.544  1.00  0.00           H
ATOM   1978  HE1 HIS A3731     258.126 316.629 276.092  1.00  0.00           H
ATOM   1979  HE2 HIS A3731     258.709 314.512 274.794  1.00  0.00           H
ATOM   1980  N   ASP A3732     257.802 319.961 272.492  1.00  0.00           N
ATOM   1981  CA  ASP A3732     256.374 320.295 272.342  1.00  0.00           C
ATOM   1982  CB  ASP A3732     255.823 320.932 273.638  1.00  0.00           C
ATOM   1983  CG  ASP A3732     256.440 322.283 274.048  1.00  0.00           C
ATOM   1984  OD1 ASP A3732     257.530 322.627 273.540  1.00  0.00           O
ATOM   1985  OD2 ASP A3732     255.685 323.135 274.580  1.00  0.00           O
ATOM   1986  C   ASP A3732     256.118 321.226 271.138  1.00  0.00           C
ATOM   1987  O   ASP A3732     255.169 321.034 270.376  1.00  0.00           O
ATOM   1988  H   ASP A3732     258.303 320.403 273.257  1.00  0.00           H
ATOM   1989  HA  ASP A3732     255.821 319.373 272.163  1.00  0.00           H
ATOM   1990  HB2 ASP A3732     255.973 320.227 274.457  1.00  0.00           H
ATOM   1991  HB3 ASP A3732     254.746 321.063 273.516  1.00  0.00           H
ATOM   1992  N   ARG A3733     257.059 322.138 270.874  1.00  0.00           N
ATOM   1993  CA  ARG A3733     257.072 323.079 269.741  1.00  0.00           C
ATOM   1994  CB  ARG A3733     257.877 324.334 270.140  1.00  0.00           C
ATOM   1995  CG  ARG A3733     257.099 325.114 271.215  1.00  0.00           C
ATOM   1996  CD  ARG A3733     257.885 326.219 271.940  1.00  0.00           C
ATOM   1997  NE  ARG A3733     257.056 326.778 273.029  1.00  0.00           N
ATOM   1998  CZ  ARG A3733     256.759 326.060 274.097  1.00  0.00           C
ATOM   1999  NH1 ARG A3733     257.578 325.213 274.629  1.00  0.00           N
ATOM   2000  NH2 ARG A3733     255.510 325.913 274.394  1.00  0.00           N
ATOM   2001  C   ARG A3733     257.538 322.441 268.426  1.00  0.00           C
ATOM   2002  O   ARG A3733     257.406 323.076 267.380  1.00  0.00           O
ATOM   2003  H   ARG A3733     257.735 322.276 271.626  1.00  0.00           H
ATOM   2004  HA  ARG A3733     256.043 323.383 269.555  1.00  0.00           H
ATOM   2005  HB2 ARG A3733     258.853 324.037 270.524  1.00  0.00           H
ATOM   2006  HB3 ARG A3733     258.027 324.976 269.273  1.00  0.00           H
ATOM   2007  HG2 ARG A3733     256.210 325.545 270.761  1.00  0.00           H
ATOM   2008  HG3 ARG A3733     256.747 324.417 271.970  1.00  0.00           H
ATOM   2009  HD2 ARG A3733     258.151 327.005 271.233  1.00  0.00           H
ATOM   2010  HD3 ARG A3733     258.802 325.792 272.350  1.00  0.00           H
ATOM   2011  HE  ARG A3733     256.280 327.360 272.741  1.00  0.00           H
ATOM   2012 HH11 ARG A3733     258.540 325.187 274.316  1.00  0.00           H
ATOM   2013 HH12 ARG A3733     257.181 324.298 274.848  1.00  0.00           H
ATOM   2014 HH21 ARG A3733     254.855 326.456 273.847  1.00  0.00           H
ATOM   2015 HH22 ARG A3733     255.294 324.978 274.745  1.00  0.00           H
ATOM   2016  N   GLY A3734     257.874 321.149 268.443  1.00  0.00           N
ATOM   2017  CA  GLY A3734     258.109 320.318 267.256  1.00  0.00           C
ATOM   2018  C   GLY A3734     259.561 320.274 266.769  1.00  0.00           C
ATOM   2019  O   GLY A3734     259.801 320.034 265.585  1.00  0.00           O
ATOM   2020  H   GLY A3734     257.864 320.692 269.345  1.00  0.00           H
ATOM   2021  HA2 GLY A3734     257.815 319.299 267.499  1.00  0.00           H
ATOM   2022  HA3 GLY A3734     257.482 320.660 266.433  1.00  0.00           H
ATOM   2023  N   ALA A3735     260.531 320.608 267.627  1.00  0.00           N
ATOM   2024  CA  ALA A3735     261.941 320.696 267.238  1.00  0.00           C
ATOM   2025  CB  ALA A3735     262.719 321.261 268.423  1.00  0.00           C
ATOM   2026  C   ALA A3735     262.540 319.355 266.763  1.00  0.00           C
ATOM   2027  O   ALA A3735     263.267 319.337 265.773  1.00  0.00           O
ATOM   2028  H   ALA A3735     260.281 320.890 268.569  1.00  0.00           H
ATOM   2029  HA  ALA A3735     262.029 321.400 266.411  1.00  0.00           H
ATOM   2030  HB1 ALA A3735     263.777 321.348 268.166  1.00  0.00           H
ATOM   2031  HB2 ALA A3735     262.611 320.598 269.281  1.00  0.00           H
ATOM   2032  HB3 ALA A3735     262.336 322.247 268.688  1.00  0.00           H
ATOM   2033  N   ALA A3736     262.094 318.228 267.327  1.00  0.00           N
ATOM   2034  CA  ALA A3736     262.508 316.885 266.911  1.00  0.00           C
ATOM   2035  CB  ALA A3736     261.927 315.897 267.929  1.00  0.00           C
ATOM   2036  C   ALA A3736     262.054 316.546 265.477  1.00  0.00           C
ATOM   2037  O   ALA A3736     262.859 316.177 264.623  1.00  0.00           O
ATOM   2038  H   ALA A3736     261.432 318.302 268.081  1.00  0.00           H
ATOM   2039  HA  ALA A3736     263.598 316.823 266.941  1.00  0.00           H
ATOM   2040  HB1 ALA A3736     262.258 314.887 267.694  1.00  0.00           H
ATOM   2041  HB2 ALA A3736     262.267 316.161 268.929  1.00  0.00           H
ATOM   2042  HB3 ALA A3736     260.838 315.920 267.906  1.00  0.00           H
ATOM   2043  N   GLU A3737     260.804 316.877 265.150  1.00  0.00           N
ATOM   2044  CA  GLU A3737     260.267 316.790 263.793  1.00  0.00           C
ATOM   2045  CB  GLU A3737     258.764 317.126 263.782  1.00  0.00           C
ATOM   2046  CG  GLU A3737     257.884 316.269 264.705  1.00  0.00           C
ATOM   2047  CD  GLU A3737     257.704 316.898 266.095  1.00  0.00           C
ATOM   2048  OE1 GLU A3737     258.660 316.890 266.905  1.00  0.00           O
ATOM   2049  OE2 GLU A3737     256.556 317.212 266.483  1.00  0.00           O
ATOM   2050  C   GLU A3737     260.998 317.732 262.825  1.00  0.00           C
ATOM   2051  O   GLU A3737     261.110 317.423 261.640  1.00  0.00           O
ATOM   2052  H   GLU A3737     260.169 317.129 265.904  1.00  0.00           H
ATOM   2053  HA  GLU A3737     260.398 315.770 263.426  1.00  0.00           H
ATOM   2054  HB2 GLU A3737     258.615 318.179 264.023  1.00  0.00           H
ATOM   2055  HB3 GLU A3737     258.409 316.983 262.761  1.00  0.00           H
ATOM   2056  HG2 GLU A3737     258.308 315.266 264.792  1.00  0.00           H
ATOM   2057  HG3 GLU A3737     256.903 316.169 264.235  1.00  0.00           H
ATOM   2058  N   MET A3738     261.421 318.913 263.285  1.00  0.00           N
ATOM   2059  CA  MET A3738     262.156 319.901 262.485  1.00  0.00           C
ATOM   2060  CB  MET A3738     262.075 321.259 263.203  1.00  0.00           C
ATOM   2061  CG  MET A3738     262.786 322.414 262.489  1.00  0.00           C
ATOM   2062  SD  MET A3738     264.597 322.465 262.610  1.00  0.00           S
ATOM   2063  CE  MET A3738     264.858 322.674 264.393  1.00  0.00           C
ATOM   2064  C   MET A3738     263.597 319.459 262.170  1.00  0.00           C
ATOM   2065  O   MET A3738     264.020 319.590 261.019  1.00  0.00           O
ATOM   2066  H   MET A3738     261.258 319.119 264.265  1.00  0.00           H
ATOM   2067  HA  MET A3738     261.649 320.009 261.527  1.00  0.00           H
ATOM   2068  HB2 MET A3738     261.022 321.526 263.293  1.00  0.00           H
ATOM   2069  HB3 MET A3738     262.477 321.170 264.207  1.00  0.00           H
ATOM   2070  HG2 MET A3738     262.513 322.390 261.433  1.00  0.00           H
ATOM   2071  HG3 MET A3738     262.407 323.346 262.907  1.00  0.00           H
ATOM   2072  HE1 MET A3738     265.918 322.846 264.583  1.00  0.00           H
ATOM   2073  HE2 MET A3738     264.549 321.775 264.926  1.00  0.00           H
ATOM   2074  HE3 MET A3738     264.290 323.531 264.752  1.00  0.00           H
ATOM   2075  N   VAL A3739     264.257 318.745 263.090  1.00  0.00           N
ATOM   2076  CA  VAL A3739     265.533 318.048 262.834  1.00  0.00           C
ATOM   2077  CB  VAL A3739     266.125 317.486 264.148  1.00  0.00           C
ATOM   2078  CG1 VAL A3739     267.262 316.486 263.919  1.00  0.00           C
ATOM   2079  CG2 VAL A3739     266.660 318.628 265.022  1.00  0.00           C
ATOM   2080  C   VAL A3739     265.366 316.959 261.768  1.00  0.00           C
ATOM   2081  O   VAL A3739     266.032 317.016 260.738  1.00  0.00           O
ATOM   2082  H   VAL A3739     263.857 318.672 264.020  1.00  0.00           H
ATOM   2083  HA  VAL A3739     266.249 318.764 262.433  1.00  0.00           H
ATOM   2084  HB  VAL A3739     265.341 316.972 264.702  1.00  0.00           H
ATOM   2085 HG21 VAL A3739     265.877 319.354 265.229  1.00  0.00           H
ATOM   2086 HG22 VAL A3739     267.490 319.124 264.517  1.00  0.00           H
ATOM   2087 HG23 VAL A3739     267.025 318.227 265.969  1.00  0.00           H
ATOM   2088 HG11 VAL A3739     266.883 315.567 263.477  1.00  0.00           H
ATOM   2089 HG12 VAL A3739     267.737 316.234 264.868  1.00  0.00           H
ATOM   2090 HG13 VAL A3739     268.016 316.925 263.264  1.00  0.00           H
ATOM   2091  N   LEU A3740     264.291 316.166 261.837  1.00  0.00           N
ATOM   2092  CA  LEU A3740     263.936 315.190 260.790  1.00  0.00           C
ATOM   2093  CB  LEU A3740     262.706 314.391 261.247  1.00  0.00           C
ATOM   2094  CG  LEU A3740     263.046 313.048 261.904  1.00  0.00           C
ATOM   2095  CD1 LEU A3740     264.046 313.145 263.056  1.00  0.00           C
ATOM   2096  CD2 LEU A3740     261.747 312.467 262.437  1.00  0.00           C
ATOM   2097  C   LEU A3740     263.661 315.832 259.422  1.00  0.00           C
ATOM   2098  O   LEU A3740     264.143 315.330 258.406  1.00  0.00           O
ATOM   2099  H   LEU A3740     263.745 316.185 262.692  1.00  0.00           H
ATOM   2100  HA  LEU A3740     264.775 314.508 260.643  1.00  0.00           H
ATOM   2101  HB2 LEU A3740     262.078 314.176 260.381  1.00  0.00           H
ATOM   2102  HB3 LEU A3740     262.114 314.994 261.935  1.00  0.00           H
ATOM   2103  HG  LEU A3740     263.437 312.374 261.146  1.00  0.00           H
ATOM   2104 HD21 LEU A3740     261.933 311.473 262.835  1.00  0.00           H
ATOM   2105 HD22 LEU A3740     261.025 312.383 261.630  1.00  0.00           H
ATOM   2106 HD23 LEU A3740     261.346 313.118 263.212  1.00  0.00           H
ATOM   2107 HD11 LEU A3740     265.008 313.508 262.701  1.00  0.00           H
ATOM   2108 HD12 LEU A3740     264.199 312.158 263.492  1.00  0.00           H
ATOM   2109 HD13 LEU A3740     263.676 313.826 263.819  1.00  0.00           H
ATOM   2110  N   GLN A3741     262.959 316.967 259.383  1.00  0.00           N
ATOM   2111  CA  GLN A3741     262.739 317.727 258.144  1.00  0.00           C
ATOM   2112  CB  GLN A3741     261.757 318.884 258.392  1.00  0.00           C
ATOM   2113  CG  GLN A3741     260.332 318.377 258.642  1.00  0.00           C
ATOM   2114  CD  GLN A3741     259.489 319.359 259.440  1.00  0.00           C
ATOM   2115  OE1 GLN A3741     259.188 320.462 259.020  1.00  0.00           O
ATOM   2116  NE2 GLN A3741     259.035 318.991 260.613  1.00  0.00           N
ATOM   2117  C   GLN A3741     264.049 318.271 257.563  1.00  0.00           C
ATOM   2118  O   GLN A3741     264.220 318.272 256.346  1.00  0.00           O
ATOM   2119  H   GLN A3741     262.575 317.317 260.254  1.00  0.00           H
ATOM   2120  HA  GLN A3741     262.310 317.061 257.394  1.00  0.00           H
ATOM   2121  HB2 GLN A3741     262.097 319.462 259.251  1.00  0.00           H
ATOM   2122  HB3 GLN A3741     261.740 319.544 257.524  1.00  0.00           H
ATOM   2123  HG2 GLN A3741     259.848 318.192 257.687  1.00  0.00           H
ATOM   2124  HG3 GLN A3741     260.367 317.433 259.182  1.00  0.00           H
ATOM   2125 HE21 GLN A3741     259.483 318.176 261.022  1.00  0.00           H
ATOM   2126 HE22 GLN A3741     258.585 319.687 261.175  1.00  0.00           H
ATOM   2127  N   THR A3742     264.994 318.667 258.416  1.00  0.00           N
ATOM   2128  CA  THR A3742     266.301 319.203 258.013  1.00  0.00           C
ATOM   2129  CB  THR A3742     266.915 320.024 259.155  1.00  0.00           C
ATOM   2130  OG1 THR A3742     265.984 321.003 259.569  1.00  0.00           O
ATOM   2131  CG2 THR A3742     268.184 320.758 258.723  1.00  0.00           C
ATOM   2132  C   THR A3742     267.257 318.100 257.543  1.00  0.00           C
ATOM   2133  O   THR A3742     267.826 318.222 256.461  1.00  0.00           O
ATOM   2134  H   THR A3742     264.794 318.614 259.410  1.00  0.00           H
ATOM   2135  HA  THR A3742     266.155 319.882 257.175  1.00  0.00           H
ATOM   2136  HB  THR A3742     267.137 319.364 259.990  1.00  0.00           H
ATOM   2137  HG1 THR A3742     265.341 320.560 260.145  1.00  0.00           H
ATOM   2138 HG21 THR A3742     268.539 321.376 259.546  1.00  0.00           H
ATOM   2139 HG22 THR A3742     267.977 321.395 257.864  1.00  0.00           H
ATOM   2140 HG23 THR A3742     268.969 320.046 258.469  1.00  0.00           H
ATOM   2141  N   ILE A3743     267.221 316.919 258.170  1.00  0.00           N
ATOM   2142  CA  ILE A3743     267.923 315.712 257.700  1.00  0.00           C
ATOM   2143  CB  ILE A3743     267.938 314.617 258.794  1.00  0.00           C
ATOM   2144  CG1 ILE A3743     268.763 315.093 260.010  1.00  0.00           C
ATOM   2145  CG2 ILE A3743     268.511 313.286 258.261  1.00  0.00           C
ATOM   2146  CD1 ILE A3743     268.614 314.232 261.268  1.00  0.00           C
ATOM   2147  C   ILE A3743     267.323 315.208 256.377  1.00  0.00           C
ATOM   2148  O   ILE A3743     268.070 314.992 255.424  1.00  0.00           O
ATOM   2149  H   ILE A3743     266.728 316.870 259.059  1.00  0.00           H
ATOM   2150  HA  ILE A3743     268.961 315.984 257.500  1.00  0.00           H
ATOM   2151  HB  ILE A3743     266.912 314.449 259.120  1.00  0.00           H
ATOM   2152 HG12 ILE A3743     269.819 315.153 259.741  1.00  0.00           H
ATOM   2153 HG13 ILE A3743     268.431 316.089 260.288  1.00  0.00           H
ATOM   2154 HG21 ILE A3743     267.911 312.898 257.440  1.00  0.00           H
ATOM   2155 HG22 ILE A3743     269.538 313.429 257.921  1.00  0.00           H
ATOM   2156 HG23 ILE A3743     268.507 312.529 259.044  1.00  0.00           H
ATOM   2157 HD11 ILE A3743     269.160 314.699 262.087  1.00  0.00           H
ATOM   2158 HD12 ILE A3743     269.020 313.234 261.106  1.00  0.00           H
ATOM   2159 HD13 ILE A3743     267.564 314.169 261.548  1.00  0.00           H
ATOM   2160  N   SER A3744     265.998 315.235 256.210  1.00  0.00           N
ATOM   2161  CA  SER A3744     265.361 314.915 254.923  1.00  0.00           C
ATOM   2162  CB  SER A3744     263.852 314.744 255.124  1.00  0.00           C
ATOM   2163  OG  SER A3744     263.246 314.261 253.944  1.00  0.00           O
ATOM   2164  C   SER A3744     265.686 315.939 253.819  1.00  0.00           C
ATOM   2165  O   SER A3744     266.109 315.555 252.727  1.00  0.00           O
ATOM   2166  H   SER A3744     265.410 315.446 257.010  1.00  0.00           H
ATOM   2167  HA  SER A3744     265.757 313.961 254.585  1.00  0.00           H
ATOM   2168  HB2 SER A3744     263.403 315.697 255.404  1.00  0.00           H
ATOM   2169  HB3 SER A3744     263.679 314.025 255.925  1.00  0.00           H
ATOM   2170  HG  SER A3744     262.407 313.800 254.203  1.00  0.00           H
ATOM   2171  N   ALA A3745     265.786 317.227 254.173  1.00  0.00           N
ATOM   2172  CA  ALA A3745     266.267 318.290 253.286  1.00  0.00           C
ATOM   2173  CB  ALA A3745     265.852 319.645 253.872  1.00  0.00           C
ATOM   2174  C   ALA A3745     267.784 318.246 252.997  1.00  0.00           C
ATOM   2175  O   ALA A3745     268.207 318.766 251.962  1.00  0.00           O
ATOM   2176  H   ALA A3745     265.461 317.497 255.096  1.00  0.00           H
ATOM   2177  HA  ALA A3745     265.762 318.173 252.326  1.00  0.00           H
ATOM   2178  HB1 ALA A3745     266.141 320.443 253.188  1.00  0.00           H
ATOM   2179  HB2 ALA A3745     264.770 319.671 254.012  1.00  0.00           H
ATOM   2180  HB3 ALA A3745     266.344 319.803 254.831  1.00  0.00           H
ATOM   2181  N   SER A3746     268.599 317.585 253.829  1.00  0.00           N
ATOM   2182  CA  SER A3746     270.020 317.314 253.547  1.00  0.00           C
ATOM   2183  CB  SER A3746     270.804 316.997 254.829  1.00  0.00           C
ATOM   2184  OG  SER A3746     270.548 315.690 255.296  1.00  0.00           O
ATOM   2185  C   SER A3746     270.202 316.210 252.498  1.00  0.00           C
ATOM   2186  O   SER A3746     270.964 316.414 251.559  1.00  0.00           O
ATOM   2187  H   SER A3746     268.219 317.298 254.725  1.00  0.00           H
ATOM   2188  HA  SER A3746     270.464 318.218 253.134  1.00  0.00           H
ATOM   2189  HB2 SER A3746     271.870 317.083 254.616  1.00  0.00           H
ATOM   2190  HB3 SER A3746     270.548 317.720 255.605  1.00  0.00           H
ATOM   2191  HG  SER A3746     269.592 315.598 255.471  1.00  0.00           H
ATOM   2192  N   LYS A3747     269.311 315.205 252.462  1.00  0.00           N
ATOM   2193  CA  LYS A3747     269.134 314.181 251.399  1.00  0.00           C
ATOM   2194  CB  LYS A3747     268.382 314.792 250.191  1.00  0.00           C
ATOM   2195  CG  LYS A3747     269.274 315.286 249.026  1.00  0.00           C
ATOM   2196  CD  LYS A3747     268.700 316.478 248.243  1.00  0.00           C
ATOM   2197  CE  LYS A3747     268.510 317.742 249.091  1.00  0.00           C
ATOM   2198  NZ  LYS A3747     269.771 318.164 249.736  1.00  0.00           N
ATOM   2199  C   LYS A3747     270.371 313.348 250.997  1.00  0.00           C
ATOM   2200  O   LYS A3747     270.268 312.570 250.049  1.00  0.00           O
ATOM   2201  H   LYS A3747     268.645 315.178 253.228  1.00  0.00           H
ATOM   2202  HA  LYS A3747     268.451 313.445 251.826  1.00  0.00           H
ATOM   2203  HB2 LYS A3747     267.714 314.030 249.787  1.00  0.00           H
ATOM   2204  HB3 LYS A3747     267.746 315.599 250.552  1.00  0.00           H
ATOM   2205  HG2 LYS A3747     269.410 314.460 248.327  1.00  0.00           H
ATOM   2206  HG3 LYS A3747     270.266 315.551 249.381  1.00  0.00           H
ATOM   2207  HD2 LYS A3747     269.383 316.712 247.424  1.00  0.00           H
ATOM   2208  HD3 LYS A3747     267.738 316.192 247.816  1.00  0.00           H
ATOM   2209  HE2 LYS A3747     268.132 318.547 248.456  1.00  0.00           H
ATOM   2210  HE3 LYS A3747     267.763 317.544 249.864  1.00  0.00           H
ATOM   2211  HZ1 LYS A3747     269.620 318.903 250.410  1.00  0.00           H
ATOM   2212  HZ2 LYS A3747     270.487 318.451 249.060  1.00  0.00           H
ATOM   2213  HZ3 LYS A3747     270.202 317.401 250.248  1.00  0.00           H
ATOM   2214  N   GLY A3748     271.503 313.518 251.684  1.00  0.00           N
ATOM   2215  CA  GLY A3748     272.821 312.951 251.366  1.00  0.00           C
ATOM   2216  C   GLY A3748     273.928 313.995 251.124  1.00  0.00           C
ATOM   2217  O   GLY A3748     275.064 313.617 250.863  1.00  0.00           O
ATOM   2218  H   GLY A3748     271.444 314.066 252.530  1.00  0.00           H
ATOM   2219  HA2 GLY A3748     273.136 312.325 252.202  1.00  0.00           H
ATOM   2220  HA3 GLY A3748     272.753 312.321 250.479  1.00  0.00           H
ATOM   2221  N   GLU A3749     273.620 315.297 251.175  1.00  0.00           N
ATOM   2222  CA  GLU A3749     274.613 316.385 251.212  1.00  0.00           C
ATOM   2223  CB  GLU A3749     274.000 317.689 250.649  1.00  0.00           C
ATOM   2224  CG  GLU A3749     273.668 317.608 249.141  1.00  0.00           C
ATOM   2225  CD  GLU A3749     272.577 318.590 248.660  1.00  0.00           C
ATOM   2226  OE1 GLU A3749     271.747 318.158 247.829  1.00  0.00           O
ATOM   2227  OE2 GLU A3749     272.213 319.540 249.388  1.00  0.00           O
ATOM   2228  C   GLU A3749     275.118 316.598 252.654  1.00  0.00           C
ATOM   2229  O   GLU A3749     274.308 316.798 253.559  1.00  0.00           O
ATOM   2230  H   GLU A3749     272.668 315.555 251.395  1.00  0.00           H
ATOM   2231  HA  GLU A3749     275.470 316.116 250.593  1.00  0.00           H
ATOM   2232  HB2 GLU A3749     274.699 318.512 250.803  1.00  0.00           H
ATOM   2233  HB3 GLU A3749     273.095 317.913 251.213  1.00  0.00           H
ATOM   2234  HG2 GLU A3749     274.586 317.778 248.573  1.00  0.00           H
ATOM   2235  HG3 GLU A3749     273.329 316.597 248.911  1.00  0.00           H
ATOM   2236  N   THR A3750     276.438 316.564 252.869  1.00  0.00           N
ATOM   2237  CA  THR A3750     277.103 316.866 254.155  1.00  0.00           C
ATOM   2238  CB  THR A3750     278.530 316.275 254.181  1.00  0.00           C
ATOM   2239  OG1 THR A3750     279.292 316.767 253.104  1.00  0.00           O
ATOM   2240  CG2 THR A3750     278.582 314.750 254.100  1.00  0.00           C
ATOM   2241  C   THR A3750     277.188 318.379 254.430  1.00  0.00           C
ATOM   2242  O   THR A3750     276.996 319.204 253.532  1.00  0.00           O
ATOM   2243  H   THR A3750     277.059 316.411 252.089  1.00  0.00           H
ATOM   2244  HA  THR A3750     276.531 316.414 254.965  1.00  0.00           H
ATOM   2245  HB  THR A3750     279.018 316.574 255.110  1.00  0.00           H
ATOM   2246 HG21 THR A3750     279.619 314.419 254.032  1.00  0.00           H
ATOM   2247 HG22 THR A3750     278.156 314.323 255.004  1.00  0.00           H
ATOM   2248 HG23 THR A3750     278.035 314.388 253.230  1.00  0.00           H
ATOM   2249  HG1 THR A3750     280.216 316.611 253.330  1.00  0.00           H
ATOM   2250  N   GLY A3751     277.565 318.760 255.659  1.00  0.00           N
ATOM   2251  CA  GLY A3751     278.025 320.119 255.982  1.00  0.00           C
ATOM   2252  C   GLY A3751     277.640 320.619 257.384  1.00  0.00           C
ATOM   2253  O   GLY A3751     276.873 319.961 258.088  1.00  0.00           O
ATOM   2254  H   GLY A3751     277.697 318.052 256.367  1.00  0.00           H
ATOM   2255  HA2 GLY A3751     279.113 320.136 255.903  1.00  0.00           H
ATOM   2256  HA3 GLY A3751     277.626 320.824 255.254  1.00  0.00           H
ATOM   2257  N   PRO A3752     278.021 321.861 257.746  1.00  0.00           N
ATOM   2258  CA  PRO A3752     277.697 322.456 259.048  1.00  0.00           C
ATOM   2259  CD  PRO A3752     278.835 322.778 256.960  1.00  0.00           C
ATOM   2260  CB  PRO A3752     278.504 323.756 259.111  1.00  0.00           C
ATOM   2261  CG  PRO A3752     278.694 324.137 257.644  1.00  0.00           C
ATOM   2262  C   PRO A3752     276.195 322.709 259.257  1.00  0.00           C
ATOM   2263  O   PRO A3752     275.698 322.480 260.351  1.00  0.00           O
ATOM   2264  HA  PRO A3752     278.038 321.794 259.846  1.00  0.00           H
ATOM   2265  HD2 PRO A3752     279.877 322.455 256.993  1.00  0.00           H
ATOM   2266  HD3 PRO A3752     278.492 322.843 255.927  1.00  0.00           H
ATOM   2267  HB2 PRO A3752     277.986 324.537 259.667  1.00  0.00           H
ATOM   2268  HB3 PRO A3752     279.477 323.556 259.564  1.00  0.00           H
ATOM   2269  HG2 PRO A3752     277.801 324.646 257.278  1.00  0.00           H
ATOM   2270  HG3 PRO A3752     279.579 324.758 257.498  1.00  0.00           H
ATOM   2271  N   MET A3753     275.426 322.906 258.177  1.00  0.00           N
ATOM   2272  CA  MET A3753     273.951 322.921 258.209  1.00  0.00           C
ATOM   2273  CB  MET A3753     273.408 323.357 256.837  1.00  0.00           C
ATOM   2274  CG  MET A3753     273.716 324.820 256.491  1.00  0.00           C
ATOM   2275  SD  MET A3753     272.823 326.062 257.468  1.00  0.00           S
ATOM   2276  CE  MET A3753     271.123 325.788 256.897  1.00  0.00           C
ATOM   2277  C   MET A3753     273.322 321.567 258.601  1.00  0.00           C
ATOM   2278  O   MET A3753     272.119 321.507 258.851  1.00  0.00           O
ATOM   2279  H   MET A3753     275.885 323.024 257.290  1.00  0.00           H
ATOM   2280  HA  MET A3753     273.627 323.643 258.961  1.00  0.00           H
ATOM   2281  HB2 MET A3753     272.328 323.224 256.817  1.00  0.00           H
ATOM   2282  HB3 MET A3753     273.837 322.715 256.067  1.00  0.00           H
ATOM   2283  HG2 MET A3753     274.785 324.996 256.606  1.00  0.00           H
ATOM   2284  HG3 MET A3753     273.467 324.982 255.441  1.00  0.00           H
ATOM   2285  HE1 MET A3753     270.487 326.600 257.247  1.00  0.00           H
ATOM   2286  HE2 MET A3753     270.747 324.843 257.290  1.00  0.00           H
ATOM   2287  HE3 MET A3753     271.100 325.768 255.809  1.00  0.00           H
ATOM   2288  N   VAL A3754     274.100 320.478 258.581  1.00  0.00           N
ATOM   2289  CA  VAL A3754     273.694 319.143 259.043  1.00  0.00           C
ATOM   2290  CB  VAL A3754     274.126 318.036 258.059  1.00  0.00           C
ATOM   2291  CG1 VAL A3754     273.397 316.722 258.366  1.00  0.00           C
ATOM   2292  CG2 VAL A3754     273.819 318.397 256.600  1.00  0.00           C
ATOM   2293  C   VAL A3754     274.221 318.856 260.453  1.00  0.00           C
ATOM   2294  O   VAL A3754     273.424 318.469 261.296  1.00  0.00           O
ATOM   2295  H   VAL A3754     275.081 320.600 258.363  1.00  0.00           H
ATOM   2296  HA  VAL A3754     272.606 319.114 259.100  1.00  0.00           H
ATOM   2297  HB  VAL A3754     275.198 317.868 258.150  1.00  0.00           H
ATOM   2298 HG21 VAL A3754     274.037 317.542 255.962  1.00  0.00           H
ATOM   2299 HG22 VAL A3754     274.448 319.226 256.276  1.00  0.00           H
ATOM   2300 HG23 VAL A3754     272.770 318.671 256.495  1.00  0.00           H
ATOM   2301 HG11 VAL A3754     273.591 316.419 259.393  1.00  0.00           H
ATOM   2302 HG12 VAL A3754     273.756 315.936 257.702  1.00  0.00           H
ATOM   2303 HG13 VAL A3754     272.323 316.845 258.232  1.00  0.00           H
ATOM   2304  N   ALA A3755     275.442 319.278 260.801  1.00  0.00           N
ATOM   2305  CA  ALA A3755     275.939 319.223 262.187  1.00  0.00           C
ATOM   2306  CB  ALA A3755     277.409 319.657 262.191  1.00  0.00           C
ATOM   2307  C   ALA A3755     275.096 320.078 263.164  1.00  0.00           C
ATOM   2308  O   ALA A3755     274.616 319.571 264.172  1.00  0.00           O
ATOM   2309  H   ALA A3755     276.062 319.628 260.085  1.00  0.00           H
ATOM   2310  HA  ALA A3755     275.893 318.190 262.543  1.00  0.00           H
ATOM   2311  HB1 ALA A3755     277.817 319.531 263.195  1.00  0.00           H
ATOM   2312  HB2 ALA A3755     277.496 320.705 261.902  1.00  0.00           H
ATOM   2313  HB3 ALA A3755     277.985 319.038 261.503  1.00  0.00           H
ATOM   2314  N   ALA A3756     274.637 321.255 262.721  1.00  0.00           N
ATOM   2315  CA  ALA A3756     273.687 322.103 263.452  1.00  0.00           C
ATOM   2316  CB  ALA A3756     273.580 323.433 262.698  1.00  0.00           C
ATOM   2317  C   ALA A3756     272.288 321.475 263.648  1.00  0.00           C
ATOM   2318  O   ALA A3756     271.500 321.960 264.458  1.00  0.00           O
ATOM   2319  H   ALA A3756     275.035 321.631 261.869  1.00  0.00           H
ATOM   2320  HA  ALA A3756     274.092 322.306 264.445  1.00  0.00           H
ATOM   2321  HB1 ALA A3756     272.905 324.102 263.234  1.00  0.00           H
ATOM   2322  HB2 ALA A3756     273.201 323.269 261.689  1.00  0.00           H
ATOM   2323  HB3 ALA A3756     274.563 323.904 262.651  1.00  0.00           H
ATOM   2324  N   THR A3757     271.950 320.413 262.904  1.00  0.00           N
ATOM   2325  CA  THR A3757     270.710 319.644 263.101  1.00  0.00           C
ATOM   2326  CB  THR A3757     269.965 319.470 261.763  1.00  0.00           C
ATOM   2327  OG1 THR A3757     268.588 319.600 261.995  1.00  0.00           O
ATOM   2328  CG2 THR A3757     270.119 318.142 261.025  1.00  0.00           C
ATOM   2329  C   THR A3757     270.937 318.325 263.846  1.00  0.00           C
ATOM   2330  O   THR A3757     270.103 317.947 264.666  1.00  0.00           O
ATOM   2331  H   THR A3757     272.666 320.015 262.309  1.00  0.00           H
ATOM   2332  HA  THR A3757     270.053 320.226 263.745  1.00  0.00           H
ATOM   2333  HB  THR A3757     270.260 320.273 261.087  1.00  0.00           H
ATOM   2334  HG1 THR A3757     268.450 320.540 262.200  1.00  0.00           H
ATOM   2335 HG21 THR A3757     269.808 317.318 261.665  1.00  0.00           H
ATOM   2336 HG22 THR A3757     271.147 317.989 260.722  1.00  0.00           H
ATOM   2337 HG23 THR A3757     269.502 318.159 260.128  1.00  0.00           H
ATOM   2338  N   LEU A3758     272.095 317.683 263.661  1.00  0.00           N
ATOM   2339  CA  LEU A3758     272.475 316.440 264.333  1.00  0.00           C
ATOM   2340  CB  LEU A3758     273.544 315.706 263.511  1.00  0.00           C
ATOM   2341  CG  LEU A3758     273.066 315.059 262.203  1.00  0.00           C
ATOM   2342  CD1 LEU A3758     274.284 314.578 261.415  1.00  0.00           C
ATOM   2343  CD2 LEU A3758     272.167 313.842 262.438  1.00  0.00           C
ATOM   2344  C   LEU A3758     272.902 316.666 265.794  1.00  0.00           C
ATOM   2345  O   LEU A3758     272.161 316.172 266.638  1.00  0.00           O
ATOM   2346  H   LEU A3758     272.771 318.076 263.017  1.00  0.00           H
ATOM   2347  HA  LEU A3758     271.597 315.797 264.384  1.00  0.00           H
ATOM   2348  HB2 LEU A3758     274.327 316.423 263.272  1.00  0.00           H
ATOM   2349  HB3 LEU A3758     273.972 314.917 264.126  1.00  0.00           H
ATOM   2350  HG  LEU A3758     272.525 315.790 261.602  1.00  0.00           H
ATOM   2351 HD11 LEU A3758     274.950 315.422 261.241  1.00  0.00           H
ATOM   2352 HD12 LEU A3758     274.833 313.838 261.997  1.00  0.00           H
ATOM   2353 HD13 LEU A3758     273.979 314.144 260.464  1.00  0.00           H
ATOM   2354 HD21 LEU A3758     271.278 314.132 262.992  1.00  0.00           H
ATOM   2355 HD22 LEU A3758     271.869 313.410 261.485  1.00  0.00           H
ATOM   2356 HD23 LEU A3758     272.712 313.096 263.018  1.00  0.00           H
ATOM   2357  N   LYS A3759     273.729 317.680 266.119  1.00  0.00           N
ATOM   2358  CA  LYS A3759     274.012 318.076 267.523  1.00  0.00           C
ATOM   2359  CB  LYS A3759     275.131 319.133 267.626  1.00  0.00           C
ATOM   2360  CG  LYS A3759     276.526 318.577 267.287  1.00  0.00           C
ATOM   2361  CD  LYS A3759     277.688 319.441 267.816  1.00  0.00           C
ATOM   2362  CE  LYS A3759     277.848 319.361 269.347  1.00  0.00           C
ATOM   2363  NZ  LYS A3759     279.058 320.072 269.828  1.00  0.00           N
ATOM   2364  C   LYS A3759     272.771 318.569 268.273  1.00  0.00           C
ATOM   2365  O   LYS A3759     272.567 318.209 269.431  1.00  0.00           O
ATOM   2366  H   LYS A3759     274.347 318.023 265.387  1.00  0.00           H
ATOM   2367  HA  LYS A3759     274.357 317.188 268.052  1.00  0.00           H
ATOM   2368  HB2 LYS A3759     274.907 319.980 266.976  1.00  0.00           H
ATOM   2369  HB3 LYS A3759     275.149 319.495 268.655  1.00  0.00           H
ATOM   2370  HG2 LYS A3759     276.631 317.571 267.696  1.00  0.00           H
ATOM   2371  HG3 LYS A3759     276.612 318.517 266.203  1.00  0.00           H
ATOM   2372  HD2 LYS A3759     277.540 320.478 267.511  1.00  0.00           H
ATOM   2373  HD3 LYS A3759     278.605 319.078 267.350  1.00  0.00           H
ATOM   2374  HE2 LYS A3759     276.965 319.785 269.831  1.00  0.00           H
ATOM   2375  HE3 LYS A3759     277.921 318.309 269.632  1.00  0.00           H
ATOM   2376  HZ1 LYS A3759     279.033 321.049 269.595  1.00  0.00           H
ATOM   2377  HZ2 LYS A3759     279.117 320.042 270.853  1.00  0.00           H
ATOM   2378  HZ3 LYS A3759     279.906 319.674 269.407  1.00  0.00           H
ATOM   2379  N   LEU A3760     271.862 319.265 267.585  1.00  0.00           N
ATOM   2380  CA  LEU A3760     270.539 319.614 268.123  1.00  0.00           C
ATOM   2381  CB  LEU A3760     269.877 320.625 267.168  1.00  0.00           C
ATOM   2382  CG  LEU A3760     268.455 321.064 267.567  1.00  0.00           C
ATOM   2383  CD1 LEU A3760     268.416 321.775 268.920  1.00  0.00           C
ATOM   2384  CD2 LEU A3760     267.903 322.035 266.520  1.00  0.00           C
ATOM   2385  C   LEU A3760     269.667 318.365 268.366  1.00  0.00           C
ATOM   2386  O   LEU A3760     268.990 318.276 269.389  1.00  0.00           O
ATOM   2387  H   LEU A3760     272.082 319.489 266.627  1.00  0.00           H
ATOM   2388  HA  LEU A3760     270.685 320.093 269.092  1.00  0.00           H
ATOM   2389  HB2 LEU A3760     269.827 320.179 266.175  1.00  0.00           H
ATOM   2390  HB3 LEU A3760     270.513 321.510 267.103  1.00  0.00           H
ATOM   2391  HG  LEU A3760     267.797 320.197 267.603  1.00  0.00           H
ATOM   2392 HD21 LEU A3760     267.907 321.551 265.543  1.00  0.00           H
ATOM   2393 HD22 LEU A3760     268.538 322.921 266.477  1.00  0.00           H
ATOM   2394 HD23 LEU A3760     266.888 322.321 266.785  1.00  0.00           H
ATOM   2395 HD11 LEU A3760     268.723 321.092 269.712  1.00  0.00           H
ATOM   2396 HD12 LEU A3760     269.094 322.627 268.900  1.00  0.00           H
ATOM   2397 HD13 LEU A3760     267.405 322.114 269.137  1.00  0.00           H
ATOM   2398  N   GLY A3761     269.785 317.359 267.498  1.00  0.00           N
ATOM   2399  CA  GLY A3761     269.279 315.997 267.666  1.00  0.00           C
ATOM   2400  C   GLY A3761     269.878 315.243 268.863  1.00  0.00           C
ATOM   2401  O   GLY A3761     269.116 314.687 269.649  1.00  0.00           O
ATOM   2402  H   GLY A3761     270.397 317.505 266.701  1.00  0.00           H
ATOM   2403  HA2 GLY A3761     268.195 316.014 267.749  1.00  0.00           H
ATOM   2404  HA3 GLY A3761     269.538 315.438 266.769  1.00  0.00           H
ATOM   2405  N   ILE A3762     271.192 315.337 269.099  1.00  0.00           N
ATOM   2406  CA  ILE A3762     271.867 314.743 270.266  1.00  0.00           C
ATOM   2407  CB  ILE A3762     273.406 314.935 270.211  1.00  0.00           C
ATOM   2408  CG1 ILE A3762     274.056 314.447 268.908  1.00  0.00           C
ATOM   2409  CG2 ILE A3762     274.095 314.268 271.415  1.00  0.00           C
ATOM   2410  CD1 ILE A3762     273.694 313.031 268.485  1.00  0.00           C
ATOM   2411  C   ILE A3762     271.323 315.349 271.556  1.00  0.00           C
ATOM   2412  O   ILE A3762     270.807 314.639 272.419  1.00  0.00           O
ATOM   2413  H   ILE A3762     271.766 315.788 268.391  1.00  0.00           H
ATOM   2414  HA  ILE A3762     271.650 313.678 270.285  1.00  0.00           H
ATOM   2415  HB  ILE A3762     273.624 316.000 270.280  1.00  0.00           H
ATOM   2416 HG12 ILE A3762     273.761 315.109 268.107  1.00  0.00           H
ATOM   2417 HG13 ILE A3762     275.141 314.523 268.994  1.00  0.00           H
ATOM   2418 HD11 ILE A3762     274.263 312.787 267.593  1.00  0.00           H
ATOM   2419 HD12 ILE A3762     273.954 312.335 269.271  1.00  0.00           H
ATOM   2420 HD13 ILE A3762     272.631 312.959 268.261  1.00  0.00           H
ATOM   2421 HG21 ILE A3762     273.807 314.777 272.333  1.00  0.00           H
ATOM   2422 HG22 ILE A3762     273.820 313.217 271.481  1.00  0.00           H
ATOM   2423 HG23 ILE A3762     275.178 314.351 271.315  1.00  0.00           H
ATOM   2424  N   ALA A3763     271.315 316.679 271.624  1.00  0.00           N
ATOM   2425  CA  ALA A3763     270.905 317.419 272.805  1.00  0.00           C
ATOM   2426  CB  ALA A3763     271.315 318.879 272.586  1.00  0.00           C
ATOM   2427  C   ALA A3763     269.405 317.235 273.120  1.00  0.00           C
ATOM   2428  O   ALA A3763     269.046 317.053 274.285  1.00  0.00           O
ATOM   2429  H   ALA A3763     271.737 317.199 270.859  1.00  0.00           H
ATOM   2430  HA  ALA A3763     271.467 317.038 273.660  1.00  0.00           H
ATOM   2431  HB1 ALA A3763     271.293 319.410 273.536  1.00  0.00           H
ATOM   2432  HB2 ALA A3763     272.340 318.930 272.215  1.00  0.00           H
ATOM   2433  HB3 ALA A3763     270.650 319.358 271.867  1.00  0.00           H
ATOM   2434  N   ILE A3764     268.536 317.121 272.101  1.00  0.00           N
ATOM   2435  CA  ILE A3764     267.099 316.863 272.300  1.00  0.00           C
ATOM   2436  CB  ILE A3764     266.258 317.466 271.149  1.00  0.00           C
ATOM   2437  CG1 ILE A3764     264.800 317.707 271.596  1.00  0.00           C
ATOM   2438  CG2 ILE A3764     266.290 316.611 269.874  1.00  0.00           C
ATOM   2439  CD1 ILE A3764     263.959 318.423 270.533  1.00  0.00           C
ATOM   2440  C   ILE A3764     266.760 315.389 272.600  1.00  0.00           C
ATOM   2441  O   ILE A3764     265.793 315.151 273.320  1.00  0.00           O
ATOM   2442  H   ILE A3764     268.878 317.282 271.158  1.00  0.00           H
ATOM   2443  HA  ILE A3764     266.813 317.416 273.188  1.00  0.00           H
ATOM   2444  HB  ILE A3764     266.688 318.441 270.910  1.00  0.00           H
ATOM   2445 HG12 ILE A3764     264.319 316.760 271.839  1.00  0.00           H
ATOM   2446 HG13 ILE A3764     264.808 318.327 272.495  1.00  0.00           H
ATOM   2447 HD11 ILE A3764     263.002 318.713 270.960  1.00  0.00           H
ATOM   2448 HD12 ILE A3764     263.780 317.763 269.687  1.00  0.00           H
ATOM   2449 HD13 ILE A3764     264.486 319.312 270.187  1.00  0.00           H
ATOM   2450 HG21 ILE A3764     267.316 316.334 269.677  1.00  0.00           H
ATOM   2451 HG22 ILE A3764     265.932 317.183 269.020  1.00  0.00           H
ATOM   2452 HG23 ILE A3764     265.702 315.705 269.992  1.00  0.00           H
ATOM   2453  N   LEU A3765     267.509 314.403 272.084  1.00  0.00           N
ATOM   2454  CA  LEU A3765     267.264 312.969 272.338  1.00  0.00           C
ATOM   2455  CB  LEU A3765     267.770 312.125 271.151  1.00  0.00           C
ATOM   2456  CG  LEU A3765     266.872 312.126 269.902  1.00  0.00           C
ATOM   2457  CD1 LEU A3765     267.658 311.737 268.646  1.00  0.00           C
ATOM   2458  CD2 LEU A3765     265.743 311.102 270.062  1.00  0.00           C
ATOM   2459  C   LEU A3765     267.915 312.435 273.627  1.00  0.00           C
ATOM   2460  O   LEU A3765     267.407 311.455 274.175  1.00  0.00           O
ATOM   2461  H   LEU A3765     268.282 314.650 271.472  1.00  0.00           H
ATOM   2462  HA  LEU A3765     266.193 312.802 272.449  1.00  0.00           H
ATOM   2463  HB2 LEU A3765     268.771 312.465 270.887  1.00  0.00           H
ATOM   2464  HB3 LEU A3765     267.857 311.092 271.486  1.00  0.00           H
ATOM   2465  HG  LEU A3765     266.448 313.119 269.751  1.00  0.00           H
ATOM   2466 HD21 LEU A3765     265.084 311.136 269.196  1.00  0.00           H
ATOM   2467 HD22 LEU A3765     265.177 311.308 270.968  1.00  0.00           H
ATOM   2468 HD23 LEU A3765     266.167 310.100 270.143  1.00  0.00           H
ATOM   2469 HD11 LEU A3765     267.019 311.803 267.769  1.00  0.00           H
ATOM   2470 HD12 LEU A3765     268.030 310.717 268.728  1.00  0.00           H
ATOM   2471 HD13 LEU A3765     268.504 312.409 268.515  1.00  0.00           H
ATOM   2472  N   ASN A3766     269.067 312.985 274.036  1.00  0.00           N
ATOM   2473  CA  ASN A3766     269.952 312.406 275.059  1.00  0.00           C
ATOM   2474  CB  ASN A3766     271.068 313.415 275.425  1.00  0.00           C
ATOM   2475  CG  ASN A3766     272.433 313.106 274.828  1.00  0.00           C
ATOM   2476  OD1 ASN A3766     272.805 311.971 274.569  1.00  0.00           O
ATOM   2477  ND2 ASN A3766     273.324 314.068 274.872  1.00  0.00           N
ATOM   2478  C   ASN A3766     269.207 311.961 276.327  1.00  0.00           C
ATOM   2479  O   ASN A3766     268.391 312.719 276.854  1.00  0.00           O
ATOM   2480  H   ASN A3766     269.456 313.726 273.464  1.00  0.00           H
ATOM   2481  HA  ASN A3766     270.408 311.513 274.643  1.00  0.00           H
ATOM   2482  HB2 ASN A3766     270.768 314.420 275.129  1.00  0.00           H
ATOM   2483  HB3 ASN A3766     271.206 313.430 276.505  1.00  0.00           H
ATOM   2484 HD21 ASN A3766     273.067 314.987 275.184  1.00  0.00           H
ATOM   2485 HD22 ASN A3766     274.265 313.838 274.610  1.00  0.00           H
ATOM   2486  N   GLY A3767     269.661 310.854 276.926  1.00  0.00           N
ATOM   2487  CA  GLY A3767     269.181 310.378 278.227  1.00  0.00           C
ATOM   2488  C   GLY A3767     267.958 309.464 278.133  1.00  0.00           C
ATOM   2489  O   GLY A3767     267.041 309.589 278.943  1.00  0.00           O
ATOM   2490  H   GLY A3767     270.275 310.235 276.404  1.00  0.00           H
ATOM   2491  HA2 GLY A3767     269.981 309.809 278.700  1.00  0.00           H
ATOM   2492  HA3 GLY A3767     268.933 311.226 278.866  1.00  0.00           H
ATOM   2493  N   GLY A3768     267.887 308.634 277.090  1.00  0.00           N
ATOM   2494  CA  GLY A3768     266.810 307.668 276.877  1.00  0.00           C
ATOM   2495  C   GLY A3768     265.453 308.308 276.580  1.00  0.00           C
ATOM   2496  O   GLY A3768     264.423 307.758 276.982  1.00  0.00           O
ATOM   2497  H   GLY A3768     268.710 308.552 276.489  1.00  0.00           H
ATOM   2498  HA2 GLY A3768     267.077 307.035 276.031  1.00  0.00           H
ATOM   2499  HA3 GLY A3768     266.711 307.037 277.761  1.00  0.00           H
ATOM   2500  N   ASN A3769     265.417 309.514 275.990  1.00  0.00           N
ATOM   2501  CA  ASN A3769     264.170 310.258 275.792  1.00  0.00           C
ATOM   2502  CB  ASN A3769     264.437 311.760 275.597  1.00  0.00           C
ATOM   2503  CG  ASN A3769     263.174 312.581 275.813  1.00  0.00           C
ATOM   2504  OD1 ASN A3769     262.042 312.115 275.693  1.00  0.00           O
ATOM   2505  ND2 ASN A3769     263.300 313.810 276.244  1.00  0.00           N
ATOM   2506  C   ASN A3769     263.294 309.626 274.690  1.00  0.00           C
ATOM   2507  O   ASN A3769     263.082 310.172 273.604  1.00  0.00           O
ATOM   2508  H   ASN A3769     266.291 309.943 275.703  1.00  0.00           H
ATOM   2509  HA  ASN A3769     263.610 310.169 276.725  1.00  0.00           H
ATOM   2510  HB2 ASN A3769     264.824 311.955 274.598  1.00  0.00           H
ATOM   2511  HB3 ASN A3769     265.189 312.085 276.318  1.00  0.00           H
ATOM   2512 HD21 ASN A3769     264.230 314.205 276.399  1.00  0.00           H
ATOM   2513 HD22 ASN A3769     262.477 314.345 276.420  1.00  0.00           H
ATOM   2514  N   SER A3770     262.612 308.549 275.070  1.00  0.00           N
ATOM   2515  CA  SER A3770     261.622 307.836 274.262  1.00  0.00           C
ATOM   2516  CB  SER A3770     261.154 306.586 275.012  1.00  0.00           C
ATOM   2517  OG  SER A3770     260.616 306.933 276.276  1.00  0.00           O
ATOM   2518  C   SER A3770     260.419 308.699 273.859  1.00  0.00           C
ATOM   2519  O   SER A3770     259.853 308.478 272.791  1.00  0.00           O
ATOM   2520  H   SER A3770     262.913 308.118 275.939  1.00  0.00           H
ATOM   2521  HA  SER A3770     262.110 307.502 273.353  1.00  0.00           H
ATOM   2522  HB2 SER A3770     260.393 306.076 274.419  1.00  0.00           H
ATOM   2523  HB3 SER A3770     261.999 305.908 275.149  1.00  0.00           H
ATOM   2524  HG  SER A3770     261.298 306.771 276.939  1.00  0.00           H
ATOM   2525  N   THR A3771     260.136 309.803 274.564  1.00  0.00           N
ATOM   2526  CA  THR A3771     259.111 310.779 274.139  1.00  0.00           C
ATOM   2527  CB  THR A3771     258.642 311.700 275.282  1.00  0.00           C
ATOM   2528  OG1 THR A3771     259.471 312.827 275.461  1.00  0.00           O
ATOM   2529  CG2 THR A3771     258.513 311.006 276.638  1.00  0.00           C
ATOM   2530  C   THR A3771     259.552 311.619 272.934  1.00  0.00           C
ATOM   2531  O   THR A3771     258.714 312.039 272.136  1.00  0.00           O
ATOM   2532  H   THR A3771     260.693 309.996 275.385  1.00  0.00           H
ATOM   2533  HA  THR A3771     258.238 310.214 273.816  1.00  0.00           H
ATOM   2534  HB  THR A3771     257.655 312.074 275.008  1.00  0.00           H
ATOM   2535  HG1 THR A3771     260.383 312.512 275.641  1.00  0.00           H
ATOM   2536 HG21 THR A3771     258.045 311.686 277.350  1.00  0.00           H
ATOM   2537 HG22 THR A3771     259.495 310.721 277.019  1.00  0.00           H
ATOM   2538 HG23 THR A3771     257.893 310.115 276.538  1.00  0.00           H
ATOM   2539  N   VAL A3772     260.861 311.804 272.743  1.00  0.00           N
ATOM   2540  CA  VAL A3772     261.456 312.430 271.553  1.00  0.00           C
ATOM   2541  CB  VAL A3772     262.773 313.140 271.926  1.00  0.00           C
ATOM   2542  CG1 VAL A3772     263.490 313.726 270.709  1.00  0.00           C
ATOM   2543  CG2 VAL A3772     262.502 314.308 272.884  1.00  0.00           C
ATOM   2544  C   VAL A3772     261.648 311.401 270.437  1.00  0.00           C
ATOM   2545  O   VAL A3772     261.129 311.626 269.341  1.00  0.00           O
ATOM   2546  H   VAL A3772     261.502 311.402 273.423  1.00  0.00           H
ATOM   2547  HA  VAL A3772     260.772 313.186 271.170  1.00  0.00           H
ATOM   2548  HB  VAL A3772     263.439 312.430 272.411  1.00  0.00           H
ATOM   2549 HG11 VAL A3772     263.710 312.955 269.975  1.00  0.00           H
ATOM   2550 HG12 VAL A3772     264.431 314.165 271.038  1.00  0.00           H
ATOM   2551 HG13 VAL A3772     262.874 314.489 270.245  1.00  0.00           H
ATOM   2552 HG21 VAL A3772     261.836 314.011 273.691  1.00  0.00           H
ATOM   2553 HG22 VAL A3772     262.077 315.152 272.348  1.00  0.00           H
ATOM   2554 HG23 VAL A3772     263.437 314.627 273.336  1.00  0.00           H
ATOM   2555  N   GLN A3773     262.142 310.195 270.762  1.00  0.00           N
ATOM   2556  CA  GLN A3773     262.249 309.080 269.806  1.00  0.00           C
ATOM   2557  CB  GLN A3773     262.761 307.795 270.473  1.00  0.00           C
ATOM   2558  CG  GLN A3773     264.181 307.824 271.060  1.00  0.00           C
ATOM   2559  CD  GLN A3773     264.494 306.549 271.851  1.00  0.00           C
ATOM   2560  OE1 GLN A3773     263.602 305.813 272.259  1.00  0.00           O
ATOM   2561  NE2 GLN A3773     265.743 306.272 272.138  1.00  0.00           N
ATOM   2562  C   GLN A3773     260.894 308.745 269.166  1.00  0.00           C
ATOM   2563  O   GLN A3773     260.801 308.688 267.945  1.00  0.00           O
ATOM   2564  H   GLN A3773     262.513 310.065 271.700  1.00  0.00           H
ATOM   2565  HA  GLN A3773     262.941 309.358 269.009  1.00  0.00           H
ATOM   2566  HB2 GLN A3773     262.051 307.528 271.252  1.00  0.00           H
ATOM   2567  HB3 GLN A3773     262.737 306.996 269.731  1.00  0.00           H
ATOM   2568  HG2 GLN A3773     264.897 307.922 270.244  1.00  0.00           H
ATOM   2569  HG3 GLN A3773     264.300 308.677 271.726  1.00  0.00           H
ATOM   2570 HE21 GLN A3773     266.492 306.829 271.734  1.00  0.00           H
ATOM   2571 HE22 GLN A3773     265.945 305.424 272.649  1.00  0.00           H
ATOM   2572  N   GLN A3774     259.815 308.650 269.951  1.00  0.00           N
ATOM   2573  CA  GLN A3774     258.492 308.292 269.435  1.00  0.00           C
ATOM   2574  CB  GLN A3774     257.556 307.921 270.598  1.00  0.00           C
ATOM   2575  CG  GLN A3774     256.200 307.359 270.125  1.00  0.00           C
ATOM   2576  CD  GLN A3774     256.316 306.053 269.337  1.00  0.00           C
ATOM   2577  OE1 GLN A3774     257.277 305.308 269.437  1.00  0.00           O
ATOM   2578  NE2 GLN A3774     255.344 305.718 268.524  1.00  0.00           N
ATOM   2579  C   GLN A3774     257.882 309.389 268.551  1.00  0.00           C
ATOM   2580  O   GLN A3774     257.326 309.076 267.502  1.00  0.00           O
ATOM   2581  H   GLN A3774     259.945 308.671 270.958  1.00  0.00           H
ATOM   2582  HA  GLN A3774     258.616 307.406 268.813  1.00  0.00           H
ATOM   2583  HB2 GLN A3774     258.042 307.170 271.224  1.00  0.00           H
ATOM   2584  HB3 GLN A3774     257.376 308.807 271.209  1.00  0.00           H
ATOM   2585  HG2 GLN A3774     255.577 307.167 270.998  1.00  0.00           H
ATOM   2586  HG3 GLN A3774     255.685 308.101 269.515  1.00  0.00           H
ATOM   2587 HE21 GLN A3774     254.650 306.419 268.244  1.00  0.00           H
ATOM   2588 HE22 GLN A3774     255.497 304.917 267.945  1.00  0.00           H
ATOM   2589  N   LYS A3775     258.105 310.676 268.861  1.00  0.00           N
ATOM   2590  CA  LYS A3775     257.674 311.786 267.986  1.00  0.00           C
ATOM   2591  CB  LYS A3775     257.775 313.132 268.721  1.00  0.00           C
ATOM   2592  CG  LYS A3775     256.691 313.244 269.806  1.00  0.00           C
ATOM   2593  CD  LYS A3775     256.690 314.596 270.536  1.00  0.00           C
ATOM   2594  CE  LYS A3775     256.066 315.699 269.667  1.00  0.00           C
ATOM   2595  NZ  LYS A3775     257.065 316.615 269.075  1.00  0.00           N
ATOM   2596  C   LYS A3775     258.444 311.819 266.663  1.00  0.00           C
ATOM   2597  O   LYS A3775     257.838 312.073 265.623  1.00  0.00           O
ATOM   2598  H   LYS A3775     258.640 310.881 269.696  1.00  0.00           H
ATOM   2599  HA  LYS A3775     256.632 311.618 267.706  1.00  0.00           H
ATOM   2600  HB2 LYS A3775     258.764 313.237 269.170  1.00  0.00           H
ATOM   2601  HB3 LYS A3775     257.633 313.936 267.996  1.00  0.00           H
ATOM   2602  HG2 LYS A3775     256.836 312.453 270.539  1.00  0.00           H
ATOM   2603  HG3 LYS A3775     255.711 313.087 269.353  1.00  0.00           H
ATOM   2604  HD2 LYS A3775     256.076 314.486 271.431  1.00  0.00           H
ATOM   2605  HD3 LYS A3775     257.699 314.859 270.857  1.00  0.00           H
ATOM   2606  HE2 LYS A3775     255.487 315.229 268.867  1.00  0.00           H
ATOM   2607  HE3 LYS A3775     255.375 316.281 270.281  1.00  0.00           H
ATOM   2608  HZ1 LYS A3775     257.840 316.149 268.614  1.00  0.00           H
ATOM   2609  HZ2 LYS A3775     256.668 317.128 268.283  1.00  0.00           H
ATOM   2610  HZ3 LYS A3775     257.429 317.293 269.737  1.00  0.00           H
ATOM   2611  N   MET A3776     259.723 311.439 266.673  1.00  0.00           N
ATOM   2612  CA  MET A3776     260.489 311.200 265.447  1.00  0.00           C
ATOM   2613  CB  MET A3776     261.986 311.061 265.780  1.00  0.00           C
ATOM   2614  CG  MET A3776     262.618 312.358 266.293  1.00  0.00           C
ATOM   2615  SD  MET A3776     264.416 312.217 266.474  1.00  0.00           S
ATOM   2616  CE  MET A3776     264.884 313.902 266.948  1.00  0.00           C
ATOM   2617  C   MET A3776     259.984 309.965 264.678  1.00  0.00           C
ATOM   2618  O   MET A3776     259.735 310.031 263.475  1.00  0.00           O
ATOM   2619  H   MET A3776     260.155 311.223 267.566  1.00  0.00           H
ATOM   2620  HA  MET A3776     260.355 312.057 264.792  1.00  0.00           H
ATOM   2621  HB2 MET A3776     262.522 310.749 264.884  1.00  0.00           H
ATOM   2622  HB3 MET A3776     262.131 310.289 266.532  1.00  0.00           H
ATOM   2623  HG2 MET A3776     262.398 313.163 265.592  1.00  0.00           H
ATOM   2624  HG3 MET A3776     262.187 312.612 267.259  1.00  0.00           H
ATOM   2625  HE1 MET A3776     265.969 313.959 267.049  1.00  0.00           H
ATOM   2626  HE2 MET A3776     264.559 314.605 266.182  1.00  0.00           H
ATOM   2627  HE3 MET A3776     264.433 314.155 267.906  1.00  0.00           H
ATOM   2628  N   LEU A3777     259.711 308.867 265.378  1.00  0.00           N
ATOM   2629  CA  LEU A3777     259.306 307.596 264.788  1.00  0.00           C
ATOM   2630  CB  LEU A3777     259.426 306.529 265.885  1.00  0.00           C
ATOM   2631  CG  LEU A3777     259.154 305.098 265.417  1.00  0.00           C
ATOM   2632  CD1 LEU A3777     260.025 304.663 264.234  1.00  0.00           C
ATOM   2633  CD2 LEU A3777     259.400 304.129 266.567  1.00  0.00           C
ATOM   2634  C   LEU A3777     257.901 307.637 264.164  1.00  0.00           C
ATOM   2635  O   LEU A3777     257.719 307.144 263.051  1.00  0.00           O
ATOM   2636  H   LEU A3777     259.939 308.868 266.366  1.00  0.00           H
ATOM   2637  HA  LEU A3777     260.013 307.360 263.992  1.00  0.00           H
ATOM   2638  HB2 LEU A3777     260.428 306.571 266.307  1.00  0.00           H
ATOM   2639  HB3 LEU A3777     258.719 306.764 266.681  1.00  0.00           H
ATOM   2640  HG  LEU A3777     258.108 305.025 265.127  1.00  0.00           H
ATOM   2641 HD21 LEU A3777     259.236 303.106 266.242  1.00  0.00           H
ATOM   2642 HD22 LEU A3777     260.425 304.223 266.926  1.00  0.00           H
ATOM   2643 HD23 LEU A3777     258.722 304.350 267.393  1.00  0.00           H
ATOM   2644 HD11 LEU A3777     259.945 303.589 264.071  1.00  0.00           H
ATOM   2645 HD12 LEU A3777     259.721 305.187 263.328  1.00  0.00           H
ATOM   2646 HD13 LEU A3777     261.066 304.900 264.449  1.00  0.00           H
ATOM   2647  N   ASP A3778     256.944 308.314 264.801  1.00  0.00           N
ATOM   2648  CA  ASP A3778     255.587 308.504 264.275  1.00  0.00           C
ATOM   2649  CB  ASP A3778     254.596 308.820 265.406  1.00  0.00           C
ATOM   2650  CG  ASP A3778     254.247 307.587 266.250  1.00  0.00           C
ATOM   2651  OD1 ASP A3778     254.229 306.467 265.688  1.00  0.00           O
ATOM   2652  OD2 ASP A3778     253.813 307.776 267.408  1.00  0.00           O
ATOM   2653  C   ASP A3778     255.506 309.543 263.148  1.00  0.00           C
ATOM   2654  O   ASP A3778     254.843 309.274 262.140  1.00  0.00           O
ATOM   2655  H   ASP A3778     257.144 308.653 265.738  1.00  0.00           H
ATOM   2656  HA  ASP A3778     255.273 307.563 263.837  1.00  0.00           H
ATOM   2657  HB2 ASP A3778     253.669 309.189 264.964  1.00  0.00           H
ATOM   2658  HB3 ASP A3778     255.003 309.610 266.040  1.00  0.00           H
ATOM   2659  N   TYR A3779     256.378 310.564 263.154  1.00  0.00           N
ATOM   2660  CA  TYR A3779     256.623 311.391 261.963  1.00  0.00           C
ATOM   2661  CB  TYR A3779     257.665 312.490 262.266  1.00  0.00           C
ATOM   2662  CG  TYR A3779     258.075 313.359 261.080  1.00  0.00           C
ATOM   2663  CD1 TYR A3779     257.695 314.714 261.021  1.00  0.00           C
ATOM   2664  CD2 TYR A3779     258.864 312.820 260.041  1.00  0.00           C
ATOM   2665  CE1 TYR A3779     258.061 315.504 259.911  1.00  0.00           C
ATOM   2666  CE2 TYR A3779     259.197 313.588 258.913  1.00  0.00           C
ATOM   2667  CZ  TYR A3779     258.776 314.928 258.836  1.00  0.00           C
ATOM   2668  OH  TYR A3779     259.015 315.648 257.709  1.00  0.00           O
ATOM   2669  C   TYR A3779     257.048 310.507 260.780  1.00  0.00           C
ATOM   2670  O   TYR A3779     256.429 310.563 259.719  1.00  0.00           O
ATOM   2671  H   TYR A3779     256.963 310.702 263.972  1.00  0.00           H
ATOM   2672  HA  TYR A3779     255.688 311.876 261.684  1.00  0.00           H
ATOM   2673  HB2 TYR A3779     258.568 312.030 262.659  1.00  0.00           H
ATOM   2674  HB3 TYR A3779     257.269 313.128 263.057  1.00  0.00           H
ATOM   2675  HD1 TYR A3779     257.128 315.145 261.834  1.00  0.00           H
ATOM   2676  HD2 TYR A3779     259.207 311.800 260.093  1.00  0.00           H
ATOM   2677  HE1 TYR A3779     257.768 316.539 259.850  1.00  0.00           H
ATOM   2678  HE2 TYR A3779     259.760 313.142 258.104  1.00  0.00           H
ATOM   2679  HH  TYR A3779     259.521 315.136 257.068  1.00  0.00           H
ATOM   2680  N   LEU A3780     257.985 309.578 260.997  1.00  0.00           N
ATOM   2681  CA  LEU A3780     258.490 308.655 259.971  1.00  0.00           C
ATOM   2682  CB  LEU A3780     259.906 308.194 260.372  1.00  0.00           C
ATOM   2683  CG  LEU A3780     260.930 309.342 260.520  1.00  0.00           C
ATOM   2684  CD1 LEU A3780     262.161 308.864 261.285  1.00  0.00           C
ATOM   2685  CD2 LEU A3780     261.374 309.923 259.176  1.00  0.00           C
ATOM   2686  C   LEU A3780     257.544 307.467 259.676  1.00  0.00           C
ATOM   2687  O   LEU A3780     257.800 306.699 258.742  1.00  0.00           O
ATOM   2688  H   LEU A3780     258.427 309.558 261.912  1.00  0.00           H
ATOM   2689  HA  LEU A3780     258.568 309.206 259.033  1.00  0.00           H
ATOM   2690  HB2 LEU A3780     259.831 307.663 261.322  1.00  0.00           H
ATOM   2691  HB3 LEU A3780     260.274 307.494 259.625  1.00  0.00           H
ATOM   2692  HG  LEU A3780     260.490 310.152 261.091  1.00  0.00           H
ATOM   2693 HD21 LEU A3780     262.045 310.765 259.353  1.00  0.00           H
ATOM   2694 HD22 LEU A3780     260.516 310.277 258.608  1.00  0.00           H
ATOM   2695 HD23 LEU A3780     261.907 309.173 258.598  1.00  0.00           H
ATOM   2696 HD11 LEU A3780     262.850 309.697 261.423  1.00  0.00           H
ATOM   2697 HD12 LEU A3780     262.669 308.073 260.742  1.00  0.00           H
ATOM   2698 HD13 LEU A3780     261.856 308.501 262.266  1.00  0.00           H
ATOM   2699  N   LYS A3781     256.422 307.333 260.399  1.00  0.00           N
ATOM   2700  CA  LYS A3781     255.325 306.389 260.110  1.00  0.00           C
ATOM   2701  CB  LYS A3781     254.784 305.791 261.416  1.00  0.00           C
ATOM   2702  CG  LYS A3781     255.686 304.688 261.994  1.00  0.00           C
ATOM   2703  CD  LYS A3781     255.312 304.405 263.457  1.00  0.00           C
ATOM   2704  CE  LYS A3781     255.748 303.020 263.943  1.00  0.00           C
ATOM   2705  NZ  LYS A3781     257.215 302.854 263.969  1.00  0.00           N
ATOM   2706  C   LYS A3781     254.182 307.005 259.299  1.00  0.00           C
ATOM   2707  O   LYS A3781     253.574 306.273 258.517  1.00  0.00           O
ATOM   2708  H   LYS A3781     256.316 307.955 261.194  1.00  0.00           H
ATOM   2709  HA  LYS A3781     255.711 305.571 259.510  1.00  0.00           H
ATOM   2710  HB2 LYS A3781     253.804 305.348 261.229  1.00  0.00           H
ATOM   2711  HB3 LYS A3781     254.643 306.588 262.140  1.00  0.00           H
ATOM   2712  HG2 LYS A3781     255.552 303.784 261.397  1.00  0.00           H
ATOM   2713  HG3 LYS A3781     256.735 304.982 261.943  1.00  0.00           H
ATOM   2714  HD2 LYS A3781     255.758 305.172 264.093  1.00  0.00           H
ATOM   2715  HD3 LYS A3781     254.229 304.470 263.575  1.00  0.00           H
ATOM   2716  HE2 LYS A3781     255.296 302.251 263.315  1.00  0.00           H
ATOM   2717  HE3 LYS A3781     255.371 302.876 264.962  1.00  0.00           H
ATOM   2718  HZ1 LYS A3781     257.445 301.945 264.395  1.00  0.00           H
ATOM   2719  HZ2 LYS A3781     257.658 302.908 263.067  1.00  0.00           H
ATOM   2720  HZ3 LYS A3781     257.633 303.516 264.604  1.00  0.00           H
ATOM   2721  N   GLU A3782     253.928 308.313 259.405  1.00  0.00           N
ATOM   2722  CA  GLU A3782     252.874 308.999 258.630  1.00  0.00           C
ATOM   2723  CB  GLU A3782     251.888 309.722 259.571  1.00  0.00           C
ATOM   2724  CG  GLU A3782     252.450 310.865 260.440  1.00  0.00           C
ATOM   2725  CD  GLU A3782     251.725 312.202 260.221  1.00  0.00           C
ATOM   2726  OE1 GLU A3782     251.685 312.659 259.054  1.00  0.00           O
ATOM   2727  OE2 GLU A3782     251.673 313.011 261.176  1.00  0.00           O
ATOM   2728  C   GLU A3782     253.407 309.894 257.494  1.00  0.00           C
ATOM   2729  O   GLU A3782     252.989 309.727 256.345  1.00  0.00           O
ATOM   2730  H   GLU A3782     254.413 308.827 260.136  1.00  0.00           H
ATOM   2731  HA  GLU A3782     252.277 308.242 258.122  1.00  0.00           H
ATOM   2732  HB2 GLU A3782     251.063 310.097 258.964  1.00  0.00           H
ATOM   2733  HB3 GLU A3782     251.457 308.974 260.239  1.00  0.00           H
ATOM   2734  HG2 GLU A3782     252.354 310.574 261.488  1.00  0.00           H
ATOM   2735  HG3 GLU A3782     253.514 310.999 260.238  1.00  0.00           H
ATOM   2736  N   LYS A3783     254.483 310.657 257.722  1.00  0.00           N
ATOM   2737  CA  LYS A3783     255.159 311.499 256.714  1.00  0.00           C
ATOM   2738  CB  LYS A3783     255.665 312.819 257.328  1.00  0.00           C
ATOM   2739  CG  LYS A3783     254.550 313.499 258.125  1.00  0.00           C
ATOM   2740  CD  LYS A3783     254.855 314.945 258.525  1.00  0.00           C
ATOM   2741  CE  LYS A3783     254.230 315.239 259.895  1.00  0.00           C
ATOM   2742  NZ  LYS A3783     252.764 315.024 259.881  1.00  0.00           N
ATOM   2743  C   LYS A3783     256.260 310.714 256.005  1.00  0.00           C
ATOM   2744  O   LYS A3783     257.441 311.043 256.086  1.00  0.00           O
ATOM   2745  H   LYS A3783     254.898 310.631 258.651  1.00  0.00           H
ATOM   2746  HA  LYS A3783     254.429 311.760 255.948  1.00  0.00           H
ATOM   2747  HB2 LYS A3783     256.509 312.626 257.993  1.00  0.00           H
ATOM   2748  HB3 LYS A3783     255.998 313.478 256.525  1.00  0.00           H
ATOM   2749  HG2 LYS A3783     254.397 312.911 259.031  1.00  0.00           H
ATOM   2750  HG3 LYS A3783     253.632 313.492 257.536  1.00  0.00           H
ATOM   2751  HD2 LYS A3783     255.930 315.080 258.590  1.00  0.00           H
ATOM   2752  HD3 LYS A3783     254.470 315.629 257.768  1.00  0.00           H
ATOM   2753  HE2 LYS A3783     254.682 314.549 260.615  1.00  0.00           H
ATOM   2754  HE3 LYS A3783     254.472 316.258 260.206  1.00  0.00           H
ATOM   2755  HZ1 LYS A3783     252.412 314.693 260.784  1.00  0.00           H
ATOM   2756  HZ2 LYS A3783     252.226 315.797 259.536  1.00  0.00           H
ATOM   2757  HZ3 LYS A3783     252.521 314.188 259.337  1.00  0.00           H
ATOM   2758  N   LYS A3784     255.857 309.599 255.392  1.00  0.00           N
ATOM   2759  CA  LYS A3784     256.727 308.586 254.773  1.00  0.00           C
ATOM   2760  CB  LYS A3784     255.927 307.293 254.556  1.00  0.00           C
ATOM   2761  CG  LYS A3784     255.680 306.607 255.902  1.00  0.00           C
ATOM   2762  CD  LYS A3784     254.956 305.267 255.736  1.00  0.00           C
ATOM   2763  CE  LYS A3784     255.426 304.333 256.851  1.00  0.00           C
ATOM   2764  NZ  LYS A3784     254.972 302.950 256.632  1.00  0.00           N
ATOM   2765  C   LYS A3784     257.428 309.074 253.502  1.00  0.00           C
ATOM   2766  O   LYS A3784     257.155 308.607 252.397  1.00  0.00           O
ATOM   2767  H   LYS A3784     254.865 309.404 255.459  1.00  0.00           H
ATOM   2768  HA  LYS A3784     257.539 308.364 255.468  1.00  0.00           H
ATOM   2769  HB2 LYS A3784     254.982 307.510 254.057  1.00  0.00           H
ATOM   2770  HB3 LYS A3784     256.511 306.615 253.930  1.00  0.00           H
ATOM   2771  HG2 LYS A3784     256.652 306.438 256.366  1.00  0.00           H
ATOM   2772  HG3 LYS A3784     255.095 307.255 256.553  1.00  0.00           H
ATOM   2773  HD2 LYS A3784     253.877 305.417 255.783  1.00  0.00           H
ATOM   2774  HD3 LYS A3784     255.217 304.825 254.773  1.00  0.00           H
ATOM   2775  HE2 LYS A3784     256.520 304.347 256.855  1.00  0.00           H
ATOM   2776  HE3 LYS A3784     255.081 304.707 257.816  1.00  0.00           H
ATOM   2777  HZ1 LYS A3784     255.522 302.297 257.190  1.00  0.00           H
ATOM   2778  HZ2 LYS A3784     253.998 302.855 256.864  1.00  0.00           H
ATOM   2779  HZ3 LYS A3784     255.107 302.708 255.658  1.00  0.00           H
ATOM   2780  N   ASP A3785     258.365 310.000 253.677  1.00  0.00           N
ATOM   2781  CA  ASP A3785     259.477 310.178 252.749  1.00  0.00           C
ATOM   2782  CB  ASP A3785     260.094 311.588 252.912  1.00  0.00           C
ATOM   2783  CG  ASP A3785     261.001 311.818 254.134  1.00  0.00           C
ATOM   2784  OD1 ASP A3785     262.008 311.079 254.196  1.00  0.00           O
ATOM   2785  OD2 ASP A3785     261.051 312.993 254.558  1.00  0.00           O
ATOM   2786  C   ASP A3785     260.498 309.026 252.878  1.00  0.00           C
ATOM   2787  O   ASP A3785     260.363 308.115 253.702  1.00  0.00           O
ATOM   2788  H   ASP A3785     258.486 310.348 254.622  1.00  0.00           H
ATOM   2789  HA  ASP A3785     259.076 310.130 251.736  1.00  0.00           H
ATOM   2790  HB2 ASP A3785     260.687 311.796 252.019  1.00  0.00           H
ATOM   2791  HB3 ASP A3785     259.282 312.319 252.926  1.00  0.00           H
ATOM   2792  N   VAL A3786     261.498 309.043 251.995  1.00  0.00           N
ATOM   2793  CA  VAL A3786     262.743 308.266 252.144  1.00  0.00           C
ATOM   2794  CB  VAL A3786     262.804 307.129 251.092  1.00  0.00           C
ATOM   2795  CG1 VAL A3786     264.009 306.189 251.243  1.00  0.00           C
ATOM   2796  CG2 VAL A3786     261.558 306.228 251.180  1.00  0.00           C
ATOM   2797  C   VAL A3786     263.970 309.202 252.145  1.00  0.00           C
ATOM   2798  O   VAL A3786     265.088 308.753 252.368  1.00  0.00           O
ATOM   2799  H   VAL A3786     261.513 309.806 251.339  1.00  0.00           H
ATOM   2800  HA  VAL A3786     262.738 307.796 253.127  1.00  0.00           H
ATOM   2801  HB  VAL A3786     262.834 307.571 250.095  1.00  0.00           H
ATOM   2802 HG21 VAL A3786     261.618 305.428 250.447  1.00  0.00           H
ATOM   2803 HG22 VAL A3786     260.654 306.801 250.978  1.00  0.00           H
ATOM   2804 HG23 VAL A3786     261.495 305.798 252.177  1.00  0.00           H
ATOM   2805 HG11 VAL A3786     263.919 305.341 250.564  1.00  0.00           H
ATOM   2806 HG12 VAL A3786     264.078 305.825 252.268  1.00  0.00           H
ATOM   2807 HG13 VAL A3786     264.924 306.714 250.982  1.00  0.00           H
ATOM   2808  N   GLY A3787     263.749 310.523 252.101  1.00  0.00           N
ATOM   2809  CA  GLY A3787     264.779 311.565 252.152  1.00  0.00           C
ATOM   2810  C   GLY A3787     265.571 311.576 253.460  1.00  0.00           C
ATOM   2811  O   GLY A3787     266.799 311.636 253.419  1.00  0.00           O
ATOM   2812  H   GLY A3787     262.821 310.815 252.382  1.00  0.00           H
ATOM   2813  HA2 GLY A3787     265.465 311.451 251.317  1.00  0.00           H
ATOM   2814  HA3 GLY A3787     264.292 312.536 252.062  1.00  0.00           H
ATOM   2815  N   PHE A3788     264.908 311.297 254.586  1.00  0.00           N
ATOM   2816  CA  PHE A3788     265.557 311.124 255.890  1.00  0.00           C
ATOM   2817  CB  PHE A3788     264.458 310.976 256.956  1.00  0.00           C
ATOM   2818  CG  PHE A3788     264.969 310.726 258.363  1.00  0.00           C
ATOM   2819  CD1 PHE A3788     265.441 311.801 259.135  1.00  0.00           C
ATOM   2820  CD2 PHE A3788     264.968 309.427 258.907  1.00  0.00           C
ATOM   2821  CE1 PHE A3788     265.916 311.576 260.440  1.00  0.00           C
ATOM   2822  CE2 PHE A3788     265.421 309.207 260.219  1.00  0.00           C
ATOM   2823  CZ  PHE A3788     265.888 310.284 260.991  1.00  0.00           C
ATOM   2824  C   PHE A3788     266.528 309.929 255.898  1.00  0.00           C
ATOM   2825  O   PHE A3788     267.732 310.089 256.093  1.00  0.00           O
ATOM   2826  H   PHE A3788     263.889 311.244 254.539  1.00  0.00           H
ATOM   2827  HA  PHE A3788     266.141 312.016 256.117  1.00  0.00           H
ATOM   2828  HB2 PHE A3788     263.855 311.884 256.966  1.00  0.00           H
ATOM   2829  HB3 PHE A3788     263.795 310.156 256.675  1.00  0.00           H
ATOM   2830  HD1 PHE A3788     265.434 312.799 258.725  1.00  0.00           H
ATOM   2831  HD2 PHE A3788     264.608 308.596 258.323  1.00  0.00           H
ATOM   2832  HE1 PHE A3788     266.290 312.398 261.030  1.00  0.00           H
ATOM   2833  HE2 PHE A3788     265.418 308.209 260.636  1.00  0.00           H
ATOM   2834  HZ  PHE A3788     266.239 310.117 262.000  1.00  0.00           H
ATOM   2835  N   PHE A3789     266.031 308.747 255.525  1.00  0.00           N
ATOM   2836  CA  PHE A3789     266.790 307.494 255.583  1.00  0.00           C
ATOM   2837  CB  PHE A3789     265.815 306.315 255.499  1.00  0.00           C
ATOM   2838  CG  PHE A3789     264.790 306.294 256.614  1.00  0.00           C
ATOM   2839  CD1 PHE A3789     265.130 305.733 257.860  1.00  0.00           C
ATOM   2840  CD2 PHE A3789     263.504 306.839 256.416  1.00  0.00           C
ATOM   2841  CE1 PHE A3789     264.187 305.703 258.901  1.00  0.00           C
ATOM   2842  CE2 PHE A3789     262.556 306.794 257.453  1.00  0.00           C
ATOM   2843  CZ  PHE A3789     262.898 306.225 258.693  1.00  0.00           C
ATOM   2844  C   PHE A3789     267.868 307.379 254.498  1.00  0.00           C
ATOM   2845  O   PHE A3789     268.970 306.916 254.786  1.00  0.00           O
ATOM   2846  H   PHE A3789     265.048 308.704 255.309  1.00  0.00           H
ATOM   2847  HA  PHE A3789     267.304 307.444 256.544  1.00  0.00           H
ATOM   2848  HB2 PHE A3789     265.302 306.337 254.536  1.00  0.00           H
ATOM   2849  HB3 PHE A3789     266.388 305.389 255.548  1.00  0.00           H
ATOM   2850  HD1 PHE A3789     266.119 305.326 258.020  1.00  0.00           H
ATOM   2851  HD2 PHE A3789     263.235 307.279 255.466  1.00  0.00           H
ATOM   2852  HE1 PHE A3789     264.452 305.275 259.858  1.00  0.00           H
ATOM   2853  HE2 PHE A3789     261.567 307.202 257.296  1.00  0.00           H
ATOM   2854  HZ  PHE A3789     262.177 306.195 259.495  1.00  0.00           H
ATOM   2855  N   GLN A3790     267.604 307.860 253.279  1.00  0.00           N
ATOM   2856  CA  GLN A3790     268.617 307.917 252.222  1.00  0.00           C
ATOM   2857  CB  GLN A3790     267.971 308.158 250.843  1.00  0.00           C
ATOM   2858  CG  GLN A3790     267.683 309.641 250.564  1.00  0.00           C
ATOM   2859  CD  GLN A3790     266.803 309.907 249.349  1.00  0.00           C
ATOM   2860  OE1 GLN A3790     265.894 309.173 248.991  1.00  0.00           O
ATOM   2861  NE2 GLN A3790     266.991 311.040 248.708  1.00  0.00           N
ATOM   2862  C   GLN A3790     269.706 308.954 252.533  1.00  0.00           C
ATOM   2863  O   GLN A3790     270.842 308.750 252.114  1.00  0.00           O
ATOM   2864  H   GLN A3790     266.686 308.249 253.089  1.00  0.00           H
ATOM   2865  HA  GLN A3790     269.108 306.944 252.183  1.00  0.00           H
ATOM   2866  HB2 GLN A3790     268.652 307.796 250.072  1.00  0.00           H
ATOM   2867  HB3 GLN A3790     267.052 307.577 250.775  1.00  0.00           H
ATOM   2868  HG2 GLN A3790     267.194 310.076 251.428  1.00  0.00           H
ATOM   2869  HG3 GLN A3790     268.631 310.162 250.420  1.00  0.00           H
ATOM   2870 HE21 GLN A3790     267.758 311.638 248.977  1.00  0.00           H
ATOM   2871 HE22 GLN A3790     266.392 311.218 247.927  1.00  0.00           H
ATOM   2872  N   SER A3791     269.393 310.015 253.299  1.00  0.00           N
ATOM   2873  CA  SER A3791     270.422 310.933 253.788  1.00  0.00           C
ATOM   2874  CB  SER A3791     269.856 312.208 254.421  1.00  0.00           C
ATOM   2875  OG  SER A3791     270.951 313.090 254.562  1.00  0.00           O
ATOM   2876  C   SER A3791     271.346 310.232 254.773  1.00  0.00           C
ATOM   2877  O   SER A3791     272.501 310.016 254.434  1.00  0.00           O
ATOM   2878  H   SER A3791     268.440 310.146 253.615  1.00  0.00           H
ATOM   2879  HA  SER A3791     271.033 311.228 252.937  1.00  0.00           H
ATOM   2880  HB2 SER A3791     269.107 312.653 253.770  1.00  0.00           H
ATOM   2881  HB3 SER A3791     269.411 311.993 255.393  1.00  0.00           H
ATOM   2882  HG  SER A3791     270.705 313.899 255.045  1.00  0.00           H
ATOM   2883  N   LEU A3792     270.793 309.605 255.817  1.00  0.00           N
ATOM   2884  CA  LEU A3792     271.580 308.851 256.803  1.00  0.00           C
ATOM   2885  CB  LEU A3792     270.631 308.272 257.868  1.00  0.00           C
ATOM   2886  CG  LEU A3792     269.905 309.333 258.720  1.00  0.00           C
ATOM   2887  CD1 LEU A3792     268.773 308.675 259.504  1.00  0.00           C
ATOM   2888  CD2 LEU A3792     270.842 310.033 259.705  1.00  0.00           C
ATOM   2889  C   LEU A3792     272.444 307.749 256.160  1.00  0.00           C
ATOM   2890  O   LEU A3792     273.644 307.694 256.423  1.00  0.00           O
ATOM   2891  H   LEU A3792     269.802 309.736 255.986  1.00  0.00           H
ATOM   2892  HA  LEU A3792     272.275 309.538 257.289  1.00  0.00           H
ATOM   2893  HB2 LEU A3792     271.203 307.624 258.534  1.00  0.00           H
ATOM   2894  HB3 LEU A3792     269.887 307.655 257.362  1.00  0.00           H
ATOM   2895  HG  LEU A3792     269.465 310.091 258.074  1.00  0.00           H
ATOM   2896 HD11 LEU A3792     268.300 309.420 260.139  1.00  0.00           H
ATOM   2897 HD12 LEU A3792     269.158 307.871 260.128  1.00  0.00           H
ATOM   2898 HD13 LEU A3792     268.029 308.279 258.814  1.00  0.00           H
ATOM   2899 HD21 LEU A3792     270.280 310.733 260.322  1.00  0.00           H
ATOM   2900 HD22 LEU A3792     271.600 310.597 259.164  1.00  0.00           H
ATOM   2901 HD23 LEU A3792     271.330 309.304 260.352  1.00  0.00           H
ATOM   2902  N   ALA A3793     271.905 307.016 255.178  1.00  0.00           N
ATOM   2903  CA  ALA A3793     272.663 306.056 254.372  1.00  0.00           C
ATOM   2904  CB  ALA A3793     271.682 305.295 253.474  1.00  0.00           C
ATOM   2905  C   ALA A3793     273.801 306.701 253.555  1.00  0.00           C
ATOM   2906  O   ALA A3793     274.945 306.259 253.651  1.00  0.00           O
ATOM   2907  H   ALA A3793     270.918 307.134 254.982  1.00  0.00           H
ATOM   2908  HA  ALA A3793     273.128 305.329 255.035  1.00  0.00           H
ATOM   2909  HB1 ALA A3793     272.225 304.531 252.916  1.00  0.00           H
ATOM   2910  HB2 ALA A3793     271.205 305.981 252.774  1.00  0.00           H
ATOM   2911  HB3 ALA A3793     270.921 304.813 254.089  1.00  0.00           H
ATOM   2912  N   GLY A3794     273.527 307.787 252.826  1.00  0.00           N
ATOM   2913  CA  GLY A3794     274.524 308.504 252.025  1.00  0.00           C
ATOM   2914  C   GLY A3794     275.605 309.206 252.855  1.00  0.00           C
ATOM   2915  O   GLY A3794     276.778 309.170 252.484  1.00  0.00           O
ATOM   2916  H   GLY A3794     272.582 308.157 252.843  1.00  0.00           H
ATOM   2917  HA2 GLY A3794     275.008 307.807 251.341  1.00  0.00           H
ATOM   2918  HA3 GLY A3794     274.010 309.265 251.438  1.00  0.00           H
ATOM   2919  N   LEU A3795     275.253 309.715 254.039  1.00  0.00           N
ATOM   2920  CA  LEU A3795     276.188 310.312 254.994  1.00  0.00           C
ATOM   2921  CB  LEU A3795     275.420 311.112 256.068  1.00  0.00           C
ATOM   2922  CG  LEU A3795     274.547 312.285 255.561  1.00  0.00           C
ATOM   2923  CD1 LEU A3795     273.800 312.911 256.741  1.00  0.00           C
ATOM   2924  CD2 LEU A3795     275.332 313.382 254.849  1.00  0.00           C
ATOM   2925  C   LEU A3795     277.111 309.242 255.607  1.00  0.00           C
ATOM   2926  O   LEU A3795     278.321 309.327 255.405  1.00  0.00           O
ATOM   2927  H   LEU A3795     274.270 309.683 254.292  1.00  0.00           H
ATOM   2928  HA  LEU A3795     276.835 311.009 254.460  1.00  0.00           H
ATOM   2929  HB2 LEU A3795     276.151 311.520 256.766  1.00  0.00           H
ATOM   2930  HB3 LEU A3795     274.781 310.421 256.620  1.00  0.00           H
ATOM   2931  HG  LEU A3795     273.813 311.929 254.852  1.00  0.00           H
ATOM   2932 HD21 LEU A3795     274.653 314.178 254.542  1.00  0.00           H
ATOM   2933 HD22 LEU A3795     275.818 312.981 253.960  1.00  0.00           H
ATOM   2934 HD23 LEU A3795     276.077 313.788 255.521  1.00  0.00           H
ATOM   2935 HD11 LEU A3795     273.175 312.158 257.219  1.00  0.00           H
ATOM   2936 HD12 LEU A3795     273.162 313.720 256.385  1.00  0.00           H
ATOM   2937 HD13 LEU A3795     274.510 313.303 257.470  1.00  0.00           H
ATOM   2938  N   MET A3796     276.581 308.104 256.076  1.00  0.00           N
ATOM   2939  CA  MET A3796     277.409 306.962 256.522  1.00  0.00           C
ATOM   2940  CB  MET A3796     276.523 305.825 257.047  1.00  0.00           C
ATOM   2941  CG  MET A3796     275.855 306.139 258.387  1.00  0.00           C
ATOM   2942  SD  MET A3796     274.891 304.742 259.025  1.00  0.00           S
ATOM   2943  CE  MET A3796     273.415 304.905 258.005  1.00  0.00           C
ATOM   2944  C   MET A3796     278.297 306.397 255.401  1.00  0.00           C
ATOM   2945  O   MET A3796     279.441 306.001 255.630  1.00  0.00           O
ATOM   2946  H   MET A3796     275.570 308.026 256.146  1.00  0.00           H
ATOM   2947  HA  MET A3796     278.070 307.291 257.326  1.00  0.00           H
ATOM   2948  HB2 MET A3796     277.145 304.940 257.193  1.00  0.00           H
ATOM   2949  HB3 MET A3796     275.765 305.585 256.302  1.00  0.00           H
ATOM   2950  HG2 MET A3796     276.630 306.385 259.111  1.00  0.00           H
ATOM   2951  HG3 MET A3796     275.204 307.006 258.289  1.00  0.00           H
ATOM   2952  HE1 MET A3796     273.706 304.946 256.961  1.00  0.00           H
ATOM   2953  HE2 MET A3796     272.886 305.818 258.278  1.00  0.00           H
ATOM   2954  HE3 MET A3796     272.771 304.044 258.160  1.00  0.00           H
ATOM   2955  N   GLN A3797     277.825 306.433 254.155  1.00  0.00           N
ATOM   2956  CA  GLN A3797     278.606 306.023 252.988  1.00  0.00           C
ATOM   2957  CB  GLN A3797     277.655 305.680 251.829  1.00  0.00           C
ATOM   2958  CG  GLN A3797     276.951 304.335 252.110  1.00  0.00           C
ATOM   2959  CD  GLN A3797     275.689 304.085 251.290  1.00  0.00           C
ATOM   2960  OE1 GLN A3797     275.359 304.764 250.329  1.00  0.00           O
ATOM   2961  NE2 GLN A3797     274.980 303.014 251.576  1.00  0.00           N
ATOM   2962  C   GLN A3797     279.710 307.022 252.590  1.00  0.00           C
ATOM   2963  O   GLN A3797     280.666 306.593 251.945  1.00  0.00           O
ATOM   2964  H   GLN A3797     276.859 306.714 254.014  1.00  0.00           H
ATOM   2965  HA  GLN A3797     279.126 305.100 253.239  1.00  0.00           H
ATOM   2966  HB2 GLN A3797     276.922 306.478 251.717  1.00  0.00           H
ATOM   2967  HB3 GLN A3797     278.218 305.592 250.899  1.00  0.00           H
ATOM   2968  HG2 GLN A3797     277.654 303.521 251.927  1.00  0.00           H
ATOM   2969  HG3 GLN A3797     276.663 304.282 253.160  1.00  0.00           H
ATOM   2970 HE21 GLN A3797     275.258 302.399 252.326  1.00  0.00           H
ATOM   2971 HE22 GLN A3797     274.178 302.838 251.006  1.00  0.00           H
ATOM   2972  N   SER A3798     279.738 308.251 253.126  1.00  0.00           N
ATOM   2973  CA  SER A3798     280.635 309.322 252.648  1.00  0.00           C
ATOM   2974  CB  SER A3798     279.834 310.335 251.822  1.00  0.00           C
ATOM   2975  OG  SER A3798     278.802 310.928 252.580  1.00  0.00           O
ATOM   2976  C   SER A3798     281.477 310.074 253.692  1.00  0.00           C
ATOM   2977  O   SER A3798     282.511 310.592 253.283  1.00  0.00           O
ATOM   2978  H   SER A3798     278.976 308.526 253.738  1.00  0.00           H
ATOM   2979  HA  SER A3798     281.364 308.887 251.965  1.00  0.00           H
ATOM   2980  HB2 SER A3798     280.507 311.117 251.465  1.00  0.00           H
ATOM   2981  HB3 SER A3798     279.398 309.833 250.957  1.00  0.00           H
ATOM   2982  HG  SER A3798     278.051 310.305 252.598  1.00  0.00           H
ATOM   2983  N   CYS A3799     281.143 310.070 254.993  1.00  0.00           N
ATOM   2984  CA  CYS A3799     281.714 311.014 255.981  1.00  0.00           C
ATOM   2985  CB  CYS A3799     281.199 310.706 257.399  1.00  0.00           C
ATOM   2986  SG  CYS A3799     279.460 311.179 257.572  1.00  0.00           S
ATOM   2987  C   CYS A3799     283.252 311.158 255.982  1.00  0.00           C
ATOM   2988  O   CYS A3799     283.751 312.216 255.605  1.00  0.00           O
ATOM   2989  H   CYS A3799     280.250 309.656 255.230  1.00  0.00           H
ATOM   2990  HA  CYS A3799     281.348 312.010 255.725  1.00  0.00           H
ATOM   2991  HB2 CYS A3799     281.330 309.650 257.642  1.00  0.00           H
ATOM   2992  HB3 CYS A3799     281.773 311.297 258.116  1.00  0.00           H
ATOM   2993  HG  CYS A3799     278.959 310.178 256.842  1.00  0.00           H
ATOM   2994  N   SER A3800     283.994 310.196 256.550  1.00  0.00           N
ATOM   2995  CA  SER A3800     285.414 310.401 256.882  1.00  0.00           C
ATOM   2996  CB  SER A3800     285.507 311.224 258.167  1.00  0.00           C
ATOM   2997  OG  SER A3800     286.825 311.684 258.338  1.00  0.00           O
ATOM   2998  C   SER A3800     286.207 309.099 257.040  1.00  0.00           C
ATOM   2999  O   SER A3800     285.670 308.105 257.529  1.00  0.00           O
ATOM   3000  H   SER A3800     283.537 309.381 256.925  1.00  0.00           H
ATOM   3001  HA  SER A3800     285.877 310.982 256.084  1.00  0.00           H
ATOM   3002  HB2 SER A3800     285.207 310.620 259.026  1.00  0.00           H
ATOM   3003  HB3 SER A3800     284.845 312.089 258.097  1.00  0.00           H
ATOM   3004  HG  SER A3800     286.727 312.500 258.877  1.00  0.00           H
ATOM   3005  N   VAL A3801     287.462 309.089 256.578  1.00  0.00           N
ATOM   3006  CA  VAL A3801     288.427 307.965 256.580  1.00  0.00           C
ATOM   3007  CB  VAL A3801     288.240 307.049 255.340  1.00  0.00           C
ATOM   3008  CG1 VAL A3801     289.162 305.826 255.383  1.00  0.00           C
ATOM   3009  CG2 VAL A3801     286.816 306.495 255.168  1.00  0.00           C
ATOM   3010  C   VAL A3801     289.845 308.567 256.567  1.00  0.00           C
ATOM   3011  O   VAL A3801     290.025 309.614 255.946  1.00  0.00           O
ATOM   3012  H   VAL A3801     287.838 309.976 256.266  1.00  0.00           H
ATOM   3013  HA  VAL A3801     288.298 307.376 257.489  1.00  0.00           H
ATOM   3014  HB  VAL A3801     288.480 307.622 254.443  1.00  0.00           H
ATOM   3015 HG21 VAL A3801     286.121 307.309 254.971  1.00  0.00           H
ATOM   3016 HG22 VAL A3801     286.512 305.967 256.073  1.00  0.00           H
ATOM   3017 HG23 VAL A3801     286.779 305.811 254.321  1.00  0.00           H
ATOM   3018 HG11 VAL A3801     290.208 306.127 255.339  1.00  0.00           H
ATOM   3019 HG12 VAL A3801     288.974 305.265 256.298  1.00  0.00           H
ATOM   3020 HG13 VAL A3801     288.976 305.178 254.526  1.00  0.00           H
ATOM   3021  N   LEU A3802     290.860 307.923 257.167  1.00  0.00           N
ATOM   3022  CA  LEU A3802     292.255 308.380 257.036  1.00  0.00           C
ATOM   3023  CB  LEU A3802     293.195 307.712 258.074  1.00  0.00           C
ATOM   3024  CG  LEU A3802     292.772 307.775 259.556  1.00  0.00           C
ATOM   3025  CD1 LEU A3802     293.547 306.736 260.369  1.00  0.00           C
ATOM   3026  CD2 LEU A3802     293.063 309.147 260.165  1.00  0.00           C
ATOM   3027  C   LEU A3802     292.775 308.121 255.606  1.00  0.00           C
ATOM   3028  O   LEU A3802     293.000 306.963 255.241  1.00  0.00           O
ATOM   3029  H   LEU A3802     290.697 307.025 257.603  1.00  0.00           H
ATOM   3030  HA  LEU A3802     292.274 309.451 257.220  1.00  0.00           H
ATOM   3031  HB2 LEU A3802     293.323 306.669 257.803  1.00  0.00           H
ATOM   3032  HB3 LEU A3802     294.186 308.154 257.978  1.00  0.00           H
ATOM   3033  HG  LEU A3802     291.709 307.558 259.652  1.00  0.00           H
ATOM   3034 HD21 LEU A3802     292.605 309.921 259.553  1.00  0.00           H
ATOM   3035 HD22 LEU A3802     292.648 309.196 261.173  1.00  0.00           H
ATOM   3036 HD23 LEU A3802     294.137 309.316 260.218  1.00  0.00           H
ATOM   3037 HD11 LEU A3802     293.268 306.801 261.420  1.00  0.00           H
ATOM   3038 HD12 LEU A3802     294.617 306.910 260.280  1.00  0.00           H
ATOM   3039 HD13 LEU A3802     293.312 305.734 260.006  1.00  0.00           H
ATOM   3040  N   ASP A3803     293.145 309.169 254.858  1.00  0.00           N
ATOM   3041  CA  ASP A3803     294.086 309.025 253.732  1.00  0.00           C
ATOM   3042  CB  ASP A3803     293.951 310.168 252.692  1.00  0.00           C
ATOM   3043  CG  ASP A3803     294.997 310.127 251.548  1.00  0.00           C
ATOM   3044  OD1 ASP A3803     295.139 311.131 250.802  1.00  0.00           O
ATOM   3045  OD2 ASP A3803     295.819 309.185 251.499  1.00  0.00           O
ATOM   3046  C   ASP A3803     295.507 308.893 254.302  1.00  0.00           C
ATOM   3047  O   ASP A3803     296.179 309.884 254.591  1.00  0.00           O
ATOM   3048  H   ASP A3803     292.956 310.098 255.227  1.00  0.00           H
ATOM   3049  HA  ASP A3803     293.860 308.099 253.201  1.00  0.00           H
ATOM   3050  HB2 ASP A3803     292.957 310.105 252.246  1.00  0.00           H
ATOM   3051  HB3 ASP A3803     294.014 311.125 253.205  1.00  0.00           H
ATOM   3052  N   LEU A3804     296.004 307.660 254.423  1.00  0.00           N
ATOM   3053  CA  LEU A3804     297.361 307.383 254.903  1.00  0.00           C
ATOM   3054  CB  LEU A3804     297.531 305.856 254.981  1.00  0.00           C
ATOM   3055  CG  LEU A3804     298.931 305.396 255.428  1.00  0.00           C
ATOM   3056  CD1 LEU A3804     299.238 305.839 256.859  1.00  0.00           C
ATOM   3057  CD2 LEU A3804     299.005 303.880 255.340  1.00  0.00           C
ATOM   3058  C   LEU A3804     298.455 308.027 254.027  1.00  0.00           C
ATOM   3059  O   LEU A3804     299.504 308.439 254.531  1.00  0.00           O
ATOM   3060  H   LEU A3804     295.376 306.882 254.264  1.00  0.00           H
ATOM   3061  HA  LEU A3804     297.454 307.800 255.906  1.00  0.00           H
ATOM   3062  HB2 LEU A3804     296.790 305.450 255.672  1.00  0.00           H
ATOM   3063  HB3 LEU A3804     297.332 305.433 253.994  1.00  0.00           H
ATOM   3064  HG  LEU A3804     299.690 305.800 254.759  1.00  0.00           H
ATOM   3065 HD21 LEU A3804     298.792 303.555 254.321  1.00  0.00           H
ATOM   3066 HD22 LEU A3804     298.269 303.433 256.005  1.00  0.00           H
ATOM   3067 HD23 LEU A3804     299.996 303.523 255.606  1.00  0.00           H
ATOM   3068 HD11 LEU A3804     300.225 305.492 257.147  1.00  0.00           H
ATOM   3069 HD12 LEU A3804     299.232 306.923 256.937  1.00  0.00           H
ATOM   3070 HD13 LEU A3804     298.502 305.419 257.542  1.00  0.00           H
ATOM   3071  N   ASN A3805     298.201 308.232 252.731  1.00  0.00           N
ATOM   3072  CA  ASN A3805     299.106 309.023 251.909  1.00  0.00           C
ATOM   3073  CB  ASN A3805     298.966 308.636 250.426  1.00  0.00           C
ATOM   3074  CG  ASN A3805     300.024 309.310 249.567  1.00  0.00           C
ATOM   3075  OD1 ASN A3805     299.715 310.145 248.725  1.00  0.00           O
ATOM   3076  ND2 ASN A3805     301.284 309.139 249.903  1.00  0.00           N
ATOM   3077  C   ASN A3805     298.967 310.535 252.163  1.00  0.00           C
ATOM   3078  O   ASN A3805     299.953 311.238 251.982  1.00  0.00           O
ATOM   3079  H   ASN A3805     297.252 308.083 252.391  1.00  0.00           H
ATOM   3080  HA  ASN A3805     300.119 308.764 252.216  1.00  0.00           H
ATOM   3081  HB2 ASN A3805     299.077 307.557 250.325  1.00  0.00           H
ATOM   3082  HB3 ASN A3805     297.975 308.912 250.064  1.00  0.00           H
ATOM   3083 HD21 ASN A3805     301.492 308.558 250.693  1.00  0.00           H
ATOM   3084 HD22 ASN A3805     301.962 309.858 249.664  1.00  0.00           H
ATOM   3085  N   ALA A3806     297.845 311.047 252.678  1.00  0.00           N
ATOM   3086  CA  ALA A3806     297.757 312.411 253.213  1.00  0.00           C
ATOM   3087  CB  ALA A3806     296.326 312.932 253.232  1.00  0.00           C
ATOM   3088  C   ALA A3806     298.406 312.585 254.592  1.00  0.00           C
ATOM   3089  O   ALA A3806     299.030 313.623 254.816  1.00  0.00           O
ATOM   3090  H   ALA A3806     297.063 310.418 252.847  1.00  0.00           H
ATOM   3091  HA  ALA A3806     298.294 313.056 252.540  1.00  0.00           H
ATOM   3092  HB1 ALA A3806     296.341 313.962 253.584  1.00  0.00           H
ATOM   3093  HB2 ALA A3806     295.718 312.344 253.915  1.00  0.00           H
ATOM   3094  HB3 ALA A3806     295.889 312.925 252.238  1.00  0.00           H
ATOM   3095  N   PHE A3807     298.470 311.528 255.403  1.00  0.00           N
ATOM   3096  CA  PHE A3807     299.288 311.528 256.617  1.00  0.00           C
ATOM   3097  CB  PHE A3807     299.110 310.204 257.370  1.00  0.00           C
ATOM   3098  CG  PHE A3807     299.781 310.223 258.721  1.00  0.00           C
ATOM   3099  CD1 PHE A3807     299.202 310.961 259.768  1.00  0.00           C
ATOM   3100  CD2 PHE A3807     301.012 309.570 258.912  1.00  0.00           C
ATOM   3101  CE1 PHE A3807     299.857 311.055 261.003  1.00  0.00           C
ATOM   3102  CE2 PHE A3807     301.672 309.677 260.146  1.00  0.00           C
ATOM   3103  CZ  PHE A3807     301.098 310.423 261.189  1.00  0.00           C
ATOM   3104  C   PHE A3807     300.770 311.772 256.288  1.00  0.00           C
ATOM   3105  O   PHE A3807     301.360 312.766 256.719  1.00  0.00           O
ATOM   3106  H   PHE A3807     297.892 310.720 255.190  1.00  0.00           H
ATOM   3107  HA  PHE A3807     298.955 312.343 257.261  1.00  0.00           H
ATOM   3108  HB2 PHE A3807     298.054 309.995 257.507  1.00  0.00           H
ATOM   3109  HB3 PHE A3807     299.525 309.386 256.789  1.00  0.00           H
ATOM   3110  HD1 PHE A3807     298.263 311.475 259.621  1.00  0.00           H
ATOM   3111  HD2 PHE A3807     301.460 308.996 258.114  1.00  0.00           H
ATOM   3112  HE1 PHE A3807     299.410 311.625 261.802  1.00  0.00           H
ATOM   3113  HE2 PHE A3807     302.622 309.185 260.301  1.00  0.00           H
ATOM   3114  HZ  PHE A3807     301.615 310.507 262.135  1.00  0.00           H
ATOM   3115  N   GLU A3808     301.310 311.021 255.316  1.00  0.00           N
ATOM   3116  CA  GLU A3808     302.681 311.256 254.851  1.00  0.00           C
ATOM   3117  CB  GLU A3808     303.284 309.992 254.197  1.00  0.00           C
ATOM   3118  CG  GLU A3808     303.066 309.796 252.687  1.00  0.00           C
ATOM   3119  CD  GLU A3808     303.969 310.670 251.800  1.00  0.00           C
ATOM   3120  OE1 GLU A3808     305.059 311.073 252.279  1.00  0.00           O
ATOM   3121  OE2 GLU A3808     303.618 310.854 250.612  1.00  0.00           O
ATOM   3122  C   GLU A3808     302.828 312.571 254.048  1.00  0.00           C
ATOM   3123  O   GLU A3808     303.834 313.254 254.224  1.00  0.00           O
ATOM   3124  H   GLU A3808     300.776 310.231 254.968  1.00  0.00           H
ATOM   3125  HA  GLU A3808     303.277 311.405 255.750  1.00  0.00           H
ATOM   3126  HB2 GLU A3808     304.356 309.989 254.395  1.00  0.00           H
ATOM   3127  HB3 GLU A3808     302.896 309.115 254.718  1.00  0.00           H
ATOM   3128  HG2 GLU A3808     302.021 309.980 252.461  1.00  0.00           H
ATOM   3129  HG3 GLU A3808     303.265 308.749 252.445  1.00  0.00           H
ATOM   3130  N   ARG A3809     301.778 313.056 253.366  1.00  0.00           N
ATOM   3131  CA  ARG A3809     301.726 314.361 252.660  1.00  0.00           C
ATOM   3132  CB  ARG A3809     300.355 314.467 251.969  1.00  0.00           C
ATOM   3133  CG  ARG A3809     300.162 315.406 250.782  1.00  0.00           C
ATOM   3134  CD  ARG A3809     298.677 315.438 250.320  1.00  0.00           C
ATOM   3135  NE  ARG A3809     297.947 314.136 250.250  1.00  0.00           N
ATOM   3136  CZ  ARG A3809     298.262 313.012 249.621  1.00  0.00           C
ATOM   3137  NH1 ARG A3809     299.406 312.864 249.023  1.00  0.00           N
ATOM   3138  NH2 ARG A3809     297.465 311.983 249.586  1.00  0.00           N
ATOM   3139  C   ARG A3809     301.930 315.547 253.603  1.00  0.00           C
ATOM   3140  O   ARG A3809     302.740 316.419 253.294  1.00  0.00           O
ATOM   3141  H   ARG A3809     300.964 312.453 253.301  1.00  0.00           H
ATOM   3142  HA  ARG A3809     302.522 314.389 251.915  1.00  0.00           H
ATOM   3143  HB2 ARG A3809     300.139 313.490 251.577  1.00  0.00           H
ATOM   3144  HB3 ARG A3809     299.606 314.729 252.712  1.00  0.00           H
ATOM   3145  HG2 ARG A3809     300.800 315.078 249.961  1.00  0.00           H
ATOM   3146  HG3 ARG A3809     300.462 316.414 251.068  1.00  0.00           H
ATOM   3147  HD2 ARG A3809     298.134 316.074 251.023  1.00  0.00           H
ATOM   3148  HD3 ARG A3809     298.630 315.926 249.345  1.00  0.00           H
ATOM   3149  HE  ARG A3809     297.062 314.088 250.737  1.00  0.00           H
ATOM   3150 HH11 ARG A3809     300.139 313.485 249.288  1.00  0.00           H
ATOM   3151 HH12 ARG A3809     299.647 311.908 248.775  1.00  0.00           H
ATOM   3152 HH21 ARG A3809     296.585 311.909 250.122  1.00  0.00           H
ATOM   3153 HH22 ARG A3809     297.797 311.119 249.195  1.00  0.00           H
ATOM   3154  N   GLN A3810     301.223 315.566 254.734  1.00  0.00           N
ATOM   3155  CA  GLN A3810     301.316 316.614 255.758  1.00  0.00           C
ATOM   3156  CB  GLN A3810     300.125 316.458 256.726  1.00  0.00           C
ATOM   3157  CG  GLN A3810     300.013 317.562 257.796  1.00  0.00           C
ATOM   3158  CD  GLN A3810     300.711 317.239 259.118  1.00  0.00           C
ATOM   3159  OE1 GLN A3810     301.649 316.461 259.198  1.00  0.00           O
ATOM   3160  NE2 GLN A3810     300.337 317.882 260.195  1.00  0.00           N
ATOM   3161  C   GLN A3810     302.682 316.580 256.461  1.00  0.00           C
ATOM   3162  O   GLN A3810     303.447 317.540 256.348  1.00  0.00           O
ATOM   3163  H   GLN A3810     300.584 314.794 254.908  1.00  0.00           H
ATOM   3164  HA  GLN A3810     301.227 317.585 255.270  1.00  0.00           H
ATOM   3165  HB2 GLN A3810     299.212 316.493 256.129  1.00  0.00           H
ATOM   3166  HB3 GLN A3810     300.156 315.479 257.208  1.00  0.00           H
ATOM   3167  HG2 GLN A3810     298.955 317.708 258.013  1.00  0.00           H
ATOM   3168  HG3 GLN A3810     300.394 318.506 257.409  1.00  0.00           H
ATOM   3169 HE21 GLN A3810     299.472 318.435 260.215  1.00  0.00           H
ATOM   3170 HE22 GLN A3810     300.715 317.565 261.068  1.00  0.00           H
ATOM   3171  N   ASN A3811     303.133 315.370 256.809  1.00  0.00           N
ATOM   3172  CA  ASN A3811     304.464 315.104 257.355  1.00  0.00           C
ATOM   3173  CB  ASN A3811     304.466 313.609 257.730  1.00  0.00           C
ATOM   3174  CG  ASN A3811     305.838 313.008 257.954  1.00  0.00           C
ATOM   3175  OD1 ASN A3811     306.506 312.602 257.008  1.00  0.00           O
ATOM   3176  ND2 ASN A3811     306.209 312.758 259.186  1.00  0.00           N
ATOM   3177  C   ASN A3811     305.605 315.503 256.387  1.00  0.00           C
ATOM   3178  O   ASN A3811     306.655 315.980 256.822  1.00  0.00           O
ATOM   3179  H   ASN A3811     302.449 314.620 256.858  1.00  0.00           H
ATOM   3180  HA  ASN A3811     304.594 315.693 258.266  1.00  0.00           H
ATOM   3181  HB2 ASN A3811     303.850 313.464 258.619  1.00  0.00           H
ATOM   3182  HB3 ASN A3811     304.008 313.040 256.929  1.00  0.00           H
ATOM   3183 HD21 ASN A3811     305.595 312.980 259.954  1.00  0.00           H
ATOM   3184 HD22 ASN A3811     307.054 312.240 259.332  1.00  0.00           H
ATOM   3185  N   LYS A3812     305.393 315.407 255.064  1.00  0.00           N
ATOM   3186  CA  LYS A3812     306.364 315.853 254.048  1.00  0.00           C
ATOM   3187  CB  LYS A3812     306.119 315.171 252.681  1.00  0.00           C
ATOM   3188  CG  LYS A3812     307.428 314.663 252.051  1.00  0.00           C
ATOM   3189  CD  LYS A3812     307.785 313.196 252.357  1.00  0.00           C
ATOM   3190  CE  LYS A3812     307.739 312.780 253.836  1.00  0.00           C
ATOM   3191  NZ  LYS A3812     306.395 312.317 254.240  1.00  0.00           N
ATOM   3192  C   LYS A3812     306.403 317.371 253.850  1.00  0.00           C
ATOM   3193  O   LYS A3812     307.361 317.847 253.250  1.00  0.00           O
ATOM   3194  H   LYS A3812     304.496 315.035 254.764  1.00  0.00           H
ATOM   3195  HA  LYS A3812     307.359 315.591 254.411  1.00  0.00           H
ATOM   3196  HB2 LYS A3812     305.415 314.347 252.749  1.00  0.00           H
ATOM   3197  HB3 LYS A3812     305.665 315.893 252.001  1.00  0.00           H
ATOM   3198  HG2 LYS A3812     307.341 314.755 250.966  1.00  0.00           H
ATOM   3199  HG3 LYS A3812     308.256 315.306 252.358  1.00  0.00           H
ATOM   3200  HD2 LYS A3812     308.801 313.028 251.996  1.00  0.00           H
ATOM   3201  HD3 LYS A3812     307.131 312.545 251.780  1.00  0.00           H
ATOM   3202  HE2 LYS A3812     308.442 311.955 253.984  1.00  0.00           H
ATOM   3203  HE3 LYS A3812     308.060 313.610 254.475  1.00  0.00           H
ATOM   3204  HZ1 LYS A3812     306.374 312.008 255.208  1.00  0.00           H
ATOM   3205  HZ2 LYS A3812     305.694 313.047 254.160  1.00  0.00           H
ATOM   3206  HZ3 LYS A3812     306.041 311.596 253.608  1.00  0.00           H
ATOM   3207  N   ALA A3813     305.353 318.106 254.216  1.00  0.00           N
ATOM   3208  CA  ALA A3813     305.286 319.551 254.010  1.00  0.00           C
ATOM   3209  CB  ALA A3813     303.825 320.008 254.140  1.00  0.00           C
ATOM   3210  C   ALA A3813     306.241 320.288 254.965  1.00  0.00           C
ATOM   3211  O   ALA A3813     307.269 320.799 254.520  1.00  0.00           O
ATOM   3212  H   ALA A3813     304.587 317.657 254.705  1.00  0.00           H
ATOM   3213  HA  ALA A3813     305.615 319.772 252.994  1.00  0.00           H
ATOM   3214  HB1 ALA A3813     303.742 321.059 253.867  1.00  0.00           H
ATOM   3215  HB2 ALA A3813     303.472 319.880 255.164  1.00  0.00           H
ATOM   3216  HB3 ALA A3813     303.193 319.419 253.473  1.00  0.00           H
ATOM   3217  N   GLU A3814     306.055 320.089 256.273  1.00  0.00           N
ATOM   3218  CA  GLU A3814     306.967 320.588 257.314  1.00  0.00           C
ATOM   3219  CB  GLU A3814     306.315 320.325 258.686  1.00  0.00           C
ATOM   3220  CG  GLU A3814     307.076 320.919 259.883  1.00  0.00           C
ATOM   3221  CD  GLU A3814     307.239 322.447 259.814  1.00  0.00           C
ATOM   3222  OE1 GLU A3814     306.396 323.115 259.174  1.00  0.00           O
ATOM   3223  OE2 GLU A3814     308.342 322.921 260.183  1.00  0.00           O
ATOM   3224  C   GLU A3814     308.364 319.943 257.210  1.00  0.00           C
ATOM   3225  O   GLU A3814     309.373 320.648 257.150  1.00  0.00           O
ATOM   3226  H   GLU A3814     305.226 319.591 256.570  1.00  0.00           H
ATOM   3227  HA  GLU A3814     307.091 321.664 257.188  1.00  0.00           H
ATOM   3228  HB2 GLU A3814     305.303 320.732 258.681  1.00  0.00           H
ATOM   3229  HB3 GLU A3814     306.232 319.246 258.833  1.00  0.00           H
ATOM   3230  HG2 GLU A3814     308.056 320.441 259.945  1.00  0.00           H
ATOM   3231  HG3 GLU A3814     306.531 320.665 260.795  1.00  0.00           H
ATOM   3232  N   GLY A3815     308.405 318.648 256.860  1.00  0.00           N
ATOM   3233  CA  GLY A3815     309.628 317.882 256.589  1.00  0.00           C
ATOM   3234  C   GLY A3815     310.452 318.313 255.362  1.00  0.00           C
ATOM   3235  O   GLY A3815     311.518 317.741 255.126  1.00  0.00           O
ATOM   3236  H   GLY A3815     307.533 318.133 256.878  1.00  0.00           H
ATOM   3237  HA2 GLY A3815     310.276 317.951 257.462  1.00  0.00           H
ATOM   3238  HA3 GLY A3815     309.352 316.836 256.454  1.00  0.00           H
ATOM   3239  N   LEU A3816     310.011 319.319 254.596  1.00  0.00           N
ATOM   3240  CA  LEU A3816     310.776 319.949 253.508  1.00  0.00           C
ATOM   3241  CB  LEU A3816     310.073 319.666 252.166  1.00  0.00           C
ATOM   3242  CG  LEU A3816     310.145 318.194 251.709  1.00  0.00           C
ATOM   3243  CD1 LEU A3816     309.259 317.991 250.477  1.00  0.00           C
ATOM   3244  CD2 LEU A3816     311.568 317.774 251.320  1.00  0.00           C
ATOM   3245  C   LEU A3816     311.053 321.452 253.721  1.00  0.00           C
ATOM   3246  O   LEU A3816     311.814 322.038 252.945  1.00  0.00           O
ATOM   3247  H   LEU A3816     309.106 319.719 254.827  1.00  0.00           H
ATOM   3248  HA  LEU A3816     311.766 319.498 253.475  1.00  0.00           H
ATOM   3249  HB2 LEU A3816     309.026 319.959 252.264  1.00  0.00           H
ATOM   3250  HB3 LEU A3816     310.519 320.289 251.391  1.00  0.00           H
ATOM   3251  HG  LEU A3816     309.799 317.532 252.500  1.00  0.00           H
ATOM   3252 HD11 LEU A3816     308.232 318.251 250.737  1.00  0.00           H
ATOM   3253 HD12 LEU A3816     309.282 316.945 250.176  1.00  0.00           H
ATOM   3254 HD13 LEU A3816     309.597 318.626 249.660  1.00  0.00           H
ATOM   3255 HD21 LEU A3816     311.553 316.758 250.930  1.00  0.00           H
ATOM   3256 HD22 LEU A3816     312.202 317.784 252.206  1.00  0.00           H
ATOM   3257 HD23 LEU A3816     311.969 318.456 250.573  1.00  0.00           H
ATOM   3258  N   GLY A3817     310.580 322.039 254.825  1.00  0.00           N
ATOM   3259  CA  GLY A3817     310.819 323.431 255.216  1.00  0.00           C
ATOM   3260  C   GLY A3817     309.537 324.119 255.687  1.00  0.00           C
ATOM   3261  O   GLY A3817     308.528 324.072 254.990  1.00  0.00           O
ATOM   3262  H   GLY A3817     309.986 321.488 255.440  1.00  0.00           H
ATOM   3263  HA2 GLY A3817     311.546 323.441 256.027  1.00  0.00           H
ATOM   3264  HA3 GLY A3817     311.218 324.002 254.379  1.00  0.00           H
ATOM   3265  N   MET A3818     309.620 324.815 256.826  1.00  0.00           N
ATOM   3266  CA  MET A3818     308.458 325.061 257.684  1.00  0.00           C
ATOM   3267  CB  MET A3818     308.868 325.730 259.006  1.00  0.00           C
ATOM   3268  CG  MET A3818     309.584 327.084 258.875  1.00  0.00           C
ATOM   3269  SD  MET A3818     311.384 327.037 258.576  1.00  0.00           S
ATOM   3270  CE  MET A3818     311.939 326.179 260.078  1.00  0.00           C
ATOM   3271  C   MET A3818     307.264 325.783 257.042  1.00  0.00           C
ATOM   3272  O   MET A3818     307.429 326.750 256.288  1.00  0.00           O
ATOM   3273  H   MET A3818     310.503 324.813 257.304  1.00  0.00           H
ATOM   3274  HA  MET A3818     308.099 324.070 257.938  1.00  0.00           H
ATOM   3275  HB2 MET A3818     309.500 325.048 259.567  1.00  0.00           H
ATOM   3276  HB3 MET A3818     307.964 325.879 259.599  1.00  0.00           H
ATOM   3277  HG2 MET A3818     309.424 327.626 259.807  1.00  0.00           H
ATOM   3278  HG3 MET A3818     309.107 327.659 258.081  1.00  0.00           H
ATOM   3279  HE1 MET A3818     313.026 326.205 260.134  1.00  0.00           H
ATOM   3280  HE2 MET A3818     311.516 326.664 260.958  1.00  0.00           H
ATOM   3281  HE3 MET A3818     311.614 325.138 260.055  1.00  0.00           H
ATOM   3282  N   VAL A3819     306.063 325.367 257.462  1.00  0.00           N
ATOM   3283  CA  VAL A3819     304.769 325.757 256.880  1.00  0.00           C
ATOM   3284  CB  VAL A3819     304.112 324.570 256.127  1.00  0.00           C
ATOM   3285  CG1 VAL A3819     302.927 325.028 255.260  1.00  0.00           C
ATOM   3286  CG2 VAL A3819     305.097 323.862 255.184  1.00  0.00           C
ATOM   3287  C   VAL A3819     303.877 326.447 257.930  1.00  0.00           C
ATOM   3288  O   VAL A3819     304.113 327.619 258.220  1.00  0.00           O
ATOM   3289  H   VAL A3819     306.063 324.589 258.130  1.00  0.00           H
ATOM   3290  HA  VAL A3819     304.966 326.519 256.128  1.00  0.00           H
ATOM   3291  HB  VAL A3819     303.755 323.834 256.847  1.00  0.00           H
ATOM   3292 HG11 VAL A3819     302.154 325.493 255.870  1.00  0.00           H
ATOM   3293 HG12 VAL A3819     302.481 324.164 254.766  1.00  0.00           H
ATOM   3294 HG13 VAL A3819     303.267 325.741 254.510  1.00  0.00           H
ATOM   3295 HG21 VAL A3819     304.581 323.102 254.601  1.00  0.00           H
ATOM   3296 HG22 VAL A3819     305.567 324.582 254.516  1.00  0.00           H
ATOM   3297 HG23 VAL A3819     305.873 323.363 255.765  1.00  0.00           H
ATOM   3298  N   THR A3820     302.790 325.802 258.371  1.00  0.00           N
ATOM   3299  CA  THR A3820     301.805 326.255 259.373  1.00  0.00           C
ATOM   3300  CB  THR A3820     300.997 327.479 258.865  1.00  0.00           C
ATOM   3301  OG1 THR A3820     300.839 328.466 259.861  1.00  0.00           O
ATOM   3302  CG2 THR A3820     299.618 327.206 258.267  1.00  0.00           C
ATOM   3303  C   THR A3820     300.893 325.062 259.711  1.00  0.00           C
ATOM   3304  O   THR A3820     300.772 324.131 258.912  1.00  0.00           O
ATOM   3305  H   THR A3820     302.660 324.843 258.078  1.00  0.00           H
ATOM   3306  HA  THR A3820     302.333 326.550 260.281  1.00  0.00           H
ATOM   3307  HB  THR A3820     301.582 327.950 258.075  1.00  0.00           H
ATOM   3308  HG1 THR A3820     300.168 328.173 260.528  1.00  0.00           H
ATOM   3309 HG21 THR A3820     299.241 328.114 257.799  1.00  0.00           H
ATOM   3310 HG22 THR A3820     299.682 326.413 257.523  1.00  0.00           H
ATOM   3311 HG23 THR A3820     298.925 326.911 259.054  1.00  0.00           H
ATOM   3312  N   GLU A3821     300.290 325.071 260.893  1.00  0.00           N
ATOM   3313  CA  GLU A3821     299.271 324.128 261.381  1.00  0.00           C
ATOM   3314  CB  GLU A3821     298.861 324.560 262.808  1.00  0.00           C
ATOM   3315  CG  GLU A3821     298.278 325.989 262.954  1.00  0.00           C
ATOM   3316  CD  GLU A3821     299.273 327.127 262.634  1.00  0.00           C
ATOM   3317  OE1 GLU A3821     300.454 326.980 263.018  1.00  0.00           O
ATOM   3318  OE2 GLU A3821     299.000 327.916 261.701  1.00  0.00           O
ATOM   3319  C   GLU A3821     298.020 323.984 260.481  1.00  0.00           C
ATOM   3320  O   GLU A3821     297.558 324.946 259.870  1.00  0.00           O
ATOM   3321  H   GLU A3821     300.497 325.856 261.508  1.00  0.00           H
ATOM   3322  HA  GLU A3821     299.730 323.142 261.446  1.00  0.00           H
ATOM   3323  HB2 GLU A3821     299.728 324.464 263.463  1.00  0.00           H
ATOM   3324  HB3 GLU A3821     298.114 323.853 263.174  1.00  0.00           H
ATOM   3325  HG2 GLU A3821     297.388 326.079 262.328  1.00  0.00           H
ATOM   3326  HG3 GLU A3821     297.948 326.109 263.988  1.00  0.00           H
ATOM   3327  N   GLU A3822     297.333 322.832 260.551  1.00  0.00           N
ATOM   3328  CA  GLU A3822     296.034 322.627 259.887  1.00  0.00           C
ATOM   3329  CB  GLU A3822     296.230 322.018 258.479  1.00  0.00           C
ATOM   3330  CG  GLU A3822     295.656 322.915 257.368  1.00  0.00           C
ATOM   3331  CD  GLU A3822     294.132 323.145 257.422  1.00  0.00           C
ATOM   3332  OE1 GLU A3822     293.464 322.502 258.273  1.00  0.00           O
ATOM   3333  OE2 GLU A3822     293.601 323.474 256.343  1.00  0.00           O
ATOM   3334  C   GLU A3822     295.050 321.841 260.773  1.00  0.00           C
ATOM   3335  O   GLU A3822     294.885 320.625 260.675  1.00  0.00           O
ATOM   3336  H   GLU A3822     297.737 322.039 261.033  1.00  0.00           H
ATOM   3337  HA  GLU A3822     295.577 323.607 259.748  1.00  0.00           H
ATOM   3338  HB2 GLU A3822     295.772 321.032 258.403  1.00  0.00           H
ATOM   3339  HB3 GLU A3822     297.295 321.887 258.281  1.00  0.00           H
ATOM   3340  HG2 GLU A3822     296.161 323.882 257.401  1.00  0.00           H
ATOM   3341  HG3 GLU A3822     295.904 322.448 256.411  1.00  0.00           H
ATOM   3342  N   GLY A3823     294.314 322.572 261.616  1.00  0.00           N
ATOM   3343  CA  GLY A3823     293.348 322.002 262.564  1.00  0.00           C
ATOM   3344  C   GLY A3823     292.162 321.252 261.940  1.00  0.00           C
ATOM   3345  O   GLY A3823     291.463 320.545 262.662  1.00  0.00           O
ATOM   3346  H   GLY A3823     294.488 323.565 261.650  1.00  0.00           H
ATOM   3347  HA2 GLY A3823     293.870 321.304 263.219  1.00  0.00           H
ATOM   3348  HA3 GLY A3823     292.941 322.806 263.176  1.00  0.00           H
ATOM   3349  N   SER A3824     291.959 321.319 260.620  1.00  0.00           N
ATOM   3350  CA  SER A3824     290.894 320.589 259.913  1.00  0.00           C
ATOM   3351  CB  SER A3824     290.485 321.289 258.599  1.00  0.00           C
ATOM   3352  OG  SER A3824     290.803 322.669 258.567  1.00  0.00           O
ATOM   3353  C   SER A3824     291.291 319.115 259.692  1.00  0.00           C
ATOM   3354  O   SER A3824     291.725 318.747 258.597  1.00  0.00           O
ATOM   3355  H   SER A3824     292.603 321.868 260.060  1.00  0.00           H
ATOM   3356  HA  SER A3824     290.010 320.589 260.552  1.00  0.00           H
ATOM   3357  HB2 SER A3824     289.409 321.168 258.466  1.00  0.00           H
ATOM   3358  HB3 SER A3824     290.968 320.821 257.749  1.00  0.00           H
ATOM   3359  HG  SER A3824     291.771 322.749 258.412  1.00  0.00           H
ATOM   3360  N   GLY A3825     291.426 318.363 260.792  1.00  0.00           N
ATOM   3361  CA  GLY A3825     291.840 316.949 260.821  1.00  0.00           C
ATOM   3362  C   GLY A3825     293.244 316.655 260.269  1.00  0.00           C
ATOM   3363  O   GLY A3825     293.431 315.607 259.651  1.00  0.00           O
ATOM   3364  H   GLY A3825     291.185 318.799 261.676  1.00  0.00           H
ATOM   3365  HA2 GLY A3825     291.817 316.602 261.853  1.00  0.00           H
ATOM   3366  HA3 GLY A3825     291.121 316.357 260.254  1.00  0.00           H
ATOM   3367  N   GLU A3826     294.109 317.678 260.181  1.00  0.00           N
ATOM   3368  CA  GLU A3826     295.375 317.704 259.414  1.00  0.00           C
ATOM   3369  CB  GLU A3826     296.422 316.774 260.060  1.00  0.00           C
ATOM   3370  CG  GLU A3826     296.684 317.017 261.558  1.00  0.00           C
ATOM   3371  CD  GLU A3826     297.542 318.252 261.873  1.00  0.00           C
ATOM   3372  OE1 GLU A3826     297.940 318.987 260.940  1.00  0.00           O
ATOM   3373  OE2 GLU A3826     298.018 318.328 263.035  1.00  0.00           O
ATOM   3374  C   GLU A3826     295.215 317.433 257.898  1.00  0.00           C
ATOM   3375  O   GLU A3826     296.167 317.578 257.132  1.00  0.00           O
ATOM   3376  H   GLU A3826     293.867 318.539 260.655  1.00  0.00           H
ATOM   3377  HA  GLU A3826     295.786 318.710 259.486  1.00  0.00           H
ATOM   3378  HB2 GLU A3826     296.086 315.748 259.942  1.00  0.00           H
ATOM   3379  HB3 GLU A3826     297.364 316.857 259.519  1.00  0.00           H
ATOM   3380  HG2 GLU A3826     297.195 316.133 261.940  1.00  0.00           H
ATOM   3381  HG3 GLU A3826     295.743 317.085 262.107  1.00  0.00           H
ATOM   3382  N   LYS A3827     293.991 317.141 257.427  1.00  0.00           N
ATOM   3383  CA  LYS A3827     293.672 316.518 256.131  1.00  0.00           C
ATOM   3384  CB  LYS A3827     293.793 317.531 254.978  1.00  0.00           C
ATOM   3385  CG  LYS A3827     292.461 318.272 254.768  1.00  0.00           C
ATOM   3386  CD  LYS A3827     292.669 319.745 254.397  1.00  0.00           C
ATOM   3387  CE  LYS A3827     292.630 320.683 255.611  1.00  0.00           C
ATOM   3388  NZ  LYS A3827     293.346 320.174 256.808  1.00  0.00           N
ATOM   3389  C   LYS A3827     294.346 315.164 255.876  1.00  0.00           C
ATOM   3390  O   LYS A3827     294.263 314.671 254.755  1.00  0.00           O
ATOM   3391  H   LYS A3827     293.264 317.065 258.133  1.00  0.00           H
ATOM   3392  HA  LYS A3827     292.620 316.225 256.190  1.00  0.00           H
ATOM   3393  HB2 LYS A3827     294.041 317.027 254.043  1.00  0.00           H
ATOM   3394  HB3 LYS A3827     294.602 318.229 255.188  1.00  0.00           H
ATOM   3395  HG2 LYS A3827     291.920 317.774 253.962  1.00  0.00           H
ATOM   3396  HG3 LYS A3827     291.841 318.217 255.663  1.00  0.00           H
ATOM   3397  HD2 LYS A3827     293.612 319.869 253.864  1.00  0.00           H
ATOM   3398  HD3 LYS A3827     291.862 320.047 253.726  1.00  0.00           H
ATOM   3399  HE2 LYS A3827     293.045 321.650 255.314  1.00  0.00           H
ATOM   3400  HE3 LYS A3827     291.583 320.853 255.874  1.00  0.00           H
ATOM   3401  HZ1 LYS A3827     293.393 320.920 257.505  1.00  0.00           H
ATOM   3402  HZ2 LYS A3827     294.283 319.867 256.598  1.00  0.00           H
ATOM   3403  HZ3 LYS A3827     292.832 319.409 257.243  1.00  0.00           H
ATOM   3404  N   VAL A3828     294.746 314.458 256.940  1.00  0.00           N
ATOM   3405  CA  VAL A3828     294.631 312.986 256.955  1.00  0.00           C
ATOM   3406  CB  VAL A3828     295.567 312.341 257.998  1.00  0.00           C
ATOM   3407  CG1 VAL A3828     295.264 312.715 259.447  1.00  0.00           C
ATOM   3408  CG2 VAL A3828     295.505 310.814 257.933  1.00  0.00           C
ATOM   3409  C   VAL A3828     293.171 312.566 257.161  1.00  0.00           C
ATOM   3410  O   VAL A3828     292.711 311.657 256.478  1.00  0.00           O
ATOM   3411  H   VAL A3828     294.696 314.928 257.834  1.00  0.00           H
ATOM   3412  HA  VAL A3828     294.929 312.599 255.983  1.00  0.00           H
ATOM   3413  HB  VAL A3828     296.588 312.651 257.774  1.00  0.00           H
ATOM   3414 HG11 VAL A3828     296.043 312.315 260.092  1.00  0.00           H
ATOM   3415 HG12 VAL A3828     294.303 312.314 259.768  1.00  0.00           H
ATOM   3416 HG13 VAL A3828     295.252 313.792 259.568  1.00  0.00           H
ATOM   3417 HG21 VAL A3828     295.811 310.475 256.949  1.00  0.00           H
ATOM   3418 HG22 VAL A3828     296.159 310.376 258.686  1.00  0.00           H
ATOM   3419 HG23 VAL A3828     294.491 310.470 258.118  1.00  0.00           H
ATOM   3420  N   LEU A3829     292.424 313.324 257.972  1.00  0.00           N
ATOM   3421  CA  LEU A3829     291.021 313.104 258.328  1.00  0.00           C
ATOM   3422  CB  LEU A3829     290.995 312.679 259.817  1.00  0.00           C
ATOM   3423  CG  LEU A3829     289.724 311.972 260.327  1.00  0.00           C
ATOM   3424  CD1 LEU A3829     289.492 310.615 259.656  1.00  0.00           C
ATOM   3425  CD2 LEU A3829     289.848 311.718 261.830  1.00  0.00           C
ATOM   3426  C   LEU A3829     290.188 314.373 258.038  1.00  0.00           C
ATOM   3427  O   LEU A3829     290.736 315.461 257.848  1.00  0.00           O
ATOM   3428  H   LEU A3829     292.877 314.089 258.458  1.00  0.00           H
ATOM   3429  HA  LEU A3829     290.628 312.294 257.712  1.00  0.00           H
ATOM   3430  HB2 LEU A3829     291.834 312.010 260.005  1.00  0.00           H
ATOM   3431  HB3 LEU A3829     291.163 313.571 260.424  1.00  0.00           H
ATOM   3432  HG  LEU A3829     288.858 312.609 260.156  1.00  0.00           H
ATOM   3433 HD21 LEU A3829     289.974 312.668 262.353  1.00  0.00           H
ATOM   3434 HD22 LEU A3829     288.941 311.242 262.202  1.00  0.00           H
ATOM   3435 HD23 LEU A3829     290.705 311.077 262.040  1.00  0.00           H
ATOM   3436 HD11 LEU A3829     288.572 310.175 260.040  1.00  0.00           H
ATOM   3437 HD12 LEU A3829     290.318 309.940 259.866  1.00  0.00           H
ATOM   3438 HD13 LEU A3829     289.386 310.735 258.580  1.00  0.00           H
ATOM   3439  N   GLN A3830     288.861 314.243 258.029  1.00  0.00           N
ATOM   3440  CA  GLN A3830     287.889 315.341 257.904  1.00  0.00           C
ATOM   3441  CB  GLN A3830     287.335 315.385 256.464  1.00  0.00           C
ATOM   3442  CG  GLN A3830     288.262 316.075 255.446  1.00  0.00           C
ATOM   3443  CD  GLN A3830     288.395 317.599 255.574  1.00  0.00           C
ATOM   3444  OE1 GLN A3830     289.309 318.203 255.031  1.00  0.00           O
ATOM   3445  NE2 GLN A3830     287.479 318.324 256.179  1.00  0.00           N
ATOM   3446  C   GLN A3830     286.741 315.167 258.913  1.00  0.00           C
ATOM   3447  O   GLN A3830     286.489 314.051 259.359  1.00  0.00           O
ATOM   3448  H   GLN A3830     288.478 313.324 258.206  1.00  0.00           H
ATOM   3449  HA  GLN A3830     288.373 316.292 258.129  1.00  0.00           H
ATOM   3450  HB2 GLN A3830     286.370 315.887 256.449  1.00  0.00           H
ATOM   3451  HB3 GLN A3830     287.154 314.361 256.133  1.00  0.00           H
ATOM   3452  HG2 GLN A3830     289.255 315.630 255.503  1.00  0.00           H
ATOM   3453  HG3 GLN A3830     287.864 315.872 254.452  1.00  0.00           H
ATOM   3454 HE21 GLN A3830     286.589 317.939 256.518  1.00  0.00           H
ATOM   3455 HE22 GLN A3830     287.596 319.314 256.156  1.00  0.00           H
ATOM   3456  N   ASP A3831     286.018 316.252 259.205  1.00  0.00           N
ATOM   3457  CA  ASP A3831     284.617 316.269 259.670  1.00  0.00           C
ATOM   3458  CB  ASP A3831     283.642 316.249 258.465  1.00  0.00           C
ATOM   3459  CG  ASP A3831     283.899 317.296 257.357  1.00  0.00           C
ATOM   3460  OD1 ASP A3831     285.002 317.898 257.313  1.00  0.00           O
ATOM   3461  OD2 ASP A3831     282.989 317.486 256.520  1.00  0.00           O
ATOM   3462  C   ASP A3831     284.269 315.255 260.790  1.00  0.00           C
ATOM   3463  O   ASP A3831     283.256 314.554 260.739  1.00  0.00           O
ATOM   3464  H   ASP A3831     286.252 317.084 258.675  1.00  0.00           H
ATOM   3465  HA  ASP A3831     284.478 317.245 260.136  1.00  0.00           H
ATOM   3466  HB2 ASP A3831     283.675 315.258 258.010  1.00  0.00           H
ATOM   3467  HB3 ASP A3831     282.634 316.411 258.846  1.00  0.00           H
ATOM   3468  N   ASP A3832     285.180 315.078 261.750  1.00  0.00           N
ATOM   3469  CA  ASP A3832     285.179 313.922 262.658  1.00  0.00           C
ATOM   3470  CB  ASP A3832     286.618 313.574 263.069  1.00  0.00           C
ATOM   3471  CG  ASP A3832     287.439 314.743 263.613  1.00  0.00           C
ATOM   3472  OD1 ASP A3832     286.892 315.527 264.417  1.00  0.00           O
ATOM   3473  OD2 ASP A3832     288.676 314.592 263.666  1.00  0.00           O
ATOM   3474  C   ASP A3832     284.225 314.065 263.860  1.00  0.00           C
ATOM   3475  O   ASP A3832     283.509 313.107 264.151  1.00  0.00           O
ATOM   3476  H   ASP A3832     286.022 315.629 261.697  1.00  0.00           H
ATOM   3477  HA  ASP A3832     284.818 313.060 262.096  1.00  0.00           H
ATOM   3478  HB2 ASP A3832     287.129 313.182 262.188  1.00  0.00           H
ATOM   3479  HB3 ASP A3832     286.592 312.777 263.814  1.00  0.00           H
ATOM   3480  N   GLU A3833     283.991 315.287 264.359  1.00  0.00           N
ATOM   3481  CA  GLU A3833     282.873 315.587 265.275  1.00  0.00           C
ATOM   3482  CB  GLU A3833     282.910 317.058 265.745  1.00  0.00           C
ATOM   3483  CG  GLU A3833     281.769 317.385 266.737  1.00  0.00           C
ATOM   3484  CD  GLU A3833     281.681 318.868 267.142  1.00  0.00           C
ATOM   3485  OE1 GLU A3833     281.982 319.727 266.283  1.00  0.00           O
ATOM   3486  OE2 GLU A3833     281.056 319.142 268.198  1.00  0.00           O
ATOM   3487  C   GLU A3833     281.525 315.264 264.613  1.00  0.00           C
ATOM   3488  O   GLU A3833     280.789 314.428 265.123  1.00  0.00           O
ATOM   3489  H   GLU A3833     284.688 315.999 264.179  1.00  0.00           H
ATOM   3490  HA  GLU A3833     282.960 314.948 266.155  1.00  0.00           H
ATOM   3491  HB2 GLU A3833     282.828 317.701 264.868  1.00  0.00           H
ATOM   3492  HB3 GLU A3833     283.867 317.253 266.230  1.00  0.00           H
ATOM   3493  HG2 GLU A3833     280.811 317.110 266.291  1.00  0.00           H
ATOM   3494  HG3 GLU A3833     281.907 316.771 267.630  1.00  0.00           H
ATOM   3495  N   PHE A3834     281.321 315.726 263.374  1.00  0.00           N
ATOM   3496  CA  PHE A3834     280.140 315.425 262.552  1.00  0.00           C
ATOM   3497  CB  PHE A3834     280.227 316.274 261.273  1.00  0.00           C
ATOM   3498  CG  PHE A3834     279.305 315.840 260.150  1.00  0.00           C
ATOM   3499  CD1 PHE A3834     277.923 316.100 260.224  1.00  0.00           C
ATOM   3500  CD2 PHE A3834     279.825 315.131 259.050  1.00  0.00           C
ATOM   3501  CE1 PHE A3834     277.071 315.660 259.196  1.00  0.00           C
ATOM   3502  CE2 PHE A3834     278.971 314.693 258.024  1.00  0.00           C
ATOM   3503  CZ  PHE A3834     277.593 314.954 258.100  1.00  0.00           C
ATOM   3504  C   PHE A3834     279.979 313.923 262.237  1.00  0.00           C
ATOM   3505  O   PHE A3834     278.861 313.408 262.200  1.00  0.00           O
ATOM   3506  H   PHE A3834     282.026 316.332 262.988  1.00  0.00           H
ATOM   3507  HA  PHE A3834     279.248 315.736 263.096  1.00  0.00           H
ATOM   3508  HB2 PHE A3834     281.251 316.248 260.900  1.00  0.00           H
ATOM   3509  HB3 PHE A3834     280.007 317.311 261.529  1.00  0.00           H
ATOM   3510  HD1 PHE A3834     277.515 316.598 261.093  1.00  0.00           H
ATOM   3511  HD2 PHE A3834     280.879 314.892 259.008  1.00  0.00           H
ATOM   3512  HE1 PHE A3834     276.009 315.828 259.271  1.00  0.00           H
ATOM   3513  HE2 PHE A3834     279.378 314.122 257.202  1.00  0.00           H
ATOM   3514  HZ  PHE A3834     276.931 314.580 257.340  1.00  0.00           H
ATOM   3515  N   THR A3835     281.089 313.190 262.107  1.00  0.00           N
ATOM   3516  CA  THR A3835     281.078 311.730 261.936  1.00  0.00           C
ATOM   3517  CB  THR A3835     282.463 311.220 261.497  1.00  0.00           C
ATOM   3518  OG1 THR A3835     282.865 311.846 260.296  1.00  0.00           O
ATOM   3519  CG2 THR A3835     282.482 309.716 261.221  1.00  0.00           C
ATOM   3520  C   THR A3835     280.615 311.020 263.215  1.00  0.00           C
ATOM   3521  O   THR A3835     279.735 310.163 263.153  1.00  0.00           O
ATOM   3522  H   THR A3835     281.978 313.671 262.161  1.00  0.00           H
ATOM   3523  HA  THR A3835     280.366 311.477 261.151  1.00  0.00           H
ATOM   3524  HB  THR A3835     283.197 311.438 262.272  1.00  0.00           H
ATOM   3525  HG1 THR A3835     282.957 312.802 260.468  1.00  0.00           H
ATOM   3526 HG21 THR A3835     283.465 309.429 260.846  1.00  0.00           H
ATOM   3527 HG22 THR A3835     281.723 309.464 260.482  1.00  0.00           H
ATOM   3528 HG23 THR A3835     282.291 309.163 262.141  1.00  0.00           H
ATOM   3529  N   CYS A3836     281.102 311.440 264.388  1.00  0.00           N
ATOM   3530  CA  CYS A3836     280.657 310.916 265.685  1.00  0.00           C
ATOM   3531  CB  CYS A3836     281.583 311.440 266.794  1.00  0.00           C
ATOM   3532  SG  CYS A3836     283.298 310.919 266.505  1.00  0.00           S
ATOM   3533  C   CYS A3836     279.197 311.290 265.996  1.00  0.00           C
ATOM   3534  O   CYS A3836     278.422 310.431 266.407  1.00  0.00           O
ATOM   3535  H   CYS A3836     281.773 312.203 264.388  1.00  0.00           H
ATOM   3536  HA  CYS A3836     280.717 309.828 265.670  1.00  0.00           H
ATOM   3537  HB2 CYS A3836     281.535 312.530 266.835  1.00  0.00           H
ATOM   3538  HB3 CYS A3836     281.249 311.041 267.754  1.00  0.00           H
ATOM   3539  HG  CYS A3836     283.545 311.777 265.500  1.00  0.00           H
ATOM   3540  N   ASP A3837     278.812 312.528 265.688  1.00  0.00           N
ATOM   3541  CA  ASP A3837     277.477 313.119 265.829  1.00  0.00           C
ATOM   3542  CB  ASP A3837     277.613 314.581 265.359  1.00  0.00           C
ATOM   3543  CG  ASP A3837     276.353 315.436 265.419  1.00  0.00           C
ATOM   3544  OD1 ASP A3837     275.433 315.086 266.184  1.00  0.00           O
ATOM   3545  OD2 ASP A3837     276.314 316.451 264.686  1.00  0.00           O
ATOM   3546  C   ASP A3837     276.412 312.348 265.027  1.00  0.00           C
ATOM   3547  O   ASP A3837     275.467 311.818 265.610  1.00  0.00           O
ATOM   3548  H   ASP A3837     279.537 313.160 265.361  1.00  0.00           H
ATOM   3549  HA  ASP A3837     277.178 313.115 266.877  1.00  0.00           H
ATOM   3550  HB2 ASP A3837     278.371 315.074 265.970  1.00  0.00           H
ATOM   3551  HB3 ASP A3837     277.958 314.573 264.329  1.00  0.00           H
ATOM   3552  N   LEU A3838     276.720 311.985 263.774  1.00  0.00           N
ATOM   3553  CA  LEU A3838     275.869 311.116 262.952  1.00  0.00           C
ATOM   3554  CB  LEU A3838     276.527 310.967 261.566  1.00  0.00           C
ATOM   3555  CG  LEU A3838     275.794 310.012 260.605  1.00  0.00           C
ATOM   3556  CD1 LEU A3838     274.409 310.530 260.211  1.00  0.00           C
ATOM   3557  CD2 LEU A3838     276.614 309.844 259.329  1.00  0.00           C
ATOM   3558  C   LEU A3838     275.599 309.747 263.601  1.00  0.00           C
ATOM   3559  O   LEU A3838     274.452 309.291 263.621  1.00  0.00           O
ATOM   3560  H   LEU A3838     277.556 312.384 263.356  1.00  0.00           H
ATOM   3561  HA  LEU A3838     274.904 311.609 262.835  1.00  0.00           H
ATOM   3562  HB2 LEU A3838     276.604 311.953 261.105  1.00  0.00           H
ATOM   3563  HB3 LEU A3838     277.540 310.590 261.709  1.00  0.00           H
ATOM   3564  HG  LEU A3838     275.686 309.027 261.059  1.00  0.00           H
ATOM   3565 HD11 LEU A3838     273.774 310.580 261.096  1.00  0.00           H
ATOM   3566 HD12 LEU A3838     274.496 311.524 259.773  1.00  0.00           H
ATOM   3567 HD13 LEU A3838     273.955 309.847 259.496  1.00  0.00           H
ATOM   3568 HD21 LEU A3838     277.574 309.388 259.577  1.00  0.00           H
ATOM   3569 HD22 LEU A3838     276.086 309.200 258.631  1.00  0.00           H
ATOM   3570 HD23 LEU A3838     276.794 310.820 258.881  1.00  0.00           H
ATOM   3571  N   PHE A3839     276.631 309.080 264.123  1.00  0.00           N
ATOM   3572  CA  PHE A3839     276.478 307.761 264.746  1.00  0.00           C
ATOM   3573  CB  PHE A3839     277.817 307.012 264.713  1.00  0.00           C
ATOM   3574  CG  PHE A3839     278.227 306.573 263.318  1.00  0.00           C
ATOM   3575  CD1 PHE A3839     277.424 305.659 262.607  1.00  0.00           C
ATOM   3576  CD2 PHE A3839     279.404 307.067 262.725  1.00  0.00           C
ATOM   3577  CE1 PHE A3839     277.775 305.274 261.302  1.00  0.00           C
ATOM   3578  CE2 PHE A3839     279.750 306.690 261.415  1.00  0.00           C
ATOM   3579  CZ  PHE A3839     278.929 305.803 260.699  1.00  0.00           C
ATOM   3580  C   PHE A3839     275.863 307.820 266.152  1.00  0.00           C
ATOM   3581  O   PHE A3839     274.937 307.056 266.423  1.00  0.00           O
ATOM   3582  H   PHE A3839     277.548 309.512 264.097  1.00  0.00           H
ATOM   3583  HA  PHE A3839     275.774 307.185 264.148  1.00  0.00           H
ATOM   3584  HB2 PHE A3839     278.593 307.646 265.145  1.00  0.00           H
ATOM   3585  HB3 PHE A3839     277.736 306.117 265.326  1.00  0.00           H
ATOM   3586  HD1 PHE A3839     276.530 305.256 263.059  1.00  0.00           H
ATOM   3587  HD2 PHE A3839     280.046 307.737 263.275  1.00  0.00           H
ATOM   3588  HE1 PHE A3839     277.151 304.580 260.760  1.00  0.00           H
ATOM   3589  HE2 PHE A3839     280.652 307.080 260.963  1.00  0.00           H
ATOM   3590  HZ  PHE A3839     279.188 305.524 259.690  1.00  0.00           H
ATOM   3591  N   ARG A3840     276.173 308.841 266.962  1.00  0.00           N
ATOM   3592  CA  ARG A3840     275.509 309.083 268.256  1.00  0.00           C
ATOM   3593  CB  ARG A3840     276.313 310.126 269.059  1.00  0.00           C
ATOM   3594  CG  ARG A3840     275.787 310.407 270.481  1.00  0.00           C
ATOM   3595  CD  ARG A3840     275.797 309.205 271.433  1.00  0.00           C
ATOM   3596  NE  ARG A3840     275.094 309.533 272.693  1.00  0.00           N
ATOM   3597  CZ  ARG A3840     274.252 308.751 273.347  1.00  0.00           C
ATOM   3598  NH1 ARG A3840     274.067 307.503 273.055  1.00  0.00           N
ATOM   3599  NH2 ARG A3840     273.501 309.215 274.297  1.00  0.00           N
ATOM   3600  C   ARG A3840     274.036 309.469 268.085  1.00  0.00           C
ATOM   3601  O   ARG A3840     273.207 308.983 268.848  1.00  0.00           O
ATOM   3602  H   ARG A3840     276.888 309.497 266.655  1.00  0.00           H
ATOM   3603  HA  ARG A3840     275.510 308.145 268.809  1.00  0.00           H
ATOM   3604  HB2 ARG A3840     277.348 309.788 269.139  1.00  0.00           H
ATOM   3605  HB3 ARG A3840     276.316 311.066 268.504  1.00  0.00           H
ATOM   3606  HG2 ARG A3840     274.762 310.758 270.418  1.00  0.00           H
ATOM   3607  HG3 ARG A3840     276.388 311.203 270.921  1.00  0.00           H
ATOM   3608  HD2 ARG A3840     276.828 308.907 271.641  1.00  0.00           H
ATOM   3609  HD3 ARG A3840     275.288 308.381 270.937  1.00  0.00           H
ATOM   3610  HE  ARG A3840     275.188 310.466 273.049  1.00  0.00           H
ATOM   3611 HH11 ARG A3840     274.680 307.034 272.402  1.00  0.00           H
ATOM   3612 HH12 ARG A3840     273.313 307.021 273.552  1.00  0.00           H
ATOM   3613 HH21 ARG A3840     273.405 310.209 274.455  1.00  0.00           H
ATOM   3614 HH22 ARG A3840     272.773 308.572 274.622  1.00  0.00           H
ATOM   3615  N   PHE A3841     273.671 310.142 266.991  1.00  0.00           N
ATOM   3616  CA  PHE A3841     272.277 310.403 266.621  1.00  0.00           C
ATOM   3617  CB  PHE A3841     272.224 311.428 265.477  1.00  0.00           C
ATOM   3618  CG  PHE A3841     270.818 311.742 265.000  1.00  0.00           C
ATOM   3619  CD1 PHE A3841     270.022 312.653 265.718  1.00  0.00           C
ATOM   3620  CD2 PHE A3841     270.296 311.109 263.856  1.00  0.00           C
ATOM   3621  CE1 PHE A3841     268.706 312.923 265.300  1.00  0.00           C
ATOM   3622  CE2 PHE A3841     268.982 311.381 263.435  1.00  0.00           C
ATOM   3623  CZ  PHE A3841     268.184 312.285 264.161  1.00  0.00           C
ATOM   3624  C   PHE A3841     271.533 309.114 266.247  1.00  0.00           C
ATOM   3625  O   PHE A3841     270.475 308.837 266.806  1.00  0.00           O
ATOM   3626  H   PHE A3841     274.404 310.558 266.423  1.00  0.00           H
ATOM   3627  HA  PHE A3841     271.762 310.831 267.481  1.00  0.00           H
ATOM   3628  HB2 PHE A3841     272.693 312.357 265.805  1.00  0.00           H
ATOM   3629  HB3 PHE A3841     272.807 311.057 264.635  1.00  0.00           H
ATOM   3630  HD1 PHE A3841     270.426 313.137 266.596  1.00  0.00           H
ATOM   3631  HD2 PHE A3841     270.909 310.409 263.305  1.00  0.00           H
ATOM   3632  HE1 PHE A3841     268.096 313.613 265.863  1.00  0.00           H
ATOM   3633  HE2 PHE A3841     268.589 310.891 262.558  1.00  0.00           H
ATOM   3634  HZ  PHE A3841     267.170 312.487 263.849  1.00  0.00           H
ATOM   3635  N   LEU A3842     272.135 308.256 265.413  1.00  0.00           N
ATOM   3636  CA  LEU A3842     271.577 306.945 265.048  1.00  0.00           C
ATOM   3637  CB  LEU A3842     272.487 306.299 263.990  1.00  0.00           C
ATOM   3638  CG  LEU A3842     272.378 306.943 262.597  1.00  0.00           C
ATOM   3639  CD1 LEU A3842     273.529 306.473 261.711  1.00  0.00           C
ATOM   3640  CD2 LEU A3842     271.063 306.553 261.921  1.00  0.00           C
ATOM   3641  C   LEU A3842     271.410 306.005 266.255  1.00  0.00           C
ATOM   3642  O   LEU A3842     270.361 305.370 266.392  1.00  0.00           O
ATOM   3643  H   LEU A3842     273.033 308.526 265.023  1.00  0.00           H
ATOM   3644  HA  LEU A3842     270.581 307.091 264.633  1.00  0.00           H
ATOM   3645  HB2 LEU A3842     273.519 306.360 264.333  1.00  0.00           H
ATOM   3646  HB3 LEU A3842     272.240 305.240 263.908  1.00  0.00           H
ATOM   3647  HG  LEU A3842     272.418 308.028 262.671  1.00  0.00           H
ATOM   3648 HD11 LEU A3842     273.453 306.927 260.725  1.00  0.00           H
ATOM   3649 HD12 LEU A3842     273.514 305.386 261.623  1.00  0.00           H
ATOM   3650 HD13 LEU A3842     274.476 306.781 262.154  1.00  0.00           H
ATOM   3651 HD21 LEU A3842     271.087 306.850 260.876  1.00  0.00           H
ATOM   3652 HD22 LEU A3842     270.935 305.475 261.992  1.00  0.00           H
ATOM   3653 HD23 LEU A3842     270.232 307.050 262.419  1.00  0.00           H
ATOM   3654  N   GLN A3843     272.366 306.035 267.185  1.00  0.00           N
ATOM   3655  CA  GLN A3843     272.303 305.344 268.473  1.00  0.00           C
ATOM   3656  CB  GLN A3843     273.669 305.513 269.164  1.00  0.00           C
ATOM   3657  CG  GLN A3843     273.839 304.592 270.375  1.00  0.00           C
ATOM   3658  CD  GLN A3843     275.104 304.861 271.181  1.00  0.00           C
ATOM   3659  OE1 GLN A3843     275.606 305.973 271.249  1.00  0.00           O
ATOM   3660  NE2 GLN A3843     275.603 303.901 271.922  1.00  0.00           N
ATOM   3661  C   GLN A3843     271.150 305.878 269.345  1.00  0.00           C
ATOM   3662  O   GLN A3843     270.316 305.106 269.815  1.00  0.00           O
ATOM   3663  H   GLN A3843     273.208 306.563 266.978  1.00  0.00           H
ATOM   3664  HA  GLN A3843     272.128 304.282 268.292  1.00  0.00           H
ATOM   3665  HB2 GLN A3843     274.467 305.289 268.456  1.00  0.00           H
ATOM   3666  HB3 GLN A3843     273.778 306.548 269.483  1.00  0.00           H
ATOM   3667  HG2 GLN A3843     272.986 304.704 271.043  1.00  0.00           H
ATOM   3668  HG3 GLN A3843     273.881 303.569 270.017  1.00  0.00           H
ATOM   3669 HE21 GLN A3843     275.206 302.970 271.899  1.00  0.00           H
ATOM   3670 HE22 GLN A3843     276.347 304.136 272.554  1.00  0.00           H
ATOM   3671  N   LEU A3844     270.975 307.202 269.396  1.00  0.00           N
ATOM   3672  CA  LEU A3844     269.936 307.876 270.179  1.00  0.00           C
ATOM   3673  CB  LEU A3844     270.271 309.372 270.266  1.00  0.00           C
ATOM   3674  CG  LEU A3844     271.211 309.682 271.436  1.00  0.00           C
ATOM   3675  CD1 LEU A3844     271.783 311.088 271.295  1.00  0.00           C
ATOM   3676  CD2 LEU A3844     270.436 309.627 272.751  1.00  0.00           C
ATOM   3677  C   LEU A3844     268.500 307.684 269.676  1.00  0.00           C
ATOM   3678  O   LEU A3844     267.572 307.731 270.485  1.00  0.00           O
ATOM   3679  H   LEU A3844     271.687 307.787 268.969  1.00  0.00           H
ATOM   3680  HA  LEU A3844     269.953 307.449 271.177  1.00  0.00           H
ATOM   3681  HB2 LEU A3844     269.358 309.937 270.406  1.00  0.00           H
ATOM   3682  HB3 LEU A3844     270.714 309.702 269.328  1.00  0.00           H
ATOM   3683  HG  LEU A3844     272.031 308.966 271.455  1.00  0.00           H
ATOM   3684 HD21 LEU A3844     271.110 309.811 273.580  1.00  0.00           H
ATOM   3685 HD22 LEU A3844     269.640 310.363 272.761  1.00  0.00           H
ATOM   3686 HD23 LEU A3844     270.000 308.644 272.905  1.00  0.00           H
ATOM   3687 HD11 LEU A3844     272.512 311.260 272.083  1.00  0.00           H
ATOM   3688 HD12 LEU A3844     270.989 311.827 271.372  1.00  0.00           H
ATOM   3689 HD13 LEU A3844     272.277 311.178 270.330  1.00  0.00           H
ATOM   3690  N   LEU A3845     268.298 307.336 268.402  1.00  0.00           N
ATOM   3691  CA  LEU A3845     266.990 306.870 267.915  1.00  0.00           C
ATOM   3692  CB  LEU A3845     267.004 306.761 266.377  1.00  0.00           C
ATOM   3693  CG  LEU A3845     267.308 308.069 265.621  1.00  0.00           C
ATOM   3694  CD1 LEU A3845     267.326 307.811 264.113  1.00  0.00           C
ATOM   3695  CD2 LEU A3845     266.301 309.185 265.909  1.00  0.00           C
ATOM   3696  C   LEU A3845     266.570 305.530 268.553  1.00  0.00           C
ATOM   3697  O   LEU A3845     265.374 305.253 268.653  1.00  0.00           O
ATOM   3698  H   LEU A3845     269.097 307.339 267.777  1.00  0.00           H
ATOM   3699  HA  LEU A3845     266.232 307.597 268.206  1.00  0.00           H
ATOM   3700  HB2 LEU A3845     266.031 306.393 266.053  1.00  0.00           H
ATOM   3701  HB3 LEU A3845     267.749 306.016 266.094  1.00  0.00           H
ATOM   3702  HG  LEU A3845     268.290 308.425 265.899  1.00  0.00           H
ATOM   3703 HD21 LEU A3845     266.559 310.068 265.327  1.00  0.00           H
ATOM   3704 HD22 LEU A3845     265.294 308.863 265.666  1.00  0.00           H
ATOM   3705 HD23 LEU A3845     266.351 309.457 266.963  1.00  0.00           H
ATOM   3706 HD11 LEU A3845     267.618 308.723 263.597  1.00  0.00           H
ATOM   3707 HD12 LEU A3845     268.063 307.038 263.895  1.00  0.00           H
ATOM   3708 HD13 LEU A3845     266.344 307.489 263.777  1.00  0.00           H
ATOM   3709  N   CYS A3846     267.538 304.728 269.009  1.00  0.00           N
ATOM   3710  CA  CYS A3846     267.337 303.394 269.582  1.00  0.00           C
ATOM   3711  CB  CYS A3846     268.355 302.442 268.941  1.00  0.00           C
ATOM   3712  SG  CYS A3846     268.177 302.427 267.131  1.00  0.00           S
ATOM   3713  C   CYS A3846     267.459 303.333 271.117  1.00  0.00           C
ATOM   3714  O   CYS A3846     266.769 302.510 271.718  1.00  0.00           O
ATOM   3715  H   CYS A3846     268.496 305.045 268.921  1.00  0.00           H
ATOM   3716  HA  CYS A3846     266.340 303.038 269.328  1.00  0.00           H
ATOM   3717  HB2 CYS A3846     269.371 302.740 269.209  1.00  0.00           H
ATOM   3718  HB3 CYS A3846     268.191 301.442 269.337  1.00  0.00           H
ATOM   3719  HG  CYS A3846     268.874 303.556 266.912  1.00  0.00           H
ATOM   3720  N   GLU A3847     268.292 304.210 271.702  1.00  0.00           N
ATOM   3721  CA  GLU A3847     268.904 304.152 273.049  1.00  0.00           C
ATOM   3722  CB  GLU A3847     269.125 305.592 273.569  1.00  0.00           C
ATOM   3723  CG  GLU A3847     269.849 305.699 274.925  1.00  0.00           C
ATOM   3724  CD  GLU A3847     270.665 307.003 275.053  1.00  0.00           C
ATOM   3725  OE1 GLU A3847     270.148 308.007 275.602  1.00  0.00           O
ATOM   3726  OE2 GLU A3847     271.756 307.080 274.442  1.00  0.00           O
ATOM   3727  C   GLU A3847     268.194 303.243 274.071  1.00  0.00           C
ATOM   3728  O   GLU A3847     267.059 303.492 274.494  1.00  0.00           O
ATOM   3729  H   GLU A3847     268.808 304.788 271.050  1.00  0.00           H
ATOM   3730  HA  GLU A3847     269.902 303.728 272.916  1.00  0.00           H
ATOM   3731  HB2 GLU A3847     269.730 306.103 272.823  1.00  0.00           H
ATOM   3732  HB3 GLU A3847     268.170 306.114 273.638  1.00  0.00           H
ATOM   3733  HG2 GLU A3847     270.535 304.855 275.022  1.00  0.00           H
ATOM   3734  HG3 GLU A3847     269.116 305.628 275.731  1.00  0.00           H
ATOM   3735  N   GLY A3848     268.872 302.147 274.414  1.00  0.00           N
ATOM   3736  CA  GLY A3848     268.346 300.991 275.116  1.00  0.00           C
ATOM   3737  C   GLY A3848     267.435 300.152 274.221  1.00  0.00           C
ATOM   3738  O   GLY A3848     267.849 299.197 273.563  1.00  0.00           O
ATOM   3739  H   GLY A3848     269.794 301.992 274.002  1.00  0.00           H
ATOM   3740  HA2 GLY A3848     269.182 300.366 275.433  1.00  0.00           H
ATOM   3741  HA3 GLY A3848     267.803 301.318 276.001  1.00  0.00           H
ATOM   3742  N   HIS A3849     266.133 300.370 274.389  1.00  0.00           N
ATOM   3743  CA  HIS A3849     265.117 299.326 274.202  1.00  0.00           C
ATOM   3744  ND1 HIS A3849     266.358 296.886 276.004  1.00  0.00           N
ATOM   3745  CG  HIS A3849     265.839 298.138 276.326  1.00  0.00           C
ATOM   3746  CB  HIS A3849     264.690 298.790 275.586  1.00  0.00           C
ATOM   3747  NE2 HIS A3849     267.719 297.864 277.445  1.00  0.00           N
ATOM   3748  CD2 HIS A3849     266.675 298.742 277.226  1.00  0.00           C
ATOM   3749  CE1 HIS A3849     267.512 296.778 276.683  1.00  0.00           C
ATOM   3750  C   HIS A3849     263.966 299.752 273.281  1.00  0.00           C
ATOM   3751  O   HIS A3849     262.867 299.194 273.354  1.00  0.00           O
ATOM   3752  H   HIS A3849     265.886 301.210 274.892  1.00  0.00           H
ATOM   3753  HA  HIS A3849     265.579 298.483 273.684  1.00  0.00           H
ATOM   3754  HB2 HIS A3849     264.285 299.605 276.187  1.00  0.00           H
ATOM   3755  HB3 HIS A3849     263.912 298.038 275.456  1.00  0.00           H
ATOM   3756  HD2 HIS A3849     266.604 299.758 277.585  1.00  0.00           H
ATOM   3757  HE1 HIS A3849     268.220 295.967 276.574  1.00  0.00           H
ATOM   3758  HE2 HIS A3849     268.580 298.046 277.958  1.00  0.00           H
ATOM   3759  N   ASN A3850     264.192 300.724 272.385  1.00  0.00           N
ATOM   3760  CA  ASN A3850     263.207 301.111 271.369  1.00  0.00           C
ATOM   3761  CB  ASN A3850     263.467 302.541 270.870  1.00  0.00           C
ATOM   3762  CG  ASN A3850     262.220 303.119 270.214  1.00  0.00           C
ATOM   3763  OD1 ASN A3850     261.456 302.445 269.532  1.00  0.00           O
ATOM   3764  ND2 ASN A3850     261.853 304.324 270.572  1.00  0.00           N
ATOM   3765  C   ASN A3850     263.103 300.068 270.236  1.00  0.00           C
ATOM   3766  O   ASN A3850     263.447 300.317 269.078  1.00  0.00           O
ATOM   3767  H   ASN A3850     265.118 301.144 272.348  1.00  0.00           H
ATOM   3768  HA  ASN A3850     262.233 301.130 271.861  1.00  0.00           H
ATOM   3769  HB2 ASN A3850     263.746 303.167 271.718  1.00  0.00           H
ATOM   3770  HB3 ASN A3850     264.290 302.559 270.158  1.00  0.00           H
ATOM   3771 HD21 ASN A3850     262.450 304.846 271.212  1.00  0.00           H
ATOM   3772 HD22 ASN A3850     260.961 304.650 270.255  1.00  0.00           H
ATOM   3773  N   SER A3851     262.483 298.929 270.552  1.00  0.00           N
ATOM   3774  CA  SER A3851     262.342 297.785 269.645  1.00  0.00           C
ATOM   3775  CB  SER A3851     261.856 296.562 270.435  1.00  0.00           C
ATOM   3776  OG  SER A3851     261.732 295.431 269.591  1.00  0.00           O
ATOM   3777  C   SER A3851     261.449 298.053 268.419  1.00  0.00           C
ATOM   3778  O   SER A3851     261.351 297.178 267.555  1.00  0.00           O
ATOM   3779  H   SER A3851     262.324 298.779 271.544  1.00  0.00           H
ATOM   3780  HA  SER A3851     263.334 297.544 269.264  1.00  0.00           H
ATOM   3781  HB2 SER A3851     262.565 296.339 271.235  1.00  0.00           H
ATOM   3782  HB3 SER A3851     260.884 296.786 270.878  1.00  0.00           H
ATOM   3783  HG  SER A3851     261.370 295.761 268.757  1.00  0.00           H
ATOM   3784  N   ASP A3852     260.775 299.203 268.305  1.00  0.00           N
ATOM   3785  CA  ASP A3852     260.190 299.634 267.027  1.00  0.00           C
ATOM   3786  CB  ASP A3852     258.864 300.381 267.247  1.00  0.00           C
ATOM   3787  CG  ASP A3852     258.064 300.626 265.953  1.00  0.00           C
ATOM   3788  OD1 ASP A3852     258.642 300.700 264.844  1.00  0.00           O
ATOM   3789  OD2 ASP A3852     256.902 301.073 266.041  1.00  0.00           O
ATOM   3790  C   ASP A3852     261.215 300.408 266.184  1.00  0.00           C
ATOM   3791  O   ASP A3852     261.583 299.912 265.121  1.00  0.00           O
ATOM   3792  H   ASP A3852     260.945 299.914 269.006  1.00  0.00           H
ATOM   3793  HA  ASP A3852     259.930 298.750 266.445  1.00  0.00           H
ATOM   3794  HB2 ASP A3852     258.242 299.785 267.917  1.00  0.00           H
ATOM   3795  HB3 ASP A3852     259.064 301.333 267.741  1.00  0.00           H
ATOM   3796  N   PHE A3853     261.889 301.432 266.727  1.00  0.00           N
ATOM   3797  CA  PHE A3853     262.909 302.184 265.975  1.00  0.00           C
ATOM   3798  CB  PHE A3853     263.360 303.439 266.745  1.00  0.00           C
ATOM   3799  CG  PHE A3853     263.461 304.717 265.920  1.00  0.00           C
ATOM   3800  CD1 PHE A3853     263.914 304.713 264.583  1.00  0.00           C
ATOM   3801  CD2 PHE A3853     263.072 305.936 266.506  1.00  0.00           C
ATOM   3802  CE1 PHE A3853     263.939 305.905 263.836  1.00  0.00           C
ATOM   3803  CE2 PHE A3853     263.100 307.128 265.762  1.00  0.00           C
ATOM   3804  CZ  PHE A3853     263.525 307.112 264.423  1.00  0.00           C
ATOM   3805  C   PHE A3853     264.122 301.325 265.573  1.00  0.00           C
ATOM   3806  O   PHE A3853     264.491 301.338 264.398  1.00  0.00           O
ATOM   3807  H   PHE A3853     261.682 301.720 267.680  1.00  0.00           H
ATOM   3808  HA  PHE A3853     262.432 302.516 265.054  1.00  0.00           H
ATOM   3809  HB2 PHE A3853     262.648 303.631 267.544  1.00  0.00           H
ATOM   3810  HB3 PHE A3853     264.322 303.248 267.222  1.00  0.00           H
ATOM   3811  HD1 PHE A3853     264.252 303.799 264.125  1.00  0.00           H
ATOM   3812  HD2 PHE A3853     262.761 305.958 267.541  1.00  0.00           H
ATOM   3813  HE1 PHE A3853     264.303 305.897 262.819  1.00  0.00           H
ATOM   3814  HE2 PHE A3853     262.812 308.056 266.232  1.00  0.00           H
ATOM   3815  HZ  PHE A3853     263.572 308.035 263.863  1.00  0.00           H
ATOM   3816  N   GLN A3854     264.548 300.385 266.424  1.00  0.00           N
ATOM   3817  CA  GLN A3854     265.590 299.399 266.102  1.00  0.00           C
ATOM   3818  CB  GLN A3854     265.900 298.544 267.350  1.00  0.00           C
ATOM   3819  CG  GLN A3854     266.609 299.319 268.479  1.00  0.00           C
ATOM   3820  CD  GLN A3854     266.536 298.667 269.868  1.00  0.00           C
ATOM   3821  OE1 GLN A3854     265.525 298.110 270.272  1.00  0.00           O
ATOM   3822  NE2 GLN A3854     267.534 298.876 270.697  1.00  0.00           N
ATOM   3823  C   GLN A3854     265.198 298.506 264.901  1.00  0.00           C
ATOM   3824  O   GLN A3854     265.994 298.321 263.977  1.00  0.00           O
ATOM   3825  H   GLN A3854     264.180 300.400 267.373  1.00  0.00           H
ATOM   3826  HA  GLN A3854     266.501 299.933 265.825  1.00  0.00           H
ATOM   3827  HB2 GLN A3854     266.560 297.732 267.053  1.00  0.00           H
ATOM   3828  HB3 GLN A3854     264.967 298.117 267.719  1.00  0.00           H
ATOM   3829  HG2 GLN A3854     267.653 299.445 268.196  1.00  0.00           H
ATOM   3830  HG3 GLN A3854     266.172 300.312 268.576  1.00  0.00           H
ATOM   3831 HE21 GLN A3854     268.387 299.330 270.377  1.00  0.00           H
ATOM   3832 HE22 GLN A3854     267.423 298.705 271.690  1.00  0.00           H
ATOM   3833  N   ASN A3855     263.920 298.117 264.779  1.00  0.00           N
ATOM   3834  CA  ASN A3855     263.384 297.475 263.570  1.00  0.00           C
ATOM   3835  CB  ASN A3855     262.033 296.803 263.896  1.00  0.00           C
ATOM   3836  CG  ASN A3855     262.179 295.405 264.463  1.00  0.00           C
ATOM   3837  OD1 ASN A3855     262.461 294.456 263.745  1.00  0.00           O
ATOM   3838  ND2 ASN A3855     261.871 295.186 265.713  1.00  0.00           N
ATOM   3839  C   ASN A3855     263.227 298.452 262.386  1.00  0.00           C
ATOM   3840  O   ASN A3855     263.432 298.057 261.237  1.00  0.00           O
ATOM   3841  H   ASN A3855     263.266 298.453 265.475  1.00  0.00           H
ATOM   3842  HA  ASN A3855     264.089 296.709 263.240  1.00  0.00           H
ATOM   3843  HB2 ASN A3855     261.454 297.424 264.579  1.00  0.00           H
ATOM   3844  HB3 ASN A3855     261.454 296.709 262.978  1.00  0.00           H
ATOM   3845 HD21 ASN A3855     261.658 295.973 266.322  1.00  0.00           H
ATOM   3846 HD22 ASN A3855     261.946 294.255 266.073  1.00  0.00           H
ATOM   3847  N   TYR A3856     262.829 299.699 262.637  1.00  0.00           N
ATOM   3848  CA  TYR A3856     262.515 300.708 261.620  1.00  0.00           C
ATOM   3849  CB  TYR A3856     261.687 301.834 262.261  1.00  0.00           C
ATOM   3850  CG  TYR A3856     260.631 302.411 261.339  1.00  0.00           C
ATOM   3851  CD1 TYR A3856     259.382 301.767 261.235  1.00  0.00           C
ATOM   3852  CD2 TYR A3856     260.886 303.583 260.602  1.00  0.00           C
ATOM   3853  CE1 TYR A3856     258.383 302.296 260.394  1.00  0.00           C
ATOM   3854  CE2 TYR A3856     259.885 304.123 259.770  1.00  0.00           C
ATOM   3855  CZ  TYR A3856     258.633 303.481 259.671  1.00  0.00           C
ATOM   3856  OH  TYR A3856     257.662 304.007 258.884  1.00  0.00           O
ATOM   3857  C   TYR A3856     263.764 301.254 260.905  1.00  0.00           C
ATOM   3858  O   TYR A3856     263.716 301.524 259.702  1.00  0.00           O
ATOM   3859  H   TYR A3856     262.640 299.940 263.607  1.00  0.00           H
ATOM   3860  HA  TYR A3856     261.891 300.230 260.871  1.00  0.00           H
ATOM   3861  HB2 TYR A3856     262.350 302.626 262.612  1.00  0.00           H
ATOM   3862  HB3 TYR A3856     261.162 301.448 263.135  1.00  0.00           H
ATOM   3863  HD1 TYR A3856     259.197 300.870 261.817  1.00  0.00           H
ATOM   3864  HD2 TYR A3856     261.848 304.071 260.688  1.00  0.00           H
ATOM   3865  HE1 TYR A3856     257.424 301.810 260.304  1.00  0.00           H
ATOM   3866  HE2 TYR A3856     260.069 305.028 259.211  1.00  0.00           H
ATOM   3867  HH  TYR A3856     257.822 304.960 258.744  1.00  0.00           H
ATOM   3868  N   LEU A3857     264.920 301.247 261.577  1.00  0.00           N
ATOM   3869  CA  LEU A3857     266.236 301.473 260.972  1.00  0.00           C
ATOM   3870  CB  LEU A3857     267.281 301.676 262.091  1.00  0.00           C
ATOM   3871  CG  LEU A3857     267.169 302.979 262.913  1.00  0.00           C
ATOM   3872  CD1 LEU A3857     268.464 303.186 263.693  1.00  0.00           C
ATOM   3873  CD2 LEU A3857     266.930 304.235 262.069  1.00  0.00           C
ATOM   3874  C   LEU A3857     266.643 300.333 260.019  1.00  0.00           C
ATOM   3875  O   LEU A3857     267.069 300.602 258.894  1.00  0.00           O
ATOM   3876  H   LEU A3857     264.881 301.054 262.576  1.00  0.00           H
ATOM   3877  HA  LEU A3857     266.198 302.373 260.359  1.00  0.00           H
ATOM   3878  HB2 LEU A3857     267.225 300.836 262.785  1.00  0.00           H
ATOM   3879  HB3 LEU A3857     268.273 301.648 261.648  1.00  0.00           H
ATOM   3880  HG  LEU A3857     266.351 302.886 263.621  1.00  0.00           H
ATOM   3881 HD11 LEU A3857     268.677 302.297 264.286  1.00  0.00           H
ATOM   3882 HD12 LEU A3857     268.363 304.034 264.372  1.00  0.00           H
ATOM   3883 HD13 LEU A3857     269.302 303.367 263.021  1.00  0.00           H
ATOM   3884 HD21 LEU A3857     266.967 305.111 262.717  1.00  0.00           H
ATOM   3885 HD22 LEU A3857     265.944 304.193 261.612  1.00  0.00           H
ATOM   3886 HD23 LEU A3857     267.699 304.327 261.305  1.00  0.00           H
ATOM   3887  N   ARG A3858     266.338 299.071 260.355  1.00  0.00           N
ATOM   3888  CA  ARG A3858     266.518 297.929 259.435  1.00  0.00           C
ATOM   3889  CB  ARG A3858     266.381 296.620 260.227  1.00  0.00           C
ATOM   3890  CG  ARG A3858     266.934 295.416 259.444  1.00  0.00           C
ATOM   3891  CD  ARG A3858     266.629 294.057 260.084  1.00  0.00           C
ATOM   3892  NE  ARG A3858     265.182 293.789 260.179  1.00  0.00           N
ATOM   3893  CZ  ARG A3858     264.444 293.813 261.273  1.00  0.00           C
ATOM   3894  NH1 ARG A3858     264.910 294.077 262.454  1.00  0.00           N
ATOM   3895  NH2 ARG A3858     263.169 293.574 261.209  1.00  0.00           N
ATOM   3896  C   ARG A3858     265.547 297.966 258.249  1.00  0.00           C
ATOM   3897  O   ARG A3858     265.907 297.573 257.142  1.00  0.00           O
ATOM   3898  H   ARG A3858     265.982 298.902 261.289  1.00  0.00           H
ATOM   3899  HA  ARG A3858     267.521 297.981 259.013  1.00  0.00           H
ATOM   3900  HB2 ARG A3858     266.935 296.712 261.160  1.00  0.00           H
ATOM   3901  HB3 ARG A3858     265.333 296.459 260.473  1.00  0.00           H
ATOM   3902  HG2 ARG A3858     268.016 295.522 259.375  1.00  0.00           H
ATOM   3903  HG3 ARG A3858     266.524 295.407 258.435  1.00  0.00           H
ATOM   3904  HD2 ARG A3858     267.116 293.995 261.055  1.00  0.00           H
ATOM   3905  HD3 ARG A3858     267.067 293.284 259.454  1.00  0.00           H
ATOM   3906  HE  ARG A3858     264.723 293.533 259.326  1.00  0.00           H
ATOM   3907 HH11 ARG A3858     265.865 294.416 262.566  1.00  0.00           H
ATOM   3908 HH12 ARG A3858     264.275 294.148 263.237  1.00  0.00           H
ATOM   3909 HH21 ARG A3858     262.709 293.446 260.332  1.00  0.00           H
ATOM   3910 HH22 ARG A3858     262.645 293.715 262.069  1.00  0.00           H
ATOM   3911  N   THR A3859     264.296 298.353 258.494  1.00  0.00           N
ATOM   3912  CA  THR A3859     263.213 298.377 257.500  1.00  0.00           C
ATOM   3913  CB  THR A3859     262.620 296.967 257.274  1.00  0.00           C
ATOM   3914  OG1 THR A3859     261.351 297.023 256.658  1.00  0.00           O
ATOM   3915  CG2 THR A3859     262.445 296.103 258.528  1.00  0.00           C
ATOM   3916  C   THR A3859     262.142 299.395 257.894  1.00  0.00           C
ATOM   3917  O   THR A3859     261.346 299.159 258.807  1.00  0.00           O
ATOM   3918  H   THR A3859     264.062 298.567 259.459  1.00  0.00           H
ATOM   3919  HA  THR A3859     263.635 298.696 256.547  1.00  0.00           H
ATOM   3920  HB  THR A3859     263.294 296.432 256.602  1.00  0.00           H
ATOM   3921  HG1 THR A3859     260.699 297.100 257.369  1.00  0.00           H
ATOM   3922 HG21 THR A3859     261.930 295.179 258.267  1.00  0.00           H
ATOM   3923 HG22 THR A3859     261.872 296.639 259.285  1.00  0.00           H
ATOM   3924 HG23 THR A3859     263.422 295.854 258.938  1.00  0.00           H
ATOM   3925  N   GLN A3860     262.010 300.452 257.089  1.00  0.00           N
ATOM   3926  CA  GLN A3860     261.019 301.526 257.245  1.00  0.00           C
ATOM   3927  CB  GLN A3860     261.425 302.762 256.429  1.00  0.00           C
ATOM   3928  CG  GLN A3860     262.805 303.313 256.807  1.00  0.00           C
ATOM   3929  CD  GLN A3860     263.977 302.531 256.226  1.00  0.00           C
ATOM   3930  OE1 GLN A3860     264.064 302.315 255.026  1.00  0.00           O
ATOM   3931  NE2 GLN A3860     264.772 301.886 257.046  1.00  0.00           N
ATOM   3932  C   GLN A3860     259.622 301.031 256.850  1.00  0.00           C
ATOM   3933  O   GLN A3860     259.245 301.031 255.675  1.00  0.00           O
ATOM   3934  H   GLN A3860     262.716 300.580 256.379  1.00  0.00           H
ATOM   3935  HA  GLN A3860     260.990 301.817 258.297  1.00  0.00           H
ATOM   3936  HB2 GLN A3860     261.404 302.544 255.362  1.00  0.00           H
ATOM   3937  HB3 GLN A3860     260.689 303.543 256.623  1.00  0.00           H
ATOM   3938  HG2 GLN A3860     262.870 304.312 256.394  1.00  0.00           H
ATOM   3939  HG3 GLN A3860     262.890 303.381 257.891  1.00  0.00           H
ATOM   3940 HE21 GLN A3860     264.632 301.937 258.051  1.00  0.00           H
ATOM   3941 HE22 GLN A3860     265.608 301.451 256.660  1.00  0.00           H
ATOM   3942  N   THR A3861     259.031 300.254 257.756  1.00  0.00           N
ATOM   3943  CA  THR A3861     258.160 299.147 257.359  1.00  0.00           C
ATOM   3944  CB  THR A3861     257.986 298.147 258.508  1.00  0.00           C
ATOM   3945  OG1 THR A3861     259.217 297.479 258.681  1.00  0.00           O
ATOM   3946  CG2 THR A3861     256.955 297.057 258.214  1.00  0.00           C
ATOM   3947  C   THR A3861     256.845 299.654 256.766  1.00  0.00           C
ATOM   3948  O   THR A3861     256.142 300.492 257.337  1.00  0.00           O
ATOM   3949  H   THR A3861     259.506 300.185 258.649  1.00  0.00           H
ATOM   3950  HA  THR A3861     258.678 298.604 256.567  1.00  0.00           H
ATOM   3951  HB  THR A3861     257.711 298.669 259.425  1.00  0.00           H
ATOM   3952 HG21 THR A3861     256.968 296.326 259.024  1.00  0.00           H
ATOM   3953 HG22 THR A3861     255.956 297.488 258.155  1.00  0.00           H
ATOM   3954 HG23 THR A3861     257.201 296.553 257.279  1.00  0.00           H
ATOM   3955  HG1 THR A3861     259.878 298.119 259.006  1.00  0.00           H
ATOM   3956  N   GLY A3862     256.560 299.216 255.537  1.00  0.00           N
ATOM   3957  CA  GLY A3862     255.455 299.734 254.731  1.00  0.00           C
ATOM   3958  C   GLY A3862     255.713 301.105 254.093  1.00  0.00           C
ATOM   3959  O   GLY A3862     254.757 301.853 253.900  1.00  0.00           O
ATOM   3960  H   GLY A3862     257.218 298.591 255.094  1.00  0.00           H
ATOM   3961  HA2 GLY A3862     255.263 299.031 253.921  1.00  0.00           H
ATOM   3962  HA3 GLY A3862     254.555 299.799 255.344  1.00  0.00           H
ATOM   3963  N   ASN A3863     256.965 301.538 253.933  1.00  0.00           N
ATOM   3964  CA  ASN A3863     257.328 302.442 252.834  1.00  0.00           C
ATOM   3965  CB  ASN A3863     258.713 303.071 253.095  1.00  0.00           C
ATOM   3966  CG  ASN A3863     258.729 304.097 254.218  1.00  0.00           C
ATOM   3967  OD1 ASN A3863     257.792 304.226 254.986  1.00  0.00           O
ATOM   3968  ND2 ASN A3863     259.668 305.012 254.180  1.00  0.00           N
ATOM   3969  C   ASN A3863     257.307 301.657 251.506  1.00  0.00           C
ATOM   3970  O   ASN A3863     257.444 300.434 251.505  1.00  0.00           O
ATOM   3971  H   ASN A3863     257.724 300.987 254.319  1.00  0.00           H
ATOM   3972  HA  ASN A3863     256.593 303.245 252.763  1.00  0.00           H
ATOM   3973  HB2 ASN A3863     259.440 302.295 253.327  1.00  0.00           H
ATOM   3974  HB3 ASN A3863     259.046 303.578 252.190  1.00  0.00           H
ATOM   3975 HD21 ASN A3863     260.398 304.971 253.493  1.00  0.00           H
ATOM   3976 HD22 ASN A3863     259.581 305.816 254.781  1.00  0.00           H
ATOM   3977  N   ASN A3864     257.192 302.328 250.353  1.00  0.00           N
ATOM   3978  CA  ASN A3864     257.261 301.645 249.046  1.00  0.00           C
ATOM   3979  CB  ASN A3864     256.528 302.481 247.983  1.00  0.00           C
ATOM   3980  CG  ASN A3864     257.248 303.770 247.640  1.00  0.00           C
ATOM   3981  OD1 ASN A3864     256.918 304.826 248.136  1.00  0.00           O
ATOM   3982  ND2 ASN A3864     258.300 303.710 246.859  1.00  0.00           N
ATOM   3983  C   ASN A3864     258.697 301.272 248.605  1.00  0.00           C
ATOM   3984  O   ASN A3864     258.888 300.828 247.475  1.00  0.00           O
ATOM   3985  H   ASN A3864     257.097 303.334 250.369  1.00  0.00           H
ATOM   3986  HA  ASN A3864     256.728 300.699 249.137  1.00  0.00           H
ATOM   3987  HB2 ASN A3864     255.528 302.727 248.339  1.00  0.00           H
ATOM   3988  HB3 ASN A3864     256.425 301.891 247.072  1.00  0.00           H
ATOM   3989 HD21 ASN A3864     258.657 302.810 246.573  1.00  0.00           H
ATOM   3990 HD22 ASN A3864     258.815 304.563 246.739  1.00  0.00           H
ATOM   3991  N   THR A3865     259.706 301.653 249.389  1.00  0.00           N
ATOM   3992  CA  THR A3865     261.127 301.300 249.254  1.00  0.00           C
ATOM   3993  CB  THR A3865     261.799 302.034 248.078  1.00  0.00           C
ATOM   3994  OG1 THR A3865     263.096 301.534 247.871  1.00  0.00           O
ATOM   3995  CG2 THR A3865     261.927 303.545 248.246  1.00  0.00           C
ATOM   3996  C   THR A3865     261.827 301.601 250.581  1.00  0.00           C
ATOM   3997  O   THR A3865     261.346 302.436 251.347  1.00  0.00           O
ATOM   3998  H   THR A3865     259.469 302.090 250.267  1.00  0.00           H
ATOM   3999  HA  THR A3865     261.203 300.231 249.065  1.00  0.00           H
ATOM   4000  HB  THR A3865     261.223 301.838 247.175  1.00  0.00           H
ATOM   4001  HG1 THR A3865     263.711 302.005 248.444  1.00  0.00           H
ATOM   4002 HG21 THR A3865     262.333 303.980 247.334  1.00  0.00           H
ATOM   4003 HG22 THR A3865     262.590 303.784 249.075  1.00  0.00           H
ATOM   4004 HG23 THR A3865     260.948 303.983 248.435  1.00  0.00           H
ATOM   4005  N   THR A3866     262.928 300.917 250.881  1.00  0.00           N
ATOM   4006  CA  THR A3866     263.607 300.945 252.189  1.00  0.00           C
ATOM   4007  CB  THR A3866     263.154 299.772 253.079  1.00  0.00           C
ATOM   4008  OG1 THR A3866     263.358 298.549 252.407  1.00  0.00           O
ATOM   4009  CG2 THR A3866     261.677 299.828 253.463  1.00  0.00           C
ATOM   4010  C   THR A3866     265.122 300.866 252.026  1.00  0.00           C
ATOM   4011  O   THR A3866     265.599 300.230 251.086  1.00  0.00           O
ATOM   4012  H   THR A3866     263.276 300.241 250.220  1.00  0.00           H
ATOM   4013  HA  THR A3866     263.376 301.875 252.701  1.00  0.00           H
ATOM   4014  HB  THR A3866     263.744 299.769 253.996  1.00  0.00           H
ATOM   4015 HG21 THR A3866     261.463 299.051 254.196  1.00  0.00           H
ATOM   4016 HG22 THR A3866     261.453 300.796 253.902  1.00  0.00           H
ATOM   4017 HG23 THR A3866     261.046 299.675 252.588  1.00  0.00           H
ATOM   4018  HG1 THR A3866     264.294 298.475 252.191  1.00  0.00           H
ATOM   4019  N   VAL A3867     265.872 301.319 253.032  1.00  0.00           N
ATOM   4020  CA  VAL A3867     267.322 301.117 253.175  1.00  0.00           C
ATOM   4021  CB  VAL A3867     268.103 302.401 252.821  1.00  0.00           C
ATOM   4022  CG1 VAL A3867     267.780 303.589 253.736  1.00  0.00           C
ATOM   4023  CG2 VAL A3867     269.616 302.161 252.844  1.00  0.00           C
ATOM   4024  C   VAL A3867     267.642 300.585 254.574  1.00  0.00           C
ATOM   4025  O   VAL A3867     267.001 300.970 255.548  1.00  0.00           O
ATOM   4026  H   VAL A3867     265.396 301.751 253.821  1.00  0.00           H
ATOM   4027  HA  VAL A3867     267.635 300.353 252.462  1.00  0.00           H
ATOM   4028  HB  VAL A3867     267.831 302.681 251.802  1.00  0.00           H
ATOM   4029 HG21 VAL A3867     269.872 301.301 252.227  1.00  0.00           H
ATOM   4030 HG22 VAL A3867     269.970 301.998 253.863  1.00  0.00           H
ATOM   4031 HG23 VAL A3867     270.127 303.035 252.439  1.00  0.00           H
ATOM   4032 HG11 VAL A3867     266.715 303.809 253.701  1.00  0.00           H
ATOM   4033 HG12 VAL A3867     268.069 303.371 254.764  1.00  0.00           H
ATOM   4034 HG13 VAL A3867     268.329 304.470 253.400  1.00  0.00           H
ATOM   4035  N   ASN A3868     268.535 299.598 254.660  1.00  0.00           N
ATOM   4036  CA  ASN A3868     268.905 298.970 255.927  1.00  0.00           C
ATOM   4037  CB  ASN A3868     269.243 297.492 255.658  1.00  0.00           C
ATOM   4038  CG  ASN A3868     269.437 296.699 256.937  1.00  0.00           C
ATOM   4039  OD1 ASN A3868     269.746 297.235 257.986  1.00  0.00           O
ATOM   4040  ND2 ASN A3868     269.265 295.397 256.900  1.00  0.00           N
ATOM   4041  C   ASN A3868     270.040 299.769 256.597  1.00  0.00           C
ATOM   4042  O   ASN A3868     271.205 299.655 256.213  1.00  0.00           O
ATOM   4043  H   ASN A3868     269.058 299.339 253.839  1.00  0.00           H
ATOM   4044  HA  ASN A3868     268.045 298.992 256.601  1.00  0.00           H
ATOM   4045  HB2 ASN A3868     268.418 297.041 255.107  1.00  0.00           H
ATOM   4046  HB3 ASN A3868     270.150 297.415 255.059  1.00  0.00           H
ATOM   4047 HD21 ASN A3868     269.073 294.930 256.033  1.00  0.00           H
ATOM   4048 HD22 ASN A3868     269.461 294.881 257.745  1.00  0.00           H
ATOM   4049  N   ILE A3869     269.686 300.610 257.568  1.00  0.00           N
ATOM   4050  CA  ILE A3869     270.617 301.478 258.312  1.00  0.00           C
ATOM   4051  CB  ILE A3869     269.781 302.490 259.128  1.00  0.00           C
ATOM   4052  CG1 ILE A3869     268.968 303.461 258.235  1.00  0.00           C
ATOM   4053  CG2 ILE A3869     270.574 303.261 260.191  1.00  0.00           C
ATOM   4054  CD1 ILE A3869     269.791 304.428 257.373  1.00  0.00           C
ATOM   4055  C   ILE A3869     271.586 300.672 259.202  1.00  0.00           C
ATOM   4056  O   ILE A3869     272.751 301.048 259.325  1.00  0.00           O
ATOM   4057  H   ILE A3869     268.701 300.672 257.811  1.00  0.00           H
ATOM   4058  HA  ILE A3869     271.231 302.031 257.605  1.00  0.00           H
ATOM   4059  HB  ILE A3869     269.056 301.906 259.682  1.00  0.00           H
ATOM   4060 HG12 ILE A3869     268.317 302.886 257.576  1.00  0.00           H
ATOM   4061 HG13 ILE A3869     268.317 304.055 258.878  1.00  0.00           H
ATOM   4062 HD11 ILE A3869     269.112 305.060 256.801  1.00  0.00           H
ATOM   4063 HD12 ILE A3869     270.424 303.879 256.676  1.00  0.00           H
ATOM   4064 HD13 ILE A3869     270.408 305.067 258.005  1.00  0.00           H
ATOM   4065 HG21 ILE A3869     270.938 302.583 260.964  1.00  0.00           H
ATOM   4066 HG22 ILE A3869     269.925 303.990 260.670  1.00  0.00           H
ATOM   4067 HG23 ILE A3869     271.424 303.779 259.759  1.00  0.00           H
ATOM   4068  N   ILE A3870     271.176 299.472 259.632  1.00  0.00           N
ATOM   4069  CA  ILE A3870     272.002 298.531 260.410  1.00  0.00           C
ATOM   4070  CB  ILE A3870     271.157 297.318 260.885  1.00  0.00           C
ATOM   4071  CG1 ILE A3870     269.734 297.666 261.379  1.00  0.00           C
ATOM   4072  CG2 ILE A3870     271.903 296.481 261.933  1.00  0.00           C
ATOM   4073  CD1 ILE A3870     269.636 298.708 262.497  1.00  0.00           C
ATOM   4074  C   ILE A3870     273.201 298.059 259.575  1.00  0.00           C
ATOM   4075  O   ILE A3870     274.353 298.264 259.951  1.00  0.00           O
ATOM   4076  H   ILE A3870     270.240 299.182 259.397  1.00  0.00           H
ATOM   4077  HA  ILE A3870     272.387 299.051 261.287  1.00  0.00           H
ATOM   4078  HB  ILE A3870     271.021 296.653 260.034  1.00  0.00           H
ATOM   4079 HG12 ILE A3870     269.154 298.032 260.536  1.00  0.00           H
ATOM   4080 HG13 ILE A3870     269.255 296.750 261.723  1.00  0.00           H
ATOM   4081 HG21 ILE A3870     272.873 296.173 261.543  1.00  0.00           H
ATOM   4082 HG22 ILE A3870     271.330 295.586 262.179  1.00  0.00           H
ATOM   4083 HG23 ILE A3870     272.054 297.056 262.843  1.00  0.00           H
ATOM   4084 HD11 ILE A3870     268.588 298.866 262.747  1.00  0.00           H
ATOM   4085 HD12 ILE A3870     270.075 299.656 262.187  1.00  0.00           H
ATOM   4086 HD13 ILE A3870     270.148 298.343 263.380  1.00  0.00           H
ATOM   4087  N   ILE A3871     272.925 297.628 258.337  1.00  0.00           N
ATOM   4088  CA  ILE A3871     273.949 297.261 257.346  1.00  0.00           C
ATOM   4089  CB  ILE A3871     273.301 296.542 256.142  1.00  0.00           C
ATOM   4090  CG1 ILE A3871     272.619 295.216 256.553  1.00  0.00           C
ATOM   4091  CG2 ILE A3871     274.301 296.300 254.999  1.00  0.00           C
ATOM   4092  CD1 ILE A3871     273.552 294.086 257.000  1.00  0.00           C
ATOM   4093  C   ILE A3871     274.768 298.478 256.903  1.00  0.00           C
ATOM   4094  O   ILE A3871     275.985 298.431 257.011  1.00  0.00           O
ATOM   4095  H   ILE A3871     271.951 297.575 258.073  1.00  0.00           H
ATOM   4096  HA  ILE A3871     274.656 296.577 257.816  1.00  0.00           H
ATOM   4097  HB  ILE A3871     272.522 297.196 255.748  1.00  0.00           H
ATOM   4098 HG12 ILE A3871     271.925 295.406 257.370  1.00  0.00           H
ATOM   4099 HG13 ILE A3871     272.035 294.853 255.706  1.00  0.00           H
ATOM   4100 HD11 ILE A3871     272.955 293.215 257.269  1.00  0.00           H
ATOM   4101 HD12 ILE A3871     274.218 293.804 256.185  1.00  0.00           H
ATOM   4102 HD13 ILE A3871     274.136 294.392 257.868  1.00  0.00           H
ATOM   4103 HG21 ILE A3871     274.603 297.246 254.543  1.00  0.00           H
ATOM   4104 HG22 ILE A3871     275.205 295.812 255.368  1.00  0.00           H
ATOM   4105 HG23 ILE A3871     273.853 295.683 254.221  1.00  0.00           H
ATOM   4106  N   SER A3872     274.124 299.636 256.709  1.00  0.00           N
ATOM   4107  CA  SER A3872     274.802 300.893 256.336  1.00  0.00           C
ATOM   4108  CB  SER A3872     273.780 302.010 256.100  1.00  0.00           C
ATOM   4109  OG  SER A3872     272.778 301.655 255.160  1.00  0.00           O
ATOM   4110  C   SER A3872     275.815 301.391 257.383  1.00  0.00           C
ATOM   4111  O   SER A3872     276.707 302.168 257.051  1.00  0.00           O
ATOM   4112  H   SER A3872     273.115 299.618 256.730  1.00  0.00           H
ATOM   4113  HA  SER A3872     275.346 300.733 255.406  1.00  0.00           H
ATOM   4114  HB2 SER A3872     273.308 302.254 257.049  1.00  0.00           H
ATOM   4115  HB3 SER A3872     274.304 302.897 255.739  1.00  0.00           H
ATOM   4116  HG  SER A3872     272.317 300.866 255.489  1.00  0.00           H
ATOM   4117  N   THR A3873     275.689 300.947 258.639  1.00  0.00           N
ATOM   4118  CA  THR A3873     276.644 301.230 259.724  1.00  0.00           C
ATOM   4119  CB  THR A3873     275.920 301.188 261.076  1.00  0.00           C
ATOM   4120  OG1 THR A3873     274.795 302.043 261.065  1.00  0.00           O
ATOM   4121  CG2 THR A3873     276.794 301.619 262.252  1.00  0.00           C
ATOM   4122  C   THR A3873     277.824 300.246 259.726  1.00  0.00           C
ATOM   4123  O   THR A3873     278.972 300.668 259.850  1.00  0.00           O
ATOM   4124  H   THR A3873     274.924 300.314 258.837  1.00  0.00           H
ATOM   4125  HA  THR A3873     277.051 302.234 259.593  1.00  0.00           H
ATOM   4126  HB  THR A3873     275.577 300.169 261.254  1.00  0.00           H
ATOM   4127  HG1 THR A3873     274.231 301.783 260.320  1.00  0.00           H
ATOM   4128 HG21 THR A3873     276.199 301.649 263.165  1.00  0.00           H
ATOM   4129 HG22 THR A3873     277.209 302.608 262.068  1.00  0.00           H
ATOM   4130 HG23 THR A3873     277.610 300.911 262.394  1.00  0.00           H
ATOM   4131  N   VAL A3874     277.590 298.967 259.403  1.00  0.00           N
ATOM   4132  CA  VAL A3874     278.656 297.972 259.142  1.00  0.00           C
ATOM   4133  CB  VAL A3874     278.075 296.546 259.050  1.00  0.00           C
ATOM   4134  CG1 VAL A3874     279.146 295.497 258.728  1.00  0.00           C
ATOM   4135  CG2 VAL A3874     277.410 296.127 260.367  1.00  0.00           C
ATOM   4136  C   VAL A3874     279.455 298.308 257.874  1.00  0.00           C
ATOM   4137  O   VAL A3874     280.686 298.293 257.912  1.00  0.00           O
ATOM   4138  H   VAL A3874     276.635 298.696 259.198  1.00  0.00           H
ATOM   4139  HA  VAL A3874     279.359 297.993 259.975  1.00  0.00           H
ATOM   4140  HB  VAL A3874     277.322 296.510 258.262  1.00  0.00           H
ATOM   4141 HG21 VAL A3874     276.582 296.795 260.604  1.00  0.00           H
ATOM   4142 HG22 VAL A3874     278.137 296.159 261.179  1.00  0.00           H
ATOM   4143 HG23 VAL A3874     277.019 295.114 260.279  1.00  0.00           H
ATOM   4144 HG11 VAL A3874     279.554 295.664 257.732  1.00  0.00           H
ATOM   4145 HG12 VAL A3874     278.705 294.502 258.749  1.00  0.00           H
ATOM   4146 HG13 VAL A3874     279.954 295.548 259.459  1.00  0.00           H
ATOM   4147  N   ASP A3875     278.783 298.863 256.861  1.00  0.00           N
ATOM   4148  CA  ASP A3875     279.388 299.452 255.659  1.00  0.00           C
ATOM   4149  CB  ASP A3875     278.296 299.906 254.664  1.00  0.00           C
ATOM   4150  CG  ASP A3875     277.317 298.828 254.177  1.00  0.00           C
ATOM   4151  OD1 ASP A3875     277.712 297.642 254.128  1.00  0.00           O
ATOM   4152  OD2 ASP A3875     276.271 299.242 253.621  1.00  0.00           O
ATOM   4153  C   ASP A3875     280.311 300.648 255.972  1.00  0.00           C
ATOM   4154  O   ASP A3875     281.056 301.094 255.096  1.00  0.00           O
ATOM   4155  H   ASP A3875     277.770 298.804 256.887  1.00  0.00           H
ATOM   4156  HA  ASP A3875     279.993 298.687 255.171  1.00  0.00           H
ATOM   4157  HB2 ASP A3875     278.788 300.323 253.784  1.00  0.00           H
ATOM   4158  HB3 ASP A3875     277.725 300.712 255.123  1.00  0.00           H
ATOM   4159  N   TYR A3876     280.262 301.218 257.184  1.00  0.00           N
ATOM   4160  CA  TYR A3876     281.246 302.185 257.682  1.00  0.00           C
ATOM   4161  CB  TYR A3876     280.535 303.392 258.303  1.00  0.00           C
ATOM   4162  CG  TYR A3876     281.532 304.451 258.728  1.00  0.00           C
ATOM   4163  CD1 TYR A3876     282.030 305.367 257.782  1.00  0.00           C
ATOM   4164  CD2 TYR A3876     282.053 304.438 260.035  1.00  0.00           C
ATOM   4165  CE1 TYR A3876     283.069 306.248 258.130  1.00  0.00           C
ATOM   4166  CE2 TYR A3876     283.090 305.320 260.388  1.00  0.00           C
ATOM   4167  CZ  TYR A3876     283.612 306.216 259.433  1.00  0.00           C
ATOM   4168  OH  TYR A3876     284.652 307.022 259.757  1.00  0.00           O
ATOM   4169  C   TYR A3876     282.278 301.575 258.647  1.00  0.00           C
ATOM   4170  O   TYR A3876     283.470 301.814 258.454  1.00  0.00           O
ATOM   4171  H   TYR A3876     279.616 300.825 257.858  1.00  0.00           H
ATOM   4172  HA  TYR A3876     281.827 302.566 256.844  1.00  0.00           H
ATOM   4173  HB2 TYR A3876     279.845 303.821 257.575  1.00  0.00           H
ATOM   4174  HB3 TYR A3876     279.955 303.072 259.169  1.00  0.00           H
ATOM   4175  HD1 TYR A3876     281.636 305.378 256.780  1.00  0.00           H
ATOM   4176  HD2 TYR A3876     281.679 303.728 260.758  1.00  0.00           H
ATOM   4177  HE1 TYR A3876     283.470 306.929 257.399  1.00  0.00           H
ATOM   4178  HE2 TYR A3876     283.511 305.301 261.380  1.00  0.00           H
ATOM   4179  HH  TYR A3876     285.059 307.423 258.970  1.00  0.00           H
ATOM   4180  N   LEU A3877     281.873 300.689 259.570  1.00  0.00           N
ATOM   4181  CA  LEU A3877     282.788 300.047 260.532  1.00  0.00           C
ATOM   4182  CB  LEU A3877     282.004 299.101 261.461  1.00  0.00           C
ATOM   4183  CG  LEU A3877     282.869 298.459 262.570  1.00  0.00           C
ATOM   4184  CD1 LEU A3877     283.581 299.478 263.466  1.00  0.00           C
ATOM   4185  CD2 LEU A3877     281.989 297.596 263.468  1.00  0.00           C
ATOM   4186  C   LEU A3877     283.937 299.289 259.845  1.00  0.00           C
ATOM   4187  O   LEU A3877     285.094 299.426 260.241  1.00  0.00           O
ATOM   4188  H   LEU A3877     280.877 300.523 259.671  1.00  0.00           H
ATOM   4189  HA  LEU A3877     283.226 300.834 261.141  1.00  0.00           H
ATOM   4190  HB2 LEU A3877     281.181 299.645 261.917  1.00  0.00           H
ATOM   4191  HB3 LEU A3877     281.573 298.301 260.857  1.00  0.00           H
ATOM   4192  HG  LEU A3877     283.617 297.813 262.113  1.00  0.00           H
ATOM   4193 HD11 LEU A3877     284.072 298.963 264.292  1.00  0.00           H
ATOM   4194 HD12 LEU A3877     284.344 300.010 262.902  1.00  0.00           H
ATOM   4195 HD13 LEU A3877     282.869 300.187 263.882  1.00  0.00           H
ATOM   4196 HD21 LEU A3877     282.612 297.063 264.187  1.00  0.00           H
ATOM   4197 HD22 LEU A3877     281.449 296.869 262.865  1.00  0.00           H
ATOM   4198 HD23 LEU A3877     281.286 298.226 264.012  1.00  0.00           H
ATOM   4199  N   LEU A3878     283.638 298.649 258.711  1.00  0.00           N
ATOM   4200  CA  LEU A3878     284.634 298.025 257.842  1.00  0.00           C
ATOM   4201  CB  LEU A3878     283.880 297.381 256.666  1.00  0.00           C
ATOM   4202  CG  LEU A3878     284.800 296.737 255.613  1.00  0.00           C
ATOM   4203  CD1 LEU A3878     285.376 295.405 256.096  1.00  0.00           C
ATOM   4204  CD2 LEU A3878     283.998 296.505 254.335  1.00  0.00           C
ATOM   4205  C   LEU A3878     285.695 299.025 257.347  1.00  0.00           C
ATOM   4206  O   LEU A3878     286.882 298.745 257.438  1.00  0.00           O
ATOM   4207  H   LEU A3878     282.662 298.596 258.439  1.00  0.00           H
ATOM   4208  HA  LEU A3878     285.156 297.247 258.401  1.00  0.00           H
ATOM   4209  HB2 LEU A3878     283.188 296.629 257.049  1.00  0.00           H
ATOM   4210  HB3 LEU A3878     283.291 298.161 256.180  1.00  0.00           H
ATOM   4211  HG  LEU A3878     285.615 297.409 255.368  1.00  0.00           H
ATOM   4212 HD21 LEU A3878     284.647 296.042 253.591  1.00  0.00           H
ATOM   4213 HD22 LEU A3878     283.117 295.908 254.558  1.00  0.00           H
ATOM   4214 HD23 LEU A3878     283.685 297.472 253.939  1.00  0.00           H
ATOM   4215 HD11 LEU A3878     286.070 295.024 255.350  1.00  0.00           H
ATOM   4216 HD12 LEU A3878     284.584 294.686 256.300  1.00  0.00           H
ATOM   4217 HD13 LEU A3878     285.949 295.568 257.010  1.00  0.00           H
ATOM   4218  N   ARG A3879     285.299 300.223 256.903  1.00  0.00           N
ATOM   4219  CA  ARG A3879     286.229 301.212 256.328  1.00  0.00           C
ATOM   4220  CB  ARG A3879     285.459 302.263 255.522  1.00  0.00           C
ATOM   4221  CG  ARG A3879     285.039 301.688 254.160  1.00  0.00           C
ATOM   4222  CD  ARG A3879     284.225 302.708 253.359  1.00  0.00           C
ATOM   4223  NE  ARG A3879     282.875 302.869 253.928  1.00  0.00           N
ATOM   4224  CZ  ARG A3879     282.146 303.960 254.038  1.00  0.00           C
ATOM   4225  NH1 ARG A3879     282.544 305.122 253.607  1.00  0.00           N
ATOM   4226  NH2 ARG A3879     280.967 303.869 254.572  1.00  0.00           N
ATOM   4227  C   ARG A3879     287.130 301.873 257.366  1.00  0.00           C
ATOM   4228  O   ARG A3879     288.291 302.141 257.063  1.00  0.00           O
ATOM   4229  H   ARG A3879     284.328 300.474 257.025  1.00  0.00           H
ATOM   4230  HA  ARG A3879     286.911 300.689 255.650  1.00  0.00           H
ATOM   4231  HB2 ARG A3879     284.588 302.598 256.086  1.00  0.00           H
ATOM   4232  HB3 ARG A3879     286.108 303.122 255.344  1.00  0.00           H
ATOM   4233  HG2 ARG A3879     285.937 301.437 253.594  1.00  0.00           H
ATOM   4234  HG3 ARG A3879     284.453 300.778 254.297  1.00  0.00           H
ATOM   4235  HD2 ARG A3879     284.765 303.656 253.347  1.00  0.00           H
ATOM   4236  HD3 ARG A3879     284.135 302.345 252.334  1.00  0.00           H
ATOM   4237  HE  ARG A3879     282.437 302.028 254.294  1.00  0.00           H
ATOM   4238 HH11 ARG A3879     283.447 305.186 253.183  1.00  0.00           H
ATOM   4239 HH12 ARG A3879     281.858 305.842 253.434  1.00  0.00           H
ATOM   4240 HH21 ARG A3879     280.686 302.955 254.910  1.00  0.00           H
ATOM   4241 HH22 ARG A3879     280.477 304.699 254.891  1.00  0.00           H
ATOM   4242  N   VAL A3880     286.650 302.084 258.596  1.00  0.00           N
ATOM   4243  CA  VAL A3880     287.535 302.511 259.694  1.00  0.00           C
ATOM   4244  CB  VAL A3880     286.774 303.204 260.844  1.00  0.00           C
ATOM   4245  CG1 VAL A3880     285.756 302.306 261.546  1.00  0.00           C
ATOM   4246  CG2 VAL A3880     287.737 303.766 261.897  1.00  0.00           C
ATOM   4247  C   VAL A3880     288.465 301.377 260.150  1.00  0.00           C
ATOM   4248  O   VAL A3880     289.653 301.639 260.300  1.00  0.00           O
ATOM   4249  H   VAL A3880     285.688 301.831 258.790  1.00  0.00           H
ATOM   4250  HA  VAL A3880     288.196 303.279 259.290  1.00  0.00           H
ATOM   4251  HB  VAL A3880     286.230 304.048 260.418  1.00  0.00           H
ATOM   4252 HG21 VAL A3880     288.470 304.416 261.419  1.00  0.00           H
ATOM   4253 HG22 VAL A3880     288.259 302.960 262.414  1.00  0.00           H
ATOM   4254 HG23 VAL A3880     287.183 304.353 262.630  1.00  0.00           H
ATOM   4255 HG11 VAL A3880     285.002 302.007 260.824  1.00  0.00           H
ATOM   4256 HG12 VAL A3880     285.266 302.860 262.347  1.00  0.00           H
ATOM   4257 HG13 VAL A3880     286.242 301.424 261.962  1.00  0.00           H
ATOM   4258  N   GLN A3881     288.043 300.106 260.088  1.00  0.00           N
ATOM   4259  CA  GLN A3881     288.943 298.957 260.283  1.00  0.00           C
ATOM   4260  CB  GLN A3881     288.118 297.666 260.421  1.00  0.00           C
ATOM   4261  CG  GLN A3881     288.989 296.400 260.535  1.00  0.00           C
ATOM   4262  CD  GLN A3881     289.201 295.707 259.189  1.00  0.00           C
ATOM   4263  OE1 GLN A3881     288.269 295.348 258.492  1.00  0.00           O
ATOM   4264  NE2 GLN A3881     290.423 295.455 258.772  1.00  0.00           N
ATOM   4265  C   GLN A3881     290.015 298.835 259.185  1.00  0.00           C
ATOM   4266  O   GLN A3881     291.198 298.714 259.504  1.00  0.00           O
ATOM   4267  H   GLN A3881     287.064 299.917 259.900  1.00  0.00           H
ATOM   4268  HA  GLN A3881     289.475 299.103 261.225  1.00  0.00           H
ATOM   4269  HB2 GLN A3881     287.512 297.751 261.317  1.00  0.00           H
ATOM   4270  HB3 GLN A3881     287.430 297.561 259.585  1.00  0.00           H
ATOM   4271  HG2 GLN A3881     289.945 296.635 261.004  1.00  0.00           H
ATOM   4272  HG3 GLN A3881     288.479 295.693 261.184  1.00  0.00           H
ATOM   4273 HE21 GLN A3881     291.243 295.763 259.280  1.00  0.00           H
ATOM   4274 HE22 GLN A3881     290.484 294.992 257.885  1.00  0.00           H
ATOM   4275  N   GLU A3882     289.643 298.935 257.907  1.00  0.00           N
ATOM   4276  CA  GLU A3882     290.566 298.918 256.759  1.00  0.00           C
ATOM   4277  CB  GLU A3882     289.760 299.055 255.446  1.00  0.00           C
ATOM   4278  CG  GLU A3882     288.958 297.792 255.059  1.00  0.00           C
ATOM   4279  CD  GLU A3882     287.896 298.013 253.955  1.00  0.00           C
ATOM   4280  OE1 GLU A3882     287.456 296.998 253.362  1.00  0.00           O
ATOM   4281  OE2 GLU A3882     287.481 299.174 253.716  1.00  0.00           O
ATOM   4282  C   GLU A3882     291.608 300.049 256.863  1.00  0.00           C
ATOM   4283  O   GLU A3882     292.811 299.806 256.757  1.00  0.00           O
ATOM   4284  H   GLU A3882     288.646 298.959 257.705  1.00  0.00           H
ATOM   4285  HA  GLU A3882     291.108 297.972 256.741  1.00  0.00           H
ATOM   4286  HB2 GLU A3882     289.086 299.904 255.554  1.00  0.00           H
ATOM   4287  HB3 GLU A3882     290.449 299.278 254.630  1.00  0.00           H
ATOM   4288  HG2 GLU A3882     288.461 297.394 255.943  1.00  0.00           H
ATOM   4289  HG3 GLU A3882     289.671 297.033 254.727  1.00  0.00           H
ATOM   4290  N   SER A3883     291.161 301.242 257.262  1.00  0.00           N
ATOM   4291  CA  SER A3883     291.990 302.440 257.439  1.00  0.00           C
ATOM   4292  CB  SER A3883     291.031 303.628 257.519  1.00  0.00           C
ATOM   4293  OG  SER A3883     291.689 304.872 257.579  1.00  0.00           O
ATOM   4294  C   SER A3883     292.934 302.375 258.653  1.00  0.00           C
ATOM   4295  O   SER A3883     294.135 302.601 258.499  1.00  0.00           O
ATOM   4296  H   SER A3883     290.156 301.346 257.364  1.00  0.00           H
ATOM   4297  HA  SER A3883     292.611 302.560 256.551  1.00  0.00           H
ATOM   4298  HB2 SER A3883     290.396 303.612 256.634  1.00  0.00           H
ATOM   4299  HB3 SER A3883     290.399 303.521 258.402  1.00  0.00           H
ATOM   4300  HG  SER A3883     292.201 304.999 256.768  1.00  0.00           H
ATOM   4301  N   ILE A3884     292.457 301.856 259.793  1.00  0.00           N
ATOM   4302  CA  ILE A3884     293.272 301.514 260.975  1.00  0.00           C
ATOM   4303  CB  ILE A3884     292.336 301.024 262.115  1.00  0.00           C
ATOM   4304  CG1 ILE A3884     291.574 302.188 262.794  1.00  0.00           C
ATOM   4305  CG2 ILE A3884     293.033 300.152 263.177  1.00  0.00           C
ATOM   4306  CD1 ILE A3884     292.396 303.078 263.735  1.00  0.00           C
ATOM   4307  C   ILE A3884     294.337 300.460 260.633  1.00  0.00           C
ATOM   4308  O   ILE A3884     295.474 300.563 261.096  1.00  0.00           O
ATOM   4309  H   ILE A3884     291.463 301.656 259.839  1.00  0.00           H
ATOM   4310  HA  ILE A3884     293.806 302.404 261.310  1.00  0.00           H
ATOM   4311  HB  ILE A3884     291.584 300.380 261.659  1.00  0.00           H
ATOM   4312 HG12 ILE A3884     291.136 302.829 262.029  1.00  0.00           H
ATOM   4313 HG13 ILE A3884     290.751 301.765 263.371  1.00  0.00           H
ATOM   4314 HG21 ILE A3884     292.344 299.938 263.994  1.00  0.00           H
ATOM   4315 HG22 ILE A3884     293.338 299.201 262.739  1.00  0.00           H
ATOM   4316 HG23 ILE A3884     293.914 300.656 263.571  1.00  0.00           H
ATOM   4317 HD11 ILE A3884     291.742 303.826 264.178  1.00  0.00           H
ATOM   4318 HD12 ILE A3884     292.822 302.489 264.546  1.00  0.00           H
ATOM   4319 HD13 ILE A3884     293.192 303.581 263.185  1.00  0.00           H
ATOM   4320  N   SER A3885     293.998 299.483 259.787  1.00  0.00           N
ATOM   4321  CA  SER A3885     294.893 298.374 259.430  1.00  0.00           C
ATOM   4322  CB  SER A3885     294.137 297.282 258.662  1.00  0.00           C
ATOM   4323  OG  SER A3885     293.023 296.811 259.399  1.00  0.00           O
ATOM   4324  C   SER A3885     296.098 298.843 258.609  1.00  0.00           C
ATOM   4325  O   SER A3885     297.234 298.561 258.986  1.00  0.00           O
ATOM   4326  H   SER A3885     293.054 299.484 259.420  1.00  0.00           H
ATOM   4327  HA  SER A3885     295.277 297.928 260.349  1.00  0.00           H
ATOM   4328  HB2 SER A3885     294.816 296.449 258.474  1.00  0.00           H
ATOM   4329  HB3 SER A3885     293.796 297.673 257.703  1.00  0.00           H
ATOM   4330  HG  SER A3885     292.403 297.563 259.496  1.00  0.00           H
ATOM   4331  N   ASP A3886     295.889 299.668 257.576  1.00  0.00           N
ATOM   4332  CA  ASP A3886     297.000 300.237 256.793  1.00  0.00           C
ATOM   4333  CB  ASP A3886     296.469 300.829 255.471  1.00  0.00           C
ATOM   4334  CG  ASP A3886     297.509 300.847 254.335  1.00  0.00           C
ATOM   4335  OD1 ASP A3886     298.361 299.929 254.296  1.00  0.00           O
ATOM   4336  OD2 ASP A3886     297.306 301.643 253.388  1.00  0.00           O
ATOM   4337  C   ASP A3886     297.815 301.268 257.598  1.00  0.00           C
ATOM   4338  O   ASP A3886     299.044 301.291 257.523  1.00  0.00           O
ATOM   4339  H   ASP A3886     294.936 299.911 257.321  1.00  0.00           H
ATOM   4340  HA  ASP A3886     297.680 299.425 256.547  1.00  0.00           H
ATOM   4341  HB2 ASP A3886     296.100 301.841 255.653  1.00  0.00           H
ATOM   4342  HB3 ASP A3886     295.625 300.225 255.130  1.00  0.00           H
ATOM   4343  N   PHE A3887     297.177 301.987 258.533  1.00  0.00           N
ATOM   4344  CA  PHE A3887     297.881 302.862 259.478  1.00  0.00           C
ATOM   4345  CB  PHE A3887     296.863 303.761 260.199  1.00  0.00           C
ATOM   4346  CG  PHE A3887     297.439 305.060 260.736  1.00  0.00           C
ATOM   4347  CD1 PHE A3887     298.104 305.098 261.976  1.00  0.00           C
ATOM   4348  CD2 PHE A3887     297.287 306.249 259.995  1.00  0.00           C
ATOM   4349  CE1 PHE A3887     298.586 306.319 262.482  1.00  0.00           C
ATOM   4350  CE2 PHE A3887     297.781 307.467 260.494  1.00  0.00           C
ATOM   4351  CZ  PHE A3887     298.425 307.503 261.742  1.00  0.00           C
ATOM   4352  C   PHE A3887     298.765 302.078 260.469  1.00  0.00           C
ATOM   4353  O   PHE A3887     299.884 302.510 260.760  1.00  0.00           O
ATOM   4354  H   PHE A3887     296.166 301.921 258.591  1.00  0.00           H
ATOM   4355  HA  PHE A3887     298.546 303.506 258.902  1.00  0.00           H
ATOM   4356  HB2 PHE A3887     296.069 304.023 259.499  1.00  0.00           H
ATOM   4357  HB3 PHE A3887     296.400 303.205 261.015  1.00  0.00           H
ATOM   4358  HD1 PHE A3887     298.233 304.190 262.550  1.00  0.00           H
ATOM   4359  HD2 PHE A3887     296.773 306.229 259.044  1.00  0.00           H
ATOM   4360  HE1 PHE A3887     299.087 306.346 263.440  1.00  0.00           H
ATOM   4361  HE2 PHE A3887     297.659 308.376 259.924  1.00  0.00           H
ATOM   4362  HZ  PHE A3887     298.800 308.440 262.128  1.00  0.00           H
ATOM   4363  N   TYR A3888     298.383 300.851 260.849  1.00  0.00           N
ATOM   4364  CA  TYR A3888     299.280 299.946 261.576  1.00  0.00           C
ATOM   4365  CB  TYR A3888     298.518 298.806 262.257  1.00  0.00           C
ATOM   4366  CG  TYR A3888     299.462 297.966 263.101  1.00  0.00           C
ATOM   4367  CD1 TYR A3888     299.874 298.454 264.356  1.00  0.00           C
ATOM   4368  CD2 TYR A3888     300.045 296.792 262.580  1.00  0.00           C
ATOM   4369  CE1 TYR A3888     300.875 297.784 265.084  1.00  0.00           C
ATOM   4370  CE2 TYR A3888     301.057 296.128 263.304  1.00  0.00           C
ATOM   4371  CZ  TYR A3888     301.480 296.631 264.553  1.00  0.00           C
ATOM   4372  OH  TYR A3888     302.470 296.018 265.251  1.00  0.00           O
ATOM   4373  C   TYR A3888     300.404 299.379 260.697  1.00  0.00           C
ATOM   4374  O   TYR A3888     301.554 299.353 261.136  1.00  0.00           O
ATOM   4375  H   TYR A3888     297.457 300.522 260.593  1.00  0.00           H
ATOM   4376  HA  TYR A3888     299.764 300.522 262.366  1.00  0.00           H
ATOM   4377  HB2 TYR A3888     297.742 299.228 262.897  1.00  0.00           H
ATOM   4378  HB3 TYR A3888     298.039 298.177 261.506  1.00  0.00           H
ATOM   4379  HD1 TYR A3888     299.439 299.362 264.748  1.00  0.00           H
ATOM   4380  HD2 TYR A3888     299.752 296.424 261.605  1.00  0.00           H
ATOM   4381  HE1 TYR A3888     301.201 298.157 266.042  1.00  0.00           H
ATOM   4382  HE2 TYR A3888     301.534 295.250 262.897  1.00  0.00           H
ATOM   4383  HH  TYR A3888     302.239 295.961 266.193  1.00  0.00           H
ATOM   4384  N   TRP A3889     300.156 299.059 259.424  1.00  0.00           N
ATOM   4385  CA  TRP A3889     301.239 298.676 258.504  1.00  0.00           C
ATOM   4386  CB  TRP A3889     300.679 298.040 257.227  1.00  0.00           C
ATOM   4387  CG  TRP A3889     299.861 296.801 257.452  1.00  0.00           C
ATOM   4388  CD2 TRP A3889     300.210 295.586 258.192  1.00  0.00           C
ATOM   4389  CD1 TRP A3889     298.613 296.594 256.975  1.00  0.00           C
ATOM   4390  NE1 TRP A3889     298.147 295.367 257.404  1.00  0.00           N
ATOM   4391  CE2 TRP A3889     299.088 294.702 258.160  1.00  0.00           C
ATOM   4392  CE3 TRP A3889     301.346 295.144 258.911  1.00  0.00           C
ATOM   4393  CZ2 TRP A3889     299.085 293.460 258.811  1.00  0.00           C
ATOM   4394  CZ3 TRP A3889     301.355 293.900 259.568  1.00  0.00           C
ATOM   4395  CH2 TRP A3889     300.230 293.058 259.520  1.00  0.00           C
ATOM   4396  C   TRP A3889     302.214 299.826 258.203  1.00  0.00           C
ATOM   4397  O   TRP A3889     303.412 299.575 258.057  1.00  0.00           O
ATOM   4398  H   TRP A3889     299.196 299.062 259.087  1.00  0.00           H
ATOM   4399  HA  TRP A3889     301.836 297.916 259.003  1.00  0.00           H
ATOM   4400  HB2 TRP A3889     300.071 298.781 256.703  1.00  0.00           H
ATOM   4401  HB3 TRP A3889     301.512 297.777 256.575  1.00  0.00           H
ATOM   4402  HD1 TRP A3889     298.058 297.310 256.380  1.00  0.00           H
ATOM   4403  HE3 TRP A3889     302.213 295.782 258.979  1.00  0.00           H
ATOM   4404  HZ2 TRP A3889     298.207 292.832 258.784  1.00  0.00           H
ATOM   4405  HZ3 TRP A3889     302.227 293.600 260.134  1.00  0.00           H
ATOM   4406  HH2 TRP A3889     300.245 292.112 260.040  1.00  0.00           H
ATOM   4407  HE1 TRP A3889     297.207 295.043 257.233  1.00  0.00           H
ATOM   4408  N   TYR A3890     301.785 301.081 258.373  1.00  0.00           N
ATOM   4409  CA  TYR A3890     302.684 302.232 258.451  1.00  0.00           C
ATOM   4410  CB  TYR A3890     301.901 303.534 258.254  1.00  0.00           C
ATOM   4411  CG  TYR A3890     302.764 304.738 257.923  1.00  0.00           C
ATOM   4412  CD1 TYR A3890     302.990 305.078 256.575  1.00  0.00           C
ATOM   4413  CD2 TYR A3890     303.292 305.547 258.949  1.00  0.00           C
ATOM   4414  CE1 TYR A3890     303.723 306.234 256.250  1.00  0.00           C
ATOM   4415  CE2 TYR A3890     304.035 306.701 258.630  1.00  0.00           C
ATOM   4416  CZ  TYR A3890     304.241 307.050 257.278  1.00  0.00           C
ATOM   4417  OH  TYR A3890     304.918 308.183 256.952  1.00  0.00           O
ATOM   4418  C   TYR A3890     303.486 302.260 259.759  1.00  0.00           C
ATOM   4419  O   TYR A3890     304.714 302.310 259.705  1.00  0.00           O
ATOM   4420  H   TYR A3890     300.780 301.231 258.432  1.00  0.00           H
ATOM   4421  HA  TYR A3890     303.398 302.150 257.632  1.00  0.00           H
ATOM   4422  HB2 TYR A3890     301.193 303.381 257.444  1.00  0.00           H
ATOM   4423  HB3 TYR A3890     301.319 303.759 259.146  1.00  0.00           H
ATOM   4424  HD1 TYR A3890     302.565 304.463 255.793  1.00  0.00           H
ATOM   4425  HD2 TYR A3890     303.098 305.301 259.985  1.00  0.00           H
ATOM   4426  HE1 TYR A3890     303.869 306.502 255.216  1.00  0.00           H
ATOM   4427  HE2 TYR A3890     304.411 307.341 259.415  1.00  0.00           H
ATOM   4428  HH  TYR A3890     304.674 308.471 256.074  1.00  0.00           H
ATOM   4429  N   TYR A3891     302.840 302.183 260.929  1.00  0.00           N
ATOM   4430  CA  TYR A3891     303.505 302.248 262.245  1.00  0.00           C
ATOM   4431  CB  TYR A3891     302.585 302.906 263.281  1.00  0.00           C
ATOM   4432  CG  TYR A3891     302.682 304.417 263.204  1.00  0.00           C
ATOM   4433  CD1 TYR A3891     303.742 305.077 263.860  1.00  0.00           C
ATOM   4434  CD2 TYR A3891     301.786 305.151 262.405  1.00  0.00           C
ATOM   4435  CE1 TYR A3891     303.901 306.469 263.732  1.00  0.00           C
ATOM   4436  CE2 TYR A3891     301.950 306.543 262.265  1.00  0.00           C
ATOM   4437  CZ  TYR A3891     303.004 307.203 262.931  1.00  0.00           C
ATOM   4438  OH  TYR A3891     303.167 308.537 262.762  1.00  0.00           O
ATOM   4439  C   TYR A3891     304.148 300.939 262.743  1.00  0.00           C
ATOM   4440  O   TYR A3891     304.852 300.948 263.754  1.00  0.00           O
ATOM   4441  H   TYR A3891     301.824 302.142 260.909  1.00  0.00           H
ATOM   4442  HA  TYR A3891     304.349 302.924 262.136  1.00  0.00           H
ATOM   4443  HB2 TYR A3891     301.554 302.581 263.132  1.00  0.00           H
ATOM   4444  HB3 TYR A3891     302.883 302.600 264.285  1.00  0.00           H
ATOM   4445  HD1 TYR A3891     304.443 304.514 264.462  1.00  0.00           H
ATOM   4446  HD2 TYR A3891     300.981 304.646 261.885  1.00  0.00           H
ATOM   4447  HE1 TYR A3891     304.711 306.980 264.235  1.00  0.00           H
ATOM   4448  HE2 TYR A3891     301.275 307.116 261.648  1.00  0.00           H
ATOM   4449  HH  TYR A3891     303.814 308.928 263.401  1.00  0.00           H
ATOM   4450  N   SER A3892     304.140 299.895 261.918  1.00  0.00           N
ATOM   4451  CA  SER A3892     305.002 298.715 262.032  1.00  0.00           C
ATOM   4452  CB  SER A3892     304.579 297.683 260.981  1.00  0.00           C
ATOM   4453  OG  SER A3892     303.288 297.183 261.251  1.00  0.00           O
ATOM   4454  C   SER A3892     306.469 299.097 261.796  1.00  0.00           C
ATOM   4455  O   SER A3892     306.807 299.638 260.740  1.00  0.00           O
ATOM   4456  H   SER A3892     303.490 299.930 261.142  1.00  0.00           H
ATOM   4457  HA  SER A3892     304.892 298.273 263.023  1.00  0.00           H
ATOM   4458  HB2 SER A3892     304.594 298.140 259.990  1.00  0.00           H
ATOM   4459  HB3 SER A3892     305.283 296.850 260.993  1.00  0.00           H
ATOM   4460  HG  SER A3892     302.656 297.921 261.332  1.00  0.00           H
ATOM   4461  N   GLY A3893     307.365 298.810 262.746  1.00  0.00           N
ATOM   4462  CA  GLY A3893     308.797 299.112 262.611  1.00  0.00           C
ATOM   4463  C   GLY A3893     309.100 300.615 262.563  1.00  0.00           C
ATOM   4464  O   GLY A3893     309.544 301.126 261.527  1.00  0.00           O
ATOM   4465  H   GLY A3893     307.044 298.444 263.633  1.00  0.00           H
ATOM   4466  HA2 GLY A3893     309.325 298.692 263.468  1.00  0.00           H
ATOM   4467  HA3 GLY A3893     309.186 298.648 261.705  1.00  0.00           H
ATOM   4468  N   LYS A3894     308.555 301.354 263.530  1.00  0.00           N
ATOM   4469  CA  LYS A3894     308.902 302.745 263.879  1.00  0.00           C
ATOM   4470  CB  LYS A3894     308.477 303.778 262.820  1.00  0.00           C
ATOM   4471  CG  LYS A3894     306.995 303.744 262.417  1.00  0.00           C
ATOM   4472  CD  LYS A3894     306.751 304.387 261.043  1.00  0.00           C
ATOM   4473  CE  LYS A3894     307.493 303.702 259.878  1.00  0.00           C
ATOM   4474  NZ  LYS A3894     307.409 302.221 259.935  1.00  0.00           N
ATOM   4475  C   LYS A3894     308.337 303.035 265.266  1.00  0.00           C
ATOM   4476  O   LYS A3894     307.134 303.221 265.449  1.00  0.00           O
ATOM   4477  H   LYS A3894     308.188 300.793 264.304  1.00  0.00           H
ATOM   4478  HA  LYS A3894     309.987 302.803 263.964  1.00  0.00           H
ATOM   4479  HB2 LYS A3894     309.106 303.618 261.947  1.00  0.00           H
ATOM   4480  HB3 LYS A3894     308.709 304.777 263.193  1.00  0.00           H
ATOM   4481  HG2 LYS A3894     306.632 302.718 262.397  1.00  0.00           H
ATOM   4482  HG3 LYS A3894     306.417 304.287 263.162  1.00  0.00           H
ATOM   4483  HD2 LYS A3894     305.679 304.371 260.845  1.00  0.00           H
ATOM   4484  HD3 LYS A3894     307.049 305.436 261.085  1.00  0.00           H
ATOM   4485  HE2 LYS A3894     308.542 304.007 259.903  1.00  0.00           H
ATOM   4486  HE3 LYS A3894     307.048 304.059 258.945  1.00  0.00           H
ATOM   4487  HZ1 LYS A3894     307.778 301.766 259.119  1.00  0.00           H
ATOM   4488  HZ2 LYS A3894     307.900 301.835 260.739  1.00  0.00           H
ATOM   4489  HZ3 LYS A3894     306.435 301.925 260.016  1.00  0.00           H
ATOM   4490  N   ASP A3895     309.139 302.626 266.236  1.00  0.00           N
ATOM   4491  CA  ASP A3895     308.653 302.091 267.511  1.00  0.00           C
ATOM   4492  CB  ASP A3895     309.258 300.693 267.715  1.00  0.00           C
ATOM   4493  CG  ASP A3895     309.105 299.858 266.423  1.00  0.00           C
ATOM   4494  OD1 ASP A3895     307.941 299.798 265.943  1.00  0.00           O
ATOM   4495  OD2 ASP A3895     310.082 299.885 265.641  1.00  0.00           O
ATOM   4496  C   ASP A3895     308.708 303.128 268.638  1.00  0.00           C
ATOM   4497  O   ASP A3895     309.289 302.917 269.695  1.00  0.00           O
ATOM   4498  H   ASP A3895     310.026 302.243 265.943  1.00  0.00           H
ATOM   4499  HA  ASP A3895     307.590 301.909 267.421  1.00  0.00           H
ATOM   4500  HB2 ASP A3895     310.315 300.789 267.968  1.00  0.00           H
ATOM   4501  HB3 ASP A3895     308.744 300.191 268.536  1.00  0.00           H
ATOM   4502  N   ILE A3896     308.222 304.315 268.257  1.00  0.00           N
ATOM   4503  CA  ILE A3896     307.790 305.455 269.066  1.00  0.00           C
ATOM   4504  CB  ILE A3896     308.923 306.499 269.281  1.00  0.00           C
ATOM   4505  CG1 ILE A3896     310.216 305.968 269.943  1.00  0.00           C
ATOM   4506  CG2 ILE A3896     308.389 307.663 270.138  1.00  0.00           C
ATOM   4507  CD1 ILE A3896     311.281 305.532 268.924  1.00  0.00           C
ATOM   4508  C   ILE A3896     306.652 306.099 268.252  1.00  0.00           C
ATOM   4509  O   ILE A3896     306.912 306.583 267.148  1.00  0.00           O
ATOM   4510  H   ILE A3896     307.870 304.338 267.310  1.00  0.00           H
ATOM   4511  HA  ILE A3896     307.414 305.104 270.028  1.00  0.00           H
ATOM   4512  HB  ILE A3896     309.197 306.921 268.312  1.00  0.00           H
ATOM   4513 HG12 ILE A3896     310.673 306.756 270.543  1.00  0.00           H
ATOM   4514 HG13 ILE A3896     309.981 305.150 270.623  1.00  0.00           H
ATOM   4515 HG21 ILE A3896     307.519 308.124 269.670  1.00  0.00           H
ATOM   4516 HG22 ILE A3896     308.115 307.292 271.127  1.00  0.00           H
ATOM   4517 HG23 ILE A3896     309.153 308.433 270.242  1.00  0.00           H
ATOM   4518 HD11 ILE A3896     312.160 305.165 269.455  1.00  0.00           H
ATOM   4519 HD12 ILE A3896     310.905 304.740 268.281  1.00  0.00           H
ATOM   4520 HD13 ILE A3896     311.571 306.383 268.307  1.00  0.00           H
ATOM   4521  N   ILE A3897     305.396 306.057 268.711  1.00  0.00           N
ATOM   4522  CA  ILE A3897     304.299 306.770 268.022  1.00  0.00           C
ATOM   4523  CB  ILE A3897     302.894 306.200 268.339  1.00  0.00           C
ATOM   4524  CG1 ILE A3897     302.798 304.656 268.362  1.00  0.00           C
ATOM   4525  CG2 ILE A3897     301.871 306.793 267.354  1.00  0.00           C
ATOM   4526  CD1 ILE A3897     303.168 303.945 267.056  1.00  0.00           C
ATOM   4527  C   ILE A3897     304.375 308.275 268.338  1.00  0.00           C
ATOM   4528  O   ILE A3897     304.209 308.672 269.494  1.00  0.00           O
ATOM   4529  H   ILE A3897     305.205 305.534 269.556  1.00  0.00           H
ATOM   4530  HA  ILE A3897     304.450 306.650 266.948  1.00  0.00           H
ATOM   4531  HB  ILE A3897     302.601 306.545 269.329  1.00  0.00           H
ATOM   4532 HG12 ILE A3897     303.439 304.267 269.153  1.00  0.00           H
ATOM   4533 HG13 ILE A3897     301.776 304.378 268.621  1.00  0.00           H
ATOM   4534 HG21 ILE A3897     301.838 307.876 267.465  1.00  0.00           H
ATOM   4535 HG22 ILE A3897     302.145 306.555 266.326  1.00  0.00           H
ATOM   4536 HG23 ILE A3897     300.879 306.393 267.562  1.00  0.00           H
ATOM   4537 HD11 ILE A3897     303.054 302.870 267.192  1.00  0.00           H
ATOM   4538 HD12 ILE A3897     304.203 304.161 266.792  1.00  0.00           H
ATOM   4539 HD13 ILE A3897     302.502 304.262 266.256  1.00  0.00           H
ATOM   4540  N   ASP A3898     304.673 309.094 267.329  1.00  0.00           N
ATOM   4541  CA  ASP A3898     304.847 310.554 267.418  1.00  0.00           C
ATOM   4542  CB  ASP A3898     305.546 311.035 266.135  1.00  0.00           C
ATOM   4543  CG  ASP A3898     304.724 310.717 264.887  1.00  0.00           C
ATOM   4544  OD1 ASP A3898     304.842 309.569 264.398  1.00  0.00           O
ATOM   4545  OD2 ASP A3898     303.790 311.492 264.587  1.00  0.00           O
ATOM   4546  C   ASP A3898     303.525 311.323 267.629  1.00  0.00           C
ATOM   4547  O   ASP A3898     302.433 310.757 267.565  1.00  0.00           O
ATOM   4548  H   ASP A3898     304.803 308.693 266.408  1.00  0.00           H
ATOM   4549  HA  ASP A3898     305.497 310.785 268.263  1.00  0.00           H
ATOM   4550  HB2 ASP A3898     305.724 312.109 266.189  1.00  0.00           H
ATOM   4551  HB3 ASP A3898     306.519 310.546 266.058  1.00  0.00           H
ATOM   4552  N   GLU A3899     303.606 312.645 267.811  1.00  0.00           N
ATOM   4553  CA  GLU A3899     302.459 313.518 268.092  1.00  0.00           C
ATOM   4554  CB  GLU A3899     302.932 314.965 268.342  1.00  0.00           C
ATOM   4555  CG  GLU A3899     304.046 315.152 269.390  1.00  0.00           C
ATOM   4556  CD  GLU A3899     305.446 315.261 268.760  1.00  0.00           C
ATOM   4557  OE1 GLU A3899     305.815 314.340 267.994  1.00  0.00           O
ATOM   4558  OE2 GLU A3899     306.105 316.303 268.978  1.00  0.00           O
ATOM   4559  C   GLU A3899     301.406 313.547 266.968  1.00  0.00           C
ATOM   4560  O   GLU A3899     300.228 313.810 267.231  1.00  0.00           O
ATOM   4561  H   GLU A3899     304.531 313.081 267.806  1.00  0.00           H
ATOM   4562  HA  GLU A3899     301.966 313.156 268.996  1.00  0.00           H
ATOM   4563  HB2 GLU A3899     303.252 315.412 267.398  1.00  0.00           H
ATOM   4564  HB3 GLU A3899     302.063 315.532 268.681  1.00  0.00           H
ATOM   4565  HG2 GLU A3899     303.834 316.072 269.941  1.00  0.00           H
ATOM   4566  HG3 GLU A3899     304.018 314.331 270.110  1.00  0.00           H
ATOM   4567  N   GLN A3900     301.798 313.322 265.708  1.00  0.00           N
ATOM   4568  CA  GLN A3900     300.851 313.202 264.595  1.00  0.00           C
ATOM   4569  CB  GLN A3900     301.517 313.616 263.268  1.00  0.00           C
ATOM   4570  CG  GLN A3900     301.798 315.127 263.173  1.00  0.00           C
ATOM   4571  CD  GLN A3900     300.534 315.979 263.063  1.00  0.00           C
ATOM   4572  OE1 GLN A3900     299.412 315.499 263.018  1.00  0.00           O
ATOM   4573  NE2 GLN A3900     300.642 317.290 263.107  1.00  0.00           N
ATOM   4574  C   GLN A3900     300.250 311.795 264.515  1.00  0.00           C
ATOM   4575  O   GLN A3900     299.031 311.676 264.365  1.00  0.00           O
ATOM   4576  H   GLN A3900     302.744 312.976 265.557  1.00  0.00           H
ATOM   4577  HA  GLN A3900     300.012 313.872 264.775  1.00  0.00           H
ATOM   4578  HB2 GLN A3900     300.867 313.340 262.438  1.00  0.00           H
ATOM   4579  HB3 GLN A3900     302.453 313.075 263.143  1.00  0.00           H
ATOM   4580  HG2 GLN A3900     302.403 315.309 262.285  1.00  0.00           H
ATOM   4581  HG3 GLN A3900     302.374 315.449 264.041  1.00  0.00           H
ATOM   4582 HE21 GLN A3900     301.528 317.735 263.258  1.00  0.00           H
ATOM   4583 HE22 GLN A3900     299.767 317.823 263.046  1.00  0.00           H
ATOM   4584  N   GLY A3901     301.037 310.749 264.772  1.00  0.00           N
ATOM   4585  CA  GLY A3901     300.543 309.376 264.893  1.00  0.00           C
ATOM   4586  C   GLY A3901     299.500 309.233 266.006  1.00  0.00           C
ATOM   4587  O   GLY A3901     298.359 308.863 265.731  1.00  0.00           O
ATOM   4588  H   GLY A3901     302.038 310.919 264.888  1.00  0.00           H
ATOM   4589  HA2 GLY A3901     300.100 309.062 263.949  1.00  0.00           H
ATOM   4590  HA3 GLY A3901     301.384 308.720 265.117  1.00  0.00           H
ATOM   4591  N   GLN A3902     299.796 309.793 267.184  1.00  0.00           N
ATOM   4592  CA  GLN A3902     298.897 309.843 268.341  1.00  0.00           C
ATOM   4593  CB  GLN A3902     299.597 310.542 269.521  1.00  0.00           C
ATOM   4594  CG  GLN A3902     300.741 309.735 270.155  1.00  0.00           C
ATOM   4595  CD  GLN A3902     301.564 310.561 271.141  1.00  0.00           C
ATOM   4596  OE1 GLN A3902     301.180 311.630 271.590  1.00  0.00           O
ATOM   4597  NE2 GLN A3902     302.709 310.070 271.559  1.00  0.00           N
ATOM   4598  C   GLN A3902     297.583 310.569 268.032  1.00  0.00           C
ATOM   4599  O   GLN A3902     296.507 309.980 268.141  1.00  0.00           O
ATOM   4600  H   GLN A3902     300.738 310.162 267.300  1.00  0.00           H
ATOM   4601  HA  GLN A3902     298.640 308.826 268.634  1.00  0.00           H
ATOM   4602  HB2 GLN A3902     298.857 310.745 270.298  1.00  0.00           H
ATOM   4603  HB3 GLN A3902     299.991 311.500 269.173  1.00  0.00           H
ATOM   4604  HG2 GLN A3902     300.325 308.882 270.689  1.00  0.00           H
ATOM   4605  HG3 GLN A3902     301.405 309.354 269.384  1.00  0.00           H
ATOM   4606 HE21 GLN A3902     303.142 309.316 271.044  1.00  0.00           H
ATOM   4607 HE22 GLN A3902     303.214 310.623 272.227  1.00  0.00           H
ATOM   4608  N   ARG A3903     297.652 311.840 267.610  1.00  0.00           N
ATOM   4609  CA  ARG A3903     296.474 312.720 267.467  1.00  0.00           C
ATOM   4610  CB  ARG A3903     296.950 314.159 267.227  1.00  0.00           C
ATOM   4611  CG  ARG A3903     297.444 314.818 268.528  1.00  0.00           C
ATOM   4612  CD  ARG A3903     298.178 316.149 268.305  1.00  0.00           C
ATOM   4613  NE  ARG A3903     297.419 317.102 267.465  1.00  0.00           N
ATOM   4614  CZ  ARG A3903     297.603 317.319 266.172  1.00  0.00           C
ATOM   4615  NH1 ARG A3903     298.443 316.633 265.461  1.00  0.00           N
ATOM   4616  NH2 ARG A3903     296.950 318.248 265.544  1.00  0.00           N
ATOM   4617  C   ARG A3903     295.492 312.302 266.370  1.00  0.00           C
ATOM   4618  O   ARG A3903     294.342 312.727 266.415  1.00  0.00           O
ATOM   4619  H   ARG A3903     298.575 312.252 267.512  1.00  0.00           H
ATOM   4620  HA  ARG A3903     295.890 312.690 268.390  1.00  0.00           H
ATOM   4621  HB2 ARG A3903     296.118 314.750 266.841  1.00  0.00           H
ATOM   4622  HB3 ARG A3903     297.740 314.151 266.476  1.00  0.00           H
ATOM   4623  HG2 ARG A3903     296.584 314.992 269.176  1.00  0.00           H
ATOM   4624  HG3 ARG A3903     298.125 314.142 269.047  1.00  0.00           H
ATOM   4625  HD2 ARG A3903     299.155 315.949 267.863  1.00  0.00           H
ATOM   4626  HD3 ARG A3903     298.361 316.601 269.281  1.00  0.00           H
ATOM   4627  HE  ARG A3903     296.720 317.657 267.924  1.00  0.00           H
ATOM   4628 HH11 ARG A3903     298.925 315.851 265.867  1.00  0.00           H
ATOM   4629 HH12 ARG A3903     298.492 316.793 264.455  1.00  0.00           H
ATOM   4630 HH21 ARG A3903     296.269 318.823 265.992  1.00  0.00           H
ATOM   4631 HH22 ARG A3903     297.214 318.405 264.565  1.00  0.00           H
ATOM   4632  N   ASN A3904     295.928 311.501 265.398  1.00  0.00           N
ATOM   4633  CA  ASN A3904     295.081 311.053 264.290  1.00  0.00           C
ATOM   4634  CB  ASN A3904     295.802 311.363 262.970  1.00  0.00           C
ATOM   4635  CG  ASN A3904     296.049 312.857 262.792  1.00  0.00           C
ATOM   4636  OD1 ASN A3904     295.153 313.630 262.509  1.00  0.00           O
ATOM   4637  ND2 ASN A3904     297.277 313.300 262.919  1.00  0.00           N
ATOM   4638  C   ASN A3904     294.638 309.582 264.420  1.00  0.00           C
ATOM   4639  O   ASN A3904     293.487 309.278 264.109  1.00  0.00           O
ATOM   4640  H   ASN A3904     296.901 311.224 265.413  1.00  0.00           H
ATOM   4641  HA  ASN A3904     294.156 311.636 264.284  1.00  0.00           H
ATOM   4642  HB2 ASN A3904     296.747 310.822 262.927  1.00  0.00           H
ATOM   4643  HB3 ASN A3904     295.178 311.028 262.141  1.00  0.00           H
ATOM   4644 HD21 ASN A3904     297.988 312.683 263.290  1.00  0.00           H
ATOM   4645 HD22 ASN A3904     297.454 314.284 262.786  1.00  0.00           H
ATOM   4646  N   PHE A3905     295.456 308.705 265.020  1.00  0.00           N
ATOM   4647  CA  PHE A3905     295.048 307.326 265.321  1.00  0.00           C
ATOM   4648  CB  PHE A3905     296.282 306.482 265.665  1.00  0.00           C
ATOM   4649  CG  PHE A3905     295.999 304.996 265.774  1.00  0.00           C
ATOM   4650  CD1 PHE A3905     295.793 304.391 267.029  1.00  0.00           C
ATOM   4651  CD2 PHE A3905     295.937 304.213 264.606  1.00  0.00           C
ATOM   4652  CE1 PHE A3905     295.531 303.011 267.111  1.00  0.00           C
ATOM   4653  CE2 PHE A3905     295.698 302.830 264.689  1.00  0.00           C
ATOM   4654  CZ  PHE A3905     295.483 302.231 265.942  1.00  0.00           C
ATOM   4655  C   PHE A3905     294.005 307.257 266.448  1.00  0.00           C
ATOM   4656  O   PHE A3905     292.962 306.635 266.264  1.00  0.00           O
ATOM   4657  H   PHE A3905     296.395 308.987 265.283  1.00  0.00           H
ATOM   4658  HA  PHE A3905     294.586 306.898 264.430  1.00  0.00           H
ATOM   4659  HB2 PHE A3905     296.712 306.836 266.604  1.00  0.00           H
ATOM   4660  HB3 PHE A3905     297.031 306.626 264.887  1.00  0.00           H
ATOM   4661  HD1 PHE A3905     295.818 304.986 267.931  1.00  0.00           H
ATOM   4662  HD2 PHE A3905     296.062 304.678 263.641  1.00  0.00           H
ATOM   4663  HE1 PHE A3905     295.355 302.554 268.075  1.00  0.00           H
ATOM   4664  HE2 PHE A3905     295.659 302.235 263.787  1.00  0.00           H
ATOM   4665  HZ  PHE A3905     295.276 301.171 266.006  1.00  0.00           H
ATOM   4666  N   SER A3906     294.182 308.061 267.504  1.00  0.00           N
ATOM   4667  CA  SER A3906     293.217 308.207 268.611  1.00  0.00           C
ATOM   4668  CB  SER A3906     293.731 309.236 269.624  1.00  0.00           C
ATOM   4669  OG  SER A3906     294.047 310.465 268.988  1.00  0.00           O
ATOM   4670  C   SER A3906     291.820 308.615 268.131  1.00  0.00           C
ATOM   4671  O   SER A3906     290.857 307.887 268.356  1.00  0.00           O
ATOM   4672  H   SER A3906     295.046 308.583 267.569  1.00  0.00           H
ATOM   4673  HA  SER A3906     293.120 307.252 269.130  1.00  0.00           H
ATOM   4674  HB2 SER A3906     292.975 309.401 270.390  1.00  0.00           H
ATOM   4675  HB3 SER A3906     294.627 308.846 270.109  1.00  0.00           H
ATOM   4676  HG  SER A3906     294.974 310.373 268.701  1.00  0.00           H
ATOM   4677  N   LYS A3907     291.731 309.596 267.225  1.00  0.00           N
ATOM   4678  CA  LYS A3907     290.464 310.011 266.599  1.00  0.00           C
ATOM   4679  CB  LYS A3907     290.689 311.297 265.793  1.00  0.00           C
ATOM   4680  CG  LYS A3907     290.693 312.504 266.743  1.00  0.00           C
ATOM   4681  CD  LYS A3907     290.956 313.820 265.997  1.00  0.00           C
ATOM   4682  CE  LYS A3907     290.216 314.998 266.648  1.00  0.00           C
ATOM   4683  NZ  LYS A3907     288.756 314.918 266.400  1.00  0.00           N
ATOM   4684  C   LYS A3907     289.794 308.919 265.757  1.00  0.00           C
ATOM   4685  O   LYS A3907     288.580 308.750 265.852  1.00  0.00           O
ATOM   4686  H   LYS A3907     292.557 310.164 267.091  1.00  0.00           H
ATOM   4687  HA  LYS A3907     289.747 310.225 267.393  1.00  0.00           H
ATOM   4688  HB2 LYS A3907     291.629 311.241 265.240  1.00  0.00           H
ATOM   4689  HB3 LYS A3907     289.871 311.424 265.081  1.00  0.00           H
ATOM   4690  HG2 LYS A3907     289.722 312.544 267.237  1.00  0.00           H
ATOM   4691  HG3 LYS A3907     291.459 312.375 267.510  1.00  0.00           H
ATOM   4692  HD2 LYS A3907     290.649 313.732 264.954  1.00  0.00           H
ATOM   4693  HD3 LYS A3907     292.028 314.017 266.006  1.00  0.00           H
ATOM   4694  HE2 LYS A3907     290.601 315.924 266.215  1.00  0.00           H
ATOM   4695  HE3 LYS A3907     290.424 314.997 267.722  1.00  0.00           H
ATOM   4696  HZ1 LYS A3907     288.238 315.703 266.763  1.00  0.00           H
ATOM   4697  HZ2 LYS A3907     288.574 314.935 265.389  1.00  0.00           H
ATOM   4698  HZ3 LYS A3907     288.359 314.057 266.744  1.00  0.00           H
ATOM   4699  N   ALA A3908     290.557 308.092 265.043  1.00  0.00           N
ATOM   4700  CA  ALA A3908     290.003 306.938 264.328  1.00  0.00           C
ATOM   4701  CB  ALA A3908     291.042 306.466 263.307  1.00  0.00           C
ATOM   4702  C   ALA A3908     289.537 305.805 265.273  1.00  0.00           C
ATOM   4703  O   ALA A3908     288.470 305.230 265.052  1.00  0.00           O
ATOM   4704  H   ALA A3908     291.559 308.228 265.052  1.00  0.00           H
ATOM   4705  HA  ALA A3908     289.123 307.267 263.774  1.00  0.00           H
ATOM   4706  HB1 ALA A3908     290.648 305.617 262.747  1.00  0.00           H
ATOM   4707  HB2 ALA A3908     291.962 306.171 263.813  1.00  0.00           H
ATOM   4708  HB3 ALA A3908     291.261 307.277 262.613  1.00  0.00           H
ATOM   4709  N   ILE A3909     290.229 305.592 266.398  1.00  0.00           N
ATOM   4710  CA  ILE A3909     289.822 304.675 267.478  1.00  0.00           C
ATOM   4711  CB  ILE A3909     291.015 304.471 268.450  1.00  0.00           C
ATOM   4712  CG1 ILE A3909     292.180 303.687 267.799  1.00  0.00           C
ATOM   4713  CG2 ILE A3909     290.607 303.816 269.780  1.00  0.00           C
ATOM   4714  CD1 ILE A3909     291.922 302.201 267.513  1.00  0.00           C
ATOM   4715  C   ILE A3909     288.552 305.168 268.200  1.00  0.00           C
ATOM   4716  O   ILE A3909     287.627 304.384 268.411  1.00  0.00           O
ATOM   4717  H   ILE A3909     291.088 306.120 266.530  1.00  0.00           H
ATOM   4718  HA  ILE A3909     289.567 303.713 267.038  1.00  0.00           H
ATOM   4719  HB  ILE A3909     291.411 305.452 268.707  1.00  0.00           H
ATOM   4720 HG12 ILE A3909     292.461 304.165 266.862  1.00  0.00           H
ATOM   4721 HG13 ILE A3909     293.043 303.755 268.463  1.00  0.00           H
ATOM   4722 HG21 ILE A3909     290.040 304.523 270.386  1.00  0.00           H
ATOM   4723 HG22 ILE A3909     291.499 303.528 270.337  1.00  0.00           H
ATOM   4724 HG23 ILE A3909     290.006 302.931 269.605  1.00  0.00           H
ATOM   4725 HD11 ILE A3909     292.799 301.769 267.034  1.00  0.00           H
ATOM   4726 HD12 ILE A3909     291.743 301.665 268.445  1.00  0.00           H
ATOM   4727 HD13 ILE A3909     291.070 302.084 266.845  1.00  0.00           H
ATOM   4728  N   GLN A3910     288.424 306.476 268.436  1.00  0.00           N
ATOM   4729  CA  GLN A3910     287.238 307.117 269.024  1.00  0.00           C
ATOM   4730  CB  GLN A3910     287.557 308.592 269.336  1.00  0.00           C
ATOM   4731  CG  GLN A3910     288.598 308.772 270.460  1.00  0.00           C
ATOM   4732  CD  GLN A3910     289.414 310.062 270.349  1.00  0.00           C
ATOM   4733  OE1 GLN A3910     289.070 311.020 269.667  1.00  0.00           O
ATOM   4734  NE2 GLN A3910     290.534 310.143 271.026  1.00  0.00           N
ATOM   4735  C   GLN A3910     286.006 307.020 268.107  1.00  0.00           C
ATOM   4736  O   GLN A3910     284.947 306.569 268.550  1.00  0.00           O
ATOM   4737  H   GLN A3910     289.237 307.060 268.262  1.00  0.00           H
ATOM   4738  HA  GLN A3910     286.987 306.613 269.957  1.00  0.00           H
ATOM   4739  HB2 GLN A3910     286.642 309.109 269.629  1.00  0.00           H
ATOM   4740  HB3 GLN A3910     287.924 309.058 268.422  1.00  0.00           H
ATOM   4741  HG2 GLN A3910     288.093 308.757 271.426  1.00  0.00           H
ATOM   4742  HG3 GLN A3910     289.299 307.938 270.455  1.00  0.00           H
ATOM   4743 HE21 GLN A3910     290.875 309.320 271.545  1.00  0.00           H
ATOM   4744 HE22 GLN A3910     291.094 310.962 270.920  1.00  0.00           H
ATOM   4745  N   VAL A3911     286.186 307.249 266.801  1.00  0.00           N
ATOM   4746  CA  VAL A3911     285.144 307.038 265.780  1.00  0.00           C
ATOM   4747  CB  VAL A3911     285.631 307.548 264.407  1.00  0.00           C
ATOM   4748  CG1 VAL A3911     284.768 307.058 263.240  1.00  0.00           C
ATOM   4749  CG2 VAL A3911     285.619 309.081 264.354  1.00  0.00           C
ATOM   4750  C   VAL A3911     284.710 305.568 265.718  1.00  0.00           C
ATOM   4751  O   VAL A3911     283.515 305.283 265.797  1.00  0.00           O
ATOM   4752  H   VAL A3911     287.083 307.622 266.501  1.00  0.00           H
ATOM   4753  HA  VAL A3911     284.260 307.612 266.060  1.00  0.00           H
ATOM   4754  HB  VAL A3911     286.650 307.201 264.239  1.00  0.00           H
ATOM   4755 HG21 VAL A3911     286.159 309.495 265.205  1.00  0.00           H
ATOM   4756 HG22 VAL A3911     284.593 309.447 264.377  1.00  0.00           H
ATOM   4757 HG23 VAL A3911     286.099 309.424 263.438  1.00  0.00           H
ATOM   4758 HG11 VAL A3911     284.891 305.983 263.113  1.00  0.00           H
ATOM   4759 HG12 VAL A3911     283.718 307.289 263.425  1.00  0.00           H
ATOM   4760 HG13 VAL A3911     285.087 307.546 262.320  1.00  0.00           H
ATOM   4761  N   ALA A3912     285.657 304.622 265.718  1.00  0.00           N
ATOM   4762  CA  ALA A3912     285.344 303.192 265.751  1.00  0.00           C
ATOM   4763  CB  ALA A3912     286.644 302.391 265.613  1.00  0.00           C
ATOM   4764  C   ALA A3912     284.564 302.790 267.017  1.00  0.00           C
ATOM   4765  O   ALA A3912     283.577 302.061 266.916  1.00  0.00           O
ATOM   4766  H   ALA A3912     286.632 304.901 265.681  1.00  0.00           H
ATOM   4767  HA  ALA A3912     284.708 302.958 264.897  1.00  0.00           H
ATOM   4768  HB1 ALA A3912     286.416 301.324 265.590  1.00  0.00           H
ATOM   4769  HB2 ALA A3912     287.154 302.665 264.690  1.00  0.00           H
ATOM   4770  HB3 ALA A3912     287.304 302.593 266.457  1.00  0.00           H
ATOM   4771  N   LYS A3913     284.895 303.380 268.173  1.00  0.00           N
ATOM   4772  CA  LYS A3913     284.227 303.128 269.459  1.00  0.00           C
ATOM   4773  CB  LYS A3913     285.018 303.828 270.577  1.00  0.00           C
ATOM   4774  CG  LYS A3913     284.615 303.279 271.950  1.00  0.00           C
ATOM   4775  CD  LYS A3913     285.384 303.930 273.108  1.00  0.00           C
ATOM   4776  CE  LYS A3913     286.872 303.558 273.072  1.00  0.00           C
ATOM   4777  NZ  LYS A3913     287.613 304.251 274.150  1.00  0.00           N
ATOM   4778  C   LYS A3913     282.759 303.560 269.465  1.00  0.00           C
ATOM   4779  O   LYS A3913     281.882 302.731 269.710  1.00  0.00           O
ATOM   4780  H   LYS A3913     285.718 303.977 268.177  1.00  0.00           H
ATOM   4781  HA  LYS A3913     284.231 302.053 269.651  1.00  0.00           H
ATOM   4782  HB2 LYS A3913     286.083 303.656 270.428  1.00  0.00           H
ATOM   4783  HB3 LYS A3913     284.838 304.904 270.551  1.00  0.00           H
ATOM   4784  HG2 LYS A3913     284.797 302.202 271.966  1.00  0.00           H
ATOM   4785  HG3 LYS A3913     283.550 303.460 272.104  1.00  0.00           H
ATOM   4786  HD2 LYS A3913     285.258 305.014 273.056  1.00  0.00           H
ATOM   4787  HD3 LYS A3913     284.952 303.572 274.049  1.00  0.00           H
ATOM   4788  HE2 LYS A3913     286.953 302.470 273.198  1.00  0.00           H
ATOM   4789  HE3 LYS A3913     287.289 303.829 272.096  1.00  0.00           H
ATOM   4790  HZ1 LYS A3913     287.521 305.255 274.091  1.00  0.00           H
ATOM   4791  HZ2 LYS A3913     287.237 303.956 275.060  1.00  0.00           H
ATOM   4792  HZ3 LYS A3913     288.586 303.976 274.149  1.00  0.00           H
ATOM   4793  N   GLN A3914     282.467 304.770 268.975  1.00  0.00           N
ATOM   4794  CA  GLN A3914     281.081 305.216 268.796  1.00  0.00           C
ATOM   4795  CB  GLN A3914     281.039 306.691 268.353  1.00  0.00           C
ATOM   4796  CG  GLN A3914     279.611 307.219 268.098  1.00  0.00           C
ATOM   4797  CD  GLN A3914     278.687 307.105 269.312  1.00  0.00           C
ATOM   4798  OE1 GLN A3914     278.988 307.569 270.396  1.00  0.00           O
ATOM   4799  NE2 GLN A3914     277.524 306.502 269.188  1.00  0.00           N
ATOM   4800  C   GLN A3914     280.319 304.308 267.819  1.00  0.00           C
ATOM   4801  O   GLN A3914     279.156 303.992 268.065  1.00  0.00           O
ATOM   4802  H   GLN A3914     283.232 305.390 268.725  1.00  0.00           H
ATOM   4803  HA  GLN A3914     280.577 305.140 269.762  1.00  0.00           H
ATOM   4804  HB2 GLN A3914     281.510 307.304 269.124  1.00  0.00           H
ATOM   4805  HB3 GLN A3914     281.617 306.804 267.434  1.00  0.00           H
ATOM   4806  HG2 GLN A3914     279.669 308.270 267.816  1.00  0.00           H
ATOM   4807  HG3 GLN A3914     279.173 306.680 267.260  1.00  0.00           H
ATOM   4808 HE21 GLN A3914     277.233 306.066 268.325  1.00  0.00           H
ATOM   4809 HE22 GLN A3914     276.979 306.402 270.038  1.00  0.00           H
ATOM   4810  N   VAL A3915     280.963 303.804 266.762  1.00  0.00           N
ATOM   4811  CA  VAL A3915     280.320 302.895 265.798  1.00  0.00           C
ATOM   4812  CB  VAL A3915     281.133 302.820 264.492  1.00  0.00           C
ATOM   4813  CG1 VAL A3915     280.532 301.830 263.490  1.00  0.00           C
ATOM   4814  CG2 VAL A3915     281.153 304.179 263.781  1.00  0.00           C
ATOM   4815  C   VAL A3915     280.027 301.507 266.392  1.00  0.00           C
ATOM   4816  O   VAL A3915     278.899 301.040 266.237  1.00  0.00           O
ATOM   4817  H   VAL A3915     281.925 304.088 266.599  1.00  0.00           H
ATOM   4818  HA  VAL A3915     279.352 303.321 265.536  1.00  0.00           H
ATOM   4819  HB  VAL A3915     282.156 302.519 264.714  1.00  0.00           H
ATOM   4820 HG21 VAL A3915     281.421 304.980 264.467  1.00  0.00           H
ATOM   4821 HG22 VAL A3915     280.171 304.401 263.364  1.00  0.00           H
ATOM   4822 HG23 VAL A3915     281.892 304.162 262.984  1.00  0.00           H
ATOM   4823 HG11 VAL A3915     280.566 300.817 263.890  1.00  0.00           H
ATOM   4824 HG12 VAL A3915     279.496 302.096 263.284  1.00  0.00           H
ATOM   4825 HG13 VAL A3915     281.101 301.863 262.561  1.00  0.00           H
ATOM   4826  N   PHE A3916     280.909 300.929 267.220  1.00  0.00           N
ATOM   4827  CA  PHE A3916     280.615 299.694 267.977  1.00  0.00           C
ATOM   4828  CB  PHE A3916     281.852 299.220 268.756  1.00  0.00           C
ATOM   4829  CG  PHE A3916     282.824 298.387 267.947  1.00  0.00           C
ATOM   4830  CD1 PHE A3916     282.477 297.072 267.589  1.00  0.00           C
ATOM   4831  CD2 PHE A3916     284.091 298.890 267.608  1.00  0.00           C
ATOM   4832  CE1 PHE A3916     283.394 296.263 266.897  1.00  0.00           C
ATOM   4833  CE2 PHE A3916     285.013 298.082 266.920  1.00  0.00           C
ATOM   4834  CZ  PHE A3916     284.662 296.768 266.568  1.00  0.00           C
ATOM   4835  C   PHE A3916     279.445 299.865 268.953  1.00  0.00           C
ATOM   4836  O   PHE A3916     278.501 299.070 268.929  1.00  0.00           O
ATOM   4837  H   PHE A3916     281.812 301.375 267.358  1.00  0.00           H
ATOM   4838  HA  PHE A3916     280.326 298.910 267.277  1.00  0.00           H
ATOM   4839  HB2 PHE A3916     282.366 300.078 269.192  1.00  0.00           H
ATOM   4840  HB3 PHE A3916     281.523 298.597 269.591  1.00  0.00           H
ATOM   4841  HD1 PHE A3916     281.518 296.676 267.885  1.00  0.00           H
ATOM   4842  HD2 PHE A3916     284.360 299.890 267.904  1.00  0.00           H
ATOM   4843  HE1 PHE A3916     283.144 295.243 266.647  1.00  0.00           H
ATOM   4844  HE2 PHE A3916     285.997 298.462 266.680  1.00  0.00           H
ATOM   4845  HZ  PHE A3916     285.376 296.133 266.072  1.00  0.00           H
ATOM   4846  N   ASN A3917     279.398 300.982 269.677  1.00  0.00           N
ATOM   4847  CA  ASN A3917     278.306 301.253 270.616  1.00  0.00           C
ATOM   4848  CB  ASN A3917     278.799 302.281 271.651  1.00  0.00           C
ATOM   4849  CG  ASN A3917     279.995 301.757 272.442  1.00  0.00           C
ATOM   4850  OD1 ASN A3917     280.232 300.565 272.518  1.00  0.00           O
ATOM   4851  ND2 ASN A3917     280.826 302.625 272.965  1.00  0.00           N
ATOM   4852  C   ASN A3917     276.995 301.636 269.895  1.00  0.00           C
ATOM   4853  O   ASN A3917     275.912 301.269 270.347  1.00  0.00           O
ATOM   4854  H   ASN A3917     280.224 301.572 269.705  1.00  0.00           H
ATOM   4855  HA  ASN A3917     278.092 300.332 271.165  1.00  0.00           H
ATOM   4856  HB2 ASN A3917     278.003 302.488 272.364  1.00  0.00           H
ATOM   4857  HB3 ASN A3917     279.075 303.207 271.147  1.00  0.00           H
ATOM   4858 HD21 ASN A3917     280.669 303.608 272.920  1.00  0.00           H
ATOM   4859 HD22 ASN A3917     281.661 302.229 273.413  1.00  0.00           H
ATOM   4860  N   THR A3918     277.082 302.137 268.659  1.00  0.00           N
ATOM   4861  CA  THR A3918     275.928 302.330 267.760  1.00  0.00           C
ATOM   4862  CB  THR A3918     276.276 303.277 266.601  1.00  0.00           C
ATOM   4863  OG1 THR A3918     276.772 304.489 267.117  1.00  0.00           O
ATOM   4864  CG2 THR A3918     275.077 303.622 265.721  1.00  0.00           C
ATOM   4865  C   THR A3918     275.380 301.006 267.218  1.00  0.00           C
ATOM   4866  O   THR A3918     274.167 300.811 267.233  1.00  0.00           O
ATOM   4867  H   THR A3918     278.006 302.384 268.324  1.00  0.00           H
ATOM   4868  HA  THR A3918     275.123 302.793 268.327  1.00  0.00           H
ATOM   4869  HB  THR A3918     277.046 302.824 265.978  1.00  0.00           H
ATOM   4870  HG1 THR A3918     277.632 304.272 267.530  1.00  0.00           H
ATOM   4871 HG21 THR A3918     275.357 304.394 265.006  1.00  0.00           H
ATOM   4872 HG22 THR A3918     274.256 303.988 266.337  1.00  0.00           H
ATOM   4873 HG23 THR A3918     274.750 302.738 265.176  1.00  0.00           H
ATOM   4874  N   LEU A3919     276.245 300.042 266.871  1.00  0.00           N
ATOM   4875  CA  LEU A3919     275.818 298.672 266.552  1.00  0.00           C
ATOM   4876  CB  LEU A3919     276.982 297.842 265.975  1.00  0.00           C
ATOM   4877  CG  LEU A3919     277.526 298.276 264.602  1.00  0.00           C
ATOM   4878  CD1 LEU A3919     278.532 297.233 264.117  1.00  0.00           C
ATOM   4879  CD2 LEU A3919     276.435 298.384 263.537  1.00  0.00           C
ATOM   4880  C   LEU A3919     275.226 297.943 267.765  1.00  0.00           C
ATOM   4881  O   LEU A3919     274.263 297.198 267.602  1.00  0.00           O
ATOM   4882  H   LEU A3919     277.239 300.246 266.908  1.00  0.00           H
ATOM   4883  HA  LEU A3919     275.018 298.722 265.816  1.00  0.00           H
ATOM   4884  HB2 LEU A3919     277.805 297.845 266.690  1.00  0.00           H
ATOM   4885  HB3 LEU A3919     276.636 296.810 265.888  1.00  0.00           H
ATOM   4886  HG  LEU A3919     278.028 299.236 264.683  1.00  0.00           H
ATOM   4887 HD11 LEU A3919     279.319 297.117 264.863  1.00  0.00           H
ATOM   4888 HD12 LEU A3919     278.977 297.560 263.179  1.00  0.00           H
ATOM   4889 HD13 LEU A3919     278.038 296.271 263.976  1.00  0.00           H
ATOM   4890 HD21 LEU A3919     276.885 298.535 262.558  1.00  0.00           H
ATOM   4891 HD22 LEU A3919     275.841 297.475 263.529  1.00  0.00           H
ATOM   4892 HD23 LEU A3919     275.797 299.235 263.768  1.00  0.00           H
ATOM   4893  N   THR A3920     275.731 298.213 268.970  1.00  0.00           N
ATOM   4894  CA  THR A3920     275.232 297.609 270.216  1.00  0.00           C
ATOM   4895  CB  THR A3920     276.171 297.905 271.394  1.00  0.00           C
ATOM   4896  OG1 THR A3920     277.472 297.475 271.066  1.00  0.00           O
ATOM   4897  CG2 THR A3920     275.770 297.151 272.659  1.00  0.00           C
ATOM   4898  C   THR A3920     273.804 298.060 270.532  1.00  0.00           C
ATOM   4899  O   THR A3920     272.911 297.219 270.595  1.00  0.00           O
ATOM   4900  H   THR A3920     276.550 298.805 269.016  1.00  0.00           H
ATOM   4901  HA  THR A3920     275.208 296.527 270.089  1.00  0.00           H
ATOM   4902  HB  THR A3920     276.184 298.975 271.603  1.00  0.00           H
ATOM   4903  HG1 THR A3920     277.853 298.082 270.418  1.00  0.00           H
ATOM   4904 HG21 THR A3920     276.495 297.354 273.447  1.00  0.00           H
ATOM   4905 HG22 THR A3920     275.743 296.078 272.467  1.00  0.00           H
ATOM   4906 HG23 THR A3920     274.789 297.484 272.996  1.00  0.00           H
ATOM   4907  N   GLU A3921     273.497 299.348 270.364  1.00  0.00           N
ATOM   4908  CA  GLU A3921     272.126 299.863 270.533  1.00  0.00           C
ATOM   4909  CB  GLU A3921     272.160 301.376 270.781  1.00  0.00           C
ATOM   4910  CG  GLU A3921     272.909 301.756 272.073  1.00  0.00           C
ATOM   4911  CD  GLU A3921     272.419 300.949 273.275  1.00  0.00           C
ATOM   4912  OE1 GLU A3921     271.196 301.049 273.501  1.00  0.00           O
ATOM   4913  OE2 GLU A3921     273.115 299.974 273.634  1.00  0.00           O
ATOM   4914  C   GLU A3921     271.167 299.519 269.382  1.00  0.00           C
ATOM   4915  O   GLU A3921     269.953 299.669 269.527  1.00  0.00           O
ATOM   4916  H   GLU A3921     274.256 300.016 270.284  1.00  0.00           H
ATOM   4917  HA  GLU A3921     271.691 299.392 271.416  1.00  0.00           H
ATOM   4918  HB2 GLU A3921     272.619 301.856 269.920  1.00  0.00           H
ATOM   4919  HB3 GLU A3921     271.136 301.745 270.859  1.00  0.00           H
ATOM   4920  HG2 GLU A3921     273.978 301.602 271.938  1.00  0.00           H
ATOM   4921  HG3 GLU A3921     272.749 302.815 272.275  1.00  0.00           H
ATOM   4922  N   TYR A3922     271.647 298.913 268.292  1.00  0.00           N
ATOM   4923  CA  TYR A3922     270.779 298.236 267.323  1.00  0.00           C
ATOM   4924  CB  TYR A3922     271.486 298.123 265.968  1.00  0.00           C
ATOM   4925  CG  TYR A3922     271.865 299.407 265.243  1.00  0.00           C
ATOM   4926  CD1 TYR A3922     271.225 300.643 265.490  1.00  0.00           C
ATOM   4927  CD2 TYR A3922     272.845 299.326 264.240  1.00  0.00           C
ATOM   4928  CE1 TYR A3922     271.565 301.782 264.730  1.00  0.00           C
ATOM   4929  CE2 TYR A3922     273.170 300.453 263.469  1.00  0.00           C
ATOM   4930  CZ  TYR A3922     272.531 301.687 263.708  1.00  0.00           C
ATOM   4931  OH  TYR A3922     272.839 302.768 262.944  1.00  0.00           O
ATOM   4932  C   TYR A3922     270.306 296.845 267.782  1.00  0.00           C
ATOM   4933  O   TYR A3922     269.410 296.288 267.143  1.00  0.00           O
ATOM   4934  H   TYR A3922     272.650 298.790 268.217  1.00  0.00           H
ATOM   4935  HA  TYR A3922     269.878 298.832 267.185  1.00  0.00           H
ATOM   4936  HB2 TYR A3922     270.834 297.559 265.304  1.00  0.00           H
ATOM   4937  HB3 TYR A3922     272.380 297.517 266.090  1.00  0.00           H
ATOM   4938  HD1 TYR A3922     270.497 300.737 266.282  1.00  0.00           H
ATOM   4939  HD2 TYR A3922     273.363 298.394 264.072  1.00  0.00           H
ATOM   4940  HE1 TYR A3922     271.106 302.736 264.941  1.00  0.00           H
ATOM   4941  HE2 TYR A3922     273.917 300.371 262.705  1.00  0.00           H
ATOM   4942  HH  TYR A3922     273.621 302.605 262.392  1.00  0.00           H
ATOM   4943  N   ILE A3923     270.904 296.257 268.822  1.00  0.00           N
ATOM   4944  CA  ILE A3923     270.635 294.884 269.295  1.00  0.00           C
ATOM   4945  CB  ILE A3923     271.745 293.917 268.820  1.00  0.00           C
ATOM   4946  CG1 ILE A3923     273.132 294.256 269.414  1.00  0.00           C
ATOM   4947  CG2 ILE A3923     271.769 293.840 267.282  1.00  0.00           C
ATOM   4948  CD1 ILE A3923     274.229 293.237 269.098  1.00  0.00           C
ATOM   4949  C   ILE A3923     270.403 294.765 270.813  1.00  0.00           C
ATOM   4950  O   ILE A3923     269.864 293.747 271.243  1.00  0.00           O
ATOM   4951  H   ILE A3923     271.684 296.747 269.252  1.00  0.00           H
ATOM   4952  HA  ILE A3923     269.701 294.546 268.849  1.00  0.00           H
ATOM   4953  HB  ILE A3923     271.471 292.930 269.185  1.00  0.00           H
ATOM   4954 HG12 ILE A3923     273.457 295.221 269.034  1.00  0.00           H
ATOM   4955 HG13 ILE A3923     273.052 294.325 270.499  1.00  0.00           H
ATOM   4956 HD11 ILE A3923     275.142 293.514 269.624  1.00  0.00           H
ATOM   4957 HD12 ILE A3923     274.440 293.224 268.029  1.00  0.00           H
ATOM   4958 HD13 ILE A3923     273.917 292.246 269.423  1.00  0.00           H
ATOM   4959 HG21 ILE A3923     270.760 293.683 266.908  1.00  0.00           H
ATOM   4960 HG22 ILE A3923     272.393 293.007 266.964  1.00  0.00           H
ATOM   4961 HG23 ILE A3923     272.178 294.763 266.869  1.00  0.00           H
ATOM   4962  N   GLN A3924     270.657 295.837 271.572  1.00  0.00           N
ATOM   4963  CA  GLN A3924     270.521 295.944 273.032  1.00  0.00           C
[truncated: 2,368,427 more chars]
