# Supplementary material for: Structure-based mechanism of RyR channel operation by calcium and magnesium ions
Source: PLoS Comput Biol. 2025 Apr 29;21(4):e1012950. doi: 10.1371/journal.pcbi.1012950 (PMC12119028; doi:10.1371/journal.pcbi.1012950)
Supplement: S2 File — The zipped dataset contains the structural description of the input files as well as all data output of the OHM server for the 9 analyzed structures. The content of individual directories and files of the S2 File is described in the file “Description of files.txt”. (ZIP) [file pcbi.1012950.s011.zip › E9Q401/7vmp/7vmp_core__dimer.pdb]

HELIX    1   1 ARG A 3612  LYS A 3625  1                                  14
HELIX    2   2 GLU A 3636  ALA A 3644  1                                   9
HELIX    3   3 PRO A 3662  ALA A 3674  1                                  13
HELIX    4   4 PHE A 3685  SER A 3697  1                                  13
HELIX    5   5 PHE A 3713  HIS A 3731  1                                  19
HELIX    6   6 ALA A 3735  SER A 3746  1                                  12
HELIX    7   7 PRO A 3752  ALA A 3763  1                                  12
HELIX    8   8 SER A 3770  GLU A 3782  1                                  13
HELIX    9   9 GLY A 3787  SER A 3798  1                                  12
HELIX   10  10 LEU A 3804  GLU A 3814  1                                  11
HELIX   11  11 ASP A 3832  CYS A 3846  1                                  15
HELIX   12  12 SER A 3851  ARG A 3858  1                                   8
HELIX   13  13 ILE A 3869  TYR A 3891  1                                  23
HELIX   14  14 GLU A 3899  ILE A 3923  1                                  25
HELIX   15  15 THR A 3928  ALA A 3935  1                                   8
HELIX   16  16 LEU A 3939  SER A 3958  1                                  20
HELIX   17  17 ILE A 3964  LEU A 3985  1                                  22
HELIX   18  18 THR A 3993  GLU A 4004  1                                  12
HELIX   19  19 SER A 4006  SER A 4027  1                                  22
HELIX   20  20 ARG A 4045  MET A 4051  1                                   7
HELIX   21  21 GLN A 4059  LEU A 4065  1                                   7
HELIX   22  22 TYR A 4079  ARG A 4085  1                                   7
HELIX   23  23 GLU A 4088  HIS A 4107  1                                  20
HELIX   24  24 THR A 4112  PHE A 4128  1                                  17
HELIX   25  25 GLU A 4153  TRP A 4159  1                                   7
HELIX   26  26 PRO A 4162  ASN A 4177  1                                  16
HELIX   27  27 GLU A 4181  GLN A 4204  1                                  24
HELIX   28  28 ILE A 4483  ARG A 4495  1                                  13
HELIX   29  29 PHE A 4497  LEU A 4516  1                                  20
HELIX   30  30 ILE A 4554  HIS A 4557  1                                   4
HELIX   31  31 MET A 4567  LEU A 4592  1                                  26
HELIX   32  32 VAL A 4594  GLU A 4610  1                                  17
HELIX   33  33 ILE A 4625  ARG A 4631  1                                   7
HELIX   34  34 VAL A 4648  TYR A 4660  1                                  13
HELIX   35  35 ARG A 4662  LEU A 4668  1                                   7
HELIX   36  36 ASP A 4677  ASP A 4680  1                                   4
HELIX   37  37 VAL A 4702  THR A 4714  1                                  13
HELIX   38  38 SER A 4717  TYR A 4733  1                                  17
HELIX   39  39 ASN A 4735  GLY A 4748  1                                  14
HELIX   40  40 LYS A 4750  HIS A 4761  1                                  12
HELIX   41  41 GLY A 4763  PHE A 4791  1                                  29
HELIX   42  42 MET A 4808  GLY A 4819  1                                  12
HELIX   43  43 GLU A 4839  THR A 4885  1                                  47
HELIX   44  44 GLY A 4903  GLU A 4911  1                                   9
HELIX   45  45 LEU A 4914  ASN A 4926  1                                  13
HELIX   46  46 GLY A 4934  GLN A 4944  1                                  11
HELIX   47  47 PHE A 4957  GLN A 4960  1                                   4
HELIX   48  48 ARG D 3612  LYS D 3625  1                                  14
HELIX   49  49 GLU D 3636  ALA D 3644  1                                   9
HELIX   50  50 PRO D 3662  ALA D 3674  1                                  13
HELIX   51  51 PHE D 3685  SER D 3697  1                                  13
HELIX   52  52 PHE D 3713  HIS D 3731  1                                  19
HELIX   53  53 ALA D 3735  SER D 3746  1                                  12
HELIX   54  54 PRO D 3752  ALA D 3763  1                                  12
HELIX   55  55 SER D 3770  GLU D 3782  1                                  13
HELIX   56  56 GLY D 3787  SER D 3798  1                                  12
HELIX   57  57 LEU D 3804  GLU D 3814  1                                  11
HELIX   58  58 ASP D 3832  CYS D 3846  1                                  15
HELIX   59  59 SER D 3851  ARG D 3858  1                                   8
HELIX   60  60 ILE D 3869  TYR D 3891  1                                  23
HELIX   61  61 GLU D 3899  ILE D 3923  1                                  25
HELIX   62  62 THR D 3928  ALA D 3935  1                                   8
HELIX   63  63 LEU D 3939  SER D 3958  1                                  20
HELIX   64  64 ILE D 3964  LEU D 3985  1                                  22
HELIX   65  65 THR D 3993  GLU D 4004  1                                  12
HELIX   66  66 SER D 4006  SER D 4027  1                                  22
HELIX   67  67 ARG D 4045  MET D 4051  1                                   7
HELIX   68  68 GLN D 4059  LEU D 4065  1                                   7
HELIX   69  69 TYR D 4079  ARG D 4085  1                                   7
HELIX   70  70 GLU D 4088  HIS D 4107  1                                  20
HELIX   71  71 THR D 4112  PHE D 4128  1                                  17
HELIX   72  72 GLU D 4153  TRP D 4159  1                                   7
HELIX   73  73 PRO D 4162  ASN D 4177  1                                  16
HELIX   74  74 GLU D 4181  GLN D 4204  1                                  24
HELIX   75  75 ILE D 4483  ARG D 4495  1                                  13
HELIX   76  76 PHE D 4497  LEU D 4516  1                                  20
HELIX   77  77 ILE D 4554  HIS D 4557  1                                   4
HELIX   78  78 MET D 4567  LEU D 4592  1                                  26
HELIX   79  79 VAL D 4594  GLU D 4610  1                                  17
HELIX   80  80 ILE D 4625  ARG D 4631  1                                   7
HELIX   81  81 VAL D 4648  TYR D 4660  1                                  13
HELIX   82  82 ARG D 4662  LEU D 4668  1                                   7
HELIX   83  83 ASP D 4677  ASP D 4680  1                                   4
HELIX   84  84 VAL D 4702  THR D 4714  1                                  13
HELIX   85  85 SER D 4717  TYR D 4733  1                                  17
HELIX   86  86 ASN D 4735  GLY D 4748  1                                  14
HELIX   87  87 LYS D 4750  HIS D 4761  1                                  12
HELIX   88  88 GLY D 4763  PHE D 4791  1                                  29
HELIX   89  89 MET D 4808  GLY D 4819  1                                  12
HELIX   90  90 GLU D 4839  THR D 4885  1                                  47
HELIX   91  91 GLY D 4903  GLU D 4911  1                                   9
HELIX   92  92 LEU D 4914  ASN D 4926  1                                  13
HELIX   93  93 GLY D 4934  GLN D 4944  1                                  11
HELIX   94  94 PHE D 4957  GLN D 4960  1                                   4
SHEET    1   1 1 LEU A4132  MET A4138  0
SHEET    2   2 1 ILE A4144  GLU A4150  0
SHEET    3   3 1 LEU D4132  MET D4138  0
SHEET    4   4 1 ILE D4144  GLU D4150  0
ATOM      1  N   PRO A3611     274.277 292.140 240.646  1.00  0.00           N
ATOM      2  CA  PRO A3611     273.872 293.568 240.728  1.00  0.00           C
ATOM      3  CD  PRO A3611     274.359 291.814 239.203  1.00  0.00           C
ATOM      4  CB  PRO A3611     273.459 293.999 239.319  1.00  0.00           C
ATOM      5  CG  PRO A3611     274.345 293.132 238.434  1.00  0.00           C
ATOM      6  C   PRO A3611     272.734 293.774 241.732  1.00  0.00           C
ATOM      7  O   PRO A3611     272.009 292.815 241.986  1.00  0.00           O
ATOM      8  H2  PRO A3611     275.172 291.996 241.101  1.00  0.00           H
ATOM      9  H3  PRO A3611     273.571 291.570 241.107  1.00  0.00           H
ATOM     10  HA  PRO A3611     274.731 294.166 241.042  1.00  0.00           H
ATOM     11  HD2 PRO A3611     275.256 291.232 238.970  1.00  0.00           H
ATOM     12  HD3 PRO A3611     273.476 291.243 238.907  1.00  0.00           H
ATOM     13  HB2 PRO A3611     272.409 293.745 239.147  1.00  0.00           H
ATOM     14  HB3 PRO A3611     273.635 295.063 239.146  1.00  0.00           H
ATOM     15  HG2 PRO A3611     275.353 293.555 238.379  1.00  0.00           H
ATOM     16  HG3 PRO A3611     273.918 293.010 237.435  1.00  0.00           H
ATOM     17  N   ARG A3612     272.530 295.004 242.230  1.00  0.00           N
ATOM     18  CA  ARG A3612     271.516 295.301 243.262  1.00  0.00           C
ATOM     19  CB  ARG A3612     271.594 296.778 243.697  1.00  0.00           C
ATOM     20  CG  ARG A3612     272.639 297.036 244.792  1.00  0.00           C
ATOM     21  CD  ARG A3612     272.259 296.461 246.170  1.00  0.00           C
ATOM     22  NE  ARG A3612     271.126 297.174 246.800  1.00  0.00           N
ATOM     23  CZ  ARG A3612     269.872 296.765 246.952  1.00  0.00           C
ATOM     24  NH1 ARG A3612     269.399 295.670 246.425  1.00  0.00           N
ATOM     25  NH2 ARG A3612     269.033 297.495 247.629  1.00  0.00           N
ATOM     26  C   ARG A3612     270.085 294.967 242.842  1.00  0.00           C
ATOM     27  O   ARG A3612     269.395 294.341 243.637  1.00  0.00           O
ATOM     28  H   ARG A3612     273.138 295.760 241.943  1.00  0.00           H
ATOM     29  HA  ARG A3612     271.708 294.662 244.124  1.00  0.00           H
ATOM     30  HB2 ARG A3612     271.826 297.402 242.832  1.00  0.00           H
ATOM     31  HB3 ARG A3612     270.623 297.097 244.078  1.00  0.00           H
ATOM     32  HG2 ARG A3612     272.774 298.113 244.894  1.00  0.00           H
ATOM     33  HG3 ARG A3612     273.592 296.606 244.480  1.00  0.00           H
ATOM     34  HD2 ARG A3612     273.133 296.579 246.815  1.00  0.00           H
ATOM     35  HD3 ARG A3612     272.054 295.392 246.098  1.00  0.00           H
ATOM     36  HE  ARG A3612     271.362 298.028 247.280  1.00  0.00           H
ATOM     37 HH11 ARG A3612     269.981 295.051 245.892  1.00  0.00           H
ATOM     38 HH12 ARG A3612     268.449 295.391 246.603  1.00  0.00           H
ATOM     39 HH21 ARG A3612     269.329 298.336 248.092  1.00  0.00           H
ATOM     40 HH22 ARG A3612     268.087 297.178 247.767  1.00  0.00           H
ATOM     41  N   HIS A3613     269.693 295.275 241.602  1.00  0.00           N
ATOM     42  CA  HIS A3613     268.358 294.961 241.083  1.00  0.00           C
ATOM     43  ND1 HIS A3613     270.404 295.524 238.575  1.00  0.00           N
ATOM     44  CG  HIS A3613     269.020 295.313 238.628  1.00  0.00           C
ATOM     45  CB  HIS A3613     268.111 295.703 239.766  1.00  0.00           C
ATOM     46  NE2 HIS A3613     269.705 294.755 236.620  1.00  0.00           N
ATOM     47  CD2 HIS A3613     268.598 294.811 237.433  1.00  0.00           C
ATOM     48  CE1 HIS A3613     270.759 295.218 237.315  1.00  0.00           C
ATOM     49  C   HIS A3613     268.136 293.455 240.926  1.00  0.00           C
ATOM     50  O   HIS A3613     267.195 292.935 241.508  1.00  0.00           O
ATOM     51  H   HIS A3613     270.316 295.788 240.996  1.00  0.00           H
ATOM     52  HA  HIS A3613     267.609 295.324 241.789  1.00  0.00           H
ATOM     53  HB2 HIS A3613     268.220 296.774 239.943  1.00  0.00           H
ATOM     54  HB3 HIS A3613     267.077 295.526 239.463  1.00  0.00           H
ATOM     55  HD2 HIS A3613     267.571 294.606 237.151  1.00  0.00           H
ATOM     56  HE1 HIS A3613     271.746 295.372 236.899  1.00  0.00           H
ATOM     57  HE2 HIS A3613     269.689 294.567 235.624  1.00  0.00           H
ATOM     58  N   ARG A3614     269.087 292.717 240.333  1.00  0.00           N
ATOM     59  CA  ARG A3614     268.979 291.248 240.215  1.00  0.00           C
ATOM     60  CB  ARG A3614     270.122 290.648 239.374  1.00  0.00           C
ATOM     61  CG  ARG A3614     270.013 291.019 237.887  1.00  0.00           C
ATOM     62  CD  ARG A3614     271.056 290.298 237.011  1.00  0.00           C
ATOM     63  NE  ARG A3614     270.810 288.841 236.900  1.00  0.00           N
ATOM     64  CZ  ARG A3614     271.511 287.833 237.407  1.00  0.00           C
ATOM     65  NH1 ARG A3614     272.570 288.019 238.149  1.00  0.00           N
ATOM     66  NH2 ARG A3614     271.171 286.599 237.175  1.00  0.00           N
ATOM     67  C   ARG A3614     268.886 290.557 241.582  1.00  0.00           C
ATOM     68  O   ARG A3614     268.050 289.686 241.744  1.00  0.00           O
ATOM     69  H   ARG A3614     269.809 293.210 239.832  1.00  0.00           H
ATOM     70  HA  ARG A3614     268.028 291.011 239.726  1.00  0.00           H
ATOM     71  HB2 ARG A3614     270.067 289.560 239.452  1.00  0.00           H
ATOM     72  HB3 ARG A3614     271.087 290.975 239.765  1.00  0.00           H
ATOM     73  HG2 ARG A3614     269.017 290.763 237.523  1.00  0.00           H
ATOM     74  HG3 ARG A3614     270.148 292.097 237.783  1.00  0.00           H
ATOM     75  HD2 ARG A3614     272.061 290.499 237.383  1.00  0.00           H
ATOM     76  HD3 ARG A3614     270.980 290.727 236.010  1.00  0.00           H
ATOM     77  HE  ARG A3614     270.023 288.567 236.328  1.00  0.00           H
ATOM     78 HH11 ARG A3614     272.889 288.941 238.323  1.00  0.00           H
ATOM     79 HH12 ARG A3614     273.048 287.215 238.523  1.00  0.00           H
ATOM     80 HH21 ARG A3614     270.362 286.371 236.617  1.00  0.00           H
ATOM     81 HH22 ARG A3614     271.679 285.827 237.578  1.00  0.00           H
ATOM     82  N   ALA A3615     269.630 291.039 242.579  1.00  0.00           N
ATOM     83  CA  ALA A3615     269.580 290.490 243.933  1.00  0.00           C
ATOM     84  CB  ALA A3615     270.745 291.070 244.745  1.00  0.00           C
ATOM     85  C   ALA A3615     268.228 290.725 244.635  1.00  0.00           C
ATOM     86  O   ALA A3615     267.718 289.800 245.248  1.00  0.00           O
ATOM     87  H   ALA A3615     270.255 291.805 242.396  1.00  0.00           H
ATOM     88  HA  ALA A3615     269.720 289.407 243.872  1.00  0.00           H
ATOM     89  HB1 ALA A3615     270.738 290.630 245.745  1.00  0.00           H
ATOM     90  HB2 ALA A3615     271.690 290.819 244.265  1.00  0.00           H
ATOM     91  HB3 ALA A3615     270.643 292.151 244.832  1.00  0.00           H
ATOM     92  N   VAL A3616     267.617 291.914 244.508  1.00  0.00           N
ATOM     93  CA  VAL A3616     266.291 292.157 245.112  1.00  0.00           C
ATOM     94  CB  VAL A3616     266.018 293.652 245.373  1.00  0.00           C
ATOM     95  CG1 VAL A3616     265.858 294.480 244.097  1.00  0.00           C
ATOM     96  CG2 VAL A3616     264.778 293.876 246.243  1.00  0.00           C
ATOM     97  C   VAL A3616     265.151 291.473 244.348  1.00  0.00           C
ATOM     98  O   VAL A3616     264.237 291.001 244.999  1.00  0.00           O
ATOM     99  H   VAL A3616     268.046 292.643 243.959  1.00  0.00           H
ATOM    100  HA  VAL A3616     266.299 291.688 246.098  1.00  0.00           H
ATOM    101  HB  VAL A3616     266.871 294.056 245.922  1.00  0.00           H
ATOM    102 HG21 VAL A3616     264.863 293.302 247.167  1.00  0.00           H
ATOM    103 HG22 VAL A3616     264.667 294.930 246.493  1.00  0.00           H
ATOM    104 HG23 VAL A3616     263.876 293.548 245.721  1.00  0.00           H
ATOM    105 HG11 VAL A3616     266.768 294.416 243.516  1.00  0.00           H
ATOM    106 HG12 VAL A3616     265.670 295.522 244.356  1.00  0.00           H
ATOM    107 HG13 VAL A3616     265.018 294.107 243.508  1.00  0.00           H
ATOM    108  N   ASN A3617     265.269 291.252 243.030  1.00  0.00           N
ATOM    109  CA  ASN A3617     264.314 290.405 242.298  1.00  0.00           C
ATOM    110  CB  ASN A3617     264.524 290.515 240.775  1.00  0.00           C
ATOM    111  CG  ASN A3617     264.020 291.826 240.184  1.00  0.00           C
ATOM    112  OD1 ASN A3617     262.889 291.988 239.790  1.00  0.00           O
ATOM    113  ND2 ASN A3617     264.859 292.825 240.033  1.00  0.00           N
ATOM    114  C   ASN A3617     264.394 288.938 242.757  1.00  0.00           C
ATOM    115  O   ASN A3617     263.379 288.381 243.138  1.00  0.00           O
ATOM    116  H   ASN A3617     266.075 291.611 242.545  1.00  0.00           H
ATOM    117  HA  ASN A3617     263.296 290.736 242.524  1.00  0.00           H
ATOM    118  HB2 ASN A3617     263.955 289.710 240.303  1.00  0.00           H
ATOM    119  HB3 ASN A3617     265.570 290.359 240.522  1.00  0.00           H
ATOM    120 HD21 ASN A3617     265.722 292.793 240.543  1.00  0.00           H
ATOM    121 HD22 ASN A3617     264.419 293.665 239.703  1.00  0.00           H
ATOM    122  N   LEU A3618     265.612 288.397 242.910  1.00  0.00           N
ATOM    123  CA  LEU A3618     265.859 287.043 243.433  1.00  0.00           C
ATOM    124  CB  LEU A3618     267.316 286.642 243.136  1.00  0.00           C
ATOM    125  CG  LEU A3618     267.623 286.430 241.642  1.00  0.00           C
ATOM    126  CD1 LEU A3618     269.139 286.365 241.427  1.00  0.00           C
ATOM    127  CD2 LEU A3618     267.008 285.143 241.095  1.00  0.00           C
ATOM    128  C   LEU A3618     265.550 286.877 244.932  1.00  0.00           C
ATOM    129  O   LEU A3618     265.446 285.752 245.397  1.00  0.00           O
ATOM    130  H   LEU A3618     266.411 288.924 242.594  1.00  0.00           H
ATOM    131  HA  LEU A3618     265.197 286.341 242.927  1.00  0.00           H
ATOM    132  HB2 LEU A3618     267.970 287.415 243.540  1.00  0.00           H
ATOM    133  HB3 LEU A3618     267.540 285.713 243.666  1.00  0.00           H
ATOM    134  HG  LEU A3618     267.241 287.268 241.060  1.00  0.00           H
ATOM    135 HD21 LEU A3618     265.920 285.184 241.168  1.00  0.00           H
ATOM    136 HD22 LEU A3618     267.272 285.001 240.049  1.00  0.00           H
ATOM    137 HD23 LEU A3618     267.353 284.282 241.671  1.00  0.00           H
ATOM    138 HD11 LEU A3618     269.595 287.287 241.778  1.00  0.00           H
ATOM    139 HD12 LEU A3618     269.348 286.220 240.369  1.00  0.00           H
ATOM    140 HD13 LEU A3618     269.542 285.521 241.991  1.00  0.00           H
ATOM    141  N   PHE A3619     265.439 287.969 245.693  1.00  0.00           N
ATOM    142  CA  PHE A3619     264.828 287.942 247.025  1.00  0.00           C
ATOM    143  CB  PHE A3619     265.355 289.123 247.854  1.00  0.00           C
ATOM    144  CG  PHE A3619     264.764 289.199 249.249  1.00  0.00           C
ATOM    145  CD1 PHE A3619     263.580 289.928 249.479  1.00  0.00           C
ATOM    146  CD2 PHE A3619     265.353 288.475 250.304  1.00  0.00           C
ATOM    147  CE1 PHE A3619     262.985 289.925 250.753  1.00  0.00           C
ATOM    148  CE2 PHE A3619     264.761 288.480 251.580  1.00  0.00           C
ATOM    149  CZ  PHE A3619     263.575 289.201 251.803  1.00  0.00           C
ATOM    150  C   PHE A3619     263.296 287.962 246.935  1.00  0.00           C
ATOM    151  O   PHE A3619     262.636 287.216 247.647  1.00  0.00           O
ATOM    152  H   PHE A3619     265.595 288.863 245.261  1.00  0.00           H
ATOM    153  HA  PHE A3619     265.102 287.015 247.534  1.00  0.00           H
ATOM    154  HB2 PHE A3619     266.440 289.038 247.934  1.00  0.00           H
ATOM    155  HB3 PHE A3619     265.132 290.053 247.333  1.00  0.00           H
ATOM    156  HD1 PHE A3619     263.085 290.434 248.663  1.00  0.00           H
ATOM    157  HD2 PHE A3619     266.227 287.867 250.124  1.00  0.00           H
ATOM    158  HE1 PHE A3619     262.039 290.426 250.913  1.00  0.00           H
ATOM    159  HE2 PHE A3619     265.180 287.879 252.375  1.00  0.00           H
ATOM    160  HZ  PHE A3619     263.087 289.155 252.768  1.00  0.00           H
ATOM    161  N   LEU A3620     262.735 288.759 246.016  1.00  0.00           N
ATOM    162  CA  LEU A3620     261.296 288.810 245.768  1.00  0.00           C
ATOM    163  CB  LEU A3620     260.957 289.973 244.819  1.00  0.00           C
ATOM    164  CG  LEU A3620     259.443 290.166 244.588  1.00  0.00           C
ATOM    165  CD1 LEU A3620     258.719 290.596 245.867  1.00  0.00           C
ATOM    166  CD2 LEU A3620     259.242 291.265 243.542  1.00  0.00           C
ATOM    167  C   LEU A3620     260.748 287.472 245.261  1.00  0.00           C
ATOM    168  O   LEU A3620     259.848 286.983 245.913  1.00  0.00           O
ATOM    169  H   LEU A3620     263.328 289.321 245.425  1.00  0.00           H
ATOM    170  HA  LEU A3620     260.808 288.998 246.725  1.00  0.00           H
ATOM    171  HB2 LEU A3620     261.375 290.894 245.225  1.00  0.00           H
ATOM    172  HB3 LEU A3620     261.420 289.782 243.853  1.00  0.00           H
ATOM    173  HG  LEU A3620     259.000 289.246 244.210  1.00  0.00           H
ATOM    174 HD21 LEU A3620     258.174 291.380 243.356  1.00  0.00           H
ATOM    175 HD22 LEU A3620     259.716 290.959 242.608  1.00  0.00           H
ATOM    176 HD23 LEU A3620     259.663 292.205 243.891  1.00  0.00           H
ATOM    177 HD11 LEU A3620     258.724 289.772 246.582  1.00  0.00           H
ATOM    178 HD12 LEU A3620     259.188 291.473 246.306  1.00  0.00           H
ATOM    179 HD13 LEU A3620     257.673 290.806 245.639  1.00  0.00           H
ATOM    180  N   GLN A3621     261.467 286.749 244.389  1.00  0.00           N
ATOM    181  CA  GLN A3621     261.040 285.405 243.962  1.00  0.00           C
ATOM    182  CB  GLN A3621     261.745 284.888 242.685  1.00  0.00           C
ATOM    183  CG  GLN A3621     262.307 285.826 241.593  1.00  0.00           C
ATOM    184  CD  GLN A3621     261.518 287.060 241.137  1.00  0.00           C
ATOM    185  OE1 GLN A3621     262.102 287.971 240.552  1.00  0.00           O
ATOM    186  NE2 GLN A3621     260.232 287.167 241.348  1.00  0.00           N
ATOM    187  C   GLN A3621     261.110 284.337 245.088  1.00  0.00           C
ATOM    188  O   GLN A3621     260.694 283.203 244.882  1.00  0.00           O
ATOM    189  H   GLN A3621     262.214 287.206 243.888  1.00  0.00           H
ATOM    190  HA  GLN A3621     259.992 285.500 243.697  1.00  0.00           H
ATOM    191  HB2 GLN A3621     262.584 284.268 243.004  1.00  0.00           H
ATOM    192  HB3 GLN A3621     261.041 284.212 242.198  1.00  0.00           H
ATOM    193  HG2 GLN A3621     263.281 286.167 241.925  1.00  0.00           H
ATOM    194  HG3 GLN A3621     262.478 285.215 240.707  1.00  0.00           H
ATOM    195 HE21 GLN A3621     259.657 286.390 241.709  1.00  0.00           H
ATOM    196 HE22 GLN A3621     259.721 287.972 241.051  1.00  0.00           H
ATOM    197  N   GLY A3622     261.697 284.664 246.250  1.00  0.00           N
ATOM    198  CA  GLY A3622     261.591 283.871 247.484  1.00  0.00           C
ATOM    199  C   GLY A3622     260.477 284.366 248.417  1.00  0.00           C
ATOM    200  O   GLY A3622     259.638 283.577 248.832  1.00  0.00           O
ATOM    201  H   GLY A3622     261.999 285.620 246.350  1.00  0.00           H
ATOM    202  HA2 GLY A3622     261.401 282.823 247.247  1.00  0.00           H
ATOM    203  HA3 GLY A3622     262.534 283.931 248.024  1.00  0.00           H
ATOM    204  N   TYR A3623     260.252 285.682 248.468  1.00  0.00           N
ATOM    205  CA  TYR A3623     259.040 286.336 249.001  1.00  0.00           C
ATOM    206  CB  TYR A3623     259.399 287.787 249.383  1.00  0.00           C
ATOM    207  CG  TYR A3623     258.772 288.244 250.686  1.00  0.00           C
ATOM    208  CD1 TYR A3623     257.433 288.674 250.716  1.00  0.00           C
ATOM    209  CD2 TYR A3623     259.507 288.149 251.886  1.00  0.00           C
ATOM    210  CE1 TYR A3623     256.810 288.962 251.945  1.00  0.00           C
ATOM    211  CE2 TYR A3623     258.894 288.462 253.115  1.00  0.00           C
ATOM    212  CZ  TYR A3623     257.536 288.840 253.148  1.00  0.00           C
ATOM    213  OH  TYR A3623     256.920 289.058 254.338  1.00  0.00           O
ATOM    214  C   TYR A3623     257.802 286.207 248.064  1.00  0.00           C
ATOM    215  O   TYR A3623     257.046 287.155 247.855  1.00  0.00           O
ATOM    216  H   TYR A3623     260.895 286.277 247.965  1.00  0.00           H
ATOM    217  HA  TYR A3623     258.775 285.808 249.918  1.00  0.00           H
ATOM    218  HB2 TYR A3623     260.482 287.874 249.494  1.00  0.00           H
ATOM    219  HB3 TYR A3623     259.115 288.465 248.579  1.00  0.00           H
ATOM    220  HD1 TYR A3623     256.856 288.706 249.801  1.00  0.00           H
ATOM    221  HD2 TYR A3623     260.514 287.759 251.871  1.00  0.00           H
ATOM    222  HE1 TYR A3623     255.762 289.219 251.974  1.00  0.00           H
ATOM    223  HE2 TYR A3623     259.420 288.315 254.045  1.00  0.00           H
ATOM    224  HH  TYR A3623     256.054 288.634 254.346  1.00  0.00           H
ATOM    225  N   GLU A3624     257.732 285.065 247.379  1.00  0.00           N
ATOM    226  CA  GLU A3624     256.860 284.670 246.258  1.00  0.00           C
ATOM    227  CB  GLU A3624     257.407 285.355 244.990  1.00  0.00           C
ATOM    228  CG  GLU A3624     256.611 285.300 243.680  1.00  0.00           C
ATOM    229  CD  GLU A3624     257.395 286.011 242.558  1.00  0.00           C
ATOM    230  OE1 GLU A3624     258.291 285.363 241.965  1.00  0.00           O
ATOM    231  OE2 GLU A3624     257.316 287.258 242.440  1.00  0.00           O
ATOM    232  C   GLU A3624     256.808 283.123 246.110  1.00  0.00           C
ATOM    233  O   GLU A3624     256.040 282.600 245.298  1.00  0.00           O
ATOM    234  H   GLU A3624     258.440 284.400 247.638  1.00  0.00           H
ATOM    235  HA  GLU A3624     255.850 285.022 246.439  1.00  0.00           H
ATOM    236  HB2 GLU A3624     257.535 286.414 245.213  1.00  0.00           H
ATOM    237  HB3 GLU A3624     258.380 284.913 244.807  1.00  0.00           H
ATOM    238  HG2 GLU A3624     256.437 284.264 243.390  1.00  0.00           H
ATOM    239  HG3 GLU A3624     255.643 285.785 243.826  1.00  0.00           H
ATOM    240  N   LYS A3625     257.643 282.384 246.875  1.00  0.00           N
ATOM    241  CA  LYS A3625     257.617 280.913 246.976  1.00  0.00           C
ATOM    242  CB  LYS A3625     258.335 280.294 245.755  1.00  0.00           C
ATOM    243  CG  LYS A3625     257.920 278.847 245.403  1.00  0.00           C
ATOM    244  CD  LYS A3625     256.415 278.532 245.520  1.00  0.00           C
ATOM    245  CE  LYS A3625     255.532 279.515 244.729  1.00  0.00           C
ATOM    246  NZ  LYS A3625     254.424 280.070 245.547  1.00  0.00           N
ATOM    247  C   LYS A3625     258.069 280.313 248.323  1.00  0.00           C
ATOM    248  O   LYS A3625     258.153 279.095 248.439  1.00  0.00           O
ATOM    249  H   LYS A3625     258.248 282.870 247.516  1.00  0.00           H
ATOM    250  HA  LYS A3625     256.571 280.653 246.937  1.00  0.00           H
ATOM    251  HB2 LYS A3625     258.131 280.910 244.878  1.00  0.00           H
ATOM    252  HB3 LYS A3625     259.413 280.325 245.918  1.00  0.00           H
ATOM    253  HG2 LYS A3625     258.462 278.157 246.050  1.00  0.00           H
ATOM    254  HG3 LYS A3625     258.241 278.643 244.381  1.00  0.00           H
ATOM    255  HD2 LYS A3625     256.137 278.528 246.576  1.00  0.00           H
ATOM    256  HD3 LYS A3625     256.243 277.521 245.145  1.00  0.00           H
ATOM    257  HE2 LYS A3625     255.135 278.997 243.853  1.00  0.00           H
ATOM    258  HE3 LYS A3625     256.152 280.345 244.377  1.00  0.00           H
ATOM    259  HZ1 LYS A3625     253.837 280.691 245.014  1.00  0.00           H
ATOM    260  HZ2 LYS A3625     254.777 280.675 246.299  1.00  0.00           H
ATOM    261  HZ3 LYS A3625     253.872 279.357 245.999  1.00  0.00           H
ATOM    262  N   SER A3626     258.362 281.131 249.335  1.00  0.00           N
ATOM    263  CA  SER A3626     258.675 280.690 250.703  1.00  0.00           C
ATOM    264  CB  SER A3626     260.112 280.129 250.763  1.00  0.00           C
ATOM    265  OG  SER A3626     261.073 281.172 250.759  1.00  0.00           O
ATOM    266  C   SER A3626     258.441 281.783 251.773  1.00  0.00           C
ATOM    267  O   SER A3626     259.269 281.924 252.678  1.00  0.00           O
ATOM    268  H   SER A3626     258.272 282.121 249.180  1.00  0.00           H
ATOM    269  HA  SER A3626     257.995 279.872 250.945  1.00  0.00           H
ATOM    270  HB2 SER A3626     260.291 279.461 249.920  1.00  0.00           H
ATOM    271  HB3 SER A3626     260.225 279.553 251.683  1.00  0.00           H
ATOM    272  HG  SER A3626     260.837 281.698 251.538  1.00  0.00           H
ATOM    273  N   TRP A3627     257.488 282.708 251.563  1.00  0.00           N
ATOM    274  CA  TRP A3627     257.150 283.762 252.550  1.00  0.00           C
ATOM    275  CB  TRP A3627     258.272 284.827 252.615  1.00  0.00           C
ATOM    276  CG  TRP A3627     258.726 285.185 254.005  1.00  0.00           C
ATOM    277  CD2 TRP A3627     259.987 284.864 254.677  1.00  0.00           C
ATOM    278  CD1 TRP A3627     257.967 285.791 254.945  1.00  0.00           C
ATOM    279  NE1 TRP A3627     258.662 285.892 256.131  1.00  0.00           N
ATOM    280  CE2 TRP A3627     259.916 285.333 256.025  1.00  0.00           C
ATOM    281  CE3 TRP A3627     261.174 284.198 254.299  1.00  0.00           C
ATOM    282  CZ2 TRP A3627     260.962 285.156 256.944  1.00  0.00           C
ATOM    283  CZ3 TRP A3627     262.230 284.009 255.214  1.00  0.00           C
ATOM    284  CH2 TRP A3627     262.127 284.485 256.533  1.00  0.00           C
ATOM    285  C   TRP A3627     255.769 284.453 252.378  1.00  0.00           C
ATOM    286  O   TRP A3627     255.507 285.451 253.052  1.00  0.00           O
ATOM    287  H   TRP A3627     256.837 282.524 250.801  1.00  0.00           H
ATOM    288  HA  TRP A3627     257.107 283.271 253.524  1.00  0.00           H
ATOM    289  HB2 TRP A3627     257.937 285.734 252.112  1.00  0.00           H
ATOM    290  HB3 TRP A3627     259.146 284.480 252.064  1.00  0.00           H
ATOM    291  HD1 TRP A3627     256.937 286.096 254.801  1.00  0.00           H
ATOM    292  HE3 TRP A3627     261.232 283.775 253.307  1.00  0.00           H
ATOM    293  HZ2 TRP A3627     260.845 285.488 257.963  1.00  0.00           H
ATOM    294  HZ3 TRP A3627     263.101 283.446 254.910  1.00  0.00           H
ATOM    295  HH2 TRP A3627     262.921 284.294 257.240  1.00  0.00           H
ATOM    296  HE1 TRP A3627     258.215 286.171 256.991  1.00  0.00           H
ATOM    297  N   ILE A3628     254.922 284.030 251.432  1.00  0.00           N
ATOM    298  CA  ILE A3628     253.587 284.621 251.166  1.00  0.00           C
ATOM    299  CB  ILE A3628     253.629 285.635 249.997  1.00  0.00           C
ATOM    300  CG1 ILE A3628     253.909 284.970 248.631  1.00  0.00           C
ATOM    301  CG2 ILE A3628     254.609 286.784 250.280  1.00  0.00           C
ATOM    302  CD1 ILE A3628     253.550 285.878 247.447  1.00  0.00           C
ATOM    303  C   ILE A3628     252.477 283.573 250.959  1.00  0.00           C
ATOM    304  O   ILE A3628     251.405 283.890 250.448  1.00  0.00           O
ATOM    305  H   ILE A3628     255.207 283.257 250.835  1.00  0.00           H
ATOM    306  HA  ILE A3628     253.283 285.169 252.057  1.00  0.00           H
ATOM    307  HB  ILE A3628     252.636 286.086 249.944  1.00  0.00           H
ATOM    308 HG12 ILE A3628     254.959 284.681 248.572  1.00  0.00           H
ATOM    309 HG13 ILE A3628     253.312 284.065 248.530  1.00  0.00           H
ATOM    310 HD11 ILE A3628     253.629 285.310 246.520  1.00  0.00           H
ATOM    311 HD12 ILE A3628     254.231 286.728 247.399  1.00  0.00           H
ATOM    312 HD13 ILE A3628     252.525 286.234 247.549  1.00  0.00           H
ATOM    313 HG21 ILE A3628     254.404 287.197 251.267  1.00  0.00           H
ATOM    314 HG22 ILE A3628     254.496 287.569 249.535  1.00  0.00           H
ATOM    315 HG23 ILE A3628     255.633 286.412 250.253  1.00  0.00           H
ATOM    316  N   GLU A3629     252.749 282.318 251.307  1.00  0.00           N
ATOM    317  CA  GLU A3629     251.922 281.143 250.996  1.00  0.00           C
ATOM    318  CB  GLU A3629     252.428 280.468 249.702  1.00  0.00           C
ATOM    319  CG  GLU A3629     253.946 280.205 249.673  1.00  0.00           C
ATOM    320  CD  GLU A3629     254.691 281.368 249.012  1.00  0.00           C
ATOM    321  OE1 GLU A3629     255.569 281.984 249.661  1.00  0.00           O
ATOM    322  OE2 GLU A3629     254.536 281.514 247.779  1.00  0.00           O
ATOM    323  C   GLU A3629     251.836 280.190 252.202  1.00  0.00           C
ATOM    324  O   GLU A3629     251.974 278.982 252.055  1.00  0.00           O
ATOM    325  H   GLU A3629     253.647 282.137 251.730  1.00  0.00           H
ATOM    326  HA  GLU A3629     250.898 281.466 250.810  1.00  0.00           H
ATOM    327  HB2 GLU A3629     252.154 281.095 248.853  1.00  0.00           H
ATOM    328  HB3 GLU A3629     251.903 279.522 249.565  1.00  0.00           H
ATOM    329  HG2 GLU A3629     254.130 279.305 249.080  1.00  0.00           H
ATOM    330  HG3 GLU A3629     254.326 280.024 250.681  1.00  0.00           H
ATOM    331  N   THR A3630     251.753 280.766 253.407  1.00  0.00           N
ATOM    332  CA  THR A3630     251.925 280.066 254.691  1.00  0.00           C
ATOM    333  CB  THR A3630     253.379 280.191 255.190  1.00  0.00           C
ATOM    334  OG1 THR A3630     253.745 281.559 255.263  1.00  0.00           O
ATOM    335  CG2 THR A3630     254.403 279.491 254.295  1.00  0.00           C
ATOM    336  C   THR A3630     250.968 280.613 255.765  1.00  0.00           C
ATOM    337  O   THR A3630     251.075 281.785 256.130  1.00  0.00           O
ATOM    338  H   THR A3630     251.719 281.771 253.449  1.00  0.00           H
ATOM    339  HA  THR A3630     251.716 279.006 254.546  1.00  0.00           H
ATOM    340  HB  THR A3630     253.448 279.758 256.186  1.00  0.00           H
ATOM    341  HG1 THR A3630     253.066 281.951 255.831  1.00  0.00           H
ATOM    342 HG21 THR A3630     255.382 279.535 254.769  1.00  0.00           H
ATOM    343 HG22 THR A3630     254.448 279.967 253.317  1.00  0.00           H
ATOM    344 HG23 THR A3630     254.114 278.445 254.177  1.00  0.00           H
ATOM    345  N   GLU A3631     250.003 279.785 256.181  1.00  0.00           N
ATOM    346  CA  GLU A3631     249.120 279.802 257.378  1.00  0.00           C
ATOM    347  CB  GLU A3631     249.863 279.197 258.590  1.00  0.00           C
ATOM    348  CG  GLU A3631     250.434 277.783 258.366  1.00  0.00           C
ATOM    349  CD  GLU A3631     251.798 277.804 257.662  1.00  0.00           C
ATOM    350  OE1 GLU A3631     252.724 278.420 258.240  1.00  0.00           O
ATOM    351  OE2 GLU A3631     251.789 277.588 256.431  1.00  0.00           O
ATOM    352  C   GLU A3631     248.357 281.078 257.835  1.00  0.00           C
ATOM    353  O   GLU A3631     247.385 280.949 258.580  1.00  0.00           O
ATOM    354  H   GLU A3631     250.165 278.840 255.838  1.00  0.00           H
ATOM    355  HA  GLU A3631     248.321 279.094 257.150  1.00  0.00           H
ATOM    356  HB2 GLU A3631     250.654 279.876 258.908  1.00  0.00           H
ATOM    357  HB3 GLU A3631     249.150 279.121 259.413  1.00  0.00           H
ATOM    358  HG2 GLU A3631     249.713 277.187 257.799  1.00  0.00           H
ATOM    359  HG3 GLU A3631     250.557 277.304 259.340  1.00  0.00           H
ATOM    360  N   GLU A3632     248.730 282.309 257.462  1.00  0.00           N
ATOM    361  CA  GLU A3632     248.283 283.534 258.168  1.00  0.00           C
ATOM    362  CB  GLU A3632     249.096 284.773 257.711  1.00  0.00           C
ATOM    363  CG  GLU A3632     250.498 284.899 258.346  1.00  0.00           C
ATOM    364  CD  GLU A3632     250.953 286.366 258.547  1.00  0.00           C
ATOM    365  OE1 GLU A3632     250.728 287.210 257.646  1.00  0.00           O
ATOM    366  OE2 GLU A3632     251.535 286.667 259.620  1.00  0.00           O
ATOM    367  C   GLU A3632     246.767 283.851 258.099  1.00  0.00           C
ATOM    368  O   GLU A3632     246.298 284.700 258.864  1.00  0.00           O
ATOM    369  H   GLU A3632     249.572 282.367 256.897  1.00  0.00           H
ATOM    370  HA  GLU A3632     248.481 283.383 259.229  1.00  0.00           H
ATOM    371  HB2 GLU A3632     249.180 284.782 256.623  1.00  0.00           H
ATOM    372  HB3 GLU A3632     248.536 285.662 258.000  1.00  0.00           H
ATOM    373  HG2 GLU A3632     250.485 284.405 259.321  1.00  0.00           H
ATOM    374  HG3 GLU A3632     251.220 284.369 257.720  1.00  0.00           H
ATOM    375  N   HIS A3633     245.973 283.206 257.229  1.00  0.00           N
ATOM    376  CA  HIS A3633     244.555 283.562 257.028  1.00  0.00           C
ATOM    377  ND1 HIS A3633     242.851 286.547 255.129  1.00  0.00           N
ATOM    378  CG  HIS A3633     243.130 285.452 255.955  1.00  0.00           C
ATOM    379  CB  HIS A3633     244.460 284.723 256.011  1.00  0.00           C
ATOM    380  NE2 HIS A3633     241.010 285.996 256.213  1.00  0.00           N
ATOM    381  CD2 HIS A3633     241.991 285.134 256.641  1.00  0.00           C
ATOM    382  CE1 HIS A3633     241.552 286.821 255.303  1.00  0.00           C
ATOM    383  C   HIS A3633     243.629 282.371 256.698  1.00  0.00           C
ATOM    384  O   HIS A3633     242.944 282.370 255.679  1.00  0.00           O
ATOM    385  H   HIS A3633     246.382 282.454 256.690  1.00  0.00           H
ATOM    386  HA  HIS A3633     244.187 283.953 257.976  1.00  0.00           H
ATOM    387  HB2 HIS A3633     244.687 284.339 255.015  1.00  0.00           H
ATOM    388  HB3 HIS A3633     245.219 285.466 256.256  1.00  0.00           H
ATOM    389  HD2 HIS A3633     241.864 284.303 257.320  1.00  0.00           H
ATOM    390  HE1 HIS A3633     241.012 287.579 254.753  1.00  0.00           H
ATOM    391  HE2 HIS A3633     240.031 285.926 256.441  1.00  0.00           H
ATOM    392  N   TYR A3634     243.349 281.555 257.717  1.00  0.00           N
ATOM    393  CA  TYR A3634     242.167 280.676 257.780  1.00  0.00           C
ATOM    394  CB  TYR A3634     242.161 279.944 259.129  1.00  0.00           C
ATOM    395  CG  TYR A3634     243.183 278.836 259.236  1.00  0.00           C
ATOM    396  CD1 TYR A3634     242.791 277.522 258.923  1.00  0.00           C
ATOM    397  CD2 TYR A3634     244.517 279.106 259.612  1.00  0.00           C
ATOM    398  CE1 TYR A3634     243.727 276.479 258.983  1.00  0.00           C
ATOM    399  CE2 TYR A3634     245.460 278.060 259.646  1.00  0.00           C
ATOM    400  CZ  TYR A3634     245.069 276.745 259.318  1.00  0.00           C
ATOM    401  OH  TYR A3634     245.988 275.750 259.285  1.00  0.00           O
ATOM    402  C   TYR A3634     240.847 281.461 257.627  1.00  0.00           C
ATOM    403  O   TYR A3634     240.579 282.393 258.392  1.00  0.00           O
ATOM    404  H   TYR A3634     243.970 281.567 258.510  1.00  0.00           H
ATOM    405  HA  TYR A3634     242.227 279.933 256.979  1.00  0.00           H
ATOM    406  HB2 TYR A3634     241.175 279.504 259.281  1.00  0.00           H
ATOM    407  HB3 TYR A3634     242.324 280.660 259.935  1.00  0.00           H
ATOM    408  HD1 TYR A3634     241.791 277.298 258.583  1.00  0.00           H
ATOM    409  HD2 TYR A3634     244.844 280.111 259.828  1.00  0.00           H
ATOM    410  HE1 TYR A3634     243.433 275.474 258.717  1.00  0.00           H
ATOM    411  HE2 TYR A3634     246.498 278.254 259.873  1.00  0.00           H
ATOM    412  HH  TYR A3634     245.726 275.092 258.594  1.00  0.00           H
ATOM    413  N   PHE A3635     239.939 280.999 256.757  1.00  0.00           N
ATOM    414  CA  PHE A3635     238.733 281.765 256.369  1.00  0.00           C
ATOM    415  CB  PHE A3635     239.149 282.828 255.341  1.00  0.00           C
ATOM    416  CG  PHE A3635     239.291 282.321 253.918  1.00  0.00           C
ATOM    417  CD1 PHE A3635     240.357 281.474 253.559  1.00  0.00           C
ATOM    418  CD2 PHE A3635     238.338 282.690 252.952  1.00  0.00           C
ATOM    419  CE1 PHE A3635     240.463 280.994 252.243  1.00  0.00           C
ATOM    420  CE2 PHE A3635     238.458 282.231 251.630  1.00  0.00           C
ATOM    421  CZ  PHE A3635     239.517 281.375 251.276  1.00  0.00           C
ATOM    422  C   PHE A3635     237.536 280.950 255.824  1.00  0.00           C
ATOM    423  O   PHE A3635     236.428 281.465 255.772  1.00  0.00           O
ATOM    424  H   PHE A3635     240.214 280.192 256.196  1.00  0.00           H
ATOM    425  HA  PHE A3635     238.365 282.289 257.250  1.00  0.00           H
ATOM    426  HB2 PHE A3635     240.092 283.284 255.640  1.00  0.00           H
ATOM    427  HB3 PHE A3635     238.397 283.618 255.354  1.00  0.00           H
ATOM    428  HD1 PHE A3635     241.102 281.180 254.286  1.00  0.00           H
ATOM    429  HD2 PHE A3635     237.510 283.326 253.225  1.00  0.00           H
ATOM    430  HE1 PHE A3635     241.274 280.327 251.981  1.00  0.00           H
ATOM    431  HE2 PHE A3635     237.732 282.531 250.889  1.00  0.00           H
ATOM    432  HZ  PHE A3635     239.607 281.006 250.265  1.00  0.00           H
ATOM    433  N   GLU A3636     237.721 279.660 255.569  1.00  0.00           N
ATOM    434  CA  GLU A3636     236.892 278.742 254.773  1.00  0.00           C
ATOM    435  CB  GLU A3636     237.721 277.480 254.445  1.00  0.00           C
ATOM    436  CG  GLU A3636     239.132 277.762 253.896  1.00  0.00           C
ATOM    437  CD  GLU A3636     240.236 277.873 254.976  1.00  0.00           C
ATOM    438  OE1 GLU A3636     239.924 278.272 256.136  1.00  0.00           O
ATOM    439  OE2 GLU A3636     241.404 277.938 254.545  1.00  0.00           O
ATOM    440  C   GLU A3636     235.529 278.383 255.398  1.00  0.00           C
ATOM    441  O   GLU A3636     234.558 279.096 255.157  1.00  0.00           O
ATOM    442  H   GLU A3636     238.672 279.337 255.693  1.00  0.00           H
ATOM    443  HA  GLU A3636     236.668 279.242 253.834  1.00  0.00           H
ATOM    444  HB2 GLU A3636     237.168 276.908 253.700  1.00  0.00           H
ATOM    445  HB3 GLU A3636     237.828 276.863 255.336  1.00  0.00           H
ATOM    446  HG2 GLU A3636     239.389 276.949 253.216  1.00  0.00           H
ATOM    447  HG3 GLU A3636     239.102 278.674 253.295  1.00  0.00           H
ATOM    448  N   ASP A3637     235.492 277.435 256.349  1.00  0.00           N
ATOM    449  CA  ASP A3637     234.316 277.050 257.162  1.00  0.00           C
ATOM    450  CB  ASP A3637     234.820 276.226 258.380  1.00  0.00           C
ATOM    451  CG  ASP A3637     234.127 276.555 259.713  1.00  0.00           C
ATOM    452  OD1 ASP A3637     232.935 276.173 259.818  1.00  0.00           O
ATOM    453  OD2 ASP A3637     234.598 277.529 260.345  1.00  0.00           O
ATOM    454  C   ASP A3637     233.455 278.248 257.611  1.00  0.00           C
ATOM    455  O   ASP A3637     232.241 278.271 257.421  1.00  0.00           O
ATOM    456  H   ASP A3637     236.266 276.777 256.352  1.00  0.00           H
ATOM    457  HA  ASP A3637     233.670 276.412 256.563  1.00  0.00           H
ATOM    458  HB2 ASP A3637     235.891 276.387 258.516  1.00  0.00           H
ATOM    459  HB3 ASP A3637     234.689 275.165 258.163  1.00  0.00           H
ATOM    460  N   LYS A3638     234.125 279.294 258.094  1.00  0.00           N
ATOM    461  CA  LYS A3638     233.547 280.465 258.735  1.00  0.00           C
ATOM    462  CB  LYS A3638     234.573 281.022 259.747  1.00  0.00           C
ATOM    463  CG  LYS A3638     235.989 281.379 259.223  1.00  0.00           C
ATOM    464  CD  LYS A3638     237.165 280.380 259.450  1.00  0.00           C
ATOM    465  CE  LYS A3638     237.105 279.046 258.675  1.00  0.00           C
ATOM    466  NZ  LYS A3638     238.417 278.346 258.496  1.00  0.00           N
ATOM    467  C   LYS A3638     232.971 281.494 257.746  1.00  0.00           C
ATOM    468  O   LYS A3638     231.961 282.111 258.077  1.00  0.00           O
ATOM    469  H   LYS A3638     235.104 279.137 258.220  1.00  0.00           H
ATOM    470  HA  LYS A3638     232.684 280.119 259.307  1.00  0.00           H
ATOM    471  HB2 LYS A3638     234.131 281.924 260.176  1.00  0.00           H
ATOM    472  HB3 LYS A3638     234.678 280.305 260.563  1.00  0.00           H
ATOM    473  HG2 LYS A3638     235.919 281.629 258.171  1.00  0.00           H
ATOM    474  HG3 LYS A3638     236.273 282.305 259.726  1.00  0.00           H
ATOM    475  HD2 LYS A3638     238.082 280.899 259.167  1.00  0.00           H
ATOM    476  HD3 LYS A3638     237.238 280.158 260.516  1.00  0.00           H
ATOM    477  HE2 LYS A3638     236.681 279.244 257.689  1.00  0.00           H
ATOM    478  HE3 LYS A3638     236.416 278.382 259.209  1.00  0.00           H
ATOM    479  HZ1 LYS A3638     238.286 277.421 258.099  1.00  0.00           H
ATOM    480  HZ2 LYS A3638     239.031 278.786 257.806  1.00  0.00           H
ATOM    481  HZ3 LYS A3638     238.913 278.220 259.365  1.00  0.00           H
ATOM    482  N   LEU A3639     233.480 281.551 256.510  1.00  0.00           N
ATOM    483  CA  LEU A3639     232.842 282.221 255.366  1.00  0.00           C
ATOM    484  CB  LEU A3639     233.923 282.468 254.291  1.00  0.00           C
ATOM    485  CG  LEU A3639     233.425 282.992 252.933  1.00  0.00           C
ATOM    486  CD1 LEU A3639     232.785 284.376 253.043  1.00  0.00           C
ATOM    487  CD2 LEU A3639     234.596 283.085 251.952  1.00  0.00           C
ATOM    488  C   LEU A3639     231.682 281.385 254.806  1.00  0.00           C
ATOM    489  O   LEU A3639     230.594 281.904 254.575  1.00  0.00           O
ATOM    490  H   LEU A3639     234.278 280.960 256.302  1.00  0.00           H
ATOM    491  HA  LEU A3639     232.431 283.180 255.687  1.00  0.00           H
ATOM    492  HB2 LEU A3639     234.658 283.167 254.691  1.00  0.00           H
ATOM    493  HB3 LEU A3639     234.432 281.522 254.100  1.00  0.00           H
ATOM    494  HG  LEU A3639     232.702 282.293 252.517  1.00  0.00           H
ATOM    495 HD11 LEU A3639     233.487 285.079 253.489  1.00  0.00           H
ATOM    496 HD12 LEU A3639     231.893 284.322 253.672  1.00  0.00           H
ATOM    497 HD13 LEU A3639     232.488 284.729 252.058  1.00  0.00           H
ATOM    498 HD21 LEU A3639     235.325 283.810 252.309  1.00  0.00           H
ATOM    499 HD22 LEU A3639     235.077 282.110 251.865  1.00  0.00           H
ATOM    500 HD23 LEU A3639     234.235 283.383 250.969  1.00  0.00           H
ATOM    501  N   ILE A3640     231.881 280.073 254.660  1.00  0.00           N
ATOM    502  CA  ILE A3640     230.845 279.142 254.196  1.00  0.00           C
ATOM    503  CB  ILE A3640     231.471 277.743 253.983  1.00  0.00           C
ATOM    504  CG1 ILE A3640     232.465 277.736 252.798  1.00  0.00           C
ATOM    505  CG2 ILE A3640     230.411 276.645 253.812  1.00  0.00           C
ATOM    506  CD1 ILE A3640     231.915 278.134 251.423  1.00  0.00           C
ATOM    507  C   ILE A3640     229.636 279.123 255.141  1.00  0.00           C
ATOM    508  O   ILE A3640     228.503 279.079 254.668  1.00  0.00           O
ATOM    509  H   ILE A3640     232.797 279.698 254.892  1.00  0.00           H
ATOM    510  HA  ILE A3640     230.461 279.500 253.243  1.00  0.00           H
ATOM    511  HB  ILE A3640     232.040 277.485 254.877  1.00  0.00           H
ATOM    512 HG12 ILE A3640     233.292 278.403 253.030  1.00  0.00           H
ATOM    513 HG13 ILE A3640     232.878 276.736 252.705  1.00  0.00           H
ATOM    514 HD11 ILE A3640     232.692 277.988 250.672  1.00  0.00           H
ATOM    515 HD12 ILE A3640     231.062 277.510 251.167  1.00  0.00           H
ATOM    516 HD13 ILE A3640     231.621 279.183 251.416  1.00  0.00           H
ATOM    517 HG21 ILE A3640     229.912 276.463 254.762  1.00  0.00           H
ATOM    518 HG22 ILE A3640     230.872 275.720 253.477  1.00  0.00           H
ATOM    519 HG23 ILE A3640     229.677 276.946 253.077  1.00  0.00           H
ATOM    520  N   GLU A3641     229.844 279.329 256.443  1.00  0.00           N
ATOM    521  CA  GLU A3641     228.776 279.469 257.430  1.00  0.00           C
ATOM    522  CB  GLU A3641     229.367 279.397 258.849  1.00  0.00           C
ATOM    523  CG  GLU A3641     228.314 279.329 259.969  1.00  0.00           C
ATOM    524  CD  GLU A3641     227.350 278.132 259.861  1.00  0.00           C
ATOM    525  OE1 GLU A3641     227.827 277.017 259.554  1.00  0.00           O
ATOM    526  OE2 GLU A3641     226.169 278.288 260.257  1.00  0.00           O
ATOM    527  C   GLU A3641     227.939 280.743 257.244  1.00  0.00           C
ATOM    528  O   GLU A3641     226.716 280.643 257.288  1.00  0.00           O
ATOM    529  H   GLU A3641     230.802 279.272 256.777  1.00  0.00           H
ATOM    530  HA  GLU A3641     228.096 278.628 257.304  1.00  0.00           H
ATOM    531  HB2 GLU A3641     230.009 278.523 258.928  1.00  0.00           H
ATOM    532  HB3 GLU A3641     229.992 280.275 259.017  1.00  0.00           H
ATOM    533  HG2 GLU A3641     228.840 279.280 260.925  1.00  0.00           H
ATOM    534  HG3 GLU A3641     227.748 280.258 259.965  1.00  0.00           H
ATOM    535  N   ASP A3642     228.530 281.928 257.029  1.00  0.00           N
ATOM    536  CA  ASP A3642     227.733 283.163 256.879  1.00  0.00           C
ATOM    537  CB  ASP A3642     228.465 284.412 257.419  1.00  0.00           C
ATOM    538  CG  ASP A3642     229.539 285.092 256.555  1.00  0.00           C
ATOM    539  OD1 ASP A3642     229.444 284.998 255.312  1.00  0.00           O
ATOM    540  OD2 ASP A3642     230.167 286.014 257.127  1.00  0.00           O
ATOM    541  C   ASP A3642     227.093 283.320 255.483  1.00  0.00           C
ATOM    542  O   ASP A3642     225.891 283.595 255.415  1.00  0.00           O
ATOM    543  H   ASP A3642     229.536 281.973 256.910  1.00  0.00           H
ATOM    544  HA  ASP A3642     226.881 283.053 257.549  1.00  0.00           H
ATOM    545  HB2 ASP A3642     227.700 285.164 257.623  1.00  0.00           H
ATOM    546  HB3 ASP A3642     228.908 284.152 258.382  1.00  0.00           H
ATOM    547  N   LEU A3643     227.725 282.756 254.443  1.00  0.00           N
ATOM    548  CA  LEU A3643     227.106 282.526 253.131  1.00  0.00           C
ATOM    549  CB  LEU A3643     228.180 282.091 252.114  1.00  0.00           C
ATOM    550  CG  LEU A3643     229.281 283.121 251.800  1.00  0.00           C
ATOM    551  CD1 LEU A3643     230.312 282.467 250.876  1.00  0.00           C
ATOM    552  CD2 LEU A3643     228.746 284.359 251.075  1.00  0.00           C
ATOM    553  C   LEU A3643     225.971 281.483 253.178  1.00  0.00           C
ATOM    554  O   LEU A3643     225.136 281.454 252.271  1.00  0.00           O
ATOM    555  H   LEU A3643     228.715 282.547 254.562  1.00  0.00           H
ATOM    556  HA  LEU A3643     226.657 283.462 252.802  1.00  0.00           H
ATOM    557  HB2 LEU A3643     228.651 281.182 252.493  1.00  0.00           H
ATOM    558  HB3 LEU A3643     227.685 281.844 251.176  1.00  0.00           H
ATOM    559  HG  LEU A3643     229.775 283.440 252.713  1.00  0.00           H
ATOM    560 HD21 LEU A3643     229.571 285.045 250.888  1.00  0.00           H
ATOM    561 HD22 LEU A3643     228.024 284.868 251.713  1.00  0.00           H
ATOM    562 HD23 LEU A3643     228.288 284.075 250.130  1.00  0.00           H
ATOM    563 HD11 LEU A3643     229.845 282.148 249.945  1.00  0.00           H
ATOM    564 HD12 LEU A3643     231.112 283.173 250.661  1.00  0.00           H
ATOM    565 HD13 LEU A3643     230.740 281.598 251.377  1.00  0.00           H
ATOM    566  N   ALA A3644     225.928 280.632 254.207  1.00  0.00           N
ATOM    567  CA  ALA A3644     224.880 279.643 254.458  1.00  0.00           C
ATOM    568  CB  ALA A3644     225.545 278.340 254.922  1.00  0.00           C
ATOM    569  C   ALA A3644     223.781 280.115 255.438  1.00  0.00           C
ATOM    570  O   ALA A3644     222.886 279.321 255.753  1.00  0.00           O
ATOM    571  H   ALA A3644     226.691 280.673 254.874  1.00  0.00           H
ATOM    572  HA  ALA A3644     224.374 279.432 253.515  1.00  0.00           H
ATOM    573  HB1 ALA A3644     224.793 277.589 255.142  1.00  0.00           H
ATOM    574  HB2 ALA A3644     226.204 277.963 254.140  1.00  0.00           H
ATOM    575  HB3 ALA A3644     226.124 278.519 255.828  1.00  0.00           H
ATOM    576  N   LYS A3645     223.789 281.377 255.898  1.00  0.00           N
ATOM    577  CA  LYS A3645     222.709 281.950 256.726  1.00  0.00           C
ATOM    578  CB  LYS A3645     223.293 282.739 257.912  1.00  0.00           C
ATOM    579  CG  LYS A3645     223.946 281.808 258.952  1.00  0.00           C
ATOM    580  CD  LYS A3645     224.525 282.585 260.144  1.00  0.00           C
ATOM    581  CE  LYS A3645     225.585 281.809 260.944  1.00  0.00           C
ATOM    582  NZ  LYS A3645     225.139 280.479 261.426  1.00  0.00           N
ATOM    583  C   LYS A3645     221.721 282.792 255.888  1.00  0.00           C
ATOM    584  O   LYS A3645     222.152 283.622 255.082  1.00  0.00           O
ATOM    585  H   LYS A3645     224.554 281.987 255.617  1.00  0.00           H
ATOM    586  HA  LYS A3645     222.151 281.116 257.145  1.00  0.00           H
ATOM    587  HB2 LYS A3645     224.029 283.455 257.541  1.00  0.00           H
ATOM    588  HB3 LYS A3645     222.490 283.293 258.401  1.00  0.00           H
ATOM    589  HG2 LYS A3645     223.207 281.093 259.317  1.00  0.00           H
ATOM    590  HG3 LYS A3645     224.743 281.250 258.476  1.00  0.00           H
ATOM    591  HD2 LYS A3645     223.711 282.882 260.806  1.00  0.00           H
ATOM    592  HD3 LYS A3645     225.006 283.491 259.771  1.00  0.00           H
ATOM    593  HE2 LYS A3645     225.878 282.413 261.807  1.00  0.00           H
ATOM    594  HE3 LYS A3645     226.471 281.688 260.317  1.00  0.00           H
ATOM    595  HZ1 LYS A3645     224.165 280.440 261.658  1.00  0.00           H
ATOM    596  HZ2 LYS A3645     225.652 280.230 262.277  1.00  0.00           H
ATOM    597  HZ3 LYS A3645     225.373 279.730 260.767  1.00  0.00           H
ATOM    598  N   PRO A3646     220.411 282.761 256.209  1.00  0.00           N
ATOM    599  CA  PRO A3646     219.389 283.507 255.472  1.00  0.00           C
ATOM    600  CD  PRO A3646     219.778 281.841 257.146  1.00  0.00           C
ATOM    601  CB  PRO A3646     218.070 282.783 255.780  1.00  0.00           C
ATOM    602  CG  PRO A3646     218.299 282.218 257.180  1.00  0.00           C
ATOM    603  C   PRO A3646     219.380 285.000 255.847  1.00  0.00           C
ATOM    604  O   PRO A3646     218.557 285.455 256.639  1.00  0.00           O
ATOM    605  HA  PRO A3646     219.582 283.425 254.401  1.00  0.00           H
ATOM    606  HD2 PRO A3646     219.883 280.821 256.770  1.00  0.00           H
ATOM    607  HD3 PRO A3646     220.211 281.925 258.143  1.00  0.00           H
ATOM    608  HB2 PRO A3646     217.203 283.442 255.740  1.00  0.00           H
ATOM    609  HB3 PRO A3646     217.941 281.957 255.078  1.00  0.00           H
ATOM    610  HG2 PRO A3646     218.133 282.997 257.927  1.00  0.00           H
ATOM    611  HG3 PRO A3646     217.666 281.352 257.377  1.00  0.00           H
ATOM    612  N   GLY A3647     220.242 285.797 255.205  1.00  0.00           N
ATOM    613  CA  GLY A3647     220.383 287.242 255.471  1.00  0.00           C
ATOM    614  C   GLY A3647     219.173 288.122 255.100  1.00  0.00           C
ATOM    615  O   GLY A3647     219.077 289.248 255.578  1.00  0.00           O
ATOM    616  H   GLY A3647     220.981 285.327 254.690  1.00  0.00           H
ATOM    617  HA2 GLY A3647     221.247 287.612 254.919  1.00  0.00           H
ATOM    618  HA3 GLY A3647     220.578 287.381 256.535  1.00  0.00           H
ATOM    619  N   ALA A3648     218.245 287.603 254.285  1.00  0.00           N
ATOM    620  CA  ALA A3648     216.830 288.002 254.222  1.00  0.00           C
ATOM    621  CB  ALA A3648     216.074 287.223 255.312  1.00  0.00           C
ATOM    622  C   ALA A3648     216.502 289.521 254.219  1.00  0.00           C
ATOM    623  O   ALA A3648     215.578 289.950 254.905  1.00  0.00           O
ATOM    624  H   ALA A3648     218.439 286.659 253.994  1.00  0.00           H
ATOM    625  HA  ALA A3648     216.455 287.635 253.268  1.00  0.00           H
ATOM    626  HB1 ALA A3648     216.266 286.154 255.216  1.00  0.00           H
ATOM    627  HB2 ALA A3648     215.001 287.397 255.220  1.00  0.00           H
ATOM    628  HB3 ALA A3648     216.402 287.556 256.298  1.00  0.00           H
ATOM    629  N   GLU A3649     217.105 290.323 253.327  1.00  0.00           N
ATOM    630  CA  GLU A3649     216.752 291.759 253.219  1.00  0.00           C
ATOM    631  CB  GLU A3649     217.813 292.548 252.422  1.00  0.00           C
ATOM    632  CG  GLU A3649     217.817 292.332 250.893  1.00  0.00           C
ATOM    633  CD  GLU A3649     218.304 293.568 250.108  1.00  0.00           C
ATOM    634  OE1 GLU A3649     219.194 294.292 250.612  1.00  0.00           O
ATOM    635  OE2 GLU A3649     217.768 293.792 248.997  1.00  0.00           O
ATOM    636  C   GLU A3649     215.329 292.032 252.678  1.00  0.00           C
ATOM    637  O   GLU A3649     214.822 293.146 252.816  1.00  0.00           O
ATOM    638  H   GLU A3649     217.912 289.982 252.829  1.00  0.00           H
ATOM    639  HA  GLU A3649     216.762 292.165 254.231  1.00  0.00           H
ATOM    640  HB2 GLU A3649     218.805 292.323 252.818  1.00  0.00           H
ATOM    641  HB3 GLU A3649     217.618 293.603 252.615  1.00  0.00           H
ATOM    642  HG2 GLU A3649     218.443 291.468 250.660  1.00  0.00           H
ATOM    643  HG3 GLU A3649     216.807 292.100 250.557  1.00  0.00           H
ATOM    644  N   LEU A3650     214.677 291.034 252.066  1.00  0.00           N
ATOM    645  CA  LEU A3650     213.306 291.121 251.556  1.00  0.00           C
ATOM    646  CB  LEU A3650     213.022 289.990 250.545  1.00  0.00           C
ATOM    647  CG  LEU A3650     213.731 290.090 249.181  1.00  0.00           C
ATOM    648  CD1 LEU A3650     215.165 289.553 249.195  1.00  0.00           C
ATOM    649  CD2 LEU A3650     212.954 289.269 248.148  1.00  0.00           C
ATOM    650  C   LEU A3650     212.288 291.031 252.714  1.00  0.00           C
ATOM    651  O   LEU A3650     212.182 289.961 253.316  1.00  0.00           O
ATOM    652  H   LEU A3650     215.120 290.131 252.078  1.00  0.00           H
ATOM    653  HA  LEU A3650     213.189 292.069 251.035  1.00  0.00           H
ATOM    654  HB2 LEU A3650     213.244 289.029 251.007  1.00  0.00           H
ATOM    655  HB3 LEU A3650     211.948 290.010 250.359  1.00  0.00           H
ATOM    656  HG  LEU A3650     213.738 291.130 248.853  1.00  0.00           H
ATOM    657 HD11 LEU A3650     215.783 290.151 249.859  1.00  0.00           H
ATOM    658 HD12 LEU A3650     215.591 289.626 248.195  1.00  0.00           H
ATOM    659 HD13 LEU A3650     215.182 288.514 249.518  1.00  0.00           H
ATOM    660 HD21 LEU A3650     213.439 289.339 247.175  1.00  0.00           H
ATOM    661 HD22 LEU A3650     212.907 288.223 248.452  1.00  0.00           H
ATOM    662 HD23 LEU A3650     211.937 289.652 248.058  1.00  0.00           H
ATOM    663  N   PRO A3651     211.372 292.011 252.871  1.00  0.00           N
ATOM    664  CA  PRO A3651     210.255 291.913 253.814  1.00  0.00           C
ATOM    665  CD  PRO A3651     211.506 293.395 252.446  1.00  0.00           C
ATOM    666  CB  PRO A3651     209.801 293.360 254.087  1.00  0.00           C
ATOM    667  CG  PRO A3651     210.987 294.205 253.627  1.00  0.00           C
ATOM    668  C   PRO A3651     209.135 290.993 253.291  1.00  0.00           C
ATOM    669  O   PRO A3651     208.129 291.451 252.750  1.00  0.00           O
ATOM    670  HA  PRO A3651     210.632 291.494 254.748  1.00  0.00           H
ATOM    671  HD2 PRO A3651     212.536 293.676 252.236  1.00  0.00           H
ATOM    672  HD3 PRO A3651     210.883 293.567 251.568  1.00  0.00           H
ATOM    673  HB2 PRO A3651     208.933 293.630 253.486  1.00  0.00           H
ATOM    674  HB3 PRO A3651     209.587 293.515 255.145  1.00  0.00           H
ATOM    675  HG2 PRO A3651     211.746 294.242 254.411  1.00  0.00           H
ATOM    676  HG3 PRO A3651     210.683 295.209 253.329  1.00  0.00           H
ATOM    677  N   GLU A3652     209.325 289.684 253.437  1.00  0.00           N
ATOM    678  CA  GLU A3652     208.347 288.640 253.115  1.00  0.00           C
ATOM    679  CB  GLU A3652     208.790 287.857 251.871  1.00  0.00           C
ATOM    680  CG  GLU A3652     208.816 288.687 250.577  1.00  0.00           C
ATOM    681  CD  GLU A3652     208.921 287.782 249.342  1.00  0.00           C
ATOM    682  OE1 GLU A3652     207.855 287.557 248.721  1.00  0.00           O
ATOM    683  OE2 GLU A3652     209.873 286.967 249.297  1.00  0.00           O
ATOM    684  C   GLU A3652     208.163 287.699 254.316  1.00  0.00           C
ATOM    685  O   GLU A3652     209.134 287.176 254.857  1.00  0.00           O
ATOM    686  H   GLU A3652     210.213 289.374 253.820  1.00  0.00           H
ATOM    687  HA  GLU A3652     207.381 289.096 252.899  1.00  0.00           H
ATOM    688  HB2 GLU A3652     209.784 287.447 252.049  1.00  0.00           H
ATOM    689  HB3 GLU A3652     208.090 287.034 251.730  1.00  0.00           H
ATOM    690  HG2 GLU A3652     209.662 289.377 250.600  1.00  0.00           H
ATOM    691  HG3 GLU A3652     207.898 289.277 250.516  1.00  0.00           H
ATOM    692  N   GLU A3653     206.922 287.536 254.778  1.00  0.00           N
ATOM    693  CA  GLU A3653     206.571 286.852 256.036  1.00  0.00           C
ATOM    694  CB  GLU A3653     205.309 287.516 256.644  1.00  0.00           C
ATOM    695  CG  GLU A3653     205.514 289.008 256.982  1.00  0.00           C
ATOM    696  CD  GLU A3653     204.239 289.701 257.504  1.00  0.00           C
ATOM    697  OE1 GLU A3653     204.361 290.478 258.481  1.00  0.00           O
ATOM    698  OE2 GLU A3653     203.208 289.655 256.792  1.00  0.00           O
ATOM    699  C   GLU A3653     206.452 285.312 255.887  1.00  0.00           C
ATOM    700  O   GLU A3653     205.544 284.696 256.442  1.00  0.00           O
ATOM    701  H   GLU A3653     206.169 288.003 254.301  1.00  0.00           H
ATOM    702  HA  GLU A3653     207.388 287.008 256.741  1.00  0.00           H
ATOM    703  HB2 GLU A3653     204.486 287.414 255.936  1.00  0.00           H
ATOM    704  HB3 GLU A3653     205.041 286.998 257.566  1.00  0.00           H
ATOM    705  HG2 GLU A3653     206.310 289.085 257.728  1.00  0.00           H
ATOM    706  HG3 GLU A3653     205.849 289.541 256.089  1.00  0.00           H
ATOM    707  N   ASP A3654     207.308 284.701 255.060  1.00  0.00           N
ATOM    708  CA  ASP A3654     207.281 283.277 254.679  1.00  0.00           C
ATOM    709  CB  ASP A3654     206.245 283.054 253.557  1.00  0.00           C
ATOM    710  CG  ASP A3654     206.407 283.966 252.339  1.00  0.00           C
ATOM    711  OD1 ASP A3654     205.449 284.095 251.540  1.00  0.00           O
ATOM    712  OD2 ASP A3654     207.537 284.401 252.015  1.00  0.00           O
ATOM    713  C   ASP A3654     208.681 282.749 254.282  1.00  0.00           C
ATOM    714  O   ASP A3654     209.663 283.496 254.250  1.00  0.00           O
ATOM    715  H   ASP A3654     208.067 285.255 254.677  1.00  0.00           H
ATOM    716  HA  ASP A3654     206.960 282.688 255.539  1.00  0.00           H
ATOM    717  HB2 ASP A3654     206.289 282.015 253.226  1.00  0.00           H
ATOM    718  HB3 ASP A3654     205.250 283.217 253.975  1.00  0.00           H
ATOM    719  N   GLU A3655     208.829 281.432 254.126  1.00  0.00           N
ATOM    720  CA  GLU A3655     210.114 280.732 254.011  1.00  0.00           C
ATOM    721  CB  GLU A3655     209.961 279.284 254.534  1.00  0.00           C
ATOM    722  CG  GLU A3655     209.200 278.289 253.638  1.00  0.00           C
ATOM    723  CD  GLU A3655     207.677 278.248 253.868  1.00  0.00           C
ATOM    724  OE1 GLU A3655     207.078 277.237 253.447  1.00  0.00           O
ATOM    725  OE2 GLU A3655     207.100 279.312 254.190  1.00  0.00           O
ATOM    726  C   GLU A3655     210.785 280.813 252.616  1.00  0.00           C
ATOM    727  O   GLU A3655     210.361 281.536 251.713  1.00  0.00           O
ATOM    728  H   GLU A3655     207.995 280.842 254.186  1.00  0.00           H
ATOM    729  HA  GLU A3655     210.803 281.225 254.696  1.00  0.00           H
ATOM    730  HB2 GLU A3655     210.968 278.887 254.670  1.00  0.00           H
ATOM    731  HB3 GLU A3655     209.509 279.301 255.526  1.00  0.00           H
ATOM    732  HG2 GLU A3655     209.415 278.501 252.590  1.00  0.00           H
ATOM    733  HG3 GLU A3655     209.601 277.295 253.849  1.00  0.00           H
ATOM    734  N   ALA A3656     211.922 280.121 252.462  1.00  0.00           N
ATOM    735  CA  ALA A3656     212.912 280.283 251.387  1.00  0.00           C
ATOM    736  CB  ALA A3656     214.152 279.470 251.789  1.00  0.00           C
ATOM    737  C   ALA A3656     212.454 279.947 249.942  1.00  0.00           C
ATOM    738  O   ALA A3656     213.240 280.069 249.004  1.00  0.00           O
ATOM    739  H   ALA A3656     212.201 279.533 253.232  1.00  0.00           H
ATOM    740  HA  ALA A3656     213.201 281.334 251.373  1.00  0.00           H
ATOM    741  HB1 ALA A3656     214.509 279.787 252.769  1.00  0.00           H
ATOM    742  HB2 ALA A3656     213.915 278.406 251.814  1.00  0.00           H
ATOM    743  HB3 ALA A3656     214.952 279.634 251.067  1.00  0.00           H
ATOM    744  N   MET A3657     211.159 279.697 249.707  1.00  0.00           N
ATOM    745  CA  MET A3657     210.578 279.412 248.379  1.00  0.00           C
ATOM    746  CB  MET A3657     209.054 279.283 248.515  1.00  0.00           C
ATOM    747  CG  MET A3657     208.602 278.088 249.355  1.00  0.00           C
ATOM    748  SD  MET A3657     206.805 278.033 249.585  1.00  0.00           S
ATOM    749  CE  MET A3657     206.604 279.396 250.771  1.00  0.00           C
ATOM    750  C   MET A3657     210.853 280.490 247.313  1.00  0.00           C
ATOM    751  O   MET A3657     210.695 280.234 246.119  1.00  0.00           O
ATOM    752  H   MET A3657     210.529 279.765 250.500  1.00  0.00           H
ATOM    753  HA  MET A3657     210.988 278.473 248.004  1.00  0.00           H
ATOM    754  HB2 MET A3657     208.665 280.201 248.956  1.00  0.00           H
ATOM    755  HB3 MET A3657     208.616 279.172 247.522  1.00  0.00           H
ATOM    756  HG2 MET A3657     209.077 278.118 250.335  1.00  0.00           H
ATOM    757  HG3 MET A3657     208.916 277.171 248.854  1.00  0.00           H
ATOM    758  HE1 MET A3657     205.641 279.309 251.275  1.00  0.00           H
ATOM    759  HE2 MET A3657     206.665 280.356 250.260  1.00  0.00           H
ATOM    760  HE3 MET A3657     207.389 279.348 251.523  1.00  0.00           H
ATOM    761  N   LYS A3658     211.140 281.727 247.740  1.00  0.00           N
ATOM    762  CA  LYS A3658     211.327 282.905 246.873  1.00  0.00           C
ATOM    763  CB  LYS A3658     210.217 283.921 247.181  1.00  0.00           C
ATOM    764  CG  LYS A3658     208.819 283.401 246.793  1.00  0.00           C
ATOM    765  CD  LYS A3658     207.710 284.301 247.348  1.00  0.00           C
ATOM    766  CE  LYS A3658     207.591 284.102 248.861  1.00  0.00           C
ATOM    767  NZ  LYS A3658     206.798 285.170 249.492  1.00  0.00           N
ATOM    768  C   LYS A3658     212.711 283.555 246.998  1.00  0.00           C
ATOM    769  O   LYS A3658     213.029 284.445 246.213  1.00  0.00           O
ATOM    770  H   LYS A3658     211.176 281.853 248.743  1.00  0.00           H
ATOM    771  HA  LYS A3658     211.239 282.607 245.827  1.00  0.00           H
ATOM    772  HB2 LYS A3658     210.261 284.161 248.244  1.00  0.00           H
ATOM    773  HB3 LYS A3658     210.403 284.843 246.627  1.00  0.00           H
ATOM    774  HG2 LYS A3658     208.661 282.390 247.169  1.00  0.00           H
ATOM    775  HG3 LYS A3658     208.747 283.375 245.705  1.00  0.00           H
ATOM    776  HD2 LYS A3658     207.949 285.343 247.123  1.00  0.00           H
ATOM    777  HD3 LYS A3658     206.761 284.043 246.877  1.00  0.00           H
ATOM    778  HE2 LYS A3658     208.587 284.112 249.304  1.00  0.00           H
ATOM    779  HE3 LYS A3658     207.148 283.128 249.083  1.00  0.00           H
ATOM    780  HZ1 LYS A3658     206.868 285.050 250.509  1.00  0.00           H
ATOM    781  HZ2 LYS A3658     207.143 286.098 249.244  1.00  0.00           H
ATOM    782  HZ3 LYS A3658     205.812 285.075 249.325  1.00  0.00           H
ATOM    783  N   ARG A3659     213.523 283.139 247.977  1.00  0.00           N
ATOM    784  CA  ARG A3659     214.857 283.690 248.267  1.00  0.00           C
ATOM    785  CB  ARG A3659     214.714 285.020 249.044  1.00  0.00           C
ATOM    786  CG  ARG A3659     214.318 284.863 250.527  1.00  0.00           C
ATOM    787  CD  ARG A3659     213.495 286.045 251.055  1.00  0.00           C
ATOM    788  NE  ARG A3659     212.055 285.844 250.811  1.00  0.00           N
ATOM    789  CZ  ARG A3659     211.247 285.046 251.486  1.00  0.00           C
ATOM    790  NH1 ARG A3659     211.611 284.392 252.545  1.00  0.00           N
ATOM    791  NH2 ARG A3659     210.033 284.917 251.069  1.00  0.00           N
ATOM    792  C   ARG A3659     215.693 282.649 249.014  1.00  0.00           C
ATOM    793  O   ARG A3659     215.216 282.075 249.985  1.00  0.00           O
ATOM    794  H   ARG A3659     213.240 282.322 248.507  1.00  0.00           H
ATOM    795  HA  ARG A3659     215.350 283.904 247.318  1.00  0.00           H
ATOM    796  HB2 ARG A3659     215.664 285.555 249.001  1.00  0.00           H
ATOM    797  HB3 ARG A3659     213.975 285.640 248.534  1.00  0.00           H
ATOM    798  HG2 ARG A3659     215.230 284.772 251.118  1.00  0.00           H
ATOM    799  HG3 ARG A3659     213.733 283.955 250.669  1.00  0.00           H
ATOM    800  HD2 ARG A3659     213.831 286.961 250.573  1.00  0.00           H
ATOM    801  HD3 ARG A3659     213.667 286.149 252.128  1.00  0.00           H
ATOM    802  HE  ARG A3659     211.597 286.366 250.066  1.00  0.00           H
ATOM    803 HH11 ARG A3659     212.487 284.587 252.977  1.00  0.00           H
ATOM    804 HH12 ARG A3659     210.878 283.920 253.075  1.00  0.00           H
ATOM    805 HH21 ARG A3659     209.750 285.591 250.364  1.00  0.00           H
ATOM    806 HH22 ARG A3659     209.317 284.492 251.667  1.00  0.00           H
ATOM    807  N   VAL A3660     216.936 282.440 248.592  1.00  0.00           N
ATOM    808  CA  VAL A3660     217.838 281.425 249.166  1.00  0.00           C
ATOM    809  CB  VAL A3660     217.951 280.174 248.269  1.00  0.00           C
ATOM    810  CG1 VAL A3660     216.590 279.510 248.031  1.00  0.00           C
ATOM    811  CG2 VAL A3660     218.596 280.454 246.905  1.00  0.00           C
ATOM    812  C   VAL A3660     219.206 282.027 249.478  1.00  0.00           C
ATOM    813  O   VAL A3660     219.545 283.098 248.965  1.00  0.00           O
ATOM    814  H   VAL A3660     217.303 283.010 247.848  1.00  0.00           H
ATOM    815  HA  VAL A3660     217.432 281.087 250.121  1.00  0.00           H
ATOM    816  HB  VAL A3660     218.576 279.456 248.796  1.00  0.00           H
ATOM    817 HG21 VAL A3660     218.662 279.523 246.340  1.00  0.00           H
ATOM    818 HG22 VAL A3660     218.007 281.178 246.343  1.00  0.00           H
ATOM    819 HG23 VAL A3660     219.605 280.831 247.052  1.00  0.00           H
ATOM    820 HG11 VAL A3660     216.734 278.562 247.511  1.00  0.00           H
ATOM    821 HG12 VAL A3660     216.110 279.305 248.987  1.00  0.00           H
ATOM    822 HG13 VAL A3660     215.939 280.150 247.436  1.00  0.00           H
ATOM    823  N   ASP A3661     219.954 281.379 250.367  1.00  0.00           N
ATOM    824  CA  ASP A3661     221.220 281.886 250.908  1.00  0.00           C
ATOM    825  CB  ASP A3661     221.787 280.910 251.952  1.00  0.00           C
ATOM    826  CG  ASP A3661     220.705 280.284 252.823  1.00  0.00           C
ATOM    827  OD1 ASP A3661     220.044 281.035 253.566  1.00  0.00           O
ATOM    828  OD2 ASP A3661     220.352 279.119 252.522  1.00  0.00           O
ATOM    829  C   ASP A3661     222.267 282.147 249.806  1.00  0.00           C
ATOM    830  O   ASP A3661     222.249 281.457 248.779  1.00  0.00           O
ATOM    831  H   ASP A3661     219.594 280.526 250.783  1.00  0.00           H
ATOM    832  HA  ASP A3661     220.993 282.819 251.422  1.00  0.00           H
ATOM    833  HB2 ASP A3661     222.330 280.114 251.438  1.00  0.00           H
ATOM    834  HB3 ASP A3661     222.492 281.440 252.593  1.00  0.00           H
ATOM    835  N   PRO A3662     223.245 283.049 250.025  1.00  0.00           N
ATOM    836  CA  PRO A3662     224.317 283.323 249.063  1.00  0.00           C
ATOM    837  CD  PRO A3662     223.327 283.972 251.152  1.00  0.00           C
ATOM    838  CB  PRO A3662     225.281 284.249 249.809  1.00  0.00           C
ATOM    839  CG  PRO A3662     224.368 285.019 250.760  1.00  0.00           C
ATOM    840  C   PRO A3662     225.039 282.071 248.539  1.00  0.00           C
ATOM    841  O   PRO A3662     225.166 281.910 247.326  1.00  0.00           O
ATOM    842  HA  PRO A3662     223.891 283.859 248.215  1.00  0.00           H
ATOM    843  HD2 PRO A3662     222.372 284.462 251.340  1.00  0.00           H
ATOM    844  HD3 PRO A3662     223.655 283.445 252.048  1.00  0.00           H
ATOM    845  HB2 PRO A3662     225.815 284.914 249.129  1.00  0.00           H
ATOM    846  HB3 PRO A3662     225.982 283.658 250.398  1.00  0.00           H
ATOM    847  HG2 PRO A3662     224.910 285.393 251.629  1.00  0.00           H
ATOM    848  HG3 PRO A3662     223.883 285.836 250.223  1.00  0.00           H
ATOM    849  N   LEU A3663     225.304 281.096 249.413  1.00  0.00           N
ATOM    850  CA  LEU A3663     225.901 279.805 249.062  1.00  0.00           C
ATOM    851  CB  LEU A3663     226.231 279.078 250.373  1.00  0.00           C
ATOM    852  CG  LEU A3663     226.957 277.733 250.166  1.00  0.00           C
ATOM    853  CD1 LEU A3663     228.211 277.694 251.023  1.00  0.00           C
ATOM    854  CD2 LEU A3663     226.072 276.564 250.593  1.00  0.00           C
ATOM    855  C   LEU A3663     225.002 278.944 248.159  1.00  0.00           C
ATOM    856  O   LEU A3663     225.484 278.332 247.209  1.00  0.00           O
ATOM    857  H   LEU A3663     225.135 281.281 250.399  1.00  0.00           H
ATOM    858  HA  LEU A3663     226.833 279.986 248.525  1.00  0.00           H
ATOM    859  HB2 LEU A3663     225.313 278.923 250.943  1.00  0.00           H
ATOM    860  HB3 LEU A3663     226.865 279.733 250.968  1.00  0.00           H
ATOM    861  HG  LEU A3663     227.251 277.606 249.125  1.00  0.00           H
ATOM    862 HD21 LEU A3663     225.180 276.544 249.973  1.00  0.00           H
ATOM    863 HD22 LEU A3663     226.618 275.632 250.456  1.00  0.00           H
ATOM    864 HD23 LEU A3663     225.802 276.662 251.644  1.00  0.00           H
ATOM    865 HD11 LEU A3663     228.892 278.486 250.712  1.00  0.00           H
ATOM    866 HD12 LEU A3663     228.712 276.733 250.898  1.00  0.00           H
ATOM    867 HD13 LEU A3663     227.943 277.844 252.070  1.00  0.00           H
ATOM    868  N   HIS A3664     223.683 278.974 248.362  1.00  0.00           N
ATOM    869  CA  HIS A3664     222.739 278.264 247.492  1.00  0.00           C
ATOM    870  ND1 HIS A3664     219.156 276.875 248.146  1.00  0.00           N
ATOM    871  CG  HIS A3664     220.420 277.142 247.623  1.00  0.00           C
ATOM    872  CB  HIS A3664     221.373 278.171 248.189  1.00  0.00           C
ATOM    873  NE2 HIS A3664     219.606 275.369 246.604  1.00  0.00           N
ATOM    874  CD2 HIS A3664     220.691 276.212 246.661  1.00  0.00           C
ATOM    875  CE1 HIS A3664     218.706 275.785 247.510  1.00  0.00           C
ATOM    876  C   HIS A3664     222.621 278.931 246.116  1.00  0.00           C
ATOM    877  O   HIS A3664     222.663 278.251 245.093  1.00  0.00           O
ATOM    878  H   HIS A3664     223.319 279.623 249.048  1.00  0.00           H
ATOM    879  HA  HIS A3664     223.122 277.254 247.331  1.00  0.00           H
ATOM    880  HB2 HIS A3664     221.524 277.919 249.237  1.00  0.00           H
ATOM    881  HB3 HIS A3664     220.892 279.147 248.165  1.00  0.00           H
ATOM    882  HD2 HIS A3664     221.621 276.092 246.122  1.00  0.00           H
ATOM    883  HE1 HIS A3664     217.772 275.285 247.736  1.00  0.00           H
ATOM    884  HE2 HIS A3664     219.557 274.505 246.081  1.00  0.00           H
ATOM    885  N   GLN A3665     222.644 280.267 246.062  1.00  0.00           N
ATOM    886  CA  GLN A3665     222.694 281.008 244.794  1.00  0.00           C
ATOM    887  CB  GLN A3665     222.506 282.516 245.040  1.00  0.00           C
ATOM    888  CG  GLN A3665     221.161 282.836 245.711  1.00  0.00           C
ATOM    889  CD  GLN A3665     220.847 284.326 245.745  1.00  0.00           C
ATOM    890  OE1 GLN A3665     220.930 285.032 244.752  1.00  0.00           O
ATOM    891  NE2 GLN A3665     220.303 284.825 246.832  1.00  0.00           N
ATOM    892  C   GLN A3665     223.990 280.747 244.005  1.00  0.00           C
ATOM    893  O   GLN A3665     223.929 280.652 242.775  1.00  0.00           O
ATOM    894  H   GLN A3665     222.689 280.780 246.939  1.00  0.00           H
ATOM    895  HA  GLN A3665     221.871 280.662 244.170  1.00  0.00           H
ATOM    896  HB2 GLN A3665     222.549 283.024 244.076  1.00  0.00           H
ATOM    897  HB3 GLN A3665     223.317 282.896 245.662  1.00  0.00           H
ATOM    898  HG2 GLN A3665     220.357 282.337 245.173  1.00  0.00           H
ATOM    899  HG3 GLN A3665     221.177 282.462 246.732  1.00  0.00           H
ATOM    900 HE21 GLN A3665     220.176 284.237 247.655  1.00  0.00           H
ATOM    901 HE22 GLN A3665     220.109 285.807 246.833  1.00  0.00           H
ATOM    902  N   LEU A3666     225.107 280.546 244.716  1.00  0.00           N
ATOM    903  CA  LEU A3666     226.448 280.249 244.201  1.00  0.00           C
ATOM    904  CB  LEU A3666     227.437 280.567 245.337  1.00  0.00           C
ATOM    905  CG  LEU A3666     228.916 280.303 245.023  1.00  0.00           C
ATOM    906  CD1 LEU A3666     229.444 281.261 243.954  1.00  0.00           C
ATOM    907  CD2 LEU A3666     229.724 280.489 246.303  1.00  0.00           C
ATOM    908  C   LEU A3666     226.607 278.807 243.684  1.00  0.00           C
ATOM    909  O   LEU A3666     226.935 278.629 242.513  1.00  0.00           O
ATOM    910  H   LEU A3666     225.042 280.698 245.718  1.00  0.00           H
ATOM    911  HA  LEU A3666     226.656 280.919 243.365  1.00  0.00           H
ATOM    912  HB2 LEU A3666     227.322 281.612 245.626  1.00  0.00           H
ATOM    913  HB3 LEU A3666     227.171 279.957 246.198  1.00  0.00           H
ATOM    914  HG  LEU A3666     229.043 279.276 244.688  1.00  0.00           H
ATOM    915 HD21 LEU A3666     230.763 280.246 246.098  1.00  0.00           H
ATOM    916 HD22 LEU A3666     229.366 279.810 247.077  1.00  0.00           H
ATOM    917 HD23 LEU A3666     229.661 281.518 246.655  1.00  0.00           H
ATOM    918 HD11 LEU A3666     230.521 281.130 243.853  1.00  0.00           H
ATOM    919 HD12 LEU A3666     229.242 282.293 244.238  1.00  0.00           H
ATOM    920 HD13 LEU A3666     228.981 281.036 242.994  1.00  0.00           H
ATOM    921  N   ILE A3667     226.141 277.799 244.431  1.00  0.00           N
ATOM    922  CA  ILE A3667     226.066 276.403 243.951  1.00  0.00           C
ATOM    923  CB  ILE A3667     225.523 275.484 245.069  1.00  0.00           C
ATOM    924  CG1 ILE A3667     226.568 275.308 246.193  1.00  0.00           C
ATOM    925  CG2 ILE A3667     225.117 274.103 244.524  1.00  0.00           C
ATOM    926  CD1 ILE A3667     225.935 274.870 247.519  1.00  0.00           C
ATOM    927  C   ILE A3667     225.188 276.311 242.697  1.00  0.00           C
ATOM    928  O   ILE A3667     225.584 275.743 241.678  1.00  0.00           O
ATOM    929  H   ILE A3667     225.868 277.995 245.390  1.00  0.00           H
ATOM    930  HA  ILE A3667     227.065 276.062 243.674  1.00  0.00           H
ATOM    931  HB  ILE A3667     224.631 275.953 245.490  1.00  0.00           H
ATOM    932 HG12 ILE A3667     227.320 274.578 245.888  1.00  0.00           H
ATOM    933 HG13 ILE A3667     227.081 276.252 246.376  1.00  0.00           H
ATOM    934 HD11 ILE A3667     226.718 274.772 248.270  1.00  0.00           H
ATOM    935 HD12 ILE A3667     225.427 273.913 247.418  1.00  0.00           H
ATOM    936 HD13 ILE A3667     225.212 275.618 247.843  1.00  0.00           H
ATOM    937 HG21 ILE A3667     224.255 274.178 243.862  1.00  0.00           H
ATOM    938 HG22 ILE A3667     225.948 273.646 243.988  1.00  0.00           H
ATOM    939 HG23 ILE A3667     224.833 273.451 245.342  1.00  0.00           H
ATOM    940  N   LEU A3668     224.064 277.034 242.690  1.00  0.00           N
ATOM    941  CA  LEU A3668     223.204 277.128 241.516  1.00  0.00           C
ATOM    942  CB  LEU A3668     221.826 277.672 241.930  1.00  0.00           C
ATOM    943  CG  LEU A3668     221.007 276.737 242.843  1.00  0.00           C
ATOM    944  CD1 LEU A3668     219.795 277.502 243.384  1.00  0.00           C
ATOM    945  CD2 LEU A3668     220.487 275.514 242.085  1.00  0.00           C
ATOM    946  C   LEU A3668     223.833 277.936 240.362  1.00  0.00           C
ATOM    947  O   LEU A3668     223.363 277.816 239.234  1.00  0.00           O
ATOM    948  H   LEU A3668     223.786 277.498 243.549  1.00  0.00           H
ATOM    949  HA  LEU A3668     223.060 276.121 241.132  1.00  0.00           H
ATOM    950  HB2 LEU A3668     221.972 278.630 242.431  1.00  0.00           H
ATOM    951  HB3 LEU A3668     221.244 277.837 241.028  1.00  0.00           H
ATOM    952  HG  LEU A3668     221.610 276.394 243.681  1.00  0.00           H
ATOM    953 HD21 LEU A3668     219.879 274.903 242.753  1.00  0.00           H
ATOM    954 HD22 LEU A3668     219.890 275.815 241.226  1.00  0.00           H
ATOM    955 HD23 LEU A3668     221.323 274.900 241.749  1.00  0.00           H
ATOM    956 HD11 LEU A3668     219.222 276.850 244.044  1.00  0.00           H
ATOM    957 HD12 LEU A3668     219.159 277.840 242.569  1.00  0.00           H
ATOM    958 HD13 LEU A3668     220.137 278.353 243.974  1.00  0.00           H
ATOM    959  N   LEU A3669     224.819 278.814 240.580  1.00  0.00           N
ATOM    960  CA  LEU A3669     225.576 279.456 239.491  1.00  0.00           C
ATOM    961  CB  LEU A3669     226.345 280.686 240.022  1.00  0.00           C
ATOM    962  CG  LEU A3669     227.286 281.356 239.000  1.00  0.00           C
ATOM    963  CD1 LEU A3669     226.521 281.922 237.800  1.00  0.00           C
ATOM    964  CD2 LEU A3669     228.042 282.501 239.673  1.00  0.00           C
ATOM    965  C   LEU A3669     226.504 278.449 238.800  1.00  0.00           C
ATOM    966  O   LEU A3669     226.430 278.302 237.579  1.00  0.00           O
ATOM    967  H   LEU A3669     225.212 278.868 241.516  1.00  0.00           H
ATOM    968  HA  LEU A3669     224.878 279.804 238.732  1.00  0.00           H
ATOM    969  HB2 LEU A3669     225.627 281.421 240.389  1.00  0.00           H
ATOM    970  HB3 LEU A3669     226.963 280.383 240.862  1.00  0.00           H
ATOM    971  HG  LEU A3669     228.018 280.633 238.643  1.00  0.00           H
ATOM    972 HD21 LEU A3669     228.627 282.108 240.506  1.00  0.00           H
ATOM    973 HD22 LEU A3669     227.349 283.257 240.040  1.00  0.00           H
ATOM    974 HD23 LEU A3669     228.735 282.950 238.960  1.00  0.00           H
ATOM    975 HD11 LEU A3669     226.060 281.111 237.238  1.00  0.00           H
ATOM    976 HD12 LEU A3669     227.225 282.424 237.136  1.00  0.00           H
ATOM    977 HD13 LEU A3669     225.765 282.630 238.134  1.00  0.00           H
ATOM    978  N   PHE A3670     227.231 277.648 239.575  1.00  0.00           N
ATOM    979  CA  PHE A3670     228.119 276.606 239.054  1.00  0.00           C
ATOM    980  CB  PHE A3670     228.980 276.095 240.210  1.00  0.00           C
ATOM    981  CG  PHE A3670     229.820 277.152 240.909  1.00  0.00           C
ATOM    982  CD1 PHE A3670     230.485 278.154 240.170  1.00  0.00           C
ATOM    983  CD2 PHE A3670     230.005 277.083 242.303  1.00  0.00           C
ATOM    984  CE1 PHE A3670     231.305 279.087 240.822  1.00  0.00           C
ATOM    985  CE2 PHE A3670     230.841 278.007 242.953  1.00  0.00           C
ATOM    986  CZ  PHE A3670     231.485 279.013 242.213  1.00  0.00           C
ATOM    987  C   PHE A3670     227.361 275.460 238.370  1.00  0.00           C
ATOM    988  O   PHE A3670     227.611 275.201 237.195  1.00  0.00           O
ATOM    989  H   PHE A3670     227.238 277.814 240.578  1.00  0.00           H
ATOM    990  HA  PHE A3670     228.775 277.038 238.299  1.00  0.00           H
ATOM    991  HB2 PHE A3670     229.645 275.316 239.835  1.00  0.00           H
ATOM    992  HB3 PHE A3670     228.315 275.644 240.943  1.00  0.00           H
ATOM    993  HD1 PHE A3670     230.410 278.198 239.094  1.00  0.00           H
ATOM    994  HD2 PHE A3670     229.534 276.298 242.876  1.00  0.00           H
ATOM    995  HE1 PHE A3670     231.838 279.827 240.243  1.00  0.00           H
ATOM    996  HE2 PHE A3670     231.012 277.929 244.017  1.00  0.00           H
ATOM    997  HZ  PHE A3670     232.149 279.706 242.709  1.00  0.00           H
ATOM    998  N   SER A3671     226.227 275.043 238.944  1.00  0.00           N
ATOM    999  CA  SER A3671     225.273 274.112 238.319  1.00  0.00           C
ATOM   1000  CB  SER A3671     224.104 273.887 239.284  1.00  0.00           C
ATOM   1001  OG  SER A3671     223.014 273.259 238.645  1.00  0.00           O
ATOM   1002  C   SER A3671     224.763 274.602 236.954  1.00  0.00           C
ATOM   1003  O   SER A3671     224.922 273.907 235.950  1.00  0.00           O
ATOM   1004  H   SER A3671     226.066 275.321 239.910  1.00  0.00           H
ATOM   1005  HA  SER A3671     225.771 273.154 238.157  1.00  0.00           H
ATOM   1006  HB2 SER A3671     224.440 273.284 240.130  1.00  0.00           H
ATOM   1007  HB3 SER A3671     223.766 274.852 239.653  1.00  0.00           H
ATOM   1008  HG  SER A3671     223.340 272.394 238.306  1.00  0.00           H
ATOM   1009  N   ARG A3672     224.345 275.874 236.846  1.00  0.00           N
ATOM   1010  CA  ARG A3672     223.952 276.489 235.559  1.00  0.00           C
ATOM   1011  CB  ARG A3672     223.376 277.893 235.798  1.00  0.00           C
ATOM   1012  CG  ARG A3672     222.010 277.911 236.507  1.00  0.00           C
ATOM   1013  CD  ARG A3672     221.736 279.335 237.025  1.00  0.00           C
ATOM   1014  NE  ARG A3672     220.733 279.380 238.115  1.00  0.00           N
ATOM   1015  CZ  ARG A3672     220.894 279.926 239.314  1.00  0.00           C
ATOM   1016  NH1 ARG A3672     222.037 280.394 239.731  1.00  0.00           N
ATOM   1017  NH2 ARG A3672     219.890 280.001 240.143  1.00  0.00           N
ATOM   1018  C   ARG A3672     225.113 276.586 234.559  1.00  0.00           C
ATOM   1019  O   ARG A3672     224.855 276.643 233.360  1.00  0.00           O
ATOM   1020  H   ARG A3672     224.317 276.435 237.689  1.00  0.00           H
ATOM   1021  HA  ARG A3672     223.200 275.861 235.080  1.00  0.00           H
ATOM   1022  HB2 ARG A3672     223.263 278.401 234.839  1.00  0.00           H
ATOM   1023  HB3 ARG A3672     224.103 278.456 236.385  1.00  0.00           H
ATOM   1024  HG2 ARG A3672     222.006 277.201 237.332  1.00  0.00           H
ATOM   1025  HG3 ARG A3672     221.228 277.612 235.809  1.00  0.00           H
ATOM   1026  HD2 ARG A3672     222.676 279.764 237.374  1.00  0.00           H
ATOM   1027  HD3 ARG A3672     221.394 279.948 236.189  1.00  0.00           H
ATOM   1028  HE  ARG A3672     219.849 278.945 237.925  1.00  0.00           H
ATOM   1029 HH11 ARG A3672     222.177 280.686 240.685  1.00  0.00           H
ATOM   1030 HH12 ARG A3672     222.851 280.064 239.235  1.00  0.00           H
ATOM   1031 HH21 ARG A3672     220.047 280.372 241.063  1.00  0.00           H
ATOM   1032 HH22 ARG A3672     219.010 279.583 239.911  1.00  0.00           H
ATOM   1033  N   THR A3673     226.355 276.678 235.030  1.00  0.00           N
ATOM   1034  CA  THR A3673     227.561 276.878 234.204  1.00  0.00           C
ATOM   1035  CB  THR A3673     228.615 277.665 235.001  1.00  0.00           C
ATOM   1036  OG1 THR A3673     228.028 278.875 235.429  1.00  0.00           O
ATOM   1037  CG2 THR A3673     229.850 278.025 234.179  1.00  0.00           C
ATOM   1038  C   THR A3673     228.129 275.559 233.662  1.00  0.00           C
ATOM   1039  O   THR A3673     228.446 275.485 232.473  1.00  0.00           O
ATOM   1040  H   THR A3673     226.482 276.613 236.032  1.00  0.00           H
ATOM   1041  HA  THR A3673     227.299 277.489 233.341  1.00  0.00           H
ATOM   1042  HB  THR A3673     228.926 277.090 235.874  1.00  0.00           H
ATOM   1043  HG1 THR A3673     227.488 278.675 236.211  1.00  0.00           H
ATOM   1044 HG21 THR A3673     230.512 278.654 234.778  1.00  0.00           H
ATOM   1045 HG22 THR A3673     230.397 277.124 233.902  1.00  0.00           H
ATOM   1046 HG23 THR A3673     229.561 278.569 233.280  1.00  0.00           H
ATOM   1047  N   ALA A3674     228.005 274.471 234.430  1.00  0.00           N
ATOM   1048  CA  ALA A3674     228.207 273.096 233.965  1.00  0.00           C
ATOM   1049  CB  ALA A3674     228.304 272.185 235.196  1.00  0.00           C
ATOM   1050  C   ALA A3674     227.088 272.639 233.006  1.00  0.00           C
ATOM   1051  O   ALA A3674     227.369 272.230 231.882  1.00  0.00           O
ATOM   1052  H   ALA A3674     227.744 274.597 235.404  1.00  0.00           H
ATOM   1053  HA  ALA A3674     229.152 273.039 233.421  1.00  0.00           H
ATOM   1054  HB1 ALA A3674     228.470 271.155 234.878  1.00  0.00           H
ATOM   1055  HB2 ALA A3674     227.386 272.234 235.782  1.00  0.00           H
ATOM   1056  HB3 ALA A3674     229.143 272.493 235.823  1.00  0.00           H
ATOM   1057  N   LEU A3675     225.821 272.917 233.348  1.00  0.00           N
ATOM   1058  CA  LEU A3675     224.655 272.645 232.489  1.00  0.00           C
ATOM   1059  CB  LEU A3675     223.369 272.686 233.339  1.00  0.00           C
ATOM   1060  CG  LEU A3675     223.241 271.558 234.383  1.00  0.00           C
ATOM   1061  CD1 LEU A3675     222.027 271.834 235.272  1.00  0.00           C
ATOM   1062  CD2 LEU A3675     223.038 270.192 233.720  1.00  0.00           C
ATOM   1063  C   LEU A3675     224.531 273.583 231.270  1.00  0.00           C
ATOM   1064  O   LEU A3675     223.725 273.320 230.375  1.00  0.00           O
ATOM   1065  H   LEU A3675     225.650 273.262 234.288  1.00  0.00           H
ATOM   1066  HA  LEU A3675     224.769 271.643 232.075  1.00  0.00           H
ATOM   1067  HB2 LEU A3675     223.326 273.650 233.846  1.00  0.00           H
ATOM   1068  HB3 LEU A3675     222.507 272.630 232.673  1.00  0.00           H
ATOM   1069  HG  LEU A3675     224.132 271.517 235.007  1.00  0.00           H
ATOM   1070 HD11 LEU A3675     222.178 272.773 235.804  1.00  0.00           H
ATOM   1071 HD12 LEU A3675     221.120 271.887 234.671  1.00  0.00           H
ATOM   1072 HD13 LEU A3675     221.930 271.039 236.012  1.00  0.00           H
ATOM   1073 HD21 LEU A3675     222.840 269.439 234.481  1.00  0.00           H
ATOM   1074 HD22 LEU A3675     223.942 269.903 233.185  1.00  0.00           H
ATOM   1075 HD23 LEU A3675     222.200 270.229 233.025  1.00  0.00           H
ATOM   1076  N   THR A3676     225.345 274.640 231.179  1.00  0.00           N
ATOM   1077  CA  THR A3676     225.556 275.383 229.927  1.00  0.00           C
ATOM   1078  CB  THR A3676     226.027 276.824 230.188  1.00  0.00           C
ATOM   1079  OG1 THR A3676     224.997 277.527 230.846  1.00  0.00           O
ATOM   1080  CG2 THR A3676     226.296 277.622 228.910  1.00  0.00           C
ATOM   1081  C   THR A3676     226.515 274.587 229.041  1.00  0.00           C
ATOM   1082  O   THR A3676     227.726 274.802 229.076  1.00  0.00           O
ATOM   1083  H   THR A3676     226.029 274.755 231.913  1.00  0.00           H
ATOM   1084  HA  THR A3676     224.608 275.456 229.395  1.00  0.00           H
ATOM   1085  HB  THR A3676     226.922 276.823 230.809  1.00  0.00           H
ATOM   1086  HG1 THR A3676     224.924 277.147 231.744  1.00  0.00           H
ATOM   1087 HG21 THR A3676     226.522 278.656 229.173  1.00  0.00           H
ATOM   1088 HG22 THR A3676     227.153 277.212 228.377  1.00  0.00           H
ATOM   1089 HG23 THR A3676     225.419 277.596 228.264  1.00  0.00           H
ATOM   1090  N   GLU A3677     225.972 273.540 228.414  1.00  0.00           N
ATOM   1091  CA  GLU A3677     226.716 272.455 227.758  1.00  0.00           C
ATOM   1092  CB  GLU A3677     225.710 271.392 227.265  1.00  0.00           C
ATOM   1093  CG  GLU A3677     226.213 270.317 226.278  1.00  0.00           C
ATOM   1094  CD  GLU A3677     227.415 269.476 226.742  1.00  0.00           C
ATOM   1095  OE1 GLU A3677     228.064 269.848 227.748  1.00  0.00           O
ATOM   1096  OE2 GLU A3677     227.902 268.678 225.915  1.00  0.00           O
ATOM   1097  C   GLU A3677     227.666 272.927 226.640  1.00  0.00           C
ATOM   1098  O   GLU A3677     227.350 273.821 225.848  1.00  0.00           O
ATOM   1099  H   GLU A3677     224.998 273.360 228.616  1.00  0.00           H
ATOM   1100  HA  GLU A3677     227.336 271.993 228.529  1.00  0.00           H
ATOM   1101  HB2 GLU A3677     225.292 270.888 228.139  1.00  0.00           H
ATOM   1102  HB3 GLU A3677     224.886 271.909 226.770  1.00  0.00           H
ATOM   1103  HG2 GLU A3677     226.468 270.809 225.336  1.00  0.00           H
ATOM   1104  HG3 GLU A3677     225.379 269.644 226.066  1.00  0.00           H
ATOM   1105  N   LYS A3678     228.825 272.263 226.553  1.00  0.00           N
ATOM   1106  CA  LYS A3678     229.988 272.620 225.731  1.00  0.00           C
ATOM   1107  CB  LYS A3678     230.933 273.495 226.567  1.00  0.00           C
ATOM   1108  CG  LYS A3678     230.403 274.904 226.856  1.00  0.00           C
ATOM   1109  CD  LYS A3678     231.305 275.604 227.872  1.00  0.00           C
ATOM   1110  CE  LYS A3678     231.182 275.041 229.302  1.00  0.00           C
ATOM   1111  NZ  LYS A3678     230.171 275.784 230.087  1.00  0.00           N
ATOM   1112  C   LYS A3678     230.763 271.384 225.271  1.00  0.00           C
ATOM   1113  O   LYS A3678     230.980 270.456 226.045  1.00  0.00           O
ATOM   1114  H   LYS A3678     228.912 271.445 227.157  1.00  0.00           H
ATOM   1115  HA  LYS A3678     229.653 273.174 224.855  1.00  0.00           H
ATOM   1116  HB2 LYS A3678     231.131 272.973 227.504  1.00  0.00           H
ATOM   1117  HB3 LYS A3678     231.883 273.606 226.041  1.00  0.00           H
ATOM   1118  HG2 LYS A3678     230.396 275.477 225.928  1.00  0.00           H
ATOM   1119  HG3 LYS A3678     229.393 274.874 227.247  1.00  0.00           H
ATOM   1120  HD2 LYS A3678     231.062 276.667 227.869  1.00  0.00           H
ATOM   1121  HD3 LYS A3678     232.337 275.501 227.537  1.00  0.00           H
ATOM   1122  HE2 LYS A3678     232.152 275.163 229.789  1.00  0.00           H
ATOM   1123  HE3 LYS A3678     230.941 273.976 229.267  1.00  0.00           H
ATOM   1124  HZ1 LYS A3678     229.260 275.727 229.643  1.00  0.00           H
ATOM   1125  HZ2 LYS A3678     230.495 276.756 230.151  1.00  0.00           H
ATOM   1126  HZ3 LYS A3678     230.064 275.433 231.030  1.00  0.00           H
ATOM   1127  N   CYS A3679     231.530 271.577 224.198  1.00  0.00           N
ATOM   1128  CA  CYS A3679     232.553 270.644 223.705  1.00  0.00           C
ATOM   1129  CB  CYS A3679     233.074 271.179 222.358  1.00  0.00           C
ATOM   1130  SG  CYS A3679     231.740 271.638 221.209  1.00  0.00           S
ATOM   1131  C   CYS A3679     233.769 270.422 224.640  1.00  0.00           C
ATOM   1132  O   CYS A3679     234.712 269.770 224.203  1.00  0.00           O
ATOM   1133  H   CYS A3679     231.369 272.408 223.655  1.00  0.00           H
ATOM   1134  HA  CYS A3679     232.090 269.668 223.549  1.00  0.00           H
ATOM   1135  HB2 CYS A3679     233.702 272.052 222.550  1.00  0.00           H
ATOM   1136  HB3 CYS A3679     233.704 270.411 221.902  1.00  0.00           H
ATOM   1137  HG  CYS A3679     232.544 272.025 220.214  1.00  0.00           H
ATOM   1138  N   LYS A3680     233.862 271.188 225.737  1.00  0.00           N
ATOM   1139  CA  LYS A3680     235.048 271.402 226.583  1.00  0.00           C
ATOM   1140  CB  LYS A3680     235.987 272.390 225.839  1.00  0.00           C
ATOM   1141  CG  LYS A3680     237.482 272.328 226.190  1.00  0.00           C
ATOM   1142  CD  LYS A3680     237.791 272.744 227.628  1.00  0.00           C
ATOM   1143  CE  LYS A3680     239.265 272.622 227.997  1.00  0.00           C
ATOM   1144  NZ  LYS A3680     239.461 273.172 229.355  1.00  0.00           N
ATOM   1145  C   LYS A3680     234.570 271.969 227.933  1.00  0.00           C
ATOM   1146  O   LYS A3680     233.737 272.882 227.915  1.00  0.00           O
ATOM   1147  H   LYS A3680     233.033 271.685 226.025  1.00  0.00           H
ATOM   1148  HA  LYS A3680     235.566 270.453 226.748  1.00  0.00           H
ATOM   1149  HB2 LYS A3680     235.934 272.175 224.771  1.00  0.00           H
ATOM   1150  HB3 LYS A3680     235.627 273.410 225.979  1.00  0.00           H
ATOM   1151  HG2 LYS A3680     237.834 271.317 226.008  1.00  0.00           H
ATOM   1152  HG3 LYS A3680     238.023 272.995 225.518  1.00  0.00           H
ATOM   1153  HD2 LYS A3680     237.448 273.768 227.791  1.00  0.00           H
ATOM   1154  HD3 LYS A3680     237.272 272.078 228.302  1.00  0.00           H
ATOM   1155  HE2 LYS A3680     239.544 271.561 227.968  1.00  0.00           H
ATOM   1156  HE3 LYS A3680     239.877 273.174 227.280  1.00  0.00           H
ATOM   1157  HZ1 LYS A3680     240.432 273.166 229.645  1.00  0.00           H
ATOM   1158  HZ2 LYS A3680     238.856 272.725 230.034  1.00  0.00           H
ATOM   1159  HZ3 LYS A3680     239.232 274.169 229.388  1.00  0.00           H
ATOM   1160  N   LEU A3681     235.030 271.464 229.080  1.00  0.00           N
ATOM   1161  CA  LEU A3681     234.778 272.120 230.379  1.00  0.00           C
ATOM   1162  CB  LEU A3681     234.974 271.107 231.522  1.00  0.00           C
ATOM   1163  CG  LEU A3681     234.860 271.671 232.954  1.00  0.00           C
ATOM   1164  CD1 LEU A3681     233.499 272.324 233.224  1.00  0.00           C
ATOM   1165  CD2 LEU A3681     235.033 270.536 233.965  1.00  0.00           C
ATOM   1166  C   LEU A3681     235.633 273.393 230.546  1.00  0.00           C
ATOM   1167  O   LEU A3681     236.861 273.333 230.515  1.00  0.00           O
ATOM   1168  H   LEU A3681     235.749 270.740 229.021  1.00  0.00           H
ATOM   1169  HA  LEU A3681     233.732 272.422 230.403  1.00  0.00           H
ATOM   1170  HB2 LEU A3681     234.216 270.335 231.400  1.00  0.00           H
ATOM   1171  HB3 LEU A3681     235.957 270.645 231.413  1.00  0.00           H
ATOM   1172  HG  LEU A3681     235.645 272.408 233.123  1.00  0.00           H
ATOM   1173 HD11 LEU A3681     233.375 273.208 232.605  1.00  0.00           H
ATOM   1174 HD12 LEU A3681     232.697 271.613 233.031  1.00  0.00           H
ATOM   1175 HD13 LEU A3681     233.453 272.640 234.267  1.00  0.00           H
ATOM   1176 HD21 LEU A3681     236.001 270.055 233.818  1.00  0.00           H
ATOM   1177 HD22 LEU A3681     234.242 269.795 233.848  1.00  0.00           H
ATOM   1178 HD23 LEU A3681     234.995 270.933 234.980  1.00  0.00           H
ATOM   1179  N   GLU A3682     234.978 274.548 230.690  1.00  0.00           N
ATOM   1180  CA  GLU A3682     235.630 275.857 230.854  1.00  0.00           C
ATOM   1181  CB  GLU A3682     234.587 276.995 230.801  1.00  0.00           C
ATOM   1182  CG  GLU A3682     234.115 277.295 229.370  1.00  0.00           C
ATOM   1183  CD  GLU A3682     232.850 278.175 229.298  1.00  0.00           C
ATOM   1184  OE1 GLU A3682     232.663 278.767 228.210  1.00  0.00           O
ATOM   1185  OE2 GLU A3682     231.886 277.870 230.045  1.00  0.00           O
ATOM   1186  C   GLU A3682     236.421 275.959 232.166  1.00  0.00           C
ATOM   1187  O   GLU A3682     235.882 275.713 233.242  1.00  0.00           O
ATOM   1188  H   GLU A3682     233.979 274.520 230.772  1.00  0.00           H
ATOM   1189  HA  GLU A3682     236.342 276.000 230.039  1.00  0.00           H
ATOM   1190  HB2 GLU A3682     235.026 277.909 231.205  1.00  0.00           H
ATOM   1191  HB3 GLU A3682     233.739 276.717 231.428  1.00  0.00           H
ATOM   1192  HG2 GLU A3682     234.933 277.780 228.832  1.00  0.00           H
ATOM   1193  HG3 GLU A3682     233.913 276.349 228.867  1.00  0.00           H
ATOM   1194  N   GLU A3683     237.618 276.536 232.072  1.00  0.00           N
ATOM   1195  CA  GLU A3683     238.507 276.920 233.173  1.00  0.00           C
ATOM   1196  CB  GLU A3683     239.933 277.137 232.616  1.00  0.00           C
ATOM   1197  CG  GLU A3683     240.583 275.902 231.965  1.00  0.00           C
ATOM   1198  CD  GLU A3683     240.422 275.812 230.436  1.00  0.00           C
ATOM   1199  OE1 GLU A3683     239.272 275.921 229.947  1.00  0.00           O
ATOM   1200  OE2 GLU A3683     241.280 275.138 229.824  1.00  0.00           O
ATOM   1201  C   GLU A3683     238.008 278.153 233.966  1.00  0.00           C
ATOM   1202  O   GLU A3683     238.697 279.174 234.057  1.00  0.00           O
ATOM   1203  H   GLU A3683     238.028 276.585 231.142  1.00  0.00           H
ATOM   1204  HA  GLU A3683     238.547 276.096 233.886  1.00  0.00           H
ATOM   1205  HB2 GLU A3683     239.935 277.964 231.903  1.00  0.00           H
ATOM   1206  HB3 GLU A3683     240.570 277.423 233.455  1.00  0.00           H
ATOM   1207  HG2 GLU A3683     241.652 275.948 232.186  1.00  0.00           H
ATOM   1208  HG3 GLU A3683     240.197 274.995 232.436  1.00  0.00           H
ATOM   1209  N   ASP A3684     236.772 278.118 234.476  1.00  0.00           N
ATOM   1210  CA  ASP A3684     236.260 279.173 235.356  1.00  0.00           C
ATOM   1211  CB  ASP A3684     234.726 279.151 235.477  1.00  0.00           C
ATOM   1212  CG  ASP A3684     234.199 280.357 236.280  1.00  0.00           C
ATOM   1213  OD1 ASP A3684     234.996 281.288 236.562  1.00  0.00           O
ATOM   1214  OD2 ASP A3684     232.976 280.397 236.540  1.00  0.00           O
ATOM   1215  C   ASP A3684     236.937 279.127 236.736  1.00  0.00           C
ATOM   1216  O   ASP A3684     236.514 278.419 237.651  1.00  0.00           O
ATOM   1217  H   ASP A3684     236.235 277.263 234.364  1.00  0.00           H
ATOM   1218  HA  ASP A3684     236.513 280.130 234.899  1.00  0.00           H
ATOM   1219  HB2 ASP A3684     234.293 279.181 234.475  1.00  0.00           H
ATOM   1220  HB3 ASP A3684     234.410 278.224 235.958  1.00  0.00           H
ATOM   1221  N   PHE A3685     237.901 280.027 236.931  1.00  0.00           N
ATOM   1222  CA  PHE A3685     238.574 280.244 238.211  1.00  0.00           C
ATOM   1223  CB  PHE A3685     239.623 281.351 238.022  1.00  0.00           C
ATOM   1224  CG  PHE A3685     240.353 281.748 239.293  1.00  0.00           C
ATOM   1225  CD1 PHE A3685     241.382 280.931 239.800  1.00  0.00           C
ATOM   1226  CD2 PHE A3685     239.969 282.904 240.001  1.00  0.00           C
ATOM   1227  CE1 PHE A3685     242.024 281.271 241.005  1.00  0.00           C
ATOM   1228  CE2 PHE A3685     240.611 283.244 241.205  1.00  0.00           C
ATOM   1229  CZ  PHE A3685     241.639 282.426 241.707  1.00  0.00           C
ATOM   1230  C   PHE A3685     237.614 280.579 239.369  1.00  0.00           C
ATOM   1231  O   PHE A3685     237.940 280.263 240.510  1.00  0.00           O
ATOM   1232  H   PHE A3685     238.224 280.529 236.118  1.00  0.00           H
ATOM   1233  HA  PHE A3685     239.089 279.323 238.488  1.00  0.00           H
ATOM   1234  HB2 PHE A3685     240.358 281.014 237.290  1.00  0.00           H
ATOM   1235  HB3 PHE A3685     239.130 282.234 237.612  1.00  0.00           H
ATOM   1236  HD1 PHE A3685     241.659 280.024 239.281  1.00  0.00           H
ATOM   1237  HD2 PHE A3685     239.153 283.512 239.638  1.00  0.00           H
ATOM   1238  HE1 PHE A3685     242.793 280.625 241.406  1.00  0.00           H
ATOM   1239  HE2 PHE A3685     240.293 284.111 241.764  1.00  0.00           H
ATOM   1240  HZ  PHE A3685     242.115 282.666 242.648  1.00  0.00           H
ATOM   1241  N   LEU A3686     236.412 281.122 239.116  1.00  0.00           N
ATOM   1242  CA  LEU A3686     235.420 281.359 240.174  1.00  0.00           C
ATOM   1243  CB  LEU A3686     234.260 282.197 239.602  1.00  0.00           C
ATOM   1244  CG  LEU A3686     233.188 282.622 240.624  1.00  0.00           C
ATOM   1245  CD1 LEU A3686     233.741 283.557 241.704  1.00  0.00           C
ATOM   1246  CD2 LEU A3686     232.050 283.350 239.905  1.00  0.00           C
ATOM   1247  C   LEU A3686     234.910 280.056 240.814  1.00  0.00           C
ATOM   1248  O   LEU A3686     234.572 280.071 241.996  1.00  0.00           O
ATOM   1249  H   LEU A3686     236.112 281.239 238.148  1.00  0.00           H
ATOM   1250  HA  LEU A3686     235.908 281.929 240.963  1.00  0.00           H
ATOM   1251  HB2 LEU A3686     233.766 281.603 238.833  1.00  0.00           H
ATOM   1252  HB3 LEU A3686     234.669 283.087 239.124  1.00  0.00           H
ATOM   1253  HG  LEU A3686     232.763 281.746 241.109  1.00  0.00           H
ATOM   1254 HD21 LEU A3686     231.634 282.689 239.142  1.00  0.00           H
ATOM   1255 HD22 LEU A3686     232.428 284.252 239.426  1.00  0.00           H
ATOM   1256 HD23 LEU A3686     231.267 283.603 240.618  1.00  0.00           H
ATOM   1257 HD11 LEU A3686     234.473 283.020 242.308  1.00  0.00           H
ATOM   1258 HD12 LEU A3686     234.213 284.424 241.244  1.00  0.00           H
ATOM   1259 HD13 LEU A3686     232.932 283.877 242.359  1.00  0.00           H
ATOM   1260  N   TYR A3687     234.904 278.941 240.075  1.00  0.00           N
ATOM   1261  CA  TYR A3687     234.574 277.618 240.612  1.00  0.00           C
ATOM   1262  CB  TYR A3687     234.341 276.638 239.456  1.00  0.00           C
ATOM   1263  CG  TYR A3687     233.968 275.240 239.904  1.00  0.00           C
ATOM   1264  CD1 TYR A3687     232.659 274.986 240.347  1.00  0.00           C
ATOM   1265  CD2 TYR A3687     234.918 274.201 239.888  1.00  0.00           C
ATOM   1266  CE1 TYR A3687     232.279 273.691 240.744  1.00  0.00           C
ATOM   1267  CE2 TYR A3687     234.546 272.904 240.291  1.00  0.00           C
ATOM   1268  CZ  TYR A3687     233.221 272.644 240.707  1.00  0.00           C
ATOM   1269  OH  TYR A3687     232.833 271.385 241.033  1.00  0.00           O
ATOM   1270  C   TYR A3687     235.661 277.099 241.556  1.00  0.00           C
ATOM   1271  O   TYR A3687     235.381 276.841 242.724  1.00  0.00           O
ATOM   1272  H   TYR A3687     235.253 278.991 239.124  1.00  0.00           H
ATOM   1273  HA  TYR A3687     233.654 277.687 241.191  1.00  0.00           H
ATOM   1274  HB2 TYR A3687     233.545 277.026 238.818  1.00  0.00           H
ATOM   1275  HB3 TYR A3687     235.246 276.576 238.852  1.00  0.00           H
ATOM   1276  HD1 TYR A3687     231.950 275.793 240.381  1.00  0.00           H
ATOM   1277  HD2 TYR A3687     235.934 274.392 239.569  1.00  0.00           H
ATOM   1278  HE1 TYR A3687     231.272 273.484 241.066  1.00  0.00           H
ATOM   1279  HE2 TYR A3687     235.276 272.109 240.284  1.00  0.00           H
ATOM   1280  HH  TYR A3687     233.445 270.742 240.633  1.00  0.00           H
ATOM   1281  N   MET A3688     236.925 277.122 241.118  1.00  0.00           N
ATOM   1282  CA  MET A3688     238.071 276.717 241.947  1.00  0.00           C
ATOM   1283  CB  MET A3688     239.360 276.750 241.114  1.00  0.00           C
ATOM   1284  CG  MET A3688     239.332 275.785 239.921  1.00  0.00           C
ATOM   1285  SD  MET A3688     240.843 275.796 238.915  1.00  0.00           S
ATOM   1286  CE  MET A3688     242.010 275.056 240.092  1.00  0.00           C
ATOM   1287  C   MET A3688     238.234 277.609 243.188  1.00  0.00           C
ATOM   1288  O   MET A3688     238.313 277.109 244.305  1.00  0.00           O
ATOM   1289  H   MET A3688     237.091 277.413 240.165  1.00  0.00           H
ATOM   1290  HA  MET A3688     237.916 275.695 242.302  1.00  0.00           H
ATOM   1291  HB2 MET A3688     239.528 277.763 240.744  1.00  0.00           H
ATOM   1292  HB3 MET A3688     240.190 276.480 241.766  1.00  0.00           H
ATOM   1293  HG2 MET A3688     239.163 274.771 240.287  1.00  0.00           H
ATOM   1294  HG3 MET A3688     238.499 276.053 239.271  1.00  0.00           H
ATOM   1295  HE1 MET A3688     242.975 274.915 239.608  1.00  0.00           H
ATOM   1296  HE2 MET A3688     241.629 274.092 240.432  1.00  0.00           H
ATOM   1297  HE3 MET A3688     242.142 275.711 240.953  1.00  0.00           H
ATOM   1298  N   ALA A3689     238.003 278.917 243.038  1.00  0.00           N
ATOM   1299  CA  ALA A3689     237.971 279.894 244.128  1.00  0.00           C
ATOM   1300  CB  ALA A3689     238.140 281.294 243.521  1.00  0.00           C
ATOM   1301  C   ALA A3689     236.739 279.796 245.061  1.00  0.00           C
ATOM   1302  O   ALA A3689     236.483 280.736 245.812  1.00  0.00           O
ATOM   1303  H   ALA A3689     237.870 279.271 242.098  1.00  0.00           H
ATOM   1304  HA  ALA A3689     238.839 279.699 244.759  1.00  0.00           H
ATOM   1305  HB1 ALA A3689     238.255 282.029 244.318  1.00  0.00           H
ATOM   1306  HB2 ALA A3689     237.262 281.543 242.925  1.00  0.00           H
ATOM   1307  HB3 ALA A3689     239.028 281.316 242.888  1.00  0.00           H
ATOM   1308  N   TYR A3690     236.005 278.676 245.044  1.00  0.00           N
ATOM   1309  CA  TYR A3690     234.965 278.319 246.018  1.00  0.00           C
ATOM   1310  CB  TYR A3690     233.617 278.914 245.585  1.00  0.00           C
ATOM   1311  CG  TYR A3690     233.394 280.333 246.072  1.00  0.00           C
ATOM   1312  CD1 TYR A3690     233.163 280.558 247.445  1.00  0.00           C
ATOM   1313  CD2 TYR A3690     233.397 281.414 245.171  1.00  0.00           C
ATOM   1314  CE1 TYR A3690     232.940 281.862 247.921  1.00  0.00           C
ATOM   1315  CE2 TYR A3690     233.169 282.722 245.642  1.00  0.00           C
ATOM   1316  CZ  TYR A3690     232.945 282.947 247.017  1.00  0.00           C
ATOM   1317  OH  TYR A3690     232.738 284.209 247.478  1.00  0.00           O
ATOM   1318  C   TYR A3690     234.814 276.809 246.279  1.00  0.00           C
ATOM   1319  O   TYR A3690     234.298 276.450 247.337  1.00  0.00           O
ATOM   1320  H   TYR A3690     236.290 277.963 244.385  1.00  0.00           H
ATOM   1321  HA  TYR A3690     235.234 278.757 246.977  1.00  0.00           H
ATOM   1322  HB2 TYR A3690     233.532 278.868 244.499  1.00  0.00           H
ATOM   1323  HB3 TYR A3690     232.810 278.306 245.995  1.00  0.00           H
ATOM   1324  HD1 TYR A3690     233.172 279.722 248.132  1.00  0.00           H
ATOM   1325  HD2 TYR A3690     233.611 281.237 244.125  1.00  0.00           H
ATOM   1326  HE1 TYR A3690     232.776 282.026 248.974  1.00  0.00           H
ATOM   1327  HE2 TYR A3690     233.195 283.558 244.963  1.00  0.00           H
ATOM   1328  HH  TYR A3690     232.791 284.225 248.434  1.00  0.00           H
ATOM   1329  N   ALA A3691     235.248 275.926 245.376  1.00  0.00           N
ATOM   1330  CA  ALA A3691     235.097 274.476 245.509  1.00  0.00           C
ATOM   1331  CB  ALA A3691     235.466 273.829 244.171  1.00  0.00           C
ATOM   1332  C   ALA A3691     235.911 273.901 246.684  1.00  0.00           C
ATOM   1333  O   ALA A3691     235.314 273.452 247.661  1.00  0.00           O
ATOM   1334  H   ALA A3691     235.611 276.266 244.493  1.00  0.00           H
ATOM   1335  HA  ALA A3691     234.050 274.254 245.709  1.00  0.00           H
ATOM   1336  HB1 ALA A3691     235.342 272.750 244.245  1.00  0.00           H
ATOM   1337  HB2 ALA A3691     236.504 274.055 243.924  1.00  0.00           H
ATOM   1338  HB3 ALA A3691     234.817 274.204 243.379  1.00  0.00           H
ATOM   1339  N   ASP A3692     237.208 274.206 246.745  1.00  0.00           N
ATOM   1340  CA  ASP A3692     238.080 273.848 247.872  1.00  0.00           C
ATOM   1341  CB  ASP A3692     239.548 274.074 247.480  1.00  0.00           C
ATOM   1342  CG  ASP A3692     239.941 273.299 246.217  1.00  0.00           C
ATOM   1343  OD1 ASP A3692     240.605 272.250 246.381  1.00  0.00           O
ATOM   1344  OD2 ASP A3692     239.445 273.683 245.131  1.00  0.00           O
ATOM   1345  C   ASP A3692     237.743 274.608 249.169  1.00  0.00           C
ATOM   1346  O   ASP A3692     237.878 274.066 250.263  1.00  0.00           O
ATOM   1347  H   ASP A3692     237.687 274.453 245.880  1.00  0.00           H
ATOM   1348  HA  ASP A3692     237.963 272.783 248.070  1.00  0.00           H
ATOM   1349  HB2 ASP A3692     240.187 273.766 248.310  1.00  0.00           H
ATOM   1350  HB3 ASP A3692     239.712 275.140 247.308  1.00  0.00           H
ATOM   1351  N   ILE A3693     237.113 275.784 249.063  1.00  0.00           N
ATOM   1352  CA  ILE A3693     236.578 276.522 250.223  1.00  0.00           C
ATOM   1353  CB  ILE A3693     236.221 277.982 249.849  1.00  0.00           C
ATOM   1354  CG1 ILE A3693     237.369 278.670 249.070  1.00  0.00           C
ATOM   1355  CG2 ILE A3693     235.885 278.797 251.112  1.00  0.00           C
ATOM   1356  CD1 ILE A3693     237.129 280.156 248.785  1.00  0.00           C
ATOM   1357  C   ILE A3693     235.369 275.791 250.834  1.00  0.00           C
ATOM   1358  O   ILE A3693     235.216 275.758 252.054  1.00  0.00           O
ATOM   1359  H   ILE A3693     236.951 276.133 248.131  1.00  0.00           H
ATOM   1360  HA  ILE A3693     237.355 276.548 250.989  1.00  0.00           H
ATOM   1361  HB  ILE A3693     235.335 277.970 249.214  1.00  0.00           H
ATOM   1362 HG12 ILE A3693     238.297 278.571 249.635  1.00  0.00           H
ATOM   1363 HG13 ILE A3693     237.501 278.172 248.109  1.00  0.00           H
ATOM   1364 HD11 ILE A3693     237.907 280.528 248.117  1.00  0.00           H
ATOM   1365 HD12 ILE A3693     237.163 280.727 249.707  1.00  0.00           H
ATOM   1366 HD13 ILE A3693     236.152 280.298 248.326  1.00  0.00           H
ATOM   1367 HG21 ILE A3693     235.422 279.744 250.841  1.00  0.00           H
ATOM   1368 HG22 ILE A3693     236.801 278.985 251.671  1.00  0.00           H
ATOM   1369 HG23 ILE A3693     235.184 278.264 251.749  1.00  0.00           H
ATOM   1370  N   MET A3694     234.527 275.162 250.006  1.00  0.00           N
ATOM   1371  CA  MET A3694     233.479 274.246 250.467  1.00  0.00           C
ATOM   1372  CB  MET A3694     232.423 274.038 249.369  1.00  0.00           C
ATOM   1373  CG  MET A3694     231.533 275.273 249.187  1.00  0.00           C
ATOM   1374  SD  MET A3694     230.198 275.106 247.963  1.00  0.00           S
ATOM   1375  CE  MET A3694     231.178 275.069 246.436  1.00  0.00           C
ATOM   1376  C   MET A3694     234.038 272.896 250.943  1.00  0.00           C
ATOM   1377  O   MET A3694     233.493 272.353 251.905  1.00  0.00           O
ATOM   1378  H   MET A3694     234.725 275.195 249.010  1.00  0.00           H
ATOM   1379  HA  MET A3694     232.983 274.694 251.328  1.00  0.00           H
ATOM   1380  HB2 MET A3694     231.785 273.203 249.654  1.00  0.00           H
ATOM   1381  HB3 MET A3694     232.908 273.793 248.426  1.00  0.00           H
ATOM   1382  HG2 MET A3694     231.070 275.491 250.149  1.00  0.00           H
ATOM   1383  HG3 MET A3694     232.155 276.123 248.909  1.00  0.00           H
ATOM   1384  HE1 MET A3694     231.809 275.956 246.382  1.00  0.00           H
ATOM   1385  HE2 MET A3694     231.809 274.181 246.423  1.00  0.00           H
ATOM   1386  HE3 MET A3694     230.513 275.048 245.573  1.00  0.00           H
ATOM   1387  N   ALA A3695     235.150 272.410 250.378  1.00  0.00           N
ATOM   1388  CA  ALA A3695     235.810 271.177 250.817  1.00  0.00           C
ATOM   1389  CB  ALA A3695     236.860 270.751 249.783  1.00  0.00           C
ATOM   1390  C   ALA A3695     236.403 271.308 252.234  1.00  0.00           C
ATOM   1391  O   ALA A3695     235.848 270.705 253.155  1.00  0.00           O
ATOM   1392  H   ALA A3695     235.539 272.895 249.577  1.00  0.00           H
ATOM   1393  HA  ALA A3695     235.052 270.396 250.858  1.00  0.00           H
ATOM   1394  HB1 ALA A3695     237.227 269.753 250.024  1.00  0.00           H
ATOM   1395  HB2 ALA A3695     237.710 271.433 249.800  1.00  0.00           H
ATOM   1396  HB3 ALA A3695     236.423 270.733 248.783  1.00  0.00           H
ATOM   1397  N   LYS A3696     237.193 272.369 252.474  1.00  0.00           N
ATOM   1398  CA  LYS A3696     237.624 272.852 253.807  1.00  0.00           C
ATOM   1399  CB  LYS A3696     238.927 273.661 253.699  1.00  0.00           C
ATOM   1400  CG  LYS A3696     240.074 272.881 253.029  1.00  0.00           C
ATOM   1401  CD  LYS A3696     241.464 273.432 253.392  1.00  0.00           C
ATOM   1402  CE  LYS A3696     241.588 274.937 253.123  1.00  0.00           C
ATOM   1403  NZ  LYS A3696     242.674 275.560 253.917  1.00  0.00           N
ATOM   1404  C   LYS A3696     236.529 273.609 254.582  1.00  0.00           C
ATOM   1405  O   LYS A3696     236.784 274.529 255.365  1.00  0.00           O
ATOM   1406  H   LYS A3696     237.541 272.875 251.662  1.00  0.00           H
ATOM   1407  HA  LYS A3696     237.845 271.972 254.419  1.00  0.00           H
ATOM   1408  HB2 LYS A3696     238.732 274.575 253.136  1.00  0.00           H
ATOM   1409  HB3 LYS A3696     239.240 273.931 254.710  1.00  0.00           H
ATOM   1410  HG2 LYS A3696     240.026 271.844 253.359  1.00  0.00           H
ATOM   1411  HG3 LYS A3696     239.944 272.903 251.946  1.00  0.00           H
ATOM   1412  HD2 LYS A3696     242.227 272.888 252.832  1.00  0.00           H
ATOM   1413  HD3 LYS A3696     241.628 273.248 254.452  1.00  0.00           H
ATOM   1414  HE2 LYS A3696     241.730 275.107 252.053  1.00  0.00           H
ATOM   1415  HE3 LYS A3696     240.651 275.405 253.421  1.00  0.00           H
ATOM   1416  HZ1 LYS A3696     242.506 276.559 254.054  1.00  0.00           H
ATOM   1417  HZ2 LYS A3696     242.693 275.166 254.863  1.00  0.00           H
ATOM   1418  HZ3 LYS A3696     243.590 275.378 253.542  1.00  0.00           H
ATOM   1419  N   SER A3697     235.271 273.254 254.329  1.00  0.00           N
ATOM   1420  CA  SER A3697     234.157 273.517 255.240  1.00  0.00           C
ATOM   1421  CB  SER A3697     233.087 274.356 254.548  1.00  0.00           C
ATOM   1422  OG  SER A3697     232.149 273.553 253.863  1.00  0.00           O
ATOM   1423  C   SER A3697     233.583 272.240 255.857  1.00  0.00           C
ATOM   1424  O   SER A3697     232.902 272.346 256.879  1.00  0.00           O
ATOM   1425  H   SER A3697     235.163 272.517 253.646  1.00  0.00           H
ATOM   1426  HA  SER A3697     234.533 274.109 256.073  1.00  0.00           H
ATOM   1427  HB2 SER A3697     232.551 274.932 255.301  1.00  0.00           H
ATOM   1428  HB3 SER A3697     233.564 275.051 253.861  1.00  0.00           H
ATOM   1429  HG  SER A3697     232.627 273.048 253.170  1.00  0.00           H
ATOM   1430  N   CYS A3698     233.909 271.064 255.311  1.00  0.00           N
ATOM   1431  CA  CYS A3698     233.971 269.783 256.018  1.00  0.00           C
ATOM   1432  CB  CYS A3698     233.705 268.659 255.006  1.00  0.00           C
ATOM   1433  SG  CYS A3698     232.022 268.803 254.336  1.00  0.00           S
ATOM   1434  C   CYS A3698     235.334 269.618 256.720  1.00  0.00           C
ATOM   1435  O   CYS A3698     236.184 270.500 256.622  1.00  0.00           O
ATOM   1436  H   CYS A3698     234.495 271.093 254.484  1.00  0.00           H
ATOM   1437  HA  CYS A3698     233.211 269.737 256.790  1.00  0.00           H
ATOM   1438  HB2 CYS A3698     234.435 268.725 254.197  1.00  0.00           H
ATOM   1439  HB3 CYS A3698     233.813 267.687 255.487  1.00  0.00           H
ATOM   1440  HG  CYS A3698     232.089 267.679 253.600  1.00  0.00           H
ATOM   1441  N   HIS A3699     235.485 268.541 257.503  1.00  0.00           N
ATOM   1442  CA  HIS A3699     236.669 268.257 258.334  1.00  0.00           C
ATOM   1443  ND1 HIS A3699     238.778 266.454 259.543  1.00  0.00           N
ATOM   1444  CG  HIS A3699     238.919 267.053 258.290  1.00  0.00           C
ATOM   1445  CB  HIS A3699     237.784 267.624 257.476  1.00  0.00           C
ATOM   1446  NE2 HIS A3699     240.867 266.216 258.865  1.00  0.00           N
ATOM   1447  CD2 HIS A3699     240.205 266.891 257.865  1.00  0.00           C
ATOM   1448  CE1 HIS A3699     239.991 265.964 259.852  1.00  0.00           C
ATOM   1449  C   HIS A3699     237.070 269.470 259.199  1.00  0.00           C
ATOM   1450  O   HIS A3699     236.213 269.945 259.945  1.00  0.00           O
ATOM   1451  H   HIS A3699     234.724 267.884 257.556  1.00  0.00           H
ATOM   1452  HA  HIS A3699     236.386 267.491 259.058  1.00  0.00           H
ATOM   1453  HB2 HIS A3699     237.360 266.808 256.891  1.00  0.00           H
ATOM   1454  HB3 HIS A3699     238.178 268.366 256.779  1.00  0.00           H
ATOM   1455  HD2 HIS A3699     240.606 267.175 256.901  1.00  0.00           H
ATOM   1456  HE1 HIS A3699     240.221 265.413 260.755  1.00  0.00           H
ATOM   1457  HE2 HIS A3699     241.830 265.892 258.833  1.00  0.00           H
ATOM   1458  N   ASP A3700     238.244 270.060 258.965  1.00  0.00           N
ATOM   1459  CA  ASP A3700     238.611 271.463 259.258  1.00  0.00           C
ATOM   1460  CB  ASP A3700     239.006 271.656 260.745  1.00  0.00           C
ATOM   1461  CG  ASP A3700     237.841 271.958 261.702  1.00  0.00           C
ATOM   1462  OD1 ASP A3700     236.826 272.578 261.300  1.00  0.00           O
ATOM   1463  OD2 ASP A3700     237.833 271.426 262.838  1.00  0.00           O
ATOM   1464  C   ASP A3700     239.766 271.936 258.341  1.00  0.00           C
ATOM   1465  O   ASP A3700     239.797 273.108 257.968  1.00  0.00           O
ATOM   1466  H   ASP A3700     238.804 269.613 258.254  1.00  0.00           H
ATOM   1467  HA  ASP A3700     237.758 272.102 259.031  1.00  0.00           H
ATOM   1468  HB2 ASP A3700     239.540 270.770 261.094  1.00  0.00           H
ATOM   1469  HB3 ASP A3700     239.705 272.495 260.814  1.00  0.00           H
ATOM   1470  N   GLU A3701     240.615 271.009 257.873  1.00  0.00           N
ATOM   1471  CA  GLU A3701     241.661 271.205 256.850  1.00  0.00           C
ATOM   1472  CB  GLU A3701     242.993 271.545 257.558  1.00  0.00           C
ATOM   1473  CG  GLU A3701     244.070 272.180 256.654  1.00  0.00           C
ATOM   1474  CD  GLU A3701     244.114 273.700 256.792  1.00  0.00           C
ATOM   1475  OE1 GLU A3701     245.079 274.228 257.386  1.00  0.00           O
ATOM   1476  OE2 GLU A3701     243.204 274.363 256.238  1.00  0.00           O
ATOM   1477  C   GLU A3701     241.737 269.960 255.916  1.00  0.00           C
ATOM   1478  O   GLU A3701     240.724 269.285 255.727  1.00  0.00           O
ATOM   1479  H   GLU A3701     240.524 270.067 258.215  1.00  0.00           H
ATOM   1480  HA  GLU A3701     241.386 272.057 256.233  1.00  0.00           H
ATOM   1481  HB2 GLU A3701     242.799 272.227 258.389  1.00  0.00           H
ATOM   1482  HB3 GLU A3701     243.395 270.626 257.986  1.00  0.00           H
ATOM   1483  HG2 GLU A3701     245.041 271.761 256.923  1.00  0.00           H
ATOM   1484  HG3 GLU A3701     243.886 271.941 255.606  1.00  0.00           H
ATOM   1485  N   GLU A3702     242.904 269.637 255.345  1.00  0.00           N
ATOM   1486  CA  GLU A3702     243.202 268.487 254.472  1.00  0.00           C
ATOM   1487  CB  GLU A3702     243.254 268.932 252.988  1.00  0.00           C
ATOM   1488  CG  GLU A3702     241.923 269.489 252.443  1.00  0.00           C
ATOM   1489  CD  GLU A3702     241.994 270.090 251.024  1.00  0.00           C
ATOM   1490  OE1 GLU A3702     240.949 270.543 250.500  1.00  0.00           O
ATOM   1491  OE2 GLU A3702     243.060 270.105 250.372  1.00  0.00           O
ATOM   1492  C   GLU A3702     244.563 267.889 254.899  1.00  0.00           C
ATOM   1493  O   GLU A3702     245.513 268.651 255.064  1.00  0.00           O
ATOM   1494  H   GLU A3702     243.723 270.176 255.596  1.00  0.00           H
ATOM   1495  HA  GLU A3702     242.436 267.721 254.585  1.00  0.00           H
ATOM   1496  HB2 GLU A3702     244.021 269.701 252.886  1.00  0.00           H
ATOM   1497  HB3 GLU A3702     243.547 268.076 252.378  1.00  0.00           H
ATOM   1498  HG2 GLU A3702     241.579 270.273 253.114  1.00  0.00           H
ATOM   1499  HG3 GLU A3702     241.181 268.687 252.456  1.00  0.00           H
ATOM   1500  N   ASP A3703     244.628 266.578 255.177  1.00  0.00           N
ATOM   1501  CA  ASP A3703     245.817 265.835 255.656  1.00  0.00           C
ATOM   1502  CB  ASP A3703     246.068 266.159 257.149  1.00  0.00           C
ATOM   1503  CG  ASP A3703     247.530 266.000 257.601  1.00  0.00           C
ATOM   1504  OD1 ASP A3703     248.355 265.514 256.791  1.00  0.00           O
ATOM   1505  OD2 ASP A3703     247.838 266.515 258.702  1.00  0.00           O
ATOM   1506  C   ASP A3703     245.623 264.307 255.429  1.00  0.00           C
ATOM   1507  O   ASP A3703     244.517 263.899 255.051  1.00  0.00           O
ATOM   1508  H   ASP A3703     243.833 265.988 254.989  1.00  0.00           H
ATOM   1509  HA  ASP A3703     246.685 266.159 255.080  1.00  0.00           H
ATOM   1510  HB2 ASP A3703     245.784 267.195 257.344  1.00  0.00           H
ATOM   1511  HB3 ASP A3703     245.429 265.526 257.767  1.00  0.00           H
ATOM   1512  N   ASP A3704     246.673 263.487 255.580  1.00  0.00           N
ATOM   1513  CA  ASP A3704     246.646 262.010 255.396  1.00  0.00           C
ATOM   1514  CB  ASP A3704     247.940 261.554 254.665  1.00  0.00           C
ATOM   1515  CG  ASP A3704     247.776 260.307 253.767  1.00  0.00           C
ATOM   1516  OD1 ASP A3704     246.679 259.700 253.787  1.00  0.00           O
ATOM   1517  OD2 ASP A3704     248.691 260.042 252.946  1.00  0.00           O
ATOM   1518  C   ASP A3704     246.353 261.224 256.713  1.00  0.00           C
ATOM   1519  O   ASP A3704     245.930 261.817 257.710  1.00  0.00           O
ATOM   1520  H   ASP A3704     247.524 263.902 255.959  1.00  0.00           H
ATOM   1521  HA  ASP A3704     245.816 261.787 254.725  1.00  0.00           H
ATOM   1522  HB2 ASP A3704     248.283 262.369 254.024  1.00  0.00           H
ATOM   1523  HB3 ASP A3704     248.722 261.371 255.404  1.00  0.00           H
ATOM   1524  N   ASP A3705     246.362 259.880 256.684  1.00  0.00           N
ATOM   1525  CA  ASP A3705     245.874 259.035 257.800  1.00  0.00           C
ATOM   1526  CB  ASP A3705     245.486 257.614 257.307  1.00  0.00           C
ATOM   1527  CG  ASP A3705     246.599 256.689 256.764  1.00  0.00           C
ATOM   1528  OD1 ASP A3705     247.298 256.126 257.632  1.00  0.00           O
ATOM   1529  OD2 ASP A3705     246.365 256.100 255.674  1.00  0.00           O
ATOM   1530  C   ASP A3705     246.733 259.074 259.104  1.00  0.00           C
ATOM   1531  O   ASP A3705     247.954 259.232 259.071  1.00  0.00           O
ATOM   1532  H   ASP A3705     246.605 259.436 255.802  1.00  0.00           H
ATOM   1533  HA  ASP A3705     244.927 259.486 258.095  1.00  0.00           H
ATOM   1534  HB2 ASP A3705     244.733 257.736 256.526  1.00  0.00           H
ATOM   1535  HB3 ASP A3705     244.990 257.100 258.132  1.00  0.00           H
ATOM   1536  N   GLY A3706     246.077 259.064 260.286  1.00  0.00           N
ATOM   1537  CA  GLY A3706     246.725 259.310 261.593  1.00  0.00           C
ATOM   1538  C   GLY A3706     245.804 259.349 262.839  1.00  0.00           C
ATOM   1539  O   GLY A3706     244.626 259.001 262.775  1.00  0.00           O
ATOM   1540  H   GLY A3706     245.077 258.955 260.279  1.00  0.00           H
ATOM   1541  HA2 GLY A3706     247.476 258.535 261.752  1.00  0.00           H
ATOM   1542  HA3 GLY A3706     247.250 260.264 261.537  1.00  0.00           H
ATOM   1543  N   GLU A3707     246.368 259.695 264.011  1.00  0.00           N
ATOM   1544  CA  GLU A3707     245.696 259.672 265.337  1.00  0.00           C
ATOM   1545  CB  GLU A3707     246.743 259.681 266.492  1.00  0.00           C
ATOM   1546  CG  GLU A3707     246.941 258.332 267.214  1.00  0.00           C
ATOM   1547  CD  GLU A3707     247.386 258.499 268.690  1.00  0.00           C
ATOM   1548  OE1 GLU A3707     248.266 259.348 268.972  1.00  0.00           O
ATOM   1549  OE2 GLU A3707     246.828 257.789 269.563  1.00  0.00           O
ATOM   1550  C   GLU A3707     244.688 260.823 265.591  1.00  0.00           C
ATOM   1551  O   GLU A3707     244.943 261.983 265.269  1.00  0.00           O
ATOM   1552  H   GLU A3707     247.330 259.986 263.990  1.00  0.00           H
ATOM   1553  HA  GLU A3707     245.120 258.746 265.389  1.00  0.00           H
ATOM   1554  HB2 GLU A3707     246.413 260.396 267.250  1.00  0.00           H
ATOM   1555  HB3 GLU A3707     247.707 260.037 266.123  1.00  0.00           H
ATOM   1556  HG2 GLU A3707     245.998 257.780 267.195  1.00  0.00           H
ATOM   1557  HG3 GLU A3707     247.683 257.749 266.661  1.00  0.00           H
ATOM   1558  N   GLU A3708     243.777 260.567 266.541  1.00  0.00           N
ATOM   1559  CA  GLU A3708     243.097 261.573 267.385  1.00  0.00           C
ATOM   1560  CB  GLU A3708     241.651 261.785 266.870  1.00  0.00           C
ATOM   1561  CG  GLU A3708     241.069 263.200 267.101  1.00  0.00           C
ATOM   1562  CD  GLU A3708     240.043 263.264 268.237  1.00  0.00           C
ATOM   1563  OE1 GLU A3708     240.480 263.347 269.407  1.00  0.00           O
ATOM   1564  OE2 GLU A3708     238.874 262.870 268.039  1.00  0.00           O
ATOM   1565  C   GLU A3708     243.179 261.113 268.862  1.00  0.00           C
ATOM   1566  O   GLU A3708     243.619 259.995 269.119  1.00  0.00           O
ATOM   1567  H   GLU A3708     243.761 259.624 266.903  1.00  0.00           H
ATOM   1568  HA  GLU A3708     243.646 262.511 267.303  1.00  0.00           H
ATOM   1569  HB2 GLU A3708     241.641 261.605 265.793  1.00  0.00           H
ATOM   1570  HB3 GLU A3708     241.001 261.033 267.317  1.00  0.00           H
ATOM   1571  HG2 GLU A3708     240.586 263.548 266.184  1.00  0.00           H
ATOM   1572  HG3 GLU A3708     241.877 263.899 267.319  1.00  0.00           H
ATOM   1573  N   GLU A3709     242.770 261.895 269.876  1.00  0.00           N
ATOM   1574  CA  GLU A3709     242.823 261.425 271.276  1.00  0.00           C
ATOM   1575  CB  GLU A3709     242.821 262.581 272.317  1.00  0.00           C
ATOM   1576  CG  GLU A3709     241.686 263.629 272.266  1.00  0.00           C
ATOM   1577  CD  GLU A3709     241.537 264.516 273.525  1.00  0.00           C
ATOM   1578  OE1 GLU A3709     242.152 264.237 274.576  1.00  0.00           O
ATOM   1579  OE2 GLU A3709     240.487 265.206 273.625  1.00  0.00           O
ATOM   1580  C   GLU A3709     241.768 260.324 271.539  1.00  0.00           C
ATOM   1581  O   GLU A3709     240.674 260.600 272.030  1.00  0.00           O
ATOM   1582  H   GLU A3709     242.201 262.714 269.661  1.00  0.00           H
ATOM   1583  HA  GLU A3709     243.793 260.937 271.402  1.00  0.00           H
ATOM   1584  HB2 GLU A3709     242.814 262.109 273.300  1.00  0.00           H
ATOM   1585  HB3 GLU A3709     243.767 263.116 272.228  1.00  0.00           H
ATOM   1586  HG2 GLU A3709     241.867 264.286 271.414  1.00  0.00           H
ATOM   1587  HG3 GLU A3709     240.736 263.119 272.108  1.00  0.00           H
ATOM   1588  N   VAL A3710     242.109 259.063 271.230  1.00  0.00           N
ATOM   1589  CA  VAL A3710     241.224 257.876 271.092  1.00  0.00           C
ATOM   1590  CB  VAL A3710     242.098 256.609 270.895  1.00  0.00           C
ATOM   1591  CG1 VAL A3710     241.276 255.321 270.751  1.00  0.00           C
ATOM   1592  CG2 VAL A3710     243.001 256.715 269.659  1.00  0.00           C
ATOM   1593  C   VAL A3710     240.253 257.644 272.262  1.00  0.00           C
ATOM   1594  O   VAL A3710     239.111 257.247 272.055  1.00  0.00           O
ATOM   1595  H   VAL A3710     242.980 259.001 270.699  1.00  0.00           H
ATOM   1596  HA  VAL A3710     240.625 257.995 270.191  1.00  0.00           H
ATOM   1597  HB  VAL A3710     242.736 256.493 271.773  1.00  0.00           H
ATOM   1598 HG11 VAL A3710     241.942 254.477 270.561  1.00  0.00           H
ATOM   1599 HG12 VAL A3710     240.580 255.411 269.915  1.00  0.00           H
ATOM   1600 HG13 VAL A3710     240.721 255.107 271.663  1.00  0.00           H
ATOM   1601 HG21 VAL A3710     243.546 255.782 269.506  1.00  0.00           H
ATOM   1602 HG22 VAL A3710     243.751 257.496 269.788  1.00  0.00           H
ATOM   1603 HG23 VAL A3710     242.409 256.925 268.768  1.00  0.00           H
ATOM   1604  N   LYS A3711     240.684 258.003 273.475  1.00  0.00           N
ATOM   1605  CA  LYS A3711     240.087 257.808 274.819  1.00  0.00           C
ATOM   1606  CB  LYS A3711     240.654 258.905 275.751  1.00  0.00           C
ATOM   1607  CG  LYS A3711     240.573 260.289 275.083  1.00  0.00           C
ATOM   1608  CD  LYS A3711     240.573 261.510 276.013  1.00  0.00           C
ATOM   1609  CE  LYS A3711     239.315 262.360 275.789  1.00  0.00           C
ATOM   1610  NZ  LYS A3711     239.145 262.792 274.382  1.00  0.00           N
ATOM   1611  C   LYS A3711     238.550 257.747 274.999  1.00  0.00           C
ATOM   1612  O   LYS A3711     238.147 257.207 276.031  1.00  0.00           O
ATOM   1613  H   LYS A3711     241.603 258.418 273.452  1.00  0.00           H
ATOM   1614  HA  LYS A3711     240.435 256.843 275.188  1.00  0.00           H
ATOM   1615  HB2 LYS A3711     240.093 258.909 276.687  1.00  0.00           H
ATOM   1616  HB3 LYS A3711     241.698 258.686 275.981  1.00  0.00           H
ATOM   1617  HG2 LYS A3711     239.674 260.306 274.469  1.00  0.00           H
ATOM   1618  HG3 LYS A3711     241.435 260.389 274.424  1.00  0.00           H
ATOM   1619  HD2 LYS A3711     241.459 262.112 275.811  1.00  0.00           H
ATOM   1620  HD3 LYS A3711     240.605 261.190 277.053  1.00  0.00           H
ATOM   1621  HE2 LYS A3711     238.450 261.755 276.071  1.00  0.00           H
ATOM   1622  HE3 LYS A3711     239.346 263.236 276.438  1.00  0.00           H
ATOM   1623  HZ1 LYS A3711     239.708 263.601 274.131  1.00  0.00           H
ATOM   1624  HZ2 LYS A3711     238.160 262.986 274.199  1.00  0.00           H
ATOM   1625  HZ3 LYS A3711     239.315 262.041 273.715  1.00  0.00           H
ATOM   1626  N   SER A3712     237.699 258.368 274.171  1.00  0.00           N
ATOM   1627  CA  SER A3712     236.240 258.365 274.405  1.00  0.00           C
ATOM   1628  CB  SER A3712     235.867 259.317 275.562  1.00  0.00           C
ATOM   1629  OG  SER A3712     236.656 260.492 275.652  1.00  0.00           O
ATOM   1630  C   SER A3712     235.339 258.621 273.181  1.00  0.00           C
ATOM   1631  O   SER A3712     235.199 259.757 272.730  1.00  0.00           O
ATOM   1632  H   SER A3712     238.063 258.774 273.318  1.00  0.00           H
ATOM   1633  HA  SER A3712     235.988 257.361 274.751  1.00  0.00           H
ATOM   1634  HB2 SER A3712     235.997 258.770 276.496  1.00  0.00           H
ATOM   1635  HB3 SER A3712     234.814 259.591 275.489  1.00  0.00           H
ATOM   1636  HG  SER A3712     236.447 261.111 274.912  1.00  0.00           H
ATOM   1637  N   PHE A3713     234.371 257.706 273.003  1.00  0.00           N
ATOM   1638  CA  PHE A3713     233.189 257.869 272.131  1.00  0.00           C
ATOM   1639  CB  PHE A3713     232.261 256.653 272.295  1.00  0.00           C
ATOM   1640  CG  PHE A3713     232.922 255.290 272.221  1.00  0.00           C
ATOM   1641  CD1 PHE A3713     233.344 254.774 270.980  1.00  0.00           C
ATOM   1642  CD2 PHE A3713     233.073 254.514 273.389  1.00  0.00           C
ATOM   1643  CE1 PHE A3713     233.910 253.489 270.910  1.00  0.00           C
ATOM   1644  CE2 PHE A3713     233.640 253.230 273.316  1.00  0.00           C
ATOM   1645  CZ  PHE A3713     234.058 252.718 272.075  1.00  0.00           C
ATOM   1646  C   PHE A3713     232.357 259.137 272.416  1.00  0.00           C
ATOM   1647  O   PHE A3713     231.705 259.677 271.526  1.00  0.00           O
ATOM   1648  H   PHE A3713     234.530 256.778 273.369  1.00  0.00           H
ATOM   1649  HA  PHE A3713     233.520 257.900 271.096  1.00  0.00           H
ATOM   1650  HB2 PHE A3713     231.494 256.700 271.520  1.00  0.00           H
ATOM   1651  HB3 PHE A3713     231.748 256.734 273.255  1.00  0.00           H
ATOM   1652  HD1 PHE A3713     233.214 255.344 270.069  1.00  0.00           H
ATOM   1653  HD2 PHE A3713     232.726 254.887 274.340  1.00  0.00           H
ATOM   1654  HE1 PHE A3713     234.211 253.077 269.953  1.00  0.00           H
ATOM   1655  HE2 PHE A3713     233.736 252.619 274.201  1.00  0.00           H
ATOM   1656  HZ  PHE A3713     234.471 251.719 272.003  1.00  0.00           H
ATOM   1657  N   GLU A3714     232.400 259.618 273.664  1.00  0.00           N
ATOM   1658  CA  GLU A3714     231.694 260.805 274.165  1.00  0.00           C
ATOM   1659  CB  GLU A3714     231.893 260.848 275.692  1.00  0.00           C
ATOM   1660  CG  GLU A3714     231.095 261.940 276.429  1.00  0.00           C
ATOM   1661  CD  GLU A3714     231.099 261.780 277.963  1.00  0.00           C
ATOM   1662  OE1 GLU A3714     231.583 260.732 278.458  1.00  0.00           O
ATOM   1663  OE2 GLU A3714     230.266 262.450 278.614  1.00  0.00           O
ATOM   1664  C   GLU A3714     232.103 262.124 273.481  1.00  0.00           C
ATOM   1665  O   GLU A3714     231.281 263.039 273.431  1.00  0.00           O
ATOM   1666  H   GLU A3714     233.001 259.133 274.307  1.00  0.00           H
ATOM   1667  HA  GLU A3714     230.630 260.676 273.963  1.00  0.00           H
ATOM   1668  HB2 GLU A3714     231.584 259.875 276.080  1.00  0.00           H
ATOM   1669  HB3 GLU A3714     232.954 260.981 275.912  1.00  0.00           H
ATOM   1670  HG2 GLU A3714     230.061 261.906 276.077  1.00  0.00           H
ATOM   1671  HG3 GLU A3714     231.511 262.917 276.176  1.00  0.00           H
ATOM   1672  N   GLU A3715     233.267 262.175 272.815  1.00  0.00           N
ATOM   1673  CA  GLU A3715     233.548 263.204 271.798  1.00  0.00           C
ATOM   1674  CB  GLU A3715     234.782 264.053 272.154  1.00  0.00           C
ATOM   1675  CG  GLU A3715     236.161 263.444 271.852  1.00  0.00           C
ATOM   1676  CD  GLU A3715     236.573 262.337 272.822  1.00  0.00           C
ATOM   1677  OE1 GLU A3715     236.421 262.574 274.044  1.00  0.00           O
ATOM   1678  OE2 GLU A3715     237.547 261.636 272.476  1.00  0.00           O
ATOM   1679  C   GLU A3715     233.593 262.671 270.360  1.00  0.00           C
ATOM   1680  O   GLU A3715     233.042 263.336 269.489  1.00  0.00           O
ATOM   1681  H   GLU A3715     233.884 261.373 272.872  1.00  0.00           H
ATOM   1682  HA  GLU A3715     232.719 263.912 271.794  1.00  0.00           H
ATOM   1683  HB2 GLU A3715     234.728 264.353 273.201  1.00  0.00           H
ATOM   1684  HB3 GLU A3715     234.713 264.970 271.570  1.00  0.00           H
ATOM   1685  HG2 GLU A3715     236.192 263.074 270.826  1.00  0.00           H
ATOM   1686  HG3 GLU A3715     236.901 264.244 271.929  1.00  0.00           H
ATOM   1687  N   LYS A3716     234.063 261.436 270.113  1.00  0.00           N
ATOM   1688  CA  LYS A3716     234.261 260.905 268.744  1.00  0.00           C
ATOM   1689  CB  LYS A3716     234.848 259.482 268.795  1.00  0.00           C
ATOM   1690  CG  LYS A3716     236.231 259.387 269.458  1.00  0.00           C
ATOM   1691  CD  LYS A3716     237.358 259.816 268.511  1.00  0.00           C
ATOM   1692  CE  LYS A3716     238.692 259.883 269.258  1.00  0.00           C
ATOM   1693  NZ  LYS A3716     238.789 261.111 270.080  1.00  0.00           N
ATOM   1694  C   LYS A3716     232.979 260.894 267.906  1.00  0.00           C
ATOM   1695  O   LYS A3716     232.945 261.481 266.828  1.00  0.00           O
ATOM   1696  H   LYS A3716     234.453 260.911 270.884  1.00  0.00           H
ATOM   1697  HA  LYS A3716     234.958 261.553 268.209  1.00  0.00           H
ATOM   1698  HB2 LYS A3716     234.155 258.840 269.333  1.00  0.00           H
ATOM   1699  HB3 LYS A3716     234.918 259.088 267.778  1.00  0.00           H
ATOM   1700  HG2 LYS A3716     236.256 259.999 270.358  1.00  0.00           H
ATOM   1701  HG3 LYS A3716     236.408 258.351 269.749  1.00  0.00           H
ATOM   1702  HD2 LYS A3716     237.437 259.081 267.708  1.00  0.00           H
ATOM   1703  HD3 LYS A3716     237.141 260.788 268.063  1.00  0.00           H
ATOM   1704  HE2 LYS A3716     239.496 259.896 268.516  1.00  0.00           H
ATOM   1705  HE3 LYS A3716     238.806 258.991 269.880  1.00  0.00           H
ATOM   1706  HZ1 LYS A3716     238.729 261.935 269.475  1.00  0.00           H
ATOM   1707  HZ2 LYS A3716     239.691 261.189 270.534  1.00  0.00           H
ATOM   1708  HZ3 LYS A3716     238.095 261.177 270.819  1.00  0.00           H
ATOM   1709  N   GLU A3717     231.872 260.423 268.481  1.00  0.00           N
ATOM   1710  CA  GLU A3717     230.561 260.465 267.820  1.00  0.00           C
ATOM   1711  CB  GLU A3717     229.580 259.575 268.603  1.00  0.00           C
ATOM   1712  CG  GLU A3717     228.137 259.570 268.063  1.00  0.00           C
ATOM   1713  CD  GLU A3717     228.044 259.236 266.565  1.00  0.00           C
ATOM   1714  OE1 GLU A3717     228.891 258.447 266.085  1.00  0.00           O
ATOM   1715  OE2 GLU A3717     227.139 259.792 265.899  1.00  0.00           O
ATOM   1716  C   GLU A3717     230.026 261.900 267.681  1.00  0.00           C
ATOM   1717  O   GLU A3717     229.420 262.249 266.674  1.00  0.00           O
ATOM   1718  H   GLU A3717     231.938 260.029 269.410  1.00  0.00           H
ATOM   1719  HA  GLU A3717     230.663 260.060 266.812  1.00  0.00           H
ATOM   1720  HB2 GLU A3717     229.557 259.910 269.638  1.00  0.00           H
ATOM   1721  HB3 GLU A3717     229.959 258.552 268.599  1.00  0.00           H
ATOM   1722  HG2 GLU A3717     227.560 258.837 268.631  1.00  0.00           H
ATOM   1723  HG3 GLU A3717     227.689 260.549 268.251  1.00  0.00           H
ATOM   1724  N   MET A3718     230.367 262.799 268.608  1.00  0.00           N
ATOM   1725  CA  MET A3718     230.006 264.211 268.488  1.00  0.00           C
ATOM   1726  CB  MET A3718     230.241 264.922 269.832  1.00  0.00           C
ATOM   1727  CG  MET A3718     229.276 266.095 270.059  1.00  0.00           C
ATOM   1728  SD  MET A3718     230.005 267.755 270.106  1.00  0.00           S
ATOM   1729  CE  MET A3718     230.284 268.050 268.335  1.00  0.00           C
ATOM   1730  C   MET A3718     230.748 264.893 267.328  1.00  0.00           C
ATOM   1731  O   MET A3718     230.119 265.613 266.553  1.00  0.00           O
ATOM   1732  H   MET A3718     231.059 262.532 269.295  1.00  0.00           H
ATOM   1733  HA  MET A3718     228.941 264.249 268.254  1.00  0.00           H
ATOM   1734  HB2 MET A3718     230.077 264.207 270.641  1.00  0.00           H
ATOM   1735  HB3 MET A3718     231.273 265.268 269.903  1.00  0.00           H
ATOM   1736  HG2 MET A3718     228.488 266.081 269.305  1.00  0.00           H
ATOM   1737  HG3 MET A3718     228.795 265.931 271.024  1.00  0.00           H
ATOM   1738  HE1 MET A3718     231.104 267.427 267.979  1.00  0.00           H
ATOM   1739  HE2 MET A3718     230.552 269.090 268.165  1.00  0.00           H
ATOM   1740  HE3 MET A3718     229.380 267.824 267.769  1.00  0.00           H
ATOM   1741  N   GLU A3719     232.035 264.596 267.128  1.00  0.00           N
ATOM   1742  CA  GLU A3719     232.805 265.095 265.979  1.00  0.00           C
ATOM   1743  CB  GLU A3719     234.320 264.898 266.188  1.00  0.00           C
ATOM   1744  CG  GLU A3719     234.967 265.337 267.523  1.00  0.00           C
ATOM   1745  CD  GLU A3719     234.334 266.527 268.264  1.00  0.00           C
ATOM   1746  OE1 GLU A3719     233.748 267.452 267.645  1.00  0.00           O
ATOM   1747  OE2 GLU A3719     234.539 266.659 269.497  1.00  0.00           O
ATOM   1748  C   GLU A3719     232.358 264.447 264.648  1.00  0.00           C
ATOM   1749  O   GLU A3719     232.222 265.148 263.644  1.00  0.00           O
ATOM   1750  H   GLU A3719     232.498 263.972 267.784  1.00  0.00           H
ATOM   1751  HA  GLU A3719     232.622 266.164 265.885  1.00  0.00           H
ATOM   1752  HB2 GLU A3719     234.554 263.843 266.042  1.00  0.00           H
ATOM   1753  HB3 GLU A3719     234.823 265.446 265.390  1.00  0.00           H
ATOM   1754  HG2 GLU A3719     234.959 264.474 268.191  1.00  0.00           H
ATOM   1755  HG3 GLU A3719     236.018 265.567 267.335  1.00  0.00           H
ATOM   1756  N   LYS A3720     231.871 263.199 264.684  1.00  0.00           N
ATOM   1757  CA  LYS A3720     231.191 262.538 263.553  1.00  0.00           C
ATOM   1758  CB  LYS A3720     230.948 261.061 263.930  1.00  0.00           C
ATOM   1759  CG  LYS A3720     230.821 260.115 262.723  1.00  0.00           C
ATOM   1760  CD  LYS A3720     230.432 258.684 263.145  1.00  0.00           C
ATOM   1761  CE  LYS A3720     231.463 258.004 264.067  1.00  0.00           C
ATOM   1762  NZ  LYS A3720     230.859 256.927 264.882  1.00  0.00           N
ATOM   1763  C   LYS A3720     229.896 263.269 263.158  1.00  0.00           C
ATOM   1764  O   LYS A3720     229.733 263.659 262.002  1.00  0.00           O
ATOM   1765  H   LYS A3720     232.025 262.661 265.534  1.00  0.00           H
ATOM   1766  HA  LYS A3720     231.856 262.575 262.689  1.00  0.00           H
ATOM   1767  HB2 LYS A3720     230.045 260.983 264.536  1.00  0.00           H
ATOM   1768  HB3 LYS A3720     231.790 260.721 264.531  1.00  0.00           H
ATOM   1769  HG2 LYS A3720     230.051 260.497 262.052  1.00  0.00           H
ATOM   1770  HG3 LYS A3720     231.769 260.087 262.183  1.00  0.00           H
ATOM   1771  HD2 LYS A3720     229.466 258.737 263.649  1.00  0.00           H
ATOM   1772  HD3 LYS A3720     230.305 258.071 262.252  1.00  0.00           H
ATOM   1773  HE2 LYS A3720     231.877 258.746 264.751  1.00  0.00           H
ATOM   1774  HE3 LYS A3720     232.287 257.604 263.469  1.00  0.00           H
ATOM   1775  HZ1 LYS A3720     231.554 256.521 265.517  1.00  0.00           H
ATOM   1776  HZ2 LYS A3720     230.065 257.278 265.422  1.00  0.00           H
ATOM   1777  HZ3 LYS A3720     230.592 256.112 264.343  1.00  0.00           H
ATOM   1778  N   GLN A3721     229.105 263.707 264.143  1.00  0.00           N
ATOM   1779  CA  GLN A3721     227.940 264.580 263.926  1.00  0.00           C
ATOM   1780  CB  GLN A3721     227.038 264.588 265.175  1.00  0.00           C
ATOM   1781  CG  GLN A3721     226.415 263.219 265.506  1.00  0.00           C
ATOM   1782  CD  GLN A3721     225.567 262.633 264.382  1.00  0.00           C
ATOM   1783  OE1 GLN A3721     224.873 263.336 263.660  1.00  0.00           O
ATOM   1784  NE2 GLN A3721     225.557 261.331 264.224  1.00  0.00           N
ATOM   1785  C   GLN A3721     228.302 266.020 263.504  1.00  0.00           C
ATOM   1786  O   GLN A3721     227.544 266.638 262.752  1.00  0.00           O
ATOM   1787  H   GLN A3721     229.296 263.361 265.079  1.00  0.00           H
ATOM   1788  HA  GLN A3721     227.362 264.167 263.101  1.00  0.00           H
ATOM   1789  HB2 GLN A3721     227.614 264.928 266.036  1.00  0.00           H
ATOM   1790  HB3 GLN A3721     226.229 265.301 265.014  1.00  0.00           H
ATOM   1791  HG2 GLN A3721     225.789 263.316 266.392  1.00  0.00           H
ATOM   1792  HG3 GLN A3721     227.202 262.509 265.741  1.00  0.00           H
ATOM   1793 HE21 GLN A3721     226.162 260.738 264.815  1.00  0.00           H
ATOM   1794 HE22 GLN A3721     225.065 260.948 263.445  1.00  0.00           H
ATOM   1795  N   LYS A3722     229.479 266.542 263.884  1.00  0.00           N
ATOM   1796  CA  LYS A3722     230.017 267.821 263.376  1.00  0.00           C
ATOM   1797  CB  LYS A3722     231.243 268.248 264.212  1.00  0.00           C
ATOM   1798  CG  LYS A3722     231.867 269.599 263.805  1.00  0.00           C
ATOM   1799  CD  LYS A3722     233.385 269.476 263.570  1.00  0.00           C
ATOM   1800  CE  LYS A3722     233.947 270.794 263.024  1.00  0.00           C
ATOM   1801  NZ  LYS A3722     235.291 270.626 262.432  1.00  0.00           N
ATOM   1802  C   LYS A3722     230.327 267.731 261.874  1.00  0.00           C
ATOM   1803  O   LYS A3722     229.758 268.520 261.116  1.00  0.00           O
ATOM   1804  H   LYS A3722     230.056 265.989 264.512  1.00  0.00           H
ATOM   1805  HA  LYS A3722     229.248 268.585 263.486  1.00  0.00           H
ATOM   1806  HB2 LYS A3722     230.954 268.303 265.263  1.00  0.00           H
ATOM   1807  HB3 LYS A3722     232.007 267.482 264.132  1.00  0.00           H
ATOM   1808  HG2 LYS A3722     231.684 270.330 264.595  1.00  0.00           H
ATOM   1809  HG3 LYS A3722     231.398 269.970 262.894  1.00  0.00           H
ATOM   1810  HD2 LYS A3722     233.890 269.214 264.501  1.00  0.00           H
ATOM   1811  HD3 LYS A3722     233.565 268.683 262.840  1.00  0.00           H
ATOM   1812  HE2 LYS A3722     233.975 271.539 263.820  1.00  0.00           H
ATOM   1813  HE3 LYS A3722     233.275 271.150 262.239  1.00  0.00           H
ATOM   1814  HZ1 LYS A3722     235.643 271.491 262.007  1.00  0.00           H
ATOM   1815  HZ2 LYS A3722     236.044 270.418 263.081  1.00  0.00           H
ATOM   1816  HZ3 LYS A3722     235.325 269.964 261.662  1.00  0.00           H
ATOM   1817  N   LEU A3723     230.976 266.652 261.425  1.00  0.00           N
ATOM   1818  CA  LEU A3723     231.234 266.384 260.002  1.00  0.00           C
ATOM   1819  CB  LEU A3723     232.162 265.159 259.880  1.00  0.00           C
ATOM   1820  CG  LEU A3723     232.442 264.705 258.432  1.00  0.00           C
ATOM   1821  CD1 LEU A3723     233.178 265.775 257.620  1.00  0.00           C
ATOM   1822  CD2 LEU A3723     233.297 263.439 258.442  1.00  0.00           C
ATOM   1823  C   LEU A3723     229.939 266.206 259.190  1.00  0.00           C
ATOM   1824  O   LEU A3723     229.759 266.877 258.173  1.00  0.00           O
ATOM   1825  H   LEU A3723     231.365 266.012 262.113  1.00  0.00           H
ATOM   1826  HA  LEU A3723     231.758 267.247 259.590  1.00  0.00           H
ATOM   1827  HB2 LEU A3723     231.706 264.323 260.411  1.00  0.00           H
ATOM   1828  HB3 LEU A3723     233.110 265.384 260.372  1.00  0.00           H
ATOM   1829  HG  LEU A3723     231.502 264.469 257.934  1.00  0.00           H
ATOM   1830 HD21 LEU A3723     233.447 263.086 257.423  1.00  0.00           H
ATOM   1831 HD22 LEU A3723     234.265 263.636 258.904  1.00  0.00           H
ATOM   1832 HD23 LEU A3723     232.787 262.655 259.002  1.00  0.00           H
ATOM   1833 HD11 LEU A3723     232.556 266.664 257.524  1.00  0.00           H
ATOM   1834 HD12 LEU A3723     234.118 266.021 258.114  1.00  0.00           H
ATOM   1835 HD13 LEU A3723     233.385 265.388 256.622  1.00  0.00           H
ATOM   1836  N   LEU A3724     228.956 265.473 259.722  1.00  0.00           N
ATOM   1837  CA  LEU A3724     227.645 265.306 259.079  1.00  0.00           C
ATOM   1838  CB  LEU A3724     226.840 264.237 259.843  1.00  0.00           C
ATOM   1839  CG  LEU A3724     227.412 262.806 259.735  1.00  0.00           C
ATOM   1840  CD1 LEU A3724     226.757 261.900 260.777  1.00  0.00           C
ATOM   1841  CD2 LEU A3724     227.162 262.193 258.356  1.00  0.00           C
ATOM   1842  C   LEU A3724     226.867 266.635 258.976  1.00  0.00           C
ATOM   1843  O   LEU A3724     226.316 266.949 257.917  1.00  0.00           O
ATOM   1844  H   LEU A3724     229.171 264.925 260.552  1.00  0.00           H
ATOM   1845  HA  LEU A3724     227.806 264.959 258.058  1.00  0.00           H
ATOM   1846  HB2 LEU A3724     226.802 264.525 260.894  1.00  0.00           H
ATOM   1847  HB3 LEU A3724     225.815 264.229 259.469  1.00  0.00           H
ATOM   1848  HG  LEU A3724     228.484 262.815 259.915  1.00  0.00           H
ATOM   1849 HD21 LEU A3724     227.700 262.762 257.602  1.00  0.00           H
ATOM   1850 HD22 LEU A3724     227.545 261.172 258.336  1.00  0.00           H
ATOM   1851 HD23 LEU A3724     226.098 262.185 258.127  1.00  0.00           H
ATOM   1852 HD11 LEU A3724     227.156 260.889 260.690  1.00  0.00           H
ATOM   1853 HD12 LEU A3724     225.677 261.880 260.639  1.00  0.00           H
ATOM   1854 HD13 LEU A3724     226.988 262.269 261.775  1.00  0.00           H
ATOM   1855  N   TYR A3725     226.945 267.508 259.990  1.00  0.00           N
ATOM   1856  CA  TYR A3725     226.391 268.869 259.924  1.00  0.00           C
ATOM   1857  CB  TYR A3725     226.350 269.483 261.335  1.00  0.00           C
ATOM   1858  CG  TYR A3725     225.802 270.902 261.380  1.00  0.00           C
ATOM   1859  CD1 TYR A3725     224.098 271.210 261.822  1.00  0.00           C
ATOM   1860  CD2 TYR A3725     226.871 272.257 260.906  1.00  0.00           C
ATOM   1861  CE1 TYR A3725     223.462 272.898 261.794  1.00  0.00           C
ATOM   1862  CE2 TYR A3725     226.240 273.923 260.884  1.00  0.00           C
ATOM   1863  CZ  TYR A3725     224.532 274.250 261.300  1.00  0.00           C
ATOM   1864  OH  TYR A3725     224.071 275.526 261.260  1.00  0.00           O
ATOM   1865  C   TYR A3725     227.147 269.773 258.927  1.00  0.00           C
ATOM   1866  O   TYR A3725     226.527 270.613 258.262  1.00  0.00           O
ATOM   1867  H   TYR A3725     227.425 267.216 260.838  1.00  0.00           H
ATOM   1868  HA  TYR A3725     225.363 268.793 259.574  1.00  0.00           H
ATOM   1869  HB2 TYR A3725     225.736 268.852 261.977  1.00  0.00           H
ATOM   1870  HB3 TYR A3725     227.360 269.493 261.745  1.00  0.00           H
ATOM   1871  HD1 TYR A3725     223.471 270.382 262.114  1.00  0.00           H
ATOM   1872  HD2 TYR A3725     227.906 272.061 260.645  1.00  0.00           H
ATOM   1873  HE1 TYR A3725     222.446 273.117 262.082  1.00  0.00           H
ATOM   1874  HE2 TYR A3725     226.888 274.750 260.603  1.00  0.00           H
ATOM   1875  HH  TYR A3725     224.752 276.151 260.973  1.00  0.00           H
ATOM   1876  N   GLN A3726     228.461 269.598 258.766  1.00  0.00           N
ATOM   1877  CA  GLN A3726     229.256 270.305 257.754  1.00  0.00           C
ATOM   1878  CB  GLN A3726     230.752 270.120 258.027  1.00  0.00           C
ATOM   1879  CG  GLN A3726     231.252 270.881 259.265  1.00  0.00           C
ATOM   1880  CD  GLN A3726     232.641 270.414 259.692  1.00  0.00           C
ATOM   1881  OE1 GLN A3726     232.793 269.507 260.489  1.00  0.00           O
ATOM   1882  NE2 GLN A3726     233.693 271.052 259.238  1.00  0.00           N
ATOM   1883  C   GLN A3726     228.918 269.860 256.322  1.00  0.00           C
ATOM   1884  O   GLN A3726     228.575 270.707 255.500  1.00  0.00           O
ATOM   1885  H   GLN A3726     228.932 268.910 259.350  1.00  0.00           H
ATOM   1886  HA  GLN A3726     229.036 271.370 257.815  1.00  0.00           H
ATOM   1887  HB2 GLN A3726     230.980 269.062 258.137  1.00  0.00           H
ATOM   1888  HB3 GLN A3726     231.285 270.486 257.155  1.00  0.00           H
ATOM   1889  HG2 GLN A3726     231.272 271.949 259.051  1.00  0.00           H
ATOM   1890  HG3 GLN A3726     230.573 270.722 260.100  1.00  0.00           H
ATOM   1891 HE21 GLN A3726     233.594 271.735 258.500  1.00  0.00           H
ATOM   1892 HE22 GLN A3726     234.618 270.707 259.492  1.00  0.00           H
ATOM   1893  N   GLN A3727     228.708 268.565 256.084  1.00  0.00           N
ATOM   1894  CA  GLN A3727     228.217 268.058 254.794  1.00  0.00           C
ATOM   1895  CB  GLN A3727     228.300 266.524 254.793  1.00  0.00           C
ATOM   1896  CG  GLN A3727     229.761 266.037 254.806  1.00  0.00           C
ATOM   1897  CD  GLN A3727     229.913 264.562 255.154  1.00  0.00           C
ATOM   1898  OE1 GLN A3727     229.027 263.931 255.710  1.00  0.00           O
ATOM   1899  NE2 GLN A3727     231.070 263.995 254.917  1.00  0.00           N
ATOM   1900  C   GLN A3727     226.784 268.541 254.503  1.00  0.00           C
ATOM   1901  O   GLN A3727     226.502 269.094 253.437  1.00  0.00           O
ATOM   1902  H   GLN A3727     228.977 267.893 256.800  1.00  0.00           H
ATOM   1903  HA  GLN A3727     228.859 268.436 253.998  1.00  0.00           H
ATOM   1904  HB2 GLN A3727     227.809 266.130 253.902  1.00  0.00           H
ATOM   1905  HB3 GLN A3727     227.774 266.148 255.672  1.00  0.00           H
ATOM   1906  HG2 GLN A3727     230.343 266.593 255.538  1.00  0.00           H
ATOM   1907  HG3 GLN A3727     230.197 266.218 253.826  1.00  0.00           H
ATOM   1908 HE21 GLN A3727     231.765 264.475 254.370  1.00  0.00           H
ATOM   1909 HE22 GLN A3727     231.147 262.999 255.122  1.00  0.00           H
ATOM   1910  N   ALA A3728     225.916 268.577 255.518  1.00  0.00           N
ATOM   1911  CA  ALA A3728     224.598 269.221 255.471  1.00  0.00           C
ATOM   1912  CB  ALA A3728     223.839 268.814 256.739  1.00  0.00           C
ATOM   1913  C   ALA A3728     224.634 270.757 255.274  1.00  0.00           C
ATOM   1914  O   ALA A3728     223.584 271.387 255.156  1.00  0.00           O
ATOM   1915  H   ALA A3728     226.187 268.116 256.385  1.00  0.00           H
ATOM   1916  HA  ALA A3728     224.033 268.828 254.628  1.00  0.00           H
ATOM   1917  HB1 ALA A3728     222.826 269.216 256.709  1.00  0.00           H
ATOM   1918  HB2 ALA A3728     223.775 267.726 256.797  1.00  0.00           H
ATOM   1919  HB3 ALA A3728     224.349 269.188 257.622  1.00  0.00           H
ATOM   1920  N   ARG A3729     225.795 271.428 255.359  1.00  0.00           N
ATOM   1921  CA  ARG A3729     225.897 272.891 255.158  1.00  0.00           C
ATOM   1922  CB  ARG A3729     227.199 273.399 255.807  1.00  0.00           C
ATOM   1923  CG  ARG A3729     227.312 274.926 255.897  1.00  0.00           C
ATOM   1924  CD  ARG A3729     228.203 275.367 257.067  1.00  0.00           C
ATOM   1925  NE  ARG A3729     229.567 274.796 257.067  1.00  0.00           N
ATOM   1926  CZ  ARG A3729     230.502 275.119 257.949  1.00  0.00           C
ATOM   1927  NH1 ARG A3729     230.301 275.912 258.955  1.00  0.00           N
ATOM   1928  NH2 ARG A3729     231.697 274.625 257.904  1.00  0.00           N
ATOM   1929  C   ARG A3729     225.777 273.279 253.680  1.00  0.00           C
ATOM   1930  O   ARG A3729     225.147 274.295 253.374  1.00  0.00           O
ATOM   1931  H   ARG A3729     226.656 270.901 255.509  1.00  0.00           H
ATOM   1932  HA  ARG A3729     225.058 273.373 255.661  1.00  0.00           H
ATOM   1933  HB2 ARG A3729     227.255 272.985 256.816  1.00  0.00           H
ATOM   1934  HB3 ARG A3729     228.057 273.046 255.237  1.00  0.00           H
ATOM   1935  HG2 ARG A3729     227.706 275.320 254.959  1.00  0.00           H
ATOM   1936  HG3 ARG A3729     226.322 275.354 256.059  1.00  0.00           H
ATOM   1937  HD2 ARG A3729     228.274 276.455 257.045  1.00  0.00           H
ATOM   1938  HD3 ARG A3729     227.707 275.082 257.997  1.00  0.00           H
ATOM   1939  HE  ARG A3729     229.851 274.197 256.307  1.00  0.00           H
ATOM   1940 HH11 ARG A3729     229.386 276.334 259.116  1.00  0.00           H
ATOM   1941 HH12 ARG A3729     231.127 276.204 259.479  1.00  0.00           H
ATOM   1942 HH21 ARG A3729     231.949 273.837 257.319  1.00  0.00           H
ATOM   1943 HH22 ARG A3729     232.335 274.955 258.629  1.00  0.00           H
ATOM   1944  N   LEU A3730     226.180 272.370 252.786  1.00  0.00           N
ATOM   1945  CA  LEU A3730     226.221 272.574 251.332  1.00  0.00           C
ATOM   1946  CB  LEU A3730     227.685 272.816 250.914  1.00  0.00           C
ATOM   1947  CG  LEU A3730     228.674 271.679 251.275  1.00  0.00           C
ATOM   1948  CD1 LEU A3730     229.344 271.126 250.024  1.00  0.00           C
ATOM   1949  CD2 LEU A3730     229.770 272.181 252.210  1.00  0.00           C
ATOM   1950  C   LEU A3730     225.540 271.463 250.504  1.00  0.00           C
ATOM   1951  O   LEU A3730     224.890 271.779 249.506  1.00  0.00           O
ATOM   1952  H   LEU A3730     226.649 271.556 253.163  1.00  0.00           H
ATOM   1953  HA  LEU A3730     225.673 273.487 251.096  1.00  0.00           H
ATOM   1954  HB2 LEU A3730     228.020 273.743 251.384  1.00  0.00           H
ATOM   1955  HB3 LEU A3730     227.706 272.995 249.838  1.00  0.00           H
ATOM   1956  HG  LEU A3730     228.149 270.862 251.770  1.00  0.00           H
ATOM   1957 HD21 LEU A3730     230.454 271.366 252.455  1.00  0.00           H
ATOM   1958 HD22 LEU A3730     229.337 272.548 253.140  1.00  0.00           H
ATOM   1959 HD23 LEU A3730     230.339 272.981 251.736  1.00  0.00           H
ATOM   1960 HD11 LEU A3730     228.593 270.685 249.379  1.00  0.00           H
ATOM   1961 HD12 LEU A3730     229.857 271.922 249.487  1.00  0.00           H
ATOM   1962 HD13 LEU A3730     230.068 270.357 250.299  1.00  0.00           H
ATOM   1963  N   HIS A3731     225.483 270.213 250.979  1.00  0.00           N
ATOM   1964  CA  HIS A3731     224.779 269.128 250.270  1.00  0.00           C
ATOM   1965  ND1 HIS A3731     224.339 267.021 252.830  1.00  0.00           N
ATOM   1966  CG  HIS A3731     224.586 266.868 251.491  1.00  0.00           C
ATOM   1967  CB  HIS A3731     225.408 267.765 250.616  1.00  0.00           C
ATOM   1968  NE2 HIS A3731     223.187 265.266 252.170  1.00  0.00           N
ATOM   1969  CD2 HIS A3731     223.888 265.775 251.073  1.00  0.00           C
ATOM   1970  CE1 HIS A3731     223.513 266.037 253.222  1.00  0.00           C
ATOM   1971  C   HIS A3731     223.242 269.159 250.424  1.00  0.00           C
ATOM   1972  O   HIS A3731     222.529 268.526 249.647  1.00  0.00           O
ATOM   1973  H   HIS A3731     226.006 269.968 251.813  1.00  0.00           H
ATOM   1974  HA  HIS A3731     224.962 269.278 249.205  1.00  0.00           H
ATOM   1975  HB2 HIS A3731     225.576 267.230 249.681  1.00  0.00           H
ATOM   1976  HB3 HIS A3731     226.380 267.908 251.086  1.00  0.00           H
ATOM   1977  HD2 HIS A3731     223.878 265.391 250.063  1.00  0.00           H
ATOM   1978  HE1 HIS A3731     223.159 265.884 254.235  1.00  0.00           H
ATOM   1979  HD1 HIS A3731     224.804 267.681 253.437  1.00  0.00           H
ATOM   1980  N   ASP A3732     222.707 270.002 251.313  1.00  0.00           N
ATOM   1981  CA  ASP A3732     221.288 270.408 251.334  1.00  0.00           C
ATOM   1982  CB  ASP A3732     220.850 270.668 252.786  1.00  0.00           C
ATOM   1983  CG  ASP A3732     220.835 269.392 253.638  1.00  0.00           C
ATOM   1984  OD1 ASP A3732     220.608 268.304 253.054  1.00  0.00           O
ATOM   1985  OD2 ASP A3732     221.034 269.507 254.864  1.00  0.00           O
ATOM   1986  C   ASP A3732     220.976 271.602 250.409  1.00  0.00           C
ATOM   1987  O   ASP A3732     219.820 271.990 250.251  1.00  0.00           O
ATOM   1988  H   ASP A3732     223.327 270.451 251.970  1.00  0.00           H
ATOM   1989  HA  ASP A3732     220.678 269.588 250.956  1.00  0.00           H
ATOM   1990  HB2 ASP A3732     219.840 271.081 252.786  1.00  0.00           H
ATOM   1991  HB3 ASP A3732     221.517 271.408 253.233  1.00  0.00           H
ATOM   1992  N   ARG A3733     221.992 272.145 249.723  1.00  0.00           N
ATOM   1993  CA  ARG A3733     221.899 273.292 248.800  1.00  0.00           C
ATOM   1994  CB  ARG A3733     222.643 274.494 249.411  1.00  0.00           C
ATOM   1995  CG  ARG A3733     221.895 275.036 250.640  1.00  0.00           C
ATOM   1996  CD  ARG A3733     222.700 276.142 251.322  1.00  0.00           C
ATOM   1997  NE  ARG A3733     221.915 276.798 252.378  1.00  0.00           N
ATOM   1998  CZ  ARG A3733     222.069 276.704 253.682  1.00  0.00           C
ATOM   1999  NH1 ARG A3733     222.965 275.954 254.260  1.00  0.00           N
ATOM   2000  NH2 ARG A3733     221.333 277.452 254.440  1.00  0.00           N
ATOM   2001  C   ARG A3733     222.336 272.948 247.368  1.00  0.00           C
ATOM   2002  O   ARG A3733     222.572 273.845 246.564  1.00  0.00           O
ATOM   2003  H   ARG A3733     222.917 271.761 249.886  1.00  0.00           H
ATOM   2004  HA  ARG A3733     220.850 273.575 248.703  1.00  0.00           H
ATOM   2005  HB2 ARG A3733     223.654 274.196 249.691  1.00  0.00           H
ATOM   2006  HB3 ARG A3733     222.713 275.295 248.676  1.00  0.00           H
ATOM   2007  HG2 ARG A3733     220.929 275.432 250.321  1.00  0.00           H
ATOM   2008  HG3 ARG A3733     221.725 274.239 251.364  1.00  0.00           H
ATOM   2009  HD2 ARG A3733     223.614 275.710 251.730  1.00  0.00           H
ATOM   2010  HD3 ARG A3733     222.979 276.891 250.582  1.00  0.00           H
ATOM   2011  HE  ARG A3733     221.220 277.489 252.096  1.00  0.00           H
ATOM   2012 HH11 ARG A3733     223.602 275.388 253.707  1.00  0.00           H
ATOM   2013 HH12 ARG A3733     222.996 275.922 255.258  1.00  0.00           H
ATOM   2014 HH21 ARG A3733     220.717 278.089 253.930  1.00  0.00           H
ATOM   2015 HH22 ARG A3733     221.763 277.834 255.272  1.00  0.00           H
ATOM   2016  N   GLY A3734     222.312 271.663 247.011  1.00  0.00           N
ATOM   2017  CA  GLY A3734     222.473 271.170 245.635  1.00  0.00           C
ATOM   2018  C   GLY A3734     223.905 270.816 245.211  1.00  0.00           C
ATOM   2019  O   GLY A3734     224.178 270.650 244.021  1.00  0.00           O
ATOM   2020  H   GLY A3734     222.023 270.994 247.708  1.00  0.00           H
ATOM   2021  HA2 GLY A3734     221.868 270.274 245.542  1.00  0.00           H
ATOM   2022  HA3 GLY A3734     222.085 271.903 244.929  1.00  0.00           H
ATOM   2023  N   ALA A3735     224.867 270.862 246.141  1.00  0.00           N
ATOM   2024  CA  ALA A3735     226.285 270.696 245.815  1.00  0.00           C
ATOM   2025  CB  ALA A3735     227.118 271.165 247.009  1.00  0.00           C
ATOM   2026  C   ALA A3735     226.656 269.260 245.390  1.00  0.00           C
ATOM   2027  O   ALA A3735     227.547 269.089 244.562  1.00  0.00           O
ATOM   2028  H   ALA A3735     224.617 271.107 247.088  1.00  0.00           H
ATOM   2029  HA  ALA A3735     226.524 271.350 244.978  1.00  0.00           H
ATOM   2030  HB1 ALA A3735     226.985 272.234 247.161  1.00  0.00           H
ATOM   2031  HB2 ALA A3735     228.175 270.973 246.818  1.00  0.00           H
ATOM   2032  HB3 ALA A3735     226.807 270.637 247.907  1.00  0.00           H
ATOM   2033  N   ALA A3736     225.909 268.242 245.835  1.00  0.00           N
ATOM   2034  CA  ALA A3736     226.123 266.856 245.411  1.00  0.00           C
ATOM   2035  CB  ALA A3736     225.304 265.944 246.334  1.00  0.00           C
ATOM   2036  C   ALA A3736     225.752 266.658 243.930  1.00  0.00           C
ATOM   2037  O   ALA A3736     226.548 266.162 243.136  1.00  0.00           O
ATOM   2038  H   ALA A3736     225.086 268.445 246.381  1.00  0.00           H
ATOM   2039  HA  ALA A3736     227.181 266.608 245.521  1.00  0.00           H
ATOM   2040  HB1 ALA A3736     224.241 266.175 246.248  1.00  0.00           H
ATOM   2041  HB2 ALA A3736     225.464 264.903 246.054  1.00  0.00           H
ATOM   2042  HB3 ALA A3736     225.621 266.081 247.367  1.00  0.00           H
ATOM   2043  N   GLU A3737     224.633 267.245 243.508  1.00  0.00           N
ATOM   2044  CA  GLU A3737     224.204 267.267 242.113  1.00  0.00           C
ATOM   2045  CB  GLU A3737     222.755 267.773 242.008  1.00  0.00           C
ATOM   2046  CG  GLU A3737     221.755 267.093 242.960  1.00  0.00           C
ATOM   2047  CD  GLU A3737     221.534 267.915 244.240  1.00  0.00           C
ATOM   2048  OE1 GLU A3737     222.469 267.955 245.077  1.00  0.00           O
ATOM   2049  OE2 GLU A3737     220.579 268.723 244.224  1.00  0.00           O
ATOM   2050  C   GLU A3737     225.132 268.131 241.244  1.00  0.00           C
ATOM   2051  O   GLU A3737     225.388 267.776 240.095  1.00  0.00           O
ATOM   2052  H   GLU A3737     224.002 267.637 244.209  1.00  0.00           H
ATOM   2053  HA  GLU A3737     224.242 266.249 241.724  1.00  0.00           H
ATOM   2054  HB2 GLU A3737     222.729 268.852 242.167  1.00  0.00           H
ATOM   2055  HB3 GLU A3737     222.423 267.590 240.987  1.00  0.00           H
ATOM   2056  HG2 GLU A3737     222.092 266.082 243.202  1.00  0.00           H
ATOM   2057  HG3 GLU A3737     220.801 266.997 242.436  1.00  0.00           H
ATOM   2058  N   MET A3738     225.662 269.238 241.778  1.00  0.00           N
ATOM   2059  CA  MET A3738     226.650 270.097 241.108  1.00  0.00           C
ATOM   2060  CB  MET A3738     226.885 271.339 241.980  1.00  0.00           C
ATOM   2061  CG  MET A3738     227.906 272.339 241.425  1.00  0.00           C
ATOM   2062  SD  MET A3738     228.518 273.498 242.677  1.00  0.00           S
ATOM   2063  CE  MET A3738     229.684 272.429 243.567  1.00  0.00           C
ATOM   2064  C   MET A3738     227.977 269.368 240.827  1.00  0.00           C
ATOM   2065  O   MET A3738     228.520 269.512 239.729  1.00  0.00           O
ATOM   2066  H   MET A3738     225.369 269.489 242.718  1.00  0.00           H
ATOM   2067  HA  MET A3738     226.242 270.421 240.150  1.00  0.00           H
ATOM   2068  HB2 MET A3738     225.938 271.858 242.134  1.00  0.00           H
ATOM   2069  HB3 MET A3738     227.244 271.002 242.946  1.00  0.00           H
ATOM   2070  HG2 MET A3738     227.438 272.903 240.618  1.00  0.00           H
ATOM   2071  HG3 MET A3738     228.769 271.815 241.014  1.00  0.00           H
ATOM   2072  HE1 MET A3738     230.191 273.012 244.336  1.00  0.00           H
ATOM   2073  HE2 MET A3738     229.157 271.599 244.038  1.00  0.00           H
ATOM   2074  HE3 MET A3738     230.431 272.034 242.876  1.00  0.00           H
ATOM   2075  N   VAL A3739     228.433 268.514 241.751  1.00  0.00           N
ATOM   2076  CA  VAL A3739     229.612 267.647 241.571  1.00  0.00           C
ATOM   2077  CB  VAL A3739     229.969 266.949 242.908  1.00  0.00           C
ATOM   2078  CG1 VAL A3739     230.854 265.704 242.775  1.00  0.00           C
ATOM   2079  CG2 VAL A3739     230.689 267.935 243.838  1.00  0.00           C
ATOM   2080  C   VAL A3739     229.403 266.660 240.417  1.00  0.00           C
ATOM   2081  O   VAL A3739     230.148 266.706 239.436  1.00  0.00           O
ATOM   2082  H   VAL A3739     227.951 268.470 242.645  1.00  0.00           H
ATOM   2083  HA  VAL A3739     230.454 268.274 241.288  1.00  0.00           H
ATOM   2084  HB  VAL A3739     229.049 266.635 243.398  1.00  0.00           H
ATOM   2085 HG21 VAL A3739     230.091 268.833 243.980  1.00  0.00           H
ATOM   2086 HG22 VAL A3739     230.857 267.471 244.811  1.00  0.00           H
ATOM   2087 HG23 VAL A3739     231.656 268.214 243.416  1.00  0.00           H
ATOM   2088 HG11 VAL A3739     230.339 264.921 242.221  1.00  0.00           H
ATOM   2089 HG12 VAL A3739     231.091 265.314 243.765  1.00  0.00           H
ATOM   2090 HG13 VAL A3739     231.789 265.956 242.277  1.00  0.00           H
ATOM   2091  N   LEU A3740     228.246 265.986 240.373  1.00  0.00           N
ATOM   2092  CA  LEU A3740     227.879 265.097 239.258  1.00  0.00           C
ATOM   2093  CB  LEU A3740     226.543 264.400 239.557  1.00  0.00           C
ATOM   2094  CG  LEU A3740     226.503 263.512 240.811  1.00  0.00           C
ATOM   2095  CD1 LEU A3740     225.106 262.912 240.893  1.00  0.00           C
ATOM   2096  CD2 LEU A3740     227.510 262.369 240.760  1.00  0.00           C
ATOM   2097  C   LEU A3740     227.764 265.829 237.911  1.00  0.00           C
ATOM   2098  O   LEU A3740     228.228 265.325 236.886  1.00  0.00           O
ATOM   2099  H   LEU A3740     227.633 266.043 241.180  1.00  0.00           H
ATOM   2100  HA  LEU A3740     228.657 264.341 239.141  1.00  0.00           H
ATOM   2101  HB2 LEU A3740     226.293 263.782 238.693  1.00  0.00           H
ATOM   2102  HB3 LEU A3740     225.766 265.160 239.653  1.00  0.00           H
ATOM   2103  HG  LEU A3740     226.690 264.102 241.703  1.00  0.00           H
ATOM   2104 HD11 LEU A3740     225.082 262.155 241.667  1.00  0.00           H
ATOM   2105 HD12 LEU A3740     224.856 262.437 239.949  1.00  0.00           H
ATOM   2106 HD13 LEU A3740     224.379 263.690 241.121  1.00  0.00           H
ATOM   2107 HD21 LEU A3740     227.393 261.731 241.637  1.00  0.00           H
ATOM   2108 HD22 LEU A3740     228.523 262.766 240.772  1.00  0.00           H
ATOM   2109 HD23 LEU A3740     227.351 261.776 239.861  1.00  0.00           H
ATOM   2110  N   GLN A3741     227.166 267.026 237.906  1.00  0.00           N
ATOM   2111  CA  GLN A3741     227.036 267.863 236.708  1.00  0.00           C
ATOM   2112  CB  GLN A3741     226.189 269.111 237.010  1.00  0.00           C
ATOM   2113  CG  GLN A3741     224.707 268.770 237.196  1.00  0.00           C
ATOM   2114  CD  GLN A3741     223.964 269.801 238.036  1.00  0.00           C
ATOM   2115  OE1 GLN A3741     224.021 271.000 237.816  1.00  0.00           O
ATOM   2116  NE2 GLN A3741     223.168 269.378 238.990  1.00  0.00           N
ATOM   2117  C   GLN A3741     228.398 268.292 236.162  1.00  0.00           C
ATOM   2118  O   GLN A3741     228.594 268.269 234.950  1.00  0.00           O
ATOM   2119  H   GLN A3741     226.791 267.370 238.785  1.00  0.00           H
ATOM   2120  HA  GLN A3741     226.546 267.286 235.922  1.00  0.00           H
ATOM   2121  HB2 GLN A3741     226.572 269.587 237.913  1.00  0.00           H
ATOM   2122  HB3 GLN A3741     226.277 269.824 236.189  1.00  0.00           H
ATOM   2123  HG2 GLN A3741     224.231 268.695 236.220  1.00  0.00           H
ATOM   2124  HG3 GLN A3741     224.618 267.800 237.681  1.00  0.00           H
ATOM   2125 HE21 GLN A3741     223.305 268.425 239.292  1.00  0.00           H
ATOM   2126 HE22 GLN A3741     222.802 270.075 239.613  1.00  0.00           H
ATOM   2127  N   THR A3742     229.342 268.642 237.036  1.00  0.00           N
ATOM   2128  CA  THR A3742     230.661 269.151 236.631  1.00  0.00           C
ATOM   2129  CB  THR A3742     231.267 270.027 237.739  1.00  0.00           C
ATOM   2130  OG1 THR A3742     230.313 270.991 238.133  1.00  0.00           O
ATOM   2131  CG2 THR A3742     232.509 270.777 237.261  1.00  0.00           C
ATOM   2132  C   THR A3742     231.604 268.024 236.187  1.00  0.00           C
ATOM   2133  O   THR A3742     232.213 268.144 235.123  1.00  0.00           O
ATOM   2134  H   THR A3742     229.118 268.626 238.026  1.00  0.00           H
ATOM   2135  HA  THR A3742     230.523 269.799 235.768  1.00  0.00           H
ATOM   2136  HB  THR A3742     231.516 269.416 238.603  1.00  0.00           H
ATOM   2137  HG1 THR A3742     229.725 270.553 238.767  1.00  0.00           H
ATOM   2138 HG21 THR A3742     232.853 271.446 238.049  1.00  0.00           H
ATOM   2139 HG22 THR A3742     232.277 271.363 236.372  1.00  0.00           H
ATOM   2140 HG23 THR A3742     233.310 270.072 237.036  1.00  0.00           H
ATOM   2141  N   ILE A3743     231.480 266.830 236.789  1.00  0.00           N
ATOM   2142  CA  ILE A3743     232.119 265.595 236.294  1.00  0.00           C
ATOM   2143  CB  ILE A3743     231.962 264.434 237.309  1.00  0.00           C
ATOM   2144  CG1 ILE A3743     232.777 264.720 238.589  1.00  0.00           C
ATOM   2145  CG2 ILE A3743     232.413 263.084 236.715  1.00  0.00           C
ATOM   2146  CD1 ILE A3743     232.313 263.918 239.811  1.00  0.00           C
ATOM   2147  C   ILE A3743     231.583 265.217 234.906  1.00  0.00           C
ATOM   2148  O   ILE A3743     232.373 265.120 233.970  1.00  0.00           O
ATOM   2149  H   ILE A3743     230.935 266.777 237.645  1.00  0.00           H
ATOM   2150  HA  ILE A3743     233.187 265.787 236.176  1.00  0.00           H
ATOM   2151  HB  ILE A3743     230.907 264.359 237.575  1.00  0.00           H
ATOM   2152 HG12 ILE A3743     232.671 265.767 238.845  1.00  0.00           H
ATOM   2153 HG13 ILE A3743     233.837 264.531 238.410  1.00  0.00           H
ATOM   2154 HD11 ILE A3743     232.846 264.271 240.693  1.00  0.00           H
ATOM   2155 HD12 ILE A3743     231.244 264.064 239.969  1.00  0.00           H
ATOM   2156 HD13 ILE A3743     232.525 262.858 239.677  1.00  0.00           H
ATOM   2157 HG21 ILE A3743     231.763 262.788 235.892  1.00  0.00           H
ATOM   2158 HG22 ILE A3743     233.440 263.159 236.353  1.00  0.00           H
ATOM   2159 HG23 ILE A3743     232.367 262.299 237.469  1.00  0.00           H
ATOM   2160  N   SER A3744     230.258 265.186 234.706  1.00  0.00           N
ATOM   2161  CA  SER A3744     229.664 264.899 233.385  1.00  0.00           C
ATOM   2162  CB  SER A3744     228.144 264.740 233.523  1.00  0.00           C
ATOM   2163  OG  SER A3744     227.562 264.377 232.284  1.00  0.00           O
ATOM   2164  C   SER A3744     230.013 265.965 232.330  1.00  0.00           C
ATOM   2165  O   SER A3744     230.402 265.632 231.208  1.00  0.00           O
ATOM   2166  H   SER A3744     229.643 265.328 235.501  1.00  0.00           H
ATOM   2167  HA  SER A3744     230.069 263.951 233.028  1.00  0.00           H
ATOM   2168  HB2 SER A3744     227.933 263.965 234.258  1.00  0.00           H
ATOM   2169  HB3 SER A3744     227.706 265.678 233.869  1.00  0.00           H
ATOM   2170  HG  SER A3744     226.777 263.797 232.442  1.00  0.00           H
ATOM   2171  N   ALA A3745     230.095 267.240 232.732  1.00  0.00           N
ATOM   2172  CA  ALA A3745     230.491 268.341 231.857  1.00  0.00           C
ATOM   2173  CB  ALA A3745     230.240 269.676 232.568  1.00  0.00           C
ATOM   2174  C   ALA A3745     231.944 268.247 231.349  1.00  0.00           C
ATOM   2175  O   ALA A3745     232.173 268.658 230.209  1.00  0.00           O
ATOM   2176  H   ALA A3745     229.795 267.471 233.674  1.00  0.00           H
ATOM   2177  HA  ALA A3745     229.844 268.311 230.980  1.00  0.00           H
ATOM   2178  HB1 ALA A3745     230.491 270.500 231.900  1.00  0.00           H
ATOM   2179  HB2 ALA A3745     229.187 269.758 232.840  1.00  0.00           H
ATOM   2180  HB3 ALA A3745     230.855 269.745 233.464  1.00  0.00           H
ATOM   2181  N   SER A3746     232.853 267.573 232.072  1.00  0.00           N
ATOM   2182  CA  SER A3746     234.248 267.331 231.644  1.00  0.00           C
ATOM   2183  CB  SER A3746     235.038 266.581 232.728  1.00  0.00           C
ATOM   2184  OG  SER A3746     234.671 265.211 232.762  1.00  0.00           O
ATOM   2185  C   SER A3746     234.372 266.536 230.342  1.00  0.00           C
ATOM   2186  O   SER A3746     235.406 266.598 229.688  1.00  0.00           O
ATOM   2187  H   SER A3746     232.579 267.252 232.996  1.00  0.00           H
ATOM   2188  HA  SER A3746     234.746 268.283 231.483  1.00  0.00           H
ATOM   2189  HB2 SER A3746     236.103 266.648 232.496  1.00  0.00           H
ATOM   2190  HB3 SER A3746     234.866 267.040 233.703  1.00  0.00           H
ATOM   2191  HG  SER A3746     233.837 265.136 233.275  1.00  0.00           H
ATOM   2192  N   LYS A3747     233.388 265.681 230.022  1.00  0.00           N
ATOM   2193  CA  LYS A3747     233.461 264.659 228.955  1.00  0.00           C
ATOM   2194  CB  LYS A3747     233.485 265.313 227.551  1.00  0.00           C
ATOM   2195  CG  LYS A3747     232.500 266.470 227.313  1.00  0.00           C
ATOM   2196  CD  LYS A3747     231.059 266.112 227.705  1.00  0.00           C
ATOM   2197  CE  LYS A3747     230.042 267.214 227.404  1.00  0.00           C
ATOM   2198  NZ  LYS A3747     230.416 268.524 227.977  1.00  0.00           N
ATOM   2199  C   LYS A3747     234.611 263.641 229.103  1.00  0.00           C
ATOM   2200  O   LYS A3747     234.771 262.805 228.218  1.00  0.00           O
ATOM   2201  H   LYS A3747     232.591 265.657 230.648  1.00  0.00           H
ATOM   2202  HA  LYS A3747     232.555 264.059 229.026  1.00  0.00           H
ATOM   2203  HB2 LYS A3747     234.492 265.691 227.357  1.00  0.00           H
ATOM   2204  HB3 LYS A3747     233.287 264.538 226.809  1.00  0.00           H
ATOM   2205  HG2 LYS A3747     232.833 267.337 227.885  1.00  0.00           H
ATOM   2206  HG3 LYS A3747     232.528 266.738 226.255  1.00  0.00           H
ATOM   2207  HD2 LYS A3747     230.759 265.208 227.174  1.00  0.00           H
ATOM   2208  HD3 LYS A3747     231.016 265.903 228.771  1.00  0.00           H
ATOM   2209  HE2 LYS A3747     229.904 267.321 226.324  1.00  0.00           H
ATOM   2210  HE3 LYS A3747     229.077 266.911 227.818  1.00  0.00           H
ATOM   2211  HZ1 LYS A3747     229.564 269.079 228.082  1.00  0.00           H
ATOM   2212  HZ2 LYS A3747     230.905 268.447 228.863  1.00  0.00           H
ATOM   2213  HZ3 LYS A3747     230.984 269.053 227.326  1.00  0.00           H
ATOM   2214  N   GLY A3748     235.339 263.644 230.224  1.00  0.00           N
ATOM   2215  CA  GLY A3748     236.579 262.885 230.414  1.00  0.00           C
ATOM   2216  C   GLY A3748     237.870 263.667 230.120  1.00  0.00           C
ATOM   2217  O   GLY A3748     238.926 263.052 230.035  1.00  0.00           O
ATOM   2218  H   GLY A3748     235.120 264.341 230.927  1.00  0.00           H
ATOM   2219  HA2 GLY A3748     236.628 262.566 231.454  1.00  0.00           H
ATOM   2220  HA3 GLY A3748     236.575 261.993 229.787  1.00  0.00           H
ATOM   2221  N   GLU A3749     237.818 264.995 229.951  1.00  0.00           N
ATOM   2222  CA  GLU A3749     239.014 265.845 230.034  1.00  0.00           C
ATOM   2223  CB  GLU A3749     238.714 267.282 229.556  1.00  0.00           C
ATOM   2224  CG  GLU A3749     238.381 267.423 228.065  1.00  0.00           C
ATOM   2225  CD  GLU A3749     238.217 268.905 227.678  1.00  0.00           C
ATOM   2226  OE1 GLU A3749     237.291 269.582 228.196  1.00  0.00           O
ATOM   2227  OE2 GLU A3749     239.042 269.394 226.870  1.00  0.00           O
ATOM   2228  C   GLU A3749     239.542 265.897 231.481  1.00  0.00           C
ATOM   2229  O   GLU A3749     238.915 266.505 232.351  1.00  0.00           O
ATOM   2230  H   GLU A3749     236.923 265.468 229.981  1.00  0.00           H
ATOM   2231  HA  GLU A3749     239.799 265.429 229.401  1.00  0.00           H
ATOM   2232  HB2 GLU A3749     237.890 267.692 230.142  1.00  0.00           H
ATOM   2233  HB3 GLU A3749     239.599 267.889 229.752  1.00  0.00           H
ATOM   2234  HG2 GLU A3749     239.189 266.971 227.483  1.00  0.00           H
ATOM   2235  HG3 GLU A3749     237.465 266.876 227.835  1.00  0.00           H
ATOM   2236  N   THR A3750     240.720 265.320 231.729  1.00  0.00           N
ATOM   2237  CA  THR A3750     241.434 265.420 233.014  1.00  0.00           C
ATOM   2238  CB  THR A3750     242.647 264.472 233.038  1.00  0.00           C
ATOM   2239  OG1 THR A3750     242.259 263.188 232.612  1.00  0.00           O
ATOM   2240  CG2 THR A3750     243.239 264.318 234.434  1.00  0.00           C
ATOM   2241  C   THR A3750     241.897 266.855 233.297  1.00  0.00           C
ATOM   2242  O   THR A3750     242.288 267.582 232.381  1.00  0.00           O
ATOM   2243  H   THR A3750     241.121 264.705 231.036  1.00  0.00           H
ATOM   2244  HA  THR A3750     240.753 265.117 233.807  1.00  0.00           H
ATOM   2245  HB  THR A3750     243.418 264.841 232.360  1.00  0.00           H
ATOM   2246  HG1 THR A3750     243.015 262.602 232.731  1.00  0.00           H
ATOM   2247 HG21 THR A3750     243.930 263.474 234.461  1.00  0.00           H
ATOM   2248 HG22 THR A3750     243.802 265.211 234.706  1.00  0.00           H
ATOM   2249 HG23 THR A3750     242.449 264.157 235.163  1.00  0.00           H
ATOM   2250  N   GLY A3751     241.925 267.258 234.572  1.00  0.00           N
ATOM   2251  CA  GLY A3751     242.550 268.512 235.003  1.00  0.00           C
ATOM   2252  C   GLY A3751     242.013 269.064 236.331  1.00  0.00           C
ATOM   2253  O   GLY A3751     241.024 268.555 236.863  1.00  0.00           O
ATOM   2254  H   GLY A3751     241.639 266.609 235.292  1.00  0.00           H
ATOM   2255  HA2 GLY A3751     243.622 268.340 235.113  1.00  0.00           H
ATOM   2256  HA3 GLY A3751     242.406 269.271 234.234  1.00  0.00           H
ATOM   2257  N   PRO A3752     242.532 270.216 236.798  1.00  0.00           N
ATOM   2258  CA  PRO A3752     242.236 270.749 238.132  1.00  0.00           C
ATOM   2259  CD  PRO A3752     243.588 270.995 236.168  1.00  0.00           C
ATOM   2260  CB  PRO A3752     243.279 271.844 238.369  1.00  0.00           C
ATOM   2261  CG  PRO A3752     243.655 272.299 236.960  1.00  0.00           C
ATOM   2262  C   PRO A3752     240.799 271.265 238.330  1.00  0.00           C
ATOM   2263  O   PRO A3752     240.308 271.252 239.453  1.00  0.00           O
ATOM   2264  HA  PRO A3752     242.404 269.961 238.865  1.00  0.00           H
ATOM   2265  HD2 PRO A3752     243.367 271.202 235.120  1.00  0.00           H
ATOM   2266  HD3 PRO A3752     244.536 270.460 236.258  1.00  0.00           H
ATOM   2267  HB2 PRO A3752     242.888 272.661 238.970  1.00  0.00           H
ATOM   2268  HB3 PRO A3752     244.154 271.408 238.855  1.00  0.00           H
ATOM   2269  HG2 PRO A3752     244.650 272.742 236.928  1.00  0.00           H
ATOM   2270  HG3 PRO A3752     242.905 272.999 236.586  1.00  0.00           H
ATOM   2271  N   MET A3753     240.046 271.546 237.256  1.00  0.00           N
ATOM   2272  CA  MET A3753     238.587 271.755 237.345  1.00  0.00           C
ATOM   2273  CB  MET A3753     238.023 272.184 235.979  1.00  0.00           C
ATOM   2274  CG  MET A3753     238.388 273.617 235.576  1.00  0.00           C
ATOM   2275  SD  MET A3753     237.696 274.944 236.608  1.00  0.00           S
ATOM   2276  CE  MET A3753     235.915 274.646 236.429  1.00  0.00           C
ATOM   2277  C   MET A3753     237.842 270.490 237.805  1.00  0.00           C
ATOM   2278  O   MET A3753     236.796 270.579 238.451  1.00  0.00           O
ATOM   2279  H   MET A3753     240.476 271.486 236.348  1.00  0.00           H
ATOM   2280  HA  MET A3753     238.379 272.534 238.080  1.00  0.00           H
ATOM   2281  HB2 MET A3753     236.937 272.101 236.001  1.00  0.00           H
ATOM   2282  HB3 MET A3753     238.386 271.499 235.212  1.00  0.00           H
ATOM   2283  HG2 MET A3753     239.474 273.717 235.575  1.00  0.00           H
ATOM   2284  HG3 MET A3753     238.040 273.777 234.555  1.00  0.00           H
ATOM   2285  HE1 MET A3753     235.365 275.512 236.796  1.00  0.00           H
ATOM   2286  HE2 MET A3753     235.667 274.486 235.381  1.00  0.00           H
ATOM   2287  HE3 MET A3753     235.626 273.768 237.006  1.00  0.00           H
ATOM   2288  N   VAL A3754     238.344 269.311 237.425  1.00  0.00           N
ATOM   2289  CA  VAL A3754     237.799 268.013 237.835  1.00  0.00           C
ATOM   2290  CB  VAL A3754     238.014 266.934 236.753  1.00  0.00           C
ATOM   2291  CG1 VAL A3754     237.175 265.686 237.053  1.00  0.00           C
ATOM   2292  CG2 VAL A3754     237.600 267.423 235.358  1.00  0.00           C
ATOM   2293  C   VAL A3754     238.365 267.579 239.191  1.00  0.00           C
ATOM   2294  O   VAL A3754     237.566 267.178 240.026  1.00  0.00           O
ATOM   2295  H   VAL A3754     239.243 269.298 236.958  1.00  0.00           H
ATOM   2296  HA  VAL A3754     236.722 268.121 237.962  1.00  0.00           H
ATOM   2297  HB  VAL A3754     239.067 266.654 236.721  1.00  0.00           H
ATOM   2298 HG11 VAL A3754     237.388 264.917 236.312  1.00  0.00           H
ATOM   2299 HG12 VAL A3754     237.422 265.291 238.036  1.00  0.00           H
ATOM   2300 HG13 VAL A3754     236.113 265.929 237.030  1.00  0.00           H
ATOM   2301 HG21 VAL A3754     237.662 266.597 234.648  1.00  0.00           H
ATOM   2302 HG22 VAL A3754     238.281 268.201 235.014  1.00  0.00           H
ATOM   2303 HG23 VAL A3754     236.581 267.807 235.379  1.00  0.00           H
ATOM   2304  N   ALA A3755     239.624 267.908 239.512  1.00  0.00           N
ATOM   2305  CA  ALA A3755     240.208 267.687 240.847  1.00  0.00           C
ATOM   2306  CB  ALA A3755     241.699 268.057 240.821  1.00  0.00           C
ATOM   2307  C   ALA A3755     239.478 268.474 241.954  1.00  0.00           C
ATOM   2308  O   ALA A3755     238.814 267.880 242.793  1.00  0.00           O
ATOM   2309  H   ALA A3755     240.237 268.246 238.782  1.00  0.00           H
ATOM   2310  HA  ALA A3755     240.127 266.626 241.094  1.00  0.00           H
ATOM   2311  HB1 ALA A3755     242.179 267.667 241.721  1.00  0.00           H
ATOM   2312  HB2 ALA A3755     242.194 267.627 239.951  1.00  0.00           H
ATOM   2313  HB3 ALA A3755     241.825 269.138 240.812  1.00  0.00           H
ATOM   2314  N   ALA A3756     239.259 269.778 241.748  1.00  0.00           N
ATOM   2315  CA  ALA A3756     238.443 270.605 242.646  1.00  0.00           C
ATOM   2316  CB  ALA A3756     238.538 272.055 242.155  1.00  0.00           C
ATOM   2317  C   ALA A3756     236.969 270.140 242.747  1.00  0.00           C
ATOM   2318  O   ALA A3756     236.275 270.447 243.715  1.00  0.00           O
ATOM   2319  H   ALA A3756     239.763 270.242 241.002  1.00  0.00           H
ATOM   2320  HA  ALA A3756     238.871 270.557 243.650  1.00  0.00           H
ATOM   2321  HB1 ALA A3756     238.010 272.704 242.851  1.00  0.00           H
ATOM   2322  HB2 ALA A3756     238.101 272.148 241.160  1.00  0.00           H
ATOM   2323  HB3 ALA A3756     239.583 272.365 242.129  1.00  0.00           H
ATOM   2324  N   THR A3757     236.481 269.364 241.770  1.00  0.00           N
ATOM   2325  CA  THR A3757     235.161 268.719 241.829  1.00  0.00           C
ATOM   2326  CB  THR A3757     234.614 268.481 240.413  1.00  0.00           C
ATOM   2327  OG1 THR A3757     234.524 269.692 239.696  1.00  0.00           O
ATOM   2328  CG2 THR A3757     233.195 267.933 240.436  1.00  0.00           C
ATOM   2329  C   THR A3757     235.171 267.398 242.611  1.00  0.00           C
ATOM   2330  O   THR A3757     234.218 267.128 243.341  1.00  0.00           O
ATOM   2331  H   THR A3757     237.147 269.021 241.091  1.00  0.00           H
ATOM   2332  HA  THR A3757     234.471 269.385 242.346  1.00  0.00           H
ATOM   2333  HB  THR A3757     235.243 267.786 239.864  1.00  0.00           H
ATOM   2334  HG1 THR A3757     235.418 269.926 239.379  1.00  0.00           H
ATOM   2335 HG21 THR A3757     232.801 267.912 239.424  1.00  0.00           H
ATOM   2336 HG22 THR A3757     233.204 266.918 240.827  1.00  0.00           H
ATOM   2337 HG23 THR A3757     232.573 268.566 241.065  1.00  0.00           H
ATOM   2338  N   LEU A3758     236.187 266.553 242.424  1.00  0.00           N
ATOM   2339  CA  LEU A3758     236.321 265.241 243.066  1.00  0.00           C
ATOM   2340  CB  LEU A3758     237.219 264.341 242.201  1.00  0.00           C
ATOM   2341  CG  LEU A3758     236.610 263.891 240.864  1.00  0.00           C
ATOM   2342  CD1 LEU A3758     237.690 263.255 239.993  1.00  0.00           C
ATOM   2343  CD2 LEU A3758     235.516 262.840 241.043  1.00  0.00           C
ATOM   2344  C   LEU A3758     236.826 265.341 244.517  1.00  0.00           C
ATOM   2345  O   LEU A3758     236.105 264.839 245.376  1.00  0.00           O
ATOM   2346  H   LEU A3758     236.973 266.858 241.856  1.00  0.00           H
ATOM   2347  HA  LEU A3758     235.338 264.777 243.124  1.00  0.00           H
ATOM   2348  HB2 LEU A3758     238.131 264.895 241.986  1.00  0.00           H
ATOM   2349  HB3 LEU A3758     237.490 263.452 242.772  1.00  0.00           H
ATOM   2350  HG  LEU A3758     236.195 264.749 240.334  1.00  0.00           H
ATOM   2351 HD11 LEU A3758     238.507 263.962 239.881  1.00  0.00           H
ATOM   2352 HD12 LEU A3758     237.290 262.989 239.017  1.00  0.00           H
ATOM   2353 HD13 LEU A3758     238.091 262.370 240.484  1.00  0.00           H
ATOM   2354 HD21 LEU A3758     235.106 262.561 240.074  1.00  0.00           H
ATOM   2355 HD22 LEU A3758     234.720 263.227 241.676  1.00  0.00           H
ATOM   2356 HD23 LEU A3758     235.945 261.959 241.519  1.00  0.00           H
ATOM   2357  N   LYS A3759     237.690 266.322 244.829  1.00  0.00           N
ATOM   2358  CA  LYS A3759     238.009 266.755 246.206  1.00  0.00           C
ATOM   2359  CB  LYS A3759     239.017 267.917 246.189  1.00  0.00           C
ATOM   2360  CG  LYS A3759     240.465 267.515 245.867  1.00  0.00           C
ATOM   2361  CD  LYS A3759     241.420 268.701 246.093  1.00  0.00           C
ATOM   2362  CE  LYS A3759     241.576 269.017 247.591  1.00  0.00           C
ATOM   2363  NZ  LYS A3759     242.068 270.387 247.835  1.00  0.00           N
ATOM   2364  C   LYS A3759     236.773 267.223 246.970  1.00  0.00           C
ATOM   2365  O   LYS A3759     236.517 266.788 248.094  1.00  0.00           O
ATOM   2366  H   LYS A3759     238.314 266.620 244.080  1.00  0.00           H
ATOM   2367  HA  LYS A3759     238.437 265.911 246.749  1.00  0.00           H
ATOM   2368  HB2 LYS A3759     238.689 268.675 245.475  1.00  0.00           H
ATOM   2369  HB3 LYS A3759     238.995 268.373 247.178  1.00  0.00           H
ATOM   2370  HG2 LYS A3759     240.527 267.206 244.825  1.00  0.00           H
ATOM   2371  HG3 LYS A3759     240.769 266.679 246.498  1.00  0.00           H
ATOM   2372  HD2 LYS A3759     242.399 268.456 245.676  1.00  0.00           H
ATOM   2373  HD3 LYS A3759     241.031 269.573 245.564  1.00  0.00           H
ATOM   2374  HE2 LYS A3759     242.256 268.291 248.047  1.00  0.00           H
ATOM   2375  HE3 LYS A3759     240.613 268.918 248.093  1.00  0.00           H
ATOM   2376  HZ1 LYS A3759     243.022 270.492 247.540  1.00  0.00           H
ATOM   2377  HZ2 LYS A3759     241.478 271.085 247.376  1.00  0.00           H
ATOM   2378  HZ3 LYS A3759     242.055 270.552 248.851  1.00  0.00           H
ATOM   2379  N   LEU A3760     235.947 268.058 246.333  1.00  0.00           N
ATOM   2380  CA  LEU A3760     234.659 268.472 246.892  1.00  0.00           C
ATOM   2381  CB  LEU A3760     234.093 269.626 246.047  1.00  0.00           C
ATOM   2382  CG  LEU A3760     232.724 270.147 246.521  1.00  0.00           C
ATOM   2383  CD1 LEU A3760     232.759 270.679 247.956  1.00  0.00           C
ATOM   2384  CD2 LEU A3760     232.269 271.288 245.612  1.00  0.00           C
ATOM   2385  C   LEU A3760     233.683 267.289 247.013  1.00  0.00           C
ATOM   2386  O   LEU A3760     232.950 267.212 247.993  1.00  0.00           O
ATOM   2387  H   LEU A3760     236.223 268.386 245.418  1.00  0.00           H
ATOM   2388  HA  LEU A3760     234.842 268.842 247.901  1.00  0.00           H
ATOM   2389  HB2 LEU A3760     233.994 269.287 245.015  1.00  0.00           H
ATOM   2390  HB3 LEU A3760     234.809 270.449 246.063  1.00  0.00           H
ATOM   2391  HG  LEU A3760     231.982 269.351 246.457  1.00  0.00           H
ATOM   2392 HD11 LEU A3760     232.950 269.863 248.653  1.00  0.00           H
ATOM   2393 HD12 LEU A3760     233.550 271.422 248.053  1.00  0.00           H
ATOM   2394 HD13 LEU A3760     231.800 271.125 248.209  1.00  0.00           H
ATOM   2395 HD21 LEU A3760     231.291 271.640 245.933  1.00  0.00           H
ATOM   2396 HD22 LEU A3760     232.991 272.102 245.660  1.00  0.00           H
ATOM   2397 HD23 LEU A3760     232.209 270.928 244.585  1.00  0.00           H
ATOM   2398  N   GLY A3761     233.767 266.312 246.109  1.00  0.00           N
ATOM   2399  CA  GLY A3761     233.114 265.006 246.194  1.00  0.00           C
ATOM   2400  C   GLY A3761     233.546 264.166 247.406  1.00  0.00           C
ATOM   2401  O   GLY A3761     232.687 263.710 248.155  1.00  0.00           O
ATOM   2402  H   GLY A3761     234.427 266.437 245.349  1.00  0.00           H
ATOM   2403  HA2 GLY A3761     233.376 264.452 245.295  1.00  0.00           H
ATOM   2404  HA3 GLY A3761     232.035 265.136 246.209  1.00  0.00           H
ATOM   2405  N   ILE A3762     234.843 264.089 247.709  1.00  0.00           N
ATOM   2406  CA  ILE A3762     235.374 263.432 248.913  1.00  0.00           C
ATOM   2407  CB  ILE A3762     236.922 263.398 248.885  1.00  0.00           C
ATOM   2408  CG1 ILE A3762     237.405 262.460 247.759  1.00  0.00           C
ATOM   2409  CG2 ILE A3762     237.524 262.974 250.243  1.00  0.00           C
ATOM   2410  CD1 ILE A3762     238.911 262.549 247.505  1.00  0.00           C
ATOM   2411  C   ILE A3762     234.846 264.136 250.162  1.00  0.00           C
ATOM   2412  O   ILE A3762     234.150 263.520 250.966  1.00  0.00           O
ATOM   2413  H   ILE A3762     235.509 264.484 247.049  1.00  0.00           H
ATOM   2414  HA  ILE A3762     235.007 262.406 248.942  1.00  0.00           H
ATOM   2415  HB  ILE A3762     237.285 264.402 248.668  1.00  0.00           H
ATOM   2416 HG12 ILE A3762     237.142 261.430 247.996  1.00  0.00           H
ATOM   2417 HG13 ILE A3762     236.909 262.725 246.826  1.00  0.00           H
ATOM   2418 HD11 ILE A3762     239.139 261.975 246.612  1.00  0.00           H
ATOM   2419 HD12 ILE A3762     239.204 263.586 247.342  1.00  0.00           H
ATOM   2420 HD13 ILE A3762     239.475 262.134 248.338  1.00  0.00           H
ATOM   2421 HG21 ILE A3762     237.233 263.665 251.033  1.00  0.00           H
ATOM   2422 HG22 ILE A3762     237.203 261.969 250.504  1.00  0.00           H
ATOM   2423 HG23 ILE A3762     238.613 262.997 250.196  1.00  0.00           H
ATOM   2424  N   ALA A3763     235.008 265.459 250.243  1.00  0.00           N
ATOM   2425  CA  ALA A3763     234.585 266.251 251.394  1.00  0.00           C
ATOM   2426  CB  ALA A3763     235.055 267.689 251.163  1.00  0.00           C
ATOM   2427  C   ALA A3763     233.066 266.187 251.648  1.00  0.00           C
ATOM   2428  O   ALA A3763     232.635 266.064 252.800  1.00  0.00           O
ATOM   2429  H   ALA A3763     235.555 265.915 249.517  1.00  0.00           H
ATOM   2430  HA  ALA A3763     235.083 265.864 252.284  1.00  0.00           H
ATOM   2431  HB1 ALA A3763     234.767 268.311 252.009  1.00  0.00           H
ATOM   2432  HB2 ALA A3763     234.604 268.088 250.253  1.00  0.00           H
ATOM   2433  HB3 ALA A3763     236.141 267.710 251.063  1.00  0.00           H
ATOM   2434  N   ILE A3764     232.247 266.233 250.590  1.00  0.00           N
ATOM   2435  CA  ILE A3764     230.783 266.204 250.692  1.00  0.00           C
ATOM   2436  CB  ILE A3764     230.143 266.831 249.429  1.00  0.00           C
ATOM   2437  CG1 ILE A3764     228.731 267.361 249.721  1.00  0.00           C
ATOM   2438  CG2 ILE A3764     230.090 265.875 248.227  1.00  0.00           C
ATOM   2439  CD1 ILE A3764     228.122 268.065 248.501  1.00  0.00           C
ATOM   2440  C   ILE A3764     230.238 264.804 251.010  1.00  0.00           C
ATOM   2441  O   ILE A3764     229.237 264.721 251.716  1.00  0.00           O
ATOM   2442  H   ILE A3764     232.663 266.347 249.669  1.00  0.00           H
ATOM   2443  HA  ILE A3764     230.515 266.838 251.537  1.00  0.00           H
ATOM   2444  HB  ILE A3764     230.747 267.697 249.152  1.00  0.00           H
ATOM   2445 HG12 ILE A3764     228.790 268.077 250.542  1.00  0.00           H
ATOM   2446 HG13 ILE A3764     228.082 266.538 250.021  1.00  0.00           H
ATOM   2447 HD11 ILE A3764     228.850 268.742 248.053  1.00  0.00           H
ATOM   2448 HD12 ILE A3764     227.815 267.327 247.763  1.00  0.00           H
ATOM   2449 HD13 ILE A3764     227.251 268.635 248.807  1.00  0.00           H
ATOM   2450 HG21 ILE A3764     231.054 265.404 248.128  1.00  0.00           H
ATOM   2451 HG22 ILE A3764     229.903 266.423 247.305  1.00  0.00           H
ATOM   2452 HG23 ILE A3764     229.334 265.105 248.368  1.00  0.00           H
ATOM   2453  N   LEU A3765     230.883 263.726 250.540  1.00  0.00           N
ATOM   2454  CA  LEU A3765     230.486 262.334 250.810  1.00  0.00           C
ATOM   2455  CB  LEU A3765     231.014 261.412 249.689  1.00  0.00           C
ATOM   2456  CG  LEU A3765     230.337 261.559 248.316  1.00  0.00           C
ATOM   2457  CD1 LEU A3765     231.193 260.937 247.212  1.00  0.00           C
ATOM   2458  CD2 LEU A3765     228.993 260.829 248.294  1.00  0.00           C
ATOM   2459  C   LEU A3765     231.000 261.788 252.152  1.00  0.00           C
ATOM   2460  O   LEU A3765     230.402 260.841 252.655  1.00  0.00           O
ATOM   2461  H   LEU A3765     231.697 263.870 249.948  1.00  0.00           H
ATOM   2462  HA  LEU A3765     229.399 262.267 250.845  1.00  0.00           H
ATOM   2463  HB2 LEU A3765     232.086 261.586 249.584  1.00  0.00           H
ATOM   2464  HB3 LEU A3765     230.884 260.378 250.009  1.00  0.00           H
ATOM   2465  HG  LEU A3765     230.175 262.612 248.088  1.00  0.00           H
ATOM   2466 HD21 LEU A3765     228.467 261.048 247.367  1.00  0.00           H
ATOM   2467 HD22 LEU A3765     229.165 259.757 248.361  1.00  0.00           H
ATOM   2468 HD23 LEU A3765     228.391 261.134 249.143  1.00  0.00           H
ATOM   2469 HD11 LEU A3765     230.711 261.071 246.246  1.00  0.00           H
ATOM   2470 HD12 LEU A3765     232.172 261.411 247.185  1.00  0.00           H
ATOM   2471 HD13 LEU A3765     231.338 259.872 247.397  1.00  0.00           H
ATOM   2472  N   ASN A3766     232.162 262.267 252.620  1.00  0.00           N
ATOM   2473  CA  ASN A3766     233.102 261.508 253.458  1.00  0.00           C
ATOM   2474  CB  ASN A3766     234.203 262.445 254.008  1.00  0.00           C
ATOM   2475  CG  ASN A3766     235.573 261.785 254.017  1.00  0.00           C
ATOM   2476  OD1 ASN A3766     235.714 260.577 253.937  1.00  0.00           O
ATOM   2477  ND2 ASN A3766     236.633 262.557 254.062  1.00  0.00           N
ATOM   2478  C   ASN A3766     232.468 260.679 254.592  1.00  0.00           C
ATOM   2479  O   ASN A3766     231.652 261.186 255.367  1.00  0.00           O
ATOM   2480  H   ASN A3766     232.592 262.986 252.050  1.00  0.00           H
ATOM   2481  HA  ASN A3766     233.577 260.800 252.780  1.00  0.00           H
ATOM   2482  HB2 ASN A3766     234.270 263.347 253.406  1.00  0.00           H
ATOM   2483  HB3 ASN A3766     233.958 262.752 255.024  1.00  0.00           H
ATOM   2484 HD21 ASN A3766     236.551 263.553 254.122  1.00  0.00           H
ATOM   2485 HD22 ASN A3766     237.526 262.093 254.081  1.00  0.00           H
ATOM   2486  N   GLY A3767     232.965 259.452 254.762  1.00  0.00           N
ATOM   2487  CA  GLY A3767     232.360 258.426 255.610  1.00  0.00           C
ATOM   2488  C   GLY A3767     231.102 257.793 254.996  1.00  0.00           C
ATOM   2489  O   GLY A3767     230.857 257.845 253.791  1.00  0.00           O
ATOM   2490  H   GLY A3767     233.723 259.168 254.156  1.00  0.00           H
ATOM   2491  HA2 GLY A3767     233.088 257.636 255.791  1.00  0.00           H
ATOM   2492  HA3 GLY A3767     232.098 258.869 256.572  1.00  0.00           H
ATOM   2493  N   GLY A3768     230.285 257.157 255.837  1.00  0.00           N
ATOM   2494  CA  GLY A3768     229.091 256.409 255.423  1.00  0.00           C
ATOM   2495  C   GLY A3768     227.865 257.261 255.062  1.00  0.00           C
ATOM   2496  O   GLY A3768     226.755 256.882 255.439  1.00  0.00           O
ATOM   2497  H   GLY A3768     230.552 257.112 256.809  1.00  0.00           H
ATOM   2498  HA2 GLY A3768     228.807 255.730 256.228  1.00  0.00           H
ATOM   2499  HA3 GLY A3768     229.341 255.803 254.552  1.00  0.00           H
ATOM   2500  N   ASN A3769     228.025 258.476 254.514  1.00  0.00           N
ATOM   2501  CA  ASN A3769     226.901 259.403 254.330  1.00  0.00           C
ATOM   2502  CB  ASN A3769     227.382 260.859 254.218  1.00  0.00           C
ATOM   2503  CG  ASN A3769     226.231 261.828 254.463  1.00  0.00           C
ATOM   2504  OD1 ASN A3769     225.057 261.539 254.253  1.00  0.00           O
ATOM   2505  ND2 ASN A3769     226.501 262.976 255.029  1.00  0.00           N
ATOM   2506  C   ASN A3769     225.950 258.980 253.188  1.00  0.00           C
ATOM   2507  O   ASN A3769     225.864 259.612 252.128  1.00  0.00           O
ATOM   2508  H   ASN A3769     228.951 258.754 254.199  1.00  0.00           H
ATOM   2509  HA  ASN A3769     226.313 259.356 255.249  1.00  0.00           H
ATOM   2510  HB2 ASN A3769     227.809 261.046 253.234  1.00  0.00           H
ATOM   2511  HB3 ASN A3769     228.158 261.041 254.962  1.00  0.00           H
ATOM   2512 HD21 ASN A3769     227.468 263.204 255.266  1.00  0.00           H
ATOM   2513 HD22 ASN A3769     225.739 263.569 255.278  1.00  0.00           H
ATOM   2514  N   SER A3770     225.051 258.054 253.526  1.00  0.00           N
ATOM   2515  CA  SER A3770     224.010 257.550 252.627  1.00  0.00           C
ATOM   2516  CB  SER A3770     223.390 256.279 253.220  1.00  0.00           C
ATOM   2517  OG  SER A3770     222.594 255.594 252.273  1.00  0.00           O
ATOM   2518  C   SER A3770     222.959 258.607 252.241  1.00  0.00           C
ATOM   2519  O   SER A3770     222.375 258.512 251.166  1.00  0.00           O
ATOM   2520  H   SER A3770     225.259 257.521 254.366  1.00  0.00           H
ATOM   2521  HA  SER A3770     224.492 257.244 251.708  1.00  0.00           H
ATOM   2522  HB2 SER A3770     222.775 256.548 254.080  1.00  0.00           H
ATOM   2523  HB3 SER A3770     224.185 255.611 253.555  1.00  0.00           H
ATOM   2524  HG  SER A3770     223.163 255.012 251.735  1.00  0.00           H
ATOM   2525  N   THR A3771     222.883 259.753 252.937  1.00  0.00           N
ATOM   2526  CA  THR A3771     222.057 260.894 252.480  1.00  0.00           C
ATOM   2527  CB  THR A3771     221.828 261.937 253.588  1.00  0.00           C
ATOM   2528  OG1 THR A3771     221.331 261.319 254.752  1.00  0.00           O
ATOM   2529  CG2 THR A3771     220.782 262.983 253.196  1.00  0.00           C
ATOM   2530  C   THR A3771     222.665 261.584 251.255  1.00  0.00           C
ATOM   2531  O   THR A3771     221.954 261.870 250.289  1.00  0.00           O
ATOM   2532  H   THR A3771     223.556 259.903 253.678  1.00  0.00           H
ATOM   2533  HA  THR A3771     221.081 260.511 252.183  1.00  0.00           H
ATOM   2534  HB  THR A3771     222.763 262.445 253.822  1.00  0.00           H
ATOM   2535 HG21 THR A3771     220.655 263.689 254.016  1.00  0.00           H
ATOM   2536 HG22 THR A3771     221.107 263.528 252.313  1.00  0.00           H
ATOM   2537 HG23 THR A3771     219.831 262.493 252.989  1.00  0.00           H
ATOM   2538  HG1 THR A3771     222.041 260.787 255.121  1.00  0.00           H
ATOM   2539  N   VAL A3772     223.988 261.777 251.238  1.00  0.00           N
ATOM   2540  CA  VAL A3772     224.714 262.325 250.078  1.00  0.00           C
ATOM   2541  CB  VAL A3772     226.160 262.723 250.443  1.00  0.00           C
ATOM   2542  CG1 VAL A3772     226.843 263.435 249.265  1.00  0.00           C
ATOM   2543  CG2 VAL A3772     226.276 263.646 251.664  1.00  0.00           C
ATOM   2544  C   VAL A3772     224.738 261.305 248.939  1.00  0.00           C
ATOM   2545  O   VAL A3772     224.382 261.638 247.806  1.00  0.00           O
ATOM   2546  H   VAL A3772     224.533 261.455 252.034  1.00  0.00           H
ATOM   2547  HA  VAL A3772     224.190 263.208 249.721  1.00  0.00           H
ATOM   2548  HB  VAL A3772     226.715 261.813 250.669  1.00  0.00           H
ATOM   2549 HG21 VAL A3772     225.447 263.518 252.355  1.00  0.00           H
ATOM   2550 HG22 VAL A3772     226.332 264.691 251.367  1.00  0.00           H
ATOM   2551 HG23 VAL A3772     227.194 263.402 252.195  1.00  0.00           H
ATOM   2552 HG11 VAL A3772     226.860 262.797 248.382  1.00  0.00           H
ATOM   2553 HG12 VAL A3772     227.872 263.668 249.537  1.00  0.00           H
ATOM   2554 HG13 VAL A3772     226.318 264.359 249.026  1.00  0.00           H
ATOM   2555  N   GLN A3773     225.019 260.040 249.265  1.00  0.00           N
ATOM   2556  CA  GLN A3773     225.116 258.954 248.287  1.00  0.00           C
ATOM   2557  CB  GLN A3773     225.729 257.704 248.950  1.00  0.00           C
ATOM   2558  CG  GLN A3773     227.170 257.928 249.475  1.00  0.00           C
ATOM   2559  CD  GLN A3773     227.577 257.155 250.736  1.00  0.00           C
ATOM   2560  OE1 GLN A3773     226.789 256.514 251.413  1.00  0.00           O
ATOM   2561  NE2 GLN A3773     228.819 257.253 251.144  1.00  0.00           N
ATOM   2562  C   GLN A3773     223.756 258.660 247.622  1.00  0.00           C
ATOM   2563  O   GLN A3773     223.689 258.650 246.395  1.00  0.00           O
ATOM   2564  H   GLN A3773     225.280 259.841 250.227  1.00  0.00           H
ATOM   2565  HA  GLN A3773     225.795 259.269 247.493  1.00  0.00           H
ATOM   2566  HB2 GLN A3773     225.070 257.402 249.757  1.00  0.00           H
ATOM   2567  HB3 GLN A3773     225.750 256.891 248.222  1.00  0.00           H
ATOM   2568  HG2 GLN A3773     227.316 258.979 249.715  1.00  0.00           H
ATOM   2569  HG3 GLN A3773     227.867 257.683 248.676  1.00  0.00           H
ATOM   2570 HE21 GLN A3773     229.516 257.698 250.551  1.00  0.00           H
ATOM   2571 HE22 GLN A3773     229.088 256.851 252.023  1.00  0.00           H
ATOM   2572  N   GLN A3774     222.637 258.698 248.360  1.00  0.00           N
ATOM   2573  CA  GLN A3774     221.289 258.551 247.789  1.00  0.00           C
ATOM   2574  CB  GLN A3774     220.268 258.269 248.907  1.00  0.00           C
ATOM   2575  CG  GLN A3774     218.844 257.974 248.395  1.00  0.00           C
ATOM   2576  CD  GLN A3774     218.725 256.695 247.565  1.00  0.00           C
ATOM   2577  OE1 GLN A3774     219.568 255.814 247.567  1.00  0.00           O
ATOM   2578  NE2 GLN A3774     217.663 256.523 246.817  1.00  0.00           N
ATOM   2579  C   GLN A3774     220.856 259.757 246.938  1.00  0.00           C
ATOM   2580  O   GLN A3774     220.295 259.559 245.860  1.00  0.00           O
ATOM   2581  H   GLN A3774     222.720 258.715 249.372  1.00  0.00           H
ATOM   2582  HA  GLN A3774     221.307 257.681 247.134  1.00  0.00           H
ATOM   2583  HB2 GLN A3774     220.223 259.137 249.567  1.00  0.00           H
ATOM   2584  HB3 GLN A3774     220.608 257.414 249.494  1.00  0.00           H
ATOM   2585  HG2 GLN A3774     218.183 257.872 249.256  1.00  0.00           H
ATOM   2586  HG3 GLN A3774     218.478 258.816 247.807  1.00  0.00           H
ATOM   2587 HE21 GLN A3774     217.086 257.329 246.560  1.00  0.00           H
ATOM   2588 HE22 GLN A3774     217.709 255.765 246.170  1.00  0.00           H
ATOM   2589  N   LYS A3775     221.204 260.995 247.330  1.00  0.00           N
ATOM   2590  CA  LYS A3775     220.971 262.196 246.499  1.00  0.00           C
ATOM   2591  CB  LYS A3775     221.400 263.466 247.252  1.00  0.00           C
ATOM   2592  CG  LYS A3775     220.381 263.946 248.300  1.00  0.00           C
ATOM   2593  CD  LYS A3775     221.054 265.012 249.173  1.00  0.00           C
ATOM   2594  CE  LYS A3775     220.126 265.650 250.211  1.00  0.00           C
ATOM   2595  NZ  LYS A3775     220.893 266.611 251.036  1.00  0.00           N
ATOM   2596  C   LYS A3775     221.713 262.112 245.161  1.00  0.00           C
ATOM   2597  O   LYS A3775     221.116 262.377 244.117  1.00  0.00           O
ATOM   2598  H   LYS A3775     221.684 261.098 248.220  1.00  0.00           H
ATOM   2599  HA  LYS A3775     219.911 262.263 246.252  1.00  0.00           H
ATOM   2600  HB2 LYS A3775     222.362 263.282 247.732  1.00  0.00           H
ATOM   2601  HB3 LYS A3775     221.540 264.275 246.532  1.00  0.00           H
ATOM   2602  HG2 LYS A3775     219.512 264.370 247.795  1.00  0.00           H
ATOM   2603  HG3 LYS A3775     220.060 263.114 248.926  1.00  0.00           H
ATOM   2604  HD2 LYS A3775     221.461 265.797 248.531  1.00  0.00           H
ATOM   2605  HD3 LYS A3775     221.873 264.525 249.699  1.00  0.00           H
ATOM   2606  HE2 LYS A3775     219.308 266.161 249.697  1.00  0.00           H
ATOM   2607  HE3 LYS A3775     219.709 264.863 250.846  1.00  0.00           H
ATOM   2608  HZ1 LYS A3775     221.339 267.328 250.473  1.00  0.00           H
ATOM   2609  HZ2 LYS A3775     221.635 266.138 251.543  1.00  0.00           H
ATOM   2610  HZ3 LYS A3775     220.359 267.093 251.766  1.00  0.00           H
ATOM   2611  N   MET A3776     222.967 261.652 245.173  1.00  0.00           N
ATOM   2612  CA  MET A3776     223.722 261.381 243.945  1.00  0.00           C
ATOM   2613  CB  MET A3776     225.197 261.085 244.269  1.00  0.00           C
ATOM   2614  CG  MET A3776     225.968 262.332 244.717  1.00  0.00           C
ATOM   2615  SD  MET A3776     227.765 262.095 244.707  1.00  0.00           S
ATOM   2616  CE  MET A3776     228.327 263.691 245.356  1.00  0.00           C
ATOM   2617  C   MET A3776     223.118 260.225 243.131  1.00  0.00           C
ATOM   2618  O   MET A3776     222.950 260.345 241.916  1.00  0.00           O
ATOM   2619  H   MET A3776     223.394 261.438 246.070  1.00  0.00           H
ATOM   2620  HA  MET A3776     223.672 262.269 243.318  1.00  0.00           H
ATOM   2621  HB2 MET A3776     225.679 260.695 243.372  1.00  0.00           H
ATOM   2622  HB3 MET A3776     225.269 260.321 245.044  1.00  0.00           H
ATOM   2623  HG2 MET A3776     225.732 263.158 244.045  1.00  0.00           H
ATOM   2624  HG3 MET A3776     225.651 262.600 245.724  1.00  0.00           H
ATOM   2625  HE1 MET A3776     229.412 263.675 245.464  1.00  0.00           H
ATOM   2626  HE2 MET A3776     228.047 264.486 244.666  1.00  0.00           H
ATOM   2627  HE3 MET A3776     227.877 263.871 246.332  1.00  0.00           H
ATOM   2628  N   LEU A3777     222.699 259.147 243.795  1.00  0.00           N
ATOM   2629  CA  LEU A3777     222.155 257.958 243.148  1.00  0.00           C
ATOM   2630  CB  LEU A3777     222.016 256.845 244.199  1.00  0.00           C
ATOM   2631  CG  LEU A3777     221.578 255.481 243.646  1.00  0.00           C
ATOM   2632  CD1 LEU A3777     222.493 254.937 242.546  1.00  0.00           C
ATOM   2633  CD2 LEU A3777     221.535 254.468 244.790  1.00  0.00           C
ATOM   2634  C   LEU A3777     220.831 258.239 242.430  1.00  0.00           C
ATOM   2635  O   LEU A3777     220.727 257.963 241.238  1.00  0.00           O
ATOM   2636  H   LEU A3777     222.876 259.100 244.794  1.00  0.00           H
ATOM   2637  HA  LEU A3777     222.875 257.637 242.395  1.00  0.00           H
ATOM   2638  HB2 LEU A3777     222.969 256.724 244.707  1.00  0.00           H
ATOM   2639  HB3 LEU A3777     221.284 257.159 244.943  1.00  0.00           H
ATOM   2640  HG  LEU A3777     220.578 255.579 243.235  1.00  0.00           H
ATOM   2641 HD11 LEU A3777     222.410 255.552 241.652  1.00  0.00           H
ATOM   2642 HD12 LEU A3777     223.526 254.940 242.891  1.00  0.00           H
ATOM   2643 HD13 LEU A3777     222.211 253.914 242.294  1.00  0.00           H
ATOM   2644 HD21 LEU A3777     220.818 254.794 245.544  1.00  0.00           H
ATOM   2645 HD22 LEU A3777     221.250 253.484 244.429  1.00  0.00           H
ATOM   2646 HD23 LEU A3777     222.517 254.394 245.256  1.00  0.00           H
ATOM   2647  N   ASP A3778     219.867 258.888 243.088  1.00  0.00           N
ATOM   2648  CA  ASP A3778     218.564 259.213 242.490  1.00  0.00           C
ATOM   2649  CB  ASP A3778     217.531 259.553 243.575  1.00  0.00           C
ATOM   2650  CG  ASP A3778     217.060 258.332 244.371  1.00  0.00           C
ATOM   2651  OD1 ASP A3778     217.169 257.195 243.852  1.00  0.00           O
ATOM   2652  OD2 ASP A3778     216.399 258.544 245.413  1.00  0.00           O
ATOM   2653  C   ASP A3778     218.630 260.318 241.428  1.00  0.00           C
ATOM   2654  O   ASP A3778     217.968 260.185 240.392  1.00  0.00           O
ATOM   2655  H   ASP A3778     220.019 259.112 244.069  1.00  0.00           H
ATOM   2656  HA  ASP A3778     218.207 258.325 241.973  1.00  0.00           H
ATOM   2657  HB2 ASP A3778     217.950 260.300 244.252  1.00  0.00           H
ATOM   2658  HB3 ASP A3778     216.655 259.991 243.093  1.00  0.00           H
ATOM   2659  N   TYR A3779     219.594 261.246 241.531  1.00  0.00           N
ATOM   2660  CA  TYR A3779     219.954 262.127 240.415  1.00  0.00           C
ATOM   2661  CB  TYR A3779     221.067 263.108 240.834  1.00  0.00           C
ATOM   2662  CG  TYR A3779     221.566 264.013 239.715  1.00  0.00           C
ATOM   2663  CD1 TYR A3779     221.143 265.355 239.640  1.00  0.00           C
ATOM   2664  CD2 TYR A3779     222.447 263.507 238.739  1.00  0.00           C
ATOM   2665  CE1 TYR A3779     221.569 266.170 238.570  1.00  0.00           C
ATOM   2666  CE2 TYR A3779     222.857 264.306 237.658  1.00  0.00           C
ATOM   2667  CZ  TYR A3779     222.403 265.635 237.565  1.00  0.00           C
ATOM   2668  OH  TYR A3779     222.726 266.386 236.481  1.00  0.00           O
ATOM   2669  C   TYR A3779     220.356 261.305 239.180  1.00  0.00           C
ATOM   2670  O   TYR A3779     219.812 261.522 238.099  1.00  0.00           O
ATOM   2671  H   TYR A3779     220.152 261.279 242.379  1.00  0.00           H
ATOM   2672  HA  TYR A3779     219.074 262.710 240.141  1.00  0.00           H
ATOM   2673  HB2 TYR A3779     220.698 263.724 241.654  1.00  0.00           H
ATOM   2674  HB3 TYR A3779     221.917 262.545 241.215  1.00  0.00           H
ATOM   2675  HD1 TYR A3779     220.497 265.754 240.410  1.00  0.00           H
ATOM   2676  HD2 TYR A3779     222.797 262.488 238.807  1.00  0.00           H
ATOM   2677  HE1 TYR A3779     221.251 267.198 238.500  1.00  0.00           H
ATOM   2678  HE2 TYR A3779     223.504 263.891 236.898  1.00  0.00           H
ATOM   2679  HH  TYR A3779     223.359 265.927 235.922  1.00  0.00           H
ATOM   2680  N   LEU A3780     221.192 260.274 239.349  1.00  0.00           N
ATOM   2681  CA  LEU A3780     221.619 259.386 238.261  1.00  0.00           C
ATOM   2682  CB  LEU A3780     222.960 258.723 238.635  1.00  0.00           C
ATOM   2683  CG  LEU A3780     224.126 259.701 238.880  1.00  0.00           C
ATOM   2684  CD1 LEU A3780     225.288 258.979 239.560  1.00  0.00           C
ATOM   2685  CD2 LEU A3780     224.635 260.329 237.579  1.00  0.00           C
ATOM   2686  C   LEU A3780     220.558 258.337 237.861  1.00  0.00           C
ATOM   2687  O   LEU A3780     220.646 257.797 236.753  1.00  0.00           O
ATOM   2688  H   LEU A3780     221.572 260.114 240.279  1.00  0.00           H
ATOM   2689  HA  LEU A3780     221.782 259.997 237.372  1.00  0.00           H
ATOM   2690  HB2 LEU A3780     222.806 258.126 239.535  1.00  0.00           H
ATOM   2691  HB3 LEU A3780     223.252 258.055 237.827  1.00  0.00           H
ATOM   2692  HG  LEU A3780     223.799 260.499 239.536  1.00  0.00           H
ATOM   2693 HD21 LEU A3780     225.459 261.009 237.803  1.00  0.00           H
ATOM   2694 HD22 LEU A3780     223.841 260.894 237.094  1.00  0.00           H
ATOM   2695 HD23 LEU A3780     224.996 259.557 236.902  1.00  0.00           H
ATOM   2696 HD11 LEU A3780     224.952 258.558 240.509  1.00  0.00           H
ATOM   2697 HD12 LEU A3780     226.086 259.691 239.769  1.00  0.00           H
ATOM   2698 HD13 LEU A3780     225.675 258.187 238.923  1.00  0.00           H
ATOM   2699  N   LYS A3781     219.543 258.046 238.693  1.00  0.00           N
ATOM   2700  CA  LYS A3781     218.367 257.234 238.309  1.00  0.00           C
ATOM   2701  CB  LYS A3781     217.566 256.720 239.522  1.00  0.00           C
ATOM   2702  CG  LYS A3781     218.297 255.698 240.411  1.00  0.00           C
ATOM   2703  CD  LYS A3781     217.328 255.064 241.429  1.00  0.00           C
ATOM   2704  CE  LYS A3781     218.032 254.600 242.711  1.00  0.00           C
ATOM   2705  NZ  LYS A3781     218.991 253.494 242.486  1.00  0.00           N
ATOM   2706  C   LYS A3781     217.425 258.007 237.385  1.00  0.00           C
ATOM   2707  O   LYS A3781     216.944 257.423 236.415  1.00  0.00           O
ATOM   2708  H   LYS A3781     219.587 258.439 239.631  1.00  0.00           H
ATOM   2709  HA  LYS A3781     218.709 256.369 237.748  1.00  0.00           H
ATOM   2710  HB2 LYS A3781     217.247 257.566 240.130  1.00  0.00           H
ATOM   2711  HB3 LYS A3781     216.665 256.236 239.140  1.00  0.00           H
ATOM   2712  HG2 LYS A3781     219.093 256.202 240.949  1.00  0.00           H
ATOM   2713  HG3 LYS A3781     218.736 254.913 239.794  1.00  0.00           H
ATOM   2714  HD2 LYS A3781     216.591 255.812 241.728  1.00  0.00           H
ATOM   2715  HD3 LYS A3781     216.796 254.232 240.968  1.00  0.00           H
ATOM   2716  HE2 LYS A3781     217.280 254.300 243.446  1.00  0.00           H
ATOM   2717  HE3 LYS A3781     218.547 255.468 243.135  1.00  0.00           H
ATOM   2718  HZ1 LYS A3781     219.647 253.388 243.252  1.00  0.00           H
ATOM   2719  HZ2 LYS A3781     219.565 253.595 241.666  1.00  0.00           H
ATOM   2720  HZ3 LYS A3781     218.576 252.559 242.490  1.00  0.00           H
ATOM   2721  N   GLU A3782     217.152 259.281 237.676  1.00  0.00           N
ATOM   2722  CA  GLU A3782     216.301 260.154 236.853  1.00  0.00           C
ATOM   2723  CB  GLU A3782     215.767 261.322 237.711  1.00  0.00           C
ATOM   2724  CG  GLU A3782     214.813 262.281 236.959  1.00  0.00           C
ATOM   2725  CD  GLU A3782     214.962 263.754 237.384  1.00  0.00           C
ATOM   2726  OE1 GLU A3782     215.319 264.017 238.553  1.00  0.00           O
ATOM   2727  OE2 GLU A3782     215.040 264.643 236.501  1.00  0.00           O
ATOM   2728  C   GLU A3782     217.046 260.686 235.621  1.00  0.00           C
ATOM   2729  O   GLU A3782     216.621 260.476 234.482  1.00  0.00           O
ATOM   2730  H   GLU A3782     217.547 259.664 238.534  1.00  0.00           H
ATOM   2731  HA  GLU A3782     215.446 259.582 236.492  1.00  0.00           H
ATOM   2732  HB2 GLU A3782     215.245 260.921 238.581  1.00  0.00           H
ATOM   2733  HB3 GLU A3782     216.632 261.881 238.073  1.00  0.00           H
ATOM   2734  HG2 GLU A3782     214.985 262.217 235.884  1.00  0.00           H
ATOM   2735  HG3 GLU A3782     213.785 261.956 237.132  1.00  0.00           H
ATOM   2736  N   LYS A3783     218.150 261.408 235.842  1.00  0.00           N
ATOM   2737  CA  LYS A3783     218.859 262.199 234.828  1.00  0.00           C
ATOM   2738  CB  LYS A3783     219.498 263.454 235.455  1.00  0.00           C
ATOM   2739  CG  LYS A3783     218.510 264.215 236.356  1.00  0.00           C
ATOM   2740  CD  LYS A3783     218.824 265.712 236.440  1.00  0.00           C
ATOM   2741  CE  LYS A3783     218.275 266.371 237.714  1.00  0.00           C
ATOM   2742  NZ  LYS A3783     216.840 266.084 237.947  1.00  0.00           N
ATOM   2743  C   LYS A3783     219.851 261.331 234.058  1.00  0.00           C
ATOM   2744  O   LYS A3783     221.060 261.538 234.111  1.00  0.00           O
ATOM   2745  H   LYS A3783     218.499 261.464 236.798  1.00  0.00           H
ATOM   2746  HA  LYS A3783     218.125 262.543 234.099  1.00  0.00           H
ATOM   2747  HB2 LYS A3783     220.371 263.178 236.050  1.00  0.00           H
ATOM   2748  HB3 LYS A3783     219.831 264.104 234.643  1.00  0.00           H
ATOM   2749  HG2 LYS A3783     218.538 263.776 237.354  1.00  0.00           H
ATOM   2750  HG3 LYS A3783     217.503 264.106 235.954  1.00  0.00           H
ATOM   2751  HD2 LYS A3783     219.903 265.855 236.418  1.00  0.00           H
ATOM   2752  HD3 LYS A3783     218.407 266.207 235.561  1.00  0.00           H
ATOM   2753  HE2 LYS A3783     218.856 266.011 238.568  1.00  0.00           H
ATOM   2754  HE3 LYS A3783     218.434 267.449 237.631  1.00  0.00           H
ATOM   2755  HZ1 LYS A3783     216.391 266.712 238.590  1.00  0.00           H
ATOM   2756  HZ2 LYS A3783     216.684 265.150 238.340  1.00  0.00           H
ATOM   2757  HZ3 LYS A3783     216.283 265.986 237.096  1.00  0.00           H
ATOM   2758  N   LYS A3784     219.311 260.308 233.389  1.00  0.00           N
ATOM   2759  CA  LYS A3784     220.042 259.281 232.631  1.00  0.00           C
ATOM   2760  CB  LYS A3784     219.094 258.132 232.256  1.00  0.00           C
ATOM   2761  CG  LYS A3784     218.582 257.374 233.485  1.00  0.00           C
ATOM   2762  CD  LYS A3784     217.774 256.150 233.034  1.00  0.00           C
ATOM   2763  CE  LYS A3784     217.356 255.232 234.184  1.00  0.00           C
ATOM   2764  NZ  LYS A3784     218.532 254.671 234.882  1.00  0.00           N
ATOM   2765  C   LYS A3784     220.759 259.844 231.399  1.00  0.00           C
ATOM   2766  O   LYS A3784     220.377 259.575 230.260  1.00  0.00           O
ATOM   2767  H   LYS A3784     218.307 260.206 233.494  1.00  0.00           H
ATOM   2768  HA  LYS A3784     220.828 258.876 233.273  1.00  0.00           H
ATOM   2769  HB2 LYS A3784     219.641 257.433 231.621  1.00  0.00           H
ATOM   2770  HB3 LYS A3784     218.248 258.524 231.689  1.00  0.00           H
ATOM   2771  HG2 LYS A3784     219.434 257.062 234.090  1.00  0.00           H
ATOM   2772  HG3 LYS A3784     217.942 258.027 234.077  1.00  0.00           H
ATOM   2773  HD2 LYS A3784     216.877 256.495 232.519  1.00  0.00           H
ATOM   2774  HD3 LYS A3784     218.367 255.572 232.328  1.00  0.00           H
ATOM   2775  HE2 LYS A3784     216.766 254.417 233.761  1.00  0.00           H
ATOM   2776  HE3 LYS A3784     216.723 255.789 234.882  1.00  0.00           H
ATOM   2777  HZ1 LYS A3784     218.901 255.300 235.587  1.00  0.00           H
ATOM   2778  HZ2 LYS A3784     218.339 253.773 235.308  1.00  0.00           H
ATOM   2779  HZ3 LYS A3784     219.312 254.520 234.245  1.00  0.00           H
ATOM   2780  N   ASP A3785     221.850 260.562 231.640  1.00  0.00           N
ATOM   2781  CA  ASP A3785     222.962 260.620 230.697  1.00  0.00           C
ATOM   2782  CB  ASP A3785     223.895 261.813 231.049  1.00  0.00           C
ATOM   2783  CG  ASP A3785     224.827 261.691 232.276  1.00  0.00           C
ATOM   2784  OD1 ASP A3785     225.229 260.542 232.549  1.00  0.00           O
ATOM   2785  OD2 ASP A3785     225.595 262.661 232.456  1.00  0.00           O
ATOM   2786  C   ASP A3785     223.673 259.246 230.618  1.00  0.00           C
ATOM   2787  O   ASP A3785     223.288 258.270 231.271  1.00  0.00           O
ATOM   2788  H   ASP A3785     222.056 260.758 232.614  1.00  0.00           H
ATOM   2789  HA  ASP A3785     222.555 260.821 229.705  1.00  0.00           H
ATOM   2790  HB2 ASP A3785     224.526 262.001 230.178  1.00  0.00           H
ATOM   2791  HB3 ASP A3785     223.275 262.702 231.177  1.00  0.00           H
ATOM   2792  N   VAL A3786     224.747 259.180 229.831  1.00  0.00           N
ATOM   2793  CA  VAL A3786     225.890 258.306 230.167  1.00  0.00           C
ATOM   2794  CB  VAL A3786     225.951 257.018 229.307  1.00  0.00           C
ATOM   2795  CG1 VAL A3786     226.772 255.924 230.007  1.00  0.00           C
ATOM   2796  CG2 VAL A3786     224.571 256.404 229.033  1.00  0.00           C
ATOM   2797  C   VAL A3786     227.185 259.140 230.158  1.00  0.00           C
ATOM   2798  O   VAL A3786     228.233 258.690 229.709  1.00  0.00           O
ATOM   2799  H   VAL A3786     224.968 260.016 229.313  1.00  0.00           H
ATOM   2800  HA  VAL A3786     225.760 257.991 231.204  1.00  0.00           H
ATOM   2801  HB  VAL A3786     226.407 257.251 228.344  1.00  0.00           H
ATOM   2802 HG21 VAL A3786     224.677 255.474 228.484  1.00  0.00           H
ATOM   2803 HG22 VAL A3786     224.080 256.194 229.980  1.00  0.00           H
ATOM   2804 HG23 VAL A3786     223.957 257.088 228.446  1.00  0.00           H
ATOM   2805 HG11 VAL A3786     226.299 255.643 230.949  1.00  0.00           H
ATOM   2806 HG12 VAL A3786     227.781 256.272 230.212  1.00  0.00           H
ATOM   2807 HG13 VAL A3786     226.840 255.042 229.372  1.00  0.00           H
ATOM   2808  N   GLY A3787     227.050 260.442 230.417  1.00  0.00           N
ATOM   2809  CA  GLY A3787     228.132 261.422 230.421  1.00  0.00           C
ATOM   2810  C   GLY A3787     229.010 261.236 231.649  1.00  0.00           C
ATOM   2811  O   GLY A3787     230.109 260.720 231.488  1.00  0.00           O
ATOM   2812  H   GLY A3787     226.230 260.685 230.965  1.00  0.00           H
ATOM   2813  HA2 GLY A3787     227.714 262.429 230.445  1.00  0.00           H
ATOM   2814  HA3 GLY A3787     228.747 261.315 229.527  1.00  0.00           H
ATOM   2815  N   PHE A3788     228.388 261.247 232.835  1.00  0.00           N
ATOM   2816  CA  PHE A3788     229.047 261.013 234.128  1.00  0.00           C
ATOM   2817  CB  PHE A3788     227.959 261.012 235.215  1.00  0.00           C
ATOM   2818  CG  PHE A3788     228.466 260.668 236.601  1.00  0.00           C
ATOM   2819  CD1 PHE A3788     229.227 261.608 237.320  1.00  0.00           C
ATOM   2820  CD2 PHE A3788     228.203 259.404 237.163  1.00  0.00           C
ATOM   2821  CE1 PHE A3788     229.733 261.278 238.589  1.00  0.00           C
ATOM   2822  CE2 PHE A3788     228.689 259.086 238.443  1.00  0.00           C
ATOM   2823  CZ  PHE A3788     229.451 260.025 239.158  1.00  0.00           C
ATOM   2824  C   PHE A3788     229.865 259.708 234.172  1.00  0.00           C
ATOM   2825  O   PHE A3788     231.058 259.711 234.481  1.00  0.00           O
ATOM   2826  H   PHE A3788     227.412 261.538 232.850  1.00  0.00           H
ATOM   2827  HA  PHE A3788     229.735 261.835 234.329  1.00  0.00           H
ATOM   2828  HB2 PHE A3788     227.490 261.995 235.253  1.00  0.00           H
ATOM   2829  HB3 PHE A3788     227.182 260.297 234.939  1.00  0.00           H
ATOM   2830  HD1 PHE A3788     229.429 262.580 236.894  1.00  0.00           H
ATOM   2831  HD2 PHE A3788     227.628 258.674 236.616  1.00  0.00           H
ATOM   2832  HE1 PHE A3788     230.325 261.994 239.139  1.00  0.00           H
ATOM   2833  HE2 PHE A3788     228.486 258.116 238.877  1.00  0.00           H
ATOM   2834  HZ  PHE A3788     229.830 259.780 240.142  1.00  0.00           H
ATOM   2835  N   PHE A3789     229.267 258.611 233.703  1.00  0.00           N
ATOM   2836  CA  PHE A3789     229.901 257.292 233.694  1.00  0.00           C
ATOM   2837  CB  PHE A3789     228.813 256.221 233.534  1.00  0.00           C
ATOM   2838  CG  PHE A3789     227.747 256.263 234.614  1.00  0.00           C
ATOM   2839  CD1 PHE A3789     227.961 255.585 235.830  1.00  0.00           C
ATOM   2840  CD2 PHE A3789     226.559 256.998 234.422  1.00  0.00           C
ATOM   2841  CE1 PHE A3789     226.992 255.637 236.847  1.00  0.00           C
ATOM   2842  CE2 PHE A3789     225.591 257.051 235.441  1.00  0.00           C
ATOM   2843  CZ  PHE A3789     225.808 256.368 236.652  1.00  0.00           C
ATOM   2844  C   PHE A3789     230.999 257.145 232.627  1.00  0.00           C
ATOM   2845  O   PHE A3789     232.021 256.519 232.900  1.00  0.00           O
ATOM   2846  H   PHE A3789     228.293 258.685 233.458  1.00  0.00           H
ATOM   2847  HA  PHE A3789     230.383 257.136 234.662  1.00  0.00           H
ATOM   2848  HB2 PHE A3789     228.339 256.334 232.559  1.00  0.00           H
ATOM   2849  HB3 PHE A3789     229.287 255.240 233.560  1.00  0.00           H
ATOM   2850  HD1 PHE A3789     228.876 255.029 235.987  1.00  0.00           H
ATOM   2851  HD2 PHE A3789     226.387 257.533 233.500  1.00  0.00           H
ATOM   2852  HE1 PHE A3789     227.161 255.121 237.782  1.00  0.00           H
ATOM   2853  HE2 PHE A3789     224.688 257.628 235.295  1.00  0.00           H
ATOM   2854  HZ  PHE A3789     225.072 256.413 237.440  1.00  0.00           H
ATOM   2855  N   GLN A3790     230.855 257.764 231.446  1.00  0.00           N
ATOM   2856  CA  GLN A3790     231.919 257.764 230.430  1.00  0.00           C
ATOM   2857  CB  GLN A3790     231.351 258.019 229.024  1.00  0.00           C
ATOM   2858  CG  GLN A3790     230.584 256.794 228.485  1.00  0.00           C
ATOM   2859  CD  GLN A3790     229.843 257.070 227.177  1.00  0.00           C
ATOM   2860  OE1 GLN A3790     229.954 256.361 226.190  1.00  0.00           O
ATOM   2861  NE2 GLN A3790     229.034 258.101 227.110  1.00  0.00           N
ATOM   2862  C   GLN A3790     233.054 258.749 230.748  1.00  0.00           C
ATOM   2863  O   GLN A3790     234.202 258.413 230.473  1.00  0.00           O
ATOM   2864  H   GLN A3790     230.058 258.372 231.304  1.00  0.00           H
ATOM   2865  HA  GLN A3790     232.380 256.776 230.416  1.00  0.00           H
ATOM   2866  HB2 GLN A3790     230.713 258.902 229.055  1.00  0.00           H
ATOM   2867  HB3 GLN A3790     232.175 258.225 228.340  1.00  0.00           H
ATOM   2868  HG2 GLN A3790     229.851 256.477 229.224  1.00  0.00           H
ATOM   2869  HG3 GLN A3790     231.286 255.974 228.328  1.00  0.00           H
ATOM   2870 HE21 GLN A3790     228.847 258.612 227.968  1.00  0.00           H
ATOM   2871 HE22 GLN A3790     228.564 258.259 226.244  1.00  0.00           H
ATOM   2872  N   SER A3791     232.791 259.854 231.458  1.00  0.00           N
ATOM   2873  CA  SER A3791     233.853 260.690 232.029  1.00  0.00           C
ATOM   2874  CB  SER A3791     233.334 262.040 232.551  1.00  0.00           C
ATOM   2875  OG  SER A3791     232.144 261.945 233.308  1.00  0.00           O
ATOM   2876  C   SER A3791     234.640 259.938 233.102  1.00  0.00           C
ATOM   2877  O   SER A3791     235.846 259.809 232.939  1.00  0.00           O
ATOM   2878  H   SER A3791     231.828 260.109 231.656  1.00  0.00           H
ATOM   2879  HA  SER A3791     234.564 260.917 231.232  1.00  0.00           H
ATOM   2880  HB2 SER A3791     233.130 262.686 231.696  1.00  0.00           H
ATOM   2881  HB3 SER A3791     234.111 262.514 233.153  1.00  0.00           H
ATOM   2882  HG  SER A3791     232.210 261.244 233.970  1.00  0.00           H
ATOM   2883  N   LEU A3792     233.985 259.215 234.022  1.00  0.00           N
ATOM   2884  CA  LEU A3792     234.691 258.361 234.990  1.00  0.00           C
ATOM   2885  CB  LEU A3792     233.690 257.752 235.987  1.00  0.00           C
ATOM   2886  CG  LEU A3792     233.116 258.731 237.027  1.00  0.00           C
ATOM   2887  CD1 LEU A3792     232.011 258.012 237.801  1.00  0.00           C
ATOM   2888  CD2 LEU A3792     234.170 259.210 238.027  1.00  0.00           C
ATOM   2889  C   LEU A3792     235.520 257.254 234.312  1.00  0.00           C
ATOM   2890  O   LEU A3792     236.689 257.086 234.650  1.00  0.00           O
ATOM   2891  H   LEU A3792     232.974 259.261 234.066  1.00  0.00           H
ATOM   2892  HA  LEU A3792     235.407 258.973 235.538  1.00  0.00           H
ATOM   2893  HB2 LEU A3792     232.869 257.305 235.425  1.00  0.00           H
ATOM   2894  HB3 LEU A3792     234.190 256.953 236.533  1.00  0.00           H
ATOM   2895  HG  LEU A3792     232.688 259.600 236.529  1.00  0.00           H
ATOM   2896 HD21 LEU A3792     233.707 259.848 238.780  1.00  0.00           H
ATOM   2897 HD22 LEU A3792     234.638 258.360 238.525  1.00  0.00           H
ATOM   2898 HD23 LEU A3792     234.938 259.794 237.522  1.00  0.00           H
ATOM   2899 HD11 LEU A3792     231.665 258.648 238.612  1.00  0.00           H
ATOM   2900 HD12 LEU A3792     231.175 257.800 237.135  1.00  0.00           H
ATOM   2901 HD13 LEU A3792     232.388 257.082 238.223  1.00  0.00           H
ATOM   2902  N   ALA A3793     234.988 256.599 233.274  1.00  0.00           N
ATOM   2903  CA  ALA A3793     235.729 255.604 232.493  1.00  0.00           C
ATOM   2904  CB  ALA A3793     234.755 254.921 231.528  1.00  0.00           C
ATOM   2905  C   ALA A3793     236.948 256.193 231.754  1.00  0.00           C
ATOM   2906  O   ALA A3793     238.032 255.613 231.802  1.00  0.00           O
ATOM   2907  H   ALA A3793     234.015 256.761 233.047  1.00  0.00           H
ATOM   2908  HA  ALA A3793     236.113 254.840 233.167  1.00  0.00           H
ATOM   2909  HB1 ALA A3793     235.273 254.118 231.002  1.00  0.00           H
ATOM   2910  HB2 ALA A3793     233.921 254.496 232.089  1.00  0.00           H
ATOM   2911  HB3 ALA A3793     234.379 255.641 230.803  1.00  0.00           H
ATOM   2912  N   GLY A3794     236.813 257.381 231.154  1.00  0.00           N
ATOM   2913  CA  GLY A3794     237.913 258.082 230.485  1.00  0.00           C
ATOM   2914  C   GLY A3794     238.998 258.570 231.449  1.00  0.00           C
ATOM   2915  O   GLY A3794     240.183 258.373 231.182  1.00  0.00           O
ATOM   2916  H   GLY A3794     235.902 257.827 231.166  1.00  0.00           H
ATOM   2917  HA2 GLY A3794     238.374 257.422 229.750  1.00  0.00           H
ATOM   2918  HA3 GLY A3794     237.509 258.953 229.969  1.00  0.00           H
ATOM   2919  N   LEU A3795     238.602 259.033 232.637  1.00  0.00           N
ATOM   2920  CA  LEU A3795     239.511 259.475 233.696  1.00  0.00           C
ATOM   2921  CB  LEU A3795     238.720 260.305 234.726  1.00  0.00           C
ATOM   2922  CG  LEU A3795     238.117 261.613 234.160  1.00  0.00           C
ATOM   2923  CD1 LEU A3795     237.082 262.177 235.135  1.00  0.00           C
ATOM   2924  CD2 LEU A3795     239.165 262.674 233.839  1.00  0.00           C
ATOM   2925  C   LEU A3795     240.261 258.293 234.337  1.00  0.00           C
ATOM   2926  O   LEU A3795     241.486 258.290 234.308  1.00  0.00           O
ATOM   2927  H   LEU A3795     237.606 259.140 232.797  1.00  0.00           H
ATOM   2928  HA  LEU A3795     240.274 260.121 233.256  1.00  0.00           H
ATOM   2929  HB2 LEU A3795     239.376 260.558 235.558  1.00  0.00           H
ATOM   2930  HB3 LEU A3795     237.914 259.683 235.119  1.00  0.00           H
ATOM   2931  HG  LEU A3795     237.605 261.413 233.226  1.00  0.00           H
ATOM   2932 HD11 LEU A3795     236.276 261.457 235.267  1.00  0.00           H
ATOM   2933 HD12 LEU A3795     236.666 263.103 234.737  1.00  0.00           H
ATOM   2934 HD13 LEU A3795     237.542 262.369 236.103  1.00  0.00           H
ATOM   2935 HD21 LEU A3795     238.682 263.611 233.561  1.00  0.00           H
ATOM   2936 HD22 LEU A3795     239.823 262.842 234.685  1.00  0.00           H
ATOM   2937 HD23 LEU A3795     239.768 262.345 232.992  1.00  0.00           H
ATOM   2938  N   MET A3796     239.596 257.162 234.613  1.00  0.00           N
ATOM   2939  CA  MET A3796     240.281 255.920 235.026  1.00  0.00           C
ATOM   2940  CB  MET A3796     239.261 254.840 235.415  1.00  0.00           C
ATOM   2941  CG  MET A3796     238.569 255.139 236.750  1.00  0.00           C
ATOM   2942  SD  MET A3796     237.384 253.863 237.258  1.00  0.00           S
ATOM   2943  CE  MET A3796     236.021 254.298 236.163  1.00  0.00           C
ATOM   2944  C   MET A3796     241.225 255.368 233.941  1.00  0.00           C
ATOM   2945  O   MET A3796     242.276 254.808 234.254  1.00  0.00           O
ATOM   2946  H   MET A3796     238.582 257.166 234.559  1.00  0.00           H
ATOM   2947  HA  MET A3796     240.894 256.130 235.904  1.00  0.00           H
ATOM   2948  HB2 MET A3796     239.781 253.886 235.520  1.00  0.00           H
ATOM   2949  HB3 MET A3796     238.522 254.739 234.621  1.00  0.00           H
ATOM   2950  HG2 MET A3796     239.333 255.223 237.522  1.00  0.00           H
ATOM   2951  HG3 MET A3796     238.050 256.095 236.689  1.00  0.00           H
ATOM   2952  HE1 MET A3796     236.378 254.328 235.139  1.00  0.00           H
ATOM   2953  HE2 MET A3796     235.236 253.552 236.238  1.00  0.00           H
ATOM   2954  HE3 MET A3796     235.635 255.274 236.447  1.00  0.00           H
ATOM   2955  N   GLN A3797     240.918 255.585 232.659  1.00  0.00           N
ATOM   2956  CA  GLN A3797     241.771 255.187 231.534  1.00  0.00           C
ATOM   2957  CB  GLN A3797     240.875 254.981 230.298  1.00  0.00           C
ATOM   2958  CG  GLN A3797     241.612 254.369 229.092  1.00  0.00           C
ATOM   2959  CD  GLN A3797     240.699 253.545 228.189  1.00  0.00           C
ATOM   2960  OE1 GLN A3797     240.459 253.860 227.034  1.00  0.00           O
ATOM   2961  NE2 GLN A3797     240.150 252.450 228.671  1.00  0.00           N
ATOM   2962  C   GLN A3797     242.960 256.137 231.261  1.00  0.00           C
ATOM   2963  O   GLN A3797     243.869 255.746 230.531  1.00  0.00           O
ATOM   2964  H   GLN A3797     240.023 256.015 232.449  1.00  0.00           H
ATOM   2965  HA  GLN A3797     242.208 254.219 231.776  1.00  0.00           H
ATOM   2966  HB2 GLN A3797     240.430 255.931 229.999  1.00  0.00           H
ATOM   2967  HB3 GLN A3797     240.066 254.311 230.591  1.00  0.00           H
ATOM   2968  HG2 GLN A3797     242.081 255.164 228.511  1.00  0.00           H
ATOM   2969  HG3 GLN A3797     242.395 253.703 229.454  1.00  0.00           H
ATOM   2970 HE21 GLN A3797     240.311 252.172 229.624  1.00  0.00           H
ATOM   2971 HE22 GLN A3797     239.552 251.934 228.055  1.00  0.00           H
ATOM   2972  N   SER A3798     243.008 257.331 231.867  1.00  0.00           N
ATOM   2973  CA  SER A3798     244.003 258.376 231.536  1.00  0.00           C
ATOM   2974  CB  SER A3798     243.394 259.376 230.550  1.00  0.00           C
ATOM   2975  OG  SER A3798     242.288 260.048 231.115  1.00  0.00           O
ATOM   2976  C   SER A3798     244.634 259.114 232.727  1.00  0.00           C
ATOM   2977  O   SER A3798     245.593 259.855 232.523  1.00  0.00           O
ATOM   2978  H   SER A3798     242.234 257.599 232.465  1.00  0.00           H
ATOM   2979  HA  SER A3798     244.844 257.906 231.028  1.00  0.00           H
ATOM   2980  HB2 SER A3798     243.074 258.848 229.651  1.00  0.00           H
ATOM   2981  HB3 SER A3798     244.151 260.110 230.270  1.00  0.00           H
ATOM   2982  HG  SER A3798     241.531 259.435 231.148  1.00  0.00           H
ATOM   2983  N   CYS A3799     244.216 258.813 233.959  1.00  0.00           N
ATOM   2984  CA  CYS A3799     244.945 259.135 235.187  1.00  0.00           C
ATOM   2985  CB  CYS A3799     244.017 258.910 236.393  1.00  0.00           C
ATOM   2986  SG  CYS A3799     243.501 257.174 236.515  1.00  0.00           S
ATOM   2987  C   CYS A3799     246.279 258.358 235.297  1.00  0.00           C
ATOM   2988  O   CYS A3799     246.595 257.485 234.481  1.00  0.00           O
ATOM   2989  H   CYS A3799     243.391 258.243 234.056  1.00  0.00           H
ATOM   2990  HA  CYS A3799     245.204 260.196 235.161  1.00  0.00           H
ATOM   2991  HB2 CYS A3799     243.134 259.544 236.299  1.00  0.00           H
ATOM   2992  HB3 CYS A3799     244.533 259.191 237.309  1.00  0.00           H
ATOM   2993  HG  CYS A3799     242.577 257.251 235.548  1.00  0.00           H
ATOM   2994  N   SER A3800     247.129 258.800 236.224  1.00  0.00           N
ATOM   2995  CA  SER A3800     248.576 258.579 236.203  1.00  0.00           C
ATOM   2996  CB  SER A3800     249.214 259.473 237.266  1.00  0.00           C
ATOM   2997  OG  SER A3800     250.621 259.486 237.136  1.00  0.00           O
ATOM   2998  C   SER A3800     248.990 257.114 236.392  1.00  0.00           C
ATOM   2999  O   SER A3800     248.497 256.432 237.285  1.00  0.00           O
ATOM   3000  H   SER A3800     246.764 259.404 236.953  1.00  0.00           H
ATOM   3001  HA  SER A3800     248.943 258.910 235.231  1.00  0.00           H
ATOM   3002  HB2 SER A3800     248.842 260.486 237.132  1.00  0.00           H
ATOM   3003  HB3 SER A3800     248.937 259.127 238.263  1.00  0.00           H
ATOM   3004  HG  SER A3800     250.956 258.726 237.633  1.00  0.00           H
ATOM   3005  N   VAL A3801     250.036 256.689 235.678  1.00  0.00           N
ATOM   3006  CA  VAL A3801     250.725 255.384 235.786  1.00  0.00           C
ATOM   3007  CB  VAL A3801     250.139 254.364 234.778  1.00  0.00           C
ATOM   3008  CG1 VAL A3801     250.860 253.012 234.809  1.00  0.00           C
ATOM   3009  CG2 VAL A3801     248.650 254.079 235.030  1.00  0.00           C
ATOM   3010  C   VAL A3801     252.226 255.618 235.545  1.00  0.00           C
ATOM   3011  O   VAL A3801     252.571 256.594 234.877  1.00  0.00           O
ATOM   3012  H   VAL A3801     250.466 257.351 235.046  1.00  0.00           H
ATOM   3013  HA  VAL A3801     250.599 254.989 236.794  1.00  0.00           H
ATOM   3014  HB  VAL A3801     250.237 254.772 233.771  1.00  0.00           H
ATOM   3015 HG21 VAL A3801     248.064 254.985 234.882  1.00  0.00           H
ATOM   3016 HG22 VAL A3801     248.508 253.724 236.053  1.00  0.00           H
ATOM   3017 HG23 VAL A3801     248.287 253.324 234.336  1.00  0.00           H
ATOM   3018 HG11 VAL A3801     251.895 253.123 234.485  1.00  0.00           H
ATOM   3019 HG12 VAL A3801     250.836 252.597 235.817  1.00  0.00           H
ATOM   3020 HG13 VAL A3801     250.382 252.310 234.127  1.00  0.00           H
ATOM   3021  N   LEU A3802     253.120 254.823 236.151  1.00  0.00           N
ATOM   3022  CA  LEU A3802     254.570 255.063 236.076  1.00  0.00           C
ATOM   3023  CB  LEU A3802     255.349 254.088 236.987  1.00  0.00           C
ATOM   3024  CG  LEU A3802     255.129 254.255 238.501  1.00  0.00           C
ATOM   3025  CD1 LEU A3802     255.568 252.994 239.247  1.00  0.00           C
ATOM   3026  CD2 LEU A3802     255.940 255.433 239.042  1.00  0.00           C
ATOM   3027  C   LEU A3802     255.097 254.964 234.632  1.00  0.00           C
ATOM   3028  O   LEU A3802     254.966 253.920 233.992  1.00  0.00           O
ATOM   3029  H   LEU A3802     252.802 254.005 236.652  1.00  0.00           H
ATOM   3030  HA  LEU A3802     254.753 256.077 236.424  1.00  0.00           H
ATOM   3031  HB2 LEU A3802     256.416 254.190 236.782  1.00  0.00           H
ATOM   3032  HB3 LEU A3802     255.074 253.076 236.712  1.00  0.00           H
ATOM   3033  HG  LEU A3802     254.071 254.415 238.703  1.00  0.00           H
ATOM   3034 HD21 LEU A3802     255.703 256.335 238.482  1.00  0.00           H
ATOM   3035 HD22 LEU A3802     257.007 255.231 238.948  1.00  0.00           H
ATOM   3036 HD23 LEU A3802     255.700 255.594 240.094  1.00  0.00           H
ATOM   3037 HD11 LEU A3802     255.424 253.131 240.319  1.00  0.00           H
ATOM   3038 HD12 LEU A3802     254.968 252.145 238.919  1.00  0.00           H
ATOM   3039 HD13 LEU A3802     256.619 252.787 239.050  1.00  0.00           H
ATOM   3040  N   ASP A3803     255.899 255.948 234.214  1.00  0.00           N
ATOM   3041  CA  ASP A3803     256.818 255.827 233.075  1.00  0.00           C
ATOM   3042  CB  ASP A3803     256.645 257.027 232.112  1.00  0.00           C
ATOM   3043  CG  ASP A3803     257.547 256.994 230.862  1.00  0.00           C
ATOM   3044  OD1 ASP A3803     257.573 257.988 230.090  1.00  0.00           O
ATOM   3045  OD2 ASP A3803     258.425 256.111 230.754  1.00  0.00           O
ATOM   3046  C   ASP A3803     258.250 255.636 233.607  1.00  0.00           C
ATOM   3047  O   ASP A3803     258.966 256.599 233.896  1.00  0.00           O
ATOM   3048  H   ASP A3803     255.994 256.758 234.822  1.00  0.00           H
ATOM   3049  HA  ASP A3803     256.566 254.934 232.501  1.00  0.00           H
ATOM   3050  HB2 ASP A3803     255.607 257.047 231.775  1.00  0.00           H
ATOM   3051  HB3 ASP A3803     256.826 257.950 232.662  1.00  0.00           H
ATOM   3052  N   LEU A3804     258.727 254.387 233.668  1.00  0.00           N
ATOM   3053  CA  LEU A3804     260.113 254.093 234.061  1.00  0.00           C
ATOM   3054  CB  LEU A3804     260.313 252.565 234.142  1.00  0.00           C
ATOM   3055  CG  LEU A3804     261.760 252.140 234.479  1.00  0.00           C
ATOM   3056  CD1 LEU A3804     262.182 252.580 235.883  1.00  0.00           C
ATOM   3057  CD2 LEU A3804     261.923 250.632 234.378  1.00  0.00           C
ATOM   3058  C   LEU A3804     261.136 254.738 233.107  1.00  0.00           C
ATOM   3059  O   LEU A3804     262.212 255.157 233.533  1.00  0.00           O
ATOM   3060  H   LEU A3804     258.097 253.615 233.484  1.00  0.00           H
ATOM   3061  HA  LEU A3804     260.278 254.518 235.052  1.00  0.00           H
ATOM   3062  HB2 LEU A3804     259.637 252.152 234.893  1.00  0.00           H
ATOM   3063  HB3 LEU A3804     260.044 252.128 233.179  1.00  0.00           H
ATOM   3064  HG  LEU A3804     262.448 252.574 233.756  1.00  0.00           H
ATOM   3065 HD21 LEU A3804     261.642 250.295 233.380  1.00  0.00           H
ATOM   3066 HD22 LEU A3804     261.281 250.137 235.103  1.00  0.00           H
ATOM   3067 HD23 LEU A3804     262.957 250.347 234.551  1.00  0.00           H
ATOM   3068 HD11 LEU A3804     263.202 252.253 236.072  1.00  0.00           H
ATOM   3069 HD12 LEU A3804     262.151 253.664 235.964  1.00  0.00           H
ATOM   3070 HD13 LEU A3804     261.519 252.139 236.626  1.00  0.00           H
ATOM   3071  N   ASN A3805     260.788 254.936 231.832  1.00  0.00           N
ATOM   3072  CA  ASN A3805     261.646 255.684 230.918  1.00  0.00           C
ATOM   3073  CB  ASN A3805     261.316 255.355 229.445  1.00  0.00           C
ATOM   3074  CG  ASN A3805     261.751 253.976 228.969  1.00  0.00           C
ATOM   3075  OD1 ASN A3805     262.335 253.845 227.905  1.00  0.00           O
ATOM   3076  ND2 ASN A3805     261.547 252.929 229.734  1.00  0.00           N
ATOM   3077  C   ASN A3805     261.607 257.197 231.207  1.00  0.00           C
ATOM   3078  O   ASN A3805     262.564 257.881 230.855  1.00  0.00           O
ATOM   3079  H   ASN A3805     259.807 254.826 231.582  1.00  0.00           H
ATOM   3080  HA  ASN A3805     262.676 255.373 231.092  1.00  0.00           H
ATOM   3081  HB2 ASN A3805     261.825 256.076 228.809  1.00  0.00           H
ATOM   3082  HB3 ASN A3805     260.246 255.441 229.272  1.00  0.00           H
ATOM   3083 HD21 ASN A3805     261.053 253.024 230.607  1.00  0.00           H
ATOM   3084 HD22 ASN A3805     261.830 252.027 229.397  1.00  0.00           H
ATOM   3085  N   ALA A3806     260.563 257.755 231.833  1.00  0.00           N
ATOM   3086  CA  ALA A3806     260.573 259.131 232.343  1.00  0.00           C
ATOM   3087  CB  ALA A3806     259.172 259.606 232.725  1.00  0.00           C
ATOM   3088  C   ALA A3806     261.514 259.287 233.536  1.00  0.00           C
ATOM   3089  O   ALA A3806     262.294 260.241 233.556  1.00  0.00           O
ATOM   3090  H   ALA A3806     259.785 257.155 232.099  1.00  0.00           H
ATOM   3091  HA  ALA A3806     260.938 259.790 231.566  1.00  0.00           H
ATOM   3092  HB1 ALA A3806     259.214 260.647 233.042  1.00  0.00           H
ATOM   3093  HB2 ALA A3806     258.479 259.518 231.899  1.00  0.00           H
ATOM   3094  HB3 ALA A3806     258.792 259.015 233.549  1.00  0.00           H
ATOM   3095  N   PHE A3807     261.608 258.259 234.382  1.00  0.00           N
ATOM   3096  CA  PHE A3807     262.613 258.203 235.444  1.00  0.00           C
ATOM   3097  CB  PHE A3807     262.236 257.053 236.390  1.00  0.00           C
ATOM   3098  CG  PHE A3807     262.833 257.073 237.781  1.00  0.00           C
ATOM   3099  CD1 PHE A3807     263.291 258.261 238.390  1.00  0.00           C
ATOM   3100  CD2 PHE A3807     262.862 255.873 238.512  1.00  0.00           C
ATOM   3101  CE1 PHE A3807     263.844 258.228 239.678  1.00  0.00           C
ATOM   3102  CE2 PHE A3807     263.366 255.857 239.820  1.00  0.00           C
ATOM   3103  CZ  PHE A3807     263.897 257.022 240.390  1.00  0.00           C
ATOM   3104  C   PHE A3807     264.039 258.058 234.880  1.00  0.00           C
ATOM   3105  O   PHE A3807     264.911 258.864 235.192  1.00  0.00           O
ATOM   3106  H   PHE A3807     260.945 257.498 234.298  1.00  0.00           H
ATOM   3107  HA  PHE A3807     262.558 259.148 235.982  1.00  0.00           H
ATOM   3108  HB2 PHE A3807     262.512 256.116 235.913  1.00  0.00           H
ATOM   3109  HB3 PHE A3807     261.158 257.042 236.513  1.00  0.00           H
ATOM   3110  HD1 PHE A3807     263.270 259.213 237.882  1.00  0.00           H
ATOM   3111  HD2 PHE A3807     262.479 254.962 238.079  1.00  0.00           H
ATOM   3112  HE1 PHE A3807     264.260 259.135 240.100  1.00  0.00           H
ATOM   3113  HE2 PHE A3807     263.351 254.945 240.392  1.00  0.00           H
ATOM   3114  HZ  PHE A3807     264.348 256.996 241.373  1.00  0.00           H
ATOM   3115  N   GLU A3808     264.221 257.256 233.824  1.00  0.00           N
ATOM   3116  CA  GLU A3808     265.496 257.173 233.086  1.00  0.00           C
ATOM   3117  CB  GLU A3808     265.381 256.000 232.090  1.00  0.00           C
ATOM   3118  CG  GLU A3808     266.724 255.460 231.554  1.00  0.00           C
ATOM   3119  CD  GLU A3808     267.051 255.808 230.101  1.00  0.00           C
ATOM   3120  OE1 GLU A3808     266.802 256.975 229.716  1.00  0.00           O
ATOM   3121  OE2 GLU A3808     268.039 255.215 229.602  1.00  0.00           O
ATOM   3122  C   GLU A3808     265.881 258.507 232.396  1.00  0.00           C
ATOM   3123  O   GLU A3808     267.019 258.965 232.519  1.00  0.00           O
ATOM   3124  H   GLU A3808     263.495 256.584 233.613  1.00  0.00           H
ATOM   3125  HA  GLU A3808     266.280 256.956 233.809  1.00  0.00           H
ATOM   3126  HB2 GLU A3808     264.874 255.167 232.581  1.00  0.00           H
ATOM   3127  HB3 GLU A3808     264.751 256.297 231.260  1.00  0.00           H
ATOM   3128  HG2 GLU A3808     266.732 254.372 231.648  1.00  0.00           H
ATOM   3129  HG3 GLU A3808     267.533 255.827 232.180  1.00  0.00           H
ATOM   3130  N   ARG A3809     264.885 259.248 231.887  1.00  0.00           N
ATOM   3131  CA  ARG A3809     265.006 260.630 231.384  1.00  0.00           C
ATOM   3132  CB  ARG A3809     263.710 261.017 230.634  1.00  0.00           C
ATOM   3133  CG  ARG A3809     263.718 260.689 229.126  1.00  0.00           C
ATOM   3134  CD  ARG A3809     262.491 259.949 228.545  1.00  0.00           C
ATOM   3135  NE  ARG A3809     261.168 260.453 228.990  1.00  0.00           N
ATOM   3136  CZ  ARG A3809     260.042 259.747 229.065  1.00  0.00           C
ATOM   3137  NH1 ARG A3809     259.970 258.479 228.796  1.00  0.00           N
ATOM   3138  NH2 ARG A3809     258.929 260.281 229.464  1.00  0.00           N
ATOM   3139  C   ARG A3809     265.351 261.660 232.476  1.00  0.00           C
ATOM   3140  O   ARG A3809     266.111 262.577 232.168  1.00  0.00           O
ATOM   3141  H   ARG A3809     263.961 258.820 231.887  1.00  0.00           H
ATOM   3142  HA  ARG A3809     265.849 260.674 230.695  1.00  0.00           H
ATOM   3143  HB2 ARG A3809     263.551 262.091 230.736  1.00  0.00           H
ATOM   3144  HB3 ARG A3809     262.868 260.528 231.112  1.00  0.00           H
ATOM   3145  HG2 ARG A3809     263.834 261.631 228.589  1.00  0.00           H
ATOM   3146  HG3 ARG A3809     264.598 260.085 228.897  1.00  0.00           H
ATOM   3147  HD2 ARG A3809     262.539 260.022 227.458  1.00  0.00           H
ATOM   3148  HD3 ARG A3809     262.588 258.893 228.780  1.00  0.00           H
ATOM   3149  HE  ARG A3809     261.120 261.396 229.330  1.00  0.00           H
ATOM   3150 HH11 ARG A3809     260.816 257.952 228.752  1.00  0.00           H
ATOM   3151 HH12 ARG A3809     259.120 258.007 229.141  1.00  0.00           H
ATOM   3152 HH21 ARG A3809     258.897 261.172 229.915  1.00  0.00           H
ATOM   3153 HH22 ARG A3809     258.187 259.600 229.683  1.00  0.00           H
ATOM   3154  N   GLN A3810     264.842 261.524 233.704  1.00  0.00           N
ATOM   3155  CA  GLN A3810     265.186 262.373 234.856  1.00  0.00           C
ATOM   3156  CB  GLN A3810     264.157 262.170 235.993  1.00  0.00           C
ATOM   3157  CG  GLN A3810     264.603 262.825 237.315  1.00  0.00           C
ATOM   3158  CD  GLN A3810     263.609 262.712 238.469  1.00  0.00           C
ATOM   3159  OE1 GLN A3810     262.433 262.409 238.309  1.00  0.00           O
ATOM   3160  NE2 GLN A3810     264.039 263.073 239.656  1.00  0.00           N
ATOM   3161  C   GLN A3810     266.620 262.108 235.338  1.00  0.00           C
ATOM   3162  O   GLN A3810     267.470 262.997 235.278  1.00  0.00           O
ATOM   3163  H   GLN A3810     264.205 260.749 233.870  1.00  0.00           H
ATOM   3164  HA  GLN A3810     265.142 263.421 234.556  1.00  0.00           H
ATOM   3165  HB2 GLN A3810     264.016 261.105 236.173  1.00  0.00           H
ATOM   3166  HB3 GLN A3810     263.201 262.593 235.682  1.00  0.00           H
ATOM   3167  HG2 GLN A3810     265.520 262.347 237.655  1.00  0.00           H
ATOM   3168  HG3 GLN A3810     264.814 263.881 237.150  1.00  0.00           H
ATOM   3169 HE21 GLN A3810     265.042 263.286 239.753  1.00  0.00           H
ATOM   3170 HE22 GLN A3810     263.435 262.941 240.448  1.00  0.00           H
ATOM   3171  N   ASN A3811     266.938 260.855 235.658  1.00  0.00           N
ATOM   3172  CA  ASN A3811     268.146 260.502 236.413  1.00  0.00           C
ATOM   3173  CB  ASN A3811     268.013 259.039 236.887  1.00  0.00           C
ATOM   3174  CG  ASN A3811     266.772 258.777 237.739  1.00  0.00           C
ATOM   3175  OD1 ASN A3811     265.933 259.630 237.950  1.00  0.00           O
ATOM   3176  ND2 ASN A3811     266.492 257.532 238.047  1.00  0.00           N
ATOM   3177  C   ASN A3811     269.426 260.748 235.592  1.00  0.00           C
ATOM   3178  O   ASN A3811     270.446 261.227 236.097  1.00  0.00           O
ATOM   3179  H   ASN A3811     266.164 260.196 235.717  1.00  0.00           H
ATOM   3180  HA  ASN A3811     268.192 261.125 237.307  1.00  0.00           H
ATOM   3181  HB2 ASN A3811     267.979 258.379 236.022  1.00  0.00           H
ATOM   3182  HB3 ASN A3811     268.883 258.787 237.492  1.00  0.00           H
ATOM   3183 HD21 ASN A3811     267.107 256.777 237.824  1.00  0.00           H
ATOM   3184 HD22 ASN A3811     265.622 257.420 238.554  1.00  0.00           H
ATOM   3185  N   LYS A3812     269.334 260.581 234.265  1.00  0.00           N
ATOM   3186  CA  LYS A3812     270.406 260.904 233.307  1.00  0.00           C
ATOM   3187  CB  LYS A3812     270.211 260.038 232.056  1.00  0.00           C
ATOM   3188  CG  LYS A3812     270.523 258.555 232.325  1.00  0.00           C
ATOM   3189  CD  LYS A3812     269.890 257.639 231.276  1.00  0.00           C
ATOM   3190  CE  LYS A3812     270.254 258.024 229.830  1.00  0.00           C
ATOM   3191  NZ  LYS A3812     269.300 257.396 228.896  1.00  0.00           N
ATOM   3192  C   LYS A3812     270.509 262.396 232.952  1.00  0.00           C
ATOM   3193  O   LYS A3812     271.424 262.756 232.210  1.00  0.00           O
ATOM   3194  H   LYS A3812     268.449 260.230 233.909  1.00  0.00           H
ATOM   3195  HA  LYS A3812     271.363 260.656 233.768  1.00  0.00           H
ATOM   3196  HB2 LYS A3812     270.885 260.379 231.269  1.00  0.00           H
ATOM   3197  HB3 LYS A3812     269.183 260.156 231.708  1.00  0.00           H
ATOM   3198  HG2 LYS A3812     271.604 258.414 232.312  1.00  0.00           H
ATOM   3199  HG3 LYS A3812     270.145 258.257 233.306  1.00  0.00           H
ATOM   3200  HD2 LYS A3812     270.201 256.614 231.493  1.00  0.00           H
ATOM   3201  HD3 LYS A3812     268.807 257.690 231.395  1.00  0.00           H
ATOM   3202  HE2 LYS A3812     271.285 257.722 229.618  1.00  0.00           H
ATOM   3203  HE3 LYS A3812     270.162 259.107 229.712  1.00  0.00           H
ATOM   3204  HZ1 LYS A3812     269.435 257.584 227.922  1.00  0.00           H
ATOM   3205  HZ2 LYS A3812     268.339 257.643 229.160  1.00  0.00           H
ATOM   3206  HZ3 LYS A3812     269.195 256.389 229.061  1.00  0.00           H
ATOM   3207  N   ALA A3813     269.595 263.244 233.426  1.00  0.00           N
ATOM   3208  CA  ALA A3813     269.675 264.703 233.328  1.00  0.00           C
ATOM   3209  CB  ALA A3813     268.305 265.251 232.901  1.00  0.00           C
ATOM   3210  C   ALA A3813     270.169 265.343 234.639  1.00  0.00           C
ATOM   3211  O   ALA A3813     271.199 266.018 234.628  1.00  0.00           O
ATOM   3212  H   ALA A3813     268.860 262.871 234.018  1.00  0.00           H
ATOM   3213  HA  ALA A3813     270.396 264.971 232.556  1.00  0.00           H
ATOM   3214  HB1 ALA A3813     268.364 266.333 232.779  1.00  0.00           H
ATOM   3215  HB2 ALA A3813     267.999 264.796 231.959  1.00  0.00           H
ATOM   3216  HB3 ALA A3813     267.554 265.027 233.659  1.00  0.00           H
ATOM   3217  N   GLU A3814     269.571 264.992 235.783  1.00  0.00           N
ATOM   3218  CA  GLU A3814     269.957 265.519 237.105  1.00  0.00           C
ATOM   3219  CB  GLU A3814     268.907 265.121 238.158  1.00  0.00           C
ATOM   3220  CG  GLU A3814     268.996 263.640 238.552  1.00  0.00           C
ATOM   3221  CD  GLU A3814     267.798 263.108 239.352  1.00  0.00           C
ATOM   3222  OE1 GLU A3814     266.761 263.807 239.445  1.00  0.00           O
ATOM   3223  OE2 GLU A3814     267.864 261.903 239.665  1.00  0.00           O
ATOM   3224  C   GLU A3814     271.383 265.103 237.522  1.00  0.00           C
ATOM   3225  O   GLU A3814     272.142 265.954 237.988  1.00  0.00           O
ATOM   3226  H   GLU A3814     268.756 264.382 235.741  1.00  0.00           H
ATOM   3227  HA  GLU A3814     269.947 266.608 237.050  1.00  0.00           H
ATOM   3228  HB2 GLU A3814     267.920 265.341 237.750  1.00  0.00           H
ATOM   3229  HB3 GLU A3814     269.054 265.730 239.051  1.00  0.00           H
ATOM   3230  HG2 GLU A3814     269.092 263.054 237.639  1.00  0.00           H
ATOM   3231  HG3 GLU A3814     269.906 263.487 239.137  1.00  0.00           H
ATOM   3232  N   GLY A3815     271.863 263.949 237.030  1.00  0.00           N
ATOM   3233  CA  GLY A3815     273.258 263.497 237.146  1.00  0.00           C
ATOM   3234  C   GLY A3815     274.316 264.397 236.479  1.00  0.00           C
ATOM   3235  O   GLY A3815     275.514 264.182 236.673  1.00  0.00           O
ATOM   3236  H   GLY A3815     271.184 263.289 236.662  1.00  0.00           H
ATOM   3237  HA2 GLY A3815     273.506 263.416 238.204  1.00  0.00           H
ATOM   3238  HA3 GLY A3815     273.333 262.504 236.703  1.00  0.00           H
ATOM   3239  N   LEU A3816     273.905 265.440 235.748  1.00  0.00           N
ATOM   3240  CA  LEU A3816     274.750 266.575 235.357  1.00  0.00           C
ATOM   3241  CB  LEU A3816     275.471 266.287 234.022  1.00  0.00           C
ATOM   3242  CG  LEU A3816     274.596 266.279 232.750  1.00  0.00           C
ATOM   3243  CD1 LEU A3816     275.493 266.496 231.526  1.00  0.00           C
ATOM   3244  CD2 LEU A3816     273.869 264.951 232.532  1.00  0.00           C
ATOM   3245  C   LEU A3816     274.018 267.938 235.390  1.00  0.00           C
ATOM   3246  O   LEU A3816     274.528 268.917 234.844  1.00  0.00           O
ATOM   3247  H   LEU A3816     272.901 265.537 235.617  1.00  0.00           H
ATOM   3248  HA  LEU A3816     275.524 266.655 236.118  1.00  0.00           H
ATOM   3249  HB2 LEU A3816     276.001 265.336 234.101  1.00  0.00           H
ATOM   3250  HB3 LEU A3816     276.229 267.063 233.910  1.00  0.00           H
ATOM   3251  HG  LEU A3816     273.869 267.089 232.785  1.00  0.00           H
ATOM   3252 HD11 LEU A3816     275.991 267.461 231.611  1.00  0.00           H
ATOM   3253 HD12 LEU A3816     276.235 265.700 231.466  1.00  0.00           H
ATOM   3254 HD13 LEU A3816     274.881 266.496 230.625  1.00  0.00           H
ATOM   3255 HD21 LEU A3816     273.144 264.788 233.328  1.00  0.00           H
ATOM   3256 HD22 LEU A3816     273.316 264.971 231.594  1.00  0.00           H
ATOM   3257 HD23 LEU A3816     274.573 264.120 232.526  1.00  0.00           H
ATOM   3258  N   GLY A3817     272.897 268.030 236.112  1.00  0.00           N
ATOM   3259  CA  GLY A3817     271.910 269.122 236.098  1.00  0.00           C
ATOM   3260  C   GLY A3817     272.302 270.422 236.815  1.00  0.00           C
ATOM   3261  O   GLY A3817     271.439 271.149 237.300  1.00  0.00           O
ATOM   3262  H   GLY A3817     272.612 267.199 236.624  1.00  0.00           H
ATOM   3263  HA2 GLY A3817     271.664 269.368 235.065  1.00  0.00           H
ATOM   3264  HA3 GLY A3817     271.006 268.748 236.573  1.00  0.00           H
ATOM   3265  N   MET A3818     273.603 270.694 236.943  1.00  0.00           N
ATOM   3266  CA  MET A3818     274.185 271.843 237.657  1.00  0.00           C
ATOM   3267  CB  MET A3818     275.653 271.533 237.986  1.00  0.00           C
ATOM   3268  CG  MET A3818     275.789 270.431 239.047  1.00  0.00           C
ATOM   3269  SD  MET A3818     277.406 269.603 239.051  1.00  0.00           S
ATOM   3270  CE  MET A3818     277.068 268.333 237.801  1.00  0.00           C
ATOM   3271  C   MET A3818     274.007 273.171 236.886  1.00  0.00           C
ATOM   3272  O   MET A3818     274.969 273.753 236.369  1.00  0.00           O
ATOM   3273  H   MET A3818     274.228 270.072 236.449  1.00  0.00           H
ATOM   3274  HA  MET A3818     273.651 271.960 238.602  1.00  0.00           H
ATOM   3275  HB2 MET A3818     276.140 272.430 238.369  1.00  0.00           H
ATOM   3276  HB3 MET A3818     276.161 271.226 237.071  1.00  0.00           H
ATOM   3277  HG2 MET A3818     275.616 270.877 240.028  1.00  0.00           H
ATOM   3278  HG3 MET A3818     275.020 269.672 238.897  1.00  0.00           H
ATOM   3279  HE1 MET A3818     277.956 267.719 237.651  1.00  0.00           H
ATOM   3280  HE2 MET A3818     276.251 267.695 238.144  1.00  0.00           H
ATOM   3281  HE3 MET A3818     276.785 268.804 236.859  1.00  0.00           H
ATOM   3282  N   VAL A3819     272.745 273.538 236.666  1.00  0.00           N
ATOM   3283  CA  VAL A3819     272.244 274.686 235.888  1.00  0.00           C
ATOM   3284  CB  VAL A3819     272.016 274.328 234.401  1.00  0.00           C
ATOM   3285  CG1 VAL A3819     273.336 274.065 233.666  1.00  0.00           C
ATOM   3286  CG2 VAL A3819     271.094 273.126 234.156  1.00  0.00           C
ATOM   3287  C   VAL A3819     270.947 275.253 236.480  1.00  0.00           C
ATOM   3288  O   VAL A3819     270.798 276.479 236.523  1.00  0.00           O
ATOM   3289  H   VAL A3819     272.067 273.014 237.215  1.00  0.00           H
ATOM   3290  HA  VAL A3819     272.983 275.483 235.943  1.00  0.00           H
ATOM   3291  HB  VAL A3819     271.561 275.196 233.923  1.00  0.00           H
ATOM   3292 HG21 VAL A3819     270.988 272.937 233.090  1.00  0.00           H
ATOM   3293 HG22 VAL A3819     270.096 273.313 234.553  1.00  0.00           H
ATOM   3294 HG23 VAL A3819     271.487 272.228 234.631  1.00  0.00           H
ATOM   3295 HG11 VAL A3819     273.148 273.978 232.597  1.00  0.00           H
ATOM   3296 HG12 VAL A3819     274.030 274.883 233.852  1.00  0.00           H
ATOM   3297 HG13 VAL A3819     273.776 273.133 234.023  1.00  0.00           H
ATOM   3298  N   THR A3820     270.082 274.379 237.000  1.00  0.00           N
ATOM   3299  CA  THR A3820     268.862 274.688 237.770  1.00  0.00           C
ATOM   3300  CB  THR A3820     267.621 274.904 236.868  1.00  0.00           C
ATOM   3301  OG1 THR A3820     267.759 274.363 235.573  1.00  0.00           O
ATOM   3302  CG2 THR A3820     267.316 276.389 236.686  1.00  0.00           C
ATOM   3303  C   THR A3820     268.539 273.624 238.827  1.00  0.00           C
ATOM   3304  O   THR A3820     267.588 273.806 239.583  1.00  0.00           O
ATOM   3305  H   THR A3820     270.246 273.398 236.816  1.00  0.00           H
ATOM   3306  HA  THR A3820     269.043 275.599 238.336  1.00  0.00           H
ATOM   3307  HB  THR A3820     266.745 274.445 237.328  1.00  0.00           H
ATOM   3308 HG21 THR A3820     266.433 276.496 236.058  1.00  0.00           H
ATOM   3309 HG22 THR A3820     268.165 276.882 236.215  1.00  0.00           H
ATOM   3310 HG23 THR A3820     267.118 276.837 237.660  1.00  0.00           H
ATOM   3311  HG1 THR A3820     267.790 273.378 235.704  1.00  0.00           H
ATOM   3312  N   GLU A3821     269.359 272.573 238.944  1.00  0.00           N
ATOM   3313  CA  GLU A3821     269.272 271.477 239.916  1.00  0.00           C
ATOM   3314  CB  GLU A3821     269.704 271.964 241.317  1.00  0.00           C
ATOM   3315  CG  GLU A3821     271.204 272.334 241.424  1.00  0.00           C
ATOM   3316  CD  GLU A3821     271.628 273.639 240.712  1.00  0.00           C
ATOM   3317  OE1 GLU A3821     271.883 274.636 241.432  1.00  0.00           O
ATOM   3318  OE2 GLU A3821     272.059 273.547 239.536  1.00  0.00           O
ATOM   3319  C   GLU A3821     267.971 270.634 239.860  1.00  0.00           C
ATOM   3320  O   GLU A3821     267.854 269.656 240.589  1.00  0.00           O
ATOM   3321  H   GLU A3821     270.183 272.549 238.360  1.00  0.00           H
ATOM   3322  HA  GLU A3821     270.031 270.755 239.614  1.00  0.00           H
ATOM   3323  HB2 GLU A3821     269.094 272.813 241.625  1.00  0.00           H
ATOM   3324  HB3 GLU A3821     269.522 271.157 242.027  1.00  0.00           H
ATOM   3325  HG2 GLU A3821     271.796 271.501 241.036  1.00  0.00           H
ATOM   3326  HG3 GLU A3821     271.449 272.417 242.487  1.00  0.00           H
ATOM   3327  N   GLU A3822     267.167 270.842 238.809  1.00  0.00           N
ATOM   3328  CA  GLU A3822     266.289 269.918 238.058  1.00  0.00           C
ATOM   3329  CB  GLU A3822     267.137 268.966 237.189  1.00  0.00           C
ATOM   3330  CG  GLU A3822     268.401 269.529 236.505  1.00  0.00           C
ATOM   3331  CD  GLU A3822     268.216 270.797 235.648  1.00  0.00           C
ATOM   3332  OE1 GLU A3822     268.735 270.801 234.509  1.00  0.00           O
ATOM   3333  OE2 GLU A3822     267.825 271.855 236.201  1.00  0.00           O
ATOM   3334  C   GLU A3822     265.174 269.118 238.775  1.00  0.00           C
ATOM   3335  O   GLU A3822     264.225 268.724 238.092  1.00  0.00           O
ATOM   3336  H   GLU A3822     267.452 271.634 238.243  1.00  0.00           H
ATOM   3337  HA  GLU A3822     265.751 270.553 237.355  1.00  0.00           H
ATOM   3338  HB2 GLU A3822     266.491 268.555 236.412  1.00  0.00           H
ATOM   3339  HB3 GLU A3822     267.455 268.131 237.815  1.00  0.00           H
ATOM   3340  HG2 GLU A3822     269.136 269.737 237.282  1.00  0.00           H
ATOM   3341  HG3 GLU A3822     268.814 268.730 235.883  1.00  0.00           H
ATOM   3342  N   GLY A3823     265.225 268.946 240.104  1.00  0.00           N
ATOM   3343  CA  GLY A3823     264.537 267.921 240.925  1.00  0.00           C
ATOM   3344  C   GLY A3823     263.003 267.967 241.049  1.00  0.00           C
ATOM   3345  O   GLY A3823     262.445 267.711 242.114  1.00  0.00           O
ATOM   3346  H   GLY A3823     266.066 269.323 240.529  1.00  0.00           H
ATOM   3347  HA2 GLY A3823     264.792 266.941 240.519  1.00  0.00           H
ATOM   3348  HA3 GLY A3823     264.946 267.964 241.935  1.00  0.00           H
ATOM   3349  N   SER A3824     262.306 268.288 239.964  1.00  0.00           N
ATOM   3350  CA  SER A3824     260.865 268.105 239.774  1.00  0.00           C
ATOM   3351  CB  SER A3824     260.420 268.906 238.536  1.00  0.00           C
ATOM   3352  OG  SER A3824     261.117 268.549 237.343  1.00  0.00           O
ATOM   3353  C   SER A3824     260.505 266.609 239.690  1.00  0.00           C
ATOM   3354  O   SER A3824     260.335 266.070 238.597  1.00  0.00           O
ATOM   3355  H   SER A3824     262.866 268.439 239.139  1.00  0.00           H
ATOM   3356  HA  SER A3824     260.342 268.518 240.638  1.00  0.00           H
ATOM   3357  HB2 SER A3824     259.350 268.757 238.385  1.00  0.00           H
ATOM   3358  HB3 SER A3824     260.586 269.966 238.732  1.00  0.00           H
ATOM   3359  HG  SER A3824     262.071 268.623 237.503  1.00  0.00           H
ATOM   3360  N   GLY A3825     260.452 265.936 240.848  1.00  0.00           N
ATOM   3361  CA  GLY A3825     260.152 264.501 241.012  1.00  0.00           C
ATOM   3362  C   GLY A3825     258.705 264.132 240.656  1.00  0.00           C
ATOM   3363  O   GLY A3825     257.856 263.973 241.530  1.00  0.00           O
ATOM   3364  H   GLY A3825     260.741 266.443 241.676  1.00  0.00           H
ATOM   3365  HA2 GLY A3825     260.824 263.920 240.377  1.00  0.00           H
ATOM   3366  HA3 GLY A3825     260.335 264.214 242.045  1.00  0.00           H
ATOM   3367  N   GLU A3826     258.429 264.203 239.359  1.00  0.00           N
ATOM   3368  CA  GLU A3826     257.139 264.276 238.666  1.00  0.00           C
ATOM   3369  CB  GLU A3826     256.541 265.681 238.934  1.00  0.00           C
ATOM   3370  CG  GLU A3826     255.414 266.219 238.019  1.00  0.00           C
ATOM   3371  CD  GLU A3826     255.846 267.330 237.036  1.00  0.00           C
ATOM   3372  OE1 GLU A3826     256.836 268.045 237.330  1.00  0.00           O
ATOM   3373  OE2 GLU A3826     255.431 267.262 235.858  1.00  0.00           O
ATOM   3374  C   GLU A3826     257.430 263.968 237.177  1.00  0.00           C
ATOM   3375  O   GLU A3826     258.575 264.115 236.740  1.00  0.00           O
ATOM   3376  H   GLU A3826     259.229 264.411 238.767  1.00  0.00           H
ATOM   3377  HA  GLU A3826     256.462 263.521 239.065  1.00  0.00           H
ATOM   3378  HB2 GLU A3826     256.134 265.652 239.946  1.00  0.00           H
ATOM   3379  HB3 GLU A3826     257.358 266.400 238.975  1.00  0.00           H
ATOM   3380  HG2 GLU A3826     254.946 265.390 237.486  1.00  0.00           H
ATOM   3381  HG3 GLU A3826     254.642 266.644 238.663  1.00  0.00           H
ATOM   3382  N   LYS A3827     256.446 263.529 236.381  1.00  0.00           N
ATOM   3383  CA  LYS A3827     256.582 262.922 235.025  1.00  0.00           C
ATOM   3384  CB  LYS A3827     257.498 263.718 234.059  1.00  0.00           C
ATOM   3385  CG  LYS A3827     257.329 265.248 234.069  1.00  0.00           C
ATOM   3386  CD  LYS A3827     258.650 266.024 233.897  1.00  0.00           C
ATOM   3387  CE  LYS A3827     258.678 267.245 234.826  1.00  0.00           C
ATOM   3388  NZ  LYS A3827     258.978 266.866 236.226  1.00  0.00           N
ATOM   3389  C   LYS A3827     257.015 261.453 235.039  1.00  0.00           C
ATOM   3390  O   LYS A3827     256.618 260.713 234.147  1.00  0.00           O
ATOM   3391  H   LYS A3827     255.544 263.409 236.838  1.00  0.00           H
ATOM   3392  HA  LYS A3827     255.588 262.925 234.578  1.00  0.00           H
ATOM   3393  HB2 LYS A3827     258.529 263.464 234.305  1.00  0.00           H
ATOM   3394  HB3 LYS A3827     257.325 263.361 233.043  1.00  0.00           H
ATOM   3395  HG2 LYS A3827     256.881 265.545 235.006  1.00  0.00           H
ATOM   3396  HG3 LYS A3827     256.636 265.545 233.282  1.00  0.00           H
ATOM   3397  HD2 LYS A3827     259.514 265.396 234.120  1.00  0.00           H
ATOM   3398  HD3 LYS A3827     258.722 266.357 232.862  1.00  0.00           H
ATOM   3399  HE2 LYS A3827     257.688 267.720 234.799  1.00  0.00           H
ATOM   3400  HE3 LYS A3827     259.418 267.967 234.478  1.00  0.00           H
ATOM   3401  HZ1 LYS A3827     259.886 267.174 236.560  1.00  0.00           H
ATOM   3402  HZ2 LYS A3827     258.897 265.866 236.387  1.00  0.00           H
ATOM   3403  HZ3 LYS A3827     258.283 267.312 236.828  1.00  0.00           H
ATOM   3404  N   VAL A3828     257.781 261.027 236.048  1.00  0.00           N
ATOM   3405  CA  VAL A3828     257.931 259.606 236.434  1.00  0.00           C
ATOM   3406  CB  VAL A3828     259.089 259.412 237.438  1.00  0.00           C
ATOM   3407  CG1 VAL A3828     259.125 260.441 238.579  1.00  0.00           C
ATOM   3408  CG2 VAL A3828     259.083 258.004 238.045  1.00  0.00           C
ATOM   3409  C   VAL A3828     256.603 259.027 236.935  1.00  0.00           C
ATOM   3410  O   VAL A3828     256.123 258.052 236.364  1.00  0.00           O
ATOM   3411  H   VAL A3828     258.114 261.730 236.692  1.00  0.00           H
ATOM   3412  HA  VAL A3828     258.182 259.024 235.551  1.00  0.00           H
ATOM   3413  HB  VAL A3828     260.019 259.525 236.879  1.00  0.00           H
ATOM   3414 HG11 VAL A3828     259.262 261.448 238.188  1.00  0.00           H
ATOM   3415 HG12 VAL A3828     259.980 260.227 239.221  1.00  0.00           H
ATOM   3416 HG13 VAL A3828     258.212 260.390 239.173  1.00  0.00           H
ATOM   3417 HG21 VAL A3828     259.006 257.257 237.255  1.00  0.00           H
ATOM   3418 HG22 VAL A3828     260.002 257.842 238.610  1.00  0.00           H
ATOM   3419 HG23 VAL A3828     258.238 257.881 238.723  1.00  0.00           H
ATOM   3420  N   LEU A3829     255.890 259.822 237.735  1.00  0.00           N
ATOM   3421  CA  LEU A3829     254.446 259.777 237.958  1.00  0.00           C
ATOM   3422  CB  LEU A3829     254.186 259.047 239.293  1.00  0.00           C
ATOM   3423  CG  LEU A3829     252.763 258.486 239.466  1.00  0.00           C
ATOM   3424  CD1 LEU A3829     252.454 257.344 238.493  1.00  0.00           C
ATOM   3425  CD2 LEU A3829     252.573 257.926 240.873  1.00  0.00           C
ATOM   3426  C   LEU A3829     253.920 261.231 237.906  1.00  0.00           C
ATOM   3427  O   LEU A3829     254.700 262.155 238.154  1.00  0.00           O
ATOM   3428  H   LEU A3829     256.352 260.633 238.113  1.00  0.00           H
ATOM   3429  HA  LEU A3829     253.995 259.218 237.139  1.00  0.00           H
ATOM   3430  HB2 LEU A3829     254.400 259.738 240.109  1.00  0.00           H
ATOM   3431  HB3 LEU A3829     254.885 258.219 239.393  1.00  0.00           H
ATOM   3432  HG  LEU A3829     252.045 259.284 239.300  1.00  0.00           H
ATOM   3433 HD21 LEU A3829     252.701 258.731 241.592  1.00  0.00           H
ATOM   3434 HD22 LEU A3829     251.567 257.522 240.989  1.00  0.00           H
ATOM   3435 HD23 LEU A3829     253.306 257.143 241.075  1.00  0.00           H
ATOM   3436 HD11 LEU A3829     252.572 257.666 237.462  1.00  0.00           H
ATOM   3437 HD12 LEU A3829     253.144 256.524 238.677  1.00  0.00           H
ATOM   3438 HD13 LEU A3829     251.437 256.983 238.652  1.00  0.00           H
ATOM   3439  N   GLN A3830     252.801 261.450 237.206  1.00  0.00           N
ATOM   3440  CA  GLN A3830     252.531 262.715 236.494  1.00  0.00           C
ATOM   3441  CB  GLN A3830     252.447 262.400 234.986  1.00  0.00           C
ATOM   3442  CG  GLN A3830     252.192 263.600 234.050  1.00  0.00           C
ATOM   3443  CD  GLN A3830     253.314 264.637 234.059  1.00  0.00           C
ATOM   3444  OE1 GLN A3830     254.184 264.631 233.200  1.00  0.00           O
ATOM   3445  NE2 GLN A3830     253.349 265.516 235.036  1.00  0.00           N
ATOM   3446  C   GLN A3830     251.293 263.486 236.978  1.00  0.00           C
ATOM   3447  O   GLN A3830     251.273 264.708 236.847  1.00  0.00           O
ATOM   3448  H   GLN A3830     252.213 260.656 236.985  1.00  0.00           H
ATOM   3449  HA  GLN A3830     253.371 263.392 236.639  1.00  0.00           H
ATOM   3450  HB2 GLN A3830     253.375 261.917 234.677  1.00  0.00           H
ATOM   3451  HB3 GLN A3830     251.638 261.683 234.832  1.00  0.00           H
ATOM   3452  HG2 GLN A3830     251.249 264.082 234.307  1.00  0.00           H
ATOM   3453  HG3 GLN A3830     252.090 263.221 233.033  1.00  0.00           H
ATOM   3454 HE21 GLN A3830     252.618 265.511 235.744  1.00  0.00           H
ATOM   3455 HE22 GLN A3830     254.136 266.167 235.111  1.00  0.00           H
ATOM   3456  N   ASP A3831     250.254 262.787 237.435  1.00  0.00           N
ATOM   3457  CA  ASP A3831     248.906 263.341 237.680  1.00  0.00           C
ATOM   3458  CB  ASP A3831     248.110 263.309 236.358  1.00  0.00           C
ATOM   3459  CG  ASP A3831     246.876 264.218 236.330  1.00  0.00           C
ATOM   3460  OD1 ASP A3831     246.656 264.961 237.311  1.00  0.00           O
ATOM   3461  OD2 ASP A3831     246.290 264.314 235.228  1.00  0.00           O
ATOM   3462  C   ASP A3831     248.217 262.614 238.858  1.00  0.00           C
ATOM   3463  O   ASP A3831     247.219 261.905 238.701  1.00  0.00           O
ATOM   3464  H   ASP A3831     250.360 261.786 237.516  1.00  0.00           H
ATOM   3465  HA  ASP A3831     249.012 264.387 237.977  1.00  0.00           H
ATOM   3466  HB2 ASP A3831     248.768 263.634 235.550  1.00  0.00           H
ATOM   3467  HB3 ASP A3831     247.807 262.284 236.136  1.00  0.00           H
ATOM   3468  N   ASP A3832     249.019 262.405 239.906  1.00  0.00           N
ATOM   3469  CA  ASP A3832     248.828 261.382 240.945  1.00  0.00           C
ATOM   3470  CB  ASP A3832     250.182 260.788 241.366  1.00  0.00           C
ATOM   3471  CG  ASP A3832     251.363 261.757 241.276  1.00  0.00           C
ATOM   3472  OD1 ASP A3832     252.485 261.304 240.961  1.00  0.00           O
ATOM   3473  OD2 ASP A3832     251.251 262.916 241.732  1.00  0.00           O
ATOM   3474  C   ASP A3832     248.001 261.859 242.150  1.00  0.00           C
ATOM   3475  O   ASP A3832     247.171 261.087 242.627  1.00  0.00           O
ATOM   3476  H   ASP A3832     249.855 262.973 239.975  1.00  0.00           H
ATOM   3477  HA  ASP A3832     248.266 260.558 240.513  1.00  0.00           H
ATOM   3478  HB2 ASP A3832     250.113 260.394 242.381  1.00  0.00           H
ATOM   3479  HB3 ASP A3832     250.380 259.945 240.706  1.00  0.00           H
ATOM   3480  N   GLU A3833     247.993 263.170 242.409  1.00  0.00           N
ATOM   3481  CA  GLU A3833     246.981 263.879 243.215  1.00  0.00           C
ATOM   3482  CB  GLU A3833     247.281 265.393 243.113  1.00  0.00           C
ATOM   3483  CG  GLU A3833     246.233 266.343 243.727  1.00  0.00           C
ATOM   3484  CD  GLU A3833     246.427 267.805 243.272  1.00  0.00           C
ATOM   3485  OE1 GLU A3833     245.401 268.483 243.032  1.00  0.00           O
ATOM   3486  OE2 GLU A3833     247.595 268.228 243.102  1.00  0.00           O
ATOM   3487  C   GLU A3833     245.557 263.551 242.732  1.00  0.00           C
ATOM   3488  O   GLU A3833     244.788 262.891 243.433  1.00  0.00           O
ATOM   3489  H   GLU A3833     248.708 263.728 241.963  1.00  0.00           H
ATOM   3490  HA  GLU A3833     247.055 263.572 244.259  1.00  0.00           H
ATOM   3491  HB2 GLU A3833     247.371 265.641 242.054  1.00  0.00           H
ATOM   3492  HB3 GLU A3833     248.248 265.586 243.581  1.00  0.00           H
ATOM   3493  HG2 GLU A3833     245.233 266.020 243.433  1.00  0.00           H
ATOM   3494  HG3 GLU A3833     246.296 266.282 244.816  1.00  0.00           H
ATOM   3495  N   PHE A3834     245.319 263.768 241.435  1.00  0.00           N
ATOM   3496  CA  PHE A3834     244.055 263.463 240.767  1.00  0.00           C
ATOM   3497  CB  PHE A3834     244.139 264.020 239.342  1.00  0.00           C
ATOM   3498  CG  PHE A3834     242.852 263.840 238.572  1.00  0.00           C
ATOM   3499  CD1 PHE A3834     241.772 264.690 238.849  1.00  0.00           C
ATOM   3500  CD2 PHE A3834     242.698 262.776 237.665  1.00  0.00           C
ATOM   3501  CE1 PHE A3834     240.543 264.497 238.206  1.00  0.00           C
ATOM   3502  CE2 PHE A3834     241.454 262.557 237.048  1.00  0.00           C
ATOM   3503  CZ  PHE A3834     240.377 263.422 237.319  1.00  0.00           C
ATOM   3504  C   PHE A3834     243.727 261.961 240.731  1.00  0.00           C
ATOM   3505  O   PHE A3834     242.561 261.568 240.739  1.00  0.00           O
ATOM   3506  H   PHE A3834     246.022 264.260 240.902  1.00  0.00           H
ATOM   3507  HA  PHE A3834     243.247 263.969 241.298  1.00  0.00           H
ATOM   3508  HB2 PHE A3834     244.376 265.085 239.384  1.00  0.00           H
ATOM   3509  HB3 PHE A3834     244.949 263.521 238.808  1.00  0.00           H
ATOM   3510  HD1 PHE A3834     241.879 265.463 239.594  1.00  0.00           H
ATOM   3511  HD2 PHE A3834     243.530 262.115 237.470  1.00  0.00           H
ATOM   3512  HE1 PHE A3834     239.719 265.145 238.444  1.00  0.00           H
ATOM   3513  HE2 PHE A3834     241.334 261.727 236.369  1.00  0.00           H
ATOM   3514  HZ  PHE A3834     239.416 263.253 236.868  1.00  0.00           H
ATOM   3515  N   THR A3835     244.752 261.106 240.681  1.00  0.00           N
ATOM   3516  CA  THR A3835     244.577 259.646 240.662  1.00  0.00           C
ATOM   3517  CB  THR A3835     245.882 258.951 240.249  1.00  0.00           C
ATOM   3518  OG1 THR A3835     246.305 259.423 238.985  1.00  0.00           O
ATOM   3519  CG2 THR A3835     245.736 257.439 240.108  1.00  0.00           C
ATOM   3520  C   THR A3835     244.083 259.124 242.015  1.00  0.00           C
ATOM   3521  O   THR A3835     243.112 258.369 242.058  1.00  0.00           O
ATOM   3522  H   THR A3835     245.682 261.492 240.761  1.00  0.00           H
ATOM   3523  HA  THR A3835     243.816 259.394 239.924  1.00  0.00           H
ATOM   3524  HB  THR A3835     246.656 259.156 240.988  1.00  0.00           H
ATOM   3525  HG1 THR A3835     246.515 260.375 239.058  1.00  0.00           H
ATOM   3526 HG21 THR A3835     246.684 257.022 239.772  1.00  0.00           H
ATOM   3527 HG22 THR A3835     245.482 256.990 241.068  1.00  0.00           H
ATOM   3528 HG23 THR A3835     244.960 257.204 239.380  1.00  0.00           H
ATOM   3529  N   CYS A3836     244.645 259.621 243.121  1.00  0.00           N
ATOM   3530  CA  CYS A3836     244.176 259.299 244.473  1.00  0.00           C
ATOM   3531  CB  CYS A3836     245.172 259.857 245.501  1.00  0.00           C
ATOM   3532  SG  CYS A3836     246.832 259.176 245.223  1.00  0.00           S
ATOM   3533  C   CYS A3836     242.764 259.852 244.731  1.00  0.00           C
ATOM   3534  O   CYS A3836     241.884 259.111 245.172  1.00  0.00           O
ATOM   3535  H   CYS A3836     245.395 260.299 243.029  1.00  0.00           H
ATOM   3536  HA  CYS A3836     244.130 258.216 244.588  1.00  0.00           H
ATOM   3537  HB2 CYS A3836     245.212 260.947 245.431  1.00  0.00           H
ATOM   3538  HB3 CYS A3836     244.841 259.585 246.505  1.00  0.00           H
ATOM   3539  HG  CYS A3836     247.145 259.959 244.177  1.00  0.00           H
ATOM   3540  N   ASP A3837     242.522 261.095 244.305  1.00  0.00           N
ATOM   3541  CA  ASP A3837     241.242 261.803 244.411  1.00  0.00           C
ATOM   3542  CB  ASP A3837     241.463 263.210 243.824  1.00  0.00           C
ATOM   3543  CG  ASP A3837     240.249 264.136 243.884  1.00  0.00           C
ATOM   3544  OD1 ASP A3837     239.281 263.806 244.599  1.00  0.00           O
ATOM   3545  OD2 ASP A3837     240.257 265.144 243.143  1.00  0.00           O
ATOM   3546  C   ASP A3837     240.087 261.056 243.710  1.00  0.00           C
ATOM   3547  O   ASP A3837     239.132 260.615 244.356  1.00  0.00           O
ATOM   3548  H   ASP A3837     243.307 261.630 243.942  1.00  0.00           H
ATOM   3549  HA  ASP A3837     240.985 261.909 245.463  1.00  0.00           H
ATOM   3550  HB2 ASP A3837     242.277 263.691 244.367  1.00  0.00           H
ATOM   3551  HB3 ASP A3837     241.765 263.112 242.782  1.00  0.00           H
ATOM   3552  N   LEU A3838     240.311 260.643 242.456  1.00  0.00           N
ATOM   3553  CA  LEU A3838     239.355 259.872 241.656  1.00  0.00           C
ATOM   3554  CB  LEU A3838     239.994 259.634 240.273  1.00  0.00           C
ATOM   3555  CG  LEU A3838     239.178 258.765 239.299  1.00  0.00           C
ATOM   3556  CD1 LEU A3838     237.851 259.420 238.904  1.00  0.00           C
ATOM   3557  CD2 LEU A3838     239.990 258.538 238.023  1.00  0.00           C
ATOM   3558  C   LEU A3838     238.921 258.558 242.326  1.00  0.00           C
ATOM   3559  O   LEU A3838     237.727 258.245 242.353  1.00  0.00           O
ATOM   3560  H   LEU A3838     241.162 260.965 242.002  1.00  0.00           H
ATOM   3561  HA  LEU A3838     238.456 260.474 241.537  1.00  0.00           H
ATOM   3562  HB2 LEU A3838     240.183 260.603 239.807  1.00  0.00           H
ATOM   3563  HB3 LEU A3838     240.959 259.149 240.426  1.00  0.00           H
ATOM   3564  HG  LEU A3838     238.974 257.793 239.745  1.00  0.00           H
ATOM   3565 HD11 LEU A3838     237.222 259.526 239.789  1.00  0.00           H
ATOM   3566 HD12 LEU A3838     237.333 258.790 238.183  1.00  0.00           H
ATOM   3567 HD13 LEU A3838     238.037 260.403 238.474  1.00  0.00           H
ATOM   3568 HD21 LEU A3838     239.410 257.952 237.316  1.00  0.00           H
ATOM   3569 HD22 LEU A3838     240.901 257.991 238.273  1.00  0.00           H
ATOM   3570 HD23 LEU A3838     240.264 259.495 237.580  1.00  0.00           H
ATOM   3571  N   PHE A3839     239.864 257.788 242.873  1.00  0.00           N
ATOM   3572  CA  PHE A3839     239.553 256.500 243.497  1.00  0.00           C
ATOM   3573  CB  PHE A3839     240.751 255.550 243.344  1.00  0.00           C
ATOM   3574  CG  PHE A3839     240.991 255.104 241.909  1.00  0.00           C
ATOM   3575  CD1 PHE A3839     240.001 254.370 241.224  1.00  0.00           C
ATOM   3576  CD2 PHE A3839     242.199 255.406 241.252  1.00  0.00           C
ATOM   3577  CE1 PHE A3839     240.201 253.976 239.890  1.00  0.00           C
ATOM   3578  CE2 PHE A3839     242.402 255.011 239.918  1.00  0.00           C
ATOM   3579  CZ  PHE A3839     241.399 254.304 239.234  1.00  0.00           C
ATOM   3580  C   PHE A3839     239.022 256.620 244.939  1.00  0.00           C
ATOM   3581  O   PHE A3839     238.075 255.899 245.272  1.00  0.00           O
ATOM   3582  H   PHE A3839     240.828 258.105 242.843  1.00  0.00           H
ATOM   3583  HA  PHE A3839     238.736 256.052 242.936  1.00  0.00           H
ATOM   3584  HB2 PHE A3839     241.645 256.041 243.731  1.00  0.00           H
ATOM   3585  HB3 PHE A3839     240.573 254.656 243.939  1.00  0.00           H
ATOM   3586  HD1 PHE A3839     239.080 254.110 241.722  1.00  0.00           H
ATOM   3587  HD2 PHE A3839     242.982 255.935 241.776  1.00  0.00           H
ATOM   3588  HE1 PHE A3839     239.432 253.422 239.371  1.00  0.00           H
ATOM   3589  HE2 PHE A3839     243.334 255.247 239.422  1.00  0.00           H
ATOM   3590  HZ  PHE A3839     241.557 254.007 238.208  1.00  0.00           H
ATOM   3591  N   ARG A3840     239.422 257.642 245.713  1.00  0.00           N
ATOM   3592  CA  ARG A3840     238.825 257.954 247.032  1.00  0.00           C
ATOM   3593  CB  ARG A3840     239.764 258.909 247.792  1.00  0.00           C
ATOM   3594  CG  ARG A3840     239.401 259.219 249.260  1.00  0.00           C
ATOM   3595  CD  ARG A3840     239.230 257.994 250.183  1.00  0.00           C
ATOM   3596  NE  ARG A3840     239.736 258.236 251.557  1.00  0.00           N
ATOM   3597  CZ  ARG A3840     240.995 258.164 251.978  1.00  0.00           C
ATOM   3598  NH1 ARG A3840     241.988 257.821 251.211  1.00  0.00           N
ATOM   3599  NH2 ARG A3840     241.302 258.459 253.210  1.00  0.00           N
ATOM   3600  C   ARG A3840     237.402 258.511 246.910  1.00  0.00           C
ATOM   3601  O   ARG A3840     236.523 258.068 247.648  1.00  0.00           O
ATOM   3602  H   ARG A3840     240.162 258.252 245.364  1.00  0.00           H
ATOM   3603  HA  ARG A3840     238.743 257.026 247.598  1.00  0.00           H
ATOM   3604  HB2 ARG A3840     239.819 259.849 247.243  1.00  0.00           H
ATOM   3605  HB3 ARG A3840     240.770 258.491 247.780  1.00  0.00           H
ATOM   3606  HG2 ARG A3840     240.197 259.851 249.656  1.00  0.00           H
ATOM   3607  HG3 ARG A3840     238.481 259.803 249.288  1.00  0.00           H
ATOM   3608  HD2 ARG A3840     239.730 257.129 249.762  1.00  0.00           H
ATOM   3609  HD3 ARG A3840     238.169 257.738 250.226  1.00  0.00           H
ATOM   3610  HE  ARG A3840     239.048 258.451 252.257  1.00  0.00           H
ATOM   3611 HH11 ARG A3840     241.798 257.413 250.297  1.00  0.00           H
ATOM   3612 HH12 ARG A3840     242.924 257.776 251.573  1.00  0.00           H
ATOM   3613 HH21 ARG A3840     240.598 258.692 253.883  1.00  0.00           H
ATOM   3614 HH22 ARG A3840     242.267 258.419 253.504  1.00  0.00           H
ATOM   3615  N   PHE A3841     237.106 259.267 245.850  1.00  0.00           N
ATOM   3616  CA  PHE A3841     235.735 259.630 245.475  1.00  0.00           C
ATOM   3617  CB  PHE A3841     235.760 260.624 244.303  1.00  0.00           C
ATOM   3618  CG  PHE A3841     234.383 260.917 243.729  1.00  0.00           C
ATOM   3619  CD1 PHE A3841     233.514 261.784 244.412  1.00  0.00           C
ATOM   3620  CD2 PHE A3841     233.954 260.298 242.539  1.00  0.00           C
ATOM   3621  CE1 PHE A3841     232.229 262.049 243.903  1.00  0.00           C
ATOM   3622  CE2 PHE A3841     232.671 260.564 242.024  1.00  0.00           C
ATOM   3623  CZ  PHE A3841     231.807 261.440 242.708  1.00  0.00           C
ATOM   3624  C   PHE A3841     234.883 258.399 245.127  1.00  0.00           C
ATOM   3625  O   PHE A3841     233.798 258.234 245.682  1.00  0.00           O
ATOM   3626  H   PHE A3841     237.874 259.621 245.283  1.00  0.00           H
ATOM   3627  HA  PHE A3841     235.258 260.119 246.324  1.00  0.00           H
ATOM   3628  HB2 PHE A3841     236.212 261.558 244.640  1.00  0.00           H
ATOM   3629  HB3 PHE A3841     236.393 260.227 243.509  1.00  0.00           H
ATOM   3630  HD1 PHE A3841     233.840 262.231 245.339  1.00  0.00           H
ATOM   3631  HD2 PHE A3841     234.618 259.621 242.019  1.00  0.00           H
ATOM   3632  HE1 PHE A3841     231.564 262.706 244.442  1.00  0.00           H
ATOM   3633  HE2 PHE A3841     232.352 260.088 241.110  1.00  0.00           H
ATOM   3634  HZ  PHE A3841     230.817 261.637 242.325  1.00  0.00           H
ATOM   3635  N   LEU A3842     235.401 257.484 244.296  1.00  0.00           N
ATOM   3636  CA  LEU A3842     234.700 256.246 243.923  1.00  0.00           C
ATOM   3637  CB  LEU A3842     235.492 255.519 242.820  1.00  0.00           C
ATOM   3638  CG  LEU A3842     235.363 256.158 241.424  1.00  0.00           C
ATOM   3639  CD1 LEU A3842     236.442 255.618 240.484  1.00  0.00           C
ATOM   3640  CD2 LEU A3842     234.000 255.851 240.799  1.00  0.00           C
ATOM   3641  C   LEU A3842     234.443 255.313 245.121  1.00  0.00           C
ATOM   3642  O   LEU A3842     233.345 254.764 245.224  1.00  0.00           O
ATOM   3643  H   LEU A3842     236.303 257.679 243.874  1.00  0.00           H
ATOM   3644  HA  LEU A3842     233.717 256.514 243.539  1.00  0.00           H
ATOM   3645  HB2 LEU A3842     236.542 255.496 243.108  1.00  0.00           H
ATOM   3646  HB3 LEU A3842     235.152 254.484 242.760  1.00  0.00           H
ATOM   3647  HG  LEU A3842     235.474 257.239 241.494  1.00  0.00           H
ATOM   3648 HD21 LEU A3842     233.212 256.329 241.377  1.00  0.00           H
ATOM   3649 HD22 LEU A3842     233.842 254.772 240.791  1.00  0.00           H
ATOM   3650 HD23 LEU A3842     233.973 256.232 239.781  1.00  0.00           H
ATOM   3651 HD11 LEU A3842     237.425 255.879 240.875  1.00  0.00           H
ATOM   3652 HD12 LEU A3842     236.342 256.071 239.498  1.00  0.00           H
ATOM   3653 HD13 LEU A3842     236.365 254.534 240.399  1.00  0.00           H
ATOM   3654  N   GLN A3843     235.371 255.244 246.084  1.00  0.00           N
ATOM   3655  CA  GLN A3843     235.193 254.517 247.348  1.00  0.00           C
ATOM   3656  CB  GLN A3843     236.500 254.607 248.165  1.00  0.00           C
ATOM   3657  CG  GLN A3843     236.457 253.736 249.429  1.00  0.00           C
ATOM   3658  CD  GLN A3843     237.659 253.873 250.355  1.00  0.00           C
ATOM   3659  OE1 GLN A3843     238.592 254.622 250.101  1.00  0.00           O
ATOM   3660  NE2 GLN A3843     237.711 253.086 251.409  1.00  0.00           N
ATOM   3661  C   GLN A3843     234.004 255.074 248.150  1.00  0.00           C
ATOM   3662  O   GLN A3843     233.063 254.351 248.488  1.00  0.00           O
ATOM   3663  H   GLN A3843     236.245 255.738 245.936  1.00  0.00           H
ATOM   3664  HA  GLN A3843     234.988 253.469 247.126  1.00  0.00           H
ATOM   3665  HB2 GLN A3843     237.336 254.281 247.549  1.00  0.00           H
ATOM   3666  HB3 GLN A3843     236.675 255.641 248.459  1.00  0.00           H
ATOM   3667  HG2 GLN A3843     236.418 252.702 249.103  1.00  0.00           H
ATOM   3668  HG3 GLN A3843     235.567 253.968 250.013  1.00  0.00           H
ATOM   3669 HE21 GLN A3843     236.968 252.431 251.618  1.00  0.00           H
ATOM   3670 HE22 GLN A3843     238.554 253.084 251.965  1.00  0.00           H
ATOM   3671  N   LEU A3844     233.956 256.400 248.293  1.00  0.00           N
ATOM   3672  CA  LEU A3844     232.949 257.125 249.068  1.00  0.00           C
ATOM   3673  CB  LEU A3844     233.500 258.527 249.380  1.00  0.00           C
ATOM   3674  CG  LEU A3844     234.679 258.528 250.372  1.00  0.00           C
ATOM   3675  CD1 LEU A3844     235.272 259.932 250.440  1.00  0.00           C
ATOM   3676  CD2 LEU A3844     234.236 258.108 251.776  1.00  0.00           C
ATOM   3677  C   LEU A3844     231.541 257.171 248.441  1.00  0.00           C
ATOM   3678  O   LEU A3844     230.622 257.692 249.073  1.00  0.00           O
ATOM   3679  H   LEU A3844     234.732 256.939 247.919  1.00  0.00           H
ATOM   3680  HA  LEU A3844     232.814 256.600 250.011  1.00  0.00           H
ATOM   3681  HB2 LEU A3844     233.810 258.997 248.445  1.00  0.00           H
ATOM   3682  HB3 LEU A3844     232.706 259.131 249.809  1.00  0.00           H
ATOM   3683  HG  LEU A3844     235.459 257.845 250.040  1.00  0.00           H
ATOM   3684 HD21 LEU A3844     233.329 258.640 252.062  1.00  0.00           H
ATOM   3685 HD22 LEU A3844     235.031 258.310 252.494  1.00  0.00           H
ATOM   3686 HD23 LEU A3844     234.040 257.038 251.791  1.00  0.00           H
ATOM   3687 HD11 LEU A3844     235.685 260.186 249.465  1.00  0.00           H
ATOM   3688 HD12 LEU A3844     236.074 259.956 251.177  1.00  0.00           H
ATOM   3689 HD13 LEU A3844     234.506 260.658 250.710  1.00  0.00           H
ATOM   3690  N   LEU A3845     231.306 256.526 247.292  1.00  0.00           N
ATOM   3691  CA  LEU A3845     229.955 256.247 246.776  1.00  0.00           C
ATOM   3692  CB  LEU A3845     230.001 256.191 245.238  1.00  0.00           C
ATOM   3693  CG  LEU A3845     230.452 257.504 244.565  1.00  0.00           C
ATOM   3694  CD1 LEU A3845     230.557 257.308 243.051  1.00  0.00           C
ATOM   3695  CD2 LEU A3845     229.484 258.663 244.825  1.00  0.00           C
ATOM   3696  C   LEU A3845     229.329 254.962 247.363  1.00  0.00           C
ATOM   3697  O   LEU A3845     228.106 254.885 247.521  1.00  0.00           O
ATOM   3698  H   LEU A3845     232.103 256.128 246.808  1.00  0.00           H
ATOM   3699  HA  LEU A3845     229.293 257.061 247.063  1.00  0.00           H
ATOM   3700  HB2 LEU A3845     230.682 255.391 244.943  1.00  0.00           H
ATOM   3701  HB3 LEU A3845     229.007 255.933 244.875  1.00  0.00           H
ATOM   3702  HG  LEU A3845     231.433 257.784 244.932  1.00  0.00           H
ATOM   3703 HD21 LEU A3845     229.818 259.546 244.281  1.00  0.00           H
ATOM   3704 HD22 LEU A3845     228.477 258.396 244.518  1.00  0.00           H
ATOM   3705 HD23 LEU A3845     229.483 258.906 245.886  1.00  0.00           H
ATOM   3706 HD11 LEU A3845     230.970 258.211 242.604  1.00  0.00           H
ATOM   3707 HD12 LEU A3845     231.231 256.477 242.846  1.00  0.00           H
ATOM   3708 HD13 LEU A3845     229.577 257.101 242.631  1.00  0.00           H
ATOM   3709  N   CYS A3846     230.154 253.985 247.756  1.00  0.00           N
ATOM   3710  CA  CYS A3846     229.716 252.680 248.276  1.00  0.00           C
ATOM   3711  CB  CYS A3846     230.066 251.580 247.262  1.00  0.00           C
ATOM   3712  SG  CYS A3846     229.123 251.805 245.724  1.00  0.00           S
ATOM   3713  C   CYS A3846     230.232 252.345 249.687  1.00  0.00           C
ATOM   3714  O   CYS A3846     229.857 251.303 250.216  1.00  0.00           O
ATOM   3715  H   CYS A3846     231.152 254.129 247.637  1.00  0.00           H
ATOM   3716  HA  CYS A3846     228.632 252.687 248.384  1.00  0.00           H
ATOM   3717  HB2 CYS A3846     231.137 251.601 247.052  1.00  0.00           H
ATOM   3718  HB3 CYS A3846     229.821 250.609 247.696  1.00  0.00           H
ATOM   3719  HG  CYS A3846     227.919 251.766 246.302  1.00  0.00           H
ATOM   3720  N   GLU A3847     230.966 253.271 250.314  1.00  0.00           N
ATOM   3721  CA  GLU A3847     231.598 253.160 251.638  1.00  0.00           C
ATOM   3722  CB  GLU A3847     232.086 254.580 252.021  1.00  0.00           C
ATOM   3723  CG  GLU A3847     232.454 254.839 253.494  1.00  0.00           C
ATOM   3724  CD  GLU A3847     233.254 253.705 254.132  1.00  0.00           C
ATOM   3725  OE1 GLU A3847     234.076 253.116 253.406  1.00  0.00           O
ATOM   3726  OE2 GLU A3847     232.649 252.980 254.949  1.00  0.00           O
ATOM   3727  C   GLU A3847     230.696 252.532 252.720  1.00  0.00           C
ATOM   3728  O   GLU A3847     231.016 251.464 253.256  1.00  0.00           O
ATOM   3729  H   GLU A3847     231.304 254.028 249.737  1.00  0.00           H
ATOM   3730  HA  GLU A3847     232.471 252.515 251.543  1.00  0.00           H
ATOM   3731  HB2 GLU A3847     231.316 255.306 251.751  1.00  0.00           H
ATOM   3732  HB3 GLU A3847     232.963 254.797 251.411  1.00  0.00           H
ATOM   3733  HG2 GLU A3847     233.021 255.768 253.563  1.00  0.00           H
ATOM   3734  HG3 GLU A3847     231.529 254.983 254.056  1.00  0.00           H
ATOM   3735  N   GLY A3848     229.546 253.157 252.990  1.00  0.00           N
ATOM   3736  CA  GLY A3848     228.422 252.480 253.634  1.00  0.00           C
ATOM   3737  C   GLY A3848     227.643 251.724 252.563  1.00  0.00           C
ATOM   3738  O   GLY A3848     227.362 252.307 251.517  1.00  0.00           O
ATOM   3739  H   GLY A3848     229.328 253.956 252.417  1.00  0.00           H
ATOM   3740  HA2 GLY A3848     228.783 251.785 254.394  1.00  0.00           H
ATOM   3741  HA3 GLY A3848     227.763 253.209 254.104  1.00  0.00           H
ATOM   3742  N   HIS A3849     227.354 250.438 252.796  1.00  0.00           N
ATOM   3743  CA  HIS A3849     227.083 249.406 251.775  1.00  0.00           C
ATOM   3744  ND1 HIS A3849     228.456 248.070 254.683  1.00  0.00           N
ATOM   3745  CG  HIS A3849     228.335 247.787 253.316  1.00  0.00           C
ATOM   3746  CB  HIS A3849     227.105 248.028 252.469  1.00  0.00           C
ATOM   3747  NE2 HIS A3849     230.408 247.368 253.911  1.00  0.00           N
ATOM   3748  CD2 HIS A3849     229.541 247.368 252.841  1.00  0.00           C
ATOM   3749  CE1 HIS A3849     229.738 247.791 254.994  1.00  0.00           C
ATOM   3750  C   HIS A3849     225.814 249.614 250.910  1.00  0.00           C
ATOM   3751  O   HIS A3849     224.887 248.799 250.898  1.00  0.00           O
ATOM   3752  H   HIS A3849     227.682 250.070 253.682  1.00  0.00           H
ATOM   3753  HA  HIS A3849     227.928 249.425 251.082  1.00  0.00           H
ATOM   3754  HB2 HIS A3849     227.049 247.246 251.711  1.00  0.00           H
ATOM   3755  HB3 HIS A3849     226.229 247.939 253.112  1.00  0.00           H
ATOM   3756  HD2 HIS A3849     229.777 247.126 251.814  1.00  0.00           H
ATOM   3757  HE1 HIS A3849     230.183 247.899 255.976  1.00  0.00           H
ATOM   3758  HE2 HIS A3849     231.402 247.125 253.890  1.00  0.00           H
ATOM   3759  N   ASN A3850     225.795 250.676 250.102  1.00  0.00           N
ATOM   3760  CA  ASN A3850     224.724 251.061 249.182  1.00  0.00           C
ATOM   3761  CB  ASN A3850     224.935 252.521 248.715  1.00  0.00           C
ATOM   3762  CG  ASN A3850     225.011 253.561 249.821  1.00  0.00           C
ATOM   3763  OD1 ASN A3850     224.102 253.721 250.625  1.00  0.00           O
ATOM   3764  ND2 ASN A3850     225.956 254.462 249.709  1.00  0.00           N
ATOM   3765  C   ASN A3850     224.669 250.096 247.980  1.00  0.00           C
ATOM   3766  O   ASN A3850     225.147 250.417 246.892  1.00  0.00           O
ATOM   3767  H   ASN A3850     226.557 251.335 250.236  1.00  0.00           H
ATOM   3768  HA  ASN A3850     223.773 251.004 249.715  1.00  0.00           H
ATOM   3769  HB2 ASN A3850     225.858 252.572 248.138  1.00  0.00           H
ATOM   3770  HB3 ASN A3850     224.114 252.808 248.062  1.00  0.00           H
ATOM   3771 HD21 ASN A3850     226.690 254.374 249.020  1.00  0.00           H
ATOM   3772 HD22 ASN A3850     226.079 255.095 250.494  1.00  0.00           H
ATOM   3773  N   SER A3851     224.152 248.877 248.159  1.00  0.00           N
ATOM   3774  CA  SER A3851     224.341 247.816 247.154  1.00  0.00           C
ATOM   3775  CB  SER A3851     224.053 246.440 247.758  1.00  0.00           C
ATOM   3776  OG  SER A3851     224.575 245.437 246.913  1.00  0.00           O
ATOM   3777  C   SER A3851     223.595 248.028 245.820  1.00  0.00           C
ATOM   3778  O   SER A3851     224.080 247.589 244.776  1.00  0.00           O
ATOM   3779  H   SER A3851     223.977 248.605 249.122  1.00  0.00           H
ATOM   3780  HA  SER A3851     225.398 247.824 246.904  1.00  0.00           H
ATOM   3781  HB2 SER A3851     224.531 246.361 248.735  1.00  0.00           H
ATOM   3782  HB3 SER A3851     222.977 246.304 247.872  1.00  0.00           H
ATOM   3783  HG  SER A3851     225.550 245.482 247.001  1.00  0.00           H
ATOM   3784  N   ASP A3852     222.566 248.887 245.773  1.00  0.00           N
ATOM   3785  CA  ASP A3852     222.053 249.417 244.495  1.00  0.00           C
ATOM   3786  CB  ASP A3852     220.740 250.197 244.721  1.00  0.00           C
ATOM   3787  CG  ASP A3852     220.135 250.804 243.440  1.00  0.00           C
ATOM   3788  OD1 ASP A3852     220.846 251.584 242.771  1.00  0.00           O
ATOM   3789  OD2 ASP A3852     218.891 250.931 243.375  1.00  0.00           O
ATOM   3790  C   ASP A3852     223.124 250.250 243.765  1.00  0.00           C
ATOM   3791  O   ASP A3852     223.471 249.909 242.637  1.00  0.00           O
ATOM   3792  H   ASP A3852     222.246 249.298 246.635  1.00  0.00           H
ATOM   3793  HA  ASP A3852     221.818 248.573 243.845  1.00  0.00           H
ATOM   3794  HB2 ASP A3852     220.010 249.523 245.172  1.00  0.00           H
ATOM   3795  HB3 ASP A3852     220.930 251.004 245.431  1.00  0.00           H
ATOM   3796  N   PHE A3853     223.850 251.114 244.483  1.00  0.00           N
ATOM   3797  CA  PHE A3853     224.971 251.900 243.956  1.00  0.00           C
ATOM   3798  CB  PHE A3853     225.413 252.936 245.017  1.00  0.00           C
ATOM   3799  CG  PHE A3853     225.873 254.277 244.463  1.00  0.00           C
ATOM   3800  CD1 PHE A3853     226.789 254.333 243.400  1.00  0.00           C
ATOM   3801  CD2 PHE A3853     225.369 255.480 244.993  1.00  0.00           C
ATOM   3802  CE1 PHE A3853     227.127 255.560 242.806  1.00  0.00           C
ATOM   3803  CE2 PHE A3853     225.725 256.714 244.416  1.00  0.00           C
ATOM   3804  CZ  PHE A3853     226.582 256.754 243.305  1.00  0.00           C
ATOM   3805  C   PHE A3853     226.141 251.010 243.482  1.00  0.00           C
ATOM   3806  O   PHE A3853     226.559 251.144 242.330  1.00  0.00           O
ATOM   3807  H   PHE A3853     223.666 251.183 245.473  1.00  0.00           H
ATOM   3808  HA  PHE A3853     224.603 252.447 243.087  1.00  0.00           H
ATOM   3809  HB2 PHE A3853     224.572 253.130 245.682  1.00  0.00           H
ATOM   3810  HB3 PHE A3853     226.212 252.518 245.628  1.00  0.00           H
ATOM   3811  HD1 PHE A3853     227.246 253.427 243.049  1.00  0.00           H
ATOM   3812  HD2 PHE A3853     224.705 255.464 245.846  1.00  0.00           H
ATOM   3813  HE1 PHE A3853     227.830 255.589 241.989  1.00  0.00           H
ATOM   3814  HE2 PHE A3853     225.342 257.634 244.829  1.00  0.00           H
ATOM   3815  HZ  PHE A3853     226.858 257.703 242.867  1.00  0.00           H
ATOM   3816  N   GLN A3854     226.486 249.950 244.233  1.00  0.00           N
ATOM   3817  CA  GLN A3854     227.463 248.926 243.808  1.00  0.00           C
ATOM   3818  CB  GLN A3854     227.578 247.804 244.862  1.00  0.00           C
ATOM   3819  CG  GLN A3854     228.179 248.168 246.233  1.00  0.00           C
ATOM   3820  CD  GLN A3854     228.116 246.985 247.213  1.00  0.00           C
ATOM   3821  OE1 GLN A3854     227.202 246.169 247.161  1.00  0.00           O
ATOM   3822  NE2 GLN A3854     229.026 246.866 248.151  1.00  0.00           N
ATOM   3823  C   GLN A3854     227.061 248.281 242.464  1.00  0.00           C
ATOM   3824  O   GLN A3854     227.864 248.179 241.531  1.00  0.00           O
ATOM   3825  H   GLN A3854     226.067 249.874 245.154  1.00  0.00           H
ATOM   3826  HA  GLN A3854     228.441 249.393 243.681  1.00  0.00           H
ATOM   3827  HB2 GLN A3854     226.588 247.381 245.013  1.00  0.00           H
ATOM   3828  HB3 GLN A3854     228.196 247.009 244.450  1.00  0.00           H
ATOM   3829  HG2 GLN A3854     229.216 248.468 246.091  1.00  0.00           H
ATOM   3830  HG3 GLN A3854     227.638 249.006 246.671  1.00  0.00           H
ATOM   3831 HE21 GLN A3854     229.824 247.500 248.175  1.00  0.00           H
ATOM   3832 HE22 GLN A3854     228.991 246.057 248.766  1.00  0.00           H
ATOM   3833  N   ASN A3855     225.786 247.904 242.327  1.00  0.00           N
ATOM   3834  CA  ASN A3855     225.227 247.312 241.111  1.00  0.00           C
ATOM   3835  CB  ASN A3855     223.880 246.653 241.471  1.00  0.00           C
ATOM   3836  CG  ASN A3855     224.056 245.278 242.086  1.00  0.00           C
ATOM   3837  OD1 ASN A3855     224.084 244.287 241.368  1.00  0.00           O
ATOM   3838  ND2 ASN A3855     224.316 245.172 243.364  1.00  0.00           N
ATOM   3839  C   ASN A3855     225.072 248.324 239.957  1.00  0.00           C
ATOM   3840  O   ASN A3855     225.167 247.936 238.789  1.00  0.00           O
ATOM   3841  H   ASN A3855     225.164 248.065 243.114  1.00  0.00           H
ATOM   3842  HA  ASN A3855     225.912 246.540 240.755  1.00  0.00           H
ATOM   3843  HB2 ASN A3855     223.313 247.289 242.151  1.00  0.00           H
ATOM   3844  HB3 ASN A3855     223.288 246.531 240.565  1.00  0.00           H
ATOM   3845 HD21 ASN A3855     224.308 245.995 243.964  1.00  0.00           H
ATOM   3846 HD22 ASN A3855     224.502 244.271 243.768  1.00  0.00           H
ATOM   3847  N   TYR A3856     224.854 249.604 240.258  1.00  0.00           N
ATOM   3848  CA  TYR A3856     224.621 250.675 239.286  1.00  0.00           C
ATOM   3849  CB  TYR A3856     223.780 251.771 239.960  1.00  0.00           C
ATOM   3850  CG  TYR A3856     223.019 252.666 239.003  1.00  0.00           C
ATOM   3851  CD1 TYR A3856     221.895 252.150 238.328  1.00  0.00           C
ATOM   3852  CD2 TYR A3856     223.366 254.021 238.853  1.00  0.00           C
ATOM   3853  CE1 TYR A3856     221.121 252.984 237.501  1.00  0.00           C
ATOM   3854  CE2 TYR A3856     222.587 254.861 238.035  1.00  0.00           C
ATOM   3855  CZ  TYR A3856     221.465 254.342 237.359  1.00  0.00           C
ATOM   3856  OH  TYR A3856     220.686 255.149 236.594  1.00  0.00           O
ATOM   3857  C   TYR A3856     225.927 251.231 238.692  1.00  0.00           C
ATOM   3858  O   TYR A3856     226.004 251.428 237.479  1.00  0.00           O
ATOM   3859  H   TYR A3856     224.706 249.830 241.239  1.00  0.00           H
ATOM   3860  HA  TYR A3856     224.035 250.264 238.467  1.00  0.00           H
ATOM   3861  HB2 TYR A3856     223.027 251.299 240.591  1.00  0.00           H
ATOM   3862  HB3 TYR A3856     224.417 252.371 240.611  1.00  0.00           H
ATOM   3863  HD1 TYR A3856     221.607 251.118 238.483  1.00  0.00           H
ATOM   3864  HD2 TYR A3856     224.209 254.425 239.399  1.00  0.00           H
ATOM   3865  HE1 TYR A3856     220.247 252.597 237.005  1.00  0.00           H
ATOM   3866  HE2 TYR A3856     222.831 255.904 237.945  1.00  0.00           H
ATOM   3867  HH  TYR A3856     220.910 256.092 236.708  1.00  0.00           H
ATOM   3868  N   LEU A3857     227.016 251.244 239.470  1.00  0.00           N
ATOM   3869  CA  LEU A3857     228.385 251.477 238.983  1.00  0.00           C
ATOM   3870  CB  LEU A3857     229.336 251.607 240.189  1.00  0.00           C
ATOM   3871  CG  LEU A3857     229.221 252.945 240.936  1.00  0.00           C
ATOM   3872  CD1 LEU A3857     230.042 252.882 242.221  1.00  0.00           C
ATOM   3873  CD2 LEU A3857     229.721 254.135 240.113  1.00  0.00           C
ATOM   3874  C   LEU A3857     228.863 250.364 238.039  1.00  0.00           C
ATOM   3875  O   LEU A3857     229.394 250.655 236.967  1.00  0.00           O
ATOM   3876  H   LEU A3857     226.891 251.058 240.464  1.00  0.00           H
ATOM   3877  HA  LEU A3857     228.406 252.400 238.405  1.00  0.00           H
ATOM   3878  HB2 LEU A3857     229.129 250.791 240.885  1.00  0.00           H
ATOM   3879  HB3 LEU A3857     230.367 251.493 239.861  1.00  0.00           H
ATOM   3880  HG  LEU A3857     228.177 253.118 241.179  1.00  0.00           H
ATOM   3881 HD21 LEU A3857     229.704 255.037 240.724  1.00  0.00           H
ATOM   3882 HD22 LEU A3857     229.091 254.293 239.241  1.00  0.00           H
ATOM   3883 HD23 LEU A3857     230.746 253.957 239.803  1.00  0.00           H
ATOM   3884 HD11 LEU A3857     229.703 252.050 242.839  1.00  0.00           H
ATOM   3885 HD12 LEU A3857     231.099 252.741 241.991  1.00  0.00           H
ATOM   3886 HD13 LEU A3857     229.926 253.803 242.793  1.00  0.00           H
ATOM   3887  N   ARG A3858     228.522 249.102 238.329  1.00  0.00           N
ATOM   3888  CA  ARG A3858     228.766 247.981 237.404  1.00  0.00           C
ATOM   3889  CB  ARG A3858     228.570 246.662 238.170  1.00  0.00           C
ATOM   3890  CG  ARG A3858     228.994 245.430 237.343  1.00  0.00           C
ATOM   3891  CD  ARG A3858     228.320 244.128 237.786  1.00  0.00           C
ATOM   3892  NE  ARG A3858     226.848 244.251 237.762  1.00  0.00           N
ATOM   3893  CZ  ARG A3858     226.023 244.050 238.770  1.00  0.00           C
ATOM   3894  NH1 ARG A3858     226.401 243.676 239.953  1.00  0.00           N
ATOM   3895  NH2 ARG A3858     224.762 244.319 238.629  1.00  0.00           N
ATOM   3896  C   ARG A3858     227.872 248.063 236.157  1.00  0.00           C
ATOM   3897  O   ARG A3858     228.317 247.755 235.054  1.00  0.00           O
ATOM   3898  H   ARG A3858     228.131 248.914 239.246  1.00  0.00           H
ATOM   3899  HA  ARG A3858     229.798 248.030 237.057  1.00  0.00           H
ATOM   3900  HB2 ARG A3858     229.164 246.679 239.086  1.00  0.00           H
ATOM   3901  HB3 ARG A3858     227.523 246.596 238.461  1.00  0.00           H
ATOM   3902  HG2 ARG A3858     228.750 245.572 236.293  1.00  0.00           H
ATOM   3903  HG3 ARG A3858     230.075 245.311 237.423  1.00  0.00           H
ATOM   3904  HD2 ARG A3858     228.687 243.857 238.773  1.00  0.00           H
ATOM   3905  HD3 ARG A3858     228.621 243.332 237.104  1.00  0.00           H
ATOM   3906  HE  ARG A3858     226.431 244.629 236.928  1.00  0.00           H
ATOM   3907 HH11 ARG A3858     227.386 243.782 240.194  1.00  0.00           H
ATOM   3908 HH12 ARG A3858     225.719 243.687 240.700  1.00  0.00           H
ATOM   3909 HH21 ARG A3858     224.479 244.866 237.828  1.00  0.00           H
ATOM   3910 HH22 ARG A3858     224.190 244.256 239.463  1.00  0.00           H
ATOM   3911  N   THR A3859     226.599 248.422 236.332  1.00  0.00           N
ATOM   3912  CA  THR A3859     225.549 248.346 235.301  1.00  0.00           C
ATOM   3913  CB  THR A3859     224.912 246.935 235.255  1.00  0.00           C
ATOM   3914  OG1 THR A3859     224.735 246.361 236.540  1.00  0.00           O
ATOM   3915  CG2 THR A3859     225.727 245.928 234.445  1.00  0.00           C
ATOM   3916  C   THR A3859     224.451 249.394 235.534  1.00  0.00           C
ATOM   3917  O   THR A3859     223.510 249.149 236.287  1.00  0.00           O
ATOM   3918  H   THR A3859     226.311 248.617 237.284  1.00  0.00           H
ATOM   3919  HA  THR A3859     225.994 248.550 234.327  1.00  0.00           H
ATOM   3920  HB  THR A3859     223.936 247.017 234.776  1.00  0.00           H
ATOM   3921  HG1 THR A3859     224.607 247.104 237.162  1.00  0.00           H
ATOM   3922 HG21 THR A3859     225.168 244.997 234.358  1.00  0.00           H
ATOM   3923 HG22 THR A3859     226.678 245.728 234.934  1.00  0.00           H
ATOM   3924 HG23 THR A3859     225.914 246.324 233.447  1.00  0.00           H
ATOM   3925  N   GLN A3860     224.472 250.496 234.776  1.00  0.00           N
ATOM   3926  CA  GLN A3860     223.502 251.600 234.895  1.00  0.00           C
ATOM   3927  CB  GLN A3860     224.024 252.879 234.211  1.00  0.00           C
ATOM   3928  CG  GLN A3860     225.376 253.384 234.732  1.00  0.00           C
ATOM   3929  CD  GLN A3860     226.576 252.639 234.156  1.00  0.00           C
ATOM   3930  OE1 GLN A3860     226.773 252.579 232.952  1.00  0.00           O
ATOM   3931  NE2 GLN A3860     227.255 251.840 234.943  1.00  0.00           N
ATOM   3932  C   GLN A3860     222.106 251.219 234.357  1.00  0.00           C
ATOM   3933  O   GLN A3860     221.783 251.404 233.179  1.00  0.00           O
ATOM   3934  H   GLN A3860     225.309 250.671 234.236  1.00  0.00           H
ATOM   3935  HA  GLN A3860     223.391 251.831 235.956  1.00  0.00           H
ATOM   3936  HB2 GLN A3860     224.086 252.738 233.132  1.00  0.00           H
ATOM   3937  HB3 GLN A3860     223.293 253.665 234.399  1.00  0.00           H
ATOM   3938  HG2 GLN A3860     225.388 253.354 235.821  1.00  0.00           H
ATOM   3939  HG3 GLN A3860     225.477 254.423 234.430  1.00  0.00           H
ATOM   3940 HE21 GLN A3860     227.056 251.816 235.939  1.00  0.00           H
ATOM   3941 HE22 GLN A3860     228.138 251.476 234.587  1.00  0.00           H
ATOM   3942  N   THR A3861     221.275 250.608 235.203  1.00  0.00           N
ATOM   3943  CA  THR A3861     220.001 249.995 234.797  1.00  0.00           C
ATOM   3944  CB  THR A3861     219.312 249.275 235.968  1.00  0.00           C
ATOM   3945  OG1 THR A3861     219.054 250.167 237.022  1.00  0.00           O
ATOM   3946  CG2 THR A3861     220.138 248.118 236.523  1.00  0.00           C
ATOM   3947  C   THR A3861     219.039 251.013 234.169  1.00  0.00           C
ATOM   3948  O   THR A3861     218.481 251.877 234.854  1.00  0.00           O
ATOM   3949  H   THR A3861     221.630 250.394 236.129  1.00  0.00           H
ATOM   3950  HA  THR A3861     220.228 249.238 234.047  1.00  0.00           H
ATOM   3951  HB  THR A3861     218.362 248.875 235.611  1.00  0.00           H
ATOM   3952 HG21 THR A3861     219.553 247.588 237.275  1.00  0.00           H
ATOM   3953 HG22 THR A3861     221.047 248.493 236.993  1.00  0.00           H
ATOM   3954 HG23 THR A3861     220.401 247.427 235.723  1.00  0.00           H
ATOM   3955  HG1 THR A3861     218.575 250.919 236.658  1.00  0.00           H
ATOM   3956  N   GLY A3862     218.730 250.815 232.884  1.00  0.00           N
ATOM   3957  CA  GLY A3862     217.760 251.610 232.121  1.00  0.00           C
ATOM   3958  C   GLY A3862     218.345 252.804 231.356  1.00  0.00           C
ATOM   3959  O   GLY A3862     217.576 253.544 230.748  1.00  0.00           O
ATOM   3960  H   GLY A3862     219.266 250.123 232.381  1.00  0.00           H
ATOM   3961  HA2 GLY A3862     217.280 250.959 231.389  1.00  0.00           H
ATOM   3962  HA3 GLY A3862     216.989 251.992 232.792  1.00  0.00           H
ATOM   3963  N   ASN A3863     219.662 253.029 231.387  1.00  0.00           N
ATOM   3964  CA  ASN A3863     220.340 254.009 230.526  1.00  0.00           C
ATOM   3965  CB  ASN A3863     221.697 254.410 231.145  1.00  0.00           C
ATOM   3966  CG  ASN A3863     221.577 255.032 232.539  1.00  0.00           C
ATOM   3967  OD1 ASN A3863     220.852 254.575 233.413  1.00  0.00           O
ATOM   3968  ND2 ASN A3863     222.164 256.180 232.771  1.00  0.00           N
ATOM   3969  C   ASN A3863     220.463 253.454 229.089  1.00  0.00           C
ATOM   3970  O   ASN A3863     220.356 252.247 228.873  1.00  0.00           O
ATOM   3971  H   ASN A3863     220.248 252.410 231.935  1.00  0.00           H
ATOM   3972  HA  ASN A3863     219.720 254.904 230.472  1.00  0.00           H
ATOM   3973  HB2 ASN A3863     222.338 253.529 231.231  1.00  0.00           H
ATOM   3974  HB3 ASN A3863     222.183 255.123 230.473  1.00  0.00           H
ATOM   3975 HD21 ASN A3863     222.722 256.689 232.085  1.00  0.00           H
ATOM   3976 HD22 ASN A3863     222.113 256.547 233.697  1.00  0.00           H
ATOM   3977  N   ASN A3864     220.654 254.307 228.074  1.00  0.00           N
ATOM   3978  CA  ASN A3864     220.671 253.863 226.667  1.00  0.00           C
ATOM   3979  CB  ASN A3864     220.461 255.075 225.744  1.00  0.00           C
ATOM   3980  CG  ASN A3864     221.669 255.991 225.695  1.00  0.00           C
ATOM   3981  OD1 ASN A3864     221.752 256.966 226.413  1.00  0.00           O
ATOM   3982  ND2 ASN A3864     222.671 255.664 224.914  1.00  0.00           N
ATOM   3983  C   ASN A3864     221.925 253.054 226.264  1.00  0.00           C
ATOM   3984  O   ASN A3864     222.040 252.649 225.108  1.00  0.00           O
ATOM   3985  H   ASN A3864     220.762 255.290 228.277  1.00  0.00           H
ATOM   3986  HA  ASN A3864     219.825 253.189 226.530  1.00  0.00           H
ATOM   3987  HB2 ASN A3864     220.258 254.721 224.735  1.00  0.00           H
ATOM   3988  HB3 ASN A3864     219.599 255.652 226.080  1.00  0.00           H
ATOM   3989 HD21 ASN A3864     222.671 254.763 224.457  1.00  0.00           H
ATOM   3990 HD22 ASN A3864     223.495 256.235 224.996  1.00  0.00           H
ATOM   3991  N   THR A3865     222.934 253.030 227.132  1.00  0.00           N
ATOM   3992  CA  THR A3865     224.137 252.188 227.097  1.00  0.00           C
ATOM   3993  CB  THR A3865     225.147 252.662 226.032  1.00  0.00           C
ATOM   3994  OG1 THR A3865     226.195 251.732 225.911  1.00  0.00           O
ATOM   3995  CG2 THR A3865     225.794 254.022 226.293  1.00  0.00           C
ATOM   3996  C   THR A3865     224.728 252.182 228.513  1.00  0.00           C
ATOM   3997  O   THR A3865     224.295 252.970 229.356  1.00  0.00           O
ATOM   3998  H   THR A3865     222.770 253.467 228.031  1.00  0.00           H
ATOM   3999  HA  THR A3865     223.849 251.166 226.850  1.00  0.00           H
ATOM   4000  HB  THR A3865     224.637 252.707 225.071  1.00  0.00           H
ATOM   4001 HG21 THR A3865     226.487 254.259 225.485  1.00  0.00           H
ATOM   4002 HG22 THR A3865     226.338 254.015 227.238  1.00  0.00           H
ATOM   4003 HG23 THR A3865     225.025 254.791 226.325  1.00  0.00           H
ATOM   4004  HG1 THR A3865     226.975 252.094 226.348  1.00  0.00           H
ATOM   4005  N   THR A3866     225.691 251.307 228.794  1.00  0.00           N
ATOM   4006  CA  THR A3866     226.335 251.184 230.112  1.00  0.00           C
ATOM   4007  CB  THR A3866     225.798 249.976 230.900  1.00  0.00           C
ATOM   4008  OG1 THR A3866     226.007 248.781 230.177  1.00  0.00           O
ATOM   4009  CG2 THR A3866     224.302 250.061 231.194  1.00  0.00           C
ATOM   4010  C   THR A3866     227.847 251.048 229.971  1.00  0.00           C
ATOM   4011  O   THR A3866     228.308 250.386 229.041  1.00  0.00           O
ATOM   4012  H   THR A3866     226.016 250.687 228.064  1.00  0.00           H
ATOM   4013  HA  THR A3866     226.137 252.084 230.691  1.00  0.00           H
ATOM   4014  HB  THR A3866     226.333 249.914 231.849  1.00  0.00           H
ATOM   4015 HG21 THR A3866     224.018 249.254 231.868  1.00  0.00           H
ATOM   4016 HG22 THR A3866     223.730 249.974 230.271  1.00  0.00           H
ATOM   4017 HG23 THR A3866     224.076 251.016 231.662  1.00  0.00           H
ATOM   4018  HG1 THR A3866     226.931 248.765 229.898  1.00  0.00           H
ATOM   4019  N   VAL A3867     228.590 251.465 230.996  1.00  0.00           N
ATOM   4020  CA  VAL A3867     230.022 251.177 231.174  1.00  0.00           C
ATOM   4021  CB  VAL A3867     230.896 252.375 230.751  1.00  0.00           C
ATOM   4022  CG1 VAL A3867     230.641 253.642 231.573  1.00  0.00           C
ATOM   4023  CG2 VAL A3867     232.388 252.033 230.822  1.00  0.00           C
ATOM   4024  C   VAL A3867     230.284 250.705 232.606  1.00  0.00           C
ATOM   4025  O   VAL A3867     229.639 251.166 233.545  1.00  0.00           O
ATOM   4026  H   VAL A3867     228.119 251.924 231.775  1.00  0.00           H
ATOM   4027  HA  VAL A3867     230.287 250.351 230.513  1.00  0.00           H
ATOM   4028  HB  VAL A3867     230.662 252.603 229.710  1.00  0.00           H
ATOM   4029 HG21 VAL A3867     232.594 251.122 230.261  1.00  0.00           H
ATOM   4030 HG22 VAL A3867     232.967 252.844 230.380  1.00  0.00           H
ATOM   4031 HG23 VAL A3867     232.711 251.905 231.857  1.00  0.00           H
ATOM   4032 HG11 VAL A3867     229.595 253.934 231.498  1.00  0.00           H
ATOM   4033 HG12 VAL A3867     230.896 253.476 232.621  1.00  0.00           H
ATOM   4034 HG13 VAL A3867     231.259 254.455 231.190  1.00  0.00           H
ATOM   4035  N   ASN A3868     231.072 249.639 232.744  1.00  0.00           N
ATOM   4036  CA  ASN A3868     231.280 248.955 234.017  1.00  0.00           C
ATOM   4037  CB  ASN A3868     231.483 247.457 233.715  1.00  0.00           C
ATOM   4038  CG  ASN A3868     231.587 246.605 234.966  1.00  0.00           C
ATOM   4039  OD1 ASN A3868     231.882 247.075 236.049  1.00  0.00           O
ATOM   4040  ND2 ASN A3868     231.369 245.316 234.860  1.00  0.00           N
ATOM   4041  C   ASN A3868     232.439 249.605 234.790  1.00  0.00           C
ATOM   4042  O   ASN A3868     233.605 249.404 234.448  1.00  0.00           O
ATOM   4043  H   ASN A3868     231.596 249.314 231.948  1.00  0.00           H
ATOM   4044  HA  ASN A3868     230.383 249.054 234.630  1.00  0.00           H
ATOM   4045  HB2 ASN A3868     230.629 247.101 233.140  1.00  0.00           H
ATOM   4046  HB3 ASN A3868     232.387 247.315 233.124  1.00  0.00           H
ATOM   4047 HD21 ASN A3868     231.207 244.898 233.964  1.00  0.00           H
ATOM   4048 HD22 ASN A3868     231.526 244.760 235.685  1.00  0.00           H
ATOM   4049  N   ILE A3869     232.118 250.393 235.818  1.00  0.00           N
ATOM   4050  CA  ILE A3869     233.099 251.134 236.632  1.00  0.00           C
ATOM   4051  CB  ILE A3869     232.350 252.178 237.492  1.00  0.00           C
ATOM   4052  CG1 ILE A3869     231.575 253.221 236.647  1.00  0.00           C
ATOM   4053  CG2 ILE A3869     233.264 252.868 238.516  1.00  0.00           C
ATOM   4054  CD1 ILE A3869     232.429 254.147 235.771  1.00  0.00           C
ATOM   4055  C   ILE A3869     233.975 250.203 237.494  1.00  0.00           C
ATOM   4056  O   ILE A3869     235.166 250.463 237.649  1.00  0.00           O
ATOM   4057  H   ILE A3869     231.134 250.538 236.024  1.00  0.00           H
ATOM   4058  HA  ILE A3869     233.776 251.665 235.965  1.00  0.00           H
ATOM   4059  HB  ILE A3869     231.607 251.633 238.069  1.00  0.00           H
ATOM   4060 HG12 ILE A3869     230.862 252.710 236.000  1.00  0.00           H
ATOM   4061 HG13 ILE A3869     230.991 253.846 237.323  1.00  0.00           H
ATOM   4062 HG21 ILE A3869     233.513 252.176 239.322  1.00  0.00           H
ATOM   4063 HG22 ILE A3869     232.770 253.730 238.955  1.00  0.00           H
ATOM   4064 HG23 ILE A3869     234.192 253.203 238.059  1.00  0.00           H
ATOM   4065 HD11 ILE A3869     231.775 254.835 235.235  1.00  0.00           H
ATOM   4066 HD12 ILE A3869     233.108 254.727 236.394  1.00  0.00           H
ATOM   4067 HD13 ILE A3869     232.996 253.568 235.043  1.00  0.00           H
ATOM   4068  N   ILE A3870     233.452 249.034 237.883  1.00  0.00           N
ATOM   4069  CA  ILE A3870     234.190 248.002 238.632  1.00  0.00           C
ATOM   4070  CB  ILE A3870     233.226 246.890 239.128  1.00  0.00           C
ATOM   4071  CG1 ILE A3870     232.300 247.303 240.292  1.00  0.00           C
ATOM   4072  CG2 ILE A3870     233.994 245.648 239.609  1.00  0.00           C
ATOM   4073  CD1 ILE A3870     231.489 248.590 240.122  1.00  0.00           C
ATOM   4074  C   ILE A3870     235.311 247.429 237.754  1.00  0.00           C
ATOM   4075  O   ILE A3870     236.481 247.480 238.128  1.00  0.00           O
ATOM   4076  H   ILE A3870     232.501 248.830 237.619  1.00  0.00           H
ATOM   4077  HA  ILE A3870     234.665 248.460 239.500  1.00  0.00           H
ATOM   4078  HB  ILE A3870     232.594 246.570 238.306  1.00  0.00           H
ATOM   4079 HG12 ILE A3870     231.595 246.490 240.465  1.00  0.00           H
ATOM   4080 HG13 ILE A3870     232.904 247.410 241.183  1.00  0.00           H
ATOM   4081 HG21 ILE A3870     233.310 244.923 240.052  1.00  0.00           H
ATOM   4082 HG22 ILE A3870     234.730 245.940 240.361  1.00  0.00           H
ATOM   4083 HG23 ILE A3870     234.509 245.160 238.781  1.00  0.00           H
ATOM   4084 HD11 ILE A3870     230.733 248.647 240.905  1.00  0.00           H
ATOM   4085 HD12 ILE A3870     232.143 249.459 240.208  1.00  0.00           H
ATOM   4086 HD13 ILE A3870     231.005 248.588 239.149  1.00  0.00           H
ATOM   4087  N   ILE A3871     234.974 247.050 236.515  1.00  0.00           N
ATOM   4088  CA  ILE A3871     235.960 246.579 235.530  1.00  0.00           C
ATOM   4089  CB  ILE A3871     235.260 245.908 234.331  1.00  0.00           C
ATOM   4090  CG1 ILE A3871     234.601 244.567 234.741  1.00  0.00           C
ATOM   4091  CG2 ILE A3871     236.200 245.693 233.134  1.00  0.00           C
ATOM   4092  CD1 ILE A3871     235.555 243.425 235.123  1.00  0.00           C
ATOM   4093  C   ILE A3871     236.928 247.698 235.117  1.00  0.00           C
ATOM   4094  O   ILE A3871     238.128 247.511 235.258  1.00  0.00           O
ATOM   4095  H   ILE A3871     233.999 247.104 236.254  1.00  0.00           H
ATOM   4096  HA  ILE A3871     236.571 245.823 236.012  1.00  0.00           H
ATOM   4097  HB  ILE A3871     234.468 246.576 233.993  1.00  0.00           H
ATOM   4098 HG12 ILE A3871     233.939 244.740 235.588  1.00  0.00           H
ATOM   4099 HG13 ILE A3871     233.986 244.222 233.909  1.00  0.00           H
ATOM   4100 HG21 ILE A3871     236.461 246.650 232.680  1.00  0.00           H
ATOM   4101 HG22 ILE A3871     235.722 245.078 232.373  1.00  0.00           H
ATOM   4102 HG23 ILE A3871     237.130 245.214 233.451  1.00  0.00           H
ATOM   4103 HD11 ILE A3871     234.969 242.534 235.349  1.00  0.00           H
ATOM   4104 HD12 ILE A3871     236.138 243.687 236.006  1.00  0.00           H
ATOM   4105 HD13 ILE A3871     236.228 243.191 234.298  1.00  0.00           H
ATOM   4106  N   SER A3872     236.439 248.934 234.971  1.00  0.00           N
ATOM   4107  CA  SER A3872     237.290 250.110 234.705  1.00  0.00           C
ATOM   4108  CB  SER A3872     236.434 251.366 234.516  1.00  0.00           C
ATOM   4109  OG  SER A3872     235.427 251.206 233.529  1.00  0.00           O
ATOM   4110  C   SER A3872     238.314 250.403 235.819  1.00  0.00           C
ATOM   4111  O   SER A3872     239.327 251.050 235.560  1.00  0.00           O
ATOM   4112  H   SER A3872     235.436 249.050 234.977  1.00  0.00           H
ATOM   4113  HA  SER A3872     237.846 249.934 233.783  1.00  0.00           H
ATOM   4114  HB2 SER A3872     235.963 251.610 235.466  1.00  0.00           H
ATOM   4115  HB3 SER A3872     237.083 252.194 234.229  1.00  0.00           H
ATOM   4116  HG  SER A3872     234.841 250.485 233.812  1.00  0.00           H
ATOM   4117  N   THR A3873     238.059 249.939 237.050  1.00  0.00           N
ATOM   4118  CA  THR A3873     238.966 250.085 238.201  1.00  0.00           C
ATOM   4119  CB  THR A3873     238.171 250.112 239.515  1.00  0.00           C
ATOM   4120  OG1 THR A3873     237.186 251.127 239.484  1.00  0.00           O
ATOM   4121  CG2 THR A3873     239.039 250.373 240.747  1.00  0.00           C
ATOM   4122  C   THR A3873     240.025 248.978 238.255  1.00  0.00           C
ATOM   4123  O   THR A3873     241.196 249.283 238.463  1.00  0.00           O
ATOM   4124  H   THR A3873     237.214 249.399 237.183  1.00  0.00           H
ATOM   4125  HA  THR A3873     239.495 251.036 238.118  1.00  0.00           H
ATOM   4126  HB  THR A3873     237.674 249.152 239.643  1.00  0.00           H
ATOM   4127  HG1 THR A3873     236.629 250.972 238.703  1.00  0.00           H
ATOM   4128 HG21 THR A3873     239.715 249.535 240.916  1.00  0.00           H
ATOM   4129 HG22 THR A3873     239.626 251.279 240.607  1.00  0.00           H
ATOM   4130 HG23 THR A3873     238.410 250.490 241.629  1.00  0.00           H
ATOM   4131  N   VAL A3874     239.695 247.717 237.933  1.00  0.00           N
ATOM   4132  CA  VAL A3874     240.727 246.663 237.788  1.00  0.00           C
ATOM   4133  CB  VAL A3874     240.158 245.246 237.990  1.00  0.00           C
ATOM   4134  CG1 VAL A3874     239.314 244.746 236.818  1.00  0.00           C
ATOM   4135  CG2 VAL A3874     241.279 244.229 238.230  1.00  0.00           C
ATOM   4136  C   VAL A3874     241.537 246.799 236.489  1.00  0.00           C
ATOM   4137  O   VAL A3874     242.756 246.651 236.525  1.00  0.00           O
ATOM   4138  H   VAL A3874     238.735 247.508 237.684  1.00  0.00           H
ATOM   4139  HA  VAL A3874     241.437 246.810 238.600  1.00  0.00           H
ATOM   4140  HB  VAL A3874     239.526 245.257 238.880  1.00  0.00           H
ATOM   4141 HG21 VAL A3874     241.846 244.505 239.119  1.00  0.00           H
ATOM   4142 HG22 VAL A3874     241.952 244.183 237.374  1.00  0.00           H
ATOM   4143 HG23 VAL A3874     240.844 243.244 238.386  1.00  0.00           H
ATOM   4144 HG11 VAL A3874     238.523 245.458 236.628  1.00  0.00           H
ATOM   4145 HG12 VAL A3874     239.922 244.632 235.919  1.00  0.00           H
ATOM   4146 HG13 VAL A3874     238.865 243.790 237.078  1.00  0.00           H
ATOM   4147  N   ASP A3875     240.943 247.407 235.457  1.00  0.00           N
ATOM   4148  CA  ASP A3875     241.634 247.933 234.272  1.00  0.00           C
ATOM   4149  CB  ASP A3875     240.617 248.357 233.192  1.00  0.00           C
ATOM   4150  CG  ASP A3875     239.706 247.251 232.636  1.00  0.00           C
ATOM   4151  OD1 ASP A3875     240.107 246.065 232.684  1.00  0.00           O
ATOM   4152  OD2 ASP A3875     238.752 247.636 231.919  1.00  0.00           O
ATOM   4153  C   ASP A3875     242.570 249.120 234.595  1.00  0.00           C
ATOM   4154  O   ASP A3875     243.327 249.555 233.724  1.00  0.00           O
ATOM   4155  H   ASP A3875     239.932 247.484 235.472  1.00  0.00           H
ATOM   4156  HA  ASP A3875     242.252 247.135 233.857  1.00  0.00           H
ATOM   4157  HB2 ASP A3875     241.167 248.779 232.349  1.00  0.00           H
ATOM   4158  HB3 ASP A3875     239.995 249.153 233.601  1.00  0.00           H
ATOM   4159  N   TYR A3876     242.529 249.686 235.809  1.00  0.00           N
ATOM   4160  CA  TYR A3876     243.593 250.541 236.355  1.00  0.00           C
ATOM   4161  CB  TYR A3876     243.005 251.775 237.059  1.00  0.00           C
ATOM   4162  CG  TYR A3876     244.095 252.667 237.622  1.00  0.00           C
ATOM   4163  CD1 TYR A3876     244.654 253.692 236.834  1.00  0.00           C
ATOM   4164  CD2 TYR A3876     244.630 252.388 238.894  1.00  0.00           C
ATOM   4165  CE1 TYR A3876     245.790 254.391 237.287  1.00  0.00           C
ATOM   4166  CE2 TYR A3876     245.770 253.076 239.343  1.00  0.00           C
ATOM   4167  CZ  TYR A3876     246.369 254.056 238.529  1.00  0.00           C
ATOM   4168  OH  TYR A3876     247.525 254.634 238.934  1.00  0.00           O
ATOM   4169  C   TYR A3876     244.562 249.772 237.268  1.00  0.00           C
ATOM   4170  O   TYR A3876     245.769 249.842 237.035  1.00  0.00           O
ATOM   4171  H   TYR A3876     241.858 249.315 236.470  1.00  0.00           H
ATOM   4172  HA  TYR A3876     244.210 250.912 235.540  1.00  0.00           H
ATOM   4173  HB2 TYR A3876     242.353 251.464 237.874  1.00  0.00           H
ATOM   4174  HB3 TYR A3876     242.402 252.343 236.349  1.00  0.00           H
ATOM   4175  HD1 TYR A3876     244.226 253.938 235.876  1.00  0.00           H
ATOM   4176  HD2 TYR A3876     244.197 251.613 239.510  1.00  0.00           H
ATOM   4177  HE1 TYR A3876     246.232 255.171 236.684  1.00  0.00           H
ATOM   4178  HE2 TYR A3876     246.215 252.847 240.299  1.00  0.00           H
ATOM   4179  HH  TYR A3876     247.824 255.337 238.327  1.00  0.00           H
ATOM   4180  N   LEU A3877     244.058 248.946 238.198  1.00  0.00           N
ATOM   4181  CA  LEU A3877     244.879 248.180 239.151  1.00  0.00           C
ATOM   4182  CB  LEU A3877     243.967 247.326 240.052  1.00  0.00           C
ATOM   4183  CG  LEU A3877     244.720 246.562 241.162  1.00  0.00           C
ATOM   4184  CD1 LEU A3877     245.499 247.485 242.103  1.00  0.00           C
ATOM   4185  CD2 LEU A3877     243.729 245.766 242.006  1.00  0.00           C
ATOM   4186  C   LEU A3877     245.933 247.300 238.457  1.00  0.00           C
ATOM   4187  O   LEU A3877     247.096 247.298 238.855  1.00  0.00           O
ATOM   4188  H   LEU A3877     243.052 248.939 238.326  1.00  0.00           H
ATOM   4189  HA  LEU A3877     245.402 248.895 239.783  1.00  0.00           H
ATOM   4190  HB2 LEU A3877     243.210 247.962 240.507  1.00  0.00           H
ATOM   4191  HB3 LEU A3877     243.460 246.591 239.428  1.00  0.00           H
ATOM   4192  HG  LEU A3877     245.409 245.854 240.703  1.00  0.00           H
ATOM   4193 HD21 LEU A3877     243.127 245.118 241.371  1.00  0.00           H
ATOM   4194 HD22 LEU A3877     243.086 246.450 242.559  1.00  0.00           H
ATOM   4195 HD23 LEU A3877     244.273 245.147 242.720  1.00  0.00           H
ATOM   4196 HD11 LEU A3877     245.889 246.914 242.947  1.00  0.00           H
ATOM   4197 HD12 LEU A3877     244.854 248.267 242.496  1.00  0.00           H
ATOM   4198 HD13 LEU A3877     246.342 247.935 241.580  1.00  0.00           H
ATOM   4199  N   LEU A3878     245.562 246.706 237.321  1.00  0.00           N
ATOM   4200  CA  LEU A3878     246.465 245.981 236.432  1.00  0.00           C
ATOM   4201  CB  LEU A3878     245.619 245.407 235.283  1.00  0.00           C
ATOM   4202  CG  LEU A3878     246.448 244.709 234.190  1.00  0.00           C
ATOM   4203  CD1 LEU A3878     246.963 243.347 234.658  1.00  0.00           C
ATOM   4204  CD2 LEU A3878     245.579 244.531 232.949  1.00  0.00           C
ATOM   4205  C   LEU A3878     247.607 246.867 235.905  1.00  0.00           C
ATOM   4206  O   LEU A3878     248.767 246.515 236.070  1.00  0.00           O
ATOM   4207  H   LEU A3878     244.585 246.771 237.054  1.00  0.00           H
ATOM   4208  HA  LEU A3878     246.921 245.159 236.985  1.00  0.00           H
ATOM   4209  HB2 LEU A3878     244.887 244.706 235.687  1.00  0.00           H
ATOM   4210  HB3 LEU A3878     245.071 246.233 234.825  1.00  0.00           H
ATOM   4211  HG  LEU A3878     247.287 245.333 233.905  1.00  0.00           H
ATOM   4212 HD11 LEU A3878     247.563 242.900 233.868  1.00  0.00           H
ATOM   4213 HD12 LEU A3878     247.620 243.483 235.519  1.00  0.00           H
ATOM   4214 HD13 LEU A3878     246.141 242.690 234.939  1.00  0.00           H
ATOM   4215 HD21 LEU A3878     245.239 245.509 232.609  1.00  0.00           H
ATOM   4216 HD22 LEU A3878     244.716 243.916 233.193  1.00  0.00           H
ATOM   4217 HD23 LEU A3878     246.188 244.100 232.155  1.00  0.00           H
ATOM   4218  N   ARG A3879     247.303 248.043 235.338  1.00  0.00           N
ATOM   4219  CA  ARG A3879     248.319 248.938 234.750  1.00  0.00           C
ATOM   4220  CB  ARG A3879     247.656 250.130 234.048  1.00  0.00           C
ATOM   4221  CG  ARG A3879     247.130 249.774 232.654  1.00  0.00           C
ATOM   4222  CD  ARG A3879     246.488 251.007 232.000  1.00  0.00           C
ATOM   4223  NE  ARG A3879     245.177 251.296 232.606  1.00  0.00           N
ATOM   4224  CZ  ARG A3879     244.659 252.435 233.021  1.00  0.00           C
ATOM   4225  NH1 ARG A3879     245.262 253.588 232.945  1.00  0.00           N
ATOM   4226  NH2 ARG A3879     243.467 252.408 233.531  1.00  0.00           N
ATOM   4227  C   ARG A3879     249.305 249.458 235.789  1.00  0.00           C
ATOM   4228  O   ARG A3879     250.499 249.543 235.505  1.00  0.00           O
ATOM   4229  H   ARG A3879     246.342 248.348 235.381  1.00  0.00           H
ATOM   4230  HA  ARG A3879     248.916 248.370 234.028  1.00  0.00           H
ATOM   4231  HB2 ARG A3879     246.851 250.522 234.670  1.00  0.00           H
ATOM   4232  HB3 ARG A3879     248.402 250.916 233.925  1.00  0.00           H
ATOM   4233  HG2 ARG A3879     246.401 248.964 232.721  1.00  0.00           H
ATOM   4234  HG3 ARG A3879     247.966 249.439 232.037  1.00  0.00           H
ATOM   4235  HD2 ARG A3879     247.163 251.859 232.093  1.00  0.00           H
ATOM   4236  HD3 ARG A3879     246.344 250.796 230.939  1.00  0.00           H
ATOM   4237  HE  ARG A3879     244.602 250.483 232.815  1.00  0.00           H
ATOM   4238 HH11 ARG A3879     246.199 253.637 232.597  1.00  0.00           H
ATOM   4239 HH12 ARG A3879     244.823 254.411 233.325  1.00  0.00           H
ATOM   4240 HH21 ARG A3879     243.046 251.501 233.698  1.00  0.00           H
ATOM   4241 HH22 ARG A3879     243.052 253.249 233.917  1.00  0.00           H
ATOM   4242  N   VAL A3880     248.821 249.838 236.975  1.00  0.00           N
ATOM   4243  CA  VAL A3880     249.717 250.287 238.049  1.00  0.00           C
ATOM   4244  CB  VAL A3880     248.974 251.072 239.148  1.00  0.00           C
ATOM   4245  CG1 VAL A3880     248.008 250.225 239.975  1.00  0.00           C
ATOM   4246  CG2 VAL A3880     249.960 251.753 240.099  1.00  0.00           C
ATOM   4247  C   VAL A3880     250.586 249.131 238.563  1.00  0.00           C
ATOM   4248  O   VAL A3880     251.803 249.295 238.557  1.00  0.00           O
ATOM   4249  H   VAL A3880     247.825 249.753 237.147  1.00  0.00           H
ATOM   4250  HA  VAL A3880     250.405 251.003 237.602  1.00  0.00           H
ATOM   4251  HB  VAL A3880     248.398 251.856 238.658  1.00  0.00           H
ATOM   4252 HG21 VAL A3880     250.657 252.371 239.534  1.00  0.00           H
ATOM   4253 HG22 VAL A3880     250.515 251.006 240.661  1.00  0.00           H
ATOM   4254 HG23 VAL A3880     249.417 252.392 240.797  1.00  0.00           H
ATOM   4255 HG11 VAL A3880     247.248 249.831 239.310  1.00  0.00           H
ATOM   4256 HG12 VAL A3880     247.523 250.844 240.729  1.00  0.00           H
ATOM   4257 HG13 VAL A3880     248.529 249.407 240.472  1.00  0.00           H
ATOM   4258  N   GLN A3881     250.050 247.907 238.664  1.00  0.00           N
ATOM   4259  CA  GLN A3881     250.818 246.694 238.988  1.00  0.00           C
ATOM   4260  CB  GLN A3881     249.836 245.530 239.212  1.00  0.00           C
ATOM   4261  CG  GLN A3881     250.510 244.235 239.695  1.00  0.00           C
ATOM   4262  CD  GLN A3881     251.026 243.366 238.552  1.00  0.00           C
ATOM   4263  OE1 GLN A3881     250.284 242.822 237.756  1.00  0.00           O
ATOM   4264  NE2 GLN A3881     252.322 243.212 238.401  1.00  0.00           N
ATOM   4265  C   GLN A3881     251.877 246.336 237.930  1.00  0.00           C
ATOM   4266  O   GLN A3881     253.034 246.094 238.282  1.00  0.00           O
ATOM   4267  H   GLN A3881     249.046 247.802 238.550  1.00  0.00           H
ATOM   4268  HA  GLN A3881     251.345 246.871 239.926  1.00  0.00           H
ATOM   4269  HB2 GLN A3881     249.120 245.841 239.968  1.00  0.00           H
ATOM   4270  HB3 GLN A3881     249.275 245.325 238.302  1.00  0.00           H
ATOM   4271  HG2 GLN A3881     251.314 244.468 240.394  1.00  0.00           H
ATOM   4272  HG3 GLN A3881     249.769 243.650 240.235  1.00  0.00           H
ATOM   4273 HE21 GLN A3881     252.951 243.803 238.918  1.00  0.00           H
ATOM   4274 HE22 GLN A3881     252.599 242.695 237.588  1.00  0.00           H
ATOM   4275  N   GLU A3882     251.517 246.365 236.645  1.00  0.00           N
ATOM   4276  CA  GLU A3882     252.424 246.141 235.511  1.00  0.00           C
ATOM   4277  CB  GLU A3882     251.635 246.235 234.182  1.00  0.00           C
ATOM   4278  CG  GLU A3882     250.733 245.013 233.897  1.00  0.00           C
ATOM   4279  CD  GLU A3882     249.742 245.197 232.723  1.00  0.00           C
ATOM   4280  OE1 GLU A3882     249.435 246.355 232.348  1.00  0.00           O
ATOM   4281  OE2 GLU A3882     249.227 244.162 232.226  1.00  0.00           O
ATOM   4282  C   GLU A3882     253.587 247.152 235.528  1.00  0.00           C
ATOM   4283  O   GLU A3882     254.753 246.756 235.473  1.00  0.00           O
ATOM   4284  H   GLU A3882     250.533 246.512 236.432  1.00  0.00           H
ATOM   4285  HA  GLU A3882     252.860 245.145 235.588  1.00  0.00           H
ATOM   4286  HB2 GLU A3882     251.032 247.142 234.208  1.00  0.00           H
ATOM   4287  HB3 GLU A3882     252.344 246.328 233.358  1.00  0.00           H
ATOM   4288  HG2 GLU A3882     250.164 244.766 234.794  1.00  0.00           H
ATOM   4289  HG3 GLU A3882     251.383 244.160 233.687  1.00  0.00           H
ATOM   4290  N   SER A3883     253.289 248.426 235.811  1.00  0.00           N
ATOM   4291  CA  SER A3883     254.293 249.494 235.906  1.00  0.00           C
ATOM   4292  CB  SER A3883     253.594 250.851 235.768  1.00  0.00           C
ATOM   4293  OG  SER A3883     252.991 251.291 236.975  1.00  0.00           O
ATOM   4294  C   SER A3883     255.171 249.422 237.170  1.00  0.00           C
ATOM   4295  O   SER A3883     256.383 249.615 237.080  1.00  0.00           O
ATOM   4296  H   SER A3883     252.306 248.678 235.868  1.00  0.00           H
ATOM   4297  HA  SER A3883     254.966 249.392 235.054  1.00  0.00           H
ATOM   4298  HB2 SER A3883     254.328 251.585 235.441  1.00  0.00           H
ATOM   4299  HB3 SER A3883     252.834 250.783 234.987  1.00  0.00           H
ATOM   4300  HG  SER A3883     252.504 250.549 237.371  1.00  0.00           H
ATOM   4301  N   ILE A3884     254.618 248.967 238.304  1.00  0.00           N
ATOM   4302  CA  ILE A3884     255.368 248.674 239.537  1.00  0.00           C
ATOM   4303  CB  ILE A3884     254.396 248.419 240.722  1.00  0.00           C
ATOM   4304  CG1 ILE A3884     253.709 249.729 241.175  1.00  0.00           C
ATOM   4305  CG2 ILE A3884     255.107 247.785 241.935  1.00  0.00           C
ATOM   4306  CD1 ILE A3884     252.475 249.487 242.060  1.00  0.00           C
ATOM   4307  C   ILE A3884     256.324 247.491 239.324  1.00  0.00           C
ATOM   4308  O   ILE A3884     257.433 247.511 239.853  1.00  0.00           O
ATOM   4309  H   ILE A3884     253.618 248.796 238.308  1.00  0.00           H
ATOM   4310  HA  ILE A3884     255.986 249.538 239.784  1.00  0.00           H
ATOM   4311  HB  ILE A3884     253.629 247.721 240.385  1.00  0.00           H
ATOM   4312 HG12 ILE A3884     254.425 250.349 241.717  1.00  0.00           H
ATOM   4313 HG13 ILE A3884     253.386 250.296 240.303  1.00  0.00           H
ATOM   4314 HD11 ILE A3884     251.987 250.435 242.276  1.00  0.00           H
ATOM   4315 HD12 ILE A3884     251.768 248.835 241.546  1.00  0.00           H
ATOM   4316 HD13 ILE A3884     252.758 249.038 243.011  1.00  0.00           H
ATOM   4317 HG21 ILE A3884     255.486 246.800 241.674  1.00  0.00           H
ATOM   4318 HG22 ILE A3884     255.935 248.416 242.259  1.00  0.00           H
ATOM   4319 HG23 ILE A3884     254.418 247.645 242.766  1.00  0.00           H
ATOM   4320  N   SER A3885     255.955 246.501 238.503  1.00  0.00           N
ATOM   4321  CA  SER A3885     256.837 245.370 238.190  1.00  0.00           C
ATOM   4322  CB  SER A3885     256.067 244.269 237.451  1.00  0.00           C
ATOM   4323  OG  SER A3885     256.816 243.064 237.422  1.00  0.00           O
ATOM   4324  C   SER A3885     258.075 245.811 237.399  1.00  0.00           C
ATOM   4325  O   SER A3885     259.189 245.560 237.851  1.00  0.00           O
ATOM   4326  H   SER A3885     255.029 246.536 238.089  1.00  0.00           H
ATOM   4327  HA  SER A3885     257.189 244.951 239.133  1.00  0.00           H
ATOM   4328  HB2 SER A3885     255.120 244.085 237.960  1.00  0.00           H
ATOM   4329  HB3 SER A3885     255.858 244.592 236.431  1.00  0.00           H
ATOM   4330  HG  SER A3885     256.745 242.649 238.291  1.00  0.00           H
ATOM   4331  N   ASP A3886     257.913 246.652 236.368  1.00  0.00           N
ATOM   4332  CA  ASP A3886     259.035 247.270 235.629  1.00  0.00           C
ATOM   4333  CB  ASP A3886     258.459 248.105 234.464  1.00  0.00           C
ATOM   4334  CG  ASP A3886     259.482 248.488 233.381  1.00  0.00           C
ATOM   4335  OD1 ASP A3886     260.379 247.663 233.094  1.00  0.00           O
ATOM   4336  OD2 ASP A3886     259.248 249.516 232.701  1.00  0.00           O
ATOM   4337  C   ASP A3886     259.931 248.130 236.549  1.00  0.00           C
ATOM   4338  O   ASP A3886     261.155 247.972 236.582  1.00  0.00           O
ATOM   4339  H   ASP A3886     256.969 246.891 236.086  1.00  0.00           H
ATOM   4340  HA  ASP A3886     259.657 246.480 235.208  1.00  0.00           H
ATOM   4341  HB2 ASP A3886     258.000 249.011 234.866  1.00  0.00           H
ATOM   4342  HB3 ASP A3886     257.672 247.525 233.979  1.00  0.00           H
ATOM   4343  N   PHE A3887     259.311 248.878 237.470  1.00  0.00           N
ATOM   4344  CA  PHE A3887     260.007 249.674 238.486  1.00  0.00           C
ATOM   4345  CB  PHE A3887     258.976 250.586 239.173  1.00  0.00           C
ATOM   4346  CG  PHE A3887     259.531 251.896 239.697  1.00  0.00           C
ATOM   4347  CD1 PHE A3887     259.584 253.016 238.845  1.00  0.00           C
ATOM   4348  CD2 PHE A3887     259.929 252.022 241.039  1.00  0.00           C
ATOM   4349  CE1 PHE A3887     260.035 254.254 239.334  1.00  0.00           C
ATOM   4350  CE2 PHE A3887     260.385 253.259 241.530  1.00  0.00           C
ATOM   4351  CZ  PHE A3887     260.445 254.372 240.674  1.00  0.00           C
ATOM   4352  C   PHE A3887     260.789 248.813 239.502  1.00  0.00           C
ATOM   4353  O   PHE A3887     261.937 249.131 239.821  1.00  0.00           O
ATOM   4354  H   PHE A3887     258.298 248.936 237.426  1.00  0.00           H
ATOM   4355  HA  PHE A3887     260.732 250.304 237.973  1.00  0.00           H
ATOM   4356  HB2 PHE A3887     258.194 250.841 238.457  1.00  0.00           H
ATOM   4357  HB3 PHE A3887     258.493 250.043 239.987  1.00  0.00           H
ATOM   4358  HD1 PHE A3887     259.250 252.931 237.821  1.00  0.00           H
ATOM   4359  HD2 PHE A3887     259.859 251.176 241.704  1.00  0.00           H
ATOM   4360  HE1 PHE A3887     260.050 255.120 238.688  1.00  0.00           H
ATOM   4361  HE2 PHE A3887     260.666 253.356 242.571  1.00  0.00           H
ATOM   4362  HZ  PHE A3887     260.791 255.325 241.048  1.00  0.00           H
ATOM   4363  N   TYR A3888     260.267 247.641 239.881  1.00  0.00           N
ATOM   4364  CA  TYR A3888     260.988 246.634 240.667  1.00  0.00           C
ATOM   4365  CB  TYR A3888     260.025 245.544 241.171  1.00  0.00           C
ATOM   4366  CG  TYR A3888     260.738 244.272 241.602  1.00  0.00           C
ATOM   4367  CD1 TYR A3888     261.491 244.258 242.791  1.00  0.00           C
ATOM   4368  CD2 TYR A3888     260.766 243.156 240.741  1.00  0.00           C
ATOM   4369  CE1 TYR A3888     262.294 243.147 243.110  1.00  0.00           C
ATOM   4370  CE2 TYR A3888     261.558 242.038 241.064  1.00  0.00           C
ATOM   4371  CZ  TYR A3888     262.339 242.040 242.238  1.00  0.00           C
ATOM   4372  OH  TYR A3888     263.188 241.009 242.495  1.00  0.00           O
ATOM   4373  C   TYR A3888     262.169 246.017 239.900  1.00  0.00           C
ATOM   4374  O   TYR A3888     263.278 245.994 240.437  1.00  0.00           O
ATOM   4375  H   TYR A3888     259.325 247.418 239.572  1.00  0.00           H
ATOM   4376  HA  TYR A3888     261.412 247.123 241.545  1.00  0.00           H
ATOM   4377  HB2 TYR A3888     259.454 245.940 242.012  1.00  0.00           H
ATOM   4378  HB3 TYR A3888     259.314 245.292 240.386  1.00  0.00           H
ATOM   4379  HD1 TYR A3888     261.489 245.125 243.435  1.00  0.00           H
ATOM   4380  HD2 TYR A3888     260.223 243.183 239.804  1.00  0.00           H
ATOM   4381  HE1 TYR A3888     262.898 243.147 244.005  1.00  0.00           H
ATOM   4382  HE2 TYR A3888     261.615 241.201 240.389  1.00  0.00           H
ATOM   4383  HH  TYR A3888     262.706 240.166 242.551  1.00  0.00           H
ATOM   4384  N   TRP A3889     262.008 245.656 238.621  1.00  0.00           N
ATOM   4385  CA  TRP A3889     263.107 245.114 237.804  1.00  0.00           C
ATOM   4386  CB  TRP A3889     262.572 244.517 236.494  1.00  0.00           C
ATOM   4387  CG  TRP A3889     261.601 243.381 236.647  1.00  0.00           C
ATOM   4388  CD2 TRP A3889     261.806 242.050 237.223  1.00  0.00           C
ATOM   4389  CD1 TRP A3889     260.310 243.407 236.255  1.00  0.00           C
ATOM   4390  NE1 TRP A3889     259.674 242.244 236.633  1.00  0.00           N
ATOM   4391  CE2 TRP A3889     260.556 241.356 237.210  1.00  0.00           C
ATOM   4392  CE3 TRP A3889     262.913 241.363 237.771  1.00  0.00           C
ATOM   4393  CZ2 TRP A3889     260.410 240.059 237.724  1.00  0.00           C
ATOM   4394  CZ3 TRP A3889     262.781 240.051 238.272  1.00  0.00           C
ATOM   4395  CH2 TRP A3889     261.533 239.401 238.254  1.00  0.00           C
ATOM   4396  C   TRP A3889     264.226 246.133 237.528  1.00  0.00           C
ATOM   4397  O   TRP A3889     265.366 245.733 237.299  1.00  0.00           O
ATOM   4398  H   TRP A3889     261.079 245.718 238.211  1.00  0.00           H
ATOM   4399  HA  TRP A3889     263.571 244.303 238.367  1.00  0.00           H
ATOM   4400  HB2 TRP A3889     262.097 245.313 235.918  1.00  0.00           H
ATOM   4401  HB3 TRP A3889     263.418 244.151 235.911  1.00  0.00           H
ATOM   4402  HD1 TRP A3889     259.826 244.263 235.800  1.00  0.00           H
ATOM   4403  HE3 TRP A3889     263.870 241.861 237.811  1.00  0.00           H
ATOM   4404  HZ2 TRP A3889     259.443 239.575 237.710  1.00  0.00           H
ATOM   4405  HZ3 TRP A3889     263.642 239.551 238.696  1.00  0.00           H
ATOM   4406  HH2 TRP A3889     261.435 238.402 238.656  1.00  0.00           H
ATOM   4407  HE1 TRP A3889     258.664 242.141 236.590  1.00  0.00           H
ATOM   4408  N   TYR A3890     263.969 247.435 237.698  1.00  0.00           N
ATOM   4409  CA  TYR A3890     265.013 248.463 237.768  1.00  0.00           C
ATOM   4410  CB  TYR A3890     264.387 249.825 237.423  1.00  0.00           C
ATOM   4411  CG  TYR A3890     265.234 251.064 237.688  1.00  0.00           C
ATOM   4412  CD1 TYR A3890     266.458 251.266 237.018  1.00  0.00           C
ATOM   4413  CD2 TYR A3890     264.767 252.044 238.584  1.00  0.00           C
ATOM   4414  CE1 TYR A3890     267.210 252.440 237.246  1.00  0.00           C
ATOM   4415  CE2 TYR A3890     265.514 253.214 238.810  1.00  0.00           C
ATOM   4416  CZ  TYR A3890     266.731 253.426 238.136  1.00  0.00           C
ATOM   4417  OH  TYR A3890     267.474 254.527 238.425  1.00  0.00           O
ATOM   4418  C   TYR A3890     265.772 248.489 239.110  1.00  0.00           C
ATOM   4419  O   TYR A3890     266.941 248.887 239.124  1.00  0.00           O
ATOM   4420  H   TYR A3890     262.997 247.712 237.801  1.00  0.00           H
ATOM   4421  HA  TYR A3890     265.757 248.242 237.002  1.00  0.00           H
ATOM   4422  HB2 TYR A3890     264.128 249.811 236.367  1.00  0.00           H
ATOM   4423  HB3 TYR A3890     263.451 249.928 237.971  1.00  0.00           H
ATOM   4424  HD1 TYR A3890     266.810 250.517 236.321  1.00  0.00           H
ATOM   4425  HD2 TYR A3890     263.812 251.905 239.082  1.00  0.00           H
ATOM   4426  HE1 TYR A3890     268.145 252.599 236.732  1.00  0.00           H
ATOM   4427  HE2 TYR A3890     265.147 253.963 239.491  1.00  0.00           H
ATOM   4428  HH  TYR A3890     267.104 255.005 239.179  1.00  0.00           H
ATOM   4429  N   TYR A3891     265.145 248.172 240.251  1.00  0.00           N
ATOM   4430  CA  TYR A3891     265.803 248.176 241.574  1.00  0.00           C
ATOM   4431  CB  TYR A3891     264.875 248.748 242.654  1.00  0.00           C
ATOM   4432  CG  TYR A3891     264.890 250.264 242.627  1.00  0.00           C
ATOM   4433  CD1 TYR A3891     266.001 250.960 243.149  1.00  0.00           C
ATOM   4434  CD2 TYR A3891     263.861 250.972 241.985  1.00  0.00           C
ATOM   4435  CE1 TYR A3891     266.110 252.353 242.973  1.00  0.00           C
ATOM   4436  CE2 TYR A3891     263.955 252.365 241.833  1.00  0.00           C
ATOM   4437  CZ  TYR A3891     265.090 253.056 242.301  1.00  0.00           C
ATOM   4438  OH  TYR A3891     265.244 254.364 241.991  1.00  0.00           O
ATOM   4439  C   TYR A3891     266.439 246.845 241.997  1.00  0.00           C
ATOM   4440  O   TYR A3891     267.516 246.864 242.598  1.00  0.00           O
ATOM   4441  H   TYR A3891     264.190 247.832 240.192  1.00  0.00           H
ATOM   4442  HA  TYR A3891     266.636 248.862 241.523  1.00  0.00           H
ATOM   4443  HB2 TYR A3891     263.860 248.369 242.516  1.00  0.00           H
ATOM   4444  HB3 TYR A3891     265.222 248.424 243.637  1.00  0.00           H
ATOM   4445  HD1 TYR A3891     266.782 250.418 243.670  1.00  0.00           H
ATOM   4446  HD2 TYR A3891     262.998 250.447 241.597  1.00  0.00           H
ATOM   4447  HE1 TYR A3891     266.972 252.891 243.345  1.00  0.00           H
ATOM   4448  HE2 TYR A3891     263.166 252.905 241.332  1.00  0.00           H
ATOM   4449  HH  TYR A3891     266.030 254.795 242.407  1.00  0.00           H
ATOM   4450  N   SER A3892     265.877 245.717 241.569  1.00  0.00           N
ATOM   4451  CA  SER A3892     266.427 244.380 241.806  1.00  0.00           C
ATOM   4452  CB  SER A3892     265.456 243.346 241.231  1.00  0.00           C
ATOM   4453  OG  SER A3892     265.776 242.047 241.683  1.00  0.00           O
ATOM   4454  C   SER A3892     267.821 244.232 241.179  1.00  0.00           C
ATOM   4455  O   SER A3892     267.992 244.434 239.976  1.00  0.00           O
ATOM   4456  H   SER A3892     265.010 245.785 241.046  1.00  0.00           H
ATOM   4457  HA  SER A3892     266.505 244.216 242.881  1.00  0.00           H
ATOM   4458  HB2 SER A3892     264.447 243.596 241.555  1.00  0.00           H
ATOM   4459  HB3 SER A3892     265.484 243.376 240.140  1.00  0.00           H
ATOM   4460  HG  SER A3892     264.955 241.635 242.000  1.00  0.00           H
ATOM   4461  N   GLY A3893     268.857 244.024 241.997  1.00  0.00           N
ATOM   4462  CA  GLY A3893     270.240 243.918 241.527  1.00  0.00           C
ATOM   4463  C   GLY A3893     270.992 245.244 241.344  1.00  0.00           C
ATOM   4464  O   GLY A3893     272.167 245.196 240.970  1.00  0.00           O
ATOM   4465  H   GLY A3893     268.709 243.962 243.003  1.00  0.00           H
ATOM   4466  HA2 GLY A3893     270.257 243.386 240.576  1.00  0.00           H
ATOM   4467  HA3 GLY A3893     270.794 243.329 242.257  1.00  0.00           H
ATOM   4468  N   LYS A3894     270.409 246.408 241.693  1.00  0.00           N
ATOM   4469  CA  LYS A3894     271.215 247.582 242.114  1.00  0.00           C
ATOM   4470  CB  LYS A3894     270.762 248.907 241.458  1.00  0.00           C
ATOM   4471  CG  LYS A3894     269.525 249.576 242.087  1.00  0.00           C
ATOM   4472  CD  LYS A3894     269.433 251.095 241.840  1.00  0.00           C
ATOM   4473  CE  LYS A3894     268.839 251.530 240.493  1.00  0.00           C
ATOM   4474  NZ  LYS A3894     267.393 251.226 240.399  1.00  0.00           N
ATOM   4475  C   LYS A3894     271.354 247.699 243.637  1.00  0.00           C
ATOM   4476  O   LYS A3894     272.285 248.352 244.094  1.00  0.00           O
ATOM   4477  H   LYS A3894     269.431 246.365 241.968  1.00  0.00           H
ATOM   4478  HA  LYS A3894     272.238 247.419 241.774  1.00  0.00           H
ATOM   4479  HB2 LYS A3894     270.586 248.746 240.394  1.00  0.00           H
ATOM   4480  HB3 LYS A3894     271.602 249.598 241.551  1.00  0.00           H
ATOM   4481  HG2 LYS A3894     268.641 249.080 241.708  1.00  0.00           H
ATOM   4482  HG3 LYS A3894     269.544 249.444 243.166  1.00  0.00           H
ATOM   4483  HD2 LYS A3894     270.427 251.531 241.949  1.00  0.00           H
ATOM   4484  HD3 LYS A3894     268.825 251.532 242.630  1.00  0.00           H
ATOM   4485  HE2 LYS A3894     268.980 252.611 240.401  1.00  0.00           H
ATOM   4486  HE3 LYS A3894     269.380 251.038 239.680  1.00  0.00           H
ATOM   4487  HZ1 LYS A3894     266.885 251.515 241.229  1.00  0.00           H
ATOM   4488  HZ2 LYS A3894     267.251 250.228 240.263  1.00  0.00           H
ATOM   4489  HZ3 LYS A3894     266.960 251.664 239.595  1.00  0.00           H
ATOM   4490  N   ASP A3895     270.397 247.144 244.385  1.00  0.00           N
ATOM   4491  CA  ASP A3895     270.426 246.942 245.842  1.00  0.00           C
ATOM   4492  CB  ASP A3895     271.122 245.614 246.176  1.00  0.00           C
ATOM   4493  CG  ASP A3895     270.128 244.477 245.934  1.00  0.00           C
ATOM   4494  OD1 ASP A3895     269.378 244.271 246.915  1.00  0.00           O
ATOM   4495  OD2 ASP A3895     269.750 244.307 244.750  1.00  0.00           O
ATOM   4496  C   ASP A3895     270.792 248.158 246.712  1.00  0.00           C
ATOM   4497  O   ASP A3895     271.220 248.030 247.855  1.00  0.00           O
ATOM   4498  H   ASP A3895     269.718 246.574 243.898  1.00  0.00           H
ATOM   4499  HA  ASP A3895     269.382 246.786 246.115  1.00  0.00           H
ATOM   4500  HB2 ASP A3895     271.424 245.594 247.224  1.00  0.00           H
ATOM   4501  HB3 ASP A3895     272.014 245.483 245.560  1.00  0.00           H
ATOM   4502  N   ILE A3896     270.323 249.320 246.261  1.00  0.00           N
ATOM   4503  CA  ILE A3896     270.028 250.505 247.071  1.00  0.00           C
ATOM   4504  CB  ILE A3896     271.301 251.361 247.283  1.00  0.00           C
ATOM   4505  CG1 ILE A3896     271.067 252.601 248.175  1.00  0.00           C
ATOM   4506  CG2 ILE A3896     271.922 251.836 245.954  1.00  0.00           C
ATOM   4507  CD1 ILE A3896     270.591 252.261 249.593  1.00  0.00           C
ATOM   4508  C   ILE A3896     268.886 251.272 246.395  1.00  0.00           C
ATOM   4509  O   ILE A3896     268.801 251.273 245.162  1.00  0.00           O
ATOM   4510  H   ILE A3896     269.959 249.328 245.320  1.00  0.00           H
ATOM   4511  HA  ILE A3896     269.676 250.163 248.046  1.00  0.00           H
ATOM   4512  HB  ILE A3896     272.042 250.734 247.782  1.00  0.00           H
ATOM   4513 HG12 ILE A3896     272.008 253.145 248.266  1.00  0.00           H
ATOM   4514 HG13 ILE A3896     270.344 253.270 247.706  1.00  0.00           H
ATOM   4515 HD11 ILE A3896     270.549 253.175 250.187  1.00  0.00           H
ATOM   4516 HD12 ILE A3896     269.595 251.820 249.571  1.00  0.00           H
ATOM   4517 HD13 ILE A3896     271.287 251.564 250.062  1.00  0.00           H
ATOM   4518 HG21 ILE A3896     272.844 252.380 246.152  1.00  0.00           H
ATOM   4519 HG22 ILE A3896     272.160 250.977 245.326  1.00  0.00           H
ATOM   4520 HG23 ILE A3896     271.228 252.488 245.422  1.00  0.00           H
ATOM   4521  N   ILE A3897     267.973 251.865 247.170  1.00  0.00           N
ATOM   4522  CA  ILE A3897     266.928 252.744 246.632  1.00  0.00           C
ATOM   4523  CB  ILE A3897     265.523 252.432 247.206  1.00  0.00           C
ATOM   4524  CG1 ILE A3897     265.233 250.952 247.564  1.00  0.00           C
ATOM   4525  CG2 ILE A3897     264.451 252.958 246.235  1.00  0.00           C
ATOM   4526  CD1 ILE A3897     265.289 249.937 246.414  1.00  0.00           C
ATOM   4527  C   ILE A3897     267.342 254.205 246.863  1.00  0.00           C
ATOM   4528  O   ILE A3897     267.712 254.586 247.970  1.00  0.00           O
ATOM   4529  H   ILE A3897     268.102 251.878 248.174  1.00  0.00           H
ATOM   4530  HA  ILE A3897     266.865 252.586 245.559  1.00  0.00           H
ATOM   4531  HB  ILE A3897     265.419 252.992 248.133  1.00  0.00           H
ATOM   4532 HG12 ILE A3897     264.240 250.898 248.012  1.00  0.00           H
ATOM   4533 HG13 ILE A3897     265.936 250.631 248.330  1.00  0.00           H
ATOM   4534 HG21 ILE A3897     264.623 254.012 246.023  1.00  0.00           H
ATOM   4535 HG22 ILE A3897     263.463 252.848 246.683  1.00  0.00           H
ATOM   4536 HG23 ILE A3897     264.479 252.413 245.294  1.00  0.00           H
ATOM   4537 HD11 ILE A3897     265.106 248.938 246.812  1.00  0.00           H
ATOM   4538 HD12 ILE A3897     266.271 249.950 245.945  1.00  0.00           H
ATOM   4539 HD13 ILE A3897     264.521 250.157 245.674  1.00  0.00           H
ATOM   4540  N   ASP A3898     267.414 255.002 245.799  1.00  0.00           N
ATOM   4541  CA  ASP A3898     267.579 256.458 245.888  1.00  0.00           C
ATOM   4542  CB  ASP A3898     268.102 256.993 244.546  1.00  0.00           C
ATOM   4543  CG  ASP A3898     267.247 256.538 243.361  1.00  0.00           C
ATOM   4544  OD1 ASP A3898     266.217 257.197 243.121  1.00  0.00           O
ATOM   4545  OD2 ASP A3898     267.430 255.378 242.914  1.00  0.00           O
ATOM   4546  C   ASP A3898     266.253 257.136 246.290  1.00  0.00           C
ATOM   4547  O   ASP A3898     265.182 256.569 246.098  1.00  0.00           O
ATOM   4548  H   ASP A3898     267.140 254.641 244.896  1.00  0.00           H
ATOM   4549  HA  ASP A3898     268.314 256.688 246.659  1.00  0.00           H
ATOM   4550  HB2 ASP A3898     268.136 258.084 244.578  1.00  0.00           H
ATOM   4551  HB3 ASP A3898     269.123 256.634 244.401  1.00  0.00           H
ATOM   4552  N   GLU A3899     266.296 258.356 246.837  1.00  0.00           N
ATOM   4553  CA  GLU A3899     265.098 259.010 247.403  1.00  0.00           C
ATOM   4554  CB  GLU A3899     265.502 260.225 248.261  1.00  0.00           C
ATOM   4555  CG  GLU A3899     266.267 261.361 247.552  1.00  0.00           C
ATOM   4556  CD  GLU A3899     265.414 262.316 246.702  1.00  0.00           C
ATOM   4557  OE1 GLU A3899     264.168 262.335 246.831  1.00  0.00           O
ATOM   4558  OE2 GLU A3899     266.014 263.038 245.875  1.00  0.00           O
ATOM   4559  C   GLU A3899     264.014 259.357 246.365  1.00  0.00           C
ATOM   4560  O   GLU A3899     262.824 259.242 246.665  1.00  0.00           O
ATOM   4561  H   GLU A3899     267.191 258.784 247.006  1.00  0.00           H
ATOM   4562  HA  GLU A3899     264.631 258.301 248.084  1.00  0.00           H
ATOM   4563  HB2 GLU A3899     266.149 259.851 249.055  1.00  0.00           H
ATOM   4564  HB3 GLU A3899     264.615 260.631 248.749  1.00  0.00           H
ATOM   4565  HG2 GLU A3899     266.758 261.957 248.326  1.00  0.00           H
ATOM   4566  HG3 GLU A3899     267.059 260.929 246.936  1.00  0.00           H
ATOM   4567  N   GLN A3900     264.398 259.571 245.100  1.00  0.00           N
ATOM   4568  CA  GLN A3900     263.447 259.694 243.991  1.00  0.00           C
ATOM   4569  CB  GLN A3900     264.153 260.213 242.726  1.00  0.00           C
ATOM   4570  CG  GLN A3900     264.867 261.570 242.876  1.00  0.00           C
ATOM   4571  CD  GLN A3900     263.938 262.769 243.074  1.00  0.00           C
ATOM   4572  OE1 GLN A3900     262.777 262.803 242.673  1.00  0.00           O
ATOM   4573  NE2 GLN A3900     264.343 263.762 243.827  1.00  0.00           N
ATOM   4574  C   GLN A3900     262.741 258.356 243.717  1.00  0.00           C
ATOM   4575  O   GLN A3900     261.521 258.333 243.552  1.00  0.00           O
ATOM   4576  H   GLN A3900     265.380 259.501 244.882  1.00  0.00           H
ATOM   4577  HA  GLN A3900     262.675 260.407 244.273  1.00  0.00           H
ATOM   4578  HB2 GLN A3900     264.898 259.477 242.422  1.00  0.00           H
ATOM   4579  HB3 GLN A3900     263.417 260.294 241.926  1.00  0.00           H
ATOM   4580  HG2 GLN A3900     265.576 261.518 243.702  1.00  0.00           H
ATOM   4581  HG3 GLN A3900     265.450 261.754 241.973  1.00  0.00           H
ATOM   4582 HE21 GLN A3900     265.141 263.588 244.454  1.00  0.00           H
ATOM   4583 HE22 GLN A3900     263.714 264.508 244.030  1.00  0.00           H
ATOM   4584  N   GLY A3901     263.459 257.235 243.810  1.00  0.00           N
ATOM   4585  CA  GLY A3901     262.911 255.882 243.745  1.00  0.00           C
ATOM   4586  C   GLY A3901     262.007 255.540 244.924  1.00  0.00           C
ATOM   4587  O   GLY A3901     260.858 255.166 244.703  1.00  0.00           O
ATOM   4588  H   GLY A3901     264.471 257.318 243.907  1.00  0.00           H
ATOM   4589  HA2 GLY A3901     262.356 255.751 242.817  1.00  0.00           H
ATOM   4590  HA3 GLY A3901     263.739 255.180 243.767  1.00  0.00           H
ATOM   4591  N   GLN A3902     262.462 255.812 246.153  1.00  0.00           N
ATOM   4592  CA  GLN A3902     261.715 255.576 247.396  1.00  0.00           C
ATOM   4593  CB  GLN A3902     262.512 256.070 248.621  1.00  0.00           C
ATOM   4594  CG  GLN A3902     263.793 255.272 248.928  1.00  0.00           C
ATOM   4595  CD  GLN A3902     264.693 255.941 249.969  1.00  0.00           C
ATOM   4596  OE1 GLN A3902     264.596 257.120 250.273  1.00  0.00           O
ATOM   4597  NE2 GLN A3902     265.676 255.249 250.498  1.00  0.00           N
ATOM   4598  C   GLN A3902     260.355 256.281 247.362  1.00  0.00           C
ATOM   4599  O   GLN A3902     259.327 255.616 247.329  1.00  0.00           O
ATOM   4600  H   GLN A3902     263.407 256.180 246.228  1.00  0.00           H
ATOM   4601  HA  GLN A3902     261.527 254.509 247.507  1.00  0.00           H
ATOM   4602  HB2 GLN A3902     262.768 257.116 248.457  1.00  0.00           H
ATOM   4603  HB3 GLN A3902     261.868 256.021 249.501  1.00  0.00           H
ATOM   4604  HG2 GLN A3902     263.516 254.279 249.282  1.00  0.00           H
ATOM   4605  HG3 GLN A3902     264.381 255.159 248.024  1.00  0.00           H
ATOM   4606 HE21 GLN A3902     265.884 254.295 250.210  1.00  0.00           H
ATOM   4607 HE22 GLN A3902     266.257 255.730 251.153  1.00  0.00           H
ATOM   4608  N   ARG A3903     260.351 257.581 247.049  1.00  0.00           N
ATOM   4609  CA  ARG A3903     259.129 258.397 246.978  1.00  0.00           C
ATOM   4610  CB  ARG A3903     259.551 259.866 246.869  1.00  0.00           C
ATOM   4611  CG  ARG A3903     260.129 260.413 248.192  1.00  0.00           C
ATOM   4612  CD  ARG A3903     260.937 261.709 248.008  1.00  0.00           C
ATOM   4613  NE  ARG A3903     260.273 262.643 247.072  1.00  0.00           N
ATOM   4614  CZ  ARG A3903     260.669 262.869 245.831  1.00  0.00           C
ATOM   4615  NH1 ARG A3903     261.866 262.617 245.406  1.00  0.00           N
ATOM   4616  NH2 ARG A3903     259.833 263.325 244.942  1.00  0.00           N
ATOM   4617  C   ARG A3903     258.179 258.010 245.838  1.00  0.00           C
ATOM   4618  O   ARG A3903     256.984 258.282 245.939  1.00  0.00           O
ATOM   4619  H   ARG A3903     261.251 258.049 246.969  1.00  0.00           H
ATOM   4620  HA  ARG A3903     258.557 258.248 247.898  1.00  0.00           H
ATOM   4621  HB2 ARG A3903     258.680 260.464 246.600  1.00  0.00           H
ATOM   4622  HB3 ARG A3903     260.290 259.959 246.071  1.00  0.00           H
ATOM   4623  HG2 ARG A3903     259.302 260.598 248.879  1.00  0.00           H
ATOM   4624  HG3 ARG A3903     260.787 259.674 248.653  1.00  0.00           H
ATOM   4625  HD2 ARG A3903     261.068 262.185 248.981  1.00  0.00           H
ATOM   4626  HD3 ARG A3903     261.929 261.438 247.646  1.00  0.00           H
ATOM   4627  HE  ARG A3903     259.337 262.914 247.314  1.00  0.00           H
ATOM   4628 HH11 ARG A3903     262.614 262.384 246.076  1.00  0.00           H
ATOM   4629 HH12 ARG A3903     262.135 262.754 244.444  1.00  0.00           H
ATOM   4630 HH21 ARG A3903     258.865 263.442 245.172  1.00  0.00           H
ATOM   4631 HH22 ARG A3903     260.142 263.362 243.989  1.00  0.00           H
ATOM   4632  N   ASN A3904     258.677 257.414 244.751  1.00  0.00           N
ATOM   4633  CA  ASN A3904     257.827 256.869 243.686  1.00  0.00           C
ATOM   4634  CB  ASN A3904     258.568 256.915 242.343  1.00  0.00           C
ATOM   4635  CG  ASN A3904     258.479 258.289 241.703  1.00  0.00           C
ATOM   4636  OD1 ASN A3904     257.471 258.682 241.142  1.00  0.00           O
ATOM   4637  ND2 ASN A3904     259.519 259.080 241.772  1.00  0.00           N
ATOM   4638  C   ASN A3904     257.275 255.468 244.003  1.00  0.00           C
ATOM   4639  O   ASN A3904     256.120 255.220 243.658  1.00  0.00           O
ATOM   4640  H   ASN A3904     259.664 257.192 244.745  1.00  0.00           H
ATOM   4641  HA  ASN A3904     256.943 257.504 243.583  1.00  0.00           H
ATOM   4642  HB2 ASN A3904     259.609 256.627 242.483  1.00  0.00           H
ATOM   4643  HB3 ASN A3904     258.106 256.209 241.653  1.00  0.00           H
ATOM   4644 HD21 ASN A3904     260.323 258.792 242.321  1.00  0.00           H
ATOM   4645 HD22 ASN A3904     259.442 259.980 241.344  1.00  0.00           H
ATOM   4646  N   PHE A3905     257.963 254.655 244.818  1.00  0.00           N
ATOM   4647  CA  PHE A3905     257.314 253.529 245.502  1.00  0.00           C
ATOM   4648  CB  PHE A3905     258.319 252.619 246.230  1.00  0.00           C
ATOM   4649  CG  PHE A3905     259.183 251.724 245.356  1.00  0.00           C
ATOM   4650  CD1 PHE A3905     258.614 250.608 244.713  1.00  0.00           C
ATOM   4651  CD2 PHE A3905     260.572 251.940 245.265  1.00  0.00           C
ATOM   4652  CE1 PHE A3905     259.424 249.715 243.986  1.00  0.00           C
ATOM   4653  CE2 PHE A3905     261.383 251.050 244.538  1.00  0.00           C
ATOM   4654  CZ  PHE A3905     260.811 249.933 243.904  1.00  0.00           C
ATOM   4655  C   PHE A3905     256.234 254.031 246.471  1.00  0.00           C
ATOM   4656  O   PHE A3905     255.081 253.672 246.270  1.00  0.00           O
ATOM   4657  H   PHE A3905     258.890 254.930 245.126  1.00  0.00           H
ATOM   4658  HA  PHE A3905     256.801 252.922 244.755  1.00  0.00           H
ATOM   4659  HB2 PHE A3905     258.957 253.221 246.872  1.00  0.00           H
ATOM   4660  HB3 PHE A3905     257.752 251.961 246.892  1.00  0.00           H
ATOM   4661  HD1 PHE A3905     257.552 250.423 244.798  1.00  0.00           H
ATOM   4662  HD2 PHE A3905     261.017 252.783 245.772  1.00  0.00           H
ATOM   4663  HE1 PHE A3905     258.981 248.855 243.503  1.00  0.00           H
ATOM   4664  HE2 PHE A3905     262.448 251.218 244.479  1.00  0.00           H
ATOM   4665  HZ  PHE A3905     261.434 249.241 243.355  1.00  0.00           H
ATOM   4666  N   SER A3906     256.511 255.026 247.322  1.00  0.00           N
ATOM   4667  CA  SER A3906     255.540 255.537 248.309  1.00  0.00           C
ATOM   4668  CB  SER A3906     256.189 256.604 249.194  1.00  0.00           C
ATOM   4669  OG  SER A3906     257.429 256.152 249.692  1.00  0.00           O
ATOM   4670  C   SER A3906     254.269 256.121 247.676  1.00  0.00           C
ATOM   4671  O   SER A3906     253.164 255.710 248.030  1.00  0.00           O
ATOM   4672  H   SER A3906     257.486 255.265 247.484  1.00  0.00           H
ATOM   4673  HA  SER A3906     255.241 254.715 248.959  1.00  0.00           H
ATOM   4674  HB2 SER A3906     256.348 257.513 248.614  1.00  0.00           H
ATOM   4675  HB3 SER A3906     255.528 256.824 250.034  1.00  0.00           H
ATOM   4676  HG  SER A3906     257.228 255.381 250.287  1.00  0.00           H
ATOM   4677  N   LYS A3907     254.404 256.885 246.580  1.00  0.00           N
ATOM   4678  CA  LYS A3907     253.259 257.330 245.762  1.00  0.00           C
ATOM   4679  CB  LYS A3907     253.737 258.265 244.641  1.00  0.00           C
ATOM   4680  CG  LYS A3907     253.847 259.728 245.090  1.00  0.00           C
ATOM   4681  CD  LYS A3907     254.245 260.622 243.903  1.00  0.00           C
ATOM   4682  CE  LYS A3907     253.687 262.039 244.076  1.00  0.00           C
ATOM   4683  NZ  LYS A3907     253.777 262.807 242.812  1.00  0.00           N
ATOM   4684  C   LYS A3907     252.478 256.162 245.151  1.00  0.00           C
ATOM   4685  O   LYS A3907     251.249 256.171 245.165  1.00  0.00           O
ATOM   4686  H   LYS A3907     255.338 257.182 246.321  1.00  0.00           H
ATOM   4687  HA  LYS A3907     252.551 257.861 246.404  1.00  0.00           H
ATOM   4688  HB2 LYS A3907     254.691 257.918 244.240  1.00  0.00           H
ATOM   4689  HB3 LYS A3907     253.000 258.226 243.838  1.00  0.00           H
ATOM   4690  HG2 LYS A3907     254.583 259.827 245.890  1.00  0.00           H
ATOM   4691  HG3 LYS A3907     252.873 260.041 245.469  1.00  0.00           H
ATOM   4692  HD2 LYS A3907     255.331 260.641 243.804  1.00  0.00           H
ATOM   4693  HD3 LYS A3907     253.826 260.204 242.987  1.00  0.00           H
ATOM   4694  HE2 LYS A3907     252.630 261.946 244.346  1.00  0.00           H
ATOM   4695  HE3 LYS A3907     254.202 262.551 244.893  1.00  0.00           H
ATOM   4696  HZ1 LYS A3907     253.072 263.538 242.775  1.00  0.00           H
ATOM   4697  HZ2 LYS A3907     254.701 263.140 242.593  1.00  0.00           H
ATOM   4698  HZ3 LYS A3907     253.456 262.211 242.042  1.00  0.00           H
ATOM   4699  N   ALA A3908     253.171 255.164 244.600  1.00  0.00           N
ATOM   4700  CA  ALA A3908     252.531 253.977 244.039  1.00  0.00           C
ATOM   4701  CB  ALA A3908     253.573 253.198 243.228  1.00  0.00           C
ATOM   4702  C   ALA A3908     251.848 253.104 245.113  1.00  0.00           C
ATOM   4703  O   ALA A3908     250.775 252.568 244.844  1.00  0.00           O
ATOM   4704  H   ALA A3908     254.182 255.185 244.644  1.00  0.00           H
ATOM   4705  HA  ALA A3908     251.750 254.304 243.351  1.00  0.00           H
ATOM   4706  HB1 ALA A3908     254.352 252.810 243.884  1.00  0.00           H
ATOM   4707  HB2 ALA A3908     253.089 252.369 242.718  1.00  0.00           H
ATOM   4708  HB3 ALA A3908     254.026 253.852 242.481  1.00  0.00           H
ATOM   4709  N   ILE A3909     252.358 253.089 246.352  1.00  0.00           N
ATOM   4710  CA  ILE A3909     251.703 252.480 247.517  1.00  0.00           C
ATOM   4711  CB  ILE A3909     252.673 252.344 248.717  1.00  0.00           C
ATOM   4712  CG1 ILE A3909     253.862 251.385 248.456  1.00  0.00           C
ATOM   4713  CG2 ILE A3909     251.897 251.922 249.979  1.00  0.00           C
ATOM   4714  CD1 ILE A3909     253.522 249.923 248.154  1.00  0.00           C
ATOM   4715  C   ILE A3909     250.439 253.254 247.909  1.00  0.00           C
ATOM   4716  O   ILE A3909     249.385 252.631 247.982  1.00  0.00           O
ATOM   4717  H   ILE A3909     253.251 253.551 246.500  1.00  0.00           H
ATOM   4718  HA  ILE A3909     251.375 251.479 247.239  1.00  0.00           H
ATOM   4719  HB  ILE A3909     253.101 253.323 248.926  1.00  0.00           H
ATOM   4720 HG12 ILE A3909     254.445 251.756 247.620  1.00  0.00           H
ATOM   4721 HG13 ILE A3909     254.520 251.401 249.321  1.00  0.00           H
ATOM   4722 HG21 ILE A3909     251.250 252.729 250.325  1.00  0.00           H
ATOM   4723 HG22 ILE A3909     251.291 251.040 249.784  1.00  0.00           H
ATOM   4724 HG23 ILE A3909     252.583 251.702 250.788  1.00  0.00           H
ATOM   4725 HD11 ILE A3909     254.446 249.347 248.091  1.00  0.00           H
ATOM   4726 HD12 ILE A3909     252.903 249.501 248.945  1.00  0.00           H
ATOM   4727 HD13 ILE A3909     253.012 249.859 247.195  1.00  0.00           H
ATOM   4728  N   GLN A3910     250.478 254.588 248.028  1.00  0.00           N
ATOM   4729  CA  GLN A3910     249.287 255.401 248.339  1.00  0.00           C
ATOM   4730  CB  GLN A3910     249.665 256.892 248.450  1.00  0.00           C
ATOM   4731  CG  GLN A3910     250.341 257.265 249.783  1.00  0.00           C
ATOM   4732  CD  GLN A3910     250.850 258.709 249.782  1.00  0.00           C
ATOM   4733  OE1 GLN A3910     251.609 259.116 248.909  1.00  0.00           O
ATOM   4734  NE2 GLN A3910     250.480 259.543 250.732  1.00  0.00           N
ATOM   4735  C   GLN A3910     248.172 255.212 247.292  1.00  0.00           C
ATOM   4736  O   GLN A3910     247.043 254.861 247.645  1.00  0.00           O
ATOM   4737  H   GLN A3910     251.380 255.053 247.966  1.00  0.00           H
ATOM   4738  HA  GLN A3910     248.879 255.078 249.298  1.00  0.00           H
ATOM   4739  HB2 GLN A3910     248.759 257.493 248.363  1.00  0.00           H
ATOM   4740  HB3 GLN A3910     250.321 257.154 247.619  1.00  0.00           H
ATOM   4741  HG2 GLN A3910     249.629 257.130 250.598  1.00  0.00           H
ATOM   4742  HG3 GLN A3910     251.193 256.608 249.960  1.00  0.00           H
ATOM   4743 HE21 GLN A3910     249.808 259.321 251.477  1.00  0.00           H
ATOM   4744 HE22 GLN A3910     250.828 260.478 250.691  1.00  0.00           H
ATOM   4745  N   VAL A3911     248.533 255.222 246.002  1.00  0.00           N
ATOM   4746  CA  VAL A3911     247.615 254.924 244.890  1.00  0.00           C
ATOM   4747  CB  VAL A3911     248.314 255.176 243.537  1.00  0.00           C
ATOM   4748  CG1 VAL A3911     247.538 254.617 242.339  1.00  0.00           C
ATOM   4749  CG2 VAL A3911     248.501 256.677 243.281  1.00  0.00           C
ATOM   4750  C   VAL A3911     247.062 253.496 244.969  1.00  0.00           C
ATOM   4751  O   VAL A3911     245.854 253.298 244.848  1.00  0.00           O
ATOM   4752  H   VAL A3911     249.489 255.490 245.783  1.00  0.00           H
ATOM   4753  HA  VAL A3911     246.759 255.596 244.959  1.00  0.00           H
ATOM   4754  HB  VAL A3911     249.295 254.700 243.550  1.00  0.00           H
ATOM   4755 HG21 VAL A3911     249.032 257.138 244.114  1.00  0.00           H
ATOM   4756 HG22 VAL A3911     249.086 256.830 242.374  1.00  0.00           H
ATOM   4757 HG23 VAL A3911     247.531 257.161 243.170  1.00  0.00           H
ATOM   4758 HG11 VAL A3911     247.512 253.529 242.376  1.00  0.00           H
ATOM   4759 HG12 VAL A3911     246.519 255.006 242.334  1.00  0.00           H
ATOM   4760 HG13 VAL A3911     248.041 254.909 241.420  1.00  0.00           H
ATOM   4761  N   ALA A3912     247.909 252.485 245.171  1.00  0.00           N
ATOM   4762  CA  ALA A3912     247.472 251.090 245.183  1.00  0.00           C
ATOM   4763  CB  ALA A3912     248.698 250.193 244.985  1.00  0.00           C
ATOM   4764  C   ALA A3912     246.657 250.728 246.442  1.00  0.00           C
ATOM   4765  O   ALA A3912     245.612 250.090 246.300  1.00  0.00           O
ATOM   4766  H   ALA A3912     248.901 252.680 245.270  1.00  0.00           H
ATOM   4767  HA  ALA A3912     246.814 250.934 244.328  1.00  0.00           H
ATOM   4768  HB1 ALA A3912     249.216 250.474 244.068  1.00  0.00           H
ATOM   4769  HB2 ALA A3912     248.382 249.154 244.900  1.00  0.00           H
ATOM   4770  HB3 ALA A3912     249.379 250.307 245.828  1.00  0.00           H
ATOM   4771  N   LYS A3913     246.993 251.291 247.616  1.00  0.00           N
ATOM   4772  CA  LYS A3913     246.206 251.190 248.860  1.00  0.00           C
ATOM   4773  CB  LYS A3913     246.931 251.892 250.038  1.00  0.00           C
ATOM   4774  CG  LYS A3913     246.144 251.716 251.355  1.00  0.00           C
ATOM   4775  CD  LYS A3913     246.871 252.099 252.660  1.00  0.00           C
ATOM   4776  CE  LYS A3913     246.800 253.582 253.085  1.00  0.00           C
ATOM   4777  NZ  LYS A3913     247.256 253.778 254.491  1.00  0.00           N
ATOM   4778  C   LYS A3913     244.813 251.765 248.643  1.00  0.00           C
ATOM   4779  O   LYS A3913     243.824 251.059 248.854  1.00  0.00           O
ATOM   4780  H   LYS A3913     247.841 251.851 247.642  1.00  0.00           H
ATOM   4781  HA  LYS A3913     246.080 250.136 249.111  1.00  0.00           H
ATOM   4782  HB2 LYS A3913     247.918 251.440 250.156  1.00  0.00           H
ATOM   4783  HB3 LYS A3913     247.059 252.955 249.827  1.00  0.00           H
ATOM   4784  HG2 LYS A3913     245.910 250.655 251.430  1.00  0.00           H
ATOM   4785  HG3 LYS A3913     245.201 252.261 251.304  1.00  0.00           H
ATOM   4786  HD2 LYS A3913     246.416 251.507 253.456  1.00  0.00           H
ATOM   4787  HD3 LYS A3913     247.914 251.793 252.579  1.00  0.00           H
ATOM   4788  HE2 LYS A3913     247.421 254.177 252.412  1.00  0.00           H
ATOM   4789  HE3 LYS A3913     245.767 253.928 252.999  1.00  0.00           H
ATOM   4790  HZ1 LYS A3913     247.203 254.756 254.806  1.00  0.00           H
ATOM   4791  HZ2 LYS A3913     248.198 253.402 254.633  1.00  0.00           H
ATOM   4792  HZ3 LYS A3913     246.680 253.274 255.144  1.00  0.00           H
ATOM   4793  N   GLN A3914     244.737 252.931 247.998  1.00  0.00           N
ATOM   4794  CA  GLN A3914     243.466 253.533 247.618  1.00  0.00           C
ATOM   4795  CB  GLN A3914     243.702 254.947 247.060  1.00  0.00           C
ATOM   4796  CG  GLN A3914     242.384 255.643 246.692  1.00  0.00           C
ATOM   4797  CD  GLN A3914     241.440 255.707 247.883  1.00  0.00           C
ATOM   4798  OE1 GLN A3914     241.716 256.373 248.866  1.00  0.00           O
ATOM   4799  NE2 GLN A3914     240.372 254.941 247.900  1.00  0.00           N
ATOM   4800  C   GLN A3914     242.666 252.659 246.639  1.00  0.00           C
ATOM   4801  O   GLN A3914     241.479 252.442 246.863  1.00  0.00           O
ATOM   4802  H   GLN A3914     245.594 253.446 247.821  1.00  0.00           H
ATOM   4803  HA  GLN A3914     242.872 253.622 248.528  1.00  0.00           H
ATOM   4804  HB2 GLN A3914     244.220 255.545 247.812  1.00  0.00           H
ATOM   4805  HB3 GLN A3914     244.330 254.898 246.171  1.00  0.00           H
ATOM   4806  HG2 GLN A3914     242.594 256.658 246.357  1.00  0.00           H
ATOM   4807  HG3 GLN A3914     241.903 255.110 245.876  1.00  0.00           H
ATOM   4808 HE21 GLN A3914     240.247 254.229 247.186  1.00  0.00           H
ATOM   4809 HE22 GLN A3914     239.855 254.885 248.775  1.00  0.00           H
ATOM   4810  N   VAL A3915     243.283 252.105 245.593  1.00  0.00           N
ATOM   4811  CA  VAL A3915     242.560 251.294 244.595  1.00  0.00           C
ATOM   4812  CB  VAL A3915     243.407 251.101 243.323  1.00  0.00           C
ATOM   4813  CG1 VAL A3915     242.755 250.146 242.313  1.00  0.00           C
ATOM   4814  CG2 VAL A3915     243.582 252.434 242.585  1.00  0.00           C
ATOM   4815  C   VAL A3915     242.057 249.961 245.167  1.00  0.00           C
ATOM   4816  O   VAL A3915     240.904 249.609 244.912  1.00  0.00           O
ATOM   4817  H   VAL A3915     244.261 252.330 245.434  1.00  0.00           H
ATOM   4818  HA  VAL A3915     241.667 251.848 244.302  1.00  0.00           H
ATOM   4819  HB  VAL A3915     244.387 250.708 243.597  1.00  0.00           H
ATOM   4820 HG21 VAL A3915     243.927 253.214 243.261  1.00  0.00           H
ATOM   4821 HG22 VAL A3915     244.321 252.322 241.796  1.00  0.00           H
ATOM   4822 HG23 VAL A3915     242.634 252.751 242.152  1.00  0.00           H
ATOM   4823 HG11 VAL A3915     242.686 249.142 242.729  1.00  0.00           H
ATOM   4824 HG12 VAL A3915     243.357 250.110 241.407  1.00  0.00           H
ATOM   4825 HG13 VAL A3915     241.753 250.497 242.065  1.00  0.00           H
ATOM   4826  N   PHE A3916     242.813 249.292 246.048  1.00  0.00           N
ATOM   4827  CA  PHE A3916     242.309 248.121 246.786  1.00  0.00           C
ATOM   4828  CB  PHE A3916     243.438 247.423 247.562  1.00  0.00           C
ATOM   4829  CG  PHE A3916     244.266 246.462 246.727  1.00  0.00           C
ATOM   4830  CD1 PHE A3916     243.702 245.245 246.300  1.00  0.00           C
ATOM   4831  CD2 PHE A3916     245.603 246.752 246.409  1.00  0.00           C
ATOM   4832  CE1 PHE A3916     244.469 244.329 245.558  1.00  0.00           C
ATOM   4833  CE2 PHE A3916     246.377 245.834 245.676  1.00  0.00           C
ATOM   4834  CZ  PHE A3916     245.809 244.621 245.251  1.00  0.00           C
ATOM   4835  C   PHE A3916     241.151 248.485 247.726  1.00  0.00           C
ATOM   4836  O   PHE A3916     240.093 247.861 247.630  1.00  0.00           O
ATOM   4837  H   PHE A3916     243.746 249.636 246.260  1.00  0.00           H
ATOM   4838  HA  PHE A3916     241.905 247.408 246.067  1.00  0.00           H
ATOM   4839  HB2 PHE A3916     244.083 248.172 248.026  1.00  0.00           H
ATOM   4840  HB3 PHE A3916     242.994 246.840 248.370  1.00  0.00           H
ATOM   4841  HD1 PHE A3916     242.681 245.009 246.560  1.00  0.00           H
ATOM   4842  HD2 PHE A3916     246.040 247.676 246.750  1.00  0.00           H
ATOM   4843  HE1 PHE A3916     244.033 243.394 245.239  1.00  0.00           H
ATOM   4844  HE2 PHE A3916     247.411 246.054 245.449  1.00  0.00           H
ATOM   4845  HZ  PHE A3916     246.409 243.910 244.702  1.00  0.00           H
ATOM   4846  N   ASN A3917     241.248 249.608 248.447  1.00  0.00           N
ATOM   4847  CA  ASN A3917     240.156 250.148 249.268  1.00  0.00           C
ATOM   4848  CB  ASN A3917     240.634 251.435 249.965  1.00  0.00           C
ATOM   4849  CG  ASN A3917     241.242 251.155 251.321  1.00  0.00           C
ATOM   4850  OD1 ASN A3917     240.557 251.220 252.325  1.00  0.00           O
ATOM   4851  ND2 ASN A3917     242.500 250.794 251.350  1.00  0.00           N
ATOM   4852  C   ASN A3917     238.883 250.408 248.444  1.00  0.00           C
ATOM   4853  O   ASN A3917     237.822 249.871 248.766  1.00  0.00           O
ATOM   4854  H   ASN A3917     242.131 250.107 248.439  1.00  0.00           H
ATOM   4855  HA  ASN A3917     239.891 249.418 250.035  1.00  0.00           H
ATOM   4856  HB2 ASN A3917     239.786 252.090 250.130  1.00  0.00           H
ATOM   4857  HB3 ASN A3917     241.349 251.977 249.353  1.00  0.00           H
ATOM   4858 HD21 ASN A3917     243.038 250.737 250.500  1.00  0.00           H
ATOM   4859 HD22 ASN A3917     242.922 250.463 252.222  1.00  0.00           H
ATOM   4860  N   THR A3918     239.016 251.047 247.279  1.00  0.00           N
ATOM   4861  CA  THR A3918     237.918 251.301 246.335  1.00  0.00           C
ATOM   4862  CB  THR A3918     238.426 252.163 245.167  1.00  0.00           C
ATOM   4863  OG1 THR A3918     239.000 253.357 245.645  1.00  0.00           O
ATOM   4864  CG2 THR A3918     237.333 252.561 244.178  1.00  0.00           C
ATOM   4865  C   THR A3918     237.284 250.010 245.802  1.00  0.00           C
ATOM   4866  O   THR A3918     236.057 249.928 245.726  1.00  0.00           O
ATOM   4867  H   THR A3918     239.924 251.454 247.064  1.00  0.00           H
ATOM   4868  HA  THR A3918     237.136 251.853 246.853  1.00  0.00           H
ATOM   4869  HB  THR A3918     239.195 251.610 244.628  1.00  0.00           H
ATOM   4870  HG1 THR A3918     238.364 254.084 245.559  1.00  0.00           H
ATOM   4871 HG21 THR A3918     237.731 253.271 243.455  1.00  0.00           H
ATOM   4872 HG22 THR A3918     236.492 253.006 244.708  1.00  0.00           H
ATOM   4873 HG23 THR A3918     236.990 251.678 243.643  1.00  0.00           H
ATOM   4874  N   LEU A3919     238.076 248.958 245.550  1.00  0.00           N
ATOM   4875  CA  LEU A3919     237.548 247.638 245.186  1.00  0.00           C
ATOM   4876  CB  LEU A3919     238.666 246.703 244.679  1.00  0.00           C
ATOM   4877  CG  LEU A3919     239.263 247.031 243.296  1.00  0.00           C
ATOM   4878  CD1 LEU A3919     240.274 245.948 242.922  1.00  0.00           C
ATOM   4879  CD2 LEU A3919     238.214 247.070 242.180  1.00  0.00           C
ATOM   4880  C   LEU A3919     236.769 246.960 246.324  1.00  0.00           C
ATOM   4881  O   LEU A3919     235.761 246.321 246.024  1.00  0.00           O
ATOM   4882  H   LEU A3919     239.080 249.065 245.671  1.00  0.00           H
ATOM   4883  HA  LEU A3919     236.823 247.777 244.386  1.00  0.00           H
ATOM   4884  HB2 LEU A3919     239.472 246.686 245.412  1.00  0.00           H
ATOM   4885  HB3 LEU A3919     238.257 245.693 244.631  1.00  0.00           H
ATOM   4886  HG  LEU A3919     239.771 247.992 243.323  1.00  0.00           H
ATOM   4887 HD21 LEU A3919     238.707 247.154 241.212  1.00  0.00           H
ATOM   4888 HD22 LEU A3919     237.584 247.945 242.319  1.00  0.00           H
ATOM   4889 HD23 LEU A3919     237.611 246.164 242.205  1.00  0.00           H
ATOM   4890 HD11 LEU A3919     241.047 245.897 243.690  1.00  0.00           H
ATOM   4891 HD12 LEU A3919     240.740 246.191 241.969  1.00  0.00           H
ATOM   4892 HD13 LEU A3919     239.785 244.976 242.853  1.00  0.00           H
ATOM   4893  N   THR A3920     237.140 247.140 247.602  1.00  0.00           N
ATOM   4894  CA  THR A3920     236.380 246.547 248.726  1.00  0.00           C
ATOM   4895  CB  THR A3920     237.034 246.722 250.109  1.00  0.00           C
ATOM   4896  OG1 THR A3920     236.939 248.042 250.578  1.00  0.00           O
ATOM   4897  CG2 THR A3920     238.492 246.286 250.187  1.00  0.00           C
ATOM   4898  C   THR A3920     234.945 247.077 248.798  1.00  0.00           C
ATOM   4899  O   THR A3920     234.001 246.292 248.839  1.00  0.00           O
ATOM   4900  H   THR A3920     237.985 247.671 247.794  1.00  0.00           H
ATOM   4901  HA  THR A3920     236.316 245.475 248.553  1.00  0.00           H
ATOM   4902  HB  THR A3920     236.474 246.093 250.803  1.00  0.00           H
ATOM   4903  HG1 THR A3920     237.416 248.642 249.982  1.00  0.00           H
ATOM   4904 HG21 THR A3920     238.786 246.212 251.234  1.00  0.00           H
ATOM   4905 HG22 THR A3920     239.133 247.016 249.705  1.00  0.00           H
ATOM   4906 HG23 THR A3920     238.617 245.315 249.713  1.00  0.00           H
ATOM   4907  N   GLU A3921     234.737 248.378 248.586  1.00  0.00           N
ATOM   4908  CA  GLU A3921     233.405 248.990 248.701  1.00  0.00           C
ATOM   4909  CB  GLU A3921     233.536 250.513 248.810  1.00  0.00           C
ATOM   4910  CG  GLU A3921     234.506 250.968 249.905  1.00  0.00           C
ATOM   4911  CD  GLU A3921     234.371 250.230 251.237  1.00  0.00           C
ATOM   4912  OE1 GLU A3921     233.211 249.958 251.619  1.00  0.00           O
ATOM   4913  OE2 GLU A3921     235.171 250.535 252.145  1.00  0.00           O
ATOM   4914  C   GLU A3921     232.476 248.632 247.541  1.00  0.00           C
ATOM   4915  O   GLU A3921     231.257 248.556 247.712  1.00  0.00           O
ATOM   4916  H   GLU A3921     235.550 248.981 248.533  1.00  0.00           H
ATOM   4917  HA  GLU A3921     232.922 248.617 249.606  1.00  0.00           H
ATOM   4918  HB2 GLU A3921     233.874 250.919 247.855  1.00  0.00           H
ATOM   4919  HB3 GLU A3921     232.552 250.928 249.021  1.00  0.00           H
ATOM   4920  HG2 GLU A3921     235.519 250.811 249.539  1.00  0.00           H
ATOM   4921  HG3 GLU A3921     234.350 252.034 250.070  1.00  0.00           H
ATOM   4922  N   TYR A3922     233.036 248.248 246.393  1.00  0.00           N
ATOM   4923  CA  TYR A3922     232.265 247.651 245.308  1.00  0.00           C
ATOM   4924  CB  TYR A3922     233.138 247.525 244.060  1.00  0.00           C
ATOM   4925  CG  TYR A3922     233.701 248.786 243.423  1.00  0.00           C
ATOM   4926  CD1 TYR A3922     233.144 250.070 243.624  1.00  0.00           C
ATOM   4927  CD2 TYR A3922     234.788 248.632 242.546  1.00  0.00           C
ATOM   4928  CE1 TYR A3922     233.676 251.185 242.942  1.00  0.00           C
ATOM   4929  CE2 TYR A3922     235.309 249.738 241.858  1.00  0.00           C
ATOM   4930  CZ  TYR A3922     234.756 251.019 242.050  1.00  0.00           C
ATOM   4931  OH  TYR A3922     235.255 252.079 241.360  1.00  0.00           O
ATOM   4932  C   TYR A3922     231.707 246.260 245.647  1.00  0.00           C
ATOM   4933  O   TYR A3922     230.740 245.854 244.996  1.00  0.00           O
ATOM   4934  H   TYR A3922     234.047 248.294 246.312  1.00  0.00           H
ATOM   4935  HA  TYR A3922     231.416 248.295 245.083  1.00  0.00           H
ATOM   4936  HB2 TYR A3922     232.543 247.018 243.303  1.00  0.00           H
ATOM   4937  HB3 TYR A3922     233.972 246.864 244.294  1.00  0.00           H
ATOM   4938  HD1 TYR A3922     232.330 250.216 244.320  1.00  0.00           H
ATOM   4939  HD2 TYR A3922     235.223 247.654 242.401  1.00  0.00           H
ATOM   4940  HE1 TYR A3922     233.283 252.175 243.119  1.00  0.00           H
ATOM   4941  HE2 TYR A3922     236.141 249.603 241.197  1.00  0.00           H
ATOM   4942  HH  TYR A3922     236.033 251.833 240.833  1.00  0.00           H
ATOM   4943  N   ILE A3923     232.354 245.494 246.536  1.00  0.00           N
ATOM   4944  CA  ILE A3923     232.102 244.053 246.727  1.00  0.00           C
ATOM   4945  CB  ILE A3923     233.334 243.208 246.333  1.00  0.00           C
ATOM   4946  CG1 ILE A3923     234.522 243.380 247.301  1.00  0.00           C
ATOM   4947  CG2 ILE A3923     233.709 243.452 244.864  1.00  0.00           C
ATOM   4948  CD1 ILE A3923     235.758 242.558 246.935  1.00  0.00           C
ATOM   4949  C   ILE A3923     231.614 243.653 248.122  1.00  0.00           C
ATOM   4950  O   ILE A3923     230.956 242.620 248.212  1.00  0.00           O
ATOM   4951  H   ILE A3923     233.151 245.898 247.019  1.00  0.00           H
ATOM   4952  HA  ILE A3923     231.297 243.755 246.057  1.00  0.00           H
ATOM   4953  HB  ILE A3923     233.035 242.167 246.408  1.00  0.00           H
ATOM   4954 HG12 ILE A3923     234.808 244.423 247.331  1.00  0.00           H
ATOM   4955 HG13 ILE A3923     234.211 243.082 248.301  1.00  0.00           H
ATOM   4956 HD11 ILE A3923     236.496 242.628 247.731  1.00  0.00           H
ATOM   4957 HD12 ILE A3923     235.474 241.516 246.794  1.00  0.00           H
ATOM   4958 HD13 ILE A3923     236.210 242.952 246.028  1.00  0.00           H
ATOM   4959 HG21 ILE A3923     232.813 243.465 244.252  1.00  0.00           H
ATOM   4960 HG22 ILE A3923     234.346 242.643 244.517  1.00  0.00           H
ATOM   4961 HG23 ILE A3923     234.239 244.400 244.763  1.00  0.00           H
ATOM   4962  N   GLN A3924     231.867 244.452 249.166  1.00  0.00           N
ATOM   4963  CA  GLN A3924     231.510 244.105 250.547  1.00  0.00           C
ATOM   4964  CB  GLN A3924     231.971 245.192 251.538  1.00  0.00           C
ATOM   4965  CG  GLN A3924     233.441 245.042 251.963  1.00  0.00           C
ATOM   4966  CD  GLN A3924     233.878 246.034 253.046  1.00  0.00           C
ATOM   4967  OE1 GLN A3924     233.198 246.995 253.397  1.00  0.00           O
ATOM   4968  NE2 GLN A3924     234.999 245.775 253.682  1.00  0.00           N
ATOM   4969  C   GLN A3924     230.007 243.818 250.701  1.00  0.00           C
[truncated: 2,368,190 more chars]
