# Supplementary material for: Structure-based mechanism of RyR channel operation by calcium and magnesium ions
Source: PLoS Comput Biol. 2025 Apr 29;21(4):e1012950. doi: 10.1371/journal.pcbi.1012950 (PMC12119028; doi:10.1371/journal.pcbi.1012950)
Supplement: S2 File — The zipped dataset contains the structural description of the input files as well as all data output of the OHM server for the 9 analyzed structures. The content of individual directories and files of the S2 File is described in the file “Description of files.txt”. (ZIP) [file pcbi.1012950.s011.zip › P11716/7k0t/7k0t_core__dimer.pdb]

HELIX    1   1 THR A 3646  LEU A 3654  1                                   9
HELIX    2   2 TYR A 3657  ALA A 3659  1                                   3
HELIX    3   3 ARG A 3672  LYS A 3679  1                                   8
HELIX    4   4 PRO A 3697  ALA A 3709  1                                  13
HELIX    5   5 TYR A 3720  GLU A 3737  1                                  18
HELIX    6   6 PHE A 3753  ARG A 3769  1                                  17
HELIX    7   7 THR A 3772  GLY A 3774  1                                   3
HELIX    8   8 ALA A 3776  ILE A 3783  1                                   8
HELIX    9   9 ALA A 3792  LEU A 3805  1                                  14
HELIX   10  10 ALA A 3810  LYS A 3823  1                                  14
HELIX   11  11 PHE A 3828  THR A 3838  1                                  11
HELIX   12  12 LEU A 3844  LEU A 3856  1                                  13
HELIX   13  13 ASP A 3878  CYS A 3892  1                                  15
HELIX   14  14 ASP A 3898  ARG A 3904  1                                   7
HELIX   15  15 ILE A 3915  TYR A 3937  1                                  23
HELIX   16  16 GLU A 3945  TYR A 3968  1                                  24
HELIX   17  17 THR A 3974  HIS A 3982  1                                   9
HELIX   18  18 LEU A 3985  LEU A 4003  1                                  19
HELIX   19  19 ILE A 4010  LEU A 4031  1                                  22
HELIX   20  20 ILE A 4040  GLU A 4050  1                                  11
HELIX   21  21 SER A 4052  VAL A 4072  1                                  21
HELIX   22  22 GLU A 4075  PHE A 4077  1                                   3
HELIX   23  23 ASP A 4092  SER A 4099  1                                   8
HELIX   24  24 GLY A 4105  CYS A 4114  1                                  10
HELIX   25  25 ASP A 4118  ASN A 4120  1                                   3
HELIX   26  26 PHE A 4125  HIS A 4153  1                                  29
HELIX   27  27 PRO A 4158  LEU A 4164  1                                   7
HELIX   28  28 GLU A 4168  PHE A 4174  1                                   7
HELIX   29  29 ASN A 4201  GLN A 4204  1                                   4
HELIX   30  30 PRO A 4208  ASP A 4220  1                                  13
HELIX   31  31 GLU A 4229  GLN A 4250  1                                  22
HELIX   32  32 GLU A 4543  PHE A 4579  1                                  37
HELIX   33  33 PRO A 4641  LEU A 4664  1                                  24
HELIX   34  34 PRO A 4667  GLU A 4682  1                                  16
HELIX   35  35 VAL A 4697  GLY A 4699  1                                   3
HELIX   36  36 TRP A 4701  LEU A 4704  1                                   4
HELIX   37  37 LYS A 4718  LYS A 4727  1                                  10
HELIX   38  38 ARG A 4734  LEU A 4741  1                                   8
HELIX   39  39 GLU A 4749  THR A 4751  1                                   3
HELIX   40  40 TRP A 4767  MET A 4769  1                                   3
HELIX   41  41 VAL A 4773  THR A 4785  1                                  13
HELIX   42  42 ASN A 4787  HIS A 4803  1                                  17
HELIX   43  43 PHE A 4807  GLY A 4819  1                                  13
HELIX   44  44 LYS A 4821  PHE A 4858  1                                  38
HELIX   45  45 MET A 4879  GLY A 4890  1                                  12
HELIX   46  46 GLU A 4910  MET A 4954  1                                  45
HELIX   47  47 SER A 4965  PHE A 4968  1                                   4
HELIX   48  48 GLY A 4974  LEU A 4980  1                                   7
HELIX   49  49 ALA A 4986  ASN A 4997  1                                  12
HELIX   50  50 GLY A 5005  GLU A 5016  1                                  12
HELIX   51  51 THR D 3646  LEU D 3654  1                                   9
HELIX   52  52 TYR D 3657  ALA D 3659  1                                   3
HELIX   53  53 ARG D 3672  LYS D 3679  1                                   8
HELIX   54  54 PRO D 3697  ALA D 3709  1                                  13
HELIX   55  55 TYR D 3720  GLU D 3737  1                                  18
HELIX   56  56 PHE D 3753  ARG D 3769  1                                  17
HELIX   57  57 THR D 3772  GLY D 3774  1                                   3
HELIX   58  58 ALA D 3776  ILE D 3783  1                                   8
HELIX   59  59 ALA D 3792  LEU D 3805  1                                  14
HELIX   60  60 ALA D 3810  LYS D 3823  1                                  14
HELIX   61  61 PHE D 3828  THR D 3838  1                                  11
HELIX   62  62 LEU D 3844  LEU D 3856  1                                  13
HELIX   63  63 ASP D 3878  CYS D 3892  1                                  15
HELIX   64  64 ASP D 3898  ARG D 3904  1                                   7
HELIX   65  65 ILE D 3915  TYR D 3937  1                                  23
HELIX   66  66 GLU D 3945  TYR D 3968  1                                  24
HELIX   67  67 THR D 3974  HIS D 3982  1                                   9
HELIX   68  68 LEU D 3985  LEU D 4003  1                                  19
HELIX   69  69 ILE D 4010  LEU D 4031  1                                  22
HELIX   70  70 ILE D 4040  GLU D 4050  1                                  11
HELIX   71  71 SER D 4052  VAL D 4072  1                                  21
HELIX   72  72 GLU D 4075  PHE D 4077  1                                   3
HELIX   73  73 ASP D 4092  SER D 4099  1                                   8
HELIX   74  74 GLY D 4105  CYS D 4114  1                                  10
HELIX   75  75 ASP D 4118  ASN D 4120  1                                   3
HELIX   76  76 PHE D 4125  HIS D 4153  1                                  29
HELIX   77  77 PRO D 4158  LEU D 4164  1                                   7
HELIX   78  78 GLU D 4168  PHE D 4174  1                                   7
HELIX   79  79 ASN D 4201  GLN D 4204  1                                   4
HELIX   80  80 PRO D 4208  ASP D 4220  1                                  13
HELIX   81  81 GLU D 4229  GLN D 4250  1                                  22
HELIX   82  82 GLU D 4543  PHE D 4579  1                                  37
HELIX   83  83 PRO D 4641  LEU D 4664  1                                  24
HELIX   84  84 PRO D 4667  GLU D 4682  1                                  16
HELIX   85  85 VAL D 4697  GLY D 4699  1                                   3
HELIX   86  86 TRP D 4701  LEU D 4704  1                                   4
HELIX   87  87 LYS D 4718  LYS D 4727  1                                  10
HELIX   88  88 ARG D 4734  LEU D 4741  1                                   8
HELIX   89  89 GLU D 4749  THR D 4751  1                                   3
HELIX   90  90 TRP D 4767  MET D 4769  1                                   3
HELIX   91  91 VAL D 4773  THR D 4785  1                                  13
HELIX   92  92 ASN D 4787  HIS D 4803  1                                  17
HELIX   93  93 PHE D 4807  GLY D 4819  1                                  13
HELIX   94  94 LYS D 4821  PHE D 4858  1                                  38
HELIX   95  95 MET D 4879  GLY D 4890  1                                  12
HELIX   96  96 GLU D 4910  MET D 4954  1                                  45
HELIX   97  97 SER D 4965  PHE D 4968  1                                   4
HELIX   98  98 GLY D 4974  LEU D 4980  1                                   7
HELIX   99  99 ALA D 4986  ASN D 4997  1                                  12
HELIX  100 100 GLY D 5005  GLU D 5016  1                                  12
SHEET    1   1 1 LEU A4178  MET A4184  0
SHEET    2   2 1 ILE A4190  GLU A4196  0
SHEET    3   3 1 TYR A4580  VAL A4582  0
SHEET    4   4 1 TYR A4629  PHE A4631  0
SHEET    5   5 1 LEU D4178  MET D4184  0
SHEET    6   6 1 ILE D4190  GLU D4196  0
SHEET    7   7 1 TYR D4580  VAL D4582  0
SHEET    8   8 1 TYR D4629  PHE D4631  0
ATOM      1  N   THR A3639     151.779 297.453 221.163  1.00  0.00           N
ATOM      2  CA  THR A3639     152.178 298.833 221.504  1.00  0.00           C
ATOM      3  CB  THR A3639     153.365 298.788 222.471  1.00  0.00           C
ATOM      4  OG1 THR A3639     154.109 297.613 222.227  1.00  0.00           O
ATOM      5  CG2 THR A3639     152.891 298.638 223.912  1.00  0.00           C
ATOM      6  C   THR A3639     152.592 299.526 220.225  1.00  0.00           C
ATOM      7  O   THR A3639     153.343 298.921 219.470  1.00  0.00           O
ATOM      8  HA  THR A3639     151.350 299.382 221.956  1.00  0.00           H
ATOM      9  HB  THR A3639     153.997 299.673 222.355  1.00  0.00           H
ATOM     10  HG1 THR A3639     155.017 297.782 222.504  1.00  0.00           H
ATOM     11 HG21 THR A3639     153.772 298.569 224.558  1.00  0.00           H
ATOM     12 HG22 THR A3639     152.291 299.501 224.215  1.00  0.00           H
ATOM     13 HG23 THR A3639     152.300 297.724 224.022  1.00  0.00           H
ATOM     14  H1  THR A3639     151.037 297.423 220.476  1.00  0.00           H
ATOM     15  H2  THR A3639     151.540 296.941 221.998  1.00  0.00           H
ATOM     16  H3  THR A3639     152.603 297.006 220.777  1.00  0.00           H
ATOM     17  N   PRO A3640     151.914 300.609 219.813  1.00  0.00           N
ATOM     18  CA  PRO A3640     152.294 301.334 218.600  1.00  0.00           C
ATOM     19  CD  PRO A3640     150.815 301.290 220.488  1.00  0.00           C
ATOM     20  CB  PRO A3640     151.125 302.281 218.328  1.00  0.00           C
ATOM     21  CG  PRO A3640     150.594 302.599 219.725  1.00  0.00           C
ATOM     22  C   PRO A3640     153.609 302.106 218.809  1.00  0.00           C
ATOM     23  O   PRO A3640     153.891 302.566 219.915  1.00  0.00           O
ATOM     24  HA  PRO A3640     152.406 300.634 217.763  1.00  0.00           H
ATOM     25  HD2 PRO A3640     149.918 300.674 220.426  1.00  0.00           H
ATOM     26  HD3 PRO A3640     151.049 301.507 221.529  1.00  0.00           H
ATOM     27  HB2 PRO A3640     150.361 301.755 217.752  1.00  0.00           H
ATOM     28  HB3 PRO A3640     151.447 303.179 217.810  1.00  0.00           H
ATOM     29  HG2 PRO A3640     151.169 303.410 220.184  1.00  0.00           H
ATOM     30  HG3 PRO A3640     149.540 302.867 219.694  1.00  0.00           H
ATOM     31  N   LEU A3641     154.338 302.345 217.719  1.00  0.00           N
ATOM     32  CA  LEU A3641     155.543 303.183 217.712  1.00  0.00           C
ATOM     33  CB  LEU A3641     156.373 302.874 216.449  1.00  0.00           C
ATOM     34  CG  LEU A3641     155.862 303.433 215.099  1.00  0.00           C
ATOM     35  CD1 LEU A3641     156.913 303.217 214.016  1.00  0.00           C
ATOM     36  CD2 LEU A3641     154.566 302.771 214.608  1.00  0.00           C
ATOM     37  C   LEU A3641     155.244 304.686 217.827  1.00  0.00           C
ATOM     38  O   LEU A3641     156.105 305.468 218.224  1.00  0.00           O
ATOM     39  H   LEU A3641     154.081 301.899 216.857  1.00  0.00           H
ATOM     40  HA  LEU A3641     156.142 302.924 218.586  1.00  0.00           H
ATOM     41  HB2 LEU A3641     156.476 301.789 216.362  1.00  0.00           H
ATOM     42  HB3 LEU A3641     157.367 303.291 216.623  1.00  0.00           H
ATOM     43  HG  LEU A3641     155.685 304.502 215.182  1.00  0.00           H
ATOM     44 HD21 LEU A3641     154.326 303.130 213.602  1.00  0.00           H
ATOM     45 HD22 LEU A3641     153.729 303.019 215.262  1.00  0.00           H
ATOM     46 HD23 LEU A3641     154.702 301.691 214.570  1.00  0.00           H
ATOM     47 HD11 LEU A3641     156.577 303.643 213.067  1.00  0.00           H
ATOM     48 HD12 LEU A3641     157.845 303.711 214.301  1.00  0.00           H
ATOM     49 HD13 LEU A3641     157.104 302.153 213.882  1.00  0.00           H
ATOM     50  N   TYR A3642     154.044 305.121 217.430  1.00  0.00           N
ATOM     51  CA  TYR A3642     153.622 306.513 217.579  1.00  0.00           C
ATOM     52  CB  TYR A3642     152.665 306.854 216.437  1.00  0.00           C
ATOM     53  CG  TYR A3642     151.500 305.903 216.274  1.00  0.00           C
ATOM     54  CD1 TYR A3642     150.412 305.936 217.168  1.00  0.00           C
ATOM     55  CD2 TYR A3642     151.475 305.011 215.187  1.00  0.00           C
ATOM     56  CE1 TYR A3642     149.321 305.079 216.981  1.00  0.00           C
ATOM     57  CE2 TYR A3642     150.378 304.156 215.002  1.00  0.00           C
ATOM     58  CZ  TYR A3642     149.317 304.158 215.923  1.00  0.00           C
ATOM     59  OH  TYR A3642     148.278 303.289 215.772  1.00  0.00           O
ATOM     60  C   TYR A3642     153.030 306.813 218.967  1.00  0.00           C
ATOM     61  O   TYR A3642     152.824 305.917 219.773  1.00  0.00           O
ATOM     62  H   TYR A3642     153.373 304.443 217.099  1.00  0.00           H
ATOM     63  HA  TYR A3642     154.501 307.148 217.462  1.00  0.00           H
ATOM     64  HB2 TYR A3642     153.243 306.873 215.503  1.00  0.00           H
ATOM     65  HB3 TYR A3642     152.262 307.853 216.606  1.00  0.00           H
ATOM     66  HD1 TYR A3642     150.403 306.627 217.997  1.00  0.00           H
ATOM     67  HD2 TYR A3642     152.291 305.006 214.481  1.00  0.00           H
ATOM     68  HE1 TYR A3642     148.471 305.138 217.636  1.00  0.00           H
ATOM     69  HE2 TYR A3642     150.349 303.517 214.137  1.00  0.00           H
ATOM     70  HH  TYR A3642     148.325 302.846 214.930  1.00  0.00           H
ATOM     71  N   ASN A3643     152.730 308.090 219.244  1.00  0.00           N
ATOM     72  CA  ASN A3643     152.372 308.605 220.576  1.00  0.00           C
ATOM     73  CB  ASN A3643     150.893 308.315 220.947  1.00  0.00           C
ATOM     74  CG  ASN A3643     150.543 306.867 221.273  1.00  0.00           C
ATOM     75  OD1 ASN A3643     149.778 306.199 220.587  1.00  0.00           O
ATOM     76  ND2 ASN A3643     151.083 306.291 222.315  1.00  0.00           N
ATOM     77  C   ASN A3643     153.383 308.254 221.690  1.00  0.00           C
ATOM     78  O   ASN A3643     153.020 308.173 222.864  1.00  0.00           O
ATOM     79  H   ASN A3643     152.881 308.764 218.510  1.00  0.00           H
ATOM     80  HA  ASN A3643     152.426 309.688 220.498  1.00  0.00           H
ATOM     81  HB2 ASN A3643     150.635 308.876 221.849  1.00  0.00           H
ATOM     82  HB3 ASN A3643     150.238 308.616 220.129  1.00  0.00           H
ATOM     83 HD21 ASN A3643     151.843 306.757 222.799  1.00  0.00           H
ATOM     84 HD22 ASN A3643     150.915 305.308 222.434  1.00  0.00           H
ATOM     85  N   LEU A3644     154.634 308.017 221.310  1.00  0.00           N
ATOM     86  CA  LEU A3644     155.762 307.706 222.182  1.00  0.00           C
ATOM     87  CB  LEU A3644     156.657 306.712 221.408  1.00  0.00           C
ATOM     88  CG  LEU A3644     157.714 305.900 222.185  1.00  0.00           C
ATOM     89  CD1 LEU A3644     157.034 304.899 223.121  1.00  0.00           C
ATOM     90  CD2 LEU A3644     158.636 305.124 221.242  1.00  0.00           C
ATOM     91  C   LEU A3644     156.562 308.974 222.569  1.00  0.00           C
ATOM     92  O   LEU A3644     156.632 309.914 221.770  1.00  0.00           O
ATOM     93  H   LEU A3644     154.816 307.950 220.322  1.00  0.00           H
ATOM     94  HA  LEU A3644     155.378 307.248 223.093  1.00  0.00           H
ATOM     95  HB2 LEU A3644     155.997 305.998 220.909  1.00  0.00           H
ATOM     96  HB3 LEU A3644     157.171 307.282 220.629  1.00  0.00           H
ATOM     97  HG  LEU A3644     158.329 306.576 222.771  1.00  0.00           H
ATOM     98 HD11 LEU A3644     156.416 305.421 223.849  1.00  0.00           H
ATOM     99 HD12 LEU A3644     157.791 304.320 223.649  1.00  0.00           H
ATOM    100 HD13 LEU A3644     156.406 304.221 222.542  1.00  0.00           H
ATOM    101 HD21 LEU A3644     159.378 304.576 221.821  1.00  0.00           H
ATOM    102 HD22 LEU A3644     158.070 304.423 220.631  1.00  0.00           H
ATOM    103 HD23 LEU A3644     159.165 305.812 220.586  1.00  0.00           H
ATOM    104  N   PRO A3645     157.228 309.033 223.748  1.00  0.00           N
ATOM    105  CA  PRO A3645     158.082 310.174 224.112  1.00  0.00           C
ATOM    106  CD  PRO A3645     157.069 308.154 224.898  1.00  0.00           C
ATOM    107  CB  PRO A3645     158.565 309.902 225.542  1.00  0.00           C
ATOM    108  CG  PRO A3645     157.475 308.997 226.101  1.00  0.00           C
ATOM    109  C   PRO A3645     159.256 310.358 223.144  1.00  0.00           C
ATOM    110  O   PRO A3645     160.021 309.419 222.926  1.00  0.00           O
ATOM    111  HA  PRO A3645     157.467 311.079 224.108  1.00  0.00           H
ATOM    112  HD2 PRO A3645     156.034 307.833 225.014  1.00  0.00           H
ATOM    113  HD3 PRO A3645     157.735 307.292 224.796  1.00  0.00           H
ATOM    114  HB2 PRO A3645     159.527 309.387 225.541  1.00  0.00           H
ATOM    115  HB3 PRO A3645     158.632 310.827 226.107  1.00  0.00           H
ATOM    116  HG2 PRO A3645     157.843 308.381 226.913  1.00  0.00           H
ATOM    117  HG3 PRO A3645     156.626 309.596 226.431  1.00  0.00           H
ATOM    118  N   THR A3646     159.509 311.623 222.808  1.00  0.00           N
ATOM    119  CA  THR A3646     160.493 312.024 221.799  1.00  0.00           C
ATOM    120  CB  THR A3646     160.417 313.543 221.571  1.00  0.00           C
ATOM    121  OG1 THR A3646     159.071 313.917 221.367  1.00  0.00           O
ATOM    122  CG2 THR A3646     161.201 314.050 220.361  1.00  0.00           C
ATOM    123  C   THR A3646     161.932 311.629 222.132  1.00  0.00           C
ATOM    124  O   THR A3646     162.701 311.412 221.207  1.00  0.00           O
ATOM    125  H   THR A3646     158.806 312.312 223.030  1.00  0.00           H
ATOM    126  HA  THR A3646     160.229 311.532 220.867  1.00  0.00           H
ATOM    127  HB  THR A3646     160.783 314.052 222.463  1.00  0.00           H
ATOM    128  HG1 THR A3646     158.821 313.587 220.498  1.00  0.00           H
ATOM    129 HG21 THR A3646     160.992 315.108 220.203  1.00  0.00           H
ATOM    130 HG22 THR A3646     162.272 313.939 220.534  1.00  0.00           H
ATOM    131 HG23 THR A3646     160.932 313.487 219.465  1.00  0.00           H
ATOM    132  N   HIS A3647     162.310 311.498 223.412  1.00  0.00           N
ATOM    133  CA  HIS A3647     163.683 311.130 223.778  1.00  0.00           C
ATOM    134  ND1 HIS A3647     161.981 310.208 226.427  1.00  0.00           N
ATOM    135  CG  HIS A3647     163.348 310.420 226.221  1.00  0.00           C
ATOM    136  CB  HIS A3647     163.950 311.420 225.265  1.00  0.00           C
ATOM    137  NE2 HIS A3647     163.127 308.672 227.532  1.00  0.00           N
ATOM    138  CD2 HIS A3647     164.051 309.464 226.892  1.00  0.00           C
ATOM    139  CE1 HIS A3647     161.902 309.139 227.240  1.00  0.00           C
ATOM    140  C   HIS A3647     164.001 309.681 223.388  1.00  0.00           C
ATOM    141  O   HIS A3647     164.852 309.479 222.531  1.00  0.00           O
ATOM    142  H   HIS A3647     161.626 311.584 224.149  1.00  0.00           H
ATOM    143  HA  HIS A3647     164.369 311.750 223.194  1.00  0.00           H
ATOM    144  HB2 HIS A3647     165.030 311.427 225.418  1.00  0.00           H
ATOM    145  HB3 HIS A3647     163.577 312.415 225.510  1.00  0.00           H
ATOM    146  HD2 HIS A3647     165.126 309.320 226.864  1.00  0.00           H
ATOM    147  HE1 HIS A3647     160.977 308.695 227.585  1.00  0.00           H
ATOM    148  HE2 HIS A3647     163.335 307.842 228.075  1.00  0.00           H
ATOM    149  N   ARG A3648     163.172 308.704 223.790  1.00  0.00           N
ATOM    150  CA  ARG A3648     163.331 307.304 223.355  1.00  0.00           C
ATOM    151  CB  ARG A3648     162.848 306.305 224.424  1.00  0.00           C
ATOM    152  CG  ARG A3648     163.180 304.873 223.970  1.00  0.00           C
ATOM    153  CD  ARG A3648     163.121 303.806 225.062  1.00  0.00           C
ATOM    154  NE  ARG A3648     162.585 302.541 224.528  1.00  0.00           N
ATOM    155  CZ  ARG A3648     163.078 301.327 224.690  1.00  0.00           C
ATOM    156  NH1 ARG A3648     164.267 301.080 225.132  1.00  0.00           N
ATOM    157  NH2 ARG A3648     162.308 300.314 224.459  1.00  0.00           N
ATOM    158  C   ARG A3648     162.817 307.027 221.936  1.00  0.00           C
ATOM    159  O   ARG A3648     163.413 306.201 221.262  1.00  0.00           O
ATOM    160  H   ARG A3648     162.449 308.942 224.457  1.00  0.00           H
ATOM    161  HA  ARG A3648     164.398 307.116 223.270  1.00  0.00           H
ATOM    162  HB2 ARG A3648     161.773 306.402 224.585  1.00  0.00           H
ATOM    163  HB3 ARG A3648     163.372 306.508 225.360  1.00  0.00           H
ATOM    164  HG2 ARG A3648     162.468 304.612 223.187  1.00  0.00           H
ATOM    165  HG3 ARG A3648     164.189 304.848 223.553  1.00  0.00           H
ATOM    166  HD2 ARG A3648     164.126 303.661 225.468  1.00  0.00           H
ATOM    167  HD3 ARG A3648     162.470 304.144 225.868  1.00  0.00           H
ATOM    168  HE  ARG A3648     161.777 302.580 223.937  1.00  0.00           H
ATOM    169 HH11 ARG A3648     165.011 301.672 224.747  1.00  0.00           H
ATOM    170 HH12 ARG A3648     164.466 300.091 225.307  1.00  0.00           H
ATOM    171 HH21 ARG A3648     161.323 300.402 224.388  1.00  0.00           H
ATOM    172 HH22 ARG A3648     162.641 299.422 224.855  1.00  0.00           H
ATOM    173  N   ALA A3649     161.991 307.904 221.363  1.00  0.00           N
ATOM    174  CA  ALA A3649     161.767 307.920 219.912  1.00  0.00           C
ATOM    175  CB  ALA A3649     160.551 308.797 219.602  1.00  0.00           C
ATOM    176  C   ALA A3649     163.006 308.353 219.090  1.00  0.00           C
ATOM    177  O   ALA A3649     163.009 308.153 217.880  1.00  0.00           O
ATOM    178  H   ALA A3649     161.529 308.594 221.939  1.00  0.00           H
ATOM    179  HA  ALA A3649     161.532 306.900 219.597  1.00  0.00           H
ATOM    180  HB1 ALA A3649     160.267 308.656 218.559  1.00  0.00           H
ATOM    181  HB2 ALA A3649     159.712 308.522 220.242  1.00  0.00           H
ATOM    182  HB3 ALA A3649     160.817 309.840 219.751  1.00  0.00           H
ATOM    183  N   CYS A3650     164.038 308.929 219.723  1.00  0.00           N
ATOM    184  CA  CYS A3650     165.383 309.067 219.146  1.00  0.00           C
ATOM    185  CB  CYS A3650     165.950 310.461 219.461  1.00  0.00           C
ATOM    186  SG  CYS A3650     164.832 311.778 218.895  1.00  0.00           S
ATOM    187  C   CYS A3650     166.347 307.979 219.654  1.00  0.00           C
ATOM    188  O   CYS A3650     167.149 307.473 218.885  1.00  0.00           O
ATOM    189  H   CYS A3650     163.946 309.128 220.708  1.00  0.00           H
ATOM    190  HA  CYS A3650     165.332 308.959 218.060  1.00  0.00           H
ATOM    191  HB2 CYS A3650     166.114 310.559 220.536  1.00  0.00           H
ATOM    192  HB3 CYS A3650     166.913 310.564 218.957  1.00  0.00           H
ATOM    193  HG  CYS A3650     163.837 311.463 219.738  1.00  0.00           H
ATOM    194  N   ASN A3651     166.266 307.587 220.929  1.00  0.00           N
ATOM    195  CA  ASN A3651     167.190 306.620 221.536  1.00  0.00           C
ATOM    196  CB  ASN A3651     167.075 306.722 223.072  1.00  0.00           C
ATOM    197  CG  ASN A3651     168.412 307.011 223.728  1.00  0.00           C
ATOM    198  OD1 ASN A3651     168.727 308.154 224.024  1.00  0.00           O
ATOM    199  ND2 ASN A3651     169.171 306.003 224.065  1.00  0.00           N
ATOM    200  C   ASN A3651     167.014 305.179 220.998  1.00  0.00           C
ATOM    201  O   ASN A3651     168.016 304.552 220.685  1.00  0.00           O
ATOM    202  H   ASN A3651     165.661 308.111 221.545  1.00  0.00           H
ATOM    203  HA  ASN A3651     168.205 306.915 221.254  1.00  0.00           H
ATOM    204  HB2 ASN A3651     166.438 307.554 223.354  1.00  0.00           H
ATOM    205  HB3 ASN A3651     166.650 305.808 223.485  1.00  0.00           H
ATOM    206 HD21 ASN A3651     168.815 305.047 223.922  1.00  0.00           H
ATOM    207 HD22 ASN A3651     170.050 306.175 224.505  1.00  0.00           H
ATOM    208  N   MET A3652     165.807 304.793 220.553  1.00  0.00           N
ATOM    209  CA  MET A3652     165.561 303.573 219.750  1.00  0.00           C
ATOM    210  CB  MET A3652     164.067 303.208 219.753  1.00  0.00           C
ATOM    211  CG  MET A3652     163.609 302.753 221.142  1.00  0.00           C
ATOM    212  SD  MET A3652     161.833 302.379 221.290  1.00  0.00           S
ATOM    213  CE  MET A3652     161.859 300.683 220.647  1.00  0.00           C
ATOM    214  C   MET A3652     166.103 303.638 218.308  1.00  0.00           C
ATOM    215  O   MET A3652     166.052 302.642 217.589  1.00  0.00           O
ATOM    216  H   MET A3652     165.009 305.373 220.778  1.00  0.00           H
ATOM    217  HA  MET A3652     166.084 302.744 220.218  1.00  0.00           H
ATOM    218  HB2 MET A3652     163.479 304.069 219.434  1.00  0.00           H
ATOM    219  HB3 MET A3652     163.891 302.389 219.054  1.00  0.00           H
ATOM    220  HG2 MET A3652     164.183 301.873 221.438  1.00  0.00           H
ATOM    221  HG3 MET A3652     163.857 303.540 221.843  1.00  0.00           H
ATOM    222  HE1 MET A3652     162.509 300.066 221.270  1.00  0.00           H
ATOM    223  HE2 MET A3652     160.852 300.268 220.661  1.00  0.00           H
ATOM    224  HE3 MET A3652     162.238 300.679 219.625  1.00  0.00           H
ATOM    225  N   PHE A3653     166.664 304.776 217.895  1.00  0.00           N
ATOM    226  CA  PHE A3653     167.453 304.960 216.671  1.00  0.00           C
ATOM    227  CB  PHE A3653     166.842 306.135 215.882  1.00  0.00           C
ATOM    228  CG  PHE A3653     167.270 306.268 214.432  1.00  0.00           C
ATOM    229  CD1 PHE A3653     166.698 305.437 213.451  1.00  0.00           C
ATOM    230  CD2 PHE A3653     168.211 307.246 214.055  1.00  0.00           C
ATOM    231  CE1 PHE A3653     167.069 305.579 212.101  1.00  0.00           C
ATOM    232  CE2 PHE A3653     168.581 307.389 212.706  1.00  0.00           C
ATOM    233  CZ  PHE A3653     168.010 306.556 211.729  1.00  0.00           C
ATOM    234  C   PHE A3653     168.959 305.102 217.009  1.00  0.00           C
ATOM    235  O   PHE A3653     169.663 305.920 216.425  1.00  0.00           O
ATOM    236  H   PHE A3653     166.725 305.536 218.559  1.00  0.00           H
ATOM    237  HA  PHE A3653     167.365 304.066 216.054  1.00  0.00           H
ATOM    238  HB2 PHE A3653     167.072 307.067 216.398  1.00  0.00           H
ATOM    239  HB3 PHE A3653     165.756 306.028 215.891  1.00  0.00           H
ATOM    240  HD1 PHE A3653     165.986 304.676 213.736  1.00  0.00           H
ATOM    241  HD2 PHE A3653     168.685 307.857 214.810  1.00  0.00           H
ATOM    242  HE1 PHE A3653     166.655 304.917 211.353  1.00  0.00           H
ATOM    243  HE2 PHE A3653     169.345 308.101 212.429  1.00  0.00           H
ATOM    244  HZ  PHE A3653     168.326 306.638 210.698  1.00  0.00           H
ATOM    245  N   LEU A3654     169.398 304.437 218.087  1.00  0.00           N
ATOM    246  CA  LEU A3654     170.787 304.378 218.555  1.00  0.00           C
ATOM    247  CB  LEU A3654     171.131 305.668 219.326  1.00  0.00           C
ATOM    248  CG  LEU A3654     172.584 305.726 219.837  1.00  0.00           C
ATOM    249  CD1 LEU A3654     173.615 305.621 218.710  1.00  0.00           C
ATOM    250  CD2 LEU A3654     172.810 307.053 220.565  1.00  0.00           C
ATOM    251  C   LEU A3654     171.064 303.126 219.411  1.00  0.00           C
ATOM    252  O   LEU A3654     172.039 302.430 219.157  1.00  0.00           O
ATOM    253  H   LEU A3654     168.736 303.842 218.562  1.00  0.00           H
ATOM    254  HA  LEU A3654     171.429 304.321 217.675  1.00  0.00           H
ATOM    255  HB2 LEU A3654     170.958 306.524 218.672  1.00  0.00           H
ATOM    256  HB3 LEU A3654     170.458 305.755 220.180  1.00  0.00           H
ATOM    257  HG  LEU A3654     172.755 304.919 220.549  1.00  0.00           H
ATOM    258 HD21 LEU A3654     172.105 307.140 221.390  1.00  0.00           H
ATOM    259 HD22 LEU A3654     173.825 307.081 220.962  1.00  0.00           H
ATOM    260 HD23 LEU A3654     172.669 307.883 219.873  1.00  0.00           H
ATOM    261 HD11 LEU A3654     174.619 305.760 219.110  1.00  0.00           H
ATOM    262 HD12 LEU A3654     173.417 306.374 217.947  1.00  0.00           H
ATOM    263 HD13 LEU A3654     173.563 304.632 218.254  1.00  0.00           H
ATOM    264  N   GLU A3655     170.158 302.739 220.316  1.00  0.00           N
ATOM    265  CA  GLU A3655     170.215 301.484 221.100  1.00  0.00           C
ATOM    266  CB  GLU A3655     169.439 301.648 222.437  1.00  0.00           C
ATOM    267  CG  GLU A3655     167.895 301.727 222.345  1.00  0.00           C
ATOM    268  CD  GLU A3655     167.201 302.665 223.363  1.00  0.00           C
ATOM    269  OE1 GLU A3655     167.825 303.644 223.831  1.00  0.00           O
ATOM    270  OE2 GLU A3655     165.960 302.561 223.543  1.00  0.00           O
ATOM    271  C   GLU A3655     169.843 300.228 220.266  1.00  0.00           C
ATOM    272  O   GLU A3655     169.042 299.399 220.689  1.00  0.00           O
ATOM    273  H   GLU A3655     169.370 303.353 220.489  1.00  0.00           H
ATOM    274  HA  GLU A3655     171.258 301.332 221.379  1.00  0.00           H
ATOM    275  HB2 GLU A3655     169.827 302.551 222.908  1.00  0.00           H
ATOM    276  HB3 GLU A3655     169.698 300.818 223.095  1.00  0.00           H
ATOM    277  HG2 GLU A3655     167.640 302.055 221.342  1.00  0.00           H
ATOM    278  HG3 GLU A3655     167.487 300.721 222.462  1.00  0.00           H
ATOM    279  N   SER A3656     170.268 300.201 218.995  1.00  0.00           N
ATOM    280  CA  SER A3656     169.705 299.349 217.931  1.00  0.00           C
ATOM    281  CB  SER A3656     168.313 299.904 217.576  1.00  0.00           C
ATOM    282  OG  SER A3656     168.373 301.271 217.188  1.00  0.00           O
ATOM    283  C   SER A3656     170.552 299.257 216.640  1.00  0.00           C
ATOM    284  O   SER A3656     170.079 298.726 215.636  1.00  0.00           O
ATOM    285  H   SER A3656     170.858 300.972 218.711  1.00  0.00           H
ATOM    286  HA  SER A3656     169.587 298.336 218.316  1.00  0.00           H
ATOM    287  HB2 SER A3656     167.873 299.314 216.770  1.00  0.00           H
ATOM    288  HB3 SER A3656     167.666 299.815 218.449  1.00  0.00           H
ATOM    289  HG  SER A3656     167.466 301.621 217.205  1.00  0.00           H
ATOM    290  N   TYR A3657     171.719 299.908 216.573  1.00  0.00           N
ATOM    291  CA  TYR A3657     172.101 300.655 215.361  1.00  0.00           C
ATOM    292  CB  TYR A3657     172.325 302.114 215.793  1.00  0.00           C
ATOM    293  CG  TYR A3657     172.270 303.188 214.723  1.00  0.00           C
ATOM    294  CD1 TYR A3657     171.027 303.703 214.308  1.00  0.00           C
ATOM    295  CD2 TYR A3657     173.458 303.743 214.216  1.00  0.00           C
ATOM    296  CE1 TYR A3657     170.978 304.767 213.386  1.00  0.00           C
ATOM    297  CE2 TYR A3657     173.415 304.819 213.311  1.00  0.00           C
ATOM    298  CZ  TYR A3657     172.171 305.332 212.890  1.00  0.00           C
ATOM    299  OH  TYR A3657     172.135 306.329 211.966  1.00  0.00           O
ATOM    300  C   TYR A3657     173.233 300.041 214.497  1.00  0.00           C
ATOM    301  O   TYR A3657     173.749 300.718 213.615  1.00  0.00           O
ATOM    302  H   TYR A3657     172.099 300.265 217.439  1.00  0.00           H
ATOM    303  HA  TYR A3657     171.233 300.676 214.701  1.00  0.00           H
ATOM    304  HB2 TYR A3657     173.274 302.184 216.316  1.00  0.00           H
ATOM    305  HB3 TYR A3657     171.549 302.368 216.514  1.00  0.00           H
ATOM    306  HD1 TYR A3657     170.112 303.290 214.705  1.00  0.00           H
ATOM    307  HD2 TYR A3657     174.409 303.325 214.507  1.00  0.00           H
ATOM    308  HE1 TYR A3657     170.030 305.156 213.057  1.00  0.00           H
ATOM    309  HE2 TYR A3657     174.334 305.226 212.917  1.00  0.00           H
ATOM    310  HH  TYR A3657     172.967 306.352 211.487  1.00  0.00           H
ATOM    311  N   LYS A3658     173.509 298.726 214.573  1.00  0.00           N
ATOM    312  CA  LYS A3658     174.513 298.028 213.713  1.00  0.00           C
ATOM    313  CB  LYS A3658     174.646 296.551 214.159  1.00  0.00           C
ATOM    314  CG  LYS A3658     175.424 295.605 213.211  1.00  0.00           C
ATOM    315  CD  LYS A3658     176.913 295.938 212.977  1.00  0.00           C
ATOM    316  CE  LYS A3658     177.446 295.219 211.719  1.00  0.00           C
ATOM    317  NZ  LYS A3658     177.673 296.149 210.579  1.00  0.00           N
ATOM    318  C   LYS A3658     174.255 298.143 212.197  1.00  0.00           C
ATOM    319  O   LYS A3658     175.197 298.051 211.415  1.00  0.00           O
ATOM    320  H   LYS A3658     173.033 298.195 215.288  1.00  0.00           H
ATOM    321  HA  LYS A3658     175.480 298.509 213.860  1.00  0.00           H
ATOM    322  HB2 LYS A3658     175.118 296.525 215.142  1.00  0.00           H
ATOM    323  HB3 LYS A3658     173.642 296.137 214.266  1.00  0.00           H
ATOM    324  HG2 LYS A3658     174.907 295.569 212.252  1.00  0.00           H
ATOM    325  HG3 LYS A3658     175.371 294.598 213.626  1.00  0.00           H
ATOM    326  HD2 LYS A3658     177.067 297.013 212.883  1.00  0.00           H
ATOM    327  HD3 LYS A3658     177.483 295.598 213.844  1.00  0.00           H
ATOM    328  HE2 LYS A3658     178.403 294.747 211.969  1.00  0.00           H
ATOM    329  HE3 LYS A3658     176.751 294.425 211.433  1.00  0.00           H
ATOM    330  HZ1 LYS A3658     177.876 295.650 209.719  1.00  0.00           H
ATOM    331  HZ2 LYS A3658     176.903 296.792 210.441  1.00  0.00           H
ATOM    332  HZ3 LYS A3658     178.519 296.688 210.768  1.00  0.00           H
ATOM    333  N   ALA A3659     173.028 298.461 211.786  1.00  0.00           N
ATOM    334  CA  ALA A3659     172.685 298.771 210.396  1.00  0.00           C
ATOM    335  CB  ALA A3659     171.159 298.661 210.265  1.00  0.00           C
ATOM    336  C   ALA A3659     173.208 300.139 209.885  1.00  0.00           C
ATOM    337  O   ALA A3659     172.932 300.489 208.740  1.00  0.00           O
ATOM    338  H   ALA A3659     172.310 298.548 212.483  1.00  0.00           H
ATOM    339  HA  ALA A3659     173.135 298.010 209.754  1.00  0.00           H
ATOM    340  HB1 ALA A3659     170.874 298.798 209.221  1.00  0.00           H
ATOM    341  HB2 ALA A3659     170.675 299.427 210.871  1.00  0.00           H
ATOM    342  HB3 ALA A3659     170.828 297.673 210.588  1.00  0.00           H
ATOM    343  N   ALA A3660     173.805 300.976 210.749  1.00  0.00           N
ATOM    344  CA  ALA A3660     174.323 302.307 210.397  1.00  0.00           C
ATOM    345  CB  ALA A3660     173.124 303.262 210.282  1.00  0.00           C
ATOM    346  C   ALA A3660     175.426 302.861 211.345  1.00  0.00           C
ATOM    347  O   ALA A3660     175.802 304.030 211.231  1.00  0.00           O
ATOM    348  H   ALA A3660     173.884 300.685 211.713  1.00  0.00           H
ATOM    349  HA  ALA A3660     174.790 302.232 209.413  1.00  0.00           H
ATOM    350  HB1 ALA A3660     172.481 302.952 209.458  1.00  0.00           H
ATOM    351  HB2 ALA A3660     172.547 303.237 211.205  1.00  0.00           H
ATOM    352  HB3 ALA A3660     173.471 304.275 210.082  1.00  0.00           H
ATOM    353  N   TRP A3661     175.913 302.081 212.317  1.00  0.00           N
ATOM    354  CA  TRP A3661     177.206 302.314 212.979  1.00  0.00           C
ATOM    355  CB  TRP A3661     177.337 301.434 214.237  1.00  0.00           C
ATOM    356  CG  TRP A3661     176.614 301.832 215.487  1.00  0.00           C
ATOM    357  CD2 TRP A3661     176.034 300.961 216.510  1.00  0.00           C
ATOM    358  CD1 TRP A3661     176.509 303.088 215.976  1.00  0.00           C
ATOM    359  NE1 TRP A3661     175.841 303.064 217.185  1.00  0.00           N
ATOM    360  CE2 TRP A3661     175.537 301.776 217.570  1.00  0.00           C
ATOM    361  CE3 TRP A3661     175.890 299.564 216.662  1.00  0.00           C
ATOM    362  CZ2 TRP A3661     174.895 301.239 218.695  1.00  0.00           C
ATOM    363  CZ3 TRP A3661     175.240 299.012 217.784  1.00  0.00           C
ATOM    364  CH2 TRP A3661     174.736 299.847 218.796  1.00  0.00           C
ATOM    365  C   TRP A3661     178.355 301.940 212.038  1.00  0.00           C
ATOM    366  O   TRP A3661     178.240 300.925 211.358  1.00  0.00           O
ATOM    367  H   TRP A3661     175.540 301.148 212.390  1.00  0.00           H
ATOM    368  HA  TRP A3661     177.309 303.365 213.243  1.00  0.00           H
ATOM    369  HB2 TRP A3661     177.056 300.412 213.978  1.00  0.00           H
ATOM    370  HB3 TRP A3661     178.391 301.407 214.506  1.00  0.00           H
ATOM    371  HD1 TRP A3661     176.901 303.972 215.488  1.00  0.00           H
ATOM    372  HE3 TRP A3661     176.308 298.911 215.911  1.00  0.00           H
ATOM    373  HZ2 TRP A3661     174.532 301.890 219.475  1.00  0.00           H
ATOM    374  HZ3 TRP A3661     175.158 297.938 217.882  1.00  0.00           H
ATOM    375  HH2 TRP A3661     174.258 299.415 219.665  1.00  0.00           H
ATOM    376  HE1 TRP A3661     175.650 303.889 217.731  1.00  0.00           H
ATOM    377  N   ILE A3662     179.530 302.547 212.255  1.00  0.00           N
ATOM    378  CA  ILE A3662     180.808 301.972 211.816  1.00  0.00           C
ATOM    379  CB  ILE A3662     181.906 303.040 211.575  1.00  0.00           C
ATOM    380  CG1 ILE A3662     181.575 303.967 210.379  1.00  0.00           C
ATOM    381  CG2 ILE A3662     183.263 302.376 211.264  1.00  0.00           C
ATOM    382  CD1 ILE A3662     180.584 305.099 210.683  1.00  0.00           C
ATOM    383  C   ILE A3662     181.223 300.875 212.811  1.00  0.00           C
ATOM    384  O   ILE A3662     181.736 301.160 213.892  1.00  0.00           O
ATOM    385  H   ILE A3662     179.580 303.299 212.918  1.00  0.00           H
ATOM    386  HA  ILE A3662     180.637 301.493 210.857  1.00  0.00           H
ATOM    387  HB  ILE A3662     182.031 303.642 212.476  1.00  0.00           H
ATOM    388 HG12 ILE A3662     182.495 304.447 210.040  1.00  0.00           H
ATOM    389 HG13 ILE A3662     181.199 303.370 209.545  1.00  0.00           H
ATOM    390 HG21 ILE A3662     183.612 301.766 212.096  1.00  0.00           H
ATOM    391 HG22 ILE A3662     184.028 303.131 211.071  1.00  0.00           H
ATOM    392 HG23 ILE A3662     183.188 301.749 210.373  1.00  0.00           H
ATOM    393 HD11 ILE A3662     180.552 305.779 209.832  1.00  0.00           H
ATOM    394 HD12 ILE A3662     179.582 304.705 210.840  1.00  0.00           H
ATOM    395 HD13 ILE A3662     180.911 305.650 211.565  1.00  0.00           H
ATOM    396  N   LEU A3663     180.702 299.677 212.555  1.00  0.00           N
ATOM    397  CA  LEU A3663     181.105 298.376 213.108  1.00  0.00           C
ATOM    398  CB  LEU A3663     180.158 297.893 214.236  1.00  0.00           C
ATOM    399  CG  LEU A3663     180.557 298.295 215.671  1.00  0.00           C
ATOM    400  CD1 LEU A3663     179.830 299.546 216.165  1.00  0.00           C
ATOM    401  CD2 LEU A3663     180.177 297.176 216.648  1.00  0.00           C
ATOM    402  C   LEU A3663     181.109 297.409 211.910  1.00  0.00           C
ATOM    403  O   LEU A3663     180.104 296.734 211.676  1.00  0.00           O
ATOM    404  H   LEU A3663     180.218 299.635 211.665  1.00  0.00           H
ATOM    405  HA  LEU A3663     182.127 298.433 213.486  1.00  0.00           H
ATOM    406  HB2 LEU A3663     179.134 298.199 214.023  1.00  0.00           H
ATOM    407  HB3 LEU A3663     180.174 296.802 214.203  1.00  0.00           H
ATOM    408  HG  LEU A3663     181.634 298.449 215.731  1.00  0.00           H
ATOM    409 HD21 LEU A3663     180.719 296.265 216.387  1.00  0.00           H
ATOM    410 HD22 LEU A3663     180.461 297.457 217.662  1.00  0.00           H
ATOM    411 HD23 LEU A3663     179.106 296.983 216.607  1.00  0.00           H
ATOM    412 HD11 LEU A3663     180.108 300.388 215.540  1.00  0.00           H
ATOM    413 HD12 LEU A3663     178.754 299.399 216.127  1.00  0.00           H
ATOM    414 HD13 LEU A3663     180.137 299.768 217.186  1.00  0.00           H
ATOM    415  N   THR A3664     181.970 297.745 210.955  1.00  0.00           N
ATOM    416  CA  THR A3664     181.805 297.571 209.504  1.00  0.00           C
ATOM    417  CB  THR A3664     180.995 298.744 208.888  1.00  0.00           C
ATOM    418  OG1 THR A3664     181.514 299.982 209.308  1.00  0.00           O
ATOM    419  CG2 THR A3664     179.500 298.711 209.197  1.00  0.00           C
ATOM    420  C   THR A3664     183.180 297.578 208.839  1.00  0.00           C
ATOM    421  O   THR A3664     184.152 298.039 209.435  1.00  0.00           O
ATOM    422  H   THR A3664     182.734 298.364 211.193  1.00  0.00           H
ATOM    423  HA  THR A3664     181.317 296.626 209.268  1.00  0.00           H
ATOM    424  HB  THR A3664     181.082 298.731 207.807  1.00  0.00           H
ATOM    425  HG1 THR A3664     182.271 300.164 208.711  1.00  0.00           H
ATOM    426 HG21 THR A3664     179.024 299.557 208.700  1.00  0.00           H
ATOM    427 HG22 THR A3664     179.084 297.795 208.780  1.00  0.00           H
ATOM    428 HG23 THR A3664     179.318 298.771 210.264  1.00  0.00           H
ATOM    429  N   GLU A3665     183.142 297.367 207.530  1.00  0.00           N
ATOM    430  CA  GLU A3665     183.865 298.136 206.511  1.00  0.00           C
ATOM    431  CB  GLU A3665     182.933 298.306 205.277  1.00  0.00           C
ATOM    432  CG  GLU A3665     181.942 297.159 204.952  1.00  0.00           C
ATOM    433  CD  GLU A3665     180.620 297.212 205.757  1.00  0.00           C
ATOM    434  OE1 GLU A3665     179.814 298.143 205.525  1.00  0.00           O
ATOM    435  OE2 GLU A3665     180.547 296.527 206.810  1.00  0.00           O
ATOM    436  C   GLU A3665     184.339 299.539 206.992  1.00  0.00           C
ATOM    437  O   GLU A3665     183.512 300.368 207.389  1.00  0.00           O
ATOM    438  H   GLU A3665     182.285 296.929 207.200  1.00  0.00           H
ATOM    439  HA  GLU A3665     184.735 297.555 206.205  1.00  0.00           H
ATOM    440  HB2 GLU A3665     183.580 298.448 204.410  1.00  0.00           H
ATOM    441  HB3 GLU A3665     182.349 299.221 205.383  1.00  0.00           H
ATOM    442  HG2 GLU A3665     181.691 297.228 203.891  1.00  0.00           H
ATOM    443  HG3 GLU A3665     182.440 296.198 205.100  1.00  0.00           H
ATOM    444  N   ASP A3666     185.648 299.821 206.888  1.00  0.00           N
ATOM    445  CA  ASP A3666     186.257 301.171 206.936  1.00  0.00           C
ATOM    446  CB  ASP A3666     186.321 301.727 208.379  1.00  0.00           C
ATOM    447  CG  ASP A3666     186.768 303.201 208.460  1.00  0.00           C
ATOM    448  OD1 ASP A3666     186.101 303.981 209.182  1.00  0.00           O
ATOM    449  OD2 ASP A3666     187.788 303.564 207.823  1.00  0.00           O
ATOM    450  C   ASP A3666     187.646 301.169 206.258  1.00  0.00           C
ATOM    451  O   ASP A3666     187.791 301.756 205.190  1.00  0.00           O
ATOM    452  H   ASP A3666     186.255 299.074 206.591  1.00  0.00           H
ATOM    453  HA  ASP A3666     185.626 301.846 206.358  1.00  0.00           H
ATOM    454  HB2 ASP A3666     187.007 301.117 208.969  1.00  0.00           H
ATOM    455  HB3 ASP A3666     185.333 301.641 208.835  1.00  0.00           H
ATOM    456  N   HIS A3667     188.583 300.346 206.756  1.00  0.00           N
ATOM    457  CA  HIS A3667     189.904 300.021 206.177  1.00  0.00           C
ATOM    458  ND1 HIS A3667     190.780 300.204 202.901  1.00  0.00           N
ATOM    459  CG  HIS A3667     189.695 299.736 203.602  1.00  0.00           C
ATOM    460  CB  HIS A3667     189.751 299.077 204.962  1.00  0.00           C
ATOM    461  NE2 HIS A3667     189.009 300.635 201.659  1.00  0.00           N
ATOM    462  CD2 HIS A3667     188.588 300.001 202.839  1.00  0.00           C
ATOM    463  CE1 HIS A3667     190.345 300.725 201.745  1.00  0.00           C
ATOM    464  C   HIS A3667     190.885 301.202 205.954  1.00  0.00           C
ATOM    465  O   HIS A3667     191.991 301.026 205.413  1.00  0.00           O
ATOM    466  H   HIS A3667     188.410 299.953 207.673  1.00  0.00           H
ATOM    467  HA  HIS A3667     190.391 299.419 206.944  1.00  0.00           H
ATOM    468  HB2 HIS A3667     190.614 298.410 204.956  1.00  0.00           H
ATOM    469  HB3 HIS A3667     188.870 298.447 205.094  1.00  0.00           H
ATOM    470  HD2 HIS A3667     187.568 299.773 203.110  1.00  0.00           H
ATOM    471  HE1 HIS A3667     190.977 301.172 200.990  1.00  0.00           H
ATOM    472  HD1 HIS A3667     191.727 300.213 203.253  1.00  0.00           H
ATOM    473  N   SER A3668     190.526 302.412 206.401  1.00  0.00           N
ATOM    474  CA  SER A3668     191.235 303.654 206.070  1.00  0.00           C
ATOM    475  CB  SER A3668     190.532 304.851 206.725  1.00  0.00           C
ATOM    476  OG  SER A3668     189.216 305.045 206.251  1.00  0.00           O
ATOM    477  C   SER A3668     192.709 303.706 206.504  1.00  0.00           C
ATOM    478  O   SER A3668     193.479 304.469 205.917  1.00  0.00           O
ATOM    479  H   SER A3668     189.598 302.491 206.803  1.00  0.00           H
ATOM    480  HA  SER A3668     191.203 303.788 204.989  1.00  0.00           H
ATOM    481  HB2 SER A3668     191.106 305.753 206.510  1.00  0.00           H
ATOM    482  HB3 SER A3668     190.504 304.710 207.806  1.00  0.00           H
ATOM    483  HG  SER A3668     188.620 304.450 206.782  1.00  0.00           H
ATOM    484  N   PHE A3669     193.109 303.021 207.580  1.00  0.00           N
ATOM    485  CA  PHE A3669     194.223 303.482 208.430  1.00  0.00           C
ATOM    486  CB  PHE A3669     193.636 304.361 209.551  1.00  0.00           C
ATOM    487  CG  PHE A3669     192.948 303.584 210.666  1.00  0.00           C
ATOM    488  CD1 PHE A3669     191.623 303.134 210.515  1.00  0.00           C
ATOM    489  CD2 PHE A3669     193.667 303.240 211.828  1.00  0.00           C
ATOM    490  CE1 PHE A3669     191.027 302.342 211.512  1.00  0.00           C
ATOM    491  CE2 PHE A3669     193.070 302.451 212.827  1.00  0.00           C
ATOM    492  CZ  PHE A3669     191.748 302.001 212.668  1.00  0.00           C
ATOM    493  C   PHE A3669     195.092 302.381 209.057  1.00  0.00           C
ATOM    494  O   PHE A3669     196.149 302.699 209.592  1.00  0.00           O
ATOM    495  H   PHE A3669     192.473 302.317 207.965  1.00  0.00           H
ATOM    496  HA  PHE A3669     194.897 304.099 207.838  1.00  0.00           H
ATOM    497  HB2 PHE A3669     192.931 305.076 209.124  1.00  0.00           H
ATOM    498  HB3 PHE A3669     194.451 304.939 209.988  1.00  0.00           H
ATOM    499  HD1 PHE A3669     191.072 303.334 209.607  1.00  0.00           H
ATOM    500  HD2 PHE A3669     194.701 303.536 211.928  1.00  0.00           H
ATOM    501  HE1 PHE A3669     190.035 301.939 211.349  1.00  0.00           H
ATOM    502  HE2 PHE A3669     193.643 302.150 213.692  1.00  0.00           H
ATOM    503  HZ  PHE A3669     191.302 301.348 213.405  1.00  0.00           H
ATOM    504  N   GLU A3670     194.626 301.137 209.069  1.00  0.00           N
ATOM    505  CA  GLU A3670     194.983 300.126 210.065  1.00  0.00           C
ATOM    506  CB  GLU A3670     194.048 298.904 209.916  1.00  0.00           C
ATOM    507  CG  GLU A3670     192.594 299.114 210.402  1.00  0.00           C
ATOM    508  CD  GLU A3670     191.617 299.783 209.408  1.00  0.00           C
ATOM    509  OE1 GLU A3670     192.060 300.568 208.537  1.00  0.00           O
ATOM    510  OE2 GLU A3670     190.392 299.591 209.567  1.00  0.00           O
ATOM    511  C   GLU A3670     196.469 299.741 210.006  1.00  0.00           C
ATOM    512  O   GLU A3670     197.266 300.225 210.811  1.00  0.00           O
ATOM    513  H   GLU A3670     193.718 300.993 208.632  1.00  0.00           H
ATOM    514  HA  GLU A3670     194.824 300.546 211.058  1.00  0.00           H
ATOM    515  HB2 GLU A3670     194.043 298.557 208.881  1.00  0.00           H
ATOM    516  HB3 GLU A3670     194.470 298.103 210.525  1.00  0.00           H
ATOM    517  HG2 GLU A3670     192.616 299.680 211.334  1.00  0.00           H
ATOM    518  HG3 GLU A3670     192.196 298.126 210.644  1.00  0.00           H
ATOM    519  N   ASP A3671     196.890 299.054 208.944  1.00  0.00           N
ATOM    520  CA  ASP A3671     198.300 298.740 208.699  1.00  0.00           C
ATOM    521  CB  ASP A3671     198.379 297.553 207.733  1.00  0.00           C
ATOM    522  CG  ASP A3671     198.001 297.913 206.301  1.00  0.00           C
ATOM    523  OD1 ASP A3671     198.950 298.257 205.556  1.00  0.00           O
ATOM    524  OD2 ASP A3671     196.823 298.300 206.113  1.00  0.00           O
ATOM    525  C   ASP A3671     199.098 299.957 208.183  1.00  0.00           C
ATOM    526  O   ASP A3671     200.300 300.054 208.419  1.00  0.00           O
ATOM    527  H   ASP A3671     196.221 298.721 208.260  1.00  0.00           H
ATOM    528  HA  ASP A3671     198.755 298.426 209.639  1.00  0.00           H
ATOM    529  HB2 ASP A3671     199.391 297.157 207.760  1.00  0.00           H
ATOM    530  HB3 ASP A3671     197.699 296.775 208.080  1.00  0.00           H
ATOM    531  N   ARG A3672     198.407 301.011 207.723  1.00  0.00           N
ATOM    532  CA  ARG A3672     198.999 302.331 207.422  1.00  0.00           C
ATOM    533  CB  ARG A3672     197.946 303.238 206.752  1.00  0.00           C
ATOM    534  CG  ARG A3672     197.991 303.127 205.217  1.00  0.00           C
ATOM    535  CD  ARG A3672     196.619 303.286 204.522  1.00  0.00           C
ATOM    536  NE  ARG A3672     195.602 302.288 204.930  1.00  0.00           N
ATOM    537  CZ  ARG A3672     195.725 300.969 204.929  1.00  0.00           C
ATOM    538  NH1 ARG A3672     196.758 300.363 204.426  1.00  0.00           N
ATOM    539  NH2 ARG A3672     194.840 300.204 205.492  1.00  0.00           N
ATOM    540  C   ARG A3672     199.636 303.009 208.641  1.00  0.00           C
ATOM    541  O   ARG A3672     200.629 303.708 208.464  1.00  0.00           O
ATOM    542  H   ARG A3672     197.405 300.893 207.670  1.00  0.00           H
ATOM    543  HA  ARG A3672     199.828 302.181 206.730  1.00  0.00           H
ATOM    544  HB2 ARG A3672     196.958 302.972 207.119  1.00  0.00           H
ATOM    545  HB3 ARG A3672     198.129 304.279 207.021  1.00  0.00           H
ATOM    546  HG2 ARG A3672     198.440 302.179 204.930  1.00  0.00           H
ATOM    547  HG3 ARG A3672     198.660 303.903 204.841  1.00  0.00           H
ATOM    548  HD2 ARG A3672     196.234 304.283 204.746  1.00  0.00           H
ATOM    549  HD3 ARG A3672     196.767 303.220 203.443  1.00  0.00           H
ATOM    550  HE  ARG A3672     194.746 302.648 205.327  1.00  0.00           H
ATOM    551 HH11 ARG A3672     197.530 300.874 204.055  1.00  0.00           H
ATOM    552 HH12 ARG A3672     196.931 299.406 204.754  1.00  0.00           H
ATOM    553 HH21 ARG A3672     193.917 300.528 205.761  1.00  0.00           H
ATOM    554 HH22 ARG A3672     195.124 299.236 205.640  1.00  0.00           H
ATOM    555  N   MET A3673     199.180 302.708 209.862  1.00  0.00           N
ATOM    556  CA  MET A3673     199.817 303.162 211.113  1.00  0.00           C
ATOM    557  CB  MET A3673     198.754 303.343 212.210  1.00  0.00           C
ATOM    558  CG  MET A3673     197.707 304.427 211.905  1.00  0.00           C
ATOM    559  SD  MET A3673     198.098 306.142 212.384  1.00  0.00           S
ATOM    560  CE  MET A3673     199.402 306.570 211.191  1.00  0.00           C
ATOM    561  C   MET A3673     200.976 302.270 211.600  1.00  0.00           C
ATOM    562  O   MET A3673     201.608 302.583 212.612  1.00  0.00           O
ATOM    563  H   MET A3673     198.355 302.120 209.926  1.00  0.00           H
ATOM    564  HA  MET A3673     200.279 304.127 210.919  1.00  0.00           H
ATOM    565  HB2 MET A3673     198.237 302.391 212.342  1.00  0.00           H
ATOM    566  HB3 MET A3673     199.237 303.593 213.155  1.00  0.00           H
ATOM    567  HG2 MET A3673     196.807 304.152 212.453  1.00  0.00           H
ATOM    568  HG3 MET A3673     197.455 304.411 210.846  1.00  0.00           H
ATOM    569  HE1 MET A3673     199.524 307.650 211.139  1.00  0.00           H
ATOM    570  HE2 MET A3673     199.148 306.194 210.199  1.00  0.00           H
ATOM    571  HE3 MET A3673     200.351 306.137 211.505  1.00  0.00           H
ATOM    572  N   ILE A3674     201.265 301.174 210.894  1.00  0.00           N
ATOM    573  CA  ILE A3674     202.551 300.461 210.937  1.00  0.00           C
ATOM    574  CB  ILE A3674     202.297 298.931 210.840  1.00  0.00           C
ATOM    575  CG1 ILE A3674     201.308 298.416 211.918  1.00  0.00           C
ATOM    576  CG2 ILE A3674     203.588 298.098 210.889  1.00  0.00           C
ATOM    577  CD1 ILE A3674     201.634 298.803 213.369  1.00  0.00           C
ATOM    578  C   ILE A3674     203.476 300.988 209.822  1.00  0.00           C
ATOM    579  O   ILE A3674     204.649 301.261 210.072  1.00  0.00           O
ATOM    580  H   ILE A3674     200.662 300.953 210.110  1.00  0.00           H
ATOM    581  HA  ILE A3674     203.054 300.665 211.882  1.00  0.00           H
ATOM    582  HB  ILE A3674     201.844 298.723 209.871  1.00  0.00           H
ATOM    583 HG12 ILE A3674     200.306 298.780 211.685  1.00  0.00           H
ATOM    584 HG13 ILE A3674     201.271 297.330 211.866  1.00  0.00           H
ATOM    585 HG21 ILE A3674     204.297 298.446 210.138  1.00  0.00           H
ATOM    586 HG22 ILE A3674     204.036 298.153 211.876  1.00  0.00           H
ATOM    587 HG23 ILE A3674     203.351 297.055 210.668  1.00  0.00           H
ATOM    588 HD11 ILE A3674     200.897 298.352 214.031  1.00  0.00           H
ATOM    589 HD12 ILE A3674     201.589 299.884 213.496  1.00  0.00           H
ATOM    590 HD13 ILE A3674     202.625 298.445 213.647  1.00  0.00           H
ATOM    591  N   ASP A3675     202.911 301.286 208.647  1.00  0.00           N
ATOM    592  CA  ASP A3675     203.614 301.711 207.431  1.00  0.00           C
ATOM    593  CB  ASP A3675     202.610 301.751 206.273  1.00  0.00           C
ATOM    594  CG  ASP A3675     203.334 301.703 204.933  1.00  0.00           C
ATOM    595  OD1 ASP A3675     203.798 300.582 204.618  1.00  0.00           O
ATOM    596  OD2 ASP A3675     203.179 302.668 204.156  1.00  0.00           O
ATOM    597  C   ASP A3675     204.331 303.069 207.529  1.00  0.00           C
ATOM    598  O   ASP A3675     205.544 303.138 207.306  1.00  0.00           O
ATOM    599  H   ASP A3675     201.941 301.015 208.528  1.00  0.00           H
ATOM    600  HA  ASP A3675     204.368 300.959 207.194  1.00  0.00           H
ATOM    601  HB2 ASP A3675     201.949 300.886 206.336  1.00  0.00           H
ATOM    602  HB3 ASP A3675     201.992 302.648 206.336  1.00  0.00           H
ATOM    603  N   ASP A3676     203.633 304.148 207.908  1.00  0.00           N
ATOM    604  CA  ASP A3676     204.231 305.493 207.881  1.00  0.00           C
ATOM    605  CB  ASP A3676     203.163 306.607 207.822  1.00  0.00           C
ATOM    606  CG  ASP A3676     202.304 306.844 209.074  1.00  0.00           C
ATOM    607  OD1 ASP A3676     202.414 306.062 210.042  1.00  0.00           O
ATOM    608  OD2 ASP A3676     201.710 307.947 209.142  1.00  0.00           O
ATOM    609  C   ASP A3676     205.266 305.704 209.005  1.00  0.00           C
ATOM    610  O   ASP A3676     206.363 306.205 208.741  1.00  0.00           O
ATOM    611  H   ASP A3676     202.644 304.049 208.128  1.00  0.00           H
ATOM    612  HA  ASP A3676     204.786 305.565 206.945  1.00  0.00           H
ATOM    613  HB2 ASP A3676     203.682 307.539 207.587  1.00  0.00           H
ATOM    614  HB3 ASP A3676     202.496 306.395 206.985  1.00  0.00           H
ATOM    615  N   LEU A3677     205.058 305.054 210.155  1.00  0.00           N
ATOM    616  CA  LEU A3677     206.053 304.852 211.213  1.00  0.00           C
ATOM    617  CB  LEU A3677     205.390 304.109 212.395  1.00  0.00           C
ATOM    618  CG  LEU A3677     204.733 305.005 213.461  1.00  0.00           C
ATOM    619  CD1 LEU A3677     203.518 305.781 212.967  1.00  0.00           C
ATOM    620  CD2 LEU A3677     204.296 304.149 214.652  1.00  0.00           C
ATOM    621  C   LEU A3677     207.285 304.065 210.719  1.00  0.00           C
ATOM    622  O   LEU A3677     208.388 304.286 211.226  1.00  0.00           O
ATOM    623  H   LEU A3677     204.102 304.742 210.309  1.00  0.00           H
ATOM    624  HA  LEU A3677     206.409 305.825 211.551  1.00  0.00           H
ATOM    625  HB2 LEU A3677     206.164 303.541 212.907  1.00  0.00           H
ATOM    626  HB3 LEU A3677     204.659 303.390 212.017  1.00  0.00           H
ATOM    627  HG  LEU A3677     205.475 305.721 213.818  1.00  0.00           H
ATOM    628 HD11 LEU A3677     203.815 306.480 212.185  1.00  0.00           H
ATOM    629 HD12 LEU A3677     202.783 305.093 212.544  1.00  0.00           H
ATOM    630 HD13 LEU A3677     203.060 306.341 213.779  1.00  0.00           H
ATOM    631 HD21 LEU A3677     203.859 304.780 215.424  1.00  0.00           H
ATOM    632 HD22 LEU A3677     205.154 303.620 215.065  1.00  0.00           H
ATOM    633 HD23 LEU A3677     203.553 303.421 214.321  1.00  0.00           H
ATOM    634  N   SER A3678     207.115 303.137 209.772  1.00  0.00           N
ATOM    635  CA  SER A3678     208.188 302.279 209.248  1.00  0.00           C
ATOM    636  CB  SER A3678     207.585 300.967 208.722  1.00  0.00           C
ATOM    637  OG  SER A3678     208.581 299.986 208.523  1.00  0.00           O
ATOM    638  C   SER A3678     209.040 303.004 208.199  1.00  0.00           C
ATOM    639  O   SER A3678     210.244 303.180 208.413  1.00  0.00           O
ATOM    640  H   SER A3678     206.178 303.005 209.401  1.00  0.00           H
ATOM    641  HA  SER A3678     208.855 302.021 210.068  1.00  0.00           H
ATOM    642  HB2 SER A3678     206.891 300.575 209.463  1.00  0.00           H
ATOM    643  HB3 SER A3678     207.044 301.138 207.791  1.00  0.00           H
ATOM    644  HG  SER A3678     208.185 299.132 208.795  1.00  0.00           H
ATOM    645  N   LYS A3679     208.391 303.726 207.272  1.00  0.00           N
ATOM    646  CA  LYS A3679     209.040 304.668 206.337  1.00  0.00           C
ATOM    647  CB  LYS A3679     207.998 305.105 205.285  1.00  0.00           C
ATOM    648  CG  LYS A3679     208.460 306.226 204.334  1.00  0.00           C
ATOM    649  CD  LYS A3679     209.682 305.878 203.462  1.00  0.00           C
ATOM    650  CE  LYS A3679     210.366 307.156 202.957  1.00  0.00           C
ATOM    651  NZ  LYS A3679     211.288 307.714 203.975  1.00  0.00           N
ATOM    652  C   LYS A3679     209.698 305.868 207.041  1.00  0.00           C
ATOM    653  O   LYS A3679     210.686 306.410 206.537  1.00  0.00           O
ATOM    654  H   LYS A3679     207.379 303.602 207.214  1.00  0.00           H
ATOM    655  HA  LYS A3679     209.843 304.131 205.831  1.00  0.00           H
ATOM    656  HB2 LYS A3679     207.709 304.235 204.692  1.00  0.00           H
ATOM    657  HB3 LYS A3679     207.104 305.458 205.805  1.00  0.00           H
ATOM    658  HG2 LYS A3679     207.631 306.476 203.671  1.00  0.00           H
ATOM    659  HG3 LYS A3679     208.669 307.119 204.924  1.00  0.00           H
ATOM    660  HD2 LYS A3679     209.345 305.286 202.610  1.00  0.00           H
ATOM    661  HD3 LYS A3679     210.412 305.281 204.011  1.00  0.00           H
ATOM    662  HE2 LYS A3679     210.954 306.904 202.068  1.00  0.00           H
ATOM    663  HE3 LYS A3679     209.602 307.885 202.681  1.00  0.00           H
ATOM    664  HZ1 LYS A3679     211.455 308.712 203.882  1.00  0.00           H
ATOM    665  HZ2 LYS A3679     211.012 307.474 204.919  1.00  0.00           H
ATOM    666  HZ3 LYS A3679     212.212 307.280 203.843  1.00  0.00           H
ATOM    667  N   ALA A3680     209.227 306.252 208.227  1.00  0.00           N
ATOM    668  CA  ALA A3680     209.860 307.274 209.064  1.00  0.00           C
ATOM    669  CB  ALA A3680     208.842 307.744 210.110  1.00  0.00           C
ATOM    670  C   ALA A3680     211.190 306.827 209.718  1.00  0.00           C
ATOM    671  O   ALA A3680     211.909 307.668 210.254  1.00  0.00           O
ATOM    672  H   ALA A3680     208.346 305.854 208.539  1.00  0.00           H
ATOM    673  HA  ALA A3680     210.101 308.130 208.432  1.00  0.00           H
ATOM    674  HB1 ALA A3680     209.284 308.520 210.735  1.00  0.00           H
ATOM    675  HB2 ALA A3680     207.962 308.152 209.611  1.00  0.00           H
ATOM    676  HB3 ALA A3680     208.536 306.908 210.737  1.00  0.00           H
ATOM    677  N   GLY A3681     211.569 305.544 209.644  1.00  0.00           N
ATOM    678  CA  GLY A3681     212.825 305.026 210.208  1.00  0.00           C
ATOM    679  C   GLY A3681     214.088 305.219 209.354  1.00  0.00           C
ATOM    680  O   GLY A3681     215.165 304.788 209.773  1.00  0.00           O
ATOM    681  H   GLY A3681     210.937 304.875 209.211  1.00  0.00           H
ATOM    682  HA2 GLY A3681     213.009 305.517 211.162  1.00  0.00           H
ATOM    683  HA3 GLY A3681     212.704 303.957 210.386  1.00  0.00           H
ATOM    684  N   GLU A3682     213.962 305.789 208.152  1.00  0.00           N
ATOM    685  CA  GLU A3682     214.967 305.716 207.074  1.00  0.00           C
ATOM    686  CB  GLU A3682     214.265 305.012 205.887  1.00  0.00           C
ATOM    687  CG  GLU A3682     214.843 305.194 204.472  1.00  0.00           C
ATOM    688  CD  GLU A3682     214.073 306.262 203.678  1.00  0.00           C
ATOM    689  OE1 GLU A3682     213.980 307.399 204.189  1.00  0.00           O
ATOM    690  OE2 GLU A3682     213.140 305.877 202.945  1.00  0.00           O
ATOM    691  C   GLU A3682     215.641 307.063 206.718  1.00  0.00           C
ATOM    692  O   GLU A3682     216.808 307.071 206.329  1.00  0.00           O
ATOM    693  H   GLU A3682     213.026 306.050 207.875  1.00  0.00           H
ATOM    694  HA  GLU A3682     215.786 305.065 207.380  1.00  0.00           H
ATOM    695  HB2 GLU A3682     214.270 303.944 206.111  1.00  0.00           H
ATOM    696  HB3 GLU A3682     213.214 305.308 205.861  1.00  0.00           H
ATOM    697  HG2 GLU A3682     214.756 304.239 203.948  1.00  0.00           H
ATOM    698  HG3 GLU A3682     215.906 305.432 204.516  1.00  0.00           H
ATOM    699  N   GLN A3683     214.973 308.200 206.938  1.00  0.00           N
ATOM    700  CA  GLN A3683     215.254 309.417 206.161  1.00  0.00           C
ATOM    701  CB  GLN A3683     213.965 310.259 206.100  1.00  0.00           C
ATOM    702  CG  GLN A3683     213.958 311.316 204.976  1.00  0.00           C
ATOM    703  CD  GLN A3683     212.577 311.526 204.344  1.00  0.00           C
ATOM    704  OE1 GLN A3683     211.807 310.598 204.106  1.00  0.00           O
ATOM    705  NE2 GLN A3683     212.216 312.736 203.972  1.00  0.00           N
ATOM    706  C   GLN A3683     216.506 310.207 206.606  1.00  0.00           C
ATOM    707  O   GLN A3683     216.586 310.689 207.734  1.00  0.00           O
ATOM    708  H   GLN A3683     214.047 308.111 207.318  1.00  0.00           H
ATOM    709  HA  GLN A3683     215.452 309.082 205.141  1.00  0.00           H
ATOM    710  HB2 GLN A3683     213.139 309.567 205.932  1.00  0.00           H
ATOM    711  HB3 GLN A3683     213.791 310.746 207.061  1.00  0.00           H
ATOM    712  HG2 GLN A3683     214.628 311.004 204.175  1.00  0.00           H
ATOM    713  HG3 GLN A3683     214.329 312.259 205.376  1.00  0.00           H
ATOM    714 HE21 GLN A3683     212.800 313.570 204.126  1.00  0.00           H
ATOM    715 HE22 GLN A3683     211.323 312.828 203.538  1.00  0.00           H
ATOM    716  N   GLU A3684     217.373 310.531 205.636  1.00  0.00           N
ATOM    717  CA  GLU A3684     218.671 311.230 205.795  1.00  0.00           C
ATOM    718  CB  GLU A3684     219.348 311.221 204.401  1.00  0.00           C
ATOM    719  CG  GLU A3684     220.789 311.765 204.334  1.00  0.00           C
ATOM    720  CD  GLU A3684     221.337 311.840 202.893  1.00  0.00           C
ATOM    721  OE1 GLU A3684     220.632 312.403 202.022  1.00  0.00           O
ATOM    722  OE2 GLU A3684     222.531 311.507 202.701  1.00  0.00           O
ATOM    723  C   GLU A3684     218.579 312.677 206.340  1.00  0.00           C
ATOM    724  O   GLU A3684     219.539 313.204 206.898  1.00  0.00           O
ATOM    725  H   GLU A3684     217.226 310.078 204.747  1.00  0.00           H
ATOM    726  HA  GLU A3684     219.296 310.664 206.488  1.00  0.00           H
ATOM    727  HB2 GLU A3684     219.364 310.194 204.032  1.00  0.00           H
ATOM    728  HB3 GLU A3684     218.720 311.805 203.725  1.00  0.00           H
ATOM    729  HG2 GLU A3684     221.428 311.125 204.947  1.00  0.00           H
ATOM    730  HG3 GLU A3684     220.820 312.772 204.750  1.00  0.00           H
ATOM    731  N   GLU A3685     217.412 313.314 206.206  1.00  0.00           N
ATOM    732  CA  GLU A3685     217.185 314.773 206.146  1.00  0.00           C
ATOM    733  CB  GLU A3685     215.734 314.959 205.639  1.00  0.00           C
ATOM    734  CG  GLU A3685     215.352 316.349 205.095  1.00  0.00           C
ATOM    735  CD  GLU A3685     214.017 316.367 204.320  1.00  0.00           C
ATOM    736  OE1 GLU A3685     213.360 315.302 204.202  1.00  0.00           O
ATOM    737  OE2 GLU A3685     213.641 317.470 203.852  1.00  0.00           O
ATOM    738  C   GLU A3685     217.512 315.598 207.424  1.00  0.00           C
ATOM    739  O   GLU A3685     217.273 316.806 207.464  1.00  0.00           O
ATOM    740  H   GLU A3685     216.663 312.738 205.856  1.00  0.00           H
ATOM    741  HA  GLU A3685     217.850 315.160 205.374  1.00  0.00           H
ATOM    742  HB2 GLU A3685     215.597 314.250 204.820  1.00  0.00           H
ATOM    743  HB3 GLU A3685     215.040 314.684 206.436  1.00  0.00           H
ATOM    744  HG2 GLU A3685     215.278 317.055 205.924  1.00  0.00           H
ATOM    745  HG3 GLU A3685     216.148 316.688 204.427  1.00  0.00           H
ATOM    746  N   GLU A3686     218.128 315.000 208.450  1.00  0.00           N
ATOM    747  CA  GLU A3686     218.504 315.668 209.709  1.00  0.00           C
ATOM    748  CB  GLU A3686     217.290 315.636 210.674  1.00  0.00           C
ATOM    749  CG  GLU A3686     217.323 316.710 211.790  1.00  0.00           C
ATOM    750  CD  GLU A3686     216.896 316.223 213.192  1.00  0.00           C
ATOM    751  OE1 GLU A3686     217.131 315.036 213.534  1.00  0.00           O
ATOM    752  OE2 GLU A3686     216.410 317.084 213.968  1.00  0.00           O
ATOM    753  C   GLU A3686     219.812 315.142 210.361  1.00  0.00           C
ATOM    754  O   GLU A3686     219.963 315.250 211.574  1.00  0.00           O
ATOM    755  H   GLU A3686     218.429 314.044 208.291  1.00  0.00           H
ATOM    756  HA  GLU A3686     218.700 316.713 209.472  1.00  0.00           H
ATOM    757  HB2 GLU A3686     216.374 315.797 210.104  1.00  0.00           H
ATOM    758  HB3 GLU A3686     217.220 314.633 211.092  1.00  0.00           H
ATOM    759  HG2 GLU A3686     218.322 317.141 211.865  1.00  0.00           H
ATOM    760  HG3 GLU A3686     216.669 317.529 211.480  1.00  0.00           H
ATOM    761  N   GLU A3687     220.712 314.462 209.636  1.00  0.00           N
ATOM    762  CA  GLU A3687     221.893 313.777 210.222  1.00  0.00           C
ATOM    763  CB  GLU A3687     221.717 312.253 210.006  1.00  0.00           C
ATOM    764  CG  GLU A3687     222.368 311.328 211.054  1.00  0.00           C
ATOM    765  CD  GLU A3687     221.548 311.215 212.356  1.00  0.00           C
ATOM    766  OE1 GLU A3687     221.288 312.277 212.967  1.00  0.00           O
ATOM    767  OE2 GLU A3687     220.933 310.148 212.596  1.00  0.00           O
ATOM    768  C   GLU A3687     223.241 314.334 209.681  1.00  0.00           C
ATOM    769  O   GLU A3687     223.425 314.454 208.472  1.00  0.00           O
ATOM    770  H   GLU A3687     220.550 314.331 208.642  1.00  0.00           H
ATOM    771  HA  GLU A3687     221.901 313.949 211.297  1.00  0.00           H
ATOM    772  HB2 GLU A3687     220.652 312.011 209.983  1.00  0.00           H
ATOM    773  HB3 GLU A3687     222.119 311.999 209.024  1.00  0.00           H
ATOM    774  HG2 GLU A3687     223.376 311.682 211.269  1.00  0.00           H
ATOM    775  HG3 GLU A3687     222.465 310.334 210.611  1.00  0.00           H
ATOM    776  N   GLU A3688     224.209 314.680 210.550  1.00  0.00           N
ATOM    777  CA  GLU A3688     225.509 315.290 210.164  1.00  0.00           C
ATOM    778  CB  GLU A3688     225.395 316.841 210.169  1.00  0.00           C
ATOM    779  CG  GLU A3688     226.666 317.567 209.668  1.00  0.00           C
ATOM    780  CD  GLU A3688     226.550 319.112 209.612  1.00  0.00           C
ATOM    781  OE1 GLU A3688     226.067 319.727 210.594  1.00  0.00           O
ATOM    782  OE2 GLU A3688     227.141 319.713 208.680  1.00  0.00           O
ATOM    783  C   GLU A3688     226.682 314.797 211.049  1.00  0.00           C
ATOM    784  O   GLU A3688     226.794 315.182 212.209  1.00  0.00           O
ATOM    785  H   GLU A3688     224.019 314.583 211.536  1.00  0.00           H
ATOM    786  HA  GLU A3688     225.731 314.995 209.138  1.00  0.00           H
ATOM    787  HB2 GLU A3688     225.167 317.175 211.181  1.00  0.00           H
ATOM    788  HB3 GLU A3688     224.564 317.128 209.523  1.00  0.00           H
ATOM    789  HG2 GLU A3688     227.505 317.306 210.317  1.00  0.00           H
ATOM    790  HG3 GLU A3688     226.898 317.188 208.669  1.00  0.00           H
ATOM    791  N   GLU A3689     227.564 313.939 210.506  1.00  0.00           N
ATOM    792  CA  GLU A3689     228.838 313.472 211.122  1.00  0.00           C
ATOM    793  CB  GLU A3689     229.941 314.556 210.948  1.00  0.00           C
ATOM    794  CG  GLU A3689     231.400 314.048 211.040  1.00  0.00           C
ATOM    795  CD  GLU A3689     232.436 315.065 210.502  1.00  0.00           C
ATOM    796  OE1 GLU A3689     232.638 315.096 209.264  1.00  0.00           O
ATOM    797  OE2 GLU A3689     233.206 315.631 211.318  1.00  0.00           O
ATOM    798  C   GLU A3689     228.701 312.860 212.551  1.00  0.00           C
ATOM    799  O   GLU A3689     229.601 312.960 213.381  1.00  0.00           O
ATOM    800  H   GLU A3689     227.398 313.675 209.547  1.00  0.00           H
ATOM    801  HA  GLU A3689     229.161 312.631 210.509  1.00  0.00           H
ATOM    802  HB2 GLU A3689     229.817 314.992 209.955  1.00  0.00           H
ATOM    803  HB3 GLU A3689     229.789 315.350 211.679  1.00  0.00           H
ATOM    804  HG2 GLU A3689     231.481 313.127 210.457  1.00  0.00           H
ATOM    805  HG3 GLU A3689     231.638 313.799 212.074  1.00  0.00           H
ATOM    806  N   VAL A3690     227.556 312.227 212.852  1.00  0.00           N
ATOM    807  CA  VAL A3690     227.066 311.982 214.234  1.00  0.00           C
ATOM    808  CB  VAL A3690     225.528 311.774 214.219  1.00  0.00           C
ATOM    809  CG1 VAL A3690     224.894 311.734 215.615  1.00  0.00           C
ATOM    810  CG2 VAL A3690     224.820 312.904 213.459  1.00  0.00           C
ATOM    811  C   VAL A3690     227.746 310.830 215.004  1.00  0.00           C
ATOM    812  O   VAL A3690     227.738 310.837 216.231  1.00  0.00           O
ATOM    813  H   VAL A3690     226.849 312.254 212.133  1.00  0.00           H
ATOM    814  HA  VAL A3690     227.264 312.885 214.810  1.00  0.00           H
ATOM    815  HB  VAL A3690     225.306 310.833 213.713  1.00  0.00           H
ATOM    816 HG11 VAL A3690     225.240 310.864 216.170  1.00  0.00           H
ATOM    817 HG12 VAL A3690     223.810 311.641 215.525  1.00  0.00           H
ATOM    818 HG13 VAL A3690     225.139 312.640 216.167  1.00  0.00           H
ATOM    819 HG21 VAL A3690     225.065 312.853 212.402  1.00  0.00           H
ATOM    820 HG22 VAL A3690     225.120 313.872 213.861  1.00  0.00           H
ATOM    821 HG23 VAL A3690     223.740 312.800 213.555  1.00  0.00           H
ATOM    822  N   GLU A3691     228.290 309.820 214.315  1.00  0.00           N
ATOM    823  CA  GLU A3691     228.820 308.549 214.878  1.00  0.00           C
ATOM    824  CB  GLU A3691     230.083 308.818 215.746  1.00  0.00           C
ATOM    825  CG  GLU A3691     230.977 307.587 216.008  1.00  0.00           C
ATOM    826  CD  GLU A3691     232.377 307.939 216.570  1.00  0.00           C
ATOM    827  OE1 GLU A3691     232.469 308.722 217.546  1.00  0.00           O
ATOM    828  OE2 GLU A3691     233.368 307.316 216.114  1.00  0.00           O
ATOM    829  C   GLU A3691     227.777 307.595 215.534  1.00  0.00           C
ATOM    830  O   GLU A3691     228.020 306.390 215.566  1.00  0.00           O
ATOM    831  H   GLU A3691     228.285 309.918 213.315  1.00  0.00           H
ATOM    832  HA  GLU A3691     229.181 307.981 214.021  1.00  0.00           H
ATOM    833  HB2 GLU A3691     229.783 309.243 216.704  1.00  0.00           H
ATOM    834  HB3 GLU A3691     230.694 309.558 215.224  1.00  0.00           H
ATOM    835  HG2 GLU A3691     230.469 306.920 216.708  1.00  0.00           H
ATOM    836  HG3 GLU A3691     231.101 307.049 215.065  1.00  0.00           H
ATOM    837  N   GLU A3692     226.533 308.036 215.786  1.00  0.00           N
ATOM    838  CA  GLU A3692     225.432 307.221 216.353  1.00  0.00           C
ATOM    839  CB  GLU A3692     225.428 307.420 217.887  1.00  0.00           C
ATOM    840  CG  GLU A3692     224.424 306.542 218.654  1.00  0.00           C
ATOM    841  CD  GLU A3692     224.625 306.615 220.185  1.00  0.00           C
ATOM    842  OE1 GLU A3692     224.680 307.742 220.737  1.00  0.00           O
ATOM    843  OE2 GLU A3692     224.652 305.539 220.827  1.00  0.00           O
ATOM    844  C   GLU A3692     224.059 307.554 215.708  1.00  0.00           C
ATOM    845  O   GLU A3692     223.673 308.720 215.661  1.00  0.00           O
ATOM    846  H   GLU A3692     226.381 309.034 215.746  1.00  0.00           H
ATOM    847  HA  GLU A3692     225.641 306.169 216.160  1.00  0.00           H
ATOM    848  HB2 GLU A3692     226.427 307.187 218.259  1.00  0.00           H
ATOM    849  HB3 GLU A3692     225.223 308.469 218.107  1.00  0.00           H
ATOM    850  HG2 GLU A3692     223.408 306.856 218.404  1.00  0.00           H
ATOM    851  HG3 GLU A3692     224.545 305.509 218.319  1.00  0.00           H
ATOM    852  N   LYS A3693     223.313 306.556 215.190  1.00  0.00           N
ATOM    853  CA  LYS A3693     221.980 306.750 214.558  1.00  0.00           C
ATOM    854  CB  LYS A3693     221.628 305.568 213.615  1.00  0.00           C
ATOM    855  CG  LYS A3693     220.419 305.844 212.681  1.00  0.00           C
ATOM    856  CD  LYS A3693     219.530 304.613 212.398  1.00  0.00           C
ATOM    857  CE  LYS A3693     218.259 305.040 211.637  1.00  0.00           C
ATOM    858  NZ  LYS A3693     217.351 303.907 211.304  1.00  0.00           N
ATOM    859  C   LYS A3693     220.878 306.918 215.618  1.00  0.00           C
ATOM    860  O   LYS A3693     220.721 306.043 216.470  1.00  0.00           O
ATOM    861  H   LYS A3693     223.651 305.613 215.299  1.00  0.00           H
ATOM    862  HA  LYS A3693     222.016 307.670 213.966  1.00  0.00           H
ATOM    863  HB2 LYS A3693     222.491 305.338 212.989  1.00  0.00           H
ATOM    864  HB3 LYS A3693     221.421 304.688 214.226  1.00  0.00           H
ATOM    865  HG2 LYS A3693     219.785 306.614 213.110  1.00  0.00           H
ATOM    866  HG3 LYS A3693     220.792 306.239 211.736  1.00  0.00           H
ATOM    867  HD2 LYS A3693     220.093 303.887 211.810  1.00  0.00           H
ATOM    868  HD3 LYS A3693     219.234 304.157 213.345  1.00  0.00           H
ATOM    869  HE2 LYS A3693     218.556 305.551 210.717  1.00  0.00           H
ATOM    870  HE3 LYS A3693     217.717 305.766 212.250  1.00  0.00           H
ATOM    871  HZ1 LYS A3693     216.983 303.413 212.122  1.00  0.00           H
ATOM    872  HZ2 LYS A3693     217.795 303.217 210.722  1.00  0.00           H
ATOM    873  HZ3 LYS A3693     216.533 304.245 210.797  1.00  0.00           H
ATOM    874  N   LYS A3694     219.914 307.811 215.361  1.00  0.00           N
ATOM    875  CA  LYS A3694     218.580 307.791 216.005  1.00  0.00           C
ATOM    876  CB  LYS A3694     217.829 309.106 215.721  1.00  0.00           C
ATOM    877  CG  LYS A3694     217.752 309.573 214.247  1.00  0.00           C
ATOM    878  CD  LYS A3694     218.106 311.067 214.155  1.00  0.00           C
ATOM    879  CE  LYS A3694     218.116 311.593 212.719  1.00  0.00           C
ATOM    880  NZ  LYS A3694     218.697 312.954 212.685  1.00  0.00           N
ATOM    881  C   LYS A3694     217.756 306.518 215.654  1.00  0.00           C
ATOM    882  O   LYS A3694     217.541 306.264 214.469  1.00  0.00           O
ATOM    883  H   LYS A3694     220.074 308.451 214.590  1.00  0.00           H
ATOM    884  HA  LYS A3694     218.761 307.791 217.074  1.00  0.00           H
ATOM    885  HB2 LYS A3694     218.331 309.877 216.309  1.00  0.00           H
ATOM    886  HB3 LYS A3694     216.815 309.028 216.115  1.00  0.00           H
ATOM    887  HG2 LYS A3694     218.443 309.010 213.621  1.00  0.00           H
ATOM    888  HG3 LYS A3694     216.742 309.408 213.868  1.00  0.00           H
ATOM    889  HD2 LYS A3694     219.109 311.204 214.568  1.00  0.00           H
ATOM    890  HD3 LYS A3694     217.398 311.650 214.745  1.00  0.00           H
ATOM    891  HE2 LYS A3694     218.740 310.925 212.115  1.00  0.00           H
ATOM    892  HE3 LYS A3694     217.101 311.594 212.313  1.00  0.00           H
ATOM    893  HZ1 LYS A3694     218.785 313.317 211.750  1.00  0.00           H
ATOM    894  HZ2 LYS A3694     219.659 312.924 213.034  1.00  0.00           H
ATOM    895  HZ3 LYS A3694     218.157 313.645 213.212  1.00  0.00           H
ATOM    896  N   PRO A3695     217.284 305.709 216.635  1.00  0.00           N
ATOM    897  CA  PRO A3695     216.628 304.416 216.370  1.00  0.00           C
ATOM    898  CD  PRO A3695     217.664 305.754 218.045  1.00  0.00           C
ATOM    899  CB  PRO A3695     216.490 303.716 217.727  1.00  0.00           C
ATOM    900  CG  PRO A3695     217.634 304.310 218.536  1.00  0.00           C
ATOM    901  C   PRO A3695     215.262 304.462 215.667  1.00  0.00           C
ATOM    902  O   PRO A3695     214.452 305.359 215.899  1.00  0.00           O
ATOM    903  HA  PRO A3695     217.308 303.827 215.751  1.00  0.00           H
ATOM    904  HD2 PRO A3695     218.671 306.142 218.197  1.00  0.00           H
ATOM    905  HD3 PRO A3695     216.938 306.352 218.598  1.00  0.00           H
ATOM    906  HB2 PRO A3695     215.540 303.981 218.195  1.00  0.00           H
ATOM    907  HB3 PRO A3695     216.579 302.632 217.634  1.00  0.00           H
ATOM    908  HG2 PRO A3695     218.570 303.812 218.274  1.00  0.00           H
ATOM    909  HG3 PRO A3695     217.449 304.248 219.609  1.00  0.00           H
ATOM    910  N   ASP A3696     214.924 303.335 215.039  1.00  0.00           N
ATOM    911  CA  ASP A3696     213.703 303.081 214.260  1.00  0.00           C
ATOM    912  CB  ASP A3696     213.773 301.659 213.650  1.00  0.00           C
ATOM    913  CG  ASP A3696     215.142 301.209 213.097  1.00  0.00           C
ATOM    914  OD1 ASP A3696     216.009 302.071 212.808  1.00  0.00           O
ATOM    915  OD2 ASP A3696     215.363 299.974 213.047  1.00  0.00           O
ATOM    916  C   ASP A3696     212.396 303.245 215.090  1.00  0.00           C
ATOM    917  O   ASP A3696     212.299 302.662 216.176  1.00  0.00           O
ATOM    918  H   ASP A3696     215.666 302.666 214.890  1.00  0.00           H
ATOM    919  HA  ASP A3696     213.711 303.783 213.431  1.00  0.00           H
ATOM    920  HB2 ASP A3696     213.479 300.943 214.420  1.00  0.00           H
ATOM    921  HB3 ASP A3696     213.034 301.593 212.850  1.00  0.00           H
ATOM    922  N   PRO A3697     211.328 303.903 214.582  1.00  0.00           N
ATOM    923  CA  PRO A3697     210.137 304.223 215.386  1.00  0.00           C
ATOM    924  CD  PRO A3697     211.298 304.686 213.352  1.00  0.00           C
ATOM    925  CB  PRO A3697     209.238 305.074 214.482  1.00  0.00           C
ATOM    926  CG  PRO A3697     210.242 305.767 213.566  1.00  0.00           C
ATOM    927  C   PRO A3697     209.367 303.019 215.950  1.00  0.00           C
ATOM    928  O   PRO A3697     209.038 303.013 217.137  1.00  0.00           O
ATOM    929  HA  PRO A3697     210.458 304.838 216.227  1.00  0.00           H
ATOM    930  HD2 PRO A3697     211.010 304.047 212.515  1.00  0.00           H
ATOM    931  HD3 PRO A3697     212.252 305.173 213.156  1.00  0.00           H
ATOM    932  HB2 PRO A3697     208.582 304.437 213.887  1.00  0.00           H
ATOM    933  HB3 PRO A3697     208.652 305.792 215.055  1.00  0.00           H
ATOM    934  HG2 PRO A3697     210.687 306.618 214.084  1.00  0.00           H
ATOM    935  HG3 PRO A3697     209.791 306.085 212.627  1.00  0.00           H
ATOM    936  N   LEU A3698     209.193 301.945 215.169  1.00  0.00           N
ATOM    937  CA  LEU A3698     208.537 300.715 215.640  1.00  0.00           C
ATOM    938  CB  LEU A3698     208.276 299.740 214.478  1.00  0.00           C
ATOM    939  CG  LEU A3698     207.176 300.189 213.503  1.00  0.00           C
ATOM    940  CD1 LEU A3698     207.694 301.172 212.461  1.00  0.00           C
ATOM    941  CD2 LEU A3698     206.643 298.989 212.733  1.00  0.00           C
ATOM    942  C   LEU A3698     209.365 300.004 216.717  1.00  0.00           C
ATOM    943  O   LEU A3698     208.807 299.473 217.675  1.00  0.00           O
ATOM    944  H   LEU A3698     209.468 302.003 214.199  1.00  0.00           H
ATOM    945  HA  LEU A3698     207.578 300.975 216.091  1.00  0.00           H
ATOM    946  HB2 LEU A3698     207.952 298.795 214.921  1.00  0.00           H
ATOM    947  HB3 LEU A3698     209.200 299.540 213.934  1.00  0.00           H
ATOM    948  HG  LEU A3698     206.352 300.644 214.055  1.00  0.00           H
ATOM    949 HD11 LEU A3698     207.992 302.111 212.915  1.00  0.00           H
ATOM    950 HD12 LEU A3698     208.528 300.738 211.912  1.00  0.00           H
ATOM    951 HD13 LEU A3698     206.884 301.384 211.764  1.00  0.00           H
ATOM    952 HD21 LEU A3698     205.910 299.327 212.002  1.00  0.00           H
ATOM    953 HD22 LEU A3698     207.453 298.490 212.206  1.00  0.00           H
ATOM    954 HD23 LEU A3698     206.166 298.286 213.417  1.00  0.00           H
ATOM    955  N   HIS A3699     210.695 300.117 216.650  1.00  0.00           N
ATOM    956  CA  HIS A3699     211.580 299.586 217.684  1.00  0.00           C
ATOM    957  ND1 HIS A3699     214.775 299.096 219.006  1.00  0.00           N
ATOM    958  CG  HIS A3699     213.898 298.675 218.005  1.00  0.00           C
ATOM    959  CB  HIS A3699     213.023 299.559 217.164  1.00  0.00           C
ATOM    960  NE2 HIS A3699     214.652 296.891 219.027  1.00  0.00           N
ATOM    961  CD2 HIS A3699     213.814 297.317 218.026  1.00  0.00           C
ATOM    962  CE1 HIS A3699     215.216 297.972 219.593  1.00  0.00           C
ATOM    963  C   HIS A3699     211.449 300.359 219.000  1.00  0.00           C
ATOM    964  O   HIS A3699     211.211 299.742 220.035  1.00  0.00           O
ATOM    965  H   HIS A3699     211.094 300.688 215.919  1.00  0.00           H
ATOM    966  HA  HIS A3699     211.274 298.560 217.896  1.00  0.00           H
ATOM    967  HB2 HIS A3699     213.034 299.170 216.145  1.00  0.00           H
ATOM    968  HB3 HIS A3699     213.439 300.566 217.153  1.00  0.00           H
ATOM    969  HD2 HIS A3699     213.146 296.708 217.432  1.00  0.00           H
ATOM    970  HE1 HIS A3699     215.885 297.946 220.442  1.00  0.00           H
ATOM    971  HE2 HIS A3699     214.710 295.931 219.366  1.00  0.00           H
ATOM    972  N   GLN A3700     211.306 301.688 218.935  1.00  0.00           N
ATOM    973  CA  GLN A3700     210.978 302.512 220.108  1.00  0.00           C
ATOM    974  CB  GLN A3700     211.077 304.011 219.765  1.00  0.00           C
ATOM    975  CG  GLN A3700     212.469 304.442 219.267  1.00  0.00           C
ATOM    976  CD  GLN A3700     212.623 305.960 219.205  1.00  0.00           C
ATOM    977  OE1 GLN A3700     212.314 306.686 220.139  1.00  0.00           O
ATOM    978  NE2 GLN A3700     213.208 306.505 218.162  1.00  0.00           N
ATOM    979  C   GLN A3700     209.595 302.183 220.711  1.00  0.00           C
ATOM    980  O   GLN A3700     209.473 302.110 221.936  1.00  0.00           O
ATOM    981  H   GLN A3700     211.413 302.136 218.031  1.00  0.00           H
ATOM    982  HA  GLN A3700     211.715 302.299 220.882  1.00  0.00           H
ATOM    983  HB2 GLN A3700     210.841 304.571 220.671  1.00  0.00           H
ATOM    984  HB3 GLN A3700     210.334 304.269 219.011  1.00  0.00           H
ATOM    985  HG2 GLN A3700     213.233 304.053 219.940  1.00  0.00           H
ATOM    986  HG3 GLN A3700     212.646 304.025 218.278  1.00  0.00           H
ATOM    987 HE21 GLN A3700     213.510 305.947 217.364  1.00  0.00           H
ATOM    988 HE22 GLN A3700     213.283 307.502 218.152  1.00  0.00           H
ATOM    989  N   LEU A3701     208.590 301.877 219.881  1.00  0.00           N
ATOM    990  CA  LEU A3701     207.246 301.462 220.315  1.00  0.00           C
ATOM    991  CB  LEU A3701     206.302 301.552 219.099  1.00  0.00           C
ATOM    992  CG  LEU A3701     204.846 301.108 219.363  1.00  0.00           C
ATOM    993  CD1 LEU A3701     203.876 301.958 218.541  1.00  0.00           C
ATOM    994  CD2 LEU A3701     204.613 299.646 218.968  1.00  0.00           C
ATOM    995  C   LEU A3701     207.237 300.076 220.988  1.00  0.00           C
ATOM    996  O   LEU A3701     206.768 299.939 222.120  1.00  0.00           O
ATOM    997  H   LEU A3701     208.757 301.971 218.884  1.00  0.00           H
ATOM    998  HA  LEU A3701     206.891 302.173 221.063  1.00  0.00           H
ATOM    999  HB2 LEU A3701     206.300 302.594 218.776  1.00  0.00           H
ATOM   1000  HB3 LEU A3701     206.707 300.966 218.274  1.00  0.00           H
ATOM   1001  HG  LEU A3701     204.604 301.245 220.417  1.00  0.00           H
ATOM   1002 HD11 LEU A3701     203.976 303.008 218.812  1.00  0.00           H
ATOM   1003 HD12 LEU A3701     204.076 301.837 217.476  1.00  0.00           H
ATOM   1004 HD13 LEU A3701     202.851 301.647 218.745  1.00  0.00           H
ATOM   1005 HD21 LEU A3701     205.180 298.979 219.613  1.00  0.00           H
ATOM   1006 HD22 LEU A3701     204.904 299.481 217.930  1.00  0.00           H
ATOM   1007 HD23 LEU A3701     203.557 299.402 219.069  1.00  0.00           H
ATOM   1008  N   VAL A3702     207.916 299.085 220.404  1.00  0.00           N
ATOM   1009  CA  VAL A3702     208.045 297.747 221.008  1.00  0.00           C
ATOM   1010  CB  VAL A3702     208.587 296.733 219.983  1.00  0.00           C
ATOM   1011  CG1 VAL A3702     208.881 295.387 220.653  1.00  0.00           C
ATOM   1012  CG2 VAL A3702     207.551 296.488 218.877  1.00  0.00           C
ATOM   1013  C   VAL A3702     208.895 297.771 222.286  1.00  0.00           C
ATOM   1014  O   VAL A3702     208.586 297.058 223.247  1.00  0.00           O
ATOM   1015  H   VAL A3702     208.302 299.245 219.476  1.00  0.00           H
ATOM   1016  HA  VAL A3702     207.051 297.414 221.305  1.00  0.00           H
ATOM   1017  HB  VAL A3702     209.507 297.113 219.537  1.00  0.00           H
ATOM   1018 HG21 VAL A3702     207.952 295.796 218.136  1.00  0.00           H
ATOM   1019 HG22 VAL A3702     207.309 297.419 218.366  1.00  0.00           H
ATOM   1020 HG23 VAL A3702     206.636 296.069 219.296  1.00  0.00           H
ATOM   1021 HG11 VAL A3702     209.759 295.461 221.294  1.00  0.00           H
ATOM   1022 HG12 VAL A3702     209.082 294.625 219.906  1.00  0.00           H
ATOM   1023 HG13 VAL A3702     208.017 295.083 221.240  1.00  0.00           H
ATOM   1024  N   LEU A3703     209.878 298.672 222.376  1.00  0.00           N
ATOM   1025  CA  LEU A3703     210.654 298.900 223.596  1.00  0.00           C
ATOM   1026  CB  LEU A3703     212.004 299.563 223.252  1.00  0.00           C
ATOM   1027  CG  LEU A3703     213.163 298.581 222.965  1.00  0.00           C
ATOM   1028  CD1 LEU A3703     213.681 297.960 224.267  1.00  0.00           C
ATOM   1029  CD2 LEU A3703     212.828 297.433 222.009  1.00  0.00           C
ATOM   1030  C   LEU A3703     209.872 299.674 224.669  1.00  0.00           C
ATOM   1031  O   LEU A3703     210.020 299.322 225.837  1.00  0.00           O
ATOM   1032  H   LEU A3703     210.123 299.199 221.541  1.00  0.00           H
ATOM   1033  HA  LEU A3703     210.865 297.928 224.042  1.00  0.00           H
ATOM   1034  HB2 LEU A3703     211.877 300.227 222.399  1.00  0.00           H
ATOM   1035  HB3 LEU A3703     212.307 300.197 224.086  1.00  0.00           H
ATOM   1036  HG  LEU A3703     213.982 299.154 222.530  1.00  0.00           H
ATOM   1037 HD21 LEU A3703     212.045 296.796 222.417  1.00  0.00           H
ATOM   1038 HD22 LEU A3703     212.505 297.835 221.051  1.00  0.00           H
ATOM   1039 HD23 LEU A3703     213.714 296.821 221.842  1.00  0.00           H
ATOM   1040 HD11 LEU A3703     213.973 298.745 224.962  1.00  0.00           H
ATOM   1041 HD12 LEU A3703     212.915 297.333 224.723  1.00  0.00           H
ATOM   1042 HD13 LEU A3703     214.552 297.341 224.051  1.00  0.00           H
ATOM   1043  N   HIS A3704     208.910 300.546 224.325  1.00  0.00           N
ATOM   1044  CA  HIS A3704     207.894 301.045 225.277  1.00  0.00           C
ATOM   1045  ND1 HIS A3704     204.744 303.330 224.599  1.00  0.00           N
ATOM   1046  CG  HIS A3704     205.675 302.521 225.253  1.00  0.00           C
ATOM   1047  CB  HIS A3704     207.029 302.161 224.640  1.00  0.00           C
ATOM   1048  NE2 HIS A3704     203.817 302.604 226.459  1.00  0.00           N
ATOM   1049  CD2 HIS A3704     205.103 302.108 226.431  1.00  0.00           C
ATOM   1050  CE1 HIS A3704     203.632 303.330 225.346  1.00  0.00           C
ATOM   1051  C   HIS A3704     207.060 299.883 225.816  1.00  0.00           C
ATOM   1052  O   HIS A3704     207.037 299.687 227.033  1.00  0.00           O
ATOM   1053  H   HIS A3704     208.817 300.795 223.343  1.00  0.00           H
ATOM   1054  HA  HIS A3704     208.407 301.476 226.133  1.00  0.00           H
ATOM   1055  HB2 HIS A3704     207.630 303.069 224.602  1.00  0.00           H
ATOM   1056  HB3 HIS A3704     206.826 301.894 223.606  1.00  0.00           H
ATOM   1057  HD2 HIS A3704     205.525 301.459 227.178  1.00  0.00           H
ATOM   1058  HE1 HIS A3704     202.706 303.817 225.068  1.00  0.00           H
ATOM   1059  HE2 HIS A3704     203.087 302.365 227.128  1.00  0.00           H
ATOM   1060  N   PHE A3705     206.484 299.046 224.953  1.00  0.00           N
ATOM   1061  CA  PHE A3705     205.590 297.962 225.382  1.00  0.00           C
ATOM   1062  CB  PHE A3705     204.935 297.333 224.146  1.00  0.00           C
ATOM   1063  CG  PHE A3705     203.981 298.210 223.342  1.00  0.00           C
ATOM   1064  CD1 PHE A3705     203.655 299.535 223.715  1.00  0.00           C
ATOM   1065  CD2 PHE A3705     203.373 297.654 222.201  1.00  0.00           C
ATOM   1066  CE1 PHE A3705     202.767 300.295 222.939  1.00  0.00           C
ATOM   1067  CE2 PHE A3705     202.464 298.406 221.441  1.00  0.00           C
ATOM   1068  CZ  PHE A3705     202.174 299.733 221.799  1.00  0.00           C
ATOM   1069  C   PHE A3705     206.312 296.902 226.230  1.00  0.00           C
ATOM   1070  O   PHE A3705     205.875 296.608 227.345  1.00  0.00           O
ATOM   1071  H   PHE A3705     206.542 299.262 223.959  1.00  0.00           H
ATOM   1072  HA  PHE A3705     204.800 298.377 226.008  1.00  0.00           H
ATOM   1073  HB2 PHE A3705     204.378 296.455 224.474  1.00  0.00           H
ATOM   1074  HB3 PHE A3705     205.721 296.982 223.474  1.00  0.00           H
ATOM   1075  HD1 PHE A3705     204.085 299.997 224.588  1.00  0.00           H
ATOM   1076  HD2 PHE A3705     203.593 296.638 221.907  1.00  0.00           H
ATOM   1077  HE1 PHE A3705     202.546 301.317 223.213  1.00  0.00           H
ATOM   1078  HE2 PHE A3705     202.003 297.965 220.569  1.00  0.00           H
ATOM   1079  HZ  PHE A3705     201.501 300.326 221.198  1.00  0.00           H
ATOM   1080  N   SER A3706     207.547 296.561 225.859  1.00  0.00           N
ATOM   1081  CA  SER A3706     208.440 295.702 226.648  1.00  0.00           C
ATOM   1082  CB  SER A3706     209.695 295.370 225.836  1.00  0.00           C
ATOM   1083  OG  SER A3706     209.330 294.659 224.669  1.00  0.00           O
ATOM   1084  C   SER A3706     208.842 296.338 227.984  1.00  0.00           C
ATOM   1085  O   SER A3706     208.747 295.697 229.029  1.00  0.00           O
ATOM   1086  H   SER A3706     207.865 296.875 224.946  1.00  0.00           H
ATOM   1087  HA  SER A3706     207.926 294.765 226.866  1.00  0.00           H
ATOM   1088  HB2 SER A3706     210.216 296.288 225.559  1.00  0.00           H
ATOM   1089  HB3 SER A3706     210.363 294.761 226.444  1.00  0.00           H
ATOM   1090  HG  SER A3706     209.073 295.308 223.993  1.00  0.00           H
ATOM   1091  N   ARG A3707     209.093 297.652 228.015  1.00  0.00           N
ATOM   1092  CA  ARG A3707     209.339 298.424 229.245  1.00  0.00           C
ATOM   1093  CB  ARG A3707     209.972 299.764 228.819  1.00  0.00           C
ATOM   1094  CG  ARG A3707     210.160 300.797 229.931  1.00  0.00           C
ATOM   1095  CD  ARG A3707     208.968 301.767 229.977  1.00  0.00           C
ATOM   1096  NE  ARG A3707     208.740 302.225 231.356  1.00  0.00           N
ATOM   1097  CZ  ARG A3707     207.721 301.862 232.112  1.00  0.00           C
ATOM   1098  NH1 ARG A3707     206.588 301.424 231.638  1.00  0.00           N
ATOM   1099  NH2 ARG A3707     207.866 301.861 233.403  1.00  0.00           N
ATOM   1100  C   ARG A3707     208.092 298.547 230.138  1.00  0.00           C
ATOM   1101  O   ARG A3707     208.234 298.570 231.363  1.00  0.00           O
ATOM   1102  H   ARG A3707     209.126 298.149 227.126  1.00  0.00           H
ATOM   1103  HA  ARG A3707     210.072 297.879 229.841  1.00  0.00           H
ATOM   1104  HB2 ARG A3707     209.375 300.222 228.033  1.00  0.00           H
ATOM   1105  HB3 ARG A3707     210.954 299.543 228.395  1.00  0.00           H
ATOM   1106  HG2 ARG A3707     210.286 300.280 230.884  1.00  0.00           H
ATOM   1107  HG3 ARG A3707     211.065 301.373 229.736  1.00  0.00           H
ATOM   1108  HD2 ARG A3707     209.178 302.619 229.326  1.00  0.00           H
ATOM   1109  HD3 ARG A3707     208.079 301.269 229.587  1.00  0.00           H
ATOM   1110  HE  ARG A3707     209.543 302.592 231.832  1.00  0.00           H
ATOM   1111 HH11 ARG A3707     206.414 301.380 230.644  1.00  0.00           H
ATOM   1112 HH12 ARG A3707     205.866 301.099 232.256  1.00  0.00           H
ATOM   1113 HH21 ARG A3707     208.777 302.015 233.785  1.00  0.00           H
ATOM   1114 HH22 ARG A3707     207.291 301.170 233.874  1.00  0.00           H
ATOM   1115  N   THR A3708     206.877 298.527 229.585  1.00  0.00           N
ATOM   1116  CA  THR A3708     205.632 298.328 230.352  1.00  0.00           C
ATOM   1117  CB  THR A3708     204.374 298.719 229.541  1.00  0.00           C
ATOM   1118  OG1 THR A3708     204.170 300.106 229.732  1.00  0.00           O
ATOM   1119  CG2 THR A3708     203.091 298.019 230.001  1.00  0.00           C
ATOM   1120  C   THR A3708     205.555 296.912 230.926  1.00  0.00           C
ATOM   1121  O   THR A3708     205.440 296.780 232.149  1.00  0.00           O
ATOM   1122  H   THR A3708     206.822 298.534 228.569  1.00  0.00           H
ATOM   1123  HA  THR A3708     205.653 298.985 231.218  1.00  0.00           H
ATOM   1124  HB  THR A3708     204.528 298.511 228.483  1.00  0.00           H
ATOM   1125  HG1 THR A3708     203.225 300.296 229.504  1.00  0.00           H
ATOM   1126 HG21 THR A3708     202.259 298.337 229.373  1.00  0.00           H
ATOM   1127 HG22 THR A3708     203.172 296.940 229.879  1.00  0.00           H
ATOM   1128 HG23 THR A3708     202.871 298.267 231.039  1.00  0.00           H
ATOM   1129  N   ALA A3709     205.815 295.870 230.132  1.00  0.00           N
ATOM   1130  CA  ALA A3709     205.780 294.474 230.582  1.00  0.00           C
ATOM   1131  CB  ALA A3709     206.016 293.558 229.374  1.00  0.00           C
ATOM   1132  C   ALA A3709     206.778 294.191 231.727  1.00  0.00           C
ATOM   1133  O   ALA A3709     206.345 293.821 232.820  1.00  0.00           O
ATOM   1134  H   ALA A3709     205.946 296.039 229.137  1.00  0.00           H
ATOM   1135  HA  ALA A3709     204.779 294.263 230.959  1.00  0.00           H
ATOM   1136  HB1 ALA A3709     205.911 292.516 229.679  1.00  0.00           H
ATOM   1137  HB2 ALA A3709     205.280 293.768 228.596  1.00  0.00           H
ATOM   1138  HB3 ALA A3709     207.016 293.707 228.967  1.00  0.00           H
ATOM   1139  N   LEU A3710     208.018 294.675 231.599  1.00  0.00           N
ATOM   1140  CA  LEU A3710     209.094 294.537 232.594  1.00  0.00           C
ATOM   1141  CB  LEU A3710     210.462 294.631 231.874  1.00  0.00           C
ATOM   1142  CG  LEU A3710     211.009 293.339 231.229  1.00  0.00           C
ATOM   1143  CD1 LEU A3710     211.309 292.261 232.274  1.00  0.00           C
ATOM   1144  CD2 LEU A3710     210.104 292.727 230.163  1.00  0.00           C
ATOM   1145  C   LEU A3710     209.020 295.519 233.786  1.00  0.00           C
ATOM   1146  O   LEU A3710     209.830 295.409 234.705  1.00  0.00           O
ATOM   1147  H   LEU A3710     208.281 295.015 230.677  1.00  0.00           H
ATOM   1148  HA  LEU A3710     209.008 293.547 233.041  1.00  0.00           H
ATOM   1149  HB2 LEU A3710     210.413 295.409 231.111  1.00  0.00           H
ATOM   1150  HB3 LEU A3710     211.215 294.958 232.592  1.00  0.00           H
ATOM   1151  HG  LEU A3710     211.953 293.598 230.749  1.00  0.00           H
ATOM   1152 HD11 LEU A3710     211.839 291.438 231.793  1.00  0.00           H
ATOM   1153 HD12 LEU A3710     211.941 292.673 233.060  1.00  0.00           H
ATOM   1154 HD13 LEU A3710     210.388 291.874 232.707  1.00  0.00           H
ATOM   1155 HD21 LEU A3710     209.911 293.455 229.378  1.00  0.00           H
ATOM   1156 HD22 LEU A3710     209.165 292.386 230.596  1.00  0.00           H
ATOM   1157 HD23 LEU A3710     210.617 291.878 229.712  1.00  0.00           H
ATOM   1158  N   THR A3711     208.052 296.445 233.838  1.00  0.00           N
ATOM   1159  CA  THR A3711     207.838 297.300 235.031  1.00  0.00           C
ATOM   1160  CB  THR A3711     206.731 298.335 234.788  1.00  0.00           C
ATOM   1161  OG1 THR A3711     207.107 299.227 233.769  1.00  0.00           O
ATOM   1162  CG2 THR A3711     206.414 299.215 235.999  1.00  0.00           C
ATOM   1163  C   THR A3711     207.485 296.454 236.260  1.00  0.00           C
ATOM   1164  O   THR A3711     206.599 295.598 236.178  1.00  0.00           O
ATOM   1165  H   THR A3711     207.397 296.483 233.068  1.00  0.00           H
ATOM   1166  HA  THR A3711     208.764 297.833 235.252  1.00  0.00           H
ATOM   1167  HB  THR A3711     205.820 297.824 234.484  1.00  0.00           H
ATOM   1168  HG1 THR A3711     207.461 298.711 233.018  1.00  0.00           H
ATOM   1169 HG21 THR A3711     205.715 300.001 235.713  1.00  0.00           H
ATOM   1170 HG22 THR A3711     205.952 298.621 236.787  1.00  0.00           H
ATOM   1171 HG23 THR A3711     207.331 299.663 236.386  1.00  0.00           H
ATOM   1172  N   GLU A3712     208.046 296.769 237.429  1.00  0.00           N
ATOM   1173  CA  GLU A3712     207.793 296.033 238.666  1.00  0.00           C
ATOM   1174  CB  GLU A3712     208.919 296.281 239.698  1.00  0.00           C
ATOM   1175  CG  GLU A3712     208.995 297.609 240.483  1.00  0.00           C
ATOM   1176  CD  GLU A3712     209.486 298.853 239.713  1.00  0.00           C
ATOM   1177  OE1 GLU A3712     209.581 298.812 238.464  1.00  0.00           O
ATOM   1178  OE2 GLU A3712     209.898 299.810 240.413  1.00  0.00           O
ATOM   1179  C   GLU A3712     206.364 296.261 239.200  1.00  0.00           C
ATOM   1180  O   GLU A3712     205.984 297.356 239.612  1.00  0.00           O
ATOM   1181  H   GLU A3712     208.702 297.551 237.490  1.00  0.00           H
ATOM   1182  HA  GLU A3712     207.867 294.976 238.408  1.00  0.00           H
ATOM   1183  HB2 GLU A3712     209.880 296.111 239.212  1.00  0.00           H
ATOM   1184  HB3 GLU A3712     208.816 295.492 240.446  1.00  0.00           H
ATOM   1185  HG2 GLU A3712     208.036 297.820 240.954  1.00  0.00           H
ATOM   1186  HG3 GLU A3712     209.695 297.437 241.306  1.00  0.00           H
ATOM   1187  N   LYS A3713     205.532 295.212 239.147  1.00  0.00           N
ATOM   1188  CA  LYS A3713     204.097 295.255 239.480  1.00  0.00           C
ATOM   1189  CB  LYS A3713     203.317 295.827 238.277  1.00  0.00           C
ATOM   1190  CG  LYS A3713     203.216 294.850 237.091  1.00  0.00           C
ATOM   1191  CD  LYS A3713     202.595 295.505 235.847  1.00  0.00           C
ATOM   1192  CE  LYS A3713     203.593 296.243 234.954  1.00  0.00           C
ATOM   1193  NZ  LYS A3713     204.560 295.314 234.328  1.00  0.00           N
ATOM   1194  C   LYS A3713     203.580 293.874 239.899  1.00  0.00           C
ATOM   1195  O   LYS A3713     204.189 292.862 239.570  1.00  0.00           O
ATOM   1196  H   LYS A3713     205.881 294.352 238.745  1.00  0.00           H
ATOM   1197  HA  LYS A3713     203.964 295.936 240.321  1.00  0.00           H
ATOM   1198  HB2 LYS A3713     203.798 296.749 237.945  1.00  0.00           H
ATOM   1199  HB3 LYS A3713     202.307 296.084 238.601  1.00  0.00           H
ATOM   1200  HG2 LYS A3713     204.198 294.446 236.848  1.00  0.00           H
ATOM   1201  HG3 LYS A3713     202.579 294.016 237.383  1.00  0.00           H
ATOM   1202  HD2 LYS A3713     202.111 294.728 235.258  1.00  0.00           H
ATOM   1203  HD3 LYS A3713     201.827 296.216 236.156  1.00  0.00           H
ATOM   1204  HE2 LYS A3713     203.033 296.765 234.172  1.00  0.00           H
ATOM   1205  HE3 LYS A3713     204.120 296.994 235.548  1.00  0.00           H
ATOM   1206  HZ1 LYS A3713     204.132 294.482 233.949  1.00  0.00           H
ATOM   1207  HZ2 LYS A3713     205.290 295.039 234.983  1.00  0.00           H
ATOM   1208  HZ3 LYS A3713     205.038 295.762 233.549  1.00  0.00           H
ATOM   1209  N   SER A3714     202.424 293.817 240.565  1.00  0.00           N
ATOM   1210  CA  SER A3714     201.715 292.552 240.850  1.00  0.00           C
ATOM   1211  CB  SER A3714     200.874 292.715 242.120  1.00  0.00           C
ATOM   1212  OG  SER A3714     200.013 293.837 242.033  1.00  0.00           O
ATOM   1213  C   SER A3714     200.825 292.075 239.693  1.00  0.00           C
ATOM   1214  O   SER A3714     200.552 290.883 239.579  1.00  0.00           O
ATOM   1215  H   SER A3714     201.962 294.681 240.807  1.00  0.00           H
ATOM   1216  HA  SER A3714     202.447 291.763 241.032  1.00  0.00           H
ATOM   1217  HB2 SER A3714     200.289 291.810 242.293  1.00  0.00           H
ATOM   1218  HB3 SER A3714     201.547 292.858 242.967  1.00  0.00           H
ATOM   1219  HG  SER A3714     199.266 293.633 241.457  1.00  0.00           H
ATOM   1220  N   LYS A3715     200.306 293.012 238.893  1.00  0.00           N
ATOM   1221  CA  LYS A3715     199.522 292.814 237.664  1.00  0.00           C
ATOM   1222  CB  LYS A3715     198.091 292.360 238.028  1.00  0.00           C
ATOM   1223  CG  LYS A3715     197.261 291.789 236.864  1.00  0.00           C
ATOM   1224  CD  LYS A3715     197.942 290.670 236.057  1.00  0.00           C
ATOM   1225  CE  LYS A3715     198.432 289.517 236.943  1.00  0.00           C
ATOM   1226  NZ  LYS A3715     198.991 288.433 236.112  1.00  0.00           N
ATOM   1227  C   LYS A3715     199.512 294.139 236.887  1.00  0.00           C
ATOM   1228  O   LYS A3715     199.952 295.143 237.443  1.00  0.00           O
ATOM   1229  H   LYS A3715     200.563 293.976 239.073  1.00  0.00           H
ATOM   1230  HA  LYS A3715     200.020 292.061 237.055  1.00  0.00           H
ATOM   1231  HB2 LYS A3715     198.143 291.591 238.799  1.00  0.00           H
ATOM   1232  HB3 LYS A3715     197.548 293.205 238.457  1.00  0.00           H
ATOM   1233  HG2 LYS A3715     196.331 291.395 237.277  1.00  0.00           H
ATOM   1234  HG3 LYS A3715     196.992 292.594 236.181  1.00  0.00           H
ATOM   1235  HD2 LYS A3715     198.777 291.077 235.488  1.00  0.00           H
ATOM   1236  HD3 LYS A3715     197.214 290.283 235.340  1.00  0.00           H
ATOM   1237  HE2 LYS A3715     199.179 289.876 237.656  1.00  0.00           H
ATOM   1238  HE3 LYS A3715     197.573 289.130 237.497  1.00  0.00           H
ATOM   1239  HZ1 LYS A3715     199.018 287.542 236.592  1.00  0.00           H
ATOM   1240  HZ2 LYS A3715     198.327 288.227 235.358  1.00  0.00           H
ATOM   1241  HZ3 LYS A3715     199.891 288.646 235.689  1.00  0.00           H
ATOM   1242  N   LEU A3716     199.159 294.117 235.602  1.00  0.00           N
ATOM   1243  CA  LEU A3716     198.853 295.336 234.843  1.00  0.00           C
ATOM   1244  CB  LEU A3716     198.602 294.986 233.355  1.00  0.00           C
ATOM   1245  CG  LEU A3716     199.786 294.529 232.472  1.00  0.00           C
ATOM   1246  CD1 LEU A3716     200.866 295.606 232.358  1.00  0.00           C
ATOM   1247  CD2 LEU A3716     200.436 293.214 232.915  1.00  0.00           C
ATOM   1248  C   LEU A3716     197.611 296.024 235.446  1.00  0.00           C
ATOM   1249  O   LEU A3716     196.736 295.337 235.973  1.00  0.00           O
ATOM   1250  H   LEU A3716     198.768 293.265 235.238  1.00  0.00           H
ATOM   1251  HA  LEU A3716     199.683 296.038 234.916  1.00  0.00           H
ATOM   1252  HB2 LEU A3716     198.175 295.869 232.873  1.00  0.00           H
ATOM   1253  HB3 LEU A3716     197.830 294.216 233.309  1.00  0.00           H
ATOM   1254  HG  LEU A3716     199.402 294.362 231.469  1.00  0.00           H
ATOM   1255 HD21 LEU A3716     199.665 292.448 233.008  1.00  0.00           H
ATOM   1256 HD22 LEU A3716     200.967 293.331 233.853  1.00  0.00           H
ATOM   1257 HD23 LEU A3716     201.136 292.889 232.143  1.00  0.00           H
ATOM   1258 HD11 LEU A3716     201.653 295.262 231.686  1.00  0.00           H
ATOM   1259 HD12 LEU A3716     200.422 296.505 231.926  1.00  0.00           H
ATOM   1260 HD13 LEU A3716     201.276 295.842 233.332  1.00  0.00           H
ATOM   1261  N   ASP A3717     197.545 297.355 235.371  1.00  0.00           N
ATOM   1262  CA  ASP A3717     196.323 298.126 235.637  1.00  0.00           C
ATOM   1263  CB  ASP A3717     196.663 299.562 236.083  1.00  0.00           C
ATOM   1264  CG  ASP A3717     197.583 299.621 237.314  1.00  0.00           C
ATOM   1265  OD1 ASP A3717     197.081 300.006 238.399  1.00  0.00           O
ATOM   1266  OD2 ASP A3717     198.811 299.444 237.138  1.00  0.00           O
ATOM   1267  C   ASP A3717     195.385 298.090 234.412  1.00  0.00           C
ATOM   1268  O   ASP A3717     194.366 297.405 234.456  1.00  0.00           O
ATOM   1269  H   ASP A3717     198.349 297.873 235.053  1.00  0.00           H
ATOM   1270  HA  ASP A3717     195.786 297.652 236.459  1.00  0.00           H
ATOM   1271  HB2 ASP A3717     197.151 300.084 235.258  1.00  0.00           H
ATOM   1272  HB3 ASP A3717     195.731 300.086 236.301  1.00  0.00           H
ATOM   1273  N   GLU A3718     195.849 298.609 233.267  1.00  0.00           N
ATOM   1274  CA  GLU A3718     195.410 298.210 231.917  1.00  0.00           C
ATOM   1275  CB  GLU A3718     193.979 298.709 231.591  1.00  0.00           C
ATOM   1276  CG  GLU A3718     193.545 300.090 232.117  1.00  0.00           C
ATOM   1277  CD  GLU A3718     194.445 301.229 231.635  1.00  0.00           C
ATOM   1278  OE1 GLU A3718     194.429 301.496 230.414  1.00  0.00           O
ATOM   1279  OE2 GLU A3718     195.345 301.629 232.408  1.00  0.00           O
ATOM   1280  C   GLU A3718     196.425 298.585 230.810  1.00  0.00           C
ATOM   1281  O   GLU A3718     196.801 297.705 230.043  1.00  0.00           O
ATOM   1282  H   GLU A3718     196.654 299.214 233.315  1.00  0.00           H
ATOM   1283  HA  GLU A3718     195.362 297.121 231.895  1.00  0.00           H
ATOM   1284  HB2 GLU A3718     193.840 298.685 230.509  1.00  0.00           H
ATOM   1285  HB3 GLU A3718     193.277 297.982 232.003  1.00  0.00           H
ATOM   1286  HG2 GLU A3718     192.522 300.278 231.780  1.00  0.00           H
ATOM   1287  HG3 GLU A3718     193.517 300.073 233.209  1.00  0.00           H
ATOM   1288  N   ASP A3719     196.961 299.815 230.793  1.00  0.00           N
ATOM   1289  CA  ASP A3719     197.789 300.374 229.697  1.00  0.00           C
ATOM   1290  CB  ASP A3719     199.285 299.982 229.848  1.00  0.00           C
ATOM   1291  CG  ASP A3719     200.291 300.899 229.106  1.00  0.00           C
ATOM   1292  OD1 ASP A3719     199.871 301.966 228.602  1.00  0.00           O
ATOM   1293  OD2 ASP A3719     201.522 300.693 229.294  1.00  0.00           O
ATOM   1294  C   ASP A3719     197.181 300.115 228.295  1.00  0.00           C
ATOM   1295  O   ASP A3719     197.831 299.566 227.401  1.00  0.00           O
ATOM   1296  H   ASP A3719     196.541 300.501 231.421  1.00  0.00           H
ATOM   1297  HA  ASP A3719     197.744 301.456 229.827  1.00  0.00           H
ATOM   1298  HB2 ASP A3719     199.538 300.015 230.909  1.00  0.00           H
ATOM   1299  HB3 ASP A3719     199.422 298.952 229.513  1.00  0.00           H
ATOM   1300  N   TYR A3720     195.882 300.424 228.120  1.00  0.00           N
ATOM   1301  CA  TYR A3720     195.042 299.952 226.995  1.00  0.00           C
ATOM   1302  CB  TYR A3720     193.620 300.538 227.117  1.00  0.00           C
ATOM   1303  CG  TYR A3720     193.461 301.967 226.609  1.00  0.00           C
ATOM   1304  CD1 TYR A3720     193.666 303.059 227.474  1.00  0.00           C
ATOM   1305  CD2 TYR A3720     193.146 302.204 225.254  1.00  0.00           C
ATOM   1306  CE1 TYR A3720     193.571 304.378 226.991  1.00  0.00           C
ATOM   1307  CE2 TYR A3720     193.062 303.521 224.761  1.00  0.00           C
ATOM   1308  CZ  TYR A3720     193.278 304.611 225.631  1.00  0.00           C
ATOM   1309  OH  TYR A3720     193.221 305.883 225.152  1.00  0.00           O
ATOM   1310  C   TYR A3720     195.591 300.255 225.587  1.00  0.00           C
ATOM   1311  O   TYR A3720     195.183 299.623 224.611  1.00  0.00           O
ATOM   1312  H   TYR A3720     195.395 300.822 228.925  1.00  0.00           H
ATOM   1313  HA  TYR A3720     194.967 298.868 227.083  1.00  0.00           H
ATOM   1314  HB2 TYR A3720     193.288 300.479 228.154  1.00  0.00           H
ATOM   1315  HB3 TYR A3720     192.949 299.902 226.537  1.00  0.00           H
ATOM   1316  HD1 TYR A3720     193.919 302.877 228.511  1.00  0.00           H
ATOM   1317  HD2 TYR A3720     193.005 301.366 224.581  1.00  0.00           H
ATOM   1318  HE1 TYR A3720     193.749 305.212 227.650  1.00  0.00           H
ATOM   1319  HE2 TYR A3720     192.845 303.687 223.717  1.00  0.00           H
ATOM   1320  HH  TYR A3720     193.263 305.875 224.195  1.00  0.00           H
ATOM   1321  N   LEU A3721     196.508 301.219 225.471  1.00  0.00           N
ATOM   1322  CA  LEU A3721     197.209 301.567 224.236  1.00  0.00           C
ATOM   1323  CB  LEU A3721     198.064 302.808 224.543  1.00  0.00           C
ATOM   1324  CG  LEU A3721     198.866 303.366 223.354  1.00  0.00           C
ATOM   1325  CD1 LEU A3721     197.959 303.827 222.211  1.00  0.00           C
ATOM   1326  CD2 LEU A3721     199.678 304.573 223.829  1.00  0.00           C
ATOM   1327  C   LEU A3721     198.049 300.403 223.672  1.00  0.00           C
ATOM   1328  O   LEU A3721     198.158 300.290 222.452  1.00  0.00           O
ATOM   1329  H   LEU A3721     196.838 301.625 226.334  1.00  0.00           H
ATOM   1330  HA  LEU A3721     196.463 301.821 223.483  1.00  0.00           H
ATOM   1331  HB2 LEU A3721     197.407 303.594 224.920  1.00  0.00           H
ATOM   1332  HB3 LEU A3721     198.766 302.549 225.339  1.00  0.00           H
ATOM   1333  HG  LEU A3721     199.560 302.612 222.985  1.00  0.00           H
ATOM   1334 HD11 LEU A3721     198.558 304.304 221.435  1.00  0.00           H
ATOM   1335 HD12 LEU A3721     197.461 302.966 221.765  1.00  0.00           H
ATOM   1336 HD13 LEU A3721     197.212 304.530 222.578  1.00  0.00           H
ATOM   1337 HD21 LEU A3721     200.325 304.271 224.652  1.00  0.00           H
ATOM   1338 HD22 LEU A3721     200.297 304.940 223.010  1.00  0.00           H
ATOM   1339 HD23 LEU A3721     199.009 305.364 224.166  1.00  0.00           H
ATOM   1340  N   TYR A3722     198.498 299.475 224.527  1.00  0.00           N
ATOM   1341  CA  TYR A3722     199.094 298.202 224.105  1.00  0.00           C
ATOM   1342  CB  TYR A3722     199.543 297.408 225.344  1.00  0.00           C
ATOM   1343  CG  TYR A3722     200.050 296.012 225.021  1.00  0.00           C
ATOM   1344  CD1 TYR A3722     201.367 295.845 224.557  1.00  0.00           C
ATOM   1345  CD2 TYR A3722     199.196 294.893 225.120  1.00  0.00           C
ATOM   1346  CE1 TYR A3722     201.836 294.566 224.196  1.00  0.00           C
ATOM   1347  CE2 TYR A3722     199.658 293.613 224.753  1.00  0.00           C
ATOM   1348  CZ  TYR A3722     200.981 293.448 224.288  1.00  0.00           C
ATOM   1349  OH  TYR A3722     201.455 292.217 223.964  1.00  0.00           O
ATOM   1350  C   TYR A3722     198.116 297.362 223.275  1.00  0.00           C
ATOM   1351  O   TYR A3722     198.414 297.029 222.135  1.00  0.00           O
ATOM   1352  H   TYR A3722     198.325 299.609 225.520  1.00  0.00           H
ATOM   1353  HA  TYR A3722     199.966 298.401 223.481  1.00  0.00           H
ATOM   1354  HB2 TYR A3722     200.331 297.965 225.853  1.00  0.00           H
ATOM   1355  HB3 TYR A3722     198.705 297.320 226.038  1.00  0.00           H
ATOM   1356  HD1 TYR A3722     202.001 296.710 224.451  1.00  0.00           H
ATOM   1357  HD2 TYR A3722     198.170 295.015 225.440  1.00  0.00           H
ATOM   1358  HE1 TYR A3722     202.838 294.426 223.827  1.00  0.00           H
ATOM   1359  HE2 TYR A3722     198.993 292.762 224.794  1.00  0.00           H
ATOM   1360  HH  TYR A3722     200.814 291.513 224.161  1.00  0.00           H
ATOM   1361  N   MET A3723     196.896 297.174 223.790  1.00  0.00           N
ATOM   1362  CA  MET A3723     195.844 296.348 223.178  1.00  0.00           C
ATOM   1363  CB  MET A3723     194.597 296.318 224.088  1.00  0.00           C
ATOM   1364  CG  MET A3723     194.866 296.102 225.587  1.00  0.00           C
ATOM   1365  SD  MET A3723     195.246 294.402 226.075  1.00  0.00           S
ATOM   1366  CE  MET A3723     193.557 293.802 226.342  1.00  0.00           C
ATOM   1367  C   MET A3723     195.442 296.892 221.800  1.00  0.00           C
ATOM   1368  O   MET A3723     195.350 296.148 220.831  1.00  0.00           O
ATOM   1369  H   MET A3723     196.703 297.592 224.685  1.00  0.00           H
ATOM   1370  HA  MET A3723     196.214 295.329 223.047  1.00  0.00           H
ATOM   1371  HB2 MET A3723     193.918 295.543 223.730  1.00  0.00           H
ATOM   1372  HB3 MET A3723     194.077 297.272 223.993  1.00  0.00           H
ATOM   1373  HG2 MET A3723     193.977 296.414 226.136  1.00  0.00           H
ATOM   1374  HG3 MET A3723     195.677 296.749 225.921  1.00  0.00           H
ATOM   1375  HE1 MET A3723     193.099 294.361 227.159  1.00  0.00           H
ATOM   1376  HE2 MET A3723     192.967 293.930 225.434  1.00  0.00           H
ATOM   1377  HE3 MET A3723     193.583 292.748 226.602  1.00  0.00           H
ATOM   1378  N   ALA A3724     195.321 298.220 221.695  1.00  0.00           N
ATOM   1379  CA  ALA A3724     194.987 298.893 220.443  1.00  0.00           C
ATOM   1380  CB  ALA A3724     194.758 300.380 220.741  1.00  0.00           C
ATOM   1381  C   ALA A3724     196.058 298.689 219.358  1.00  0.00           C
ATOM   1382  O   ALA A3724     195.713 298.381 218.222  1.00  0.00           O
ATOM   1383  H   ALA A3724     195.451 298.777 222.527  1.00  0.00           H
ATOM   1384  HA  ALA A3724     194.059 298.467 220.057  1.00  0.00           H
ATOM   1385  HB1 ALA A3724     194.473 300.891 219.820  1.00  0.00           H
ATOM   1386  HB2 ALA A3724     195.674 300.829 221.128  1.00  0.00           H
ATOM   1387  HB3 ALA A3724     193.959 300.491 221.474  1.00  0.00           H
ATOM   1388  N   TYR A3725     197.346 298.809 219.697  1.00  0.00           N
ATOM   1389  CA  TYR A3725     198.425 298.547 218.739  1.00  0.00           C
ATOM   1390  CB  TYR A3725     199.721 299.221 219.199  1.00  0.00           C
ATOM   1391  CG  TYR A3725     199.933 300.596 218.598  1.00  0.00           C
ATOM   1392  CD1 TYR A3725     200.367 300.699 217.261  1.00  0.00           C
ATOM   1393  CD2 TYR A3725     199.708 301.761 219.358  1.00  0.00           C
ATOM   1394  CE1 TYR A3725     200.580 301.961 216.676  1.00  0.00           C
ATOM   1395  CE2 TYR A3725     199.930 303.027 218.778  1.00  0.00           C
ATOM   1396  CZ  TYR A3725     200.364 303.129 217.437  1.00  0.00           C
ATOM   1397  OH  TYR A3725     200.572 304.352 216.882  1.00  0.00           O
ATOM   1398  C   TYR A3725     198.662 297.055 218.474  1.00  0.00           C
ATOM   1399  O   TYR A3725     199.090 296.721 217.376  1.00  0.00           O
ATOM   1400  H   TYR A3725     197.588 299.013 220.658  1.00  0.00           H
ATOM   1401  HA  TYR A3725     198.150 298.984 217.779  1.00  0.00           H
ATOM   1402  HB2 TYR A3725     200.567 298.608 218.888  1.00  0.00           H
ATOM   1403  HB3 TYR A3725     199.735 299.270 220.287  1.00  0.00           H
ATOM   1404  HD1 TYR A3725     200.530 299.802 216.675  1.00  0.00           H
ATOM   1405  HD2 TYR A3725     199.363 301.676 220.379  1.00  0.00           H
ATOM   1406  HE1 TYR A3725     200.908 302.031 215.647  1.00  0.00           H
ATOM   1407  HE2 TYR A3725     199.764 303.929 219.343  1.00  0.00           H
ATOM   1408  HH  TYR A3725     200.782 304.269 215.946  1.00  0.00           H
ATOM   1409  N   ALA A3726     198.425 296.164 219.438  1.00  0.00           N
ATOM   1410  CA  ALA A3726     198.626 294.725 219.275  1.00  0.00           C
ATOM   1411  CB  ALA A3726     198.485 294.061 220.647  1.00  0.00           C
ATOM   1412  C   ALA A3726     197.673 294.120 218.230  1.00  0.00           C
ATOM   1413  O   ALA A3726     198.140 293.571 217.233  1.00  0.00           O
ATOM   1414  H   ALA A3726     198.107 296.492 220.343  1.00  0.00           H
ATOM   1415  HA  ALA A3726     199.638 294.548 218.914  1.00  0.00           H
ATOM   1416  HB1 ALA A3726     198.548 292.976 220.545  1.00  0.00           H
ATOM   1417  HB2 ALA A3726     197.520 294.319 221.080  1.00  0.00           H
ATOM   1418  HB3 ALA A3726     199.277 294.405 221.313  1.00  0.00           H
ATOM   1419  N   ASP A3727     196.381 294.443 218.309  1.00  0.00           N
ATOM   1420  CA  ASP A3727     195.400 293.979 217.323  1.00  0.00           C
ATOM   1421  CB  ASP A3727     193.985 293.956 217.937  1.00  0.00           C
ATOM   1422  CG  ASP A3727     193.790 292.957 219.100  1.00  0.00           C
ATOM   1423  OD1 ASP A3727     194.686 292.794 219.960  1.00  0.00           O
ATOM   1424  OD2 ASP A3727     192.705 292.330 219.153  1.00  0.00           O
ATOM   1425  C   ASP A3727     195.469 294.759 215.984  1.00  0.00           C
ATOM   1426  O   ASP A3727     195.186 294.185 214.932  1.00  0.00           O
ATOM   1427  H   ASP A3727     196.032 294.839 219.177  1.00  0.00           H
ATOM   1428  HA  ASP A3727     195.643 292.944 217.079  1.00  0.00           H
ATOM   1429  HB2 ASP A3727     193.739 294.959 218.290  1.00  0.00           H
ATOM   1430  HB3 ASP A3727     193.278 293.704 217.144  1.00  0.00           H
ATOM   1431  N   ILE A3728     196.037 295.977 215.963  1.00  0.00           N
ATOM   1432  CA  ILE A3728     196.426 296.670 214.714  1.00  0.00           C
ATOM   1433  CB  ILE A3728     196.638 298.185 214.961  1.00  0.00           C
ATOM   1434  CG1 ILE A3728     195.259 298.875 215.090  1.00  0.00           C
ATOM   1435  CG2 ILE A3728     197.462 298.863 213.848  1.00  0.00           C
ATOM   1436  CD1 ILE A3728     195.320 300.334 215.563  1.00  0.00           C
ATOM   1437  C   ILE A3728     197.645 296.013 214.045  1.00  0.00           C
ATOM   1438  O   ILE A3728     197.622 295.792 212.838  1.00  0.00           O
ATOM   1439  H   ILE A3728     196.270 296.404 216.848  1.00  0.00           H
ATOM   1440  HA  ILE A3728     195.609 296.566 213.997  1.00  0.00           H
ATOM   1441  HB  ILE A3728     197.185 298.307 215.894  1.00  0.00           H
ATOM   1442 HG12 ILE A3728     194.746 298.840 214.127  1.00  0.00           H
ATOM   1443 HG13 ILE A3728     194.651 298.321 215.805  1.00  0.00           H
ATOM   1444 HD11 ILE A3728     194.311 300.678 215.793  1.00  0.00           H
ATOM   1445 HD12 ILE A3728     195.935 300.413 216.460  1.00  0.00           H
ATOM   1446 HD13 ILE A3728     195.732 300.973 214.783  1.00  0.00           H
ATOM   1447 HG21 ILE A3728     198.471 298.457 213.813  1.00  0.00           H
ATOM   1448 HG22 ILE A3728     196.984 298.697 212.882  1.00  0.00           H
ATOM   1449 HG23 ILE A3728     197.555 299.934 214.020  1.00  0.00           H
ATOM   1450  N   MET A3729     198.670 295.614 214.808  1.00  0.00           N
ATOM   1451  CA  MET A3729     199.809 294.846 214.283  1.00  0.00           C
ATOM   1452  CB  MET A3729     200.903 294.690 215.353  1.00  0.00           C
ATOM   1453  CG  MET A3729     201.727 295.973 215.533  1.00  0.00           C
ATOM   1454  SD  MET A3729     203.112 295.886 216.711  1.00  0.00           S
ATOM   1455  CE  MET A3729     202.228 295.554 218.255  1.00  0.00           C
ATOM   1456  C   MET A3729     199.376 293.473 213.754  1.00  0.00           C
ATOM   1457  O   MET A3729     199.804 293.100 212.665  1.00  0.00           O
ATOM   1458  H   MET A3729     198.635 295.799 215.804  1.00  0.00           H
ATOM   1459  HA  MET A3729     200.232 295.384 213.433  1.00  0.00           H
ATOM   1460  HB2 MET A3729     200.448 294.409 216.300  1.00  0.00           H
ATOM   1461  HB3 MET A3729     201.580 293.892 215.048  1.00  0.00           H
ATOM   1462  HG2 MET A3729     201.064 296.781 215.839  1.00  0.00           H
ATOM   1463  HG3 MET A3729     202.144 296.236 214.561  1.00  0.00           H
ATOM   1464  HE1 MET A3729     202.936 295.534 219.083  1.00  0.00           H
ATOM   1465  HE2 MET A3729     201.732 294.587 218.186  1.00  0.00           H
ATOM   1466  HE3 MET A3729     201.488 296.333 218.427  1.00  0.00           H
ATOM   1467  N   ALA A3730     198.365 292.849 214.369  1.00  0.00           N
ATOM   1468  CA  ALA A3730     197.733 291.643 213.834  1.00  0.00           C
ATOM   1469  CB  ALA A3730     196.755 291.090 214.878  1.00  0.00           C
ATOM   1470  C   ALA A3730     197.057 291.873 212.470  1.00  0.00           C
ATOM   1471  O   ALA A3730     197.312 291.136 211.520  1.00  0.00           O
ATOM   1472  H   ALA A3730     198.050 293.200 215.266  1.00  0.00           H
ATOM   1473  HA  ALA A3730     198.510 290.906 213.664  1.00  0.00           H
ATOM   1474  HB1 ALA A3730     196.344 290.145 214.521  1.00  0.00           H
ATOM   1475  HB2 ALA A3730     195.935 291.785 215.041  1.00  0.00           H
ATOM   1476  HB3 ALA A3730     197.280 290.914 215.819  1.00  0.00           H
ATOM   1477  N   LYS A3731     196.364 293.005 212.286  1.00  0.00           N
ATOM   1478  CA  LYS A3731     195.854 293.418 210.967  1.00  0.00           C
ATOM   1479  CB  LYS A3731     194.625 294.333 211.123  1.00  0.00           C
ATOM   1480  CG  LYS A3731     193.375 293.624 211.685  1.00  0.00           C
ATOM   1481  CD  LYS A3731     192.949 292.321 210.977  1.00  0.00           C
ATOM   1482  CE  LYS A3731     192.919 292.432 209.444  1.00  0.00           C
ATOM   1483  NZ  LYS A3731     192.461 291.172 208.809  1.00  0.00           N
ATOM   1484  C   LYS A3731     196.905 294.009 210.012  1.00  0.00           C
ATOM   1485  O   LYS A3731     196.539 294.289 208.875  1.00  0.00           O
ATOM   1486  H   LYS A3731     196.216 293.614 213.085  1.00  0.00           H
ATOM   1487  HA  LYS A3731     195.544 292.518 210.443  1.00  0.00           H
ATOM   1488  HB2 LYS A3731     194.882 295.170 211.774  1.00  0.00           H
ATOM   1489  HB3 LYS A3731     194.361 294.749 210.150  1.00  0.00           H
ATOM   1490  HG2 LYS A3731     192.544 294.328 211.633  1.00  0.00           H
ATOM   1491  HG3 LYS A3731     193.544 293.398 212.739  1.00  0.00           H
ATOM   1492  HD2 LYS A3731     193.638 291.524 211.264  1.00  0.00           H
ATOM   1493  HD3 LYS A3731     191.958 292.045 211.340  1.00  0.00           H
ATOM   1494  HE2 LYS A3731     192.273 293.263 209.147  1.00  0.00           H
ATOM   1495  HE3 LYS A3731     193.931 292.658 209.093  1.00  0.00           H
ATOM   1496  HZ1 LYS A3731     192.850 291.088 207.866  1.00  0.00           H
ATOM   1497  HZ2 LYS A3731     192.851 290.356 209.279  1.00  0.00           H
ATOM   1498  HZ3 LYS A3731     191.459 291.080 208.774  1.00  0.00           H
ATOM   1499  N   SER A3732     198.189 294.078 210.382  1.00  0.00           N
ATOM   1500  CA  SER A3732     199.271 294.401 209.437  1.00  0.00           C
ATOM   1501  CB  SER A3732     200.489 294.998 210.142  1.00  0.00           C
ATOM   1502  OG  SER A3732     201.430 295.492 209.200  1.00  0.00           O
ATOM   1503  C   SER A3732     199.697 293.204 208.598  1.00  0.00           C
ATOM   1504  O   SER A3732     199.826 293.344 207.386  1.00  0.00           O
ATOM   1505  H   SER A3732     198.433 293.805 211.325  1.00  0.00           H
ATOM   1506  HA  SER A3732     198.903 295.147 208.742  1.00  0.00           H
ATOM   1507  HB2 SER A3732     200.968 294.243 210.765  1.00  0.00           H
ATOM   1508  HB3 SER A3732     200.151 295.818 210.774  1.00  0.00           H
ATOM   1509  HG  SER A3732     201.732 294.770 208.625  1.00  0.00           H
ATOM   1510  N   CYS A3733     199.935 292.044 209.221  1.00  0.00           N
ATOM   1511  CA  CYS A3733     200.184 290.813 208.469  1.00  0.00           C
ATOM   1512  CB  CYS A3733     200.978 289.810 209.312  1.00  0.00           C
ATOM   1513  SG  CYS A3733     200.062 289.399 210.811  1.00  0.00           S
ATOM   1514  C   CYS A3733     198.879 290.231 207.916  1.00  0.00           C
ATOM   1515  O   CYS A3733     198.810 290.044 206.709  1.00  0.00           O
ATOM   1516  H   CYS A3733     199.792 291.968 210.219  1.00  0.00           H
ATOM   1517  HA  CYS A3733     200.798 291.048 207.603  1.00  0.00           H
ATOM   1518  HB2 CYS A3733     201.164 288.898 208.735  1.00  0.00           H
ATOM   1519  HB3 CYS A3733     201.946 290.237 209.582  1.00  0.00           H
ATOM   1520  HG  CYS A3733     201.118 288.863 211.446  1.00  0.00           H
ATOM   1521  N   HIS A3734     197.774 290.237 208.676  1.00  0.00           N
ATOM   1522  CA  HIS A3734     196.477 289.657 208.266  1.00  0.00           C
ATOM   1523  ND1 HIS A3734     193.205 288.577 209.876  1.00  0.00           N
ATOM   1524  CG  HIS A3734     194.489 288.407 209.337  1.00  0.00           C
ATOM   1525  CB  HIS A3734     195.654 289.346 209.533  1.00  0.00           C
ATOM   1526  NE2 HIS A3734     193.296 286.639 208.812  1.00  0.00           N
ATOM   1527  CD2 HIS A3734     194.542 287.206 208.692  1.00  0.00           C
ATOM   1528  CE1 HIS A3734     192.522 287.471 209.528  1.00  0.00           C
ATOM   1529  C   HIS A3734     195.692 290.461 207.196  1.00  0.00           C
ATOM   1530  O   HIS A3734     194.460 290.467 207.188  1.00  0.00           O
ATOM   1531  H   HIS A3734     197.898 290.437 209.665  1.00  0.00           H
ATOM   1532  HA  HIS A3734     196.710 288.703 207.792  1.00  0.00           H
ATOM   1533  HB2 HIS A3734     196.313 288.882 210.269  1.00  0.00           H
ATOM   1534  HB3 HIS A3734     195.288 290.278 209.957  1.00  0.00           H
ATOM   1535  HD2 HIS A3734     195.410 286.775 208.206  1.00  0.00           H
ATOM   1536  HE1 HIS A3734     191.491 287.272 209.793  1.00  0.00           H
ATOM   1537  HE2 HIS A3734     193.020 285.739 208.441  1.00  0.00           H
ATOM   1538  N   LEU A3735     196.385 291.261 206.386  1.00  0.00           N
ATOM   1539  CA  LEU A3735     195.881 291.987 205.213  1.00  0.00           C
ATOM   1540  CB  LEU A3735     195.573 293.437 205.652  1.00  0.00           C
ATOM   1541  CG  LEU A3735     194.614 294.230 204.742  1.00  0.00           C
ATOM   1542  CD1 LEU A3735     194.499 295.660 205.277  1.00  0.00           C
ATOM   1543  CD2 LEU A3735     193.201 293.637 204.718  1.00  0.00           C
ATOM   1544  C   LEU A3735     196.848 291.862 204.004  1.00  0.00           C
ATOM   1545  O   LEU A3735     196.756 292.615 203.039  1.00  0.00           O
ATOM   1546  H   LEU A3735     197.391 291.231 206.491  1.00  0.00           H
ATOM   1547  HA  LEU A3735     194.955 291.506 204.898  1.00  0.00           H
ATOM   1548  HB2 LEU A3735     196.517 293.978 205.732  1.00  0.00           H
ATOM   1549  HB3 LEU A3735     195.129 293.412 206.648  1.00  0.00           H
ATOM   1550  HG  LEU A3735     194.998 294.278 203.725  1.00  0.00           H
ATOM   1551 HD21 LEU A3735     193.219 292.653 204.247  1.00  0.00           H
ATOM   1552 HD22 LEU A3735     192.545 294.274 204.124  1.00  0.00           H
ATOM   1553 HD23 LEU A3735     192.808 293.550 205.729  1.00  0.00           H
ATOM   1554 HD11 LEU A3735     195.487 296.120 205.275  1.00  0.00           H
ATOM   1555 HD12 LEU A3735     194.112 295.650 206.296  1.00  0.00           H
ATOM   1556 HD13 LEU A3735     193.840 296.241 204.635  1.00  0.00           H
ATOM   1557  N   GLU A3736     197.813 290.938 204.092  1.00  0.00           N
ATOM   1558  CA  GLU A3736     198.710 290.508 203.005  1.00  0.00           C
ATOM   1559  CB  GLU A3736     199.938 291.456 202.925  1.00  0.00           C
ATOM   1560  CG  GLU A3736     200.471 291.691 201.491  1.00  0.00           C
ATOM   1561  CD  GLU A3736     201.638 292.710 201.431  1.00  0.00           C
ATOM   1562  OE1 GLU A3736     202.511 292.666 202.315  1.00  0.00           O
ATOM   1563  OE2 GLU A3736     201.759 293.477 200.431  1.00  0.00           O
ATOM   1564  C   GLU A3736     199.084 289.012 203.190  1.00  0.00           C
ATOM   1565  O   GLU A3736     198.760 288.208 202.323  1.00  0.00           O
ATOM   1566  H   GLU A3736     197.804 290.356 204.918  1.00  0.00           H
ATOM   1567  HA  GLU A3736     198.156 290.583 202.067  1.00  0.00           H
ATOM   1568  HB2 GLU A3736     199.655 292.433 203.319  1.00  0.00           H
ATOM   1569  HB3 GLU A3736     200.733 291.062 203.558  1.00  0.00           H
ATOM   1570  HG2 GLU A3736     200.802 290.734 201.085  1.00  0.00           H
ATOM   1571  HG3 GLU A3736     199.648 292.045 200.869  1.00  0.00           H
ATOM   1572  N   GLU A3737     199.304 288.586 204.447  1.00  0.00           N
ATOM   1573  CA  GLU A3737     198.999 287.244 205.000  1.00  0.00           C
ATOM   1574  CB  GLU A3737     199.838 287.006 206.296  1.00  0.00           C
ATOM   1575  CG  GLU A3737     199.887 285.546 206.805  1.00  0.00           C
ATOM   1576  CD  GLU A3737     200.850 285.276 207.991  1.00  0.00           C
ATOM   1577  OE1 GLU A3737     200.665 284.222 208.647  1.00  0.00           O
ATOM   1578  OE2 GLU A3737     201.842 286.026 208.195  1.00  0.00           O
ATOM   1579  C   GLU A3737     197.467 287.056 205.208  1.00  0.00           C
ATOM   1580  O   GLU A3737     196.999 286.786 206.315  1.00  0.00           O
ATOM   1581  H   GLU A3737     199.439 289.302 205.149  1.00  0.00           H
ATOM   1582  HA  GLU A3737     199.310 286.501 204.265  1.00  0.00           H
ATOM   1583  HB2 GLU A3737     199.441 287.624 207.098  1.00  0.00           H
ATOM   1584  HB3 GLU A3737     200.856 287.343 206.101  1.00  0.00           H
ATOM   1585  HG2 GLU A3737     198.881 285.248 207.106  1.00  0.00           H
ATOM   1586  HG3 GLU A3737     200.169 284.898 205.976  1.00  0.00           H
ATOM   1587  N   GLY A3738     196.643 287.422 204.215  1.00  0.00           N
ATOM   1588  CA  GLY A3738     195.176 287.307 204.277  1.00  0.00           C
ATOM   1589  C   GLY A3738     194.416 288.181 203.269  1.00  0.00           C
ATOM   1590  O   GLY A3738     194.753 289.347 203.078  1.00  0.00           O
ATOM   1591  H   GLY A3738     197.067 287.743 203.349  1.00  0.00           H
ATOM   1592  HA2 GLY A3738     194.908 286.264 204.112  1.00  0.00           H
ATOM   1593  HA3 GLY A3738     194.831 287.584 205.273  1.00  0.00           H
ATOM   1594  N   GLY A3739     193.351 287.623 202.676  1.00  0.00           N
ATOM   1595  CA  GLY A3739     192.423 288.309 201.761  1.00  0.00           C
ATOM   1596  C   GLY A3739     191.176 288.904 202.441  1.00  0.00           C
ATOM   1597  O   GLY A3739     191.150 289.093 203.658  1.00  0.00           O
ATOM   1598  H   GLY A3739     193.130 286.670 202.916  1.00  0.00           H
ATOM   1599  HA2 GLY A3739     192.944 289.115 201.243  1.00  0.00           H
ATOM   1600  HA3 GLY A3739     192.090 287.594 201.007  1.00  0.00           H
ATOM   1601  N   GLU A3740     190.113 289.138 201.658  1.00  0.00           N
ATOM   1602  CA  GLU A3740     188.806 289.619 202.148  1.00  0.00           C
ATOM   1603  CB  GLU A3740     188.541 291.065 201.671  1.00  0.00           C
ATOM   1604  CG  GLU A3740     188.036 291.247 200.224  1.00  0.00           C
ATOM   1605  CD  GLU A3740     187.092 292.459 200.099  1.00  0.00           C
ATOM   1606  OE1 GLU A3740     186.068 292.478 200.825  1.00  0.00           O
ATOM   1607  OE2 GLU A3740     187.405 293.376 199.307  1.00  0.00           O
ATOM   1608  C   GLU A3740     187.641 288.640 201.878  1.00  0.00           C
ATOM   1609  O   GLU A3740     187.851 287.463 201.591  1.00  0.00           O
ATOM   1610  H   GLU A3740     190.162 288.869 200.688  1.00  0.00           H
ATOM   1611  HA  GLU A3740     188.862 289.683 203.235  1.00  0.00           H
ATOM   1612  HB2 GLU A3740     189.444 291.662 201.806  1.00  0.00           H
ATOM   1613  HB3 GLU A3740     187.799 291.475 202.355  1.00  0.00           H
ATOM   1614  HG2 GLU A3740     187.488 290.359 199.905  1.00  0.00           H
ATOM   1615  HG3 GLU A3740     188.897 291.352 199.559  1.00  0.00           H
ATOM   1616  N   ASN A3741     186.416 289.065 202.198  1.00  0.00           N
ATOM   1617  CA  ASN A3741     185.219 288.221 202.272  1.00  0.00           C
ATOM   1618  CB  ASN A3741     184.162 288.917 203.169  1.00  0.00           C
ATOM   1619  CG  ASN A3741     184.115 290.436 203.038  1.00  0.00           C
ATOM   1620  OD1 ASN A3741     184.467 291.142 203.970  1.00  0.00           O
ATOM   1621  ND2 ASN A3741     184.002 290.936 201.831  1.00  0.00           N
ATOM   1622  C   ASN A3741     184.644 287.824 200.893  1.00  0.00           C
ATOM   1623  O   ASN A3741     183.841 288.567 200.326  1.00  0.00           O
ATOM   1624  H   ASN A3741     186.296 290.056 202.370  1.00  0.00           H
ATOM   1625  HA  ASN A3741     185.496 287.289 202.768  1.00  0.00           H
ATOM   1626  HB2 ASN A3741     184.397 288.690 204.208  1.00  0.00           H
ATOM   1627  HB3 ASN A3741     183.173 288.514 202.954  1.00  0.00           H
ATOM   1628 HD21 ASN A3741     183.882 290.278 201.068  1.00  0.00           H
ATOM   1629 HD22 ASN A3741     184.551 291.779 201.632  1.00  0.00           H
ATOM   1630  N   GLY A3742     184.801 286.548 200.534  1.00  0.00           N
ATOM   1631  CA  GLY A3742     183.865 285.809 199.676  1.00  0.00           C
ATOM   1632  C   GLY A3742     182.892 284.954 200.500  1.00  0.00           C
ATOM   1633  O   GLY A3742     183.244 284.484 201.583  1.00  0.00           O
ATOM   1634  H   GLY A3742     185.459 285.993 201.063  1.00  0.00           H
ATOM   1635  HA2 GLY A3742     183.293 286.500 199.055  1.00  0.00           H
ATOM   1636  HA3 GLY A3742     184.422 285.147 199.013  1.00  0.00           H
ATOM   1637  N   GLU A3743     181.693 284.692 199.973  1.00  0.00           N
ATOM   1638  CA  GLU A3743     180.846 283.579 200.436  1.00  0.00           C
ATOM   1639  CB  GLU A3743     179.343 283.911 200.270  1.00  0.00           C
ATOM   1640  CG  GLU A3743     178.946 285.193 201.039  1.00  0.00           C
ATOM   1641  CD  GLU A3743     177.428 285.353 201.271  1.00  0.00           C
ATOM   1642  OE1 GLU A3743     176.892 284.608 202.126  1.00  0.00           O
ATOM   1643  OE2 GLU A3743     176.887 286.416 200.877  1.00  0.00           O
ATOM   1644  C   GLU A3743     181.304 282.305 199.692  1.00  0.00           C
ATOM   1645  O   GLU A3743     181.114 282.200 198.484  1.00  0.00           O
ATOM   1646  H   GLU A3743     181.494 285.044 199.049  1.00  0.00           H
ATOM   1647  HA  GLU A3743     181.013 283.417 201.502  1.00  0.00           H
ATOM   1648  HB2 GLU A3743     179.103 284.037 199.213  1.00  0.00           H
ATOM   1649  HB3 GLU A3743     178.769 283.069 200.659  1.00  0.00           H
ATOM   1650  HG2 GLU A3743     179.331 286.060 200.495  1.00  0.00           H
ATOM   1651  HG3 GLU A3743     179.439 285.177 202.014  1.00  0.00           H
ATOM   1652  N   ALA A3744     182.277 281.624 200.309  1.00  0.00           N
ATOM   1653  CA  ALA A3744     183.421 280.989 199.637  1.00  0.00           C
ATOM   1654  CB  ALA A3744     184.565 280.929 200.664  1.00  0.00           C
ATOM   1655  C   ALA A3744     183.159 279.626 198.944  1.00  0.00           C
ATOM   1656  O   ALA A3744     183.902 278.672 199.166  1.00  0.00           O
ATOM   1657  H   ALA A3744     182.439 281.859 201.274  1.00  0.00           H
ATOM   1658  HA  ALA A3744     183.741 281.661 198.839  1.00  0.00           H
ATOM   1659  HB1 ALA A3744     184.756 281.921 201.075  1.00  0.00           H
ATOM   1660  HB2 ALA A3744     184.304 280.241 201.470  1.00  0.00           H
ATOM   1661  HB3 ALA A3744     185.474 280.570 200.177  1.00  0.00           H
ATOM   1662  N   GLU A3745     182.177 279.559 198.041  1.00  0.00           N
ATOM   1663  CA  GLU A3745     181.917 278.392 197.167  1.00  0.00           C
ATOM   1664  CB  GLU A3745     180.739 277.545 197.712  1.00  0.00           C
ATOM   1665  CG  GLU A3745     181.060 276.866 199.063  1.00  0.00           C
ATOM   1666  CD  GLU A3745     179.966 275.894 199.551  1.00  0.00           C
ATOM   1667  OE1 GLU A3745     178.777 276.293 199.555  1.00  0.00           O
ATOM   1668  OE2 GLU A3745     180.336 274.835 200.116  1.00  0.00           O
ATOM   1669  C   GLU A3745     181.792 278.760 195.661  1.00  0.00           C
ATOM   1670  O   GLU A3745     181.482 277.899 194.839  1.00  0.00           O
ATOM   1671  H   GLU A3745     181.590 280.379 197.929  1.00  0.00           H
ATOM   1672  HA  GLU A3745     182.794 277.744 197.201  1.00  0.00           H
ATOM   1673  HB2 GLU A3745     180.512 276.755 196.994  1.00  0.00           H
ATOM   1674  HB3 GLU A3745     179.858 278.178 197.817  1.00  0.00           H
ATOM   1675  HG2 GLU A3745     182.000 276.318 198.956  1.00  0.00           H
ATOM   1676  HG3 GLU A3745     181.208 277.634 199.825  1.00  0.00           H
ATOM   1677  N   GLU A3746     182.205 279.975 195.264  1.00  0.00           N
ATOM   1678  CA  GLU A3746     182.397 280.418 193.863  1.00  0.00           C
ATOM   1679  CB  GLU A3746     181.227 281.313 193.384  1.00  0.00           C
ATOM   1680  CG  GLU A3746     179.860 280.602 193.271  1.00  0.00           C
ATOM   1681  CD  GLU A3746     178.737 281.468 192.644  1.00  0.00           C
ATOM   1682  OE1 GLU A3746     179.038 282.459 191.939  1.00  0.00           O
ATOM   1683  OE2 GLU A3746     177.550 281.072 192.765  1.00  0.00           O
ATOM   1684  C   GLU A3746     183.755 281.150 193.682  1.00  0.00           C
ATOM   1685  O   GLU A3746     184.273 281.736 194.632  1.00  0.00           O
ATOM   1686  H   GLU A3746     182.566 280.597 195.971  1.00  0.00           H
ATOM   1687  HA  GLU A3746     182.425 279.538 193.220  1.00  0.00           H
ATOM   1688  HB2 GLU A3746     181.131 282.164 194.060  1.00  0.00           H
ATOM   1689  HB3 GLU A3746     181.493 281.692 192.397  1.00  0.00           H
ATOM   1690  HG2 GLU A3746     179.990 279.706 192.658  1.00  0.00           H
ATOM   1691  HG3 GLU A3746     179.549 280.283 194.268  1.00  0.00           H
ATOM   1692  N   GLU A3747     184.323 281.145 192.465  1.00  0.00           N
ATOM   1693  CA  GLU A3747     185.629 281.747 192.094  1.00  0.00           C
ATOM   1694  CB  GLU A3747     186.787 280.770 192.432  1.00  0.00           C
ATOM   1695  CG  GLU A3747     187.738 281.252 193.548  1.00  0.00           C
ATOM   1696  CD  GLU A3747     188.812 282.265 193.102  1.00  0.00           C
ATOM   1697  OE1 GLU A3747     188.600 282.971 192.085  1.00  0.00           O
ATOM   1698  OE2 GLU A3747     189.851 282.353 193.793  1.00  0.00           O
ATOM   1699  C   GLU A3747     185.665 282.122 190.588  1.00  0.00           C
ATOM   1700  O   GLU A3747     184.839 281.650 189.804  1.00  0.00           O
ATOM   1701  H   GLU A3747     183.816 280.720 191.702  1.00  0.00           H
ATOM   1702  HA  GLU A3747     185.772 282.667 192.661  1.00  0.00           H
ATOM   1703  HB2 GLU A3747     187.376 280.553 191.540  1.00  0.00           H
ATOM   1704  HB3 GLU A3747     186.362 279.817 192.753  1.00  0.00           H
ATOM   1705  HG2 GLU A3747     187.151 281.676 194.365  1.00  0.00           H
ATOM   1706  HG3 GLU A3747     188.248 280.369 193.942  1.00  0.00           H
ATOM   1707  N   GLU A3748     186.668 282.902 190.165  1.00  0.00           N
ATOM   1708  CA  GLU A3748     186.947 283.284 188.766  1.00  0.00           C
ATOM   1709  CB  GLU A3748     186.439 284.734 188.519  1.00  0.00           C
ATOM   1710  CG  GLU A3748     186.498 285.201 187.045  1.00  0.00           C
ATOM   1711  CD  GLU A3748     185.768 286.534 186.757  1.00  0.00           C
ATOM   1712  OE1 GLU A3748     186.061 287.539 187.447  1.00  0.00           O
ATOM   1713  OE2 GLU A3748     185.143 286.632 185.670  1.00  0.00           O
ATOM   1714  C   GLU A3748     188.431 283.098 188.344  1.00  0.00           C
ATOM   1715  O   GLU A3748     188.707 283.045 187.142  1.00  0.00           O
ATOM   1716  H   GLU A3748     187.356 283.168 190.870  1.00  0.00           H
ATOM   1717  HA  GLU A3748     186.370 282.626 188.115  1.00  0.00           H
ATOM   1718  HB2 GLU A3748     185.399 284.789 188.846  1.00  0.00           H
ATOM   1719  HB3 GLU A3748     187.022 285.422 189.133  1.00  0.00           H
ATOM   1720  HG2 GLU A3748     187.543 285.320 186.753  1.00  0.00           H
ATOM   1721  HG3 GLU A3748     186.062 284.416 186.422  1.00  0.00           H
ATOM   1722  N   VAL A3749     189.401 282.978 189.271  1.00  0.00           N
ATOM   1723  CA  VAL A3749     190.841 283.148 188.952  1.00  0.00           C
ATOM   1724  CB  VAL A3749     191.448 284.292 189.795  1.00  0.00           C
ATOM   1725  CG1 VAL A3749     191.957 283.860 191.172  1.00  0.00           C
ATOM   1726  CG2 VAL A3749     192.618 284.976 189.070  1.00  0.00           C
ATOM   1727  C   VAL A3749     191.694 281.865 188.967  1.00  0.00           C
ATOM   1728  O   VAL A3749     191.518 280.948 189.766  1.00  0.00           O
ATOM   1729  H   VAL A3749     189.137 282.949 190.259  1.00  0.00           H
ATOM   1730  HA  VAL A3749     190.881 283.500 187.923  1.00  0.00           H
ATOM   1731  HB  VAL A3749     190.679 285.054 189.939  1.00  0.00           H
ATOM   1732 HG11 VAL A3749     192.218 284.735 191.765  1.00  0.00           H
ATOM   1733 HG12 VAL A3749     192.827 283.213 191.077  1.00  0.00           H
ATOM   1734 HG13 VAL A3749     191.170 283.317 191.696  1.00  0.00           H
ATOM   1735 HG21 VAL A3749     192.928 285.851 189.639  1.00  0.00           H
ATOM   1736 HG22 VAL A3749     192.299 285.298 188.079  1.00  0.00           H
ATOM   1737 HG23 VAL A3749     193.467 284.298 188.983  1.00  0.00           H
ATOM   1738  N   GLU A3750     192.748 281.854 188.144  1.00  0.00           N
ATOM   1739  CA  GLU A3750     193.806 280.835 188.157  1.00  0.00           C
ATOM   1740  CB  GLU A3750     194.551 280.875 186.806  1.00  0.00           C
ATOM   1741  CG  GLU A3750     195.568 279.733 186.647  1.00  0.00           C
ATOM   1742  CD  GLU A3750     196.716 280.102 185.694  1.00  0.00           C
ATOM   1743  OE1 GLU A3750     196.427 280.539 184.557  1.00  0.00           O
ATOM   1744  OE2 GLU A3750     197.884 279.857 186.084  1.00  0.00           O
ATOM   1745  C   GLU A3750     194.755 281.010 189.366  1.00  0.00           C
ATOM   1746  O   GLU A3750     195.786 281.677 189.284  1.00  0.00           O
ATOM   1747  H   GLU A3750     192.873 282.642 187.532  1.00  0.00           H
ATOM   1748  HA  GLU A3750     193.336 279.854 188.243  1.00  0.00           H
ATOM   1749  HB2 GLU A3750     193.828 280.811 185.991  1.00  0.00           H
ATOM   1750  HB3 GLU A3750     195.066 281.834 186.724  1.00  0.00           H
ATOM   1751  HG2 GLU A3750     195.050 278.844 186.280  1.00  0.00           H
ATOM   1752  HG3 GLU A3750     195.984 279.479 187.622  1.00  0.00           H
ATOM   1753  N   VAL A3751     194.442 280.364 190.493  1.00  0.00           N
ATOM   1754  CA  VAL A3751     195.228 280.400 191.750  1.00  0.00           C
ATOM   1755  CB  VAL A3751     194.330 280.067 192.966  1.00  0.00           C
ATOM   1756  CG1 VAL A3751     193.251 281.133 193.171  1.00  0.00           C
ATOM   1757  CG2 VAL A3751     193.644 278.696 192.873  1.00  0.00           C
ATOM   1758  C   VAL A3751     196.531 279.558 191.723  1.00  0.00           C
ATOM   1759  O   VAL A3751     196.815 278.803 192.661  1.00  0.00           O
ATOM   1760  H   VAL A3751     193.508 279.970 190.538  1.00  0.00           H
ATOM   1761  HA  VAL A3751     195.562 281.429 191.882  1.00  0.00           H
ATOM   1762  HB  VAL A3751     194.951 280.075 193.863  1.00  0.00           H
ATOM   1763 HG11 VAL A3751     192.696 280.940 194.091  1.00  0.00           H
ATOM   1764 HG12 VAL A3751     193.701 282.123 193.242  1.00  0.00           H
ATOM   1765 HG13 VAL A3751     192.536 281.125 192.347  1.00  0.00           H
ATOM   1766 HG21 VAL A3751     193.096 278.499 193.796  1.00  0.00           H
ATOM   1767 HG22 VAL A3751     192.930 278.685 192.048  1.00  0.00           H
ATOM   1768 HG23 VAL A3751     194.377 277.905 192.721  1.00  0.00           H
ATOM   1769  N   SER A3752     197.290 279.597 190.623  1.00  0.00           N
ATOM   1770  CA  SER A3752     198.448 278.720 190.361  1.00  0.00           C
ATOM   1771  CB  SER A3752     198.661 278.598 188.846  1.00  0.00           C
ATOM   1772  OG  SER A3752     199.195 279.782 188.303  1.00  0.00           O
ATOM   1773  C   SER A3752     199.754 279.111 191.088  1.00  0.00           C
ATOM   1774  O   SER A3752     199.776 279.931 192.008  1.00  0.00           O
ATOM   1775  H   SER A3752     197.040 280.275 189.907  1.00  0.00           H
ATOM   1776  HA  SER A3752     198.187 277.722 190.714  1.00  0.00           H
ATOM   1777  HB2 SER A3752     199.345 277.776 188.634  1.00  0.00           H
ATOM   1778  HB3 SER A3752     197.710 278.367 188.367  1.00  0.00           H
ATOM   1779  HG  SER A3752     198.763 279.897 187.412  1.00  0.00           H
ATOM   1780  N   PHE A3753     200.816 278.335 190.828  1.00  0.00           N
ATOM   1781  CA  PHE A3753     202.055 278.296 191.616  1.00  0.00           C
ATOM   1782  CB  PHE A3753     202.890 277.085 191.157  1.00  0.00           C
ATOM   1783  CG  PHE A3753     204.344 277.111 191.598  1.00  0.00           C
ATOM   1784  CD1 PHE A3753     204.687 276.889 192.945  1.00  0.00           C
ATOM   1785  CD2 PHE A3753     205.353 277.422 190.666  1.00  0.00           C
ATOM   1786  CE1 PHE A3753     206.028 276.992 193.358  1.00  0.00           C
ATOM   1787  CE2 PHE A3753     206.691 277.538 191.080  1.00  0.00           C
ATOM   1788  CZ  PHE A3753     207.028 277.327 192.428  1.00  0.00           C
ATOM   1789  C   PHE A3753     202.894 279.586 191.578  1.00  0.00           C
ATOM   1790  O   PHE A3753     203.408 279.990 192.616  1.00  0.00           O
ATOM   1791  H   PHE A3753     200.727 277.668 190.079  1.00  0.00           H
ATOM   1792  HA  PHE A3753     201.793 278.140 192.665  1.00  0.00           H
ATOM   1793  HB2 PHE A3753     202.867 277.037 190.067  1.00  0.00           H
ATOM   1794  HB3 PHE A3753     202.424 276.173 191.533  1.00  0.00           H
ATOM   1795  HD1 PHE A3753     203.919 276.655 193.670  1.00  0.00           H
ATOM   1796  HD2 PHE A3753     205.098 277.596 189.631  1.00  0.00           H
ATOM   1797  HE1 PHE A3753     206.287 276.821 194.394  1.00  0.00           H
ATOM   1798  HE2 PHE A3753     207.456 277.804 190.366  1.00  0.00           H
ATOM   1799  HZ  PHE A3753     208.054 277.425 192.747  1.00  0.00           H
ATOM   1800  N   GLU A3754     203.087 280.226 190.421  1.00  0.00           N
ATOM   1801  CA  GLU A3754     204.091 281.305 190.317  1.00  0.00           C
ATOM   1802  CB  GLU A3754     204.575 281.479 188.862  1.00  0.00           C
ATOM   1803  CG  GLU A3754     205.244 280.187 188.348  1.00  0.00           C
ATOM   1804  CD  GLU A3754     206.106 280.360 187.084  1.00  0.00           C
ATOM   1805  OE1 GLU A3754     207.086 281.136 187.160  1.00  0.00           O
ATOM   1806  OE2 GLU A3754     206.055 279.431 186.242  1.00  0.00           O
ATOM   1807  C   GLU A3754     203.638 282.632 190.969  1.00  0.00           C
ATOM   1808  O   GLU A3754     204.465 283.347 191.538  1.00  0.00           O
ATOM   1809  H   GLU A3754     202.664 279.865 189.580  1.00  0.00           H
ATOM   1810  HA  GLU A3754     204.966 281.000 190.895  1.00  0.00           H
ATOM   1811  HB2 GLU A3754     205.302 282.292 188.840  1.00  0.00           H
ATOM   1812  HB3 GLU A3754     203.736 281.743 188.216  1.00  0.00           H
ATOM   1813  HG2 GLU A3754     205.896 279.803 189.136  1.00  0.00           H
ATOM   1814  HG3 GLU A3754     204.467 279.440 188.167  1.00  0.00           H
ATOM   1815  N   GLU A3755     202.327 282.839 191.157  1.00  0.00           N
ATOM   1816  CA  GLU A3755     201.814 283.880 192.066  1.00  0.00           C
ATOM   1817  CB  GLU A3755     200.325 284.140 191.782  1.00  0.00           C
ATOM   1818  CG  GLU A3755     199.755 285.345 192.555  1.00  0.00           C
ATOM   1819  CD  GLU A3755     200.396 286.686 192.156  1.00  0.00           C
ATOM   1820  OE1 GLU A3755     200.286 287.018 190.952  1.00  0.00           O
ATOM   1821  OE2 GLU A3755     200.406 287.605 193.009  1.00  0.00           O
ATOM   1822  C   GLU A3755     202.038 283.531 193.549  1.00  0.00           C
ATOM   1823  O   GLU A3755     202.335 284.421 194.342  1.00  0.00           O
ATOM   1824  H   GLU A3755     201.675 282.174 190.764  1.00  0.00           H
ATOM   1825  HA  GLU A3755     202.360 284.802 191.868  1.00  0.00           H
ATOM   1826  HB2 GLU A3755     200.187 284.309 190.713  1.00  0.00           H
ATOM   1827  HB3 GLU A3755     199.754 283.250 192.054  1.00  0.00           H
ATOM   1828  HG2 GLU A3755     199.870 285.180 193.627  1.00  0.00           H
ATOM   1829  HG3 GLU A3755     198.682 285.402 192.355  1.00  0.00           H
ATOM   1830  N   LYS A3756     202.129 282.242 193.896  1.00  0.00           N
ATOM   1831  CA  LYS A3756     202.512 281.747 195.235  1.00  0.00           C
ATOM   1832  CB  LYS A3756     201.795 280.413 195.520  1.00  0.00           C
ATOM   1833  CG  LYS A3756     200.277 280.627 195.657  1.00  0.00           C
ATOM   1834  CD  LYS A3756     199.489 279.316 195.565  1.00  0.00           C
ATOM   1835  CE  LYS A3756     198.001 279.622 195.776  1.00  0.00           C
ATOM   1836  NZ  LYS A3756     197.142 278.483 195.377  1.00  0.00           N
ATOM   1837  C   LYS A3756     204.034 281.712 195.478  1.00  0.00           C
ATOM   1838  O   LYS A3756     204.518 281.229 196.503  1.00  0.00           O
ATOM   1839  H   LYS A3756     202.002 281.548 193.169  1.00  0.00           H
ATOM   1840  HA  LYS A3756     202.145 282.464 195.969  1.00  0.00           H
ATOM   1841  HB2 LYS A3756     202.001 279.706 194.718  1.00  0.00           H
ATOM   1842  HB3 LYS A3756     202.167 279.995 196.455  1.00  0.00           H
ATOM   1843  HG2 LYS A3756     200.075 281.107 196.617  1.00  0.00           H
ATOM   1844  HG3 LYS A3756     199.916 281.285 194.864  1.00  0.00           H
ATOM   1845  HD2 LYS A3756     199.838 278.618 196.328  1.00  0.00           H
ATOM   1846  HD3 LYS A3756     199.642 278.883 194.575  1.00  0.00           H
ATOM   1847  HE2 LYS A3756     197.845 279.876 196.829  1.00  0.00           H
ATOM   1848  HE3 LYS A3756     197.741 280.498 195.174  1.00  0.00           H
ATOM   1849  HZ1 LYS A3756     197.437 277.625 195.819  1.00  0.00           H
ATOM   1850  HZ2 LYS A3756     196.174 278.665 195.603  1.00  0.00           H
ATOM   1851  HZ3 LYS A3756     197.185 278.371 194.362  1.00  0.00           H
ATOM   1852  N   GLU A3757     204.816 282.341 194.601  1.00  0.00           N
ATOM   1853  CA  GLU A3757     206.135 282.893 194.939  1.00  0.00           C
ATOM   1854  CB  GLU A3757     207.107 282.585 193.784  1.00  0.00           C
ATOM   1855  CG  GLU A3757     208.572 282.980 194.034  1.00  0.00           C
ATOM   1856  CD  GLU A3757     209.295 282.177 195.128  1.00  0.00           C
ATOM   1857  OE1 GLU A3757     208.673 281.345 195.830  1.00  0.00           O
ATOM   1858  OE2 GLU A3757     210.522 282.409 195.268  1.00  0.00           O
ATOM   1859  C   GLU A3757     206.065 284.397 195.281  1.00  0.00           C
ATOM   1860  O   GLU A3757     206.827 284.876 196.121  1.00  0.00           O
ATOM   1861  H   GLU A3757     204.391 282.628 193.731  1.00  0.00           H
ATOM   1862  HA  GLU A3757     206.515 282.403 195.831  1.00  0.00           H
ATOM   1863  HB2 GLU A3757     207.074 281.517 193.560  1.00  0.00           H
ATOM   1864  HB3 GLU A3757     206.766 283.120 192.896  1.00  0.00           H
ATOM   1865  HG2 GLU A3757     208.622 284.044 194.270  1.00  0.00           H
ATOM   1866  HG3 GLU A3757     209.118 282.844 193.097  1.00  0.00           H
ATOM   1867  N   MET A3758     205.086 285.126 194.728  1.00  0.00           N
ATOM   1868  CA  MET A3758     204.838 286.554 194.986  1.00  0.00           C
ATOM   1869  CB  MET A3758     204.022 287.136 193.815  1.00  0.00           C
ATOM   1870  CG  MET A3758     203.992 288.669 193.789  1.00  0.00           C
ATOM   1871  SD  MET A3758     205.597 289.487 193.518  1.00  0.00           S
ATOM   1872  CE  MET A3758     206.068 288.795 191.908  1.00  0.00           C
ATOM   1873  C   MET A3758     204.128 286.815 196.325  1.00  0.00           C
ATOM   1874  O   MET A3758     204.521 287.727 197.053  1.00  0.00           O
ATOM   1875  H   MET A3758     204.405 284.637 194.158  1.00  0.00           H
ATOM   1876  HA  MET A3758     205.804 287.058 195.021  1.00  0.00           H
ATOM   1877  HB2 MET A3758     204.427 286.774 192.871  1.00  0.00           H
ATOM   1878  HB3 MET A3758     202.992 286.789 193.881  1.00  0.00           H
ATOM   1879  HG2 MET A3758     203.316 288.975 192.990  1.00  0.00           H
ATOM   1880  HG3 MET A3758     203.566 289.029 194.726  1.00  0.00           H
ATOM   1881  HE1 MET A3758     206.961 289.300 191.542  1.00  0.00           H
ATOM   1882  HE2 MET A3758     205.255 288.931 191.195  1.00  0.00           H
ATOM   1883  HE3 MET A3758     206.284 287.730 192.010  1.00  0.00           H
ATOM   1884  N   GLU A3759     203.138 285.988 196.670  1.00  0.00           N
ATOM   1885  CA  GLU A3759     202.449 285.973 197.971  1.00  0.00           C
ATOM   1886  CB  GLU A3759     201.160 285.122 197.841  1.00  0.00           C
ATOM   1887  CG  GLU A3759     200.721 284.300 199.070  1.00  0.00           C
ATOM   1888  CD  GLU A3759     201.595 283.057 199.329  1.00  0.00           C
ATOM   1889  OE1 GLU A3759     202.177 282.568 198.332  1.00  0.00           O
ATOM   1890  OE2 GLU A3759     202.019 282.901 200.492  1.00  0.00           O
ATOM   1891  C   GLU A3759     203.399 285.544 199.105  1.00  0.00           C
ATOM   1892  O   GLU A3759     203.651 286.340 200.012  1.00  0.00           O
ATOM   1893  H   GLU A3759     202.847 285.292 195.986  1.00  0.00           H
ATOM   1894  HA  GLU A3759     202.135 286.989 198.215  1.00  0.00           H
ATOM   1895  HB2 GLU A3759     200.350 285.813 197.604  1.00  0.00           H
ATOM   1896  HB3 GLU A3759     201.238 284.454 196.984  1.00  0.00           H
ATOM   1897  HG2 GLU A3759     200.706 284.955 199.943  1.00  0.00           H
ATOM   1898  HG3 GLU A3759     199.696 283.961 198.899  1.00  0.00           H
ATOM   1899  N   LYS A3760     204.182 284.482 198.884  1.00  0.00           N
ATOM   1900  CA  LYS A3760     205.172 283.993 199.853  1.00  0.00           C
ATOM   1901  CB  LYS A3760     205.648 282.622 199.350  1.00  0.00           C
ATOM   1902  CG  LYS A3760     206.428 281.829 200.408  1.00  0.00           C
ATOM   1903  CD  LYS A3760     206.697 280.372 199.990  1.00  0.00           C
ATOM   1904  CE  LYS A3760     207.611 280.254 198.760  1.00  0.00           C
ATOM   1905  NZ  LYS A3760     206.865 280.169 197.482  1.00  0.00           N
ATOM   1906  C   LYS A3760     206.314 284.990 200.095  1.00  0.00           C
ATOM   1907  O   LYS A3760     206.778 285.155 201.224  1.00  0.00           O
ATOM   1908  H   LYS A3760     203.775 283.784 198.261  1.00  0.00           H
ATOM   1909  HA  LYS A3760     204.653 283.847 200.804  1.00  0.00           H
ATOM   1910  HB2 LYS A3760     206.260 282.760 198.457  1.00  0.00           H
ATOM   1911  HB3 LYS A3760     204.767 282.034 199.082  1.00  0.00           H
ATOM   1912  HG2 LYS A3760     207.377 282.327 200.609  1.00  0.00           H
ATOM   1913  HG3 LYS A3760     205.845 281.815 201.331  1.00  0.00           H
ATOM   1914  HD2 LYS A3760     207.192 279.879 200.827  1.00  0.00           H
ATOM   1915  HD3 LYS A3760     205.751 279.853 199.820  1.00  0.00           H
ATOM   1916  HE2 LYS A3760     208.278 281.121 198.737  1.00  0.00           H
ATOM   1917  HE3 LYS A3760     208.230 279.358 198.868  1.00  0.00           H
ATOM   1918  HZ1 LYS A3760     207.487 280.443 196.713  1.00  0.00           H
ATOM   1919  HZ2 LYS A3760     206.505 279.243 197.316  1.00  0.00           H
ATOM   1920  HZ3 LYS A3760     206.063 280.797 197.450  1.00  0.00           H
ATOM   1921  N   GLN A3761     206.654 285.796 199.084  1.00  0.00           N
ATOM   1922  CA  GLN A3761     207.547 286.954 199.220  1.00  0.00           C
ATOM   1923  CB  GLN A3761     207.983 287.438 197.821  1.00  0.00           C
ATOM   1924  CG  GLN A3761     209.228 286.700 197.299  1.00  0.00           C
ATOM   1925  CD  GLN A3761     210.556 287.174 197.896  1.00  0.00           C
ATOM   1926  OE1 GLN A3761     211.623 286.850 197.391  1.00  0.00           O
ATOM   1927  NE2 GLN A3761     210.582 287.987 198.933  1.00  0.00           N
ATOM   1928  C   GLN A3761     206.958 288.136 200.013  1.00  0.00           C
ATOM   1929  O   GLN A3761     207.739 288.976 200.464  1.00  0.00           O
ATOM   1930  H   GLN A3761     206.227 285.613 198.183  1.00  0.00           H
ATOM   1931  HA  GLN A3761     208.426 286.628 199.776  1.00  0.00           H
ATOM   1932  HB2 GLN A3761     208.194 288.509 197.834  1.00  0.00           H
ATOM   1933  HB3 GLN A3761     207.164 287.293 197.118  1.00  0.00           H
ATOM   1934  HG2 GLN A3761     209.120 285.631 197.485  1.00  0.00           H
ATOM   1935  HG3 GLN A3761     209.281 286.850 196.221  1.00  0.00           H
ATOM   1936 HE21 GLN A3761     209.728 288.301 199.374  1.00  0.00           H
ATOM   1937 HE22 GLN A3761     211.484 288.257 199.278  1.00  0.00           H
ATOM   1938  N   ARG A3762     205.628 288.244 200.127  1.00  0.00           N
ATOM   1939  CA  ARG A3762     204.886 289.293 200.851  1.00  0.00           C
ATOM   1940  CB  ARG A3762     203.558 289.588 200.121  1.00  0.00           C
ATOM   1941  CG  ARG A3762     203.584 290.936 199.397  1.00  0.00           C
ATOM   1942  CD  ARG A3762     204.498 290.931 198.170  1.00  0.00           C
ATOM   1943  NE  ARG A3762     204.766 292.311 197.734  1.00  0.00           N
ATOM   1944  CZ  ARG A3762     205.087 292.731 196.530  1.00  0.00           C
ATOM   1945  NH1 ARG A3762     205.132 291.957 195.488  1.00  0.00           N
ATOM   1946  NH2 ARG A3762     205.437 293.962 196.353  1.00  0.00           N
ATOM   1947  C   ARG A3762     204.611 288.966 202.322  1.00  0.00           C
ATOM   1948  O   ARG A3762     204.860 289.821 203.167  1.00  0.00           O
ATOM   1949  H   ARG A3762     205.066 287.500 199.717  1.00  0.00           H
ATOM   1950  HA  ARG A3762     205.485 290.202 200.865  1.00  0.00           H
ATOM   1951  HB2 ARG A3762     202.749 289.616 200.850  1.00  0.00           H
ATOM   1952  HB3 ARG A3762     203.318 288.804 199.403  1.00  0.00           H
ATOM   1953  HG2 ARG A3762     202.573 291.185 199.073  1.00  0.00           H
ATOM   1954  HG3 ARG A3762     203.920 291.703 200.098  1.00  0.00           H
ATOM   1955  HD2 ARG A3762     204.016 290.353 197.380  1.00  0.00           H
ATOM   1956  HD3 ARG A3762     205.446 290.453 198.423  1.00  0.00           H
ATOM   1957  HE  ARG A3762     204.733 293.028 198.454  1.00  0.00           H
ATOM   1958 HH11 ARG A3762     204.889 290.985 195.588  1.00  0.00           H
ATOM   1959 HH12 ARG A3762     205.348 292.361 194.594  1.00  0.00           H
ATOM   1960 HH21 ARG A3762     205.608 294.481 197.206  1.00  0.00           H
ATOM   1961 HH22 ARG A3762     205.940 294.201 195.511  1.00  0.00           H
ATOM   1962  N   LEU A3763     204.342 287.703 202.663  1.00  0.00           N
ATOM   1963  CA  LEU A3763     204.135 287.271 204.060  1.00  0.00           C
ATOM   1964  CB  LEU A3763     203.878 285.748 204.088  1.00  0.00           C
ATOM   1965  CG  LEU A3763     202.397 285.350 203.962  1.00  0.00           C
ATOM   1966  CD1 LEU A3763     201.742 285.758 202.646  1.00  0.00           C
ATOM   1967  CD2 LEU A3763     202.255 283.838 204.120  1.00  0.00           C
ATOM   1968  C   LEU A3763     205.333 287.638 204.958  1.00  0.00           C
ATOM   1969  O   LEU A3763     205.214 288.420 205.903  1.00  0.00           O
ATOM   1970  H   LEU A3763     204.131 287.049 201.915  1.00  0.00           H
ATOM   1971  HA  LEU A3763     203.264 287.784 204.472  1.00  0.00           H
ATOM   1972  HB2 LEU A3763     204.224 285.364 205.049  1.00  0.00           H
ATOM   1973  HB3 LEU A3763     204.459 285.253 203.307  1.00  0.00           H
ATOM   1974  HG  LEU A3763     201.859 285.831 204.770  1.00  0.00           H
ATOM   1975 HD21 LEU A3763     202.666 283.519 205.076  1.00  0.00           H
ATOM   1976 HD22 LEU A3763     201.201 283.562 204.084  1.00  0.00           H
ATOM   1977 HD23 LEU A3763     202.770 283.327 203.304  1.00  0.00           H
ATOM   1978 HD11 LEU A3763     202.255 285.267 201.822  1.00  0.00           H
ATOM   1979 HD12 LEU A3763     201.761 286.838 202.517  1.00  0.00           H
ATOM   1980 HD13 LEU A3763     200.703 285.431 202.635  1.00  0.00           H
ATOM   1981  N   LEU A3764     206.541 287.288 204.510  1.00  0.00           N
ATOM   1982  CA  LEU A3764     207.787 287.619 205.212  1.00  0.00           C
ATOM   1983  CB  LEU A3764     208.898 286.668 204.723  1.00  0.00           C
ATOM   1984  CG  LEU A3764     208.863 285.255 205.351  1.00  0.00           C
ATOM   1985  CD1 LEU A3764     207.595 284.449 205.061  1.00  0.00           C
ATOM   1986  CD2 LEU A3764     210.051 284.448 204.822  1.00  0.00           C
ATOM   1987  C   LEU A3764     208.181 289.108 205.074  1.00  0.00           C
ATOM   1988  O   LEU A3764     208.958 289.619 205.890  1.00  0.00           O
ATOM   1989  H   LEU A3764     206.581 286.677 203.705  1.00  0.00           H
ATOM   1990  HA  LEU A3764     207.638 287.443 206.279  1.00  0.00           H
ATOM   1991  HB2 LEU A3764     208.856 286.587 203.635  1.00  0.00           H
ATOM   1992  HB3 LEU A3764     209.859 287.114 204.984  1.00  0.00           H
ATOM   1993  HG  LEU A3764     208.973 285.350 206.431  1.00  0.00           H
ATOM   1994 HD11 LEU A3764     206.745 284.890 205.580  1.00  0.00           H
ATOM   1995 HD12 LEU A3764     207.397 284.416 203.988  1.00  0.00           H
ATOM   1996 HD13 LEU A3764     207.703 283.430 205.434  1.00  0.00           H
ATOM   1997 HD21 LEU A3764     210.982 284.966 205.046  1.00  0.00           H
ATOM   1998 HD22 LEU A3764     210.069 283.469 205.302  1.00  0.00           H
ATOM   1999 HD23 LEU A3764     209.955 284.312 203.744  1.00  0.00           H
ATOM   2000  N   TYR A3765     207.593 289.852 204.126  1.00  0.00           N
ATOM   2001  CA  TYR A3765     207.711 291.311 204.084  1.00  0.00           C
ATOM   2002  CB  TYR A3765     207.378 291.882 202.695  1.00  0.00           C
ATOM   2003  CG  TYR A3765     207.288 293.400 202.668  1.00  0.00           C
ATOM   2004  CD1 TYR A3765     208.424 294.178 202.969  1.00  0.00           C
ATOM   2005  CD2 TYR A3765     206.050 294.030 202.422  1.00  0.00           C
ATOM   2006  CE1 TYR A3765     208.321 295.581 203.036  1.00  0.00           C
ATOM   2007  CE2 TYR A3765     205.949 295.434 202.466  1.00  0.00           C
ATOM   2008  CZ  TYR A3765     207.086 296.211 202.777  1.00  0.00           C
ATOM   2009  OH  TYR A3765     207.002 297.566 202.842  1.00  0.00           O
ATOM   2010  C   TYR A3765     206.897 292.008 205.183  1.00  0.00           C
ATOM   2011  O   TYR A3765     207.440 292.930 205.782  1.00  0.00           O
ATOM   2012  H   TYR A3765     206.861 289.426 203.571  1.00  0.00           H
ATOM   2013  HA  TYR A3765     208.754 291.560 204.273  1.00  0.00           H
ATOM   2014  HB2 TYR A3765     206.427 291.488 202.359  1.00  0.00           H
ATOM   2015  HB3 TYR A3765     208.140 291.558 201.985  1.00  0.00           H
ATOM   2016  HD1 TYR A3765     209.366 293.692 203.173  1.00  0.00           H
ATOM   2017  HD2 TYR A3765     205.165 293.438 202.206  1.00  0.00           H
ATOM   2018  HE1 TYR A3765     209.179 296.184 203.282  1.00  0.00           H
ATOM   2019  HE2 TYR A3765     204.996 295.901 202.269  1.00  0.00           H
ATOM   2020  HH  TYR A3765     206.128 297.882 202.602  1.00  0.00           H
ATOM   2021  N   GLN A3766     205.751 291.490 205.637  1.00  0.00           N
ATOM   2022  CA  GLN A3766     205.019 292.102 206.764  1.00  0.00           C
ATOM   2023  CB  GLN A3766     203.598 291.529 206.859  1.00  0.00           C
ATOM   2024  CG  GLN A3766     202.727 292.042 205.705  1.00  0.00           C
ATOM   2025  CD  GLN A3766     202.508 293.556 205.732  1.00  0.00           C
ATOM   2026  OE1 GLN A3766     202.579 294.239 206.757  1.00  0.00           O
ATOM   2027  NE2 GLN A3766     202.392 294.174 204.584  1.00  0.00           N
ATOM   2028  C   GLN A3766     205.752 291.965 208.105  1.00  0.00           C
ATOM   2029  O   GLN A3766     206.040 292.976 208.757  1.00  0.00           O
ATOM   2030  H   GLN A3766     205.340 290.694 205.154  1.00  0.00           H
ATOM   2031  HA  GLN A3766     204.945 293.171 206.575  1.00  0.00           H
ATOM   2032  HB2 GLN A3766     203.635 290.439 206.835  1.00  0.00           H
ATOM   2033  HB3 GLN A3766     203.147 291.833 207.805  1.00  0.00           H
ATOM   2034  HG2 GLN A3766     201.753 291.558 205.739  1.00  0.00           H
ATOM   2035  HG3 GLN A3766     203.188 291.759 204.758  1.00  0.00           H
ATOM   2036 HE21 GLN A3766     202.414 293.602 203.726  1.00  0.00           H
ATOM   2037 HE22 GLN A3766     202.088 295.124 204.543  1.00  0.00           H
ATOM   2038  N   GLN A3767     206.331 290.790 208.356  1.00  0.00           N
ATOM   2039  CA  GLN A3767     207.200 290.552 209.512  1.00  0.00           C
ATOM   2040  CB  GLN A3767     207.455 289.034 209.651  1.00  0.00           C
ATOM   2041  CG  GLN A3767     206.362 288.241 210.411  1.00  0.00           C
ATOM   2042  CD  GLN A3767     204.995 288.116 209.719  1.00  0.00           C
ATOM   2043  OE1 GLN A3767     204.349 289.107 209.421  1.00  0.00           O
ATOM   2044  NE2 GLN A3767     204.441 286.922 209.628  1.00  0.00           N
ATOM   2045  C   GLN A3767     208.509 291.377 209.420  1.00  0.00           C
ATOM   2046  O   GLN A3767     209.053 291.800 210.448  1.00  0.00           O
ATOM   2047  H   GLN A3767     206.000 289.990 207.825  1.00  0.00           H
ATOM   2048  HA  GLN A3767     206.679 290.890 210.408  1.00  0.00           H
ATOM   2049  HB2 GLN A3767     208.383 288.902 210.209  1.00  0.00           H
ATOM   2050  HB3 GLN A3767     207.608 288.591 208.665  1.00  0.00           H
ATOM   2051  HG2 GLN A3767     206.749 287.239 210.592  1.00  0.00           H
ATOM   2052  HG3 GLN A3767     206.205 288.698 211.388  1.00  0.00           H
ATOM   2053 HE21 GLN A3767     204.935 286.106 209.942  1.00  0.00           H
ATOM   2054 HE22 GLN A3767     203.528 286.840 209.168  1.00  0.00           H
ATOM   2055  N   SER A3768     208.929 291.773 208.211  1.00  0.00           N
ATOM   2056  CA  SER A3768     210.017 292.739 207.983  1.00  0.00           C
ATOM   2057  CB  SER A3768     210.625 292.546 206.589  1.00  0.00           C
ATOM   2058  OG  SER A3768     211.120 291.231 206.438  1.00  0.00           O
ATOM   2059  C   SER A3768     209.591 294.207 208.165  1.00  0.00           C
ATOM   2060  O   SER A3768     210.293 294.950 208.851  1.00  0.00           O
ATOM   2061  H   SER A3768     208.425 291.420 207.405  1.00  0.00           H
ATOM   2062  HA  SER A3768     210.810 292.542 208.704  1.00  0.00           H
ATOM   2063  HB2 SER A3768     211.453 293.245 206.466  1.00  0.00           H
ATOM   2064  HB3 SER A3768     209.887 292.752 205.816  1.00  0.00           H
ATOM   2065  HG  SER A3768     210.371 290.620 206.287  1.00  0.00           H
ATOM   2066  N   ARG A3769     208.404 294.608 207.686  1.00  0.00           N
ATOM   2067  CA  ARG A3769     207.817 295.964 207.763  1.00  0.00           C
ATOM   2068  CB  ARG A3769     206.538 295.998 206.889  1.00  0.00           C
ATOM   2069  CG  ARG A3769     205.893 297.394 206.809  1.00  0.00           C
ATOM   2070  CD  ARG A3769     204.805 297.522 205.725  1.00  0.00           C
ATOM   2071  NE  ARG A3769     203.506 296.904 206.079  1.00  0.00           N
ATOM   2072  CZ  ARG A3769     202.295 297.358 205.774  1.00  0.00           C
ATOM   2073  NH1 ARG A3769     202.040 298.478 205.166  1.00  0.00           N
ATOM   2074  NH2 ARG A3769     201.240 296.644 206.015  1.00  0.00           N
ATOM   2075  C   ARG A3769     207.519 296.388 209.201  1.00  0.00           C
ATOM   2076  O   ARG A3769     207.751 297.547 209.551  1.00  0.00           O
ATOM   2077  H   ARG A3769     207.872 293.915 207.165  1.00  0.00           H
ATOM   2078  HA  ARG A3769     208.536 296.677 207.362  1.00  0.00           H
ATOM   2079  HB2 ARG A3769     206.806 295.681 205.879  1.00  0.00           H
ATOM   2080  HB3 ARG A3769     205.805 295.292 207.283  1.00  0.00           H
ATOM   2081  HG2 ARG A3769     206.679 298.111 206.567  1.00  0.00           H
ATOM   2082  HG3 ARG A3769     205.473 297.670 207.778  1.00  0.00           H
ATOM   2083  HD2 ARG A3769     204.661 298.585 205.547  1.00  0.00           H
ATOM   2084  HD3 ARG A3769     205.175 297.076 204.801  1.00  0.00           H
ATOM   2085  HE  ARG A3769     203.513 295.971 206.478  1.00  0.00           H
ATOM   2086 HH11 ARG A3769     202.783 299.136 204.909  1.00  0.00           H
ATOM   2087 HH12 ARG A3769     201.066 298.718 205.043  1.00  0.00           H
ATOM   2088 HH21 ARG A3769     201.316 295.747 206.484  1.00  0.00           H
ATOM   2089 HH22 ARG A3769     200.330 297.054 205.807  1.00  0.00           H
ATOM   2090  N   LEU A3770     207.165 295.418 210.046  1.00  0.00           N
ATOM   2091  CA  LEU A3770     207.007 295.542 211.498  1.00  0.00           C
ATOM   2092  CB  LEU A3770     206.091 294.384 211.938  1.00  0.00           C
ATOM   2093  CG  LEU A3770     205.634 294.440 213.410  1.00  0.00           C
ATOM   2094  CD1 LEU A3770     204.189 293.955 213.515  1.00  0.00           C
ATOM   2095  CD2 LEU A3770     206.488 293.543 214.315  1.00  0.00           C
ATOM   2096  C   LEU A3770     208.347 295.575 212.270  1.00  0.00           C
ATOM   2097  O   LEU A3770     208.393 296.007 213.421  1.00  0.00           O
ATOM   2098  H   LEU A3770     206.932 294.522 209.623  1.00  0.00           H
ATOM   2099  HA  LEU A3770     206.486 296.476 211.703  1.00  0.00           H
ATOM   2100  HB2 LEU A3770     205.204 294.423 211.301  1.00  0.00           H
ATOM   2101  HB3 LEU A3770     206.581 293.430 211.738  1.00  0.00           H
ATOM   2102  HG  LEU A3770     205.672 295.466 213.777  1.00  0.00           H
ATOM   2103 HD11 LEU A3770     203.531 294.641 212.982  1.00  0.00           H
ATOM   2104 HD12 LEU A3770     203.885 293.916 214.559  1.00  0.00           H
ATOM   2105 HD13 LEU A3770     204.090 292.962 213.074  1.00  0.00           H
ATOM   2106 HD21 LEU A3770     207.520 293.882 214.332  1.00  0.00           H
ATOM   2107 HD22 LEU A3770     206.459 292.524 213.941  1.00  0.00           H
ATOM   2108 HD23 LEU A3770     206.097 293.570 215.331  1.00  0.00           H
ATOM   2109  N   HIS A3771     209.460 295.200 211.628  1.00  0.00           N
ATOM   2110  CA  HIS A3771     210.816 295.124 212.198  1.00  0.00           C
ATOM   2111  ND1 HIS A3771     212.339 297.264 210.233  1.00  0.00           N
ATOM   2112  CG  HIS A3771     211.435 297.412 211.293  1.00  0.00           C
ATOM   2113  CB  HIS A3771     211.362 296.531 212.515  1.00  0.00           C
ATOM   2114  NE2 HIS A3771     210.865 298.822 209.713  1.00  0.00           N
ATOM   2115  CD2 HIS A3771     210.529 298.375 210.968  1.00  0.00           C
ATOM   2116  CE1 HIS A3771     211.924 298.120 209.283  1.00  0.00           C
ATOM   2117  C   HIS A3771     210.978 294.092 213.334  1.00  0.00           C
ATOM   2118  O   HIS A3771     211.758 294.298 214.272  1.00  0.00           O
ATOM   2119  H   HIS A3771     209.369 294.983 210.641  1.00  0.00           H
ATOM   2120  HA  HIS A3771     211.438 294.745 211.387  1.00  0.00           H
ATOM   2121  HB2 HIS A3771     210.737 297.012 213.267  1.00  0.00           H
ATOM   2122  HB3 HIS A3771     212.360 296.451 212.937  1.00  0.00           H
ATOM   2123  HD2 HIS A3771     209.643 298.629 211.530  1.00  0.00           H
ATOM   2124  HE1 HIS A3771     212.348 298.198 208.289  1.00  0.00           H
ATOM   2125  HE2 HIS A3771     210.287 299.428 209.131  1.00  0.00           H
ATOM   2126  N   THR A3772     210.456 292.877 213.111  1.00  0.00           N
ATOM   2127  CA  THR A3772     210.637 291.683 213.979  1.00  0.00           C
ATOM   2128  CB  THR A3772     210.115 290.411 213.300  1.00  0.00           C
ATOM   2129  OG1 THR A3772     210.668 290.311 212.014  1.00  0.00           O
ATOM   2130  CG2 THR A3772     208.596 290.360 213.238  1.00  0.00           C
ATOM   2131  C   THR A3772     212.088 291.386 214.373  1.00  0.00           C
ATOM   2132  O   THR A3772     212.335 291.084 215.545  1.00  0.00           O
ATOM   2133  H   THR A3772     209.893 292.756 212.274  1.00  0.00           H
ATOM   2134  HA  THR A3772     210.066 291.822 214.893  1.00  0.00           H
ATOM   2135  HB  THR A3772     210.446 289.548 213.880  1.00  0.00           H
ATOM   2136  HG1 THR A3772     210.052 290.735 211.388  1.00  0.00           H
ATOM   2137 HG21 THR A3772     208.282 289.468 212.694  1.00  0.00           H
ATOM   2138 HG22 THR A3772     208.189 291.245 212.753  1.00  0.00           H
ATOM   2139 HG23 THR A3772     208.210 290.304 214.254  1.00  0.00           H
ATOM   2140  N   ARG A3773     213.054 291.701 213.493  1.00  0.00           N
ATOM   2141  CA  ARG A3773     214.510 291.523 213.693  1.00  0.00           C
ATOM   2142  CB  ARG A3773     215.283 291.977 212.432  1.00  0.00           C
ATOM   2143  CG  ARG A3773     215.610 293.480 212.255  1.00  0.00           C
ATOM   2144  CD  ARG A3773     214.393 294.416 212.306  1.00  0.00           C
ATOM   2145  NE  ARG A3773     214.596 295.690 211.583  1.00  0.00           N
ATOM   2146  CZ  ARG A3773     215.033 296.859 212.030  1.00  0.00           C
ATOM   2147  NH1 ARG A3773     215.521 297.072 213.216  1.00  0.00           N
ATOM   2148  NH2 ARG A3773     214.904 297.919 211.303  1.00  0.00           N
ATOM   2149  C   ARG A3773     215.095 292.139 214.972  1.00  0.00           C
ATOM   2150  O   ARG A3773     216.161 291.720 215.408  1.00  0.00           O
ATOM   2151  H   ARG A3773     212.727 291.827 212.543  1.00  0.00           H
ATOM   2152  HA  ARG A3773     214.679 290.446 213.780  1.00  0.00           H
ATOM   2153  HB2 ARG A3773     216.236 291.445 212.430  1.00  0.00           H
ATOM   2154  HB3 ARG A3773     214.741 291.632 211.549  1.00  0.00           H
ATOM   2155  HG2 ARG A3773     216.327 293.790 213.016  1.00  0.00           H
ATOM   2156  HG3 ARG A3773     216.093 293.591 211.283  1.00  0.00           H
ATOM   2157  HD2 ARG A3773     213.556 293.902 211.831  1.00  0.00           H
ATOM   2158  HD3 ARG A3773     214.124 294.611 213.343  1.00  0.00           H
ATOM   2159  HE  ARG A3773     214.150 295.751 210.676  1.00  0.00           H
ATOM   2160 HH11 ARG A3773     215.589 296.326 213.875  1.00  0.00           H
ATOM   2161 HH12 ARG A3773     215.680 298.050 213.460  1.00  0.00           H
ATOM   2162 HH21 ARG A3773     214.194 297.890 210.582  1.00  0.00           H
ATOM   2163 HH22 ARG A3773     215.109 298.810 211.758  1.00  0.00           H
ATOM   2164  N   GLY A3774     214.420 293.124 215.575  1.00  0.00           N
ATOM   2165  CA  GLY A3774     214.791 293.714 216.872  1.00  0.00           C
ATOM   2166  C   GLY A3774     213.732 293.589 217.977  1.00  0.00           C
ATOM   2167  O   GLY A3774     213.909 294.185 219.036  1.00  0.00           O
ATOM   2168  H   GLY A3774     213.536 293.394 215.158  1.00  0.00           H
ATOM   2169  HA2 GLY A3774     214.993 294.774 216.726  1.00  0.00           H
ATOM   2170  HA3 GLY A3774     215.704 293.249 217.247  1.00  0.00           H
ATOM   2171  N   ALA A3775     212.597 292.940 217.702  1.00  0.00           N
ATOM   2172  CA  ALA A3775     211.344 293.075 218.454  1.00  0.00           C
ATOM   2173  CB  ALA A3775     210.336 293.731 217.499  1.00  0.00           C
ATOM   2174  C   ALA A3775     210.797 291.755 219.042  1.00  0.00           C
ATOM   2175  O   ALA A3775     209.965 291.793 219.950  1.00  0.00           O
ATOM   2176  H   ALA A3775     212.540 292.466 216.808  1.00  0.00           H
ATOM   2177  HA  ALA A3775     211.493 293.750 219.299  1.00  0.00           H
ATOM   2178  HB1 ALA A3775     210.290 293.179 216.563  1.00  0.00           H
ATOM   2179  HB2 ALA A3775     210.635 294.758 217.287  1.00  0.00           H
ATOM   2180  HB3 ALA A3775     209.338 293.729 217.935  1.00  0.00           H
ATOM   2181  N   ALA A3776     211.308 290.597 218.602  1.00  0.00           N
ATOM   2182  CA  ALA A3776     210.745 289.269 218.892  1.00  0.00           C
ATOM   2183  CB  ALA A3776     211.524 288.243 218.057  1.00  0.00           C
ATOM   2184  C   ALA A3776     210.686 288.844 220.383  1.00  0.00           C
ATOM   2185  O   ALA A3776     209.967 287.905 220.711  1.00  0.00           O
ATOM   2186  H   ALA A3776     211.962 290.649 217.834  1.00  0.00           H
ATOM   2187  HA  ALA A3776     209.713 289.265 218.536  1.00  0.00           H
ATOM   2188  HB1 ALA A3776     211.078 287.255 218.182  1.00  0.00           H
ATOM   2189  HB2 ALA A3776     211.483 288.511 217.000  1.00  0.00           H
ATOM   2190  HB3 ALA A3776     212.563 288.207 218.384  1.00  0.00           H
ATOM   2191  N   GLU A3777     211.316 289.570 221.315  1.00  0.00           N
ATOM   2192  CA  GLU A3777     211.127 289.341 222.760  1.00  0.00           C
ATOM   2193  CB  GLU A3777     211.947 290.345 223.585  1.00  0.00           C
ATOM   2194  CG  GLU A3777     213.452 290.459 223.326  1.00  0.00           C
ATOM   2195  CD  GLU A3777     214.123 291.281 224.446  1.00  0.00           C
ATOM   2196  OE1 GLU A3777     213.477 292.239 224.943  1.00  0.00           O
ATOM   2197  OE2 GLU A3777     215.179 290.830 224.942  1.00  0.00           O
ATOM   2198  C   GLU A3777     209.667 289.538 223.219  1.00  0.00           C
ATOM   2199  O   GLU A3777     209.250 288.983 224.240  1.00  0.00           O
ATOM   2200  H   GLU A3777     211.852 290.370 221.020  1.00  0.00           H
ATOM   2201  HA  GLU A3777     211.435 288.326 223.017  1.00  0.00           H
ATOM   2202  HB2 GLU A3777     211.512 291.336 223.446  1.00  0.00           H
ATOM   2203  HB3 GLU A3777     211.822 290.058 224.629  1.00  0.00           H
ATOM   2204  HG2 GLU A3777     213.882 289.456 223.283  1.00  0.00           H
ATOM   2205  HG3 GLU A3777     213.616 290.943 222.360  1.00  0.00           H
ATOM   2206  N   MET A3778     208.982 290.519 222.616  1.00  0.00           N
ATOM   2207  CA  MET A3778     207.921 291.287 223.283  1.00  0.00           C
ATOM   2208  CB  MET A3778     207.581 292.521 222.430  1.00  0.00           C
ATOM   2209  CG  MET A3778     206.879 292.232 221.093  1.00  0.00           C
ATOM   2210  SD  MET A3778     205.077 292.048 221.186  1.00  0.00           S
ATOM   2211  CE  MET A3778     204.554 293.775 221.358  1.00  0.00           C
ATOM   2212  C   MET A3778     206.687 290.450 223.650  1.00  0.00           C
ATOM   2213  O   MET A3778     206.219 290.528 224.789  1.00  0.00           O
ATOM   2214  H   MET A3778     209.403 290.930 221.788  1.00  0.00           H
ATOM   2215  HA  MET A3778     208.331 291.665 224.217  1.00  0.00           H
ATOM   2216  HB2 MET A3778     206.966 293.202 223.018  1.00  0.00           H
ATOM   2217  HB3 MET A3778     208.520 293.031 222.216  1.00  0.00           H
ATOM   2218  HG2 MET A3778     207.302 291.328 220.654  1.00  0.00           H
ATOM   2219  HG3 MET A3778     207.091 293.049 220.404  1.00  0.00           H
ATOM   2220  HE1 MET A3778     203.466 293.812 221.426  1.00  0.00           H
ATOM   2221  HE2 MET A3778     204.985 294.207 222.260  1.00  0.00           H
ATOM   2222  HE3 MET A3778     204.876 294.342 220.485  1.00  0.00           H
ATOM   2223  N   VAL A3779     206.322 289.500 222.784  1.00  0.00           N
ATOM   2224  CA  VAL A3779     205.205 288.564 222.982  1.00  0.00           C
ATOM   2225  CB  VAL A3779     204.935 287.799 221.662  1.00  0.00           C
ATOM   2226  CG1 VAL A3779     206.094 286.915 221.184  1.00  0.00           C
ATOM   2227  CG2 VAL A3779     203.693 286.915 221.751  1.00  0.00           C
ATOM   2228  C   VAL A3779     205.461 287.633 224.172  1.00  0.00           C
ATOM   2229  O   VAL A3779     204.668 287.586 225.114  1.00  0.00           O
ATOM   2230  H   VAL A3779     206.795 289.482 221.892  1.00  0.00           H
ATOM   2231  HA  VAL A3779     204.312 289.145 223.211  1.00  0.00           H
ATOM   2232  HB  VAL A3779     204.753 288.543 220.885  1.00  0.00           H
ATOM   2233 HG11 VAL A3779     207.027 287.477 221.141  1.00  0.00           H
ATOM   2234 HG12 VAL A3779     206.210 286.045 221.827  1.00  0.00           H
ATOM   2235 HG13 VAL A3779     205.867 286.559 220.178  1.00  0.00           H
ATOM   2236 HG21 VAL A3779     202.822 287.549 221.887  1.00  0.00           H
ATOM   2237 HG22 VAL A3779     203.556 286.370 220.817  1.00  0.00           H
ATOM   2238 HG23 VAL A3779     203.766 286.199 222.569  1.00  0.00           H
ATOM   2239  N   LEU A3780     206.687 287.113 224.278  1.00  0.00           N
ATOM   2240  CA  LEU A3780     207.101 286.205 225.347  1.00  0.00           C
ATOM   2241  CB  LEU A3780     208.463 285.585 224.990  1.00  0.00           C
ATOM   2242  CG  LEU A3780     208.531 284.860 223.632  1.00  0.00           C
ATOM   2243  CD1 LEU A3780     209.950 284.346 223.428  1.00  0.00           C
ATOM   2244  CD2 LEU A3780     207.579 283.668 223.552  1.00  0.00           C
ATOM   2245  C   LEU A3780     207.168 286.906 226.710  1.00  0.00           C
ATOM   2246  O   LEU A3780     206.755 286.324 227.717  1.00  0.00           O
ATOM   2247  H   LEU A3780     207.347 287.317 223.540  1.00  0.00           H
ATOM   2248  HA  LEU A3780     206.362 285.407 225.431  1.00  0.00           H
ATOM   2249  HB2 LEU A3780     208.729 284.876 225.776  1.00  0.00           H
ATOM   2250  HB3 LEU A3780     209.210 286.380 224.985  1.00  0.00           H
ATOM   2251  HG  LEU A3780     208.303 285.557 222.827  1.00  0.00           H
ATOM   2252 HD11 LEU A3780     210.632 285.191 223.344  1.00  0.00           H
ATOM   2253 HD12 LEU A3780     210.238 283.695 224.249  1.00  0.00           H
ATOM   2254 HD13 LEU A3780     209.991 283.782 222.503  1.00  0.00           H
ATOM   2255 HD21 LEU A3780     207.686 283.180 222.581  1.00  0.00           H
ATOM   2256 HD22 LEU A3780     207.809 282.947 224.335  1.00  0.00           H
ATOM   2257 HD23 LEU A3780     206.547 284.000 223.644  1.00  0.00           H
ATOM   2258  N   GLN A3781     207.621 288.165 226.763  1.00  0.00           N
ATOM   2259  CA  GLN A3781     207.665 288.917 228.024  1.00  0.00           C
ATOM   2260  CB  GLN A3781     208.883 289.840 228.124  1.00  0.00           C
ATOM   2261  CG  GLN A3781     209.083 290.924 227.046  1.00  0.00           C
ATOM   2262  CD  GLN A3781     210.563 291.268 226.819  1.00  0.00           C
ATOM   2263  OE1 GLN A3781     211.463 290.665 227.390  1.00  0.00           O
ATOM   2264  NE2 GLN A3781     210.878 292.257 226.015  1.00  0.00           N
ATOM   2265  C   GLN A3781     206.352 289.590 228.434  1.00  0.00           C
ATOM   2266  O   GLN A3781     206.125 289.683 229.643  1.00  0.00           O
ATOM   2267  H   GLN A3781     207.968 288.590 225.907  1.00  0.00           H
ATOM   2268  HA  GLN A3781     207.842 288.182 228.807  1.00  0.00           H
ATOM   2269  HB2 GLN A3781     208.873 290.321 229.102  1.00  0.00           H
ATOM   2270  HB3 GLN A3781     209.732 289.167 228.123  1.00  0.00           H
ATOM   2271  HG2 GLN A3781     208.539 291.825 227.329  1.00  0.00           H
ATOM   2272  HG3 GLN A3781     208.675 290.574 226.105  1.00  0.00           H
ATOM   2273 HE21 GLN A3781     210.193 292.739 225.455  1.00  0.00           H
ATOM   2274 HE22 GLN A3781     211.875 292.319 225.757  1.00  0.00           H
ATOM   2275  N   MET A3782     205.389 289.802 227.531  1.00  0.00           N
ATOM   2276  CA  MET A3782     204.012 290.100 227.949  1.00  0.00           C
ATOM   2277  CB  MET A3782     203.259 290.876 226.859  1.00  0.00           C
ATOM   2278  CG  MET A3782     201.900 291.374 227.381  1.00  0.00           C
ATOM   2279  SD  MET A3782     201.988 292.635 228.695  1.00  0.00           S
ATOM   2280  CE  MET A3782     202.264 294.111 227.676  1.00  0.00           C
ATOM   2281  C   MET A3782     203.262 288.844 228.438  1.00  0.00           C
ATOM   2282  O   MET A3782     202.767 288.857 229.567  1.00  0.00           O
ATOM   2283  H   MET A3782     205.593 289.700 226.538  1.00  0.00           H
ATOM   2284  HA  MET A3782     204.071 290.768 228.809  1.00  0.00           H
ATOM   2285  HB2 MET A3782     203.855 291.734 226.544  1.00  0.00           H
ATOM   2286  HB3 MET A3782     203.111 290.237 225.992  1.00  0.00           H
ATOM   2287  HG2 MET A3782     201.329 290.522 227.752  1.00  0.00           H
ATOM   2288  HG3 MET A3782     201.338 291.790 226.547  1.00  0.00           H
ATOM   2289  HE1 MET A3782     202.402 294.981 228.316  1.00  0.00           H
ATOM   2290  HE2 MET A3782     203.146 293.974 227.050  1.00  0.00           H
ATOM   2291  HE3 MET A3782     201.396 294.275 227.038  1.00  0.00           H
ATOM   2292  N   ILE A3783     203.454 287.683 227.791  1.00  0.00           N
ATOM   2293  CA  ILE A3783     202.986 286.381 228.318  1.00  0.00           C
ATOM   2294  CB  ILE A3783     203.077 285.269 227.238  1.00  0.00           C
ATOM   2295  CG1 ILE A3783     202.154 285.527 226.024  1.00  0.00           C
ATOM   2296  CG2 ILE A3783     202.772 283.867 227.802  1.00  0.00           C
ATOM   2297  CD1 ILE A3783     200.644 285.578 226.304  1.00  0.00           C
ATOM   2298  C   ILE A3783     203.707 285.983 229.622  1.00  0.00           C
ATOM   2299  O   ILE A3783     203.129 285.298 230.464  1.00  0.00           O
ATOM   2300  H   ILE A3783     203.898 287.701 226.874  1.00  0.00           H
ATOM   2301  HA  ILE A3783     201.937 286.492 228.586  1.00  0.00           H
ATOM   2302  HB  ILE A3783     204.103 285.252 226.866  1.00  0.00           H
ATOM   2303 HG12 ILE A3783     202.334 284.751 225.278  1.00  0.00           H
ATOM   2304 HG13 ILE A3783     202.442 286.467 225.568  1.00  0.00           H
ATOM   2305 HG21 ILE A3783     203.579 283.537 228.453  1.00  0.00           H
ATOM   2306 HG22 ILE A3783     201.834 283.877 228.360  1.00  0.00           H
ATOM   2307 HG23 ILE A3783     202.682 283.146 226.988  1.00  0.00           H
ATOM   2308 HD11 ILE A3783     200.114 285.750 225.367  1.00  0.00           H
ATOM   2309 HD12 ILE A3783     200.407 286.393 226.987  1.00  0.00           H
ATOM   2310 HD13 ILE A3783     200.300 284.633 226.725  1.00  0.00           H
ATOM   2311  N   SER A3784     204.884 286.535 229.932  1.00  0.00           N
ATOM   2312  CA  SER A3784     205.504 286.337 231.254  1.00  0.00           C
ATOM   2313  CB  SER A3784     206.970 286.789 231.255  1.00  0.00           C
ATOM   2314  OG  SER A3784     207.122 288.161 231.564  1.00  0.00           O
ATOM   2315  C   SER A3784     204.719 286.987 232.412  1.00  0.00           C
ATOM   2316  O   SER A3784     204.825 286.508 233.548  1.00  0.00           O
ATOM   2317  H   SER A3784     205.387 287.026 229.203  1.00  0.00           H
ATOM   2318  HA  SER A3784     205.510 285.264 231.443  1.00  0.00           H
ATOM   2319  HB2 SER A3784     207.498 286.218 232.021  1.00  0.00           H
ATOM   2320  HB3 SER A3784     207.432 286.562 230.294  1.00  0.00           H
ATOM   2321  HG  SER A3784     206.729 288.710 230.854  1.00  0.00           H
ATOM   2322  N   ALA A3785     203.887 288.004 232.136  1.00  0.00           N
ATOM   2323  CA  ALA A3785     203.186 288.814 233.137  1.00  0.00           C
ATOM   2324  CB  ALA A3785     203.089 290.249 232.603  1.00  0.00           C
ATOM   2325  C   ALA A3785     201.795 288.284 233.549  1.00  0.00           C
ATOM   2326  O   ALA A3785     201.383 288.494 234.697  1.00  0.00           O
ATOM   2327  H   ALA A3785     203.795 288.291 231.166  1.00  0.00           H
ATOM   2328  HA  ALA A3785     203.799 288.838 234.040  1.00  0.00           H
ATOM   2329  HB1 ALA A3785     204.079 290.609 232.316  1.00  0.00           H
ATOM   2330  HB2 ALA A3785     202.680 290.900 233.374  1.00  0.00           H
ATOM   2331  HB3 ALA A3785     202.432 290.281 231.732  1.00  0.00           H
ATOM   2332  N   CYS A3786     201.075 287.569 232.676  1.00  0.00           N
ATOM   2333  CA  CYS A3786     199.993 286.664 233.096  1.00  0.00           C
ATOM   2334  CB  CYS A3786     199.105 286.313 231.895  1.00  0.00           C
ATOM   2335  SG  CYS A3786     200.067 285.513 230.582  1.00  0.00           S
ATOM   2336  C   CYS A3786     200.589 285.419 233.780  1.00  0.00           C
ATOM   2337  O   CYS A3786     201.771 285.131 233.606  1.00  0.00           O
ATOM   2338  H   CYS A3786     201.469 287.407 231.757  1.00  0.00           H
ATOM   2339  HA  CYS A3786     199.355 287.169 233.816  1.00  0.00           H
ATOM   2340  HB2 CYS A3786     198.663 287.228 231.496  1.00  0.00           H
ATOM   2341  HB3 CYS A3786     198.288 285.655 232.203  1.00  0.00           H
ATOM   2342  HG  CYS A3786     200.245 284.312 231.155  1.00  0.00           H
ATOM   2343  N   LYS A3787     199.868 284.785 234.713  1.00  0.00           N
ATOM   2344  CA  LYS A3787     200.320 283.563 235.420  1.00  0.00           C
ATOM   2345  CB  LYS A3787     201.396 283.946 236.472  1.00  0.00           C
ATOM   2346  CG  LYS A3787     202.362 282.826 236.920  1.00  0.00           C
ATOM   2347  CD  LYS A3787     203.163 282.085 235.828  1.00  0.00           C
ATOM   2348  CE  LYS A3787     204.381 282.811 235.230  1.00  0.00           C
ATOM   2349  NZ  LYS A3787     204.013 283.949 234.360  1.00  0.00           N
ATOM   2350  C   LYS A3787     199.184 282.726 236.046  1.00  0.00           C
ATOM   2351  O   LYS A3787     199.455 281.656 236.576  1.00  0.00           O
ATOM   2352  H   LYS A3787     198.945 285.158 234.922  1.00  0.00           H
ATOM   2353  HA  LYS A3787     200.761 282.913 234.664  1.00  0.00           H
ATOM   2354  HB2 LYS A3787     202.007 284.766 236.099  1.00  0.00           H
ATOM   2355  HB3 LYS A3787     200.885 284.326 237.358  1.00  0.00           H
ATOM   2356  HG2 LYS A3787     203.071 283.250 237.633  1.00  0.00           H
ATOM   2357  HG3 LYS A3787     201.786 282.080 237.469  1.00  0.00           H
ATOM   2358  HD2 LYS A3787     203.542 281.168 236.286  1.00  0.00           H
ATOM   2359  HD3 LYS A3787     202.494 281.766 235.033  1.00  0.00           H
ATOM   2360  HE2 LYS A3787     205.029 283.147 236.042  1.00  0.00           H
ATOM   2361  HE3 LYS A3787     204.946 282.087 234.635  1.00  0.00           H
ATOM   2362  HZ1 LYS A3787     203.465 284.654 234.834  1.00  0.00           H
ATOM   2363  HZ2 LYS A3787     203.399 283.676 233.598  1.00  0.00           H
ATOM   2364  HZ3 LYS A3787     204.808 284.436 233.963  1.00  0.00           H
ATOM   2365  N   GLY A3788     197.942 283.215 236.045  1.00  0.00           N
ATOM   2366  CA  GLY A3788     196.786 282.522 236.630  1.00  0.00           C
ATOM   2367  C   GLY A3788     195.455 283.249 236.413  1.00  0.00           C
ATOM   2368  O   GLY A3788     194.699 283.428 237.366  1.00  0.00           O
ATOM   2369  H   GLY A3788     197.804 284.176 235.751  1.00  0.00           H
ATOM   2370  HA2 GLY A3788     196.703 281.532 236.178  1.00  0.00           H
ATOM   2371  HA3 GLY A3788     196.941 282.396 237.702  1.00  0.00           H
ATOM   2372  N   GLU A3789     195.273 283.870 235.243  1.00  0.00           N
ATOM   2373  CA  GLU A3789     194.073 284.644 234.889  1.00  0.00           C
ATOM   2374  CB  GLU A3789     194.144 286.128 235.344  1.00  0.00           C
ATOM   2375  CG  GLU A3789     195.371 286.605 236.142  1.00  0.00           C
ATOM   2376  CD  GLU A3789     196.664 286.612 235.313  1.00  0.00           C
ATOM   2377  OE1 GLU A3789     196.890 287.646 234.649  1.00  0.00           O
ATOM   2378  OE2 GLU A3789     197.661 286.033 235.810  1.00  0.00           O
ATOM   2379  C   GLU A3789     193.811 284.571 233.377  1.00  0.00           C
ATOM   2380  O   GLU A3789     194.700 284.903 232.597  1.00  0.00           O
ATOM   2381  H   GLU A3789     195.927 283.689 234.495  1.00  0.00           H
ATOM   2382  HA  GLU A3789     193.218 284.186 235.390  1.00  0.00           H
ATOM   2383  HB2 GLU A3789     194.042 286.780 234.476  1.00  0.00           H
ATOM   2384  HB3 GLU A3789     193.266 286.312 235.965  1.00  0.00           H
ATOM   2385  HG2 GLU A3789     195.494 285.995 237.038  1.00  0.00           H
ATOM   2386  HG3 GLU A3789     195.174 287.623 236.489  1.00  0.00           H
ATOM   2387  N   THR A3790     192.562 284.317 232.973  1.00  0.00           N
ATOM   2388  CA  THR A3790     192.107 284.290 231.566  1.00  0.00           C
ATOM   2389  CB  THR A3790     190.902 283.340 231.400  1.00  0.00           C
ATOM   2390  OG1 THR A3790     189.832 283.742 232.225  1.00  0.00           O
ATOM   2391  CG2 THR A3790     191.216 281.905 231.825  1.00  0.00           C
ATOM   2392  C   THR A3790     191.833 285.695 230.991  1.00  0.00           C
ATOM   2393  O   THR A3790     190.842 285.949 230.313  1.00  0.00           O
ATOM   2394  H   THR A3790     191.854 284.073 233.650  1.00  0.00           H
ATOM   2395  HA  THR A3790     192.913 283.875 230.969  1.00  0.00           H
ATOM   2396  HB  THR A3790     190.588 283.338 230.355  1.00  0.00           H
ATOM   2397  HG1 THR A3790     189.066 283.288 231.846  1.00  0.00           H
ATOM   2398 HG21 THR A3790     190.401 281.251 231.509  1.00  0.00           H
ATOM   2399 HG22 THR A3790     192.129 281.562 231.347  1.00  0.00           H
ATOM   2400 HG23 THR A3790     191.332 281.838 232.906  1.00  0.00           H
ATOM   2401  N   GLY A3791     192.637 286.688 231.387  1.00  0.00           N
ATOM   2402  CA  GLY A3791     192.443 288.086 230.986  1.00  0.00           C
ATOM   2403  C   GLY A3791     192.862 288.339 229.537  1.00  0.00           C
ATOM   2404  O   GLY A3791     193.981 287.999 229.171  1.00  0.00           O
ATOM   2405  H   GLY A3791     193.493 286.424 231.860  1.00  0.00           H
ATOM   2406  HA2 GLY A3791     193.032 288.734 231.633  1.00  0.00           H
ATOM   2407  HA3 GLY A3791     191.390 288.346 231.103  1.00  0.00           H
ATOM   2408  N   ALA A3792     192.110 289.171 228.808  1.00  0.00           N
ATOM   2409  CA  ALA A3792     192.314 289.449 227.375  1.00  0.00           C
ATOM   2410  CB  ALA A3792     191.157 290.337 226.902  1.00  0.00           C
ATOM   2411  C   ALA A3792     193.672 290.075 226.969  1.00  0.00           C
ATOM   2412  O   ALA A3792     193.993 290.103 225.786  1.00  0.00           O
ATOM   2413  H   ALA A3792     191.199 289.399 229.172  1.00  0.00           H
ATOM   2414  HA  ALA A3792     192.240 288.500 226.839  1.00  0.00           H
ATOM   2415  HB1 ALA A3792     190.202 289.849 227.104  1.00  0.00           H
ATOM   2416  HB2 ALA A3792     191.236 290.494 225.824  1.00  0.00           H
ATOM   2417  HB3 ALA A3792     191.191 291.304 227.403  1.00  0.00           H
ATOM   2418  N   MET A3793     194.515 290.504 227.918  1.00  0.00           N
ATOM   2419  CA  MET A3793     195.922 290.834 227.624  1.00  0.00           C
ATOM   2420  CB  MET A3793     196.603 291.492 228.834  1.00  0.00           C
ATOM   2421  CG  MET A3793     195.814 292.681 229.394  1.00  0.00           C
ATOM   2422  SD  MET A3793     196.787 293.812 230.419  1.00  0.00           S
ATOM   2423  CE  MET A3793     197.643 294.750 229.115  1.00  0.00           C
ATOM   2424  C   MET A3793     196.735 289.603 227.189  1.00  0.00           C
ATOM   2425  O   MET A3793     197.718 289.749 226.469  1.00  0.00           O
ATOM   2426  H   MET A3793     194.246 290.359 228.877  1.00  0.00           H
ATOM   2427  HA  MET A3793     195.948 291.542 226.793  1.00  0.00           H
ATOM   2428  HB2 MET A3793     197.589 291.835 228.519  1.00  0.00           H
ATOM   2429  HB3 MET A3793     196.740 290.756 229.628  1.00  0.00           H
ATOM   2430  HG2 MET A3793     195.394 293.253 228.570  1.00  0.00           H
ATOM   2431  HG3 MET A3793     194.987 292.298 229.992  1.00  0.00           H
ATOM   2432  HE1 MET A3793     196.910 295.250 228.482  1.00  0.00           H
ATOM   2433  HE2 MET A3793     198.252 294.084 228.504  1.00  0.00           H
ATOM   2434  HE3 MET A3793     198.282 295.509 229.567  1.00  0.00           H
ATOM   2435  N   VAL A3794     196.297 288.401 227.586  1.00  0.00           N
ATOM   2436  CA  VAL A3794     196.740 287.116 227.031  1.00  0.00           C
ATOM   2437  CB  VAL A3794     196.181 285.928 227.841  1.00  0.00           C
ATOM   2438  CG1 VAL A3794     196.601 284.594 227.223  1.00  0.00           C
ATOM   2439  CG2 VAL A3794     196.673 285.967 229.289  1.00  0.00           C
ATOM   2440  C   VAL A3794     196.314 287.005 225.571  1.00  0.00           C
ATOM   2441  O   VAL A3794     197.174 287.088 224.710  1.00  0.00           O
ATOM   2442  H   VAL A3794     195.476 288.373 228.178  1.00  0.00           H
ATOM   2443  HA  VAL A3794     197.829 287.070 227.056  1.00  0.00           H
ATOM   2444  HB  VAL A3794     195.092 285.972 227.849  1.00  0.00           H
ATOM   2445 HG11 VAL A3794     197.680 284.563 227.068  1.00  0.00           H
ATOM   2446 HG12 VAL A3794     196.306 283.767 227.863  1.00  0.00           H
ATOM   2447 HG13 VAL A3794     196.093 284.458 226.271  1.00  0.00           H
ATOM   2448 HG21 VAL A3794     196.259 285.127 229.847  1.00  0.00           H
ATOM   2449 HG22 VAL A3794     197.755 285.904 229.285  1.00  0.00           H
ATOM   2450 HG23 VAL A3794     196.361 286.888 229.777  1.00  0.00           H
ATOM   2451  N   SER A3795     195.005 287.079 225.311  1.00  0.00           N
ATOM   2452  CA  SER A3795     194.389 286.944 223.982  1.00  0.00           C
ATOM   2453  CB  SER A3795     192.894 287.223 224.129  1.00  0.00           C
ATOM   2454  OG  SER A3795     192.252 287.145 222.889  1.00  0.00           O
ATOM   2455  C   SER A3795     194.983 287.875 222.918  1.00  0.00           C
ATOM   2456  O   SER A3795     195.650 287.410 222.003  1.00  0.00           O
ATOM   2457  H   SER A3795     194.379 287.055 226.097  1.00  0.00           H
ATOM   2458  HA  SER A3795     194.509 285.917 223.626  1.00  0.00           H
ATOM   2459  HB2 SER A3795     192.746 288.226 224.526  1.00  0.00           H
ATOM   2460  HB3 SER A3795     192.451 286.503 224.819  1.00  0.00           H
ATOM   2461  HG  SER A3795     191.889 286.238 222.828  1.00  0.00           H
ATOM   2462  N   SER A3796     195.020 289.184 223.188  1.00  0.00           N
ATOM   2463  CA  SER A3796     195.629 290.189 222.298  1.00  0.00           C
ATOM   2464  CB  SER A3796     195.367 291.565 222.919  1.00  0.00           C
ATOM   2465  OG  SER A3796     195.961 292.614 222.196  1.00  0.00           O
ATOM   2466  C   SER A3796     197.130 289.947 222.044  1.00  0.00           C
ATOM   2467  O   SER A3796     197.605 290.075 220.916  1.00  0.00           O
ATOM   2468  H   SER A3796     194.517 289.510 224.004  1.00  0.00           H
ATOM   2469  HA  SER A3796     195.128 290.159 221.330  1.00  0.00           H
ATOM   2470  HB2 SER A3796     194.291 291.736 222.968  1.00  0.00           H
ATOM   2471  HB3 SER A3796     195.767 291.579 223.934  1.00  0.00           H
ATOM   2472  HG  SER A3796     195.498 292.684 221.316  1.00  0.00           H
ATOM   2473  N   THR A3797     197.841 289.367 223.018  1.00  0.00           N
ATOM   2474  CA  THR A3797     199.243 288.946 222.862  1.00  0.00           C
ATOM   2475  CB  THR A3797     199.944 288.895 224.227  1.00  0.00           C
ATOM   2476  OG1 THR A3797     199.840 290.136 224.893  1.00  0.00           O
ATOM   2477  CG2 THR A3797     201.435 288.607 224.128  1.00  0.00           C
ATOM   2478  C   THR A3797     199.406 287.603 222.130  1.00  0.00           C
ATOM   2479  O   THR A3797     200.346 287.463 221.357  1.00  0.00           O
ATOM   2480  H   THR A3797     197.347 289.072 223.848  1.00  0.00           H
ATOM   2481  HA  THR A3797     199.758 289.694 222.260  1.00  0.00           H
ATOM   2482  HB  THR A3797     199.485 288.127 224.848  1.00  0.00           H
ATOM   2483  HG1 THR A3797     199.003 290.080 225.394  1.00  0.00           H
ATOM   2484 HG21 THR A3797     201.876 288.658 225.119  1.00  0.00           H
ATOM   2485 HG22 THR A3797     201.914 289.330 223.467  1.00  0.00           H
ATOM   2486 HG23 THR A3797     201.583 287.600 223.743  1.00  0.00           H
ATOM   2487  N   LEU A3798     198.518 286.622 222.325  1.00  0.00           N
ATOM   2488  CA  LEU A3798     198.527 285.341 221.601  1.00  0.00           C
ATOM   2489  CB  LEU A3798     197.550 284.349 222.254  1.00  0.00           C
ATOM   2490  CG  LEU A3798     197.925 283.823 223.646  1.00  0.00           C
ATOM   2491  CD1 LEU A3798     196.807 282.903 224.130  1.00  0.00           C
ATOM   2492  CD2 LEU A3798     199.226 283.017 223.643  1.00  0.00           C
ATOM   2493  C   LEU A3798     198.142 285.521 220.130  1.00  0.00           C
ATOM   2494  O   LEU A3798     198.899 285.101 219.261  1.00  0.00           O
ATOM   2495  H   LEU A3798     197.730 286.807 222.937  1.00  0.00           H
ATOM   2496  HA  LEU A3798     199.532 284.920 221.614  1.00  0.00           H
ATOM   2497  HB2 LEU A3798     196.574 284.830 222.320  1.00  0.00           H
ATOM   2498  HB3 LEU A3798     197.447 283.489 221.590  1.00  0.00           H
ATOM   2499  HG  LEU A3798     198.028 284.649 224.346  1.00  0.00           H
ATOM   2500 HD21 LEU A3798     199.403 282.596 224.631  1.00  0.00           H
ATOM   2501 HD22 LEU A3798     200.063 283.660 223.376  1.00  0.00           H
ATOM   2502 HD23 LEU A3798     199.146 282.208 222.915  1.00  0.00           H
ATOM   2503 HD11 LEU A3798     197.032 282.498 225.114  1.00  0.00           H
ATOM   2504 HD12 LEU A3798     195.864 283.451 224.165  1.00  0.00           H
ATOM   2505 HD13 LEU A3798     196.675 282.089 223.422  1.00  0.00           H
ATOM   2506  N   LYS A3799     197.134 286.357 219.855  1.00  0.00           N
ATOM   2507  CA  LYS A3799     196.751 286.834 218.518  1.00  0.00           C
ATOM   2508  CB  LYS A3799     195.528 287.762 218.649  1.00  0.00           C
ATOM   2509  CG  LYS A3799     194.257 287.015 219.103  1.00  0.00           C
ATOM   2510  CD  LYS A3799     193.175 287.962 219.647  1.00  0.00           C
ATOM   2511  CE  LYS A3799     192.598 288.884 218.571  1.00  0.00           C
ATOM   2512  NZ  LYS A3799     191.650 289.859 219.155  1.00  0.00           N
ATOM   2513  C   LYS A3799     197.914 287.550 217.826  1.00  0.00           C
ATOM   2514  O   LYS A3799     198.261 287.187 216.703  1.00  0.00           O
ATOM   2515  H   LYS A3799     196.569 286.662 220.644  1.00  0.00           H
ATOM   2516  HA  LYS A3799     196.487 285.980 217.892  1.00  0.00           H
ATOM   2517  HB2 LYS A3799     195.763 288.551 219.367  1.00  0.00           H
ATOM   2518  HB3 LYS A3799     195.332 288.232 217.684  1.00  0.00           H
ATOM   2519  HG2 LYS A3799     193.856 286.444 218.264  1.00  0.00           H
ATOM   2520  HG3 LYS A3799     194.502 286.308 219.895  1.00  0.00           H
ATOM   2521  HD2 LYS A3799     192.367 287.357 220.063  1.00  0.00           H
ATOM   2522  HD3 LYS A3799     193.595 288.559 220.456  1.00  0.00           H
ATOM   2523  HE2 LYS A3799     192.082 288.262 217.835  1.00  0.00           H
ATOM   2524  HE3 LYS A3799     193.410 289.420 218.072  1.00  0.00           H
ATOM   2525  HZ1 LYS A3799     191.070 290.277 218.449  1.00  0.00           H
ATOM   2526  HZ2 LYS A3799     191.026 289.411 219.836  1.00  0.00           H
ATOM   2527  HZ3 LYS A3799     192.141 290.648 219.581  1.00  0.00           H
ATOM   2528  N   LEU A3800     198.649 288.399 218.551  1.00  0.00           N
ATOM   2529  CA  LEU A3800     199.900 288.998 218.070  1.00  0.00           C
ATOM   2530  CB  LEU A3800     200.280 290.158 219.007  1.00  0.00           C
ATOM   2531  CG  LEU A3800     201.546 290.937 218.600  1.00  0.00           C
ATOM   2532  CD1 LEU A3800     201.418 291.589 217.222  1.00  0.00           C
ATOM   2533  CD2 LEU A3800     201.798 292.044 219.624  1.00  0.00           C
ATOM   2534  C   LEU A3800     201.046 287.975 217.898  1.00  0.00           C
ATOM   2535  O   LEU A3800     201.878 288.145 217.017  1.00  0.00           O
ATOM   2536  H   LEU A3800     198.299 288.681 219.458  1.00  0.00           H
ATOM   2537  HA  LEU A3800     199.699 289.422 217.087  1.00  0.00           H
ATOM   2538  HB2 LEU A3800     199.442 290.856 219.047  1.00  0.00           H
ATOM   2539  HB3 LEU A3800     200.434 289.757 220.007  1.00  0.00           H
ATOM   2540  HG  LEU A3800     202.410 290.273 218.605  1.00  0.00           H
ATOM   2541 HD11 LEU A3800     202.282 292.222 217.024  1.00  0.00           H
ATOM   2542 HD12 LEU A3800     201.387 290.820 216.449  1.00  0.00           H
ATOM   2543 HD13 LEU A3800     200.505 292.180 217.171  1.00  0.00           H
ATOM   2544 HD21 LEU A3800     201.937 291.603 220.611  1.00  0.00           H
ATOM   2545 HD22 LEU A3800     202.698 292.590 219.347  1.00  0.00           H
ATOM   2546 HD23 LEU A3800     200.948 292.723 219.650  1.00  0.00           H
ATOM   2547  N   GLY A3801     201.055 286.872 218.647  1.00  0.00           N
ATOM   2548  CA  GLY A3801     201.983 285.751 218.466  1.00  0.00           C
ATOM   2549  C   GLY A3801     201.729 284.949 217.186  1.00  0.00           C
ATOM   2550  O   GLY A3801     202.651 284.793 216.388  1.00  0.00           O
ATOM   2551  H   GLY A3801     200.349 286.782 219.367  1.00  0.00           H
ATOM   2552  HA2 GLY A3801     203.006 286.127 218.437  1.00  0.00           H
ATOM   2553  HA3 GLY A3801     201.879 285.074 219.313  1.00  0.00           H
ATOM   2554  N   ILE A3802     200.462 284.635 216.885  1.00  0.00           N
ATOM   2555  CA  ILE A3802     200.045 284.084 215.580  1.00  0.00           C
ATOM   2556  CB  ILE A3802     198.510 283.868 215.521  1.00  0.00           C
ATOM   2557  CG1 ILE A3802     197.946 282.988 216.658  1.00  0.00           C
ATOM   2558  CG2 ILE A3802     198.078 283.292 214.158  1.00  0.00           C
ATOM   2559  CD1 ILE A3802     198.595 281.611 216.786  1.00  0.00           C
ATOM   2560  C   ILE A3802     200.491 285.017 214.449  1.00  0.00           C
ATOM   2561  O   ILE A3802     201.291 284.621 213.608  1.00  0.00           O
ATOM   2562  H   ILE A3802     199.749 284.827 217.582  1.00  0.00           H
ATOM   2563  HA  ILE A3802     200.542 283.125 215.424  1.00  0.00           H
ATOM   2564  HB  ILE A3802     198.027 284.840 215.615  1.00  0.00           H
ATOM   2565 HG12 ILE A3802     198.056 283.503 217.606  1.00  0.00           H
ATOM   2566 HG13 ILE A3802     196.875 282.851 216.499  1.00  0.00           H
ATOM   2567 HG21 ILE A3802     198.311 283.989 213.352  1.00  0.00           H
ATOM   2568 HG22 ILE A3802     198.581 282.347 213.960  1.00  0.00           H
ATOM   2569 HG23 ILE A3802     197.000 283.125 214.148  1.00  0.00           H
ATOM   2570 HD11 ILE A3802     198.078 281.049 217.561  1.00  0.00           H
ATOM   2571 HD12 ILE A3802     199.646 281.709 217.055  1.00  0.00           H
ATOM   2572 HD13 ILE A3802     198.507 281.079 215.845  1.00  0.00           H
ATOM   2573  N   SER A3803     200.239 286.313 214.635  1.00  0.00           N
ATOM   2574  CA  SER A3803     200.543 287.404 213.697  1.00  0.00           C
ATOM   2575  CB  SER A3803     199.874 288.683 214.203  1.00  0.00           C
ATOM   2576  OG  SER A3803     198.487 288.491 214.405  1.00  0.00           O
ATOM   2577  C   SER A3803     202.034 287.702 213.462  1.00  0.00           C
ATOM   2578  O   SER A3803     202.361 288.691 212.811  1.00  0.00           O
ATOM   2579  H   SER A3803     199.667 286.546 215.435  1.00  0.00           H
ATOM   2580  HA  SER A3803     200.111 287.152 212.728  1.00  0.00           H
ATOM   2581  HB2 SER A3803     200.343 288.988 215.135  1.00  0.00           H
ATOM   2582  HB3 SER A3803     200.026 289.482 213.482  1.00  0.00           H
ATOM   2583  HG  SER A3803     198.359 287.930 215.190  1.00  0.00           H
ATOM   2584  N   ILE A3804     202.945 286.948 214.079  1.00  0.00           N
ATOM   2585  CA  ILE A3804     204.400 287.109 213.935  1.00  0.00           C
ATOM   2586  CB  ILE A3804     204.965 287.765 215.222  1.00  0.00           C
ATOM   2587  CG1 ILE A3804     204.440 289.208 215.429  1.00  0.00           C
ATOM   2588  CG2 ILE A3804     206.504 287.772 215.280  1.00  0.00           C
ATOM   2589  CD1 ILE A3804     204.912 290.252 214.415  1.00  0.00           C
ATOM   2590  C   ILE A3804     205.085 285.783 213.571  1.00  0.00           C
ATOM   2591  O   ILE A3804     206.171 285.803 212.990  1.00  0.00           O
ATOM   2592  H   ILE A3804     202.597 286.187 214.648  1.00  0.00           H
ATOM   2593  HA  ILE A3804     204.602 287.771 213.093  1.00  0.00           H
ATOM   2594  HB  ILE A3804     204.617 287.172 216.070  1.00  0.00           H
ATOM   2595 HG12 ILE A3804     203.355 289.211 215.400  1.00  0.00           H
ATOM   2596 HG13 ILE A3804     204.732 289.543 216.425  1.00  0.00           H
ATOM   2597 HD11 ILE A3804     204.441 291.204 214.653  1.00  0.00           H
ATOM   2598 HD12 ILE A3804     205.989 290.367 214.479  1.00  0.00           H
ATOM   2599 HD13 ILE A3804     204.634 289.967 213.401  1.00  0.00           H
ATOM   2600 HG21 ILE A3804     206.873 286.757 215.412  1.00  0.00           H
ATOM   2601 HG22 ILE A3804     206.906 288.166 214.347  1.00  0.00           H
ATOM   2602 HG23 ILE A3804     206.847 288.375 216.119  1.00  0.00           H
ATOM   2603  N   LEU A3805     204.463 284.637 213.877  1.00  0.00           N
ATOM   2604  CA  LEU A3805     204.986 283.311 213.539  1.00  0.00           C
ATOM   2605  CB  LEU A3805     204.867 282.364 214.751  1.00  0.00           C
ATOM   2606  CG  LEU A3805     205.963 282.523 215.820  1.00  0.00           C
ATOM   2607  CD1 LEU A3805     205.848 283.799 216.648  1.00  0.00           C
ATOM   2608  CD2 LEU A3805     205.942 281.360 216.811  1.00  0.00           C
ATOM   2609  C   LEU A3805     204.320 282.689 212.298  1.00  0.00           C
ATOM   2610  O   LEU A3805     205.017 282.026 211.540  1.00  0.00           O
ATOM   2611  H   LEU A3805     203.575 284.684 214.362  1.00  0.00           H
ATOM   2612  HA  LEU A3805     206.045 283.393 213.300  1.00  0.00           H
ATOM   2613  HB2 LEU A3805     203.880 282.457 215.208  1.00  0.00           H
ATOM   2614  HB3 LEU A3805     204.967 281.352 214.365  1.00  0.00           H
ATOM   2615  HG  LEU A3805     206.930 282.506 215.324  1.00  0.00           H
ATOM   2616 HD21 LEU A3805     206.713 281.492 217.568  1.00  0.00           H
ATOM   2617 HD22 LEU A3805     206.160 280.441 216.272  1.00  0.00           H
ATOM   2618 HD23 LEU A3805     204.966 281.282 217.289  1.00  0.00           H
ATOM   2619 HD11 LEU A3805     206.004 284.667 216.016  1.00  0.00           H
ATOM   2620 HD12 LEU A3805     204.861 283.852 217.100  1.00  0.00           H
ATOM   2621 HD13 LEU A3805     206.604 283.787 217.425  1.00  0.00           H
ATOM   2622  N   ASN A3806     203.020 282.905 212.064  1.00  0.00           N
ATOM   2623  CA  ASN A3806     202.161 281.935 211.365  1.00  0.00           C
ATOM   2624  CB  ASN A3806     200.705 282.402 211.472  1.00  0.00           C
ATOM   2625  CG  ASN A3806     199.765 281.464 210.742  1.00  0.00           C
ATOM   2626  OD1 ASN A3806     199.440 280.380 211.222  1.00  0.00           O
ATOM   2627  ND2 ASN A3806     199.362 281.840 209.553  1.00  0.00           N
ATOM   2628  C   ASN A3806     202.553 281.550 209.923  1.00  0.00           C
ATOM   2629  O   ASN A3806     202.479 280.366 209.609  1.00  0.00           O
ATOM   2630  H   ASN A3806     202.537 283.568 212.659  1.00  0.00           H
ATOM   2631  HA  ASN A3806     202.223 281.002 211.917  1.00  0.00           H
ATOM   2632  HB2 ASN A3806     200.608 283.407 211.062  1.00  0.00           H
ATOM   2633  HB3 ASN A3806     200.412 282.424 212.517  1.00  0.00           H
ATOM   2634 HD21 ASN A3806     199.758 282.701 209.151  1.00  0.00           H
ATOM   2635 HD22 ASN A3806     198.881 281.174 208.981  1.00  0.00           H
ATOM   2636  N   GLY A3807     203.160 282.446 209.140  1.00  0.00           N
ATOM   2637  CA  GLY A3807     203.849 282.104 207.883  1.00  0.00           C
ATOM   2638  C   GLY A3807     205.183 281.344 208.055  1.00  0.00           C
ATOM   2639  O   GLY A3807     206.199 281.786 207.516  1.00  0.00           O
ATOM   2640  H   GLY A3807     202.993 283.422 209.346  1.00  0.00           H
ATOM   2641  HA2 GLY A3807     203.186 281.478 207.284  1.00  0.00           H
ATOM   2642  HA3 GLY A3807     204.040 283.018 207.323  1.00  0.00           H
ATOM   2643  N   GLY A3808     205.251 280.377 208.978  1.00  0.00           N
ATOM   2644  CA  GLY A3808     206.438 279.614 209.392  1.00  0.00           C
ATOM   2645  C   GLY A3808     207.471 280.409 210.202  1.00  0.00           C
ATOM   2646  O   GLY A3808     207.805 280.061 211.336  1.00  0.00           O
ATOM   2647  H   GLY A3808     204.371 280.088 209.397  1.00  0.00           H
ATOM   2648  HA2 GLY A3808     206.926 279.213 208.504  1.00  0.00           H
ATOM   2649  HA3 GLY A3808     206.113 278.773 210.002  1.00  0.00           H
ATOM   2650  N   ASN A3809     208.053 281.446 209.589  1.00  0.00           N
ATOM   2651  CA  ASN A3809     208.940 282.434 210.216  1.00  0.00           C
ATOM   2652  CB  ASN A3809     208.091 283.523 210.903  1.00  0.00           C
ATOM   2653  CG  ASN A3809     207.294 284.341 209.905  1.00  0.00           C
ATOM   2654  OD1 ASN A3809     207.841 285.180 209.209  1.00  0.00           O
ATOM   2655  ND2 ASN A3809     206.021 284.075 209.739  1.00  0.00           N
ATOM   2656  C   ASN A3809     210.039 281.825 211.120  1.00  0.00           C
ATOM   2657  O   ASN A3809     210.265 282.280 212.242  1.00  0.00           O
ATOM   2658  H   ASN A3809     207.662 281.674 208.678  1.00  0.00           H
ATOM   2659  HA  ASN A3809     209.476 282.927 209.404  1.00  0.00           H
ATOM   2660  HB2 ASN A3809     207.426 283.061 211.628  1.00  0.00           H
ATOM   2661  HB3 ASN A3809     208.740 284.218 211.431  1.00  0.00           H
ATOM   2662 HD21 ASN A3809     205.636 283.266 210.222  1.00  0.00           H
ATOM   2663 HD22 ASN A3809     205.609 284.409 208.884  1.00  0.00           H
ATOM   2664  N   ALA A3810     210.855 280.907 210.583  1.00  0.00           N
ATOM   2665  CA  ALA A3810     211.997 280.315 211.302  1.00  0.00           C
ATOM   2666  CB  ALA A3810     212.671 279.300 210.372  1.00  0.00           C
ATOM   2667  C   ALA A3810     213.021 281.355 211.834  1.00  0.00           C
ATOM   2668  O   ALA A3810     213.568 281.187 212.925  1.00  0.00           O
ATOM   2669  H   ALA A3810     210.591 280.506 209.696  1.00  0.00           H
ATOM   2670  HA  ALA A3810     211.607 279.770 212.160  1.00  0.00           H
ATOM   2671  HB1 ALA A3810     213.489 278.808 210.900  1.00  0.00           H
ATOM   2672  HB2 ALA A3810     211.949 278.540 210.067  1.00  0.00           H
ATOM   2673  HB3 ALA A3810     213.066 279.799 209.486  1.00  0.00           H
ATOM   2674  N   GLU A3811     213.086 282.525 211.183  1.00  0.00           N
ATOM   2675  CA  GLU A3811     213.721 283.772 211.649  1.00  0.00           C
ATOM   2676  CB  GLU A3811     213.318 284.882 210.644  1.00  0.00           C
ATOM   2677  CG  GLU A3811     213.403 286.362 211.076  1.00  0.00           C
ATOM   2678  CD  GLU A3811     214.806 286.896 211.399  1.00  0.00           C
ATOM   2679  OE1 GLU A3811     215.726 286.060 211.536  1.00  0.00           O
ATOM   2680  OE2 GLU A3811     214.863 287.941 212.090  1.00  0.00           O
ATOM   2681  C   GLU A3811     213.336 284.140 213.096  1.00  0.00           C
ATOM   2682  O   GLU A3811     214.210 284.415 213.929  1.00  0.00           O
ATOM   2683  H   GLU A3811     212.558 282.581 210.326  1.00  0.00           H
ATOM   2684  HA  GLU A3811     214.806 283.659 211.623  1.00  0.00           H
ATOM   2685  HB2 GLU A3811     212.275 284.714 210.368  1.00  0.00           H
ATOM   2686  HB3 GLU A3811     213.907 284.750 209.735  1.00  0.00           H
ATOM   2687  HG2 GLU A3811     212.993 286.966 210.265  1.00  0.00           H
ATOM   2688  HG3 GLU A3811     212.753 286.512 211.942  1.00  0.00           H
ATOM   2689  N   VAL A3812     212.044 284.079 213.439  1.00  0.00           N
ATOM   2690  CA  VAL A3812     211.557 284.347 214.798  1.00  0.00           C
ATOM   2691  CB  VAL A3812     210.217 285.115 214.838  1.00  0.00           C
ATOM   2692  CG1 VAL A3812     210.153 286.245 213.801  1.00  0.00           C
ATOM   2693  CG2 VAL A3812     208.972 284.240 214.711  1.00  0.00           C
ATOM   2694  C   VAL A3812     211.544 283.096 215.682  1.00  0.00           C
ATOM   2695  O   VAL A3812     211.913 283.240 216.846  1.00  0.00           O
ATOM   2696  H   VAL A3812     211.381 283.720 212.757  1.00  0.00           H
ATOM   2697  HA  VAL A3812     212.272 285.023 215.261  1.00  0.00           H
ATOM   2698  HB  VAL A3812     210.161 285.589 215.819  1.00  0.00           H
ATOM   2699 HG11 VAL A3812     209.255 286.843 213.961  1.00  0.00           H
ATOM   2700 HG12 VAL A3812     211.030 286.885 213.888  1.00  0.00           H
ATOM   2701 HG13 VAL A3812     210.109 285.832 212.792  1.00  0.00           H
ATOM   2702 HG21 VAL A3812     208.921 283.540 215.543  1.00  0.00           H
ATOM   2703 HG22 VAL A3812     208.979 283.691 213.775  1.00  0.00           H
ATOM   2704 HG23 VAL A3812     208.078 284.861 214.728  1.00  0.00           H
ATOM   2705  N   GLN A3813     211.347 281.880 215.141  1.00  0.00           N
ATOM   2706  CA  GLN A3813     211.432 280.632 215.931  1.00  0.00           C
ATOM   2707  CB  GLN A3813     211.110 279.368 215.101  1.00  0.00           C
ATOM   2708  CG  GLN A3813     209.673 279.277 214.546  1.00  0.00           C
ATOM   2709  CD  GLN A3813     209.322 277.895 213.967  1.00  0.00           C
ATOM   2710  OE1 GLN A3813     209.852 276.858 214.352  1.00  0.00           O
ATOM   2711  NE2 GLN A3813     208.494 277.836 212.949  1.00  0.00           N
ATOM   2712  C   GLN A3813     212.812 280.469 216.596  1.00  0.00           C
ATOM   2713  O   GLN A3813     212.891 280.441 217.825  1.00  0.00           O
ATOM   2714  H   GLN A3813     211.084 281.822 214.162  1.00  0.00           H
ATOM   2715  HA  GLN A3813     210.697 280.688 216.735  1.00  0.00           H
ATOM   2716  HB2 GLN A3813     211.820 279.281 214.280  1.00  0.00           H
ATOM   2717  HB3 GLN A3813     211.267 278.511 215.757  1.00  0.00           H
ATOM   2718  HG2 GLN A3813     209.539 280.034 213.773  1.00  0.00           H
ATOM   2719  HG3 GLN A3813     208.964 279.486 215.347  1.00  0.00           H
ATOM   2720 HE21 GLN A3813     208.053 278.674 212.575  1.00  0.00           H
ATOM   2721 HE22 GLN A3813     208.198 276.939 212.609  1.00  0.00           H
ATOM   2722  N   GLN A3814     213.907 280.645 215.843  1.00  0.00           N
ATOM   2723  CA  GLN A3814     215.272 280.578 216.392  1.00  0.00           C
ATOM   2724  CB  GLN A3814     216.289 280.592 215.236  1.00  0.00           C
ATOM   2725  CG  GLN A3814     217.757 280.478 215.702  1.00  0.00           C
ATOM   2726  CD  GLN A3814     218.073 279.164 216.416  1.00  0.00           C
ATOM   2727  OE1 GLN A3814     217.515 278.120 216.141  1.00  0.00           O
ATOM   2728  NE2 GLN A3814     219.007 279.124 217.336  1.00  0.00           N
ATOM   2729  C   GLN A3814     215.568 281.711 217.392  1.00  0.00           C
ATOM   2730  O   GLN A3814     216.227 281.496 218.412  1.00  0.00           O
ATOM   2731  H   GLN A3814     213.792 280.720 214.834  1.00  0.00           H
ATOM   2732  HA  GLN A3814     215.374 279.630 216.923  1.00  0.00           H
ATOM   2733  HB2 GLN A3814     216.068 279.766 214.557  1.00  0.00           H
ATOM   2734  HB3 GLN A3814     216.176 281.522 214.677  1.00  0.00           H
ATOM   2735  HG2 GLN A3814     218.404 280.543 214.827  1.00  0.00           H
ATOM   2736  HG3 GLN A3814     218.009 281.313 216.354  1.00  0.00           H
ATOM   2737 HE21 GLN A3814     219.408 279.969 217.749  1.00  0.00           H
ATOM   2738 HE22 GLN A3814     219.133 278.234 217.771  1.00  0.00           H
ATOM   2739  N   LYS A3815     215.037 282.919 217.153  1.00  0.00           N
ATOM   2740  CA  LYS A3815     215.191 284.057 218.078  1.00  0.00           C
ATOM   2741  CB  LYS A3815     214.746 285.366 217.398  1.00  0.00           C
ATOM   2742  CG  LYS A3815     215.961 286.278 217.174  1.00  0.00           C
ATOM   2743  CD  LYS A3815     215.628 287.573 216.417  1.00  0.00           C
ATOM   2744  CE  LYS A3815     215.097 287.359 214.994  1.00  0.00           C
ATOM   2745  NZ  LYS A3815     215.980 286.507 214.167  1.00  0.00           N
ATOM   2746  C   LYS A3815     214.457 283.834 219.399  1.00  0.00           C
ATOM   2747  O   LYS A3815     215.017 284.116 220.457  1.00  0.00           O
ATOM   2748  H   LYS A3815     214.446 283.016 216.335  1.00  0.00           H
ATOM   2749  HA  LYS A3815     216.247 284.126 218.350  1.00  0.00           H
ATOM   2750  HB2 LYS A3815     214.263 285.146 216.447  1.00  0.00           H
ATOM   2751  HB3 LYS A3815     214.024 285.891 218.027  1.00  0.00           H
ATOM   2752  HG2 LYS A3815     216.729 285.728 216.628  1.00  0.00           H
ATOM   2753  HG3 LYS A3815     216.374 286.549 218.147  1.00  0.00           H
ATOM   2754  HD2 LYS A3815     216.532 288.182 216.360  1.00  0.00           H
ATOM   2755  HD3 LYS A3815     214.885 288.136 216.982  1.00  0.00           H
ATOM   2756  HE2 LYS A3815     214.101 286.908 215.026  1.00  0.00           H
ATOM   2757  HE3 LYS A3815     214.994 288.330 214.502  1.00  0.00           H
ATOM   2758  HZ1 LYS A3815     215.829 286.749 213.177  1.00  0.00           H
ATOM   2759  HZ2 LYS A3815     215.679 285.535 214.186  1.00  0.00           H
ATOM   2760  HZ3 LYS A3815     216.960 286.615 214.344  1.00  0.00           H
ATOM   2761  N   MET A3816     213.246 283.282 219.351  1.00  0.00           N
ATOM   2762  CA  MET A3816     212.468 282.910 220.533  1.00  0.00           C
ATOM   2763  CB  MET A3816     211.009 282.650 220.126  1.00  0.00           C
ATOM   2764  CG  MET A3816     210.341 283.969 219.709  1.00  0.00           C
ATOM   2765  SD  MET A3816     208.535 283.932 219.634  1.00  0.00           S
ATOM   2766  CE  MET A3816     208.273 285.479 218.727  1.00  0.00           C
ATOM   2767  C   MET A3816     213.077 281.714 221.276  1.00  0.00           C
ATOM   2768  O   MET A3816     213.195 281.778 222.502  1.00  0.00           O
ATOM   2769  H   MET A3816     212.864 283.053 218.437  1.00  0.00           H
ATOM   2770  HA  MET A3816     212.478 283.745 221.233  1.00  0.00           H
ATOM   2771  HB2 MET A3816     210.962 281.935 219.303  1.00  0.00           H
ATOM   2772  HB3 MET A3816     210.472 282.227 220.975  1.00  0.00           H
ATOM   2773  HG2 MET A3816     210.719 284.259 218.731  1.00  0.00           H
ATOM   2774  HG3 MET A3816     210.622 284.753 220.414  1.00  0.00           H
ATOM   2775  HE1 MET A3816     208.758 285.418 217.753  1.00  0.00           H
ATOM   2776  HE2 MET A3816     207.206 285.643 218.580  1.00  0.00           H
ATOM   2777  HE3 MET A3816     208.689 286.312 219.291  1.00  0.00           H
ATOM   2778  N   LEU A3817     213.676 280.764 220.550  1.00  0.00           N
ATOM   2779  CA  LEU A3817     214.444 279.653 221.110  1.00  0.00           C
ATOM   2780  CB  LEU A3817     214.887 278.713 219.974  1.00  0.00           C
ATOM   2781  CG  LEU A3817     215.695 277.478 220.407  1.00  0.00           C
ATOM   2782  CD1 LEU A3817     215.034 276.667 221.525  1.00  0.00           C
ATOM   2783  CD2 LEU A3817     215.892 276.566 219.199  1.00  0.00           C
ATOM   2784  C   LEU A3817     215.639 280.147 221.926  1.00  0.00           C
ATOM   2785  O   LEU A3817     215.685 279.919 223.132  1.00  0.00           O
ATOM   2786  H   LEU A3817     213.536 280.772 219.543  1.00  0.00           H
ATOM   2787  HA  LEU A3817     213.787 279.098 221.782  1.00  0.00           H
ATOM   2788  HB2 LEU A3817     214.007 278.390 219.429  1.00  0.00           H
ATOM   2789  HB3 LEU A3817     215.500 279.269 219.269  1.00  0.00           H
ATOM   2790  HG  LEU A3817     216.674 277.804 220.755  1.00  0.00           H
ATOM   2791 HD11 LEU A3817     215.587 275.740 221.688  1.00  0.00           H
ATOM   2792 HD12 LEU A3817     215.027 277.237 222.452  1.00  0.00           H
ATOM   2793 HD13 LEU A3817     214.011 276.426 221.244  1.00  0.00           H
ATOM   2794 HD21 LEU A3817     216.409 277.105 218.404  1.00  0.00           H
ATOM   2795 HD22 LEU A3817     214.928 276.231 218.816  1.00  0.00           H
ATOM   2796 HD23 LEU A3817     216.483 275.695 219.471  1.00  0.00           H
ATOM   2797  N   ASP A3818     216.542 280.923 221.323  1.00  0.00           N
ATOM   2798  CA  ASP A3818     217.759 281.394 221.997  1.00  0.00           C
ATOM   2799  CB  ASP A3818     218.785 281.879 220.962  1.00  0.00           C
ATOM   2800  CG  ASP A3818     219.372 280.736 220.122  1.00  0.00           C
ATOM   2801  OD1 ASP A3818     219.412 279.584 220.623  1.00  0.00           O
ATOM   2802  OD2 ASP A3818     220.002 281.047 219.089  1.00  0.00           O
ATOM   2803  C   ASP A3818     217.496 282.443 223.092  1.00  0.00           C
ATOM   2804  O   ASP A3818     218.101 282.370 224.168  1.00  0.00           O
ATOM   2805  H   ASP A3818     216.440 281.093 220.324  1.00  0.00           H
ATOM   2806  HA  ASP A3818     218.204 280.540 222.499  1.00  0.00           H
ATOM   2807  HB2 ASP A3818     218.318 282.618 220.308  1.00  0.00           H
ATOM   2808  HB3 ASP A3818     219.607 282.366 221.490  1.00  0.00           H
ATOM   2809  N   TYR A3819     216.432 283.240 222.954  1.00  0.00           N
ATOM   2810  CA  TYR A3819     215.911 284.083 224.034  1.00  0.00           C
ATOM   2811  CB  TYR A3819     214.798 284.976 223.469  1.00  0.00           C
ATOM   2812  CG  TYR A3819     214.013 285.775 224.492  1.00  0.00           C
ATOM   2813  CD1 TYR A3819     214.413 287.076 224.854  1.00  0.00           C
ATOM   2814  CD2 TYR A3819     212.837 285.227 225.035  1.00  0.00           C
ATOM   2815  CE1 TYR A3819     213.628 287.834 225.744  1.00  0.00           C
ATOM   2816  CE2 TYR A3819     212.047 285.980 225.920  1.00  0.00           C
ATOM   2817  CZ  TYR A3819     212.435 287.291 226.263  1.00  0.00           C
ATOM   2818  OH  TYR A3819     211.691 287.977 227.162  1.00  0.00           O
ATOM   2819  C   TYR A3819     215.433 283.253 225.238  1.00  0.00           C
ATOM   2820  O   TYR A3819     215.848 283.513 226.368  1.00  0.00           O
ATOM   2821  H   TYR A3819     215.940 283.238 222.064  1.00  0.00           H
ATOM   2822  HA  TYR A3819     216.715 284.730 224.387  1.00  0.00           H
ATOM   2823  HB2 TYR A3819     215.237 285.666 222.746  1.00  0.00           H
ATOM   2824  HB3 TYR A3819     214.091 284.349 222.926  1.00  0.00           H
ATOM   2825  HD1 TYR A3819     215.306 287.515 224.425  1.00  0.00           H
ATOM   2826  HD2 TYR A3819     212.520 284.244 224.719  1.00  0.00           H
ATOM   2827  HE1 TYR A3819     213.932 288.839 226.011  1.00  0.00           H
ATOM   2828  HE2 TYR A3819     211.115 285.588 226.293  1.00  0.00           H
ATOM   2829  HH  TYR A3819     211.817 288.944 227.094  1.00  0.00           H
ATOM   2830  N   LEU A3820     214.676 282.171 225.027  1.00  0.00           N
ATOM   2831  CA  LEU A3820     214.263 281.250 226.099  1.00  0.00           C
ATOM   2832  CB  LEU A3820     213.058 280.420 225.611  1.00  0.00           C
ATOM   2833  CG  LEU A3820     211.782 281.250 225.353  1.00  0.00           C
ATOM   2834  CD1 LEU A3820     210.717 280.424 224.635  1.00  0.00           C
ATOM   2835  CD2 LEU A3820     211.174 281.787 226.654  1.00  0.00           C
ATOM   2836  C   LEU A3820     215.411 280.352 226.606  1.00  0.00           C
ATOM   2837  O   LEU A3820     215.384 279.911 227.762  1.00  0.00           O
ATOM   2838  H   LEU A3820     214.403 281.949 224.069  1.00  0.00           H
ATOM   2839  HA  LEU A3820     213.952 281.841 226.959  1.00  0.00           H
ATOM   2840  HB2 LEU A3820     212.833 279.660 226.355  1.00  0.00           H
ATOM   2841  HB3 LEU A3820     213.342 279.910 224.689  1.00  0.00           H
ATOM   2842  HG  LEU A3820     212.019 282.099 224.721  1.00  0.00           H
ATOM   2843 HD11 LEU A3820     211.131 280.029 223.705  1.00  0.00           H
ATOM   2844 HD12 LEU A3820     210.378 279.600 225.258  1.00  0.00           H
ATOM   2845 HD13 LEU A3820     209.865 281.056 224.383  1.00  0.00           H
ATOM   2846 HD21 LEU A3820     210.255 282.326 226.423  1.00  0.00           H
ATOM   2847 HD22 LEU A3820     210.949 280.959 227.324  1.00  0.00           H
ATOM   2848 HD23 LEU A3820     211.868 282.470 227.136  1.00  0.00           H
ATOM   2849  N   LYS A3821     216.462 280.157 225.803  1.00  0.00           N
ATOM   2850  CA  LYS A3821     217.680 279.397 226.125  1.00  0.00           C
ATOM   2851  CB  LYS A3821     218.371 279.030 224.801  1.00  0.00           C
ATOM   2852  CG  LYS A3821     219.375 277.871 224.865  1.00  0.00           C
ATOM   2853  CD  LYS A3821     219.917 277.556 223.456  1.00  0.00           C
ATOM   2854  CE  LYS A3821     218.874 276.889 222.543  1.00  0.00           C
ATOM   2855  NZ  LYS A3821     219.286 276.922 221.123  1.00  0.00           N
ATOM   2856  C   LYS A3821     218.616 280.155 227.070  1.00  0.00           C
ATOM   2857  O   LYS A3821     219.092 279.547 228.033  1.00  0.00           O
ATOM   2858  H   LYS A3821     216.355 280.478 224.842  1.00  0.00           H
ATOM   2859  HA  LYS A3821     217.393 278.472 226.621  1.00  0.00           H
ATOM   2860  HB2 LYS A3821     217.601 278.743 224.091  1.00  0.00           H
ATOM   2861  HB3 LYS A3821     218.889 279.909 224.420  1.00  0.00           H
ATOM   2862  HG2 LYS A3821     220.206 278.156 225.511  1.00  0.00           H
ATOM   2863  HG3 LYS A3821     218.893 276.983 225.278  1.00  0.00           H
ATOM   2864  HD2 LYS A3821     220.260 278.486 222.997  1.00  0.00           H
ATOM   2865  HD3 LYS A3821     220.774 276.887 223.547  1.00  0.00           H
ATOM   2866  HE2 LYS A3821     218.728 275.847 222.849  1.00  0.00           H
ATOM   2867  HE3 LYS A3821     217.914 277.403 222.634  1.00  0.00           H
ATOM   2868  HZ1 LYS A3821     218.701 276.268 220.593  1.00  0.00           H
ATOM   2869  HZ2 LYS A3821     219.228 277.871 220.739  1.00  0.00           H
ATOM   2870  HZ3 LYS A3821     220.215 276.564 220.995  1.00  0.00           H
ATOM   2871  N   ASP A3822     218.779 281.476 226.908  1.00  0.00           N
ATOM   2872  CA  ASP A3822     219.715 282.283 227.722  1.00  0.00           C
ATOM   2873  CB  ASP A3822     220.893 282.821 226.885  1.00  0.00           C
ATOM   2874  CG  ASP A3822     222.239 282.473 227.548  1.00  0.00           C
ATOM   2875  OD1 ASP A3822     222.498 281.248 227.648  1.00  0.00           O
ATOM   2876  OD2 ASP A3822     222.721 283.296 228.354  1.00  0.00           O
ATOM   2877  C   ASP A3822     219.093 283.346 228.649  1.00  0.00           C
ATOM   2878  O   ASP A3822     219.635 283.538 229.739  1.00  0.00           O
ATOM   2879  H   ASP A3822     218.417 281.880 226.045  1.00  0.00           H
ATOM   2880  HA  ASP A3822     220.168 281.602 228.428  1.00  0.00           H
ATOM   2881  HB2 ASP A3822     220.798 283.901 226.759  1.00  0.00           H
ATOM   2882  HB3 ASP A3822     220.878 282.367 225.893  1.00  0.00           H
ATOM   2883  N   LYS A3823     217.821 283.734 228.449  1.00  0.00           N
ATOM   2884  CA  LYS A3823     217.001 284.326 229.534  1.00  0.00           C
ATOM   2885  CB  LYS A3823     215.782 285.059 228.959  1.00  0.00           C
ATOM   2886  CG  LYS A3823     215.171 286.031 229.983  1.00  0.00           C
ATOM   2887  CD  LYS A3823     213.996 286.841 229.412  1.00  0.00           C
ATOM   2888  CE  LYS A3823     212.615 286.189 229.596  1.00  0.00           C
ATOM   2889  NZ  LYS A3823     212.481 284.890 228.903  1.00  0.00           N
ATOM   2890  C   LYS A3823     216.594 283.286 230.591  1.00  0.00           C
ATOM   2891  O   LYS A3823     216.697 283.585 231.780  1.00  0.00           O
ATOM   2892  H   LYS A3823     217.374 283.524 227.559  1.00  0.00           H
ATOM   2893  HA  LYS A3823     217.624 285.056 230.051  1.00  0.00           H
ATOM   2894  HB2 LYS A3823     216.096 285.634 228.084  1.00  0.00           H
ATOM   2895  HB3 LYS A3823     215.040 284.325 228.649  1.00  0.00           H
ATOM   2896  HG2 LYS A3823     214.845 285.494 230.875  1.00  0.00           H
ATOM   2897  HG3 LYS A3823     215.950 286.736 230.280  1.00  0.00           H
ATOM   2898  HD2 LYS A3823     214.178 287.052 228.358  1.00  0.00           H
ATOM   2899  HD3 LYS A3823     213.969 287.802 229.927  1.00  0.00           H
ATOM   2900  HE2 LYS A3823     212.441 286.042 230.665  1.00  0.00           H
ATOM   2901  HE3 LYS A3823     211.856 286.882 229.222  1.00  0.00           H
ATOM   2902  HZ1 LYS A3823     211.582 284.468 229.116  1.00  0.00           H
ATOM   2903  HZ2 LYS A3823     213.125 284.214 229.322  1.00  0.00           H
ATOM   2904  HZ3 LYS A3823     212.640 284.967 227.907  1.00  0.00           H
ATOM   2905  N   LYS A3824     216.490 282.013 230.166  1.00  0.00           N
ATOM   2906  CA  LYS A3824     216.816 280.815 230.974  1.00  0.00           C
ATOM   2907  CB  LYS A3824     218.336 280.885 231.233  1.00  0.00           C
ATOM   2908  CG  LYS A3824     219.060 279.591 231.603  1.00  0.00           C
ATOM   2909  CD  LYS A3824     220.555 279.840 231.886  1.00  0.00           C
ATOM   2910  CE  LYS A3824     221.337 280.523 230.752  1.00  0.00           C
ATOM   2911  NZ  LYS A3824     221.408 279.688 229.533  1.00  0.00           N
ATOM   2912  C   LYS A3824     215.950 280.628 232.237  1.00  0.00           C
ATOM   2913  O   LYS A3824     216.350 279.942 233.180  1.00  0.00           O
ATOM   2914  H   LYS A3824     216.458 281.894 229.164  1.00  0.00           H
ATOM   2915  HA  LYS A3824     216.621 279.944 230.347  1.00  0.00           H
ATOM   2916  HB2 LYS A3824     218.794 281.223 230.310  1.00  0.00           H
ATOM   2917  HB3 LYS A3824     218.531 281.633 232.003  1.00  0.00           H
ATOM   2918  HG2 LYS A3824     218.949 278.872 230.791  1.00  0.00           H
ATOM   2919  HG3 LYS A3824     218.623 279.175 232.507  1.00  0.00           H
ATOM   2920  HD2 LYS A3824     220.626 280.473 232.772  1.00  0.00           H
ATOM   2921  HD3 LYS A3824     221.030 278.888 232.125  1.00  0.00           H
ATOM   2922  HE2 LYS A3824     222.350 280.743 231.097  1.00  0.00           H
ATOM   2923  HE3 LYS A3824     220.870 281.486 230.513  1.00  0.00           H
ATOM   2924  HZ1 LYS A3824     221.937 280.191 228.812  1.00  0.00           H
ATOM   2925  HZ2 LYS A3824     220.485 279.555 229.123  1.00  0.00           H
ATOM   2926  HZ3 LYS A3824     221.843 278.796 229.687  1.00  0.00           H
ATOM   2927  N   GLU A3825     214.778 281.258 232.283  1.00  0.00           N
ATOM   2928  CA  GLU A3825     214.034 281.506 233.520  1.00  0.00           C
ATOM   2929  CB  GLU A3825     213.748 283.017 233.650  1.00  0.00           C
ATOM   2930  CG  GLU A3825     212.522 283.583 232.908  1.00  0.00           C
ATOM   2931  CD  GLU A3825     212.324 283.137 231.448  1.00  0.00           C
ATOM   2932  OE1 GLU A3825     213.342 283.115 230.716  1.00  0.00           O
ATOM   2933  OE2 GLU A3825     211.184 283.325 230.954  1.00  0.00           O
ATOM   2934  C   GLU A3825     212.764 280.655 233.692  1.00  0.00           C
ATOM   2935  O   GLU A3825     212.071 280.317 232.729  1.00  0.00           O
ATOM   2936  H   GLU A3825     214.519 281.823 231.478  1.00  0.00           H
ATOM   2937  HA  GLU A3825     214.689 281.250 234.353  1.00  0.00           H
ATOM   2938  HB2 GLU A3825     213.608 283.235 234.709  1.00  0.00           H
ATOM   2939  HB3 GLU A3825     214.630 283.574 233.338  1.00  0.00           H
ATOM   2940  HG2 GLU A3825     211.648 283.297 233.488  1.00  0.00           H
ATOM   2941  HG3 GLU A3825     212.577 284.673 232.941  1.00  0.00           H
ATOM   2942  N   VAL A3826     212.350 280.496 234.951  1.00  0.00           N
ATOM   2943  CA  VAL A3826     211.061 279.939 235.406  1.00  0.00           C
ATOM   2944  CB  VAL A3826     211.234 279.399 236.851  1.00  0.00           C
ATOM   2945  CG1 VAL A3826     211.664 280.456 237.884  1.00  0.00           C
ATOM   2946  CG2 VAL A3826     210.017 278.647 237.394  1.00  0.00           C
ATOM   2947  C   VAL A3826     209.890 280.929 235.178  1.00  0.00           C
ATOM   2948  O   VAL A3826     209.245 281.403 236.111  1.00  0.00           O
ATOM   2949  H   VAL A3826     213.015 280.729 235.675  1.00  0.00           H
ATOM   2950  HA  VAL A3826     210.847 279.070 234.782  1.00  0.00           H
ATOM   2951  HB  VAL A3826     212.042 278.668 236.812  1.00  0.00           H
ATOM   2952 HG11 VAL A3826     212.590 280.936 237.572  1.00  0.00           H
ATOM   2953 HG12 VAL A3826     210.887 281.208 238.007  1.00  0.00           H
ATOM   2954 HG13 VAL A3826     211.840 279.969 238.842  1.00  0.00           H
ATOM   2955 HG21 VAL A3826     209.773 277.824 236.725  1.00  0.00           H
ATOM   2956 HG22 VAL A3826     210.250 278.221 238.369  1.00  0.00           H
ATOM   2957 HG23 VAL A3826     209.154 279.304 237.494  1.00  0.00           H
ATOM   2958  N   GLY A3827     209.746 281.407 233.936  1.00  0.00           N
ATOM   2959  CA  GLY A3827     208.911 282.557 233.555  1.00  0.00           C
ATOM   2960  C   GLY A3827     207.884 282.232 232.476  1.00  0.00           C
ATOM   2961  O   GLY A3827     206.712 282.018 232.797  1.00  0.00           O
ATOM   2962  H   GLY A3827     210.395 281.049 233.241  1.00  0.00           H
ATOM   2963  HA2 GLY A3827     209.545 283.359 233.180  1.00  0.00           H
ATOM   2964  HA3 GLY A3827     208.377 282.939 234.424  1.00  0.00           H
ATOM   2965  N   PHE A3828     208.297 282.272 231.204  1.00  0.00           N
ATOM   2966  CA  PHE A3828     207.390 282.104 230.055  1.00  0.00           C
ATOM   2967  CB  PHE A3828     208.168 282.322 228.748  1.00  0.00           C
ATOM   2968  CG  PHE A3828     207.362 281.960 227.514  1.00  0.00           C
ATOM   2969  CD1 PHE A3828     206.316 282.801 227.085  1.00  0.00           C
ATOM   2970  CD2 PHE A3828     207.601 280.744 226.842  1.00  0.00           C
ATOM   2971  CE1 PHE A3828     205.506 282.420 226.001  1.00  0.00           C
ATOM   2972  CE2 PHE A3828     206.789 280.366 225.758  1.00  0.00           C
ATOM   2973  CZ  PHE A3828     205.737 281.200 225.344  1.00  0.00           C
ATOM   2974  C   PHE A3828     206.660 280.747 230.040  1.00  0.00           C
ATOM   2975  O   PHE A3828     205.432 280.714 230.086  1.00  0.00           O
ATOM   2976  H   PHE A3828     209.266 282.534 231.018  1.00  0.00           H
ATOM   2977  HA  PHE A3828     206.615 282.870 230.107  1.00  0.00           H
ATOM   2978  HB2 PHE A3828     209.073 281.715 228.770  1.00  0.00           H
ATOM   2979  HB3 PHE A3828     208.470 283.369 228.682  1.00  0.00           H
ATOM   2980  HD1 PHE A3828     206.126 283.736 227.591  1.00  0.00           H
ATOM   2981  HD2 PHE A3828     208.401 280.088 227.156  1.00  0.00           H
ATOM   2982  HE1 PHE A3828     204.708 283.065 225.660  1.00  0.00           H
ATOM   2983  HE2 PHE A3828     206.972 279.437 225.235  1.00  0.00           H
ATOM   2984  HZ  PHE A3828     205.115 280.909 224.508  1.00  0.00           H
ATOM   2985  N   PHE A3829     207.390 279.637 230.188  1.00  0.00           N
ATOM   2986  CA  PHE A3829     206.810 278.283 230.159  1.00  0.00           C
ATOM   2987  CB  PHE A3829     207.947 277.260 230.207  1.00  0.00           C
ATOM   2988  CG  PHE A3829     208.959 277.387 229.088  1.00  0.00           C
ATOM   2989  CD1 PHE A3829     208.638 276.926 227.798  1.00  0.00           C
ATOM   2990  CD2 PHE A3829     210.218 277.970 229.332  1.00  0.00           C
ATOM   2991  CE1 PHE A3829     209.579 277.020 226.761  1.00  0.00           C
ATOM   2992  CE2 PHE A3829     211.153 278.079 228.290  1.00  0.00           C
ATOM   2993  CZ  PHE A3829     210.837 277.591 227.008  1.00  0.00           C
ATOM   2994  C   PHE A3829     205.834 278.007 231.316  1.00  0.00           C
ATOM   2995  O   PHE A3829     204.758 277.453 231.110  1.00  0.00           O
ATOM   2996  H   PHE A3829     208.392 279.720 230.114  1.00  0.00           H
ATOM   2997  HA  PHE A3829     206.263 278.154 229.224  1.00  0.00           H
ATOM   2998  HB2 PHE A3829     207.518 276.258 230.172  1.00  0.00           H
ATOM   2999  HB3 PHE A3829     208.462 277.363 231.162  1.00  0.00           H
ATOM   3000  HD1 PHE A3829     207.665 276.506 227.594  1.00  0.00           H
ATOM   3001  HD2 PHE A3829     210.474 278.328 230.319  1.00  0.00           H
ATOM   3002  HE1 PHE A3829     209.330 276.668 225.766  1.00  0.00           H
ATOM   3003  HE2 PHE A3829     212.114 278.538 228.474  1.00  0.00           H
ATOM   3004  HZ  PHE A3829     211.548 277.673 226.198  1.00  0.00           H
ATOM   3005  N   GLN A3830     206.129 278.548 232.502  1.00  0.00           N
ATOM   3006  CA  GLN A3830     205.227 278.500 233.659  1.00  0.00           C
ATOM   3007  CB  GLN A3830     206.009 278.849 234.934  1.00  0.00           C
ATOM   3008  CG  GLN A3830     207.000 277.735 235.315  1.00  0.00           C
ATOM   3009  CD  GLN A3830     206.604 277.035 236.612  1.00  0.00           C
ATOM   3010  OE1 GLN A3830     206.879 277.499 237.708  1.00  0.00           O
ATOM   3011  NE2 GLN A3830     205.860 275.955 236.551  1.00  0.00           N
ATOM   3012  C   GLN A3830     203.991 279.400 233.502  1.00  0.00           C
ATOM   3013  O   GLN A3830     203.073 279.315 234.311  1.00  0.00           O
ATOM   3014  H   GLN A3830     206.986 279.070 232.585  1.00  0.00           H
ATOM   3015  HA  GLN A3830     204.852 277.483 233.766  1.00  0.00           H
ATOM   3016  HB2 GLN A3830     206.552 279.783 234.780  1.00  0.00           H
ATOM   3017  HB3 GLN A3830     205.310 279.004 235.757  1.00  0.00           H
ATOM   3018  HG2 GLN A3830     207.983 278.180 235.443  1.00  0.00           H
ATOM   3019  HG3 GLN A3830     207.079 276.992 234.521  1.00  0.00           H
ATOM   3020 HE21 GLN A3830     205.532 275.585 235.657  1.00  0.00           H
ATOM   3021 HE22 GLN A3830     205.565 275.552 237.417  1.00  0.00           H
ATOM   3022  N   SER A3831     203.973 280.291 232.507  1.00  0.00           N
ATOM   3023  CA  SER A3831     202.765 280.987 232.070  1.00  0.00           C
ATOM   3024  CB  SER A3831     203.129 282.326 231.437  1.00  0.00           C
ATOM   3025  OG  SER A3831     202.012 283.170 231.518  1.00  0.00           O
ATOM   3026  C   SER A3831     201.946 280.154 231.087  1.00  0.00           C
ATOM   3027  O   SER A3831     200.811 279.814 231.400  1.00  0.00           O
ATOM   3028  H   SER A3831     204.759 280.302 231.868  1.00  0.00           H
ATOM   3029  HA  SER A3831     202.126 281.181 232.930  1.00  0.00           H
ATOM   3030  HB2 SER A3831     203.419 282.195 230.394  1.00  0.00           H
ATOM   3031  HB3 SER A3831     203.959 282.781 231.975  1.00  0.00           H
ATOM   3032  HG  SER A3831     202.250 284.006 231.058  1.00  0.00           H
ATOM   3033  N   ILE A3832     202.565 279.667 230.002  1.00  0.00           N
ATOM   3034  CA  ILE A3832     201.840 278.986 228.914  1.00  0.00           C
ATOM   3035  CB  ILE A3832     202.771 278.811 227.684  1.00  0.00           C
ATOM   3036  CG1 ILE A3832     201.996 278.833 226.350  1.00  0.00           C
ATOM   3037  CG2 ILE A3832     203.621 277.532 227.732  1.00  0.00           C
ATOM   3038  CD1 ILE A3832     201.607 280.254 225.918  1.00  0.00           C
ATOM   3039  C   ILE A3832     201.154 277.686 229.380  1.00  0.00           C
ATOM   3040  O   ILE A3832     199.952 277.532 229.161  1.00  0.00           O
ATOM   3041  H   ILE A3832     203.528 279.933 229.837  1.00  0.00           H
ATOM   3042  HA  ILE A3832     201.033 279.654 228.616  1.00  0.00           H
ATOM   3043  HB  ILE A3832     203.470 279.650 227.664  1.00  0.00           H
ATOM   3044 HG12 ILE A3832     202.624 278.421 225.559  1.00  0.00           H
ATOM   3045 HG13 ILE A3832     201.104 278.210 226.426  1.00  0.00           H
ATOM   3046 HG21 ILE A3832     204.354 277.551 226.924  1.00  0.00           H
ATOM   3047 HG22 ILE A3832     202.990 276.650 227.600  1.00  0.00           H
ATOM   3048 HG23 ILE A3832     204.148 277.463 228.677  1.00  0.00           H
ATOM   3049 HD11 ILE A3832     202.498 280.876 225.838  1.00  0.00           H
ATOM   3050 HD12 ILE A3832     200.917 280.698 226.633  1.00  0.00           H
ATOM   3051 HD13 ILE A3832     201.124 280.214 224.941  1.00  0.00           H
ATOM   3052  N   GLN A3833     201.793 276.930 230.289  1.00  0.00           N
ATOM   3053  CA  GLN A3833     201.156 275.769 230.928  1.00  0.00           C
ATOM   3054  CB  GLN A3833     202.187 274.931 231.712  1.00  0.00           C
ATOM   3055  CG  GLN A3833     202.575 275.501 233.092  1.00  0.00           C
ATOM   3056  CD  GLN A3833     203.468 274.565 233.889  1.00  0.00           C
ATOM   3057  OE1 GLN A3833     204.584 274.903 234.267  1.00  0.00           O
ATOM   3058  NE2 GLN A3833     202.961 273.417 234.284  1.00  0.00           N
ATOM   3059  C   GLN A3833     199.976 276.164 231.830  1.00  0.00           C
ATOM   3060  O   GLN A3833     198.995 275.437 231.900  1.00  0.00           O
ATOM   3061  H   GLN A3833     202.764 277.132 230.495  1.00  0.00           H
ATOM   3062  HA  GLN A3833     200.752 275.135 230.137  1.00  0.00           H
ATOM   3063  HB2 GLN A3833     201.748 273.945 231.866  1.00  0.00           H
ATOM   3064  HB3 GLN A3833     203.086 274.802 231.108  1.00  0.00           H
ATOM   3065  HG2 GLN A3833     203.064 276.463 232.965  1.00  0.00           H
ATOM   3066  HG3 GLN A3833     201.684 275.640 233.702  1.00  0.00           H
ATOM   3067 HE21 GLN A3833     201.993 273.187 234.053  1.00  0.00           H
ATOM   3068 HE22 GLN A3833     203.565 272.760 234.736  1.00  0.00           H
ATOM   3069  N   ALA A3834     200.063 277.293 232.543  1.00  0.00           N
ATOM   3070  CA  ALA A3834     199.050 277.714 233.507  1.00  0.00           C
ATOM   3071  CB  ALA A3834     199.669 278.752 234.452  1.00  0.00           C
ATOM   3072  C   ALA A3834     197.787 278.251 232.820  1.00  0.00           C
ATOM   3073  O   ALA A3834     196.695 278.107 233.364  1.00  0.00           O
ATOM   3074  H   ALA A3834     200.826 277.927 232.351  1.00  0.00           H
ATOM   3075  HA  ALA A3834     198.751 276.847 234.100  1.00  0.00           H
ATOM   3076  HB1 ALA A3834     198.938 279.037 235.210  1.00  0.00           H
ATOM   3077  HB2 ALA A3834     199.968 279.641 233.897  1.00  0.00           H
ATOM   3078  HB3 ALA A3834     200.543 278.327 234.948  1.00  0.00           H
ATOM   3079  N   LEU A3835     197.919 278.789 231.603  1.00  0.00           N
ATOM   3080  CA  LEU A3835     196.792 279.133 230.733  1.00  0.00           C
ATOM   3081  CB  LEU A3835     197.297 280.017 229.570  1.00  0.00           C
ATOM   3082  CG  LEU A3835     198.034 281.308 229.993  1.00  0.00           C
ATOM   3083  CD1 LEU A3835     198.693 281.960 228.778  1.00  0.00           C
ATOM   3084  CD2 LEU A3835     197.130 282.339 230.668  1.00  0.00           C
ATOM   3085  C   LEU A3835     196.081 277.857 230.240  1.00  0.00           C
ATOM   3086  O   LEU A3835     194.933 277.621 230.614  1.00  0.00           O
ATOM   3087  H   LEU A3835     198.856 278.870 231.223  1.00  0.00           H
ATOM   3088  HA  LEU A3835     196.059 279.699 231.307  1.00  0.00           H
ATOM   3089  HB2 LEU A3835     197.978 279.422 228.960  1.00  0.00           H
ATOM   3090  HB3 LEU A3835     196.448 280.286 228.939  1.00  0.00           H
ATOM   3091  HG  LEU A3835     198.822 281.069 230.698  1.00  0.00           H
ATOM   3092 HD11 LEU A3835     199.163 282.901 229.059  1.00  0.00           H
ATOM   3093 HD12 LEU A3835     197.949 282.136 228.002  1.00  0.00           H
ATOM   3094 HD13 LEU A3835     199.452 281.291 228.379  1.00  0.00           H
ATOM   3095 HD21 LEU A3835     196.643 281.900 231.537  1.00  0.00           H
ATOM   3096 HD22 LEU A3835     197.723 283.194 230.988  1.00  0.00           H
ATOM   3097 HD23 LEU A3835     196.379 282.678 229.960  1.00  0.00           H
ATOM   3098  N   MET A3836     196.841 276.898 229.698  1.00  0.00           N
ATOM   3099  CA  MET A3836     196.319 275.608 229.214  1.00  0.00           C
ATOM   3100  CB  MET A3836     197.471 274.866 228.519  1.00  0.00           C
ATOM   3101  CG  MET A3836     197.075 273.468 228.037  1.00  0.00           C
ATOM   3102  SD  MET A3836     198.293 272.682 226.951  1.00  0.00           S
ATOM   3103  CE  MET A3836     199.731 272.581 228.038  1.00  0.00           C
ATOM   3104  C   MET A3836     195.674 274.751 230.322  1.00  0.00           C
ATOM   3105  O   MET A3836     194.516 274.347 230.215  1.00  0.00           O
ATOM   3106  H   MET A3836     197.806 277.123 229.486  1.00  0.00           H
ATOM   3107  HA  MET A3836     195.548 275.802 228.466  1.00  0.00           H
ATOM   3108  HB2 MET A3836     197.796 275.453 227.658  1.00  0.00           H
ATOM   3109  HB3 MET A3836     198.311 274.775 229.208  1.00  0.00           H
ATOM   3110  HG2 MET A3836     196.910 272.817 228.897  1.00  0.00           H
ATOM   3111  HG3 MET A3836     196.137 273.546 227.486  1.00  0.00           H
ATOM   3112  HE1 MET A3836     200.462 271.911 227.586  1.00  0.00           H
ATOM   3113  HE2 MET A3836     199.425 272.188 229.007  1.00  0.00           H
ATOM   3114  HE3 MET A3836     200.169 273.570 228.162  1.00  0.00           H
ATOM   3115  N   GLN A3837     196.337 274.622 231.473  1.00  0.00           N
ATOM   3116  CA  GLN A3837     195.827 273.897 232.643  1.00  0.00           C
ATOM   3117  CB  GLN A3837     196.996 273.511 233.578  1.00  0.00           C
ATOM   3118  CG  GLN A3837     197.961 272.489 232.936  1.00  0.00           C
ATOM   3119  CD  GLN A3837     199.165 272.151 233.822  1.00  0.00           C
ATOM   3120  OE1 GLN A3837     200.030 272.973 234.112  1.00  0.00           O
ATOM   3121  NE2 GLN A3837     199.346 270.907 234.209  1.00  0.00           N
ATOM   3122  C   GLN A3837     194.688 274.636 233.387  1.00  0.00           C
ATOM   3123  O   GLN A3837     194.070 274.039 234.266  1.00  0.00           O
ATOM   3124  H   GLN A3837     197.277 275.000 231.526  1.00  0.00           H
ATOM   3125  HA  GLN A3837     195.384 272.967 232.286  1.00  0.00           H
ATOM   3126  HB2 GLN A3837     197.544 274.410 233.863  1.00  0.00           H
ATOM   3127  HB3 GLN A3837     196.590 273.063 234.486  1.00  0.00           H
ATOM   3128  HG2 GLN A3837     197.409 271.573 232.719  1.00  0.00           H
ATOM   3129  HG3 GLN A3837     198.341 272.874 231.991  1.00  0.00           H
ATOM   3130 HE21 GLN A3837     198.770 270.135 233.839  1.00  0.00           H
ATOM   3131 HE22 GLN A3837     200.194 270.682 234.682  1.00  0.00           H
ATOM   3132  N   THR A3838     194.331 275.870 232.993  1.00  0.00           N
ATOM   3133  CA  THR A3838     193.112 276.571 233.456  1.00  0.00           C
ATOM   3134  CB  THR A3838     193.367 278.089 233.585  1.00  0.00           C
ATOM   3135  OG1 THR A3838     194.347 278.330 234.571  1.00  0.00           O
ATOM   3136  CG2 THR A3838     192.158 278.919 234.019  1.00  0.00           C
ATOM   3137  C   THR A3838     191.882 276.314 232.568  1.00  0.00           C
ATOM   3138  O   THR A3838     190.764 276.386 233.072  1.00  0.00           O
ATOM   3139  H   THR A3838     194.856 276.301 232.240  1.00  0.00           H
ATOM   3140  HA  THR A3838     192.852 276.207 234.450  1.00  0.00           H
ATOM   3141  HB  THR A3838     193.723 278.483 232.634  1.00  0.00           H
ATOM   3142  HG1 THR A3838     195.207 278.139 234.150  1.00  0.00           H
ATOM   3143 HG21 THR A3838     192.473 279.939 234.236  1.00  0.00           H
ATOM   3144 HG22 THR A3838     191.706 278.478 234.907  1.00  0.00           H
ATOM   3145 HG23 THR A3838     191.422 278.952 233.215  1.00  0.00           H
ATOM   3146  N   CYS A3839     192.062 275.998 231.278  1.00  0.00           N
ATOM   3147  CA  CYS A3839     190.993 276.036 230.266  1.00  0.00           C
ATOM   3148  CB  CYS A3839     191.581 275.688 228.889  1.00  0.00           C
ATOM   3149  SG  CYS A3839     192.780 276.947 228.364  1.00  0.00           S
ATOM   3150  C   CYS A3839     189.792 275.121 230.578  1.00  0.00           C
ATOM   3151  O   CYS A3839     189.967 273.965 230.987  1.00  0.00           O
ATOM   3152  H   CYS A3839     193.008 275.898 230.937  1.00  0.00           H
ATOM   3153  HA  CYS A3839     190.608 277.058 230.213  1.00  0.00           H
ATOM   3154  HB2 CYS A3839     192.061 274.708 228.918  1.00  0.00           H
ATOM   3155  HB3 CYS A3839     190.774 275.650 228.153  1.00  0.00           H
ATOM   3156  HG  CYS A3839     193.679 276.787 229.343  1.00  0.00           H
ATOM   3157  N   SER A3840     188.589 275.615 230.275  1.00  0.00           N
ATOM   3158  CA  SER A3840     187.299 274.912 230.347  1.00  0.00           C
ATOM   3159  CB  SER A3840     186.157 275.918 230.114  1.00  0.00           C
ATOM   3160  OG  SER A3840     186.324 276.632 228.909  1.00  0.00           O
ATOM   3161  C   SER A3840     187.163 273.718 229.383  1.00  0.00           C
ATOM   3162  O   SER A3840     188.033 273.447 228.561  1.00  0.00           O
ATOM   3163  H   SER A3840     188.552 276.581 229.950  1.00  0.00           H
ATOM   3164  HA  SER A3840     187.187 274.521 231.357  1.00  0.00           H
ATOM   3165  HB2 SER A3840     185.199 275.397 230.091  1.00  0.00           H
ATOM   3166  HB3 SER A3840     186.138 276.633 230.938  1.00  0.00           H
ATOM   3167  HG  SER A3840     186.992 277.331 229.104  1.00  0.00           H
ATOM   3168  N   VAL A3841     186.109 272.927 229.614  1.00  0.00           N
ATOM   3169  CA  VAL A3841     185.609 271.786 228.820  1.00  0.00           C
ATOM   3170  CB  VAL A3841     186.255 270.441 229.230  1.00  0.00           C
ATOM   3171  CG1 VAL A3841     187.753 270.373 228.912  1.00  0.00           C
ATOM   3172  CG2 VAL A3841     186.059 270.102 230.715  1.00  0.00           C
ATOM   3173  C   VAL A3841     184.075 271.740 228.986  1.00  0.00           C
ATOM   3174  O   VAL A3841     183.544 272.455 229.842  1.00  0.00           O
ATOM   3175  H   VAL A3841     185.432 273.264 230.284  1.00  0.00           H
ATOM   3176  HA  VAL A3841     185.824 271.956 227.766  1.00  0.00           H
ATOM   3177  HB  VAL A3841     185.784 269.659 228.639  1.00  0.00           H
ATOM   3178 HG21 VAL A3841     184.993 270.039 230.941  1.00  0.00           H
ATOM   3179 HG22 VAL A3841     186.514 269.135 230.930  1.00  0.00           H
ATOM   3180 HG23 VAL A3841     186.516 270.864 231.343  1.00  0.00           H
ATOM   3181 HG11 VAL A3841     187.917 270.637 227.866  1.00  0.00           H
ATOM   3182 HG12 VAL A3841     188.116 269.360 229.073  1.00  0.00           H
ATOM   3183 HG13 VAL A3841     188.311 271.062 229.540  1.00  0.00           H
ATOM   3184  N   LEU A3842     183.353 270.926 228.203  1.00  0.00           N
ATOM   3185  CA  LEU A3842     181.885 270.843 228.279  1.00  0.00           C
ATOM   3186  CB  LEU A3842     181.305 269.901 227.199  1.00  0.00           C
ATOM   3187  CG  LEU A3842     181.547 270.280 225.726  1.00  0.00           C
ATOM   3188  CD1 LEU A3842     180.833 269.256 224.837  1.00  0.00           C
ATOM   3189  CD2 LEU A3842     180.998 271.665 225.374  1.00  0.00           C
ATOM   3190  C   LEU A3842     181.378 270.411 229.671  1.00  0.00           C
ATOM   3191  O   LEU A3842     181.968 269.561 230.341  1.00  0.00           O
ATOM   3192  H   LEU A3842     183.833 270.271 227.604  1.00  0.00           H
ATOM   3193  HA  LEU A3842     181.495 271.847 228.104  1.00  0.00           H
ATOM   3194  HB2 LEU A3842     180.227 269.842 227.351  1.00  0.00           H
ATOM   3195  HB3 LEU A3842     181.703 268.899 227.361  1.00  0.00           H
ATOM   3196  HG  LEU A3842     182.616 270.254 225.511  1.00  0.00           H
ATOM   3197 HD11 LEU A3842     180.970 269.506 223.787  1.00  0.00           H
ATOM   3198 HD12 LEU A3842     181.243 268.262 225.017  1.00  0.00           H
ATOM   3199 HD13 LEU A3842     179.764 269.250 225.051  1.00  0.00           H
ATOM   3200 HD21 LEU A3842     181.140 271.852 224.309  1.00  0.00           H
ATOM   3201 HD22 LEU A3842     181.536 272.432 225.930  1.00  0.00           H
ATOM   3202 HD23 LEU A3842     179.934 271.716 225.605  1.00  0.00           H
ATOM   3203  N   ASP A3843     180.170 270.873 230.003  1.00  0.00           N
ATOM   3204  CA  ASP A3843     179.448 270.582 231.245  1.00  0.00           C
ATOM   3205  CB  ASP A3843     179.663 271.756 232.221  1.00  0.00           C
ATOM   3206  CG  ASP A3843     178.759 271.754 233.463  1.00  0.00           C
ATOM   3207  OD1 ASP A3843     178.270 272.853 233.808  1.00  0.00           O
ATOM   3208  OD2 ASP A3843     178.284 270.676 233.895  1.00  0.00           O
ATOM   3209  C   ASP A3843     177.958 270.344 230.943  1.00  0.00           C
ATOM   3210  O   ASP A3843     177.256 271.239 230.455  1.00  0.00           O
ATOM   3211  H   ASP A3843     179.742 271.530 229.371  1.00  0.00           H
ATOM   3212  HA  ASP A3843     179.853 269.678 231.705  1.00  0.00           H
ATOM   3213  HB2 ASP A3843     179.499 272.690 231.680  1.00  0.00           H
ATOM   3214  HB3 ASP A3843     180.703 271.749 232.551  1.00  0.00           H
ATOM   3215  N   LEU A3844     177.427 269.187 231.357  1.00  0.00           N
ATOM   3216  CA  LEU A3844     175.998 268.876 231.250  1.00  0.00           C
ATOM   3217  CB  LEU A3844     175.725 267.461 231.793  1.00  0.00           C
ATOM   3218  CG  LEU A3844     176.302 266.297 230.970  1.00  0.00           C
ATOM   3219  CD1 LEU A3844     175.762 264.993 231.554  1.00  0.00           C
ATOM   3220  CD2 LEU A3844     175.866 266.375 229.509  1.00  0.00           C
ATOM   3221  C   LEU A3844     175.111 269.873 232.004  1.00  0.00           C
ATOM   3222  O   LEU A3844     173.978 270.121 231.597  1.00  0.00           O
ATOM   3223  H   LEU A3844     178.043 268.494 231.764  1.00  0.00           H
ATOM   3224  HA  LEU A3844     175.703 268.927 230.202  1.00  0.00           H
ATOM   3225  HB2 LEU A3844     176.114 267.390 232.810  1.00  0.00           H
ATOM   3226  HB3 LEU A3844     174.643 267.328 231.842  1.00  0.00           H
ATOM   3227  HG  LEU A3844     177.390 266.307 231.019  1.00  0.00           H
ATOM   3228 HD11 LEU A3844     176.085 264.897 232.591  1.00  0.00           H
ATOM   3229 HD12 LEU A3844     174.677 264.954 231.491  1.00  0.00           H
ATOM   3230 HD13 LEU A3844     176.188 264.148 231.011  1.00  0.00           H
ATOM   3231 HD21 LEU A3844     176.116 265.435 229.025  1.00  0.00           H
ATOM   3232 HD22 LEU A3844     176.402 267.174 228.998  1.00  0.00           H
ATOM   3233 HD23 LEU A3844     174.793 266.539 229.448  1.00  0.00           H
ATOM   3234  N   ASN A3845     175.605 270.486 233.082  1.00  0.00           N
ATOM   3235  CA  ASN A3845     174.871 271.512 233.814  1.00  0.00           C
ATOM   3236  CB  ASN A3845     175.470 271.710 235.218  1.00  0.00           C
ATOM   3237  CG  ASN A3845     175.528 270.433 236.023  1.00  0.00           C
ATOM   3238  OD1 ASN A3845     174.631 270.174 236.814  1.00  0.00           O
ATOM   3239  ND2 ASN A3845     176.624 269.717 235.953  1.00  0.00           N
ATOM   3240  C   ASN A3845     174.793 272.823 233.018  1.00  0.00           C
ATOM   3241  O   ASN A3845     173.716 273.416 232.972  1.00  0.00           O
ATOM   3242  H   ASN A3845     176.588 270.333 233.305  1.00  0.00           H
ATOM   3243  HA  ASN A3845     173.847 271.158 233.934  1.00  0.00           H
ATOM   3244  HB2 ASN A3845     174.868 272.416 235.773  1.00  0.00           H
ATOM   3245  HB3 ASN A3845     176.471 272.119 235.154  1.00  0.00           H
ATOM   3246 HD21 ASN A3845     177.340 269.987 235.263  1.00  0.00           H
ATOM   3247 HD22 ASN A3845     176.648 268.813 236.382  1.00  0.00           H
ATOM   3248  N   ALA A3846     175.861 273.253 232.344  1.00  0.00           N
ATOM   3249  CA  ALA A3846     175.830 274.383 231.418  1.00  0.00           C
ATOM   3250  CB  ALA A3846     177.251 274.662 230.912  1.00  0.00           C
ATOM   3251  C   ALA A3846     174.845 274.139 230.262  1.00  0.00           C
ATOM   3252  O   ALA A3846     173.903 274.923 230.106  1.00  0.00           O
ATOM   3253  H   ALA A3846     176.754 272.787 232.494  1.00  0.00           H
ATOM   3254  HA  ALA A3846     175.489 275.265 231.958  1.00  0.00           H
ATOM   3255  HB1 ALA A3846     177.251 275.547 230.275  1.00  0.00           H
ATOM   3256  HB2 ALA A3846     177.920 274.832 231.757  1.00  0.00           H
ATOM   3257  HB3 ALA A3846     177.624 273.815 230.335  1.00  0.00           H
ATOM   3258  N   PHE A3847     174.884 272.950 229.649  1.00  0.00           N
ATOM   3259  CA  PHE A3847     173.927 272.551 228.609  1.00  0.00           C
ATOM   3260  CB  PHE A3847     174.358 271.210 228.002  1.00  0.00           C
ATOM   3261  CG  PHE A3847     173.566 270.853 226.758  1.00  0.00           C
ATOM   3262  CD1 PHE A3847     174.056 271.219 225.491  1.00  0.00           C
ATOM   3263  CD2 PHE A3847     172.333 270.178 226.862  1.00  0.00           C
ATOM   3264  CE1 PHE A3847     173.323 270.906 224.335  1.00  0.00           C
ATOM   3265  CE2 PHE A3847     171.592 269.879 225.703  1.00  0.00           C
ATOM   3266  CZ  PHE A3847     172.088 270.245 224.440  1.00  0.00           C
ATOM   3267  C   PHE A3847     172.477 272.478 229.124  1.00  0.00           C
ATOM   3268  O   PHE A3847     171.564 273.012 228.491  1.00  0.00           O
ATOM   3269  H   PHE A3847     175.659 272.323 229.862  1.00  0.00           H
ATOM   3270  HA  PHE A3847     173.953 273.297 227.815  1.00  0.00           H
ATOM   3271  HB2 PHE A3847     175.416 271.262 227.738  1.00  0.00           H
ATOM   3272  HB3 PHE A3847     174.242 270.418 228.742  1.00  0.00           H
ATOM   3273  HD1 PHE A3847     175.014 271.715 225.396  1.00  0.00           H
ATOM   3274  HD2 PHE A3847     171.964 269.869 227.828  1.00  0.00           H
ATOM   3275  HE1 PHE A3847     173.731 271.145 223.364  1.00  0.00           H
ATOM   3276  HE2 PHE A3847     170.666 269.326 225.774  1.00  0.00           H
ATOM   3277  HZ  PHE A3847     171.540 269.978 223.547  1.00  0.00           H
ATOM   3278  N   GLU A3848     172.270 272.019 230.364  1.00  0.00           N
ATOM   3279  CA  GLU A3848     170.952 271.987 231.006  1.00  0.00           C
ATOM   3280  CB  GLU A3848     171.030 271.250 232.359  1.00  0.00           C
ATOM   3281  CG  GLU A3848     169.670 270.934 233.007  1.00  0.00           C
ATOM   3282  CD  GLU A3848     168.974 272.125 233.683  1.00  0.00           C
ATOM   3283  OE1 GLU A3848     169.644 272.869 234.437  1.00  0.00           O
ATOM   3284  OE2 GLU A3848     167.729 272.193 233.572  1.00  0.00           O
ATOM   3285  C   GLU A3848     170.339 273.387 231.156  1.00  0.00           C
ATOM   3286  O   GLU A3848     169.130 273.518 230.954  1.00  0.00           O
ATOM   3287  H   GLU A3848     173.042 271.543 230.826  1.00  0.00           H
ATOM   3288  HA  GLU A3848     170.292 271.414 230.356  1.00  0.00           H
ATOM   3289  HB2 GLU A3848     171.514 270.290 232.186  1.00  0.00           H
ATOM   3290  HB3 GLU A3848     171.646 271.815 233.057  1.00  0.00           H
ATOM   3291  HG2 GLU A3848     169.833 270.172 233.771  1.00  0.00           H
ATOM   3292  HG3 GLU A3848     169.015 270.497 232.250  1.00  0.00           H
ATOM   3293  N   ARG A3849     171.152 274.443 231.343  1.00  0.00           N
ATOM   3294  CA  ARG A3849     170.671 275.839 231.311  1.00  0.00           C
ATOM   3295  CB  ARG A3849     171.750 276.851 231.746  1.00  0.00           C
ATOM   3296  CG  ARG A3849     172.466 276.604 233.081  1.00  0.00           C
ATOM   3297  CD  ARG A3849     171.538 276.384 234.288  1.00  0.00           C
ATOM   3298  NE  ARG A3849     171.437 274.970 234.701  1.00  0.00           N
ATOM   3299  CZ  ARG A3849     172.327 274.255 235.365  1.00  0.00           C
ATOM   3300  NH1 ARG A3849     173.506 274.720 235.675  1.00  0.00           N
ATOM   3301  NH2 ARG A3849     172.018 273.052 235.743  1.00  0.00           N
ATOM   3302  C   ARG A3849     170.172 276.236 229.921  1.00  0.00           C
ATOM   3303  O   ARG A3849     169.074 276.782 229.818  1.00  0.00           O
ATOM   3304  H   ARG A3849     172.153 274.262 231.388  1.00  0.00           H
ATOM   3305  HA  ARG A3849     169.811 275.918 231.976  1.00  0.00           H
ATOM   3306  HB2 ARG A3849     172.514 276.916 230.971  1.00  0.00           H
ATOM   3307  HB3 ARG A3849     171.277 277.833 231.801  1.00  0.00           H
ATOM   3308  HG2 ARG A3849     173.078 277.484 233.284  1.00  0.00           H
ATOM   3309  HG3 ARG A3849     173.152 275.772 232.968  1.00  0.00           H
ATOM   3310  HD2 ARG A3849     171.924 276.962 235.130  1.00  0.00           H
ATOM   3311  HD3 ARG A3849     170.543 276.767 234.056  1.00  0.00           H
ATOM   3312  HE  ARG A3849     170.600 274.444 234.439  1.00  0.00           H
ATOM   3313 HH11 ARG A3849     173.825 275.488 235.115  1.00  0.00           H
ATOM   3314 HH12 ARG A3849     174.185 274.077 236.031  1.00  0.00           H
ATOM   3315 HH21 ARG A3849     171.124 272.714 235.370  1.00  0.00           H
ATOM   3316 HH22 ARG A3849     172.708 272.401 236.065  1.00  0.00           H
ATOM   3317  N   GLN A3850     170.933 275.918 228.871  1.00  0.00           N
ATOM   3318  CA  GLN A3850     170.585 276.240 227.477  1.00  0.00           C
ATOM   3319  CB  GLN A3850     171.739 275.865 226.522  1.00  0.00           C
ATOM   3320  CG  GLN A3850     173.157 276.314 226.929  1.00  0.00           C
ATOM   3321  CD  GLN A3850     173.317 277.812 227.168  1.00  0.00           C
ATOM   3322  OE1 GLN A3850     172.380 278.596 227.142  1.00  0.00           O
ATOM   3323  NE2 GLN A3850     174.472 278.277 227.582  1.00  0.00           N
ATOM   3324  C   GLN A3850     169.293 275.542 227.036  1.00  0.00           C
ATOM   3325  O   GLN A3850     168.334 276.206 226.642  1.00  0.00           O
ATOM   3326  H   GLN A3850     171.785 275.398 229.046  1.00  0.00           H
ATOM   3327  HA  GLN A3850     170.397 277.309 227.398  1.00  0.00           H
ATOM   3328  HB2 GLN A3850     171.513 276.293 225.545  1.00  0.00           H
ATOM   3329  HB3 GLN A3850     171.764 274.781 226.406  1.00  0.00           H
ATOM   3330  HG2 GLN A3850     173.463 275.784 227.824  1.00  0.00           H
ATOM   3331  HG3 GLN A3850     173.847 276.024 226.136  1.00  0.00           H
ATOM   3332 HE21 GLN A3850     175.283 277.679 227.692  1.00  0.00           H
ATOM   3333 HE22 GLN A3850     174.587 279.279 227.511  1.00  0.00           H
ATOM   3334  N   ASN A3851     169.142 274.283 227.450  1.00  0.00           N
ATOM   3335  CA  ASN A3851     167.937 273.478 227.276  1.00  0.00           C
ATOM   3336  CB  ASN A3851     168.329 272.061 227.729  1.00  0.00           C
ATOM   3337  CG  ASN A3851     167.194 271.064 227.638  1.00  0.00           C
ATOM   3338  OD1 ASN A3851     166.463 270.880 228.603  1.00  0.00           O
ATOM   3339  ND2 ASN A3851     167.089 270.318 226.564  1.00  0.00           N
ATOM   3340  C   ASN A3851     166.683 274.051 227.990  1.00  0.00           C
ATOM   3341  O   ASN A3851     165.565 273.713 227.604  1.00  0.00           O
ATOM   3342  H   ASN A3851     169.964 273.820 227.832  1.00  0.00           H
ATOM   3343  HA  ASN A3851     167.697 273.445 226.211  1.00  0.00           H
ATOM   3344  HB2 ASN A3851     169.169 271.707 227.128  1.00  0.00           H
ATOM   3345  HB3 ASN A3851     168.659 272.098 228.766  1.00  0.00           H
ATOM   3346 HD21 ASN A3851     167.737 270.410 225.795  1.00  0.00           H
ATOM   3347 HD22 ASN A3851     166.386 269.603 226.556  1.00  0.00           H
ATOM   3348  N   LYS A3852     166.819 274.988 228.950  1.00  0.00           N
ATOM   3349  CA  LYS A3852     165.690 275.754 229.535  1.00  0.00           C
ATOM   3350  CB  LYS A3852     165.698 275.681 231.077  1.00  0.00           C
ATOM   3351  CG  LYS A3852     165.828 274.278 231.691  1.00  0.00           C
ATOM   3352  CD  LYS A3852     164.860 273.213 231.143  1.00  0.00           C
ATOM   3353  CE  LYS A3852     165.182 271.817 231.694  1.00  0.00           C
ATOM   3354  NZ  LYS A3852     166.543 271.382 231.310  1.00  0.00           N
ATOM   3355  C   LYS A3852     165.597 277.220 229.085  1.00  0.00           C
ATOM   3356  O   LYS A3852     164.576 277.847 229.367  1.00  0.00           O
ATOM   3357  H   LYS A3852     167.764 275.248 229.213  1.00  0.00           H
ATOM   3358  HA  LYS A3852     164.757 275.308 229.194  1.00  0.00           H
ATOM   3359  HB2 LYS A3852     164.774 276.127 231.447  1.00  0.00           H
ATOM   3360  HB3 LYS A3852     166.527 276.286 231.451  1.00  0.00           H
ATOM   3361  HG2 LYS A3852     166.846 273.951 231.525  1.00  0.00           H
ATOM   3362  HG3 LYS A3852     165.689 274.357 232.770  1.00  0.00           H
ATOM   3363  HD2 LYS A3852     164.920 273.167 230.058  1.00  0.00           H
ATOM   3364  HD3 LYS A3852     163.840 273.482 231.419  1.00  0.00           H
ATOM   3365  HE2 LYS A3852     165.113 271.841 232.785  1.00  0.00           H
ATOM   3366  HE3 LYS A3852     164.450 271.107 231.302  1.00  0.00           H
ATOM   3367  HZ1 LYS A3852     166.742 270.450 231.632  1.00  0.00           H
ATOM   3368  HZ2 LYS A3852     167.223 271.986 231.782  1.00  0.00           H
ATOM   3369  HZ3 LYS A3852     166.673 271.412 230.300  1.00  0.00           H
ATOM   3370  N   ALA A3853     166.597 277.774 228.397  1.00  0.00           N
ATOM   3371  CA  ALA A3853     166.695 279.209 228.106  1.00  0.00           C
ATOM   3372  CB  ALA A3853     168.094 279.502 227.546  1.00  0.00           C
ATOM   3373  C   ALA A3853     165.577 279.714 227.176  1.00  0.00           C
ATOM   3374  O   ALA A3853     164.729 280.494 227.611  1.00  0.00           O
ATOM   3375  H   ALA A3853     167.396 277.195 228.160  1.00  0.00           H
ATOM   3376  HA  ALA A3853     166.591 279.757 229.042  1.00  0.00           H
ATOM   3377  HB1 ALA A3853     168.203 280.571 227.358  1.00  0.00           H
ATOM   3378  HB2 ALA A3853     168.254 278.963 226.611  1.00  0.00           H
ATOM   3379  HB3 ALA A3853     168.851 279.191 228.267  1.00  0.00           H
ATOM   3380  N   GLU A3854     165.397 279.082 226.013  1.00  0.00           N
ATOM   3381  CA  GLU A3854     164.239 279.345 225.140  1.00  0.00           C
ATOM   3382  CB  GLU A3854     164.542 278.870 223.713  1.00  0.00           C
ATOM   3383  CG  GLU A3854     165.130 280.000 222.860  1.00  0.00           C
ATOM   3384  CD  GLU A3854     164.041 280.997 222.436  1.00  0.00           C
ATOM   3385  OE1 GLU A3854     163.502 280.787 221.321  1.00  0.00           O
ATOM   3386  OE2 GLU A3854     164.094 282.152 222.893  1.00  0.00           O
ATOM   3387  C   GLU A3854     162.922 278.737 225.659  1.00  0.00           C
ATOM   3388  O   GLU A3854     161.855 279.278 225.370  1.00  0.00           O
ATOM   3389  H   GLU A3854     166.107 278.433 225.699  1.00  0.00           H
ATOM   3390  HA  GLU A3854     164.076 280.425 225.113  1.00  0.00           H
ATOM   3391  HB2 GLU A3854     165.245 278.037 223.750  1.00  0.00           H
ATOM   3392  HB3 GLU A3854     163.627 278.518 223.236  1.00  0.00           H
ATOM   3393  HG2 GLU A3854     165.579 279.555 221.970  1.00  0.00           H
ATOM   3394  HG3 GLU A3854     165.928 280.507 223.410  1.00  0.00           H
ATOM   3395  N   GLY A3855     162.989 277.849 226.660  1.00  0.00           N
ATOM   3396  CA  GLY A3855     161.847 277.488 227.511  1.00  0.00           C
ATOM   3397  C   GLY A3855     161.289 278.654 228.347  1.00  0.00           C
ATOM   3398  O   GLY A3855     160.131 278.612 228.763  1.00  0.00           O
ATOM   3399  H   GLY A3855     163.907 277.533 226.938  1.00  0.00           H
ATOM   3400  HA2 GLY A3855     161.043 277.104 226.883  1.00  0.00           H
ATOM   3401  HA3 GLY A3855     162.160 276.703 228.199  1.00  0.00           H
ATOM   3402  N   LEU A3856     162.044 279.752 228.467  1.00  0.00           N
ATOM   3403  CA  LEU A3856     161.615 281.052 228.993  1.00  0.00           C
ATOM   3404  CB  LEU A3856     162.391 281.347 230.292  1.00  0.00           C
ATOM   3405  CG  LEU A3856     162.203 280.316 231.423  1.00  0.00           C
ATOM   3406  CD1 LEU A3856     163.097 280.686 232.609  1.00  0.00           C
ATOM   3407  CD2 LEU A3856     160.757 280.273 231.929  1.00  0.00           C
ATOM   3408  C   LEU A3856     161.765 282.187 227.956  1.00  0.00           C
ATOM   3409  O   LEU A3856     161.612 283.358 228.301  1.00  0.00           O
ATOM   3410  H   LEU A3856     163.001 279.697 228.127  1.00  0.00           H
ATOM   3411  HA  LEU A3856     160.551 281.005 229.223  1.00  0.00           H
ATOM   3412  HB2 LEU A3856     163.452 281.395 230.041  1.00  0.00           H
ATOM   3413  HB3 LEU A3856     162.093 282.328 230.664  1.00  0.00           H
ATOM   3414  HG  LEU A3856     162.488 279.323 231.080  1.00  0.00           H
ATOM   3415 HD11 LEU A3856     164.137 280.692 232.281  1.00  0.00           H
ATOM   3416 HD12 LEU A3856     162.988 279.943 233.397  1.00  0.00           H
ATOM   3417 HD13 LEU A3856     162.833 281.673 232.988  1.00  0.00           H
ATOM   3418 HD21 LEU A3856     160.683 279.580 232.766  1.00  0.00           H
ATOM   3419 HD22 LEU A3856     160.439 281.267 232.239  1.00  0.00           H
ATOM   3420 HD23 LEU A3856     160.106 279.913 231.133  1.00  0.00           H
ATOM   3421  N   GLY A3857     161.948 281.858 226.673  1.00  0.00           N
ATOM   3422  CA  GLY A3857     162.265 282.807 225.598  1.00  0.00           C
ATOM   3423  C   GLY A3857     161.196 283.874 225.340  1.00  0.00           C
ATOM   3424  O   GLY A3857     161.538 285.015 225.033  1.00  0.00           O
ATOM   3425  H   GLY A3857     162.006 280.872 226.441  1.00  0.00           H
ATOM   3426  HA2 GLY A3857     162.388 282.240 224.676  1.00  0.00           H
ATOM   3427  HA3 GLY A3857     163.213 283.300 225.818  1.00  0.00           H
ATOM   3428  N   MET A3858     159.937 283.599 225.714  1.00  0.00           N
ATOM   3429  CA  MET A3858     158.791 284.529 225.661  1.00  0.00           C
ATOM   3430  CB  MET A3858     157.476 283.728 225.586  1.00  0.00           C
ATOM   3431  CG  MET A3858     156.357 284.518 224.892  1.00  0.00           C
ATOM   3432  SD  MET A3858     154.729 283.717 224.913  1.00  0.00           S
ATOM   3433  CE  MET A3858     153.826 284.896 223.877  1.00  0.00           C
ATOM   3434  C   MET A3858     158.781 285.619 226.767  1.00  0.00           C
ATOM   3435  O   MET A3858     157.729 286.126 227.164  1.00  0.00           O
ATOM   3436  H   MET A3858     159.774 282.661 226.048  1.00  0.00           H
ATOM   3437  HA  MET A3858     158.894 285.073 224.721  1.00  0.00           H
ATOM   3438  HB2 MET A3858     157.638 282.814 225.012  1.00  0.00           H
ATOM   3439  HB3 MET A3858     157.161 283.449 226.593  1.00  0.00           H
ATOM   3440  HG2 MET A3858     156.251 285.495 225.361  1.00  0.00           H
ATOM   3441  HG3 MET A3858     156.650 284.678 223.854  1.00  0.00           H
ATOM   3442  HE1 MET A3858     152.790 284.573 223.781  1.00  0.00           H
ATOM   3443  HE2 MET A3858     154.287 284.936 222.889  1.00  0.00           H
ATOM   3444  HE3 MET A3858     153.862 285.884 224.336  1.00  0.00           H
ATOM   3445  N   VAL A3859     159.957 285.996 227.271  1.00  0.00           N
ATOM   3446  CA  VAL A3859     160.204 287.280 227.952  1.00  0.00           C
ATOM   3447  CB  VAL A3859     161.517 287.142 228.770  1.00  0.00           C
ATOM   3448  CG1 VAL A3859     162.110 288.428 229.365  1.00  0.00           C
ATOM   3449  CG2 VAL A3859     161.264 286.231 229.982  1.00  0.00           C
ATOM   3450  C   VAL A3859     160.151 288.432 226.917  1.00  0.00           C
ATOM   3451  O   VAL A3859     159.746 288.238 225.772  1.00  0.00           O
ATOM   3452  H   VAL A3859     160.765 285.522 226.882  1.00  0.00           H
ATOM   3453  HA  VAL A3859     159.395 287.463 228.658  1.00  0.00           H
ATOM   3454  HB  VAL A3859     162.280 286.686 228.139  1.00  0.00           H
ATOM   3455 HG11 VAL A3859     162.936 288.174 230.031  1.00  0.00           H
ATOM   3456 HG12 VAL A3859     161.358 288.967 229.941  1.00  0.00           H
ATOM   3457 HG13 VAL A3859     162.510 289.066 228.580  1.00  0.00           H
ATOM   3458 HG21 VAL A3859     160.602 286.719 230.695  1.00  0.00           H
ATOM   3459 HG22 VAL A3859     160.805 285.295 229.667  1.00  0.00           H
ATOM   3460 HG23 VAL A3859     162.210 285.988 230.467  1.00  0.00           H
ATOM   3461  N   ASN A3860     160.371 289.683 227.329  1.00  0.00           N
ATOM   3462  CA  ASN A3860     160.304 290.857 226.454  1.00  0.00           C
ATOM   3463  CB  ASN A3860     158.968 291.578 226.771  1.00  0.00           C
ATOM   3464  CG  ASN A3860     158.459 292.557 225.719  1.00  0.00           C
ATOM   3465  OD1 ASN A3860     157.500 293.279 225.935  1.00  0.00           O
ATOM   3466  ND2 ASN A3860     159.096 292.693 224.578  1.00  0.00           N
ATOM   3467  C   ASN A3860     161.587 291.708 226.598  1.00  0.00           C
ATOM   3468  O   ASN A3860     162.690 291.167 226.690  1.00  0.00           O
ATOM   3469  H   ASN A3860     160.717 289.824 228.266  1.00  0.00           H
ATOM   3470  HA  ASN A3860     160.279 290.516 225.419  1.00  0.00           H
ATOM   3471  HB2 ASN A3860     158.189 290.823 226.879  1.00  0.00           H
ATOM   3472  HB3 ASN A3860     159.061 292.102 227.723  1.00  0.00           H
ATOM   3473 HD21 ASN A3860     159.883 292.112 224.348  1.00  0.00           H
ATOM   3474 HD22 ASN A3860     158.743 293.385 223.945  1.00  0.00           H
ATOM   3475  N   GLU A3861     161.458 293.035 226.541  1.00  0.00           N
ATOM   3476  CA  GLU A3861     162.466 293.950 227.085  1.00  0.00           C
ATOM   3477  CB  GLU A3861     162.025 295.385 226.750  1.00  0.00           C
ATOM   3478  CG  GLU A3861     163.107 296.447 226.986  1.00  0.00           C
ATOM   3479  CD  GLU A3861     162.805 297.761 226.248  1.00  0.00           C
ATOM   3480  OE1 GLU A3861     161.623 298.085 225.977  1.00  0.00           O
ATOM   3481  OE2 GLU A3861     163.757 298.437 225.797  1.00  0.00           O
ATOM   3482  C   GLU A3861     162.674 293.694 228.597  1.00  0.00           C
ATOM   3483  O   GLU A3861     161.895 292.958 229.207  1.00  0.00           O
ATOM   3484  H   GLU A3861     160.528 293.408 226.471  1.00  0.00           H
ATOM   3485  HA  GLU A3861     163.416 293.759 226.585  1.00  0.00           H
ATOM   3486  HB2 GLU A3861     161.764 295.405 225.690  1.00  0.00           H
ATOM   3487  HB3 GLU A3861     161.133 295.637 227.326  1.00  0.00           H
ATOM   3488  HG2 GLU A3861     164.062 296.052 226.629  1.00  0.00           H
ATOM   3489  HG3 GLU A3861     163.196 296.641 228.056  1.00  0.00           H
ATOM   3490  N   ASP A3862     163.818 294.120 229.139  1.00  0.00           N
ATOM   3491  CA  ASP A3862     164.397 293.612 230.398  1.00  0.00           C
ATOM   3492  CB  ASP A3862     163.575 294.030 231.643  1.00  0.00           C
ATOM   3493  CG  ASP A3862     163.235 295.527 231.753  1.00  0.00           C
ATOM   3494  OD1 ASP A3862     163.977 296.352 231.172  1.00  0.00           O
ATOM   3495  OD2 ASP A3862     162.374 295.857 232.605  1.00  0.00           O
ATOM   3496  C   ASP A3862     164.761 292.101 230.356  1.00  0.00           C
ATOM   3497  O   ASP A3862     164.898 291.457 231.396  1.00  0.00           O
ATOM   3498  H   ASP A3862     164.343 294.835 228.659  1.00  0.00           H
ATOM   3499  HA  ASP A3862     165.355 294.122 230.504  1.00  0.00           H
ATOM   3500  HB2 ASP A3862     162.646 293.459 231.664  1.00  0.00           H
ATOM   3501  HB3 ASP A3862     164.143 293.755 232.533  1.00  0.00           H
ATOM   3502  N   GLY A3863     164.984 291.530 229.159  1.00  0.00           N
ATOM   3503  CA  GLY A3863     165.421 290.137 228.983  1.00  0.00           C
ATOM   3504  C   GLY A3863     165.726 289.727 227.534  1.00  0.00           C
ATOM   3505  O   GLY A3863     166.758 290.114 226.991  1.00  0.00           O
ATOM   3506  H   GLY A3863     164.841 292.093 228.337  1.00  0.00           H
ATOM   3507  HA2 GLY A3863     164.667 289.473 229.396  1.00  0.00           H
ATOM   3508  HA3 GLY A3863     166.333 289.985 229.562  1.00  0.00           H
ATOM   3509  N   THR A3864     164.890 288.860 226.942  1.00  0.00           N
ATOM   3510  CA  THR A3864     165.165 288.116 225.684  1.00  0.00           C
ATOM   3511  CB  THR A3864     163.928 287.285 225.282  1.00  0.00           C
ATOM   3512  OG1 THR A3864     164.284 286.305 224.347  1.00  0.00           O
ATOM   3513  CG2 THR A3864     162.806 288.107 224.643  1.00  0.00           C
ATOM   3514  C   THR A3864     165.621 288.983 224.499  1.00  0.00           C
ATOM   3515  O   THR A3864     166.490 288.572 223.735  1.00  0.00           O
ATOM   3516  H   THR A3864     164.068 288.594 227.459  1.00  0.00           H
ATOM   3517  HA  THR A3864     165.972 287.409 225.878  1.00  0.00           H
ATOM   3518  HB  THR A3864     163.541 286.783 226.168  1.00  0.00           H
ATOM   3519  HG1 THR A3864     163.548 285.680 224.277  1.00  0.00           H
ATOM   3520 HG21 THR A3864     163.116 288.488 223.670  1.00  0.00           H
ATOM   3521 HG22 THR A3864     162.535 288.936 225.292  1.00  0.00           H
ATOM   3522 HG23 THR A3864     161.932 287.476 224.493  1.00  0.00           H
ATOM   3523  N   VAL A3865     165.193 290.254 224.481  1.00  0.00           N
ATOM   3524  CA  VAL A3865     165.488 291.285 223.462  1.00  0.00           C
ATOM   3525  CB  VAL A3865     164.649 292.547 223.794  1.00  0.00           C
ATOM   3526  CG1 VAL A3865     164.999 293.836 223.040  1.00  0.00           C
ATOM   3527  CG2 VAL A3865     163.164 292.272 223.498  1.00  0.00           C
ATOM   3528  C   VAL A3865     166.985 291.599 223.265  1.00  0.00           C
ATOM   3529  O   VAL A3865     167.325 292.216 222.260  1.00  0.00           O
ATOM   3530  H   VAL A3865     164.560 290.515 225.223  1.00  0.00           H
ATOM   3531  HA  VAL A3865     165.154 290.907 222.496  1.00  0.00           H
ATOM   3532  HB  VAL A3865     164.753 292.758 224.860  1.00  0.00           H
ATOM   3533 HG21 VAL A3865     162.833 291.376 224.020  1.00  0.00           H
ATOM   3534 HG22 VAL A3865     163.026 292.123 222.427  1.00  0.00           H
ATOM   3535 HG23 VAL A3865     162.561 293.118 223.827  1.00  0.00           H
ATOM   3536 HG11 VAL A3865     165.998 294.172 223.319  1.00  0.00           H
ATOM   3537 HG12 VAL A3865     164.975 293.659 221.963  1.00  0.00           H
ATOM   3538 HG13 VAL A3865     164.298 294.631 223.296  1.00  0.00           H
ATOM   3539  N   ILE A3866     167.883 291.095 224.123  1.00  0.00           N
ATOM   3540  CA  ILE A3866     169.335 291.077 223.866  1.00  0.00           C
ATOM   3541  CB  ILE A3866     170.098 292.005 224.845  1.00  0.00           C
ATOM   3542  CG1 ILE A3866     171.613 291.982 224.540  1.00  0.00           C
ATOM   3543  CG2 ILE A3866     169.828 291.711 226.335  1.00  0.00           C
ATOM   3544  CD1 ILE A3866     172.401 293.114 225.212  1.00  0.00           C
ATOM   3545  C   ILE A3866     169.918 289.660 223.722  1.00  0.00           C
ATOM   3546  O   ILE A3866     170.420 289.319 222.658  1.00  0.00           O
ATOM   3547  H   ILE A3866     167.529 290.543 224.893  1.00  0.00           H
ATOM   3548  HA  ILE A3866     169.500 291.517 222.881  1.00  0.00           H
ATOM   3549  HB  ILE A3866     169.738 293.017 224.649  1.00  0.00           H
ATOM   3550 HG12 ILE A3866     171.755 292.079 223.462  1.00  0.00           H
ATOM   3551 HG13 ILE A3866     172.041 291.027 224.851  1.00  0.00           H
ATOM   3552 HG21 ILE A3866     170.265 290.759 226.631  1.00  0.00           H
ATOM   3553 HG22 ILE A3866     170.264 292.496 226.950  1.00  0.00           H
ATOM   3554 HG23 ILE A3866     168.758 291.702 226.534  1.00  0.00           H
ATOM   3555 HD11 ILE A3866     173.435 293.084 224.867  1.00  0.00           H
ATOM   3556 HD12 ILE A3866     172.395 292.993 226.295  1.00  0.00           H
ATOM   3557 HD13 ILE A3866     171.967 294.078 224.948  1.00  0.00           H
ATOM   3558  N   ASN A3867     169.937 288.845 224.782  1.00  0.00           N
ATOM   3559  CA  ASN A3867     170.847 287.685 224.845  1.00  0.00           C
ATOM   3560  CB  ASN A3867     171.286 287.488 226.317  1.00  0.00           C
ATOM   3561  CG  ASN A3867     172.661 286.853 226.544  1.00  0.00           C
ATOM   3562  OD1 ASN A3867     173.165 286.874 227.656  1.00  0.00           O
ATOM   3563  ND2 ASN A3867     173.334 286.328 225.549  1.00  0.00           N
ATOM   3564  C   ASN A3867     170.289 286.381 224.224  1.00  0.00           C
ATOM   3565  O   ASN A3867     170.998 285.379 224.263  1.00  0.00           O
ATOM   3566  H   ASN A3867     169.517 289.171 225.637  1.00  0.00           H
ATOM   3567  HA  ASN A3867     171.736 287.943 224.263  1.00  0.00           H
ATOM   3568  HB2 ASN A3867     171.335 288.461 226.804  1.00  0.00           H
ATOM   3569  HB3 ASN A3867     170.541 286.884 226.835  1.00  0.00           H
ATOM   3570 HD21 ASN A3867     172.892 286.137 224.665  1.00  0.00           H
ATOM   3571 HD22 ASN A3867     174.312 286.045 225.694  1.00  0.00           H
ATOM   3572  N   ARG A3868     169.018 286.360 223.774  1.00  0.00           N
ATOM   3573  CA  ARG A3868     168.154 285.178 223.510  1.00  0.00           C
ATOM   3574  CB  ARG A3868     167.451 285.313 222.143  1.00  0.00           C
ATOM   3575  CG  ARG A3868     166.474 284.144 221.895  1.00  0.00           C
ATOM   3576  CD  ARG A3868     165.813 284.185 220.513  1.00  0.00           C
ATOM   3577  NE  ARG A3868     165.259 282.861 220.165  1.00  0.00           N
ATOM   3578  CZ  ARG A3868     165.756 281.959 219.333  1.00  0.00           C
ATOM   3579  NH1 ARG A3868     166.822 282.169 218.610  1.00  0.00           N
ATOM   3580  NH2 ARG A3868     165.197 280.792 219.238  1.00  0.00           N
ATOM   3581  C   ARG A3868     168.797 283.789 223.681  1.00  0.00           C
ATOM   3582  O   ARG A3868     168.388 283.058 224.574  1.00  0.00           O
ATOM   3583  H   ARG A3868     168.555 287.260 223.729  1.00  0.00           H
ATOM   3584  HA  ARG A3868     167.362 285.194 224.262  1.00  0.00           H
ATOM   3585  HB2 ARG A3868     168.200 285.337 221.349  1.00  0.00           H
ATOM   3586  HB3 ARG A3868     166.893 286.250 222.119  1.00  0.00           H
ATOM   3587  HG2 ARG A3868     167.004 283.195 221.974  1.00  0.00           H
ATOM   3588  HG3 ARG A3868     165.698 284.165 222.661  1.00  0.00           H
ATOM   3589  HD2 ARG A3868     165.009 284.922 220.534  1.00  0.00           H
ATOM   3590  HD3 ARG A3868     166.545 284.501 219.770  1.00  0.00           H
ATOM   3591  HE  ARG A3868     164.516 282.510 220.778  1.00  0.00           H
ATOM   3592 HH11 ARG A3868     167.304 283.041 218.698  1.00  0.00           H
ATOM   3593 HH12 ARG A3868     167.194 281.431 218.040  1.00  0.00           H
ATOM   3594 HH21 ARG A3868     164.433 280.608 219.899  1.00  0.00           H
ATOM   3595 HH22 ARG A3868     165.618 280.035 218.737  1.00  0.00           H
ATOM   3596  N   GLN A3869     169.664 283.384 222.745  1.00  0.00           N
ATOM   3597  CA  GLN A3869     170.189 282.016 222.629  1.00  0.00           C
ATOM   3598  CB  GLN A3869     171.132 281.965 221.410  1.00  0.00           C
ATOM   3599  CG  GLN A3869     171.654 280.561 221.021  1.00  0.00           C
ATOM   3600  CD  GLN A3869     172.802 280.631 220.012  1.00  0.00           C
ATOM   3601  OE1 GLN A3869     173.572 281.573 219.984  1.00  0.00           O
ATOM   3602  NE2 GLN A3869     173.056 279.607 219.231  1.00  0.00           N
ATOM   3603  C   GLN A3869     170.909 281.536 223.900  1.00  0.00           C
ATOM   3604  O   GLN A3869     170.859 280.350 224.197  1.00  0.00           O
ATOM   3605  H   GLN A3869     169.988 284.072 222.085  1.00  0.00           H
ATOM   3606  HA  GLN A3869     169.354 281.335 222.454  1.00  0.00           H
ATOM   3607  HB2 GLN A3869     171.984 282.609 221.636  1.00  0.00           H
ATOM   3608  HB3 GLN A3869     170.620 282.385 220.543  1.00  0.00           H
ATOM   3609  HG2 GLN A3869     172.030 280.034 221.896  1.00  0.00           H
ATOM   3610  HG3 GLN A3869     170.837 279.977 220.597  1.00  0.00           H
ATOM   3611 HE21 GLN A3869     172.376 278.834 219.147  1.00  0.00           H
ATOM   3612 HE22 GLN A3869     173.668 279.800 218.456  1.00  0.00           H
ATOM   3613  N   ASN A3870     171.610 282.429 224.617  1.00  0.00           N
ATOM   3614  CA  ASN A3870     172.406 282.149 225.829  1.00  0.00           C
ATOM   3615  CB  ASN A3870     171.427 281.832 226.978  1.00  0.00           C
ATOM   3616  CG  ASN A3870     172.089 281.855 228.340  1.00  0.00           C
ATOM   3617  OD1 ASN A3870     172.410 282.906 228.879  1.00  0.00           O
ATOM   3618  ND2 ASN A3870     172.319 280.716 228.940  1.00  0.00           N
ATOM   3619  C   ASN A3870     173.556 281.112 225.673  1.00  0.00           C
ATOM   3620  O   ASN A3870     174.372 280.945 226.586  1.00  0.00           O
ATOM   3621  H   ASN A3870     171.580 283.392 224.306  1.00  0.00           H
ATOM   3622  HA  ASN A3870     172.908 283.084 226.078  1.00  0.00           H
ATOM   3623  HB2 ASN A3870     170.981 280.851 226.810  1.00  0.00           H
ATOM   3624  HB3 ASN A3870     170.623 282.566 226.987  1.00  0.00           H
ATOM   3625 HD21 ASN A3870     172.228 279.876 228.365  1.00  0.00           H
ATOM   3626 HD22 ASN A3870     172.913 280.722 229.741  1.00  0.00           H
ATOM   3627  N   GLY A3871     173.680 280.500 224.493  1.00  0.00           N
ATOM   3628  CA  GLY A3871     174.647 279.466 224.130  1.00  0.00           C
ATOM   3629  C   GLY A3871     176.068 279.942 223.831  1.00  0.00           C
ATOM   3630  O   GLY A3871     176.830 279.174 223.248  1.00  0.00           O
ATOM   3631  H   GLY A3871     172.891 280.595 223.874  1.00  0.00           H
ATOM   3632  HA2 GLY A3871     174.282 278.953 223.242  1.00  0.00           H
ATOM   3633  HA3 GLY A3871     174.705 278.731 224.929  1.00  0.00           H
ATOM   3634  N   GLU A3872     176.431 281.196 224.110  1.00  0.00           N
ATOM   3635  CA  GLU A3872     177.856 281.543 224.236  1.00  0.00           C
ATOM   3636  CB  GLU A3872     178.070 283.065 224.078  1.00  0.00           C
ATOM   3637  CG  GLU A3872     177.734 283.999 225.260  1.00  0.00           C
ATOM   3638  CD  GLU A3872     176.245 284.351 225.407  1.00  0.00           C
ATOM   3639  OE1 GLU A3872     175.439 283.413 225.586  1.00  0.00           O
ATOM   3640  OE2 GLU A3872     175.949 285.451 225.925  1.00  0.00           O
ATOM   3641  C   GLU A3872     178.443 280.980 225.545  1.00  0.00           C
ATOM   3642  O   GLU A3872     179.605 280.590 225.607  1.00  0.00           O
ATOM   3643  H   GLU A3872     175.761 281.818 224.560  1.00  0.00           H
ATOM   3644  HA  GLU A3872     178.407 281.068 223.422  1.00  0.00           H
ATOM   3645  HB2 GLU A3872     179.133 283.199 223.877  1.00  0.00           H
ATOM   3646  HB3 GLU A3872     177.539 283.412 223.190  1.00  0.00           H
ATOM   3647  HG2 GLU A3872     178.108 283.571 226.190  1.00  0.00           H
ATOM   3648  HG3 GLU A3872     178.282 284.930 225.100  1.00  0.00           H
ATOM   3649  N   LYS A3873     177.588 280.764 226.553  1.00  0.00           N
ATOM   3650  CA  LYS A3873     177.947 280.295 227.900  1.00  0.00           C
ATOM   3651  CB  LYS A3873     176.960 280.890 228.925  1.00  0.00           C
ATOM   3652  CG  LYS A3873     176.855 282.419 228.792  1.00  0.00           C
ATOM   3653  CD  LYS A3873     175.819 283.030 229.739  1.00  0.00           C
ATOM   3654  CE  LYS A3873     175.466 284.455 229.287  1.00  0.00           C
ATOM   3655  NZ  LYS A3873     174.603 284.453 228.084  1.00  0.00           N
ATOM   3656  C   LYS A3873     178.050 278.763 227.963  1.00  0.00           C
ATOM   3657  O   LYS A3873     177.215 278.113 228.594  1.00  0.00           O
ATOM   3658  H   LYS A3873     176.626 281.047 226.396  1.00  0.00           H
ATOM   3659  HA  LYS A3873     178.946 280.669 228.135  1.00  0.00           H
ATOM   3660  HB2 LYS A3873     177.293 280.634 229.932  1.00  0.00           H
ATOM   3661  HB3 LYS A3873     175.973 280.454 228.765  1.00  0.00           H
ATOM   3662  HG2 LYS A3873     177.830 282.873 228.977  1.00  0.00           H
ATOM   3663  HG3 LYS A3873     176.551 282.662 227.780  1.00  0.00           H
ATOM   3664  HD2 LYS A3873     176.237 283.058 230.746  1.00  0.00           H
ATOM   3665  HD3 LYS A3873     174.917 282.417 229.750  1.00  0.00           H
ATOM   3666  HE2 LYS A3873     174.940 284.960 230.099  1.00  0.00           H
ATOM   3667  HE3 LYS A3873     176.389 285.003 229.073  1.00  0.00           H
ATOM   3668  HZ1 LYS A3873     173.766 283.900 228.225  1.00  0.00           H
ATOM   3669  HZ2 LYS A3873     175.093 284.093 227.257  1.00  0.00           H
ATOM   3670  HZ3 LYS A3873     174.338 285.397 227.818  1.00  0.00           H
ATOM   3671  N   VAL A3874     178.943 278.200 227.148  1.00  0.00           N
ATOM   3672  CA  VAL A3874     179.167 276.744 227.009  1.00  0.00           C
ATOM   3673  CB  VAL A3874     178.503 276.193 225.727  1.00  0.00           C
ATOM   3674  CG1 VAL A3874     178.685 274.677 225.606  1.00  0.00           C
ATOM   3675  CG2 VAL A3874     176.992 276.475 225.695  1.00  0.00           C
ATOM   3676  C   VAL A3874     180.654 276.363 227.078  1.00  0.00           C
ATOM   3677  O   VAL A3874     180.973 275.401 227.764  1.00  0.00           O
ATOM   3678  H   VAL A3874     179.499 278.836 226.586  1.00  0.00           H
ATOM   3679  HA  VAL A3874     178.698 276.237 227.853  1.00  0.00           H
ATOM   3680  HB  VAL A3874     178.959 276.668 224.857  1.00  0.00           H
ATOM   3681 HG11 VAL A3874     179.734 274.429 225.445  1.00  0.00           H
ATOM   3682 HG12 VAL A3874     178.340 274.178 226.512  1.00  0.00           H
ATOM   3683 HG13 VAL A3874     178.115 274.296 224.761  1.00  0.00           H
ATOM   3684 HG21 VAL A3874     176.810 277.548 225.672  1.00  0.00           H
ATOM   3685 HG22 VAL A3874     176.554 276.042 224.795  1.00  0.00           H
ATOM   3686 HG23 VAL A3874     176.517 276.035 226.571  1.00  0.00           H
ATOM   3687  N   MET A3875     181.548 277.220 226.568  1.00  0.00           N
ATOM   3688  CA  MET A3875     183.002 277.173 226.808  1.00  0.00           C
ATOM   3689  CB  MET A3875     183.747 276.695 225.544  1.00  0.00           C
ATOM   3690  CG  MET A3875     183.522 275.214 225.212  1.00  0.00           C
ATOM   3691  SD  MET A3875     184.339 274.013 226.299  1.00  0.00           S
ATOM   3692  CE  MET A3875     186.086 274.346 225.929  1.00  0.00           C
ATOM   3693  C   MET A3875     183.486 278.553 227.284  1.00  0.00           C
ATOM   3694  O   MET A3875     183.487 278.812 228.484  1.00  0.00           O
ATOM   3695  H   MET A3875     181.207 278.016 226.055  1.00  0.00           H
ATOM   3696  HA  MET A3875     183.228 276.470 227.613  1.00  0.00           H
ATOM   3697  HB2 MET A3875     184.816 276.875 225.665  1.00  0.00           H
ATOM   3698  HB3 MET A3875     183.406 277.282 224.691  1.00  0.00           H
ATOM   3699  HG2 MET A3875     182.452 275.008 225.218  1.00  0.00           H
ATOM   3700  HG3 MET A3875     183.882 275.037 224.199  1.00  0.00           H
ATOM   3701  HE1 MET A3875     186.711 273.572 226.372  1.00  0.00           H
ATOM   3702  HE2 MET A3875     186.243 274.349 224.850  1.00  0.00           H
ATOM   3703  HE3 MET A3875     186.377 275.311 226.345  1.00  0.00           H
ATOM   3704  N   ALA A3876     183.505 279.520 226.360  1.00  0.00           N
ATOM   3705  CA  ALA A3876     183.758 280.952 226.565  1.00  0.00           C
ATOM   3706  CB  ALA A3876     182.661 281.594 227.429  1.00  0.00           C
ATOM   3707  C   ALA A3876     185.193 281.359 226.968  1.00  0.00           C
ATOM   3708  O   ALA A3876     185.523 282.530 226.791  1.00  0.00           O
ATOM   3709  H   ALA A3876     183.580 279.222 225.387  1.00  0.00           H
ATOM   3710  HA  ALA A3876     183.637 281.391 225.574  1.00  0.00           H
ATOM   3711  HB1 ALA A3876     182.769 281.277 228.466  1.00  0.00           H
ATOM   3712  HB2 ALA A3876     182.755 282.679 227.379  1.00  0.00           H
ATOM   3713  HB3 ALA A3876     181.681 281.303 227.056  1.00  0.00           H
ATOM   3714  N   ASP A3877     186.108 280.396 227.122  1.00  0.00           N
ATOM   3715  CA  ASP A3877     187.554 280.573 226.873  1.00  0.00           C
ATOM   3716  CB  ASP A3877     188.363 279.503 227.629  1.00  0.00           C
ATOM   3717  CG  ASP A3877     188.160 279.487 229.148  1.00  0.00           C
ATOM   3718  OD1 ASP A3877     188.214 280.564 229.786  1.00  0.00           O
ATOM   3719  OD2 ASP A3877     188.128 278.353 229.686  1.00  0.00           O
ATOM   3720  C   ASP A3877     187.889 280.586 225.354  1.00  0.00           C
ATOM   3721  O   ASP A3877     188.883 280.014 224.906  1.00  0.00           O
ATOM   3722  H   ASP A3877     185.774 279.448 227.198  1.00  0.00           H
ATOM   3723  HA  ASP A3877     187.853 281.544 227.270  1.00  0.00           H
ATOM   3724  HB2 ASP A3877     188.105 278.522 227.224  1.00  0.00           H
ATOM   3725  HB3 ASP A3877     189.423 279.670 227.444  1.00  0.00           H
ATOM   3726  N   ASP A3878     186.961 281.065 224.520  1.00  0.00           N
ATOM   3727  CA  ASP A3878     186.994 280.874 223.065  1.00  0.00           C
ATOM   3728  CB  ASP A3878     185.619 281.183 222.439  1.00  0.00           C
ATOM   3729  CG  ASP A3878     184.515 280.150 222.725  1.00  0.00           C
ATOM   3730  OD1 ASP A3878     183.868 279.756 221.729  1.00  0.00           O
ATOM   3731  OD2 ASP A3878     184.573 279.454 223.759  1.00  0.00           O
ATOM   3732  C   ASP A3878     188.101 281.702 222.389  1.00  0.00           C
ATOM   3733  O   ASP A3878     188.961 281.138 221.717  1.00  0.00           O
ATOM   3734  H   ASP A3878     186.136 281.468 224.934  1.00  0.00           H
ATOM   3735  HA  ASP A3878     187.223 279.826 222.865  1.00  0.00           H
ATOM   3736  HB2 ASP A3878     185.281 282.162 222.786  1.00  0.00           H
ATOM   3737  HB3 ASP A3878     185.751 281.250 221.357  1.00  0.00           H
ATOM   3738  N   GLU A3879     188.183 283.001 222.696  1.00  0.00           N
ATOM   3739  CA  GLU A3879     189.244 283.920 222.236  1.00  0.00           C
ATOM   3740  CB  GLU A3879     188.676 285.358 222.173  1.00  0.00           C
ATOM   3741  CG  GLU A3879     189.429 286.265 221.180  1.00  0.00           C
ATOM   3742  CD  GLU A3879     189.133 287.772 221.336  1.00  0.00           C
ATOM   3743  OE1 GLU A3879     188.194 288.145 222.079  1.00  0.00           O
ATOM   3744  OE2 GLU A3879     189.761 288.560 220.585  1.00  0.00           O
ATOM   3745  C   GLU A3879     190.542 283.793 223.078  1.00  0.00           C
ATOM   3746  O   GLU A3879     191.084 284.790 223.554  1.00  0.00           O
ATOM   3747  H   GLU A3879     187.503 283.370 223.341  1.00  0.00           H
ATOM   3748  HA  GLU A3879     189.514 283.629 221.219  1.00  0.00           H
ATOM   3749  HB2 GLU A3879     187.632 285.317 221.854  1.00  0.00           H
ATOM   3750  HB3 GLU A3879     188.701 285.791 223.174  1.00  0.00           H
ATOM   3751  HG2 GLU A3879     189.165 285.953 220.167  1.00  0.00           H
ATOM   3752  HG3 GLU A3879     190.500 286.102 221.290  1.00  0.00           H
ATOM   3753  N   PHE A3880     190.846 282.563 223.506  1.00  0.00           N
ATOM   3754  CA  PHE A3880     191.878 282.224 224.500  1.00  0.00           C
ATOM   3755  CB  PHE A3880     191.267 282.469 225.895  1.00  0.00           C
ATOM   3756  CG  PHE A3880     192.169 282.205 227.087  1.00  0.00           C
ATOM   3757  CD1 PHE A3880     192.959 283.241 227.616  1.00  0.00           C
ATOM   3758  CD2 PHE A3880     192.204 280.929 227.682  1.00  0.00           C
ATOM   3759  CE1 PHE A3880     193.779 283.000 228.732  1.00  0.00           C
ATOM   3760  CE2 PHE A3880     193.033 280.684 228.789  1.00  0.00           C
ATOM   3761  CZ  PHE A3880     193.819 281.720 229.315  1.00  0.00           C
ATOM   3762  C   PHE A3880     192.420 280.781 224.372  1.00  0.00           C
ATOM   3763  O   PHE A3880     193.431 280.445 224.991  1.00  0.00           O
ATOM   3764  H   PHE A3880     190.314 281.811 223.093  1.00  0.00           H
ATOM   3765  HA  PHE A3880     192.732 282.889 224.353  1.00  0.00           H
ATOM   3766  HB2 PHE A3880     190.928 283.504 225.952  1.00  0.00           H
ATOM   3767  HB3 PHE A3880     190.382 281.844 226.002  1.00  0.00           H
ATOM   3768  HD1 PHE A3880     192.933 284.217 227.155  1.00  0.00           H
ATOM   3769  HD2 PHE A3880     191.620 280.123 227.263  1.00  0.00           H
ATOM   3770  HE1 PHE A3880     194.375 283.800 229.140  1.00  0.00           H
ATOM   3771  HE2 PHE A3880     193.063 279.697 229.225  1.00  0.00           H
ATOM   3772  HZ  PHE A3880     194.440 281.525 230.174  1.00  0.00           H
ATOM   3773  N   THR A3881     191.714 279.887 223.666  1.00  0.00           N
ATOM   3774  CA  THR A3881     192.097 278.472 223.500  1.00  0.00           C
ATOM   3775  CB  THR A3881     190.905 277.527 223.737  1.00  0.00           C
ATOM   3776  OG1 THR A3881     189.706 278.044 223.200  1.00  0.00           O
ATOM   3777  CG2 THR A3881     190.678 277.257 225.223  1.00  0.00           C
ATOM   3778  C   THR A3881     192.736 278.171 222.144  1.00  0.00           C
ATOM   3779  O   THR A3881     193.787 277.534 222.102  1.00  0.00           O
ATOM   3780  H   THR A3881     190.869 280.199 223.215  1.00  0.00           H
ATOM   3781  HA  THR A3881     192.855 278.219 224.241  1.00  0.00           H
ATOM   3782  HB  THR A3881     191.114 276.570 223.257  1.00  0.00           H
ATOM   3783  HG1 THR A3881     189.412 278.742 223.816  1.00  0.00           H
ATOM   3784 HG21 THR A3881     189.774 276.663 225.357  1.00  0.00           H
ATOM   3785 HG22 THR A3881     191.526 276.699 225.619  1.00  0.00           H
ATOM   3786 HG23 THR A3881     190.586 278.194 225.769  1.00  0.00           H
ATOM   3787  N   GLN A3882     192.122 278.560 221.024  1.00  0.00           N
ATOM   3788  CA  GLN A3882     192.636 278.178 219.699  1.00  0.00           C
ATOM   3789  CB  GLN A3882     191.503 278.255 218.667  1.00  0.00           C
ATOM   3790  CG  GLN A3882     191.967 277.769 217.281  1.00  0.00           C
ATOM   3791  CD  GLN A3882     190.862 277.100 216.469  1.00  0.00           C
ATOM   3792  OE1 GLN A3882     189.678 277.350 216.644  1.00  0.00           O
ATOM   3793  NE2 GLN A3882     191.208 276.178 215.600  1.00  0.00           N
ATOM   3794  C   GLN A3882     193.877 278.982 219.271  1.00  0.00           C
ATOM   3795  O   GLN A3882     194.828 278.405 218.745  1.00  0.00           O
ATOM   3796  H   GLN A3882     191.249 279.064 221.094  1.00  0.00           H
ATOM   3797  HA  GLN A3882     192.951 277.134 219.750  1.00  0.00           H
ATOM   3798  HB2 GLN A3882     191.128 279.277 218.589  1.00  0.00           H
ATOM   3799  HB3 GLN A3882     190.695 277.613 219.020  1.00  0.00           H
ATOM   3800  HG2 GLN A3882     192.375 278.605 216.713  1.00  0.00           H
ATOM   3801  HG3 GLN A3882     192.766 277.041 217.412  1.00  0.00           H
ATOM   3802 HE21 GLN A3882     192.187 275.917 215.491  1.00  0.00           H
ATOM   3803 HE22 GLN A3882     190.474 275.738 215.075  1.00  0.00           H
ATOM   3804  N   ASP A3883     193.953 280.254 219.666  1.00  0.00           N
ATOM   3805  CA  ASP A3883     195.165 281.076 219.594  1.00  0.00           C
ATOM   3806  CB  ASP A3883     194.842 282.540 219.975  1.00  0.00           C
ATOM   3807  CG  ASP A3883     194.187 282.748 221.355  1.00  0.00           C
ATOM   3808  OD1 ASP A3883     193.620 281.774 221.902  1.00  0.00           O
ATOM   3809  OD2 ASP A3883     194.253 283.889 221.862  1.00  0.00           O
ATOM   3810  C   ASP A3883     196.282 280.521 220.494  1.00  0.00           C
ATOM   3811  O   ASP A3883     197.420 280.397 220.046  1.00  0.00           O
ATOM   3812  H   ASP A3883     193.231 280.601 220.290  1.00  0.00           H
ATOM   3813  HA  ASP A3883     195.538 281.064 218.569  1.00  0.00           H
ATOM   3814  HB2 ASP A3883     195.764 283.121 219.924  1.00  0.00           H
ATOM   3815  HB3 ASP A3883     194.166 282.944 219.219  1.00  0.00           H
ATOM   3816  N   LEU A3884     195.945 280.032 221.693  1.00  0.00           N
ATOM   3817  CA  LEU A3884     196.893 279.389 222.607  1.00  0.00           C
ATOM   3818  CB  LEU A3884     196.188 279.147 223.956  1.00  0.00           C
ATOM   3819  CG  LEU A3884     197.012 278.418 225.030  1.00  0.00           C
ATOM   3820  CD1 LEU A3884     198.239 279.223 225.461  1.00  0.00           C
ATOM   3821  CD2 LEU A3884     196.147 278.187 226.271  1.00  0.00           C
ATOM   3822  C   LEU A3884     197.507 278.108 222.020  1.00  0.00           C
ATOM   3823  O   LEU A3884     198.728 277.957 222.071  1.00  0.00           O
ATOM   3824  H   LEU A3884     194.998 280.221 222.016  1.00  0.00           H
ATOM   3825  HA  LEU A3884     197.718 280.081 222.770  1.00  0.00           H
ATOM   3826  HB2 LEU A3884     195.874 280.109 224.357  1.00  0.00           H
ATOM   3827  HB3 LEU A3884     195.291 278.560 223.779  1.00  0.00           H
ATOM   3828  HG  LEU A3884     197.337 277.447 224.656  1.00  0.00           H
ATOM   3829 HD11 LEU A3884     198.754 278.700 226.264  1.00  0.00           H
ATOM   3830 HD12 LEU A3884     198.917 279.318 224.613  1.00  0.00           H
ATOM   3831 HD13 LEU A3884     197.934 280.213 225.798  1.00  0.00           H
ATOM   3832 HD21 LEU A3884     195.294 277.562 226.002  1.00  0.00           H
ATOM   3833 HD22 LEU A3884     196.730 277.680 227.034  1.00  0.00           H
ATOM   3834 HD23 LEU A3884     195.773 279.139 226.648  1.00  0.00           H
ATOM   3835  N   PHE A3885     196.703 277.228 221.413  1.00  0.00           N
ATOM   3836  CA  PHE A3885     197.207 275.985 220.813  1.00  0.00           C
ATOM   3837  CB  PHE A3885     196.096 274.931 220.714  1.00  0.00           C
ATOM   3838  CG  PHE A3885     195.943 274.169 222.015  1.00  0.00           C
ATOM   3839  CD1 PHE A3885     196.907 273.200 222.355  1.00  0.00           C
ATOM   3840  CD2 PHE A3885     194.916 274.480 222.924  1.00  0.00           C
ATOM   3841  CE1 PHE A3885     196.860 272.570 223.608  1.00  0.00           C
ATOM   3842  CE2 PHE A3885     194.867 273.847 224.179  1.00  0.00           C
ATOM   3843  CZ  PHE A3885     195.843 272.896 224.520  1.00  0.00           C
ATOM   3844  C   PHE A3885     197.930 276.187 219.476  1.00  0.00           C
ATOM   3845  O   PHE A3885     199.039 275.674 219.333  1.00  0.00           O
ATOM   3846  H   PHE A3885     195.704 277.402 221.422  1.00  0.00           H
ATOM   3847  HA  PHE A3885     197.966 275.579 221.483  1.00  0.00           H
ATOM   3848  HB2 PHE A3885     196.357 274.210 219.937  1.00  0.00           H
ATOM   3849  HB3 PHE A3885     195.153 275.402 220.431  1.00  0.00           H
ATOM   3850  HD1 PHE A3885     197.699 272.952 221.660  1.00  0.00           H
ATOM   3851  HD2 PHE A3885     194.172 275.214 222.667  1.00  0.00           H
ATOM   3852  HE1 PHE A3885     197.618 271.848 223.871  1.00  0.00           H
ATOM   3853  HE2 PHE A3885     194.083 274.095 224.880  1.00  0.00           H
ATOM   3854  HZ  PHE A3885     195.811 272.408 225.482  1.00  0.00           H
ATOM   3855  N   ARG A3886     197.447 277.059 218.577  1.00  0.00           N
ATOM   3856  CA  ARG A3886     198.185 277.380 217.340  1.00  0.00           C
ATOM   3857  CB  ARG A3886     197.257 278.099 216.340  1.00  0.00           C
ATOM   3858  CG  ARG A3886     197.896 278.434 214.974  1.00  0.00           C
ATOM   3859  CD  ARG A3886     198.321 277.224 214.133  1.00  0.00           C
ATOM   3860  NE  ARG A3886     198.998 277.651 212.888  1.00  0.00           N
ATOM   3861  CZ  ARG A3886     200.023 277.045 212.313  1.00  0.00           C
ATOM   3862  NH1 ARG A3886     200.497 275.907 212.718  1.00  0.00           N
ATOM   3863  NH2 ARG A3886     200.655 277.605 211.330  1.00  0.00           N
ATOM   3864  C   ARG A3886     199.485 278.144 217.626  1.00  0.00           C
ATOM   3865  O   ARG A3886     200.487 277.855 216.985  1.00  0.00           O
ATOM   3866  H   ARG A3886     196.546 277.502 218.746  1.00  0.00           H
ATOM   3867  HA  ARG A3886     198.495 276.435 216.886  1.00  0.00           H
ATOM   3868  HB2 ARG A3886     196.380 277.473 216.163  1.00  0.00           H
ATOM   3869  HB3 ARG A3886     196.910 279.029 216.793  1.00  0.00           H
ATOM   3870  HG2 ARG A3886     198.780 279.045 215.136  1.00  0.00           H
ATOM   3871  HG3 ARG A3886     197.182 279.021 214.396  1.00  0.00           H
ATOM   3872  HD2 ARG A3886     199.004 276.617 214.728  1.00  0.00           H
ATOM   3873  HD3 ARG A3886     197.444 276.622 213.886  1.00  0.00           H
ATOM   3874  HE  ARG A3886     198.747 278.536 212.471  1.00  0.00           H
ATOM   3875 HH11 ARG A3886     200.026 275.341 213.410  1.00  0.00           H
ATOM   3876 HH12 ARG A3886     201.369 275.604 212.270  1.00  0.00           H
ATOM   3877 HH21 ARG A3886     200.420 278.530 211.003  1.00  0.00           H
ATOM   3878 HH22 ARG A3886     201.544 277.164 211.060  1.00  0.00           H
ATOM   3879  N   PHE A3887     199.552 278.968 218.679  1.00  0.00           N
ATOM   3880  CA  PHE A3887     200.806 279.602 219.116  1.00  0.00           C
ATOM   3881  CB  PHE A3887     200.502 280.793 220.037  1.00  0.00           C
ATOM   3882  CG  PHE A3887     201.722 281.569 220.510  1.00  0.00           C
ATOM   3883  CD1 PHE A3887     202.582 282.182 219.578  1.00  0.00           C
ATOM   3884  CD2 PHE A3887     201.993 281.693 221.887  1.00  0.00           C
ATOM   3885  CE1 PHE A3887     203.704 282.906 220.020  1.00  0.00           C
ATOM   3886  CE2 PHE A3887     203.102 282.438 222.330  1.00  0.00           C
ATOM   3887  CZ  PHE A3887     203.962 283.041 221.395  1.00  0.00           C
ATOM   3888  C   PHE A3887     201.772 278.614 219.791  1.00  0.00           C
ATOM   3889  O   PHE A3887     202.971 278.662 219.522  1.00  0.00           O
ATOM   3890  H   PHE A3887     198.697 279.194 219.177  1.00  0.00           H
ATOM   3891  HA  PHE A3887     201.317 279.985 218.232  1.00  0.00           H
ATOM   3892  HB2 PHE A3887     199.850 281.490 219.510  1.00  0.00           H
ATOM   3893  HB3 PHE A3887     199.955 280.426 220.907  1.00  0.00           H
ATOM   3894  HD1 PHE A3887     202.391 282.083 218.518  1.00  0.00           H
ATOM   3895  HD2 PHE A3887     201.343 281.214 222.604  1.00  0.00           H
ATOM   3896  HE1 PHE A3887     204.373 283.352 219.298  1.00  0.00           H
ATOM   3897  HE2 PHE A3887     203.300 282.529 223.386  1.00  0.00           H
ATOM   3898  HZ  PHE A3887     204.828 283.595 221.725  1.00  0.00           H
ATOM   3899  N   LEU A3888     201.266 277.671 220.597  1.00  0.00           N
ATOM   3900  CA  LEU A3888     202.070 276.587 221.176  1.00  0.00           C
ATOM   3901  CB  LEU A3888     201.204 275.802 222.182  1.00  0.00           C
ATOM   3902  CG  LEU A3888     201.874 274.551 222.781  1.00  0.00           C
ATOM   3903  CD1 LEU A3888     203.144 274.884 223.571  1.00  0.00           C
ATOM   3904  CD2 LEU A3888     200.901 273.847 223.730  1.00  0.00           C
ATOM   3905  C   LEU A3888     202.678 275.676 220.096  1.00  0.00           C
ATOM   3906  O   LEU A3888     203.867 275.377 220.172  1.00  0.00           O
ATOM   3907  H   LEU A3888     200.270 277.681 220.792  1.00  0.00           H
ATOM   3908  HA  LEU A3888     202.904 277.034 221.714  1.00  0.00           H
ATOM   3909  HB2 LEU A3888     200.298 275.476 221.672  1.00  0.00           H
ATOM   3910  HB3 LEU A3888     200.910 276.472 222.991  1.00  0.00           H
ATOM   3911  HG  LEU A3888     202.131 273.862 221.980  1.00  0.00           H
ATOM   3912 HD11 LEU A3888     203.881 275.335 222.907  1.00  0.00           H
ATOM   3913 HD12 LEU A3888     202.911 275.563 224.389  1.00  0.00           H
ATOM   3914 HD13 LEU A3888     203.566 273.956 223.952  1.00  0.00           H
ATOM   3915 HD21 LEU A3888     201.354 272.929 224.106  1.00  0.00           H
ATOM   3916 HD22 LEU A3888     200.001 273.570 223.180  1.00  0.00           H
ATOM   3917 HD23 LEU A3888     200.630 274.498 224.559  1.00  0.00           H
ATOM   3918  N   GLN A3889     201.907 275.367 219.050  1.00  0.00           N
ATOM   3919  CA  GLN A3889     202.353 274.632 217.865  1.00  0.00           C
ATOM   3920  CB  GLN A3889     201.115 274.338 217.001  1.00  0.00           C
ATOM   3921  CG  GLN A3889     201.411 273.397 215.829  1.00  0.00           C
ATOM   3922  CD  GLN A3889     200.199 273.187 214.923  1.00  0.00           C
ATOM   3923  OE1 GLN A3889     199.420 274.099 214.663  1.00  0.00           O
ATOM   3924  NE2 GLN A3889     200.018 272.008 214.378  1.00  0.00           N
ATOM   3925  C   GLN A3889     203.420 275.410 217.076  1.00  0.00           C
ATOM   3926  O   GLN A3889     204.549 274.945 216.941  1.00  0.00           O
ATOM   3927  H   GLN A3889     200.930 275.635 219.087  1.00  0.00           H
ATOM   3928  HA  GLN A3889     202.795 273.685 218.181  1.00  0.00           H
ATOM   3929  HB2 GLN A3889     200.347 273.877 217.621  1.00  0.00           H
ATOM   3930  HB3 GLN A3889     200.718 275.275 216.613  1.00  0.00           H
ATOM   3931  HG2 GLN A3889     201.730 272.442 216.243  1.00  0.00           H
ATOM   3932  HG3 GLN A3889     202.220 273.796 215.217  1.00  0.00           H
ATOM   3933 HE21 GLN A3889     200.737 271.281 214.519  1.00  0.00           H
ATOM   3934 HE22 GLN A3889     199.369 271.921 213.621  1.00  0.00           H
ATOM   3935  N   LEU A3890     203.135 276.675 216.745  1.00  0.00           N
ATOM   3936  CA  LEU A3890     204.024 277.553 215.973  1.00  0.00           C
ATOM   3937  CB  LEU A3890     203.321 278.902 215.741  1.00  0.00           C
ATOM   3938  CG  LEU A3890     202.393 278.897 214.517  1.00  0.00           C
ATOM   3939  CD1 LEU A3890     201.486 280.129 214.540  1.00  0.00           C
ATOM   3940  CD2 LEU A3890     203.226 278.934 213.239  1.00  0.00           C
ATOM   3941  C   LEU A3890     205.392 277.782 216.621  1.00  0.00           C
ATOM   3942  O   LEU A3890     206.391 277.901 215.912  1.00  0.00           O
ATOM   3943  H   LEU A3890     202.190 277.002 216.912  1.00  0.00           H
ATOM   3944  HA  LEU A3890     204.222 277.082 215.015  1.00  0.00           H
ATOM   3945  HB2 LEU A3890     202.765 279.173 216.636  1.00  0.00           H
ATOM   3946  HB3 LEU A3890     204.071 279.670 215.583  1.00  0.00           H
ATOM   3947  HG  LEU A3890     201.771 278.003 214.527  1.00  0.00           H
ATOM   3948 HD21 LEU A3890     203.869 278.060 213.177  1.00  0.00           H
ATOM   3949 HD22 LEU A3890     203.853 279.819 213.189  1.00  0.00           H
ATOM   3950 HD23 LEU A3890     202.589 278.908 212.361  1.00  0.00           H
ATOM   3951 HD11 LEU A3890     200.909 280.137 215.462  1.00  0.00           H
ATOM   3952 HD12 LEU A3890     202.081 281.037 214.472  1.00  0.00           H
ATOM   3953 HD13 LEU A3890     200.800 280.081 213.694  1.00  0.00           H
ATOM   3954  N   LEU A3891     205.473 277.773 217.955  1.00  0.00           N
ATOM   3955  CA  LEU A3891     206.746 277.886 218.671  1.00  0.00           C
ATOM   3956  CB  LEU A3891     206.481 278.016 220.181  1.00  0.00           C
ATOM   3957  CG  LEU A3891     206.001 279.423 220.586  1.00  0.00           C
ATOM   3958  CD1 LEU A3891     205.351 279.376 221.969  1.00  0.00           C
ATOM   3959  CD2 LEU A3891     207.161 280.423 220.662  1.00  0.00           C
ATOM   3960  C   LEU A3891     207.730 276.743 218.365  1.00  0.00           C
ATOM   3961  O   LEU A3891     208.926 276.959 218.528  1.00  0.00           O
ATOM   3962  H   LEU A3891     204.617 277.651 218.483  1.00  0.00           H
ATOM   3963  HA  LEU A3891     207.243 278.790 218.321  1.00  0.00           H
ATOM   3964  HB2 LEU A3891     205.731 277.275 220.462  1.00  0.00           H
ATOM   3965  HB3 LEU A3891     207.394 277.786 220.731  1.00  0.00           H
ATOM   3966  HG  LEU A3891     205.271 279.794 219.869  1.00  0.00           H
ATOM   3967 HD11 LEU A3891     204.486 278.713 221.926  1.00  0.00           H
ATOM   3968 HD12 LEU A3891     205.005 280.372 222.232  1.00  0.00           H
ATOM   3969 HD13 LEU A3891     206.060 279.006 222.707  1.00  0.00           H
ATOM   3970 HD21 LEU A3891     206.771 281.410 220.907  1.00  0.00           H
ATOM   3971 HD22 LEU A3891     207.658 280.483 219.695  1.00  0.00           H
ATOM   3972 HD23 LEU A3891     207.881 280.110 221.415  1.00  0.00           H
ATOM   3973  N   CYS A3892     207.292 275.610 217.811  1.00  0.00           N
ATOM   3974  CA  CYS A3892     208.186 274.609 217.224  1.00  0.00           C
ATOM   3975  CB  CYS A3892     208.668 273.625 218.307  1.00  0.00           C
ATOM   3976  SG  CYS A3892     207.316 272.607 218.965  1.00  0.00           S
ATOM   3977  C   CYS A3892     207.600 273.928 215.973  1.00  0.00           C
ATOM   3978  O   CYS A3892     207.832 272.741 215.767  1.00  0.00           O
ATOM   3979  H   CYS A3892     206.293 275.484 217.668  1.00  0.00           H
ATOM   3980  HA  CYS A3892     209.067 275.136 216.856  1.00  0.00           H
ATOM   3981  HB2 CYS A3892     209.420 272.969 217.867  1.00  0.00           H
ATOM   3982  HB3 CYS A3892     209.121 274.192 219.118  1.00  0.00           H
ATOM   3983  HG  CYS A3892     206.975 272.073 217.777  1.00  0.00           H
ATOM   3984  N   GLU A3893     206.935 274.688 215.095  1.00  0.00           N
ATOM   3985  CA  GLU A3893     206.408 274.175 213.815  1.00  0.00           C
ATOM   3986  CB  GLU A3893     205.506 275.245 213.182  1.00  0.00           C
ATOM   3987  CG  GLU A3893     204.981 274.893 211.781  1.00  0.00           C
ATOM   3988  CD  GLU A3893     204.110 276.024 211.228  1.00  0.00           C
ATOM   3989  OE1 GLU A3893     204.695 277.096 210.963  1.00  0.00           O
ATOM   3990  OE2 GLU A3893     202.878 275.969 211.452  1.00  0.00           O
ATOM   3991  C   GLU A3893     207.519 273.726 212.852  1.00  0.00           C
ATOM   3992  O   GLU A3893     207.368 272.744 212.130  1.00  0.00           O
ATOM   3993  H   GLU A3893     206.742 275.651 215.336  1.00  0.00           H
ATOM   3994  HA  GLU A3893     205.795 273.299 214.007  1.00  0.00           H
ATOM   3995  HB2 GLU A3893     204.647 275.385 213.836  1.00  0.00           H
ATOM   3996  HB3 GLU A3893     206.062 276.183 213.127  1.00  0.00           H
ATOM   3997  HG2 GLU A3893     204.406 273.966 211.838  1.00  0.00           H
ATOM   3998  HG3 GLU A3893     205.820 274.740 211.100  1.00  0.00           H
ATOM   3999  N   GLY A3894     208.708 274.331 212.938  1.00  0.00           N
ATOM   4000  CA  GLY A3894     209.882 273.775 212.275  1.00  0.00           C
ATOM   4001  C   GLY A3894     210.287 272.421 212.874  1.00  0.00           C
ATOM   4002  O   GLY A3894     210.301 272.263 214.100  1.00  0.00           O
ATOM   4003  H   GLY A3894     208.828 275.065 213.624  1.00  0.00           H
ATOM   4004  HA2 GLY A3894     210.718 274.466 212.366  1.00  0.00           H
ATOM   4005  HA3 GLY A3894     209.656 273.641 211.216  1.00  0.00           H
ATOM   4006  N   HIS A3895     210.970 271.617 212.052  1.00  0.00           N
ATOM   4007  CA  HIS A3895     211.776 270.436 212.424  1.00  0.00           C
ATOM   4008  ND1 HIS A3895     210.452 267.712 210.637  1.00  0.00           N
ATOM   4009  CG  HIS A3895     210.909 269.019 210.441  1.00  0.00           C
ATOM   4010  CB  HIS A3895     212.099 269.631 211.146  1.00  0.00           C
ATOM   4011  NE2 HIS A3895     209.214 268.678 209.081  1.00  0.00           N
ATOM   4012  CD2 HIS A3895     210.143 269.614 209.478  1.00  0.00           C
ATOM   4013  CE1 HIS A3895     209.429 267.553 209.779  1.00  0.00           C
ATOM   4014  C   HIS A3895     213.056 270.793 213.229  1.00  0.00           C
ATOM   4015  O   HIS A3895     214.133 270.251 212.994  1.00  0.00           O
ATOM   4016  H   HIS A3895     210.899 271.822 211.067  1.00  0.00           H
ATOM   4017  HA  HIS A3895     211.167 269.799 213.069  1.00  0.00           H
ATOM   4018  HB2 HIS A3895     212.632 270.272 210.443  1.00  0.00           H
ATOM   4019  HB3 HIS A3895     212.767 268.810 211.405  1.00  0.00           H
ATOM   4020  HD2 HIS A3895     210.253 270.613 209.084  1.00  0.00           H
ATOM   4021  HE1 HIS A3895     208.858 266.644 209.655  1.00  0.00           H
ATOM   4022  HE2 HIS A3895     208.487 268.795 208.380  1.00  0.00           H
ATOM   4023  N   ASN A3896     212.968 271.762 214.148  1.00  0.00           N
ATOM   4024  CA  ASN A3896     214.062 272.340 214.932  1.00  0.00           C
ATOM   4025  CB  ASN A3896     213.475 273.375 215.921  1.00  0.00           C
ATOM   4026  CG  ASN A3896     212.847 274.618 215.307  1.00  0.00           C
ATOM   4027  OD1 ASN A3896     213.473 275.661 215.251  1.00  0.00           O
ATOM   4028  ND2 ASN A3896     211.547 274.632 215.117  1.00  0.00           N
ATOM   4029  C   ASN A3896     214.841 271.278 215.731  1.00  0.00           C
ATOM   4030  O   ASN A3896     216.038 271.447 215.961  1.00  0.00           O
ATOM   4031  H   ASN A3896     212.041 272.129 214.308  1.00  0.00           H
ATOM   4032  HA  ASN A3896     214.767 272.834 214.262  1.00  0.00           H
ATOM   4033  HB2 ASN A3896     214.282 273.721 216.565  1.00  0.00           H
ATOM   4034  HB3 ASN A3896     212.731 272.894 216.552  1.00  0.00           H
ATOM   4035 HD21 ASN A3896     210.992 273.785 215.143  1.00  0.00           H
ATOM   4036 HD22 ASN A3896     211.120 275.512 214.835  1.00  0.00           H
ATOM   4037  N   ASN A3897     214.123 270.288 216.278  1.00  0.00           N
ATOM   4038  CA  ASN A3897     214.545 269.282 217.262  1.00  0.00           C
ATOM   4039  CB  ASN A3897     215.523 268.288 216.610  1.00  0.00           C
ATOM   4040  CG  ASN A3897     215.836 267.097 217.502  1.00  0.00           C
ATOM   4041  OD1 ASN A3897     216.532 267.203 218.501  1.00  0.00           O
ATOM   4042  ND2 ASN A3897     215.328 265.928 217.198  1.00  0.00           N
ATOM   4043  C   ASN A3897     215.029 269.857 218.613  1.00  0.00           C
ATOM   4044  O   ASN A3897     214.479 269.481 219.646  1.00  0.00           O
ATOM   4045  H   ASN A3897     213.128 270.320 216.089  1.00  0.00           H
ATOM   4046  HA  ASN A3897     213.648 268.707 217.502  1.00  0.00           H
ATOM   4047  HB2 ASN A3897     215.094 267.927 215.674  1.00  0.00           H
ATOM   4048  HB3 ASN A3897     216.460 268.792 216.376  1.00  0.00           H
ATOM   4049 HD21 ASN A3897     214.701 265.823 216.399  1.00  0.00           H
ATOM   4050 HD22 ASN A3897     215.604 265.128 217.727  1.00  0.00           H
ATOM   4051  N   ASP A3898     215.896 270.874 218.636  1.00  0.00           N
ATOM   4052  CA  ASP A3898     216.300 271.606 219.847  1.00  0.00           C
ATOM   4053  CB  ASP A3898     217.411 272.613 219.492  1.00  0.00           C
ATOM   4054  CG  ASP A3898     217.984 273.397 220.688  1.00  0.00           C
ATOM   4055  OD1 ASP A3898     218.536 274.496 220.444  1.00  0.00           O
ATOM   4056  OD2 ASP A3898     217.999 272.890 221.831  1.00  0.00           O
ATOM   4057  C   ASP A3898     215.109 272.313 220.516  1.00  0.00           C
ATOM   4058  O   ASP A3898     214.906 272.142 221.715  1.00  0.00           O
ATOM   4059  H   ASP A3898     216.282 271.167 217.742  1.00  0.00           H
ATOM   4060  HA  ASP A3898     216.709 270.897 220.567  1.00  0.00           H
ATOM   4061  HB2 ASP A3898     218.231 272.070 219.020  1.00  0.00           H
ATOM   4062  HB3 ASP A3898     217.017 273.322 218.760  1.00  0.00           H
ATOM   4063  N   PHE A3899     214.189 272.911 219.743  1.00  0.00           N
ATOM   4064  CA  PHE A3899     212.988 273.536 220.317  1.00  0.00           C
ATOM   4065  CB  PHE A3899     212.271 274.442 219.300  1.00  0.00           C
ATOM   4066  CG  PHE A3899     211.603 275.664 219.926  1.00  0.00           C
ATOM   4067  CD1 PHE A3899     211.862 276.940 219.392  1.00  0.00           C
ATOM   4068  CD2 PHE A3899     210.747 275.556 221.044  1.00  0.00           C
ATOM   4069  CE1 PHE A3899     211.328 278.093 219.997  1.00  0.00           C
ATOM   4070  CE2 PHE A3899     210.207 276.707 221.647  1.00  0.00           C
ATOM   4071  CZ  PHE A3899     210.509 277.979 221.132  1.00  0.00           C
ATOM   4072  C   PHE A3899     212.036 272.499 220.931  1.00  0.00           C
ATOM   4073  O   PHE A3899     211.735 272.599 222.119  1.00  0.00           O
ATOM   4074  H   PHE A3899     214.341 272.949 218.746  1.00  0.00           H
ATOM   4075  HA  PHE A3899     213.325 274.173 221.135  1.00  0.00           H
ATOM   4076  HB2 PHE A3899     211.531 273.866 218.745  1.00  0.00           H
ATOM   4077  HB3 PHE A3899     213.005 274.797 218.576  1.00  0.00           H
ATOM   4078  HD1 PHE A3899     212.449 277.036 218.489  1.00  0.00           H
ATOM   4079  HD2 PHE A3899     210.465 274.590 221.425  1.00  0.00           H
ATOM   4080  HE1 PHE A3899     211.501 279.059 219.549  1.00  0.00           H
ATOM   4081  HE2 PHE A3899     209.521 276.607 222.474  1.00  0.00           H
ATOM   4082  HZ  PHE A3899     210.059 278.862 221.561  1.00  0.00           H
ATOM   4083  N   GLN A3900     211.751 271.395 220.233  1.00  0.00           N
ATOM   4084  CA  GLN A3900     210.986 270.258 220.760  1.00  0.00           C
ATOM   4085  CB  GLN A3900     210.903 269.166 219.679  1.00  0.00           C
ATOM   4086  CG  GLN A3900     209.901 269.418 218.540  1.00  0.00           C
ATOM   4087  CD  GLN A3900     210.394 270.295 217.389  1.00  0.00           C
ATOM   4088  OE1 GLN A3900     211.452 270.918 217.441  1.00  0.00           O
ATOM   4089  NE2 GLN A3900     209.603 270.405 216.350  1.00  0.00           N
ATOM   4090  C   GLN A3900     211.620 269.662 222.034  1.00  0.00           C
ATOM   4091  O   GLN A3900     210.952 269.494 223.060  1.00  0.00           O
ATOM   4092  H   GLN A3900     212.016 271.359 219.252  1.00  0.00           H
ATOM   4093  HA  GLN A3900     209.976 270.586 221.011  1.00  0.00           H
ATOM   4094  HB2 GLN A3900     210.587 268.248 220.168  1.00  0.00           H
ATOM   4095  HB3 GLN A3900     211.892 268.980 219.262  1.00  0.00           H
ATOM   4096  HG2 GLN A3900     209.645 268.449 218.110  1.00  0.00           H
ATOM   4097  HG3 GLN A3900     208.983 269.845 218.946  1.00  0.00           H
ATOM   4098 HE21 GLN A3900     208.702 269.927 216.372  1.00  0.00           H
ATOM   4099 HE22 GLN A3900     209.749 271.125 215.650  1.00  0.00           H
ATOM   4100  N   ASN A3901     212.942 269.470 222.031  1.00  0.00           N
ATOM   4101  CA  ASN A3901     213.699 268.972 223.178  1.00  0.00           C
ATOM   4102  CB  ASN A3901     215.126 268.594 222.735  1.00  0.00           C
ATOM   4103  CG  ASN A3901     215.198 267.199 222.142  1.00  0.00           C
ATOM   4104  OD1 ASN A3901     215.400 266.235 222.870  1.00  0.00           O
ATOM   4105  ND2 ASN A3901     214.732 267.005 220.939  1.00  0.00           N
ATOM   4106  C   ASN A3901     213.728 269.970 224.344  1.00  0.00           C
ATOM   4107  O   ASN A3901     213.679 269.539 225.498  1.00  0.00           O
ATOM   4108  H   ASN A3901     213.445 269.676 221.172  1.00  0.00           H
ATOM   4109  HA  ASN A3901     213.200 268.076 223.551  1.00  0.00           H
ATOM   4110  HB2 ASN A3901     215.511 269.322 222.021  1.00  0.00           H
ATOM   4111  HB3 ASN A3901     215.786 268.608 223.601  1.00  0.00           H
ATOM   4112 HD21 ASN A3901     214.599 267.816 220.340  1.00  0.00           H
ATOM   4113 HD22 ASN A3901     214.891 266.119 220.496  1.00  0.00           H
ATOM   4114  N   TYR A3902     213.726 271.278 224.077  1.00  0.00           N
ATOM   4115  CA  TYR A3902     213.647 272.335 225.086  1.00  0.00           C
ATOM   4116  CB  TYR A3902     214.267 273.630 224.532  1.00  0.00           C
ATOM   4117  CG  TYR A3902     214.710 274.620 225.599  1.00  0.00           C
ATOM   4118  CD1 TYR A3902     215.966 274.461 226.218  1.00  0.00           C
ATOM   4119  CD2 TYR A3902     213.896 275.715 225.945  1.00  0.00           C
ATOM   4120  CE1 TYR A3902     216.397 275.376 227.200  1.00  0.00           C
ATOM   4121  CE2 TYR A3902     214.332 276.642 226.914  1.00  0.00           C
ATOM   4122  CZ  TYR A3902     215.576 276.467 227.554  1.00  0.00           C
ATOM   4123  OH  TYR A3902     215.992 277.358 228.495  1.00  0.00           O
ATOM   4124  C   TYR A3902     212.213 272.545 225.607  1.00  0.00           C
ATOM   4125  O   TYR A3902     212.044 272.828 226.789  1.00  0.00           O
ATOM   4126  H   TYR A3902     213.833 271.565 223.105  1.00  0.00           H
ATOM   4127  HA  TYR A3902     214.258 272.028 225.930  1.00  0.00           H
ATOM   4128  HB2 TYR A3902     215.155 273.373 223.952  1.00  0.00           H
ATOM   4129  HB3 TYR A3902     213.563 274.107 223.848  1.00  0.00           H
ATOM   4130  HD1 TYR A3902     216.605 273.644 225.904  1.00  0.00           H
ATOM   4131  HD2 TYR A3902     212.948 275.850 225.440  1.00  0.00           H
ATOM   4132  HE1 TYR A3902     217.370 275.277 227.650  1.00  0.00           H
ATOM   4133  HE2 TYR A3902     213.725 277.495 227.159  1.00  0.00           H
ATOM   4134  HH  TYR A3902     215.729 278.264 228.251  1.00  0.00           H
ATOM   4135  N   LEU A3903     211.178 272.247 224.814  1.00  0.00           N
ATOM   4136  CA  LEU A3903     209.761 272.290 225.202  1.00  0.00           C
ATOM   4137  CB  LEU A3903     208.914 272.300 223.910  1.00  0.00           C
ATOM   4138  CG  LEU A3903     207.403 272.505 224.130  1.00  0.00           C
ATOM   4139  CD1 LEU A3903     207.092 273.941 224.560  1.00  0.00           C
ATOM   4140  CD2 LEU A3903     206.635 272.217 222.845  1.00  0.00           C
ATOM   4141  C   LEU A3903     209.374 271.129 226.141  1.00  0.00           C
ATOM   4142  O   LEU A3903     208.801 271.363 227.215  1.00  0.00           O
ATOM   4143  H   LEU A3903     211.385 272.054 223.836  1.00  0.00           H
ATOM   4144  HA  LEU A3903     209.589 273.221 225.738  1.00  0.00           H
ATOM   4145  HB2 LEU A3903     209.060 271.351 223.394  1.00  0.00           H
ATOM   4146  HB3 LEU A3903     209.274 273.089 223.248  1.00  0.00           H
ATOM   4147  HG  LEU A3903     207.051 271.818 224.899  1.00  0.00           H
ATOM   4148 HD21 LEU A3903     205.564 272.350 223.003  1.00  0.00           H
ATOM   4149 HD22 LEU A3903     206.955 272.888 222.046  1.00  0.00           H
ATOM   4150 HD23 LEU A3903     206.805 271.189 222.525  1.00  0.00           H
ATOM   4151 HD11 LEU A3903     206.020 274.041 224.728  1.00  0.00           H
ATOM   4152 HD12 LEU A3903     207.624 274.189 225.473  1.00  0.00           H
ATOM   4153 HD13 LEU A3903     207.384 274.631 223.767  1.00  0.00           H
ATOM   4154  N   ARG A3904     209.876 269.921 225.844  1.00  0.00           N
ATOM   4155  CA  ARG A3904     209.869 268.761 226.755  1.00  0.00           C
ATOM   4156  CB  ARG A3904     210.299 267.512 225.965  1.00  0.00           C
ATOM   4157  CG  ARG A3904     210.172 266.213 226.793  1.00  0.00           C
ATOM   4158  CD  ARG A3904     211.094 265.080 226.325  1.00  0.00           C
ATOM   4159  NE  ARG A3904     212.515 265.487 226.331  1.00  0.00           N
ATOM   4160  CZ  ARG A3904     213.347 265.509 225.305  1.00  0.00           C
ATOM   4161  NH1 ARG A3904     213.015 265.245 224.079  1.00  0.00           N
ATOM   4162  NH2 ARG A3904     214.564 265.916 225.488  1.00  0.00           N
ATOM   4163  C   ARG A3904     210.788 268.984 227.964  1.00  0.00           C
ATOM   4164  O   ARG A3904     210.424 268.696 229.100  1.00  0.00           O
ATOM   4165  H   ARG A3904     210.299 269.808 224.923  1.00  0.00           H
ATOM   4166  HA  ARG A3904     208.856 268.598 227.121  1.00  0.00           H
ATOM   4167  HB2 ARG A3904     209.676 267.416 225.075  1.00  0.00           H
ATOM   4168  HB3 ARG A3904     211.326 267.659 225.630  1.00  0.00           H
ATOM   4169  HG2 ARG A3904     210.405 266.402 227.838  1.00  0.00           H
ATOM   4170  HG3 ARG A3904     209.140 265.866 226.746  1.00  0.00           H
ATOM   4171  HD2 ARG A3904     210.969 264.231 226.999  1.00  0.00           H
ATOM   4172  HD3 ARG A3904     210.782 264.742 225.342  1.00  0.00           H
ATOM   4173  HE  ARG A3904     212.903 265.784 227.208  1.00  0.00           H
ATOM   4174 HH11 ARG A3904     212.026 265.158 223.848  1.00  0.00           H
ATOM   4175 HH12 ARG A3904     213.689 265.395 223.341  1.00  0.00           H
ATOM   4176 HH21 ARG A3904     214.771 266.430 226.331  1.00  0.00           H
ATOM   4177 HH22 ARG A3904     215.139 266.004 224.657  1.00  0.00           H
ATOM   4178  N   THR A3905     211.996 269.492 227.747  1.00  0.00           N
ATOM   4179  CA  THR A3905     213.037 269.614 228.778  1.00  0.00           C
ATOM   4180  CB  THR A3905     213.932 268.356 228.851  1.00  0.00           C
ATOM   4181  OG1 THR A3905     214.286 267.859 227.578  1.00  0.00           O
ATOM   4182  CG2 THR A3905     213.281 267.202 229.608  1.00  0.00           C
ATOM   4183  C   THR A3905     213.887 270.859 228.547  1.00  0.00           C
ATOM   4184  O   THR A3905     214.935 270.792 227.909  1.00  0.00           O
ATOM   4185  H   THR A3905     212.257 269.673 226.783  1.00  0.00           H
ATOM   4186  HA  THR A3905     212.560 269.732 229.750  1.00  0.00           H
ATOM   4187  HB  THR A3905     214.846 268.619 229.386  1.00  0.00           H
ATOM   4188  HG1 THR A3905     214.284 268.621 226.963  1.00  0.00           H
ATOM   4189 HG21 THR A3905     213.988 266.377 229.690  1.00  0.00           H
ATOM   4190 HG22 THR A3905     212.391 266.858 229.083  1.00  0.00           H
ATOM   4191 HG23 THR A3905     212.999 267.529 230.609  1.00  0.00           H
ATOM   4192  N   GLN A3906     213.522 271.948 229.229  1.00  0.00           N
ATOM   4193  CA  GLN A3906     214.181 273.261 229.228  1.00  0.00           C
ATOM   4194  CB  GLN A3906     213.281 274.300 229.941  1.00  0.00           C
ATOM   4195  CG  GLN A3906     211.913 274.628 229.311  1.00  0.00           C
ATOM   4196  CD  GLN A3906     210.854 273.524 229.364  1.00  0.00           C
ATOM   4197  OE1 GLN A3906     210.932 272.564 230.124  1.00  0.00           O
ATOM   4198  NE2 GLN A3906     209.771 273.681 228.639  1.00  0.00           N
ATOM   4199  C   GLN A3906     215.589 273.201 229.869  1.00  0.00           C
ATOM   4200  O   GLN A3906     215.797 273.628 231.002  1.00  0.00           O
ATOM   4201  H   GLN A3906     212.601 271.918 229.650  1.00  0.00           H
ATOM   4202  HA  GLN A3906     214.300 273.579 228.192  1.00  0.00           H
ATOM   4203  HB2 GLN A3906     213.128 273.996 230.975  1.00  0.00           H
ATOM   4204  HB3 GLN A3906     213.832 275.238 229.955  1.00  0.00           H
ATOM   4205  HG2 GLN A3906     212.067 274.928 228.275  1.00  0.00           H
ATOM   4206  HG3 GLN A3906     211.503 275.490 229.835  1.00  0.00           H
ATOM   4207 HE21 GLN A3906     209.782 274.416 227.954  1.00  0.00           H
ATOM   4208 HE22 GLN A3906     209.263 272.829 228.424  1.00  0.00           H
ATOM   4209  N   THR A3907     216.528 272.508 229.224  1.00  0.00           N
ATOM   4210  CA  THR A3907     217.678 271.843 229.871  1.00  0.00           C
ATOM   4211  CB  THR A3907     218.335 270.895 228.848  1.00  0.00           C
ATOM   4212  OG1 THR A3907     219.319 270.098 229.455  1.00  0.00           O
ATOM   4213  CG2 THR A3907     219.014 271.607 227.676  1.00  0.00           C
ATOM   4214  C   THR A3907     218.700 272.792 230.511  1.00  0.00           C
ATOM   4215  O   THR A3907     219.303 272.470 231.532  1.00  0.00           O
ATOM   4216  H   THR A3907     216.213 272.092 228.351  1.00  0.00           H
ATOM   4217  HA  THR A3907     217.295 271.220 230.679  1.00  0.00           H
ATOM   4218  HB  THR A3907     217.565 270.233 228.451  1.00  0.00           H
ATOM   4219 HG21 THR A3907     219.384 270.867 226.966  1.00  0.00           H
ATOM   4220 HG22 THR A3907     218.298 272.242 227.155  1.00  0.00           H
ATOM   4221 HG23 THR A3907     219.851 272.211 228.026  1.00  0.00           H
ATOM   4222  HG1 THR A3907     219.595 269.450 228.802  1.00  0.00           H
ATOM   4223  N   GLY A3908     218.786 274.034 230.022  1.00  0.00           N
ATOM   4224  CA  GLY A3908     219.606 275.086 230.630  1.00  0.00           C
ATOM   4225  C   GLY A3908     218.921 275.885 231.747  1.00  0.00           C
ATOM   4226  O   GLY A3908     219.580 276.721 232.363  1.00  0.00           O
ATOM   4227  H   GLY A3908     218.206 274.261 229.229  1.00  0.00           H
ATOM   4228  HA2 GLY A3908     220.513 274.645 231.044  1.00  0.00           H
ATOM   4229  HA3 GLY A3908     219.893 275.791 229.851  1.00  0.00           H
ATOM   4230  N   ASN A3909     217.600 275.760 231.898  1.00  0.00           N
ATOM   4231  CA  ASN A3909     216.751 276.632 232.712  1.00  0.00           C
ATOM   4232  CB  ASN A3909     215.301 276.426 232.229  1.00  0.00           C
ATOM   4233  CG  ASN A3909     214.304 277.503 232.628  1.00  0.00           C
ATOM   4234  OD1 ASN A3909     214.031 277.743 233.797  1.00  0.00           O
ATOM   4235  ND2 ASN A3909     213.724 278.186 231.670  1.00  0.00           N
ATOM   4236  C   ASN A3909     216.929 276.383 234.225  1.00  0.00           C
ATOM   4237  O   ASN A3909     217.261 275.282 234.662  1.00  0.00           O
ATOM   4238  H   ASN A3909     217.139 274.984 231.435  1.00  0.00           H
ATOM   4239  HA  ASN A3909     217.034 277.662 232.508  1.00  0.00           H
ATOM   4240  HB2 ASN A3909     214.934 275.468 232.592  1.00  0.00           H
ATOM   4241  HB3 ASN A3909     215.318 276.382 231.141  1.00  0.00           H
ATOM   4242 HD21 ASN A3909     213.940 277.997 230.708  1.00  0.00           H
ATOM   4243 HD22 ASN A3909     213.072 278.913 231.946  1.00  0.00           H
ATOM   4244  N   THR A3910     216.467 277.332 235.041  1.00  0.00           N
ATOM   4245  CA  THR A3910     216.123 277.096 236.457  1.00  0.00           C
ATOM   4246  CB  THR A3910     215.567 278.378 237.096  1.00  0.00           C
ATOM   4247  OG1 THR A3910     214.674 279.076 236.249  1.00  0.00           O
ATOM   4248  CG2 THR A3910     216.690 279.352 237.450  1.00  0.00           C
ATOM   4249  C   THR A3910     215.121 275.955 236.709  1.00  0.00           C
ATOM   4250  O   THR A3910     215.145 275.384 237.799  1.00  0.00           O
ATOM   4251  H   THR A3910     216.146 278.196 234.615  1.00  0.00           H
ATOM   4252  HA  THR A3910     217.032 276.813 236.984  1.00  0.00           H
ATOM   4253  HB  THR A3910     215.045 278.119 238.019  1.00  0.00           H
ATOM   4254  HG1 THR A3910     214.302 278.460 235.593  1.00  0.00           H
ATOM   4255 HG21 THR A3910     216.266 280.237 237.923  1.00  0.00           H
ATOM   4256 HG22 THR A3910     217.224 279.648 236.546  1.00  0.00           H
ATOM   4257 HG23 THR A3910     217.383 278.875 238.141  1.00  0.00           H
ATOM   4258  N   THR A3911     214.272 275.603 235.738  1.00  0.00           N
ATOM   4259  CA  THR A3911     213.288 274.506 235.803  1.00  0.00           C
ATOM   4260  CB  THR A3911     211.932 274.982 236.362  1.00  0.00           C
ATOM   4261  OG1 THR A3911     211.472 276.102 235.638  1.00  0.00           O
ATOM   4262  CG2 THR A3911     211.964 275.364 237.840  1.00  0.00           C
ATOM   4263  C   THR A3911     213.012 273.926 234.414  1.00  0.00           C
ATOM   4264  O   THR A3911     212.645 274.681 233.515  1.00  0.00           O
ATOM   4265  H   THR A3911     214.269 276.160 234.890  1.00  0.00           H
ATOM   4266  HA  THR A3911     213.672 273.711 236.442  1.00  0.00           H
ATOM   4267  HB  THR A3911     211.211 274.171 236.244  1.00  0.00           H
ATOM   4268  HG1 THR A3911     211.605 275.896 234.700  1.00  0.00           H
ATOM   4269 HG21 THR A3911     210.947 275.555 238.181  1.00  0.00           H
ATOM   4270 HG22 THR A3911     212.389 274.546 238.422  1.00  0.00           H
ATOM   4271 HG23 THR A3911     212.562 276.263 237.982  1.00  0.00           H
ATOM   4272  N   THR A3912     212.907 272.599 234.316  1.00  0.00           N
ATOM   4273  CA  THR A3912     212.159 271.899 233.253  1.00  0.00           C
ATOM   4274  CB  THR A3912     212.688 270.469 233.065  1.00  0.00           C
ATOM   4275  OG1 THR A3912     212.633 269.775 234.294  1.00  0.00           O
ATOM   4276  CG2 THR A3912     214.138 270.437 232.583  1.00  0.00           C
ATOM   4277  C   THR A3912     210.666 271.824 233.593  1.00  0.00           C
ATOM   4278  O   THR A3912     210.324 271.647 234.763  1.00  0.00           O
ATOM   4279  H   THR A3912     213.168 272.029 235.105  1.00  0.00           H
ATOM   4280  HA  THR A3912     212.271 272.434 232.312  1.00  0.00           H
ATOM   4281  HB  THR A3912     212.066 269.953 232.332  1.00  0.00           H
ATOM   4282  HG1 THR A3912     211.713 269.772 234.585  1.00  0.00           H
ATOM   4283 HG21 THR A3912     214.420 269.409 232.358  1.00  0.00           H
ATOM   4284 HG22 THR A3912     214.245 271.041 231.684  1.00  0.00           H
ATOM   4285 HG23 THR A3912     214.803 270.829 233.352  1.00  0.00           H
ATOM   4286  N   ILE A3913     209.797 271.819 232.577  1.00  0.00           N
ATOM   4287  CA  ILE A3913     208.330 271.780 232.714  1.00  0.00           C
ATOM   4288  CB  ILE A3913     207.698 273.074 232.130  1.00  0.00           C
ATOM   4289  CG1 ILE A3913     208.097 274.353 232.911  1.00  0.00           C
ATOM   4290  CG2 ILE A3913     206.160 272.985 232.137  1.00  0.00           C
ATOM   4291  CD1 ILE A3913     209.414 274.992 232.453  1.00  0.00           C
ATOM   4292  C   ILE A3913     207.721 270.521 232.073  1.00  0.00           C
ATOM   4293  O   ILE A3913     206.874 269.887 232.691  1.00  0.00           O
ATOM   4294  H   ILE A3913     210.168 271.986 231.647  1.00  0.00           H
ATOM   4295  HA  ILE A3913     208.066 271.736 233.772  1.00  0.00           H
ATOM   4296  HB  ILE A3913     208.008 273.183 231.089  1.00  0.00           H
ATOM   4297 HG12 ILE A3913     208.150 274.134 233.978  1.00  0.00           H
ATOM   4298 HG13 ILE A3913     207.327 275.113 232.771  1.00  0.00           H
ATOM   4299 HG21 ILE A3913     205.807 272.173 231.501  1.00  0.00           H
ATOM   4300 HG22 ILE A3913     205.721 273.909 231.758  1.00  0.00           H
ATOM   4301 HG23 ILE A3913     205.804 272.808 233.152  1.00  0.00           H
ATOM   4302 HD11 ILE A3913     209.547 275.951 232.954  1.00  0.00           H
ATOM   4303 HD12 ILE A3913     210.257 274.358 232.701  1.00  0.00           H
ATOM   4304 HD13 ILE A3913     209.399 275.147 231.375  1.00  0.00           H
ATOM   4305  N   ASN A3914     208.182 270.144 230.874  1.00  0.00           N
ATOM   4306  CA  ASN A3914     207.561 269.152 229.985  1.00  0.00           C
ATOM   4307  CB  ASN A3914     207.784 267.712 230.488  1.00  0.00           C
ATOM   4308  CG  ASN A3914     207.566 266.698 229.375  1.00  0.00           C
ATOM   4309  OD1 ASN A3914     207.129 267.018 228.281  1.00  0.00           O
ATOM   4310  ND2 ASN A3914     207.986 265.472 229.578  1.00  0.00           N
ATOM   4311  C   ASN A3914     206.102 269.467 229.614  1.00  0.00           C
ATOM   4312  O   ASN A3914     205.156 268.842 230.096  1.00  0.00           O
ATOM   4313  H   ASN A3914     208.936 270.681 230.474  1.00  0.00           H
ATOM   4314  HA  ASN A3914     208.097 269.232 229.042  1.00  0.00           H
ATOM   4315  HB2 ASN A3914     208.805 267.607 230.848  1.00  0.00           H
ATOM   4316  HB3 ASN A3914     207.101 267.494 231.308  1.00  0.00           H
ATOM   4317 HD21 ASN A3914     208.315 265.188 230.477  1.00  0.00           H
ATOM   4318 HD22 ASN A3914     207.798 264.783 228.852  1.00  0.00           H
ATOM   4319  N   ILE A3915     205.935 270.408 228.679  1.00  0.00           N
ATOM   4320  CA  ILE A3915     204.613 270.886 228.245  1.00  0.00           C
ATOM   4321  CB  ILE A3915     204.760 272.234 227.497  1.00  0.00           C
ATOM   4322  CG1 ILE A3915     205.092 273.326 228.543  1.00  0.00           C
ATOM   4323  CG2 ILE A3915     203.499 272.641 226.717  1.00  0.00           C
ATOM   4324  CD1 ILE A3915     205.688 274.606 227.957  1.00  0.00           C
ATOM   4325  C   ILE A3915     203.795 269.825 227.482  1.00  0.00           C
ATOM   4326  O   ILE A3915     202.567 269.850 227.558  1.00  0.00           O
ATOM   4327  H   ILE A3915     206.757 270.827 228.262  1.00  0.00           H
ATOM   4328  HA  ILE A3915     204.044 271.087 229.146  1.00  0.00           H
ATOM   4329  HB  ILE A3915     205.586 272.149 226.789  1.00  0.00           H
ATOM   4330 HG12 ILE A3915     204.189 273.576 229.102  1.00  0.00           H
ATOM   4331 HG13 ILE A3915     205.825 272.944 229.251  1.00  0.00           H
ATOM   4332 HG21 ILE A3915     203.301 271.933 225.908  1.00  0.00           H
ATOM   4333 HG22 ILE A3915     202.635 272.670 227.380  1.00  0.00           H
ATOM   4334 HG23 ILE A3915     203.621 273.619 226.259  1.00  0.00           H
ATOM   4335 HD11 ILE A3915     205.813 275.337 228.755  1.00  0.00           H
ATOM   4336 HD12 ILE A3915     206.661 274.380 227.525  1.00  0.00           H
ATOM   4337 HD13 ILE A3915     205.038 275.029 227.193  1.00  0.00           H
ATOM   4338  N   ILE A3916     204.441 268.768 226.975  1.00  0.00           N
ATOM   4339  CA  ILE A3916     203.775 267.620 226.338  1.00  0.00           C
ATOM   4340  CB  ILE A3916     204.824 266.644 225.743  1.00  0.00           C
ATOM   4341  CG1 ILE A3916     205.832 267.381 224.826  1.00  0.00           C
ATOM   4342  CG2 ILE A3916     204.116 265.497 225.001  1.00  0.00           C
ATOM   4343  CD1 ILE A3916     206.903 266.482 224.199  1.00  0.00           C
ATOM   4344  C   ILE A3916     202.855 266.890 227.331  1.00  0.00           C
ATOM   4345  O   ILE A3916     201.685 266.655 227.039  1.00  0.00           O
ATOM   4346  H   ILE A3916     205.447 268.747 227.035  1.00  0.00           H
ATOM   4347  HA  ILE A3916     203.153 267.989 225.520  1.00  0.00           H
ATOM   4348  HB  ILE A3916     205.384 266.200 226.566  1.00  0.00           H
ATOM   4349 HG12 ILE A3916     205.291 267.890 224.029  1.00  0.00           H
ATOM   4350 HG13 ILE A3916     206.362 268.137 225.405  1.00  0.00           H
ATOM   4351 HG21 ILE A3916     203.427 264.968 225.658  1.00  0.00           H
ATOM   4352 HG22 ILE A3916     204.841 264.767 224.641  1.00  0.00           H
ATOM   4353 HG23 ILE A3916     203.556 265.889 224.151  1.00  0.00           H
ATOM   4354 HD11 ILE A3916     207.633 267.107 223.685  1.00  0.00           H
ATOM   4355 HD12 ILE A3916     207.407 265.903 224.972  1.00  0.00           H
ATOM   4356 HD13 ILE A3916     206.455 265.808 223.469  1.00  0.00           H
ATOM   4357  N   ILE A3917     203.305 266.697 228.577  1.00  0.00           N
ATOM   4358  CA  ILE A3917     202.518 265.989 229.601  1.00  0.00           C
ATOM   4359  CB  ILE A3917     203.408 265.607 230.808  1.00  0.00           C
ATOM   4360  CG1 ILE A3917     204.489 264.595 230.351  1.00  0.00           C
ATOM   4361  CG2 ILE A3917     202.569 265.017 231.959  1.00  0.00           C
ATOM   4362  CD1 ILE A3917     205.499 264.196 231.435  1.00  0.00           C
ATOM   4363  C   ILE A3917     201.269 266.791 230.004  1.00  0.00           C
ATOM   4364  O   ILE A3917     200.173 266.238 230.009  1.00  0.00           O
ATOM   4365  H   ILE A3917     204.233 267.024 228.809  1.00  0.00           H
ATOM   4366  HA  ILE A3917     202.147 265.062 229.160  1.00  0.00           H
ATOM   4367  HB  ILE A3917     203.902 266.508 231.176  1.00  0.00           H
ATOM   4368 HG12 ILE A3917     204.002 263.690 229.981  1.00  0.00           H
ATOM   4369 HG13 ILE A3917     205.057 265.024 229.526  1.00  0.00           H
ATOM   4370 HD11 ILE A3917     206.284 263.587 230.986  1.00  0.00           H
ATOM   4371 HD12 ILE A3917     205.014 263.604 232.211  1.00  0.00           H
ATOM   4372 HD13 ILE A3917     205.944 265.088 231.876  1.00  0.00           H
ATOM   4373 HG21 ILE A3917     201.823 265.733 232.304  1.00  0.00           H
ATOM   4374 HG22 ILE A3917     202.058 264.113 231.623  1.00  0.00           H
ATOM   4375 HG23 ILE A3917     203.200 264.778 232.813  1.00  0.00           H
ATOM   4376  N   CYS A3918     201.372 268.117 230.151  1.00  0.00           N
ATOM   4377  CA  CYS A3918     200.187 268.954 230.377  1.00  0.00           C
ATOM   4378  CB  CYS A3918     200.532 270.185 231.220  1.00  0.00           C
ATOM   4379  SG  CYS A3918     201.830 271.212 230.487  1.00  0.00           S
ATOM   4380  C   CYS A3918     199.381 269.294 229.108  1.00  0.00           C
ATOM   4381  O   CYS A3918     198.301 269.869 229.221  1.00  0.00           O
ATOM   4382  H   CYS A3918     202.274 268.561 230.048  1.00  0.00           H
ATOM   4383  HA  CYS A3918     199.499 268.370 230.982  1.00  0.00           H
ATOM   4384  HB2 CYS A3918     200.851 269.850 232.207  1.00  0.00           H
ATOM   4385  HB3 CYS A3918     199.623 270.776 231.337  1.00  0.00           H
ATOM   4386  HG  CYS A3918     201.387 271.151 229.222  1.00  0.00           H
ATOM   4387  N   THR A3919     199.836 268.878 227.923  1.00  0.00           N
ATOM   4388  CA  THR A3919     198.998 268.834 226.712  1.00  0.00           C
ATOM   4389  CB  THR A3919     199.861 268.862 225.439  1.00  0.00           C
ATOM   4390  OG1 THR A3919     200.708 269.988 225.476  1.00  0.00           O
ATOM   4391  CG2 THR A3919     199.020 268.942 224.167  1.00  0.00           C
ATOM   4392  C   THR A3919     198.090 267.600 226.734  1.00  0.00           C
ATOM   4393  O   THR A3919     196.876 267.738 226.582  1.00  0.00           O
ATOM   4394  H   THR A3919     200.732 268.409 227.889  1.00  0.00           H
ATOM   4395  HA  THR A3919     198.354 269.714 226.687  1.00  0.00           H
ATOM   4396  HB  THR A3919     200.475 267.966 225.383  1.00  0.00           H
ATOM   4397  HG1 THR A3919     201.310 269.891 226.227  1.00  0.00           H
ATOM   4398 HG21 THR A3919     199.664 269.137 223.309  1.00  0.00           H
ATOM   4399 HG22 THR A3919     198.294 269.748 224.252  1.00  0.00           H
ATOM   4400 HG23 THR A3919     198.494 268.002 224.002  1.00  0.00           H
ATOM   4401  N   VAL A3920     198.614 266.464 227.221  1.00  0.00           N
ATOM   4402  CA  VAL A3920     197.819 265.262 227.538  1.00  0.00           C
ATOM   4403  CB  VAL A3920     198.721 264.026 227.775  1.00  0.00           C
ATOM   4404  CG1 VAL A3920     197.921 262.757 228.105  1.00  0.00           C
ATOM   4405  CG2 VAL A3920     199.569 263.708 226.534  1.00  0.00           C
ATOM   4406  C   VAL A3920     196.833 265.499 228.696  1.00  0.00           C
ATOM   4407  O   VAL A3920     195.687 265.075 228.565  1.00  0.00           O
ATOM   4408  H   VAL A3920     199.616 266.426 227.374  1.00  0.00           H
ATOM   4409  HA  VAL A3920     197.207 265.037 226.664  1.00  0.00           H
ATOM   4410  HB  VAL A3920     199.395 264.223 228.607  1.00  0.00           H
ATOM   4411 HG11 VAL A3920     198.595 261.905 228.198  1.00  0.00           H
ATOM   4412 HG12 VAL A3920     197.386 262.879 229.046  1.00  0.00           H
ATOM   4413 HG13 VAL A3920     197.202 262.551 227.310  1.00  0.00           H
ATOM   4414 HG21 VAL A3920     200.192 262.832 226.718  1.00  0.00           H
ATOM   4415 HG22 VAL A3920     198.923 263.508 225.678  1.00  0.00           H
ATOM   4416 HG23 VAL A3920     200.225 264.544 226.292  1.00  0.00           H
ATOM   4417  N   ASP A3921     197.143 266.372 229.673  1.00  0.00           N
ATOM   4418  CA  ASP A3921     196.143 266.850 230.659  1.00  0.00           C
ATOM   4419  CB  ASP A3921     196.672 267.942 231.619  1.00  0.00           C
ATOM   4420  CG  ASP A3921     197.725 267.567 232.662  1.00  0.00           C
ATOM   4421  OD1 ASP A3921     197.693 266.423 233.159  1.00  0.00           O
ATOM   4422  OD2 ASP A3921     198.316 268.543 233.195  1.00  0.00           O
ATOM   4423  C   ASP A3921     194.903 267.468 229.982  1.00  0.00           C
ATOM   4424  O   ASP A3921     193.787 267.284 230.465  1.00  0.00           O
ATOM   4425  H   ASP A3921     198.114 266.636 229.781  1.00  0.00           H
ATOM   4426  HA  ASP A3921     195.807 266.001 231.256  1.00  0.00           H
ATOM   4427  HB2 ASP A3921     195.817 268.326 232.179  1.00  0.00           H
ATOM   4428  HB3 ASP A3921     197.046 268.774 231.030  1.00  0.00           H
ATOM   4429  N   TYR A3922     195.081 268.313 228.959  1.00  0.00           N
ATOM   4430  CA  TYR A3922     193.958 268.998 228.310  1.00  0.00           C
ATOM   4431  CB  TYR A3922     194.424 270.302 227.652  1.00  0.00           C
ATOM   4432  CG  TYR A3922     193.288 271.074 227.000  1.00  0.00           C
ATOM   4433  CD1 TYR A3922     192.248 271.610 227.785  1.00  0.00           C
ATOM   4434  CD2 TYR A3922     193.242 271.218 225.602  1.00  0.00           C
ATOM   4435  CE1 TYR A3922     191.178 272.300 227.180  1.00  0.00           C
ATOM   4436  CE2 TYR A3922     192.182 271.917 224.992  1.00  0.00           C
ATOM   4437  CZ  TYR A3922     191.146 272.458 225.780  1.00  0.00           C
ATOM   4438  OH  TYR A3922     190.121 273.125 225.190  1.00  0.00           O
ATOM   4439  C   TYR A3922     193.209 268.100 227.319  1.00  0.00           C
ATOM   4440  O   TYR A3922     191.992 267.964 227.450  1.00  0.00           O
ATOM   4441  H   TYR A3922     196.009 268.411 228.564  1.00  0.00           H
ATOM   4442  HA  TYR A3922     193.235 269.268 229.078  1.00  0.00           H
ATOM   4443  HB2 TYR A3922     195.186 270.072 226.905  1.00  0.00           H
ATOM   4444  HB3 TYR A3922     194.885 270.936 228.411  1.00  0.00           H
ATOM   4445  HD1 TYR A3922     192.257 271.469 228.849  1.00  0.00           H
ATOM   4446  HD2 TYR A3922     194.029 270.796 224.993  1.00  0.00           H
ATOM   4447  HE1 TYR A3922     190.365 272.700 227.769  1.00  0.00           H
ATOM   4448  HE2 TYR A3922     192.163 272.043 223.920  1.00  0.00           H
ATOM   4449  HH  TYR A3922     190.162 273.060 224.234  1.00  0.00           H
ATOM   4450  N   LEU A3923     193.934 267.338 226.488  1.00  0.00           N
ATOM   4451  CA  LEU A3923     193.349 266.365 225.556  1.00  0.00           C
ATOM   4452  CB  LEU A3923     194.489 265.677 224.777  1.00  0.00           C
ATOM   4453  CG  LEU A3923     194.027 264.637 223.735  1.00  0.00           C
ATOM   4454  CD1 LEU A3923     193.120 265.236 222.659  1.00  0.00           C
ATOM   4455  CD2 LEU A3923     195.253 264.033 223.052  1.00  0.00           C
ATOM   4456  C   LEU A3923     192.489 265.323 226.285  1.00  0.00           C
ATOM   4457  O   LEU A3923     191.363 265.037 225.880  1.00  0.00           O
ATOM   4458  H   LEU A3923     194.943 267.452 226.490  1.00  0.00           H
ATOM   4459  HA  LEU A3923     192.704 266.900 224.857  1.00  0.00           H
ATOM   4460  HB2 LEU A3923     195.137 265.171 225.494  1.00  0.00           H
ATOM   4461  HB3 LEU A3923     195.090 266.433 224.277  1.00  0.00           H
ATOM   4462  HG  LEU A3923     193.492 263.832 224.239  1.00  0.00           H
ATOM   4463 HD21 LEU A3923     195.913 263.589 223.795  1.00  0.00           H
ATOM   4464 HD22 LEU A3923     194.937 263.254 222.359  1.00  0.00           H
ATOM   4465 HD23 LEU A3923     195.793 264.800 222.496  1.00  0.00           H
ATOM   4466 HD11 LEU A3923     192.891 264.479 221.909  1.00  0.00           H
ATOM   4467 HD12 LEU A3923     193.615 266.071 222.165  1.00  0.00           H
ATOM   4468 HD13 LEU A3923     192.181 265.571 223.097  1.00  0.00           H
ATOM   4469  N   LEU A3924     192.974 264.837 227.429  1.00  0.00           N
ATOM   4470  CA  LEU A3924     192.267 263.837 228.211  1.00  0.00           C
ATOM   4471  CB  LEU A3924     193.295 263.037 229.015  1.00  0.00           C
ATOM   4472  CG  LEU A3924     192.665 261.779 229.625  1.00  0.00           C
ATOM   4473  CD1 LEU A3924     193.714 260.685 229.762  1.00  0.00           C
ATOM   4474  CD2 LEU A3924     192.138 262.035 231.029  1.00  0.00           C
ATOM   4475  C   LEU A3924     191.133 264.425 229.064  1.00  0.00           C
ATOM   4476  O   LEU A3924     190.060 263.830 229.092  1.00  0.00           O
ATOM   4477  H   LEU A3924     193.911 265.102 227.717  1.00  0.00           H
ATOM   4478  HA  LEU A3924     191.796 263.144 227.510  1.00  0.00           H
ATOM   4479  HB2 LEU A3924     193.739 263.658 229.795  1.00  0.00           H
ATOM   4480  HB3 LEU A3924     194.089 262.735 228.330  1.00  0.00           H
ATOM   4481  HG  LEU A3924     191.863 261.406 228.988  1.00  0.00           H
ATOM   4482 HD21 LEU A3924     191.376 262.808 231.040  1.00  0.00           H
ATOM   4483 HD22 LEU A3924     192.943 262.319 231.703  1.00  0.00           H
ATOM   4484 HD23 LEU A3924     191.660 261.119 231.356  1.00  0.00           H
ATOM   4485 HD11 LEU A3924     194.115 260.434 228.782  1.00  0.00           H
ATOM   4486 HD12 LEU A3924     193.253 259.790 230.174  1.00  0.00           H
ATOM   4487 HD13 LEU A3924     194.520 261.029 230.405  1.00  0.00           H
ATOM   4488  N   ARG A3925     191.258 265.645 229.616  1.00  0.00           N
ATOM   4489  CA  ARG A3925     190.098 266.333 230.230  1.00  0.00           C
ATOM   4490  CB  ARG A3925     190.497 267.681 230.847  1.00  0.00           C
ATOM   4491  CG  ARG A3925     191.129 267.533 232.237  1.00  0.00           C
ATOM   4492  CD  ARG A3925     191.263 268.882 232.958  1.00  0.00           C
ATOM   4493  NE  ARG A3925     191.935 269.937 232.161  1.00  0.00           N
ATOM   4494  CZ  ARG A3925     191.392 271.079 231.758  1.00  0.00           C
ATOM   4495  NH1 ARG A3925     190.109 271.289 231.769  1.00  0.00           N
ATOM   4496  NH2 ARG A3925     192.111 272.078 231.338  1.00  0.00           N
ATOM   4497  C   ARG A3925     188.974 266.570 229.222  1.00  0.00           C
ATOM   4498  O   ARG A3925     187.806 266.557 229.606  1.00  0.00           O
ATOM   4499  H   ARG A3925     192.147 266.128 229.540  1.00  0.00           H
ATOM   4500  HA  ARG A3925     189.667 265.686 230.997  1.00  0.00           H
ATOM   4501  HB2 ARG A3925     191.175 268.207 230.173  1.00  0.00           H
ATOM   4502  HB3 ARG A3925     189.596 268.287 230.960  1.00  0.00           H
ATOM   4503  HG2 ARG A3925     190.494 266.889 232.847  1.00  0.00           H
ATOM   4504  HG3 ARG A3925     192.101 267.052 232.166  1.00  0.00           H
ATOM   4505  HD2 ARG A3925     190.266 269.208 233.258  1.00  0.00           H
ATOM   4506  HD3 ARG A3925     191.836 268.718 233.872  1.00  0.00           H
ATOM   4507  HE  ARG A3925     192.913 269.795 231.965  1.00  0.00           H
ATOM   4508 HH11 ARG A3925     189.485 270.515 231.882  1.00  0.00           H
ATOM   4509 HH12 ARG A3925     189.778 272.181 231.406  1.00  0.00           H
ATOM   4510 HH21 ARG A3925     193.110 272.031 231.264  1.00  0.00           H
ATOM   4511 HH22 ARG A3925     191.622 272.931 231.083  1.00  0.00           H
ATOM   4512  N   LEU A3926     189.326 266.842 227.967  1.00  0.00           N
ATOM   4513  CA  LEU A3926     188.376 267.004 226.874  1.00  0.00           C
ATOM   4514  CB  LEU A3926     189.115 267.695 225.715  1.00  0.00           C
ATOM   4515  CG  LEU A3926     188.266 268.040 224.483  1.00  0.00           C
ATOM   4516  CD1 LEU A3926     187.070 268.935 224.820  1.00  0.00           C
ATOM   4517  CD2 LEU A3926     189.158 268.784 223.490  1.00  0.00           C
ATOM   4518  C   LEU A3926     187.702 265.670 226.499  1.00  0.00           C
ATOM   4519  O   LEU A3926     186.477 265.645 226.427  1.00  0.00           O
ATOM   4520  H   LEU A3926     190.315 266.918 227.752  1.00  0.00           H
ATOM   4521  HA  LEU A3926     187.584 267.672 227.216  1.00  0.00           H
ATOM   4522  HB2 LEU A3926     189.933 267.055 225.389  1.00  0.00           H
ATOM   4523  HB3 LEU A3926     189.554 268.619 226.098  1.00  0.00           H
ATOM   4524  HG  LEU A3926     187.911 267.122 224.017  1.00  0.00           H
ATOM   4525 HD11 LEU A3926     186.566 269.223 223.897  1.00  0.00           H
ATOM   4526 HD12 LEU A3926     187.407 269.830 225.341  1.00  0.00           H
ATOM   4527 HD13 LEU A3926     186.360 268.388 225.439  1.00  0.00           H
ATOM   4528 HD21 LEU A3926     189.996 268.151 223.202  1.00  0.00           H
ATOM   4529 HD22 LEU A3926     188.584 269.029 222.598  1.00  0.00           H
ATOM   4530 HD23 LEU A3926     189.537 269.703 223.937  1.00  0.00           H
ATOM   4531  N   GLN A3927     188.423 264.542 226.551  1.00  0.00           N
ATOM   4532  CA  GLN A3927     187.831 263.197 226.451  1.00  0.00           C
ATOM   4533  CB  GLN A3927     188.936 262.134 226.294  1.00  0.00           C
ATOM   4534  CG  GLN A3927     188.389 260.739 225.930  1.00  0.00           C
ATOM   4535  CD  GLN A3927     187.704 260.007 227.086  1.00  0.00           C
ATOM   4536  OE1 GLN A3927     188.113 260.055 228.232  1.00  0.00           O
ATOM   4537  NE2 GLN A3927     186.640 259.273 226.844  1.00  0.00           N
ATOM   4538  C   GLN A3927     186.892 262.866 227.628  1.00  0.00           C
ATOM   4539  O   GLN A3927     185.730 262.534 227.396  1.00  0.00           O
ATOM   4540  H   GLN A3927     189.430 264.615 226.640  1.00  0.00           H
ATOM   4541  HA  GLN A3927     187.224 263.173 225.545  1.00  0.00           H
ATOM   4542  HB2 GLN A3927     189.607 262.451 225.497  1.00  0.00           H
ATOM   4543  HB3 GLN A3927     189.527 262.065 227.207  1.00  0.00           H
ATOM   4544  HG2 GLN A3927     187.697 260.833 225.092  1.00  0.00           H
ATOM   4545  HG3 GLN A3927     189.220 260.118 225.597  1.00  0.00           H
ATOM   4546 HE21 GLN A3927     186.337 259.104 225.891  1.00  0.00           H
ATOM   4547 HE22 GLN A3927     186.277 258.769 227.629  1.00  0.00           H
ATOM   4548  N   GLU A3928     187.345 263.019 228.879  1.00  0.00           N
ATOM   4549  CA  GLU A3928     186.554 262.671 230.074  1.00  0.00           C
ATOM   4550  CB  GLU A3928     187.430 262.742 231.356  1.00  0.00           C
ATOM   4551  CG  GLU A3928     188.457 261.586 231.497  1.00  0.00           C
ATOM   4552  CD  GLU A3928     189.274 261.569 232.820  1.00  0.00           C
ATOM   4553  OE1 GLU A3928     189.247 262.573 233.570  1.00  0.00           O
ATOM   4554  OE2 GLU A3928     190.023 260.580 233.066  1.00  0.00           O
ATOM   4555  C   GLU A3928     185.277 263.543 230.184  1.00  0.00           C
ATOM   4556  O   GLU A3928     184.224 263.046 230.585  1.00  0.00           O
ATOM   4557  H   GLU A3928     188.329 263.236 229.004  1.00  0.00           H
ATOM   4558  HA  GLU A3928     186.212 261.640 229.965  1.00  0.00           H
ATOM   4559  HB2 GLU A3928     187.952 263.700 231.378  1.00  0.00           H
ATOM   4560  HB3 GLU A3928     186.764 262.701 232.220  1.00  0.00           H
ATOM   4561  HG2 GLU A3928     187.912 260.642 231.422  1.00  0.00           H
ATOM   4562  HG3 GLU A3928     189.151 261.634 230.657  1.00  0.00           H
ATOM   4563  N   SER A3929     185.305 264.768 229.639  1.00  0.00           N
ATOM   4564  CA  SER A3929     184.143 265.654 229.446  1.00  0.00           C
ATOM   4565  CB  SER A3929     184.673 267.073 229.221  1.00  0.00           C
ATOM   4566  OG  SER A3929     183.674 267.983 228.809  1.00  0.00           O
ATOM   4567  C   SER A3929     183.217 265.240 228.288  1.00  0.00           C
ATOM   4568  O   SER A3929     182.004 265.114 228.480  1.00  0.00           O
ATOM   4569  H   SER A3929     186.202 265.089 229.291  1.00  0.00           H
ATOM   4570  HA  SER A3929     183.543 265.651 230.356  1.00  0.00           H
ATOM   4571  HB2 SER A3929     185.435 267.042 228.441  1.00  0.00           H
ATOM   4572  HB3 SER A3929     185.138 267.429 230.140  1.00  0.00           H
ATOM   4573  HG  SER A3929     183.114 268.245 229.561  1.00  0.00           H
ATOM   4574  N   ILE A3930     183.770 264.939 227.106  1.00  0.00           N
ATOM   4575  CA  ILE A3930     183.010 264.466 225.934  1.00  0.00           C
ATOM   4576  CB  ILE A3930     183.939 264.404 224.692  1.00  0.00           C
ATOM   4577  CG1 ILE A3930     184.162 265.843 224.162  1.00  0.00           C
ATOM   4578  CG2 ILE A3930     183.396 263.505 223.563  1.00  0.00           C
ATOM   4579  CD1 ILE A3930     185.282 265.966 223.120  1.00  0.00           C
ATOM   4580  C   ILE A3930     182.313 263.129 226.223  1.00  0.00           C
ATOM   4581  O   ILE A3930     181.187 262.925 225.770  1.00  0.00           O
ATOM   4582  H   ILE A3930     184.776 265.043 227.005  1.00  0.00           H
ATOM   4583  HA  ILE A3930     182.215 265.182 225.727  1.00  0.00           H
ATOM   4584  HB  ILE A3930     184.898 263.987 225.002  1.00  0.00           H
ATOM   4585 HG12 ILE A3930     183.234 266.219 223.728  1.00  0.00           H
ATOM   4586 HG13 ILE A3930     184.421 266.497 224.995  1.00  0.00           H
ATOM   4587 HD11 ILE A3930     185.468 267.019 222.913  1.00  0.00           H
ATOM   4588 HD12 ILE A3930     184.996 265.480 222.188  1.00  0.00           H
ATOM   4589 HD13 ILE A3930     186.196 265.513 223.504  1.00  0.00           H
ATOM   4590 HG21 ILE A3930     183.313 262.472 223.902  1.00  0.00           H
ATOM   4591 HG22 ILE A3930     184.075 263.506 222.712  1.00  0.00           H
ATOM   4592 HG23 ILE A3930     182.418 263.859 223.240  1.00  0.00           H
ATOM   4593  N   SER A3931     182.883 262.292 227.095  1.00  0.00           N
ATOM   4594  CA  SER A3931     182.266 261.036 227.527  1.00  0.00           C
ATOM   4595  CB  SER A3931     183.266 260.216 228.348  1.00  0.00           C
ATOM   4596  OG  SER A3931     182.816 258.877 228.472  1.00  0.00           O
ATOM   4597  C   SER A3931     180.955 261.250 228.298  1.00  0.00           C
ATOM   4598  O   SER A3931     179.943 260.668 227.916  1.00  0.00           O
ATOM   4599  H   SER A3931     183.822 262.512 227.418  1.00  0.00           H
ATOM   4600  HA  SER A3931     182.023 260.465 226.631  1.00  0.00           H
ATOM   4601  HB2 SER A3931     183.384 260.662 229.337  1.00  0.00           H
ATOM   4602  HB3 SER A3931     184.234 260.218 227.846  1.00  0.00           H
ATOM   4603  HG  SER A3931     182.883 258.471 227.601  1.00  0.00           H
ATOM   4604  N   ASP A3932     180.890 262.209 229.232  1.00  0.00           N
ATOM   4605  CA  ASP A3932     179.643 262.569 229.942  1.00  0.00           C
ATOM   4606  CB  ASP A3932     179.972 263.571 231.071  1.00  0.00           C
ATOM   4607  CG  ASP A3932     178.865 263.732 232.129  1.00  0.00           C
ATOM   4608  OD1 ASP A3932     178.195 262.722 232.451  1.00  0.00           O
ATOM   4609  OD2 ASP A3932     178.819 264.813 232.764  1.00  0.00           O
ATOM   4610  C   ASP A3932     178.573 263.142 228.986  1.00  0.00           C
ATOM   4611  O   ASP A3932     177.400 262.765 229.047  1.00  0.00           O
ATOM   4612  H   ASP A3932     181.726 262.740 229.444  1.00  0.00           H
ATOM   4613  HA  ASP A3932     179.230 261.667 230.395  1.00  0.00           H
ATOM   4614  HB2 ASP A3932     180.870 263.227 231.587  1.00  0.00           H
ATOM   4615  HB3 ASP A3932     180.195 264.543 230.629  1.00  0.00           H
ATOM   4616  N   PHE A3933     179.002 263.889 227.960  1.00  0.00           N
ATOM   4617  CA  PHE A3933     178.116 264.378 226.896  1.00  0.00           C
ATOM   4618  CB  PHE A3933     178.838 265.458 226.075  1.00  0.00           C
ATOM   4619  CG  PHE A3933     177.883 266.366 225.323  1.00  0.00           C
ATOM   4620  CD1 PHE A3933     177.497 267.599 225.885  1.00  0.00           C
ATOM   4621  CD2 PHE A3933     177.346 265.968 224.085  1.00  0.00           C
ATOM   4622  CE1 PHE A3933     176.568 268.421 225.220  1.00  0.00           C
ATOM   4623  CE2 PHE A3933     176.429 266.795 223.415  1.00  0.00           C
ATOM   4624  CZ  PHE A3933     176.020 268.010 223.993  1.00  0.00           C
ATOM   4625  C   PHE A3933     177.556 263.247 226.010  1.00  0.00           C
ATOM   4626  O   PHE A3933     176.347 263.192 225.776  1.00  0.00           O
ATOM   4627  H   PHE A3933     179.990 264.113 227.917  1.00  0.00           H
ATOM   4628  HA  PHE A3933     177.260 264.849 227.367  1.00  0.00           H
ATOM   4629  HB2 PHE A3933     179.521 264.987 225.368  1.00  0.00           H
ATOM   4630  HB3 PHE A3933     179.438 266.074 226.748  1.00  0.00           H
ATOM   4631  HD1 PHE A3933     177.910 267.911 226.833  1.00  0.00           H
ATOM   4632  HD2 PHE A3933     177.626 265.018 223.650  1.00  0.00           H
ATOM   4633  HE1 PHE A3933     176.272 269.364 225.658  1.00  0.00           H
ATOM   4634  HE2 PHE A3933     176.008 266.471 222.473  1.00  0.00           H
ATOM   4635  HZ  PHE A3933     175.269 268.614 223.503  1.00  0.00           H
ATOM   4636  N   TYR A3934     178.387 262.267 225.646  1.00  0.00           N
ATOM   4637  CA  TYR A3934     177.987 261.043 224.941  1.00  0.00           C
ATOM   4638  CB  TYR A3934     179.260 260.292 224.507  1.00  0.00           C
ATOM   4639  CG  TYR A3934     179.102 258.804 224.249  1.00  0.00           C
ATOM   4640  CD1 TYR A3934     178.908 258.303 222.944  1.00  0.00           C
ATOM   4641  CD2 TYR A3934     179.201 257.912 225.334  1.00  0.00           C
ATOM   4642  CE1 TYR A3934     178.821 256.910 222.727  1.00  0.00           C
ATOM   4643  CE2 TYR A3934     179.077 256.530 225.123  1.00  0.00           C
ATOM   4644  CZ  TYR A3934     178.898 256.022 223.822  1.00  0.00           C
ATOM   4645  OH  TYR A3934     178.826 254.676 223.658  1.00  0.00           O
ATOM   4646  C   TYR A3934     177.034 260.166 225.775  1.00  0.00           C
ATOM   4647  O   TYR A3934     175.960 259.802 225.289  1.00  0.00           O
ATOM   4648  H   TYR A3934     179.367 262.364 225.900  1.00  0.00           H
ATOM   4649  HA  TYR A3934     177.443 261.320 224.037  1.00  0.00           H
ATOM   4650  HB2 TYR A3934     179.659 260.773 223.612  1.00  0.00           H
ATOM   4651  HB3 TYR A3934     180.018 260.402 225.282  1.00  0.00           H
ATOM   4652  HD1 TYR A3934     178.851 258.982 222.104  1.00  0.00           H
ATOM   4653  HD2 TYR A3934     179.369 258.288 226.336  1.00  0.00           H
ATOM   4654  HE1 TYR A3934     178.701 256.517 221.727  1.00  0.00           H
ATOM   4655  HE2 TYR A3934     179.128 255.849 225.954  1.00  0.00           H
ATOM   4656  HH  TYR A3934     178.981 254.398 222.735  1.00  0.00           H
ATOM   4657  N   TRP A3935     177.296 259.975 227.074  1.00  0.00           N
ATOM   4658  CA  TRP A3935     176.403 259.205 227.949  1.00  0.00           C
ATOM   4659  CB  TRP A3935     177.085 258.866 229.282  1.00  0.00           C
ATOM   4660  CG  TRP A3935     178.253 257.928 229.188  1.00  0.00           C
ATOM   4661  CD2 TRP A3935     178.292 256.538 228.727  1.00  0.00           C
ATOM   4662  CD1 TRP A3935     179.523 258.228 229.535  1.00  0.00           C
ATOM   4663  NE1 TRP A3935     180.354 257.163 229.258  1.00  0.00           N
ATOM   4664  CE2 TRP A3935     179.647 256.084 228.772  1.00  0.00           C
ATOM   4665  CE3 TRP A3935     177.327 255.622 228.249  1.00  0.00           C
ATOM   4666  CZ2 TRP A3935     180.026 254.798 228.356  1.00  0.00           C
ATOM   4667  CZ3 TRP A3935     177.696 254.325 227.836  1.00  0.00           C
ATOM   4668  CH2 TRP A3935     179.040 253.913 227.887  1.00  0.00           C
ATOM   4669  C   TRP A3935     175.059 259.907 228.177  1.00  0.00           C
ATOM   4670  O   TRP A3935     174.025 259.240 228.132  1.00  0.00           O
ATOM   4671  H   TRP A3935     178.181 260.311 227.447  1.00  0.00           H
ATOM   4672  HA  TRP A3935     176.179 258.263 227.447  1.00  0.00           H
ATOM   4673  HB2 TRP A3935     177.408 259.795 229.756  1.00  0.00           H
ATOM   4674  HB3 TRP A3935     176.347 258.402 229.937  1.00  0.00           H
ATOM   4675  HD1 TRP A3935     179.848 259.192 229.906  1.00  0.00           H
ATOM   4676  HE3 TRP A3935     176.295 255.933 228.176  1.00  0.00           H
ATOM   4677  HZ2 TRP A3935     181.065 254.501 228.377  1.00  0.00           H
ATOM   4678  HZ3 TRP A3935     176.944 253.651 227.448  1.00  0.00           H
ATOM   4679  HH2 TRP A3935     179.318 252.925 227.544  1.00  0.00           H
ATOM   4680  HE1 TRP A3935     181.364 257.240 229.311  1.00  0.00           H
ATOM   4681  N   TYR A3936     175.019 261.243 228.206  1.00  0.00           N
ATOM   4682  CA  TYR A3936     173.761 261.996 228.145  1.00  0.00           C
ATOM   4683  CB  TYR A3936     174.037 263.476 228.443  1.00  0.00           C
ATOM   4684  CG  TYR A3936     172.873 264.430 228.211  1.00  0.00           C
ATOM   4685  CD1 TYR A3936     171.577 264.113 228.668  1.00  0.00           C
ATOM   4686  CD2 TYR A3936     173.087 265.632 227.509  1.00  0.00           C
ATOM   4687  CE1 TYR A3936     170.497 264.975 228.398  1.00  0.00           C
ATOM   4688  CE2 TYR A3936     172.015 266.509 227.258  1.00  0.00           C
ATOM   4689  CZ  TYR A3936     170.716 266.178 227.693  1.00  0.00           C
ATOM   4690  OH  TYR A3936     169.666 266.991 227.402  1.00  0.00           O
ATOM   4691  C   TYR A3936     173.028 261.821 226.804  1.00  0.00           C
ATOM   4692  O   TYR A3936     171.817 261.585 226.800  1.00  0.00           O
ATOM   4693  H   TYR A3936     175.898 261.755 228.247  1.00  0.00           H
ATOM   4694  HA  TYR A3936     173.100 261.611 228.920  1.00  0.00           H
ATOM   4695  HB2 TYR A3936     174.873 263.797 227.823  1.00  0.00           H
ATOM   4696  HB3 TYR A3936     174.350 263.560 229.483  1.00  0.00           H
ATOM   4697  HD1 TYR A3936     171.405 263.180 229.185  1.00  0.00           H
ATOM   4698  HD2 TYR A3936     174.078 265.874 227.144  1.00  0.00           H
ATOM   4699  HE1 TYR A3936     169.504 264.704 228.716  1.00  0.00           H
ATOM   4700  HE2 TYR A3936     172.180 267.414 226.697  1.00  0.00           H
ATOM   4701  HH  TYR A3936     168.897 266.463 227.185  1.00  0.00           H
ATOM   4702  N   TYR A3937     173.745 261.822 225.678  1.00  0.00           N
ATOM   4703  CA  TYR A3937     173.152 261.646 224.346  1.00  0.00           C
ATOM   4704  CB  TYR A3937     174.036 262.281 223.260  1.00  0.00           C
ATOM   4705  CG  TYR A3937     173.733 263.760 223.041  1.00  0.00           C
ATOM   4706  CD1 TYR A3937     173.759 264.659 224.125  1.00  0.00           C
ATOM   4707  CD2 TYR A3937     173.377 264.232 221.759  1.00  0.00           C
ATOM   4708  CE1 TYR A3937     173.410 266.007 223.941  1.00  0.00           C
ATOM   4709  CE2 TYR A3937     173.039 265.588 221.566  1.00  0.00           C
ATOM   4710  CZ  TYR A3937     173.060 266.475 222.663  1.00  0.00           C
ATOM   4711  OH  TYR A3937     172.746 267.783 222.505  1.00  0.00           O
ATOM   4712  C   TYR A3937     172.733 260.198 224.026  1.00  0.00           C
ATOM   4713  O   TYR A3937     171.804 260.022 223.241  1.00  0.00           O
ATOM   4714  H   TYR A3937     174.744 262.003 225.736  1.00  0.00           H
ATOM   4715  HA  TYR A3937     172.224 262.212 224.341  1.00  0.00           H
ATOM   4716  HB2 TYR A3937     175.090 262.157 223.515  1.00  0.00           H
ATOM   4717  HB3 TYR A3937     173.867 261.752 222.322  1.00  0.00           H
ATOM   4718  HD1 TYR A3937     174.076 264.322 225.101  1.00  0.00           H
ATOM   4719  HD2 TYR A3937     173.390 263.550 220.918  1.00  0.00           H
ATOM   4720  HE1 TYR A3937     173.462 266.704 224.761  1.00  0.00           H
ATOM   4721  HE2 TYR A3937     172.813 265.961 220.578  1.00  0.00           H
ATOM   4722  HH  TYR A3937     172.025 267.919 221.850  1.00  0.00           H
ATOM   4723  N   SER A3938     173.135 259.214 224.840  1.00  0.00           N
ATOM   4724  CA  SER A3938     172.499 257.882 224.870  1.00  0.00           C
ATOM   4725  CB  SER A3938     173.387 256.884 225.630  1.00  0.00           C
ATOM   4726  OG  SER A3938     173.231 256.968 227.036  1.00  0.00           O
ATOM   4727  C   SER A3938     171.065 257.886 225.446  1.00  0.00           C
ATOM   4728  O   SER A3938     170.325 256.916 225.288  1.00  0.00           O
ATOM   4729  H   SER A3938     173.946 259.390 225.423  1.00  0.00           H
ATOM   4730  HA  SER A3938     172.424 257.529 223.841  1.00  0.00           H
ATOM   4731  HB2 SER A3938     173.109 255.876 225.320  1.00  0.00           H
ATOM   4732  HB3 SER A3938     174.433 257.044 225.362  1.00  0.00           H
ATOM   4733  HG  SER A3938     173.548 257.836 227.357  1.00  0.00           H
ATOM   4734  N   GLY A3939     170.653 258.971 226.115  1.00  0.00           N
ATOM   4735  CA  GLY A3939     169.398 259.088 226.866  1.00  0.00           C
ATOM   4736  C   GLY A3939     168.287 259.905 226.192  1.00  0.00           C
ATOM   4737  O   GLY A3939     167.473 260.498 226.906  1.00  0.00           O
ATOM   4738  H   GLY A3939     171.310 259.740 226.198  1.00  0.00           H
ATOM   4739  HA2 GLY A3939     169.004 258.091 227.058  1.00  0.00           H
ATOM   4740  HA3 GLY A3939     169.619 259.555 227.825  1.00  0.00           H
ATOM   4741  N   LYS A3940     168.292 260.035 224.859  1.00  0.00           N
ATOM   4742  CA  LYS A3940     167.384 260.912 224.087  1.00  0.00           C
ATOM   4743  CB  LYS A3940     168.081 262.253 223.787  1.00  0.00           C
ATOM   4744  CG  LYS A3940     169.443 262.070 223.096  1.00  0.00           C
ATOM   4745  CD  LYS A3940     169.840 263.240 222.193  1.00  0.00           C
ATOM   4746  CE  LYS A3940     169.823 264.591 222.920  1.00  0.00           C
ATOM   4747  NZ  LYS A3940     169.720 265.705 221.955  1.00  0.00           N
ATOM   4748  C   LYS A3940     166.848 260.269 222.801  1.00  0.00           C
ATOM   4749  O   LYS A3940     167.231 259.164 222.437  1.00  0.00           O
ATOM   4750  H   LYS A3940     168.976 259.498 224.337  1.00  0.00           H
ATOM   4751  HA  LYS A3940     166.504 261.125 224.693  1.00  0.00           H
ATOM   4752  HB2 LYS A3940     167.429 262.863 223.159  1.00  0.00           H
ATOM   4753  HB3 LYS A3940     168.233 262.790 224.725  1.00  0.00           H
ATOM   4754  HG2 LYS A3940     169.427 261.173 222.476  1.00  0.00           H
ATOM   4755  HG3 LYS A3940     170.191 261.940 223.873  1.00  0.00           H
ATOM   4756  HD2 LYS A3940     170.835 263.052 221.788  1.00  0.00           H
ATOM   4757  HD3 LYS A3940     169.138 263.254 221.360  1.00  0.00           H
ATOM   4758  HE2 LYS A3940     168.954 264.621 223.580  1.00  0.00           H
ATOM   4759  HE3 LYS A3940     170.728 264.687 223.529  1.00  0.00           H
ATOM   4760  HZ1 LYS A3940     169.556 266.610 222.403  1.00  0.00           H
ATOM   4761  HZ2 LYS A3940     168.948 265.556 221.308  1.00  0.00           H
ATOM   4762  HZ3 LYS A3940     170.567 265.830 221.420  1.00  0.00           H
ATOM   4763  N   ASP A3941     165.899 260.959 222.173  1.00  0.00           N
ATOM   4764  CA  ASP A3941     165.248 260.610 220.908  1.00  0.00           C
ATOM   4765  CB  ASP A3941     163.740 260.941 221.005  1.00  0.00           C
ATOM   4766  CG  ASP A3941     163.365 262.316 221.602  1.00  0.00           C
ATOM   4767  OD1 ASP A3941     164.279 263.122 221.909  1.00  0.00           O
ATOM   4768  OD2 ASP A3941     162.164 262.487 221.912  1.00  0.00           O
ATOM   4769  C   ASP A3941     165.884 261.296 219.682  1.00  0.00           C
ATOM   4770  O   ASP A3941     166.130 260.623 218.686  1.00  0.00           O
ATOM   4771  H   ASP A3941     165.625 261.859 222.549  1.00  0.00           H
ATOM   4772  HA  ASP A3941     165.344 259.536 220.740  1.00  0.00           H
ATOM   4773  HB2 ASP A3941     163.299 260.855 220.011  1.00  0.00           H
ATOM   4774  HB3 ASP A3941     163.279 260.172 221.628  1.00  0.00           H
ATOM   4775  N   VAL A3942     166.169 262.607 219.738  1.00  0.00           N
ATOM   4776  CA  VAL A3942     166.678 263.388 218.585  1.00  0.00           C
ATOM   4777  CB  VAL A3942     165.538 264.037 217.767  1.00  0.00           C
ATOM   4778  CG1 VAL A3942     164.629 263.000 217.098  1.00  0.00           C
ATOM   4779  CG2 VAL A3942     164.673 264.999 218.592  1.00  0.00           C
ATOM   4780  C   VAL A3942     167.718 264.455 218.957  1.00  0.00           C
ATOM   4781  O   VAL A3942     167.778 264.944 220.090  1.00  0.00           O
ATOM   4782  H   VAL A3942     165.836 263.114 220.553  1.00  0.00           H
ATOM   4783  HA  VAL A3942     167.189 262.695 217.913  1.00  0.00           H
ATOM   4784  HB  VAL A3942     165.994 264.615 216.963  1.00  0.00           H
ATOM   4785 HG11 VAL A3942     165.236 262.298 216.524  1.00  0.00           H
ATOM   4786 HG12 VAL A3942     164.062 262.448 217.847  1.00  0.00           H
ATOM   4787 HG13 VAL A3942     163.938 263.498 216.418  1.00  0.00           H
ATOM   4788 HG21 VAL A3942     165.295 265.786 219.017  1.00  0.00           H
ATOM   4789 HG22 VAL A3942     164.173 264.460 219.398  1.00  0.00           H
ATOM   4790 HG23 VAL A3942     163.923 265.456 217.948  1.00  0.00           H
ATOM   4791  N   ILE A3943     168.564 264.822 217.990  1.00  0.00           N
ATOM   4792  CA  ILE A3943     169.549 265.912 218.093  1.00  0.00           C
ATOM   4793  CB  ILE A3943     170.690 265.710 217.060  1.00  0.00           C
ATOM   4794  CG1 ILE A3943     171.277 264.276 217.048  1.00  0.00           C
ATOM   4795  CG2 ILE A3943     171.836 266.720 217.257  1.00  0.00           C
ATOM   4796  CD1 ILE A3943     171.890 263.804 218.374  1.00  0.00           C
ATOM   4797  C   ILE A3943     168.867 267.289 217.951  1.00  0.00           C
ATOM   4798  O   ILE A3943     167.785 267.414 217.381  1.00  0.00           O
ATOM   4799  H   ILE A3943     168.428 264.415 217.075  1.00  0.00           H
ATOM   4800  HA  ILE A3943     169.996 265.878 219.084  1.00  0.00           H
ATOM   4801  HB  ILE A3943     170.267 265.890 216.071  1.00  0.00           H
ATOM   4802 HG12 ILE A3943     170.502 263.568 216.755  1.00  0.00           H
ATOM   4803 HG13 ILE A3943     172.052 264.221 216.281  1.00  0.00           H
ATOM   4804 HG21 ILE A3943     171.507 267.717 216.972  1.00  0.00           H
ATOM   4805 HG22 ILE A3943     172.178 266.729 218.291  1.00  0.00           H
ATOM   4806 HG23 ILE A3943     172.674 266.460 216.607  1.00  0.00           H
ATOM   4807 HD11 ILE A3943     172.241 262.778 218.259  1.00  0.00           H
ATOM   4808 HD12 ILE A3943     171.146 263.831 219.170  1.00  0.00           H
ATOM   4809 HD13 ILE A3943     172.740 264.432 218.639  1.00  0.00           H
ATOM   4810  N   GLU A3944     169.489 268.337 218.489  1.00  0.00           N
ATOM   4811  CA  GLU A3944     169.020 269.724 218.450  1.00  0.00           C
ATOM   4812  CB  GLU A3944     168.399 270.097 219.812  1.00  0.00           C
ATOM   4813  CG  GLU A3944     169.369 270.169 221.008  1.00  0.00           C
ATOM   4814  CD  GLU A3944     169.778 268.786 221.536  1.00  0.00           C
ATOM   4815  OE1 GLU A3944     169.213 268.334 222.556  1.00  0.00           O
ATOM   4816  OE2 GLU A3944     170.710 268.153 220.981  1.00  0.00           O
ATOM   4817  C   GLU A3944     170.135 270.704 218.034  1.00  0.00           C
ATOM   4818  O   GLU A3944     171.321 270.395 218.151  1.00  0.00           O
ATOM   4819  H   GLU A3944     170.343 268.168 219.011  1.00  0.00           H
ATOM   4820  HA  GLU A3944     168.235 269.800 217.696  1.00  0.00           H
ATOM   4821  HB2 GLU A3944     167.598 269.394 220.047  1.00  0.00           H
ATOM   4822  HB3 GLU A3944     167.937 271.080 219.705  1.00  0.00           H
ATOM   4823  HG2 GLU A3944     170.254 270.746 220.737  1.00  0.00           H
ATOM   4824  HG3 GLU A3944     168.871 270.717 221.811  1.00  0.00           H
ATOM   4825  N   GLU A3945     169.749 271.949 217.714  1.00  0.00           N
ATOM   4826  CA  GLU A3945     170.650 273.071 217.377  1.00  0.00           C
ATOM   4827  CB  GLU A3945     169.813 274.374 217.322  1.00  0.00           C
ATOM   4828  CG  GLU A3945     170.584 275.718 217.349  1.00  0.00           C
ATOM   4829  CD  GLU A3945     170.793 276.358 218.743  1.00  0.00           C
ATOM   4830  OE1 GLU A3945     170.301 275.823 219.762  1.00  0.00           O
ATOM   4831  OE2 GLU A3945     171.412 277.448 218.812  1.00  0.00           O
ATOM   4832  C   GLU A3945     171.827 273.192 218.351  1.00  0.00           C
ATOM   4833  O   GLU A3945     172.982 273.060 217.948  1.00  0.00           O
ATOM   4834  H   GLU A3945     168.759 272.125 217.655  1.00  0.00           H
ATOM   4835  HA  GLU A3945     171.082 272.896 216.390  1.00  0.00           H
ATOM   4836  HB2 GLU A3945     169.247 274.340 216.390  1.00  0.00           H
ATOM   4837  HB3 GLU A3945     169.075 274.368 218.125  1.00  0.00           H
ATOM   4838  HG2 GLU A3945     171.545 275.589 216.849  1.00  0.00           H
ATOM   4839  HG3 GLU A3945     170.009 276.429 216.753  1.00  0.00           H
ATOM   4840  N   GLN A3946     171.518 273.271 219.645  1.00  0.00           N
ATOM   4841  CA  GLN A3946     172.499 273.446 220.709  1.00  0.00           C
ATOM   4842  CB  GLN A3946     171.736 273.670 222.027  1.00  0.00           C
ATOM   4843  CG  GLN A3946     172.560 274.441 223.070  1.00  0.00           C
ATOM   4844  CD  GLN A3946     172.758 275.934 222.782  1.00  0.00           C
ATOM   4845  OE1 GLN A3946     173.472 276.618 223.497  1.00  0.00           O
ATOM   4846  NE2 GLN A3946     172.108 276.543 221.812  1.00  0.00           N
ATOM   4847  C   GLN A3946     173.465 272.259 220.829  1.00  0.00           C
ATOM   4848  O   GLN A3946     174.613 272.457 221.214  1.00  0.00           O
ATOM   4849  H   GLN A3946     170.556 273.480 219.868  1.00  0.00           H
ATOM   4850  HA  GLN A3946     173.091 274.332 220.479  1.00  0.00           H
ATOM   4851  HB2 GLN A3946     171.460 272.699 222.443  1.00  0.00           H
ATOM   4852  HB3 GLN A3946     170.808 274.214 221.845  1.00  0.00           H
ATOM   4853  HG2 GLN A3946     172.041 274.356 224.023  1.00  0.00           H
ATOM   4854  HG3 GLN A3946     173.538 273.973 223.182  1.00  0.00           H
ATOM   4855 HE21 GLN A3946     171.465 276.066 221.171  1.00  0.00           H
ATOM   4856 HE22 GLN A3946     172.279 277.516 221.682  1.00  0.00           H
ATOM   4857  N   GLY A3947     173.018 271.054 220.461  1.00  0.00           N
ATOM   4858  CA  GLY A3947     173.839 269.849 220.400  1.00  0.00           C
ATOM   4859  C   GLY A3947     174.867 269.925 219.279  1.00  0.00           C
ATOM   4860  O   GLY A3947     176.062 270.039 219.569  1.00  0.00           O
ATOM   4861  H   GLY A3947     172.107 271.003 220.022  1.00  0.00           H
ATOM   4862  HA2 GLY A3947     174.352 269.699 221.350  1.00  0.00           H
ATOM   4863  HA3 GLY A3947     173.195 268.992 220.209  1.00  0.00           H
ATOM   4864  N   LYS A3948     174.393 270.104 218.034  1.00  0.00           N
ATOM   4865  CA  LYS A3948     175.256 270.209 216.842  1.00  0.00           C
ATOM   4866  CB  LYS A3948     174.442 270.445 215.554  1.00  0.00           C
ATOM   4867  CG  LYS A3948     173.449 269.323 215.204  1.00  0.00           C
ATOM   4868  CD  LYS A3948     172.952 269.430 213.752  1.00  0.00           C
ATOM   4869  CE  LYS A3948     174.008 268.913 212.766  1.00  0.00           C
ATOM   4870  NZ  LYS A3948     173.720 269.309 211.370  1.00  0.00           N
ATOM   4871  C   LYS A3948     176.294 271.318 216.993  1.00  0.00           C
ATOM   4872  O   LYS A3948     177.485 271.028 217.087  1.00  0.00           O
ATOM   4873  H   LYS A3948     173.384 270.121 217.910  1.00  0.00           H
ATOM   4874  HA  LYS A3948     175.816 269.278 216.731  1.00  0.00           H
ATOM   4875  HB2 LYS A3948     173.889 271.382 215.636  1.00  0.00           H
ATOM   4876  HB3 LYS A3948     175.153 270.552 214.734  1.00  0.00           H
ATOM   4877  HG2 LYS A3948     172.592 269.407 215.871  1.00  0.00           H
ATOM   4878  HG3 LYS A3948     173.915 268.349 215.355  1.00  0.00           H
ATOM   4879  HD2 LYS A3948     172.704 270.468 213.528  1.00  0.00           H
ATOM   4880  HD3 LYS A3948     172.051 268.824 213.641  1.00  0.00           H
ATOM   4881  HE2 LYS A3948     174.992 269.303 213.039  1.00  0.00           H
ATOM   4882  HE3 LYS A3948     174.053 267.822 212.844  1.00  0.00           H
ATOM   4883  HZ1 LYS A3948     174.414 268.896 210.741  1.00  0.00           H
ATOM   4884  HZ2 LYS A3948     173.937 270.285 211.162  1.00  0.00           H
ATOM   4885  HZ3 LYS A3948     172.814 269.040 211.003  1.00  0.00           H
ATOM   4886  N   ARG A3949     175.848 272.542 217.306  1.00  0.00           N
ATOM   4887  CA  ARG A3949     176.717 273.724 217.479  1.00  0.00           C
ATOM   4888  CB  ARG A3949     175.978 275.006 217.038  1.00  0.00           C
ATOM   4889  CG  ARG A3949     174.810 275.441 217.946  1.00  0.00           C
ATOM   4890  CD  ARG A3949     174.929 276.881 218.452  1.00  0.00           C
ATOM   4891  NE  ARG A3949     176.163 277.026 219.232  1.00  0.00           N
ATOM   4892  CZ  ARG A3949     176.386 277.732 220.312  1.00  0.00           C
ATOM   4893  NH1 ARG A3949     175.587 278.668 220.723  1.00  0.00           N
ATOM   4894  NH2 ARG A3949     177.451 277.497 221.015  1.00  0.00           N
ATOM   4895  C   ARG A3949     177.449 273.809 218.837  1.00  0.00           C
ATOM   4896  O   ARG A3949     177.882 274.896 219.228  1.00  0.00           O
ATOM   4897  H   ARG A3949     174.840 272.663 217.366  1.00  0.00           H
ATOM   4898  HA  ARG A3949     177.531 273.616 216.759  1.00  0.00           H
ATOM   4899  HB2 ARG A3949     176.710 275.810 216.947  1.00  0.00           H
ATOM   4900  HB3 ARG A3949     175.584 274.843 216.033  1.00  0.00           H
ATOM   4901  HG2 ARG A3949     174.747 274.780 218.811  1.00  0.00           H
ATOM   4902  HG3 ARG A3949     173.884 275.364 217.380  1.00  0.00           H
ATOM   4903  HD2 ARG A3949     174.941 277.564 217.600  1.00  0.00           H
ATOM   4904  HD3 ARG A3949     174.058 277.093 219.074  1.00  0.00           H
ATOM   4905  HE  ARG A3949     176.888 276.347 219.025  1.00  0.00           H
ATOM   4906 HH11 ARG A3949     174.779 278.914 220.171  1.00  0.00           H
ATOM   4907 HH12 ARG A3949     175.876 279.183 221.536  1.00  0.00           H
ATOM   4908 HH21 ARG A3949     178.056 276.736 220.739  1.00  0.00           H
ATOM   4909 HH22 ARG A3949     177.577 277.984 221.893  1.00  0.00           H
ATOM   4910  N   ASN A3950     177.577 272.701 219.574  1.00  0.00           N
ATOM   4911  CA  ASN A3950     178.510 272.608 220.708  1.00  0.00           C
ATOM   4912  CB  ASN A3950     177.789 272.909 222.044  1.00  0.00           C
ATOM   4913  CG  ASN A3950     177.306 271.730 222.887  1.00  0.00           C
ATOM   4914  OD1 ASN A3950     177.367 271.772 224.103  1.00  0.00           O
ATOM   4915  ND2 ASN A3950     176.854 270.636 222.324  1.00  0.00           N
ATOM   4916  C   ASN A3950     179.388 271.342 220.724  1.00  0.00           C
ATOM   4917  O   ASN A3950     180.533 271.432 221.157  1.00  0.00           O
ATOM   4918  H   ASN A3950     177.177 271.849 219.206  1.00  0.00           H
ATOM   4919  HA  ASN A3950     179.239 273.411 220.580  1.00  0.00           H
ATOM   4920  HB2 ASN A3950     178.501 273.448 222.666  1.00  0.00           H
ATOM   4921  HB3 ASN A3950     176.942 273.570 221.867  1.00  0.00           H
ATOM   4922 HD21 ASN A3950     176.665 270.590 221.333  1.00  0.00           H
ATOM   4923 HD22 ASN A3950     176.698 269.855 222.938  1.00  0.00           H
ATOM   4924  N   PHE A3951     178.938 270.237 220.115  1.00  0.00           N
ATOM   4925  CA  PHE A3951     179.745 269.021 219.976  1.00  0.00           C
ATOM   4926  CB  PHE A3951     178.810 267.829 219.734  1.00  0.00           C
ATOM   4927  CG  PHE A3951     179.440 266.493 220.073  1.00  0.00           C
ATOM   4928  CD1 PHE A3951     179.942 265.656 219.061  1.00  0.00           C
ATOM   4929  CD2 PHE A3951     179.534 266.093 221.420  1.00  0.00           C
ATOM   4930  CE1 PHE A3951     180.534 264.424 219.397  1.00  0.00           C
ATOM   4931  CE2 PHE A3951     180.106 264.853 221.754  1.00  0.00           C
ATOM   4932  CZ  PHE A3951     180.609 264.018 220.740  1.00  0.00           C
ATOM   4933  C   PHE A3951     180.813 269.168 218.877  1.00  0.00           C
ATOM   4934  O   PHE A3951     181.986 268.973 219.177  1.00  0.00           O
ATOM   4935  H   PHE A3951     177.997 270.213 219.745  1.00  0.00           H
ATOM   4936  HA  PHE A3951     180.273 268.848 220.915  1.00  0.00           H
ATOM   4937  HB2 PHE A3951     177.924 267.939 220.363  1.00  0.00           H
ATOM   4938  HB3 PHE A3951     178.475 267.829 218.695  1.00  0.00           H
ATOM   4939  HD1 PHE A3951     179.895 265.961 218.025  1.00  0.00           H
ATOM   4940  HD2 PHE A3951     179.169 266.743 222.201  1.00  0.00           H
ATOM   4941  HE1 PHE A3951     180.945 263.795 218.620  1.00  0.00           H
ATOM   4942  HE2 PHE A3951     180.171 264.545 222.788  1.00  0.00           H
ATOM   4943  HZ  PHE A3951     181.063 263.070 220.992  1.00  0.00           H
ATOM   4944  N   SER A3952     180.439 269.875 217.800  1.00  0.00           N
ATOM   4945  CA  SER A3952     181.309 270.520 216.795  1.00  0.00           C
ATOM   4946  CB  SER A3952     180.498 271.564 216.009  1.00  0.00           C
ATOM   4947  OG  SER A3952     179.729 272.373 216.893  1.00  0.00           O
ATOM   4948  C   SER A3952     182.541 271.201 217.395  1.00  0.00           C
ATOM   4949  O   SER A3952     183.617 270.613 217.427  1.00  0.00           O
ATOM   4950  H   SER A3952     179.451 270.033 217.682  1.00  0.00           H
ATOM   4951  HA  SER A3952     181.667 269.774 216.084  1.00  0.00           H
ATOM   4952  HB2 SER A3952     181.165 272.195 215.421  1.00  0.00           H
ATOM   4953  HB3 SER A3952     179.816 271.049 215.332  1.00  0.00           H
ATOM   4954  HG  SER A3952     178.879 271.896 216.939  1.00  0.00           H
ATOM   4955  N   LYS A3953     182.355 272.305 218.135  1.00  0.00           N
ATOM   4956  CA  LYS A3953     183.468 273.038 218.766  1.00  0.00           C
ATOM   4957  CB  LYS A3953     182.980 274.344 219.424  1.00  0.00           C
ATOM   4958  CG  LYS A3953     183.241 275.578 218.535  1.00  0.00           C
ATOM   4959  CD  LYS A3953     183.628 276.839 219.327  1.00  0.00           C
ATOM   4960  CE  LYS A3953     184.999 276.670 220.006  1.00  0.00           C
ATOM   4961  NZ  LYS A3953     185.485 277.942 220.588  1.00  0.00           N
[truncated: 2,425,115 more chars]
