# Supplementary material for: Structure-based mechanism of RyR channel operation by calcium and magnesium ions
Source: PLoS Comput Biol. 2025 Apr 29;21(4):e1012950. doi: 10.1371/journal.pcbi.1012950 (PMC12119028; doi:10.1371/journal.pcbi.1012950)
Supplement: S2 File — The zipped dataset contains the structural description of the input files as well as all data output of the OHM server for the 9 analyzed structures. The content of individual directories and files of the S2 File is described in the file “Description of files.txt”. (ZIP) [file pcbi.1012950.s011.zip › P11716/7m6l/7m6l_core__dimer.pdb]

HELIX    1   1 VAL A 3633  PHE A 3636  1                                   4
HELIX    2   2 LEU A 3641  ASN A 3643  1                                   3
HELIX    3   3 THR A 3646  THR A 3664  1                                  19
HELIX    4   4 GLU A 3670  LEU A 3677  1                                   8
HELIX    5   5 PRO A 3697  LEU A 3710  1                                  14
HELIX    6   6 TYR A 3722  CYS A 3733  1                                  12
HELIX    7   7 PHE A 3753  HIS A 3771  1                                  19
HELIX    8   8 ALA A 3775  CYS A 3786  1                                  12
HELIX    9   9 ALA A 3792  GLY A 3808  1                                  17
HELIX   10  10 ALA A 3810  ASP A 3822  1                                  13
HELIX   11  11 VAL A 3826  THR A 3838  1                                  13
HELIX   12  12 LEU A 3844  LEU A 3856  1                                  13
HELIX   13  13 ILE A 3866  ARG A 3868  1                                   3
HELIX   14  14 ASP A 3878  LEU A 3890  1                                  13
HELIX   15  15 ASN A 3897  LEU A 3903  1                                   7
HELIX   16  16 ILE A 3915  GLY A 3939  1                                  25
HELIX   17  17 GLU A 3945  GLU A 3967  1                                  23
HELIX   18  18 THR A 3974  ALA A 3981  1                                   8
HELIX   19  19 ARG A 3984  GLN A 4005  1                                  22
HELIX   20  20 ILE A 4010  SER A 4029  1                                  20
HELIX   21  21 MET A 4039  VAL A 4072  1                                  34
HELIX   22  22 GLU A 4075  TYR A 4080  1                                   6
HELIX   23  23 PHE A 4093  GLN A 4100  1                                   8
HELIX   24  24 GLY A 4105  CYS A 4114  1                                  10
HELIX   25  25 PHE A 4125  PHE A 4132  1                                   8
HELIX   26  26 PRO A 4135  HIS A 4153  1                                  19
HELIX   27  27 PRO A 4158  PHE A 4174  1                                  17
HELIX   28  28 GLU A 4199  TRP A 4205  1                                   7
HELIX   29  29 PRO A 4208  ASN A 4223  1                                  16
HELIX   30  30 GLU A 4227  ILE A 4251  1                                  25
HELIX   31  31 PHE A 4540  LEU A 4578  1                                  39
HELIX   32  32 MET A 4639  LEU A 4664  1                                  26
HELIX   33  33 VAL A 4666  LEU A 4681  1                                  16
HELIX   34  34 GLY A 4699  VAL A 4705  1                                   7
HELIX   35  35 ARG A 4722  PHE A 4732  1                                  11
HELIX   36  36 ARG A 4734  LEU A 4741  1                                   8
HELIX   37  37 LEU A 4745  ALA A 4752  1                                   8
HELIX   38  38 LEU A 4764  MET A 4769  1                                   6
HELIX   39  39 VAL A 4773  THR A 4785  1                                  13
HELIX   40  40 ASN A 4787  HIS A 4803  1                                  17
HELIX   41  41 ASN A 4806  GLY A 4819  1                                  14
HELIX   42  42 LYS A 4821  TYR A 4863  1                                  43
HELIX   43  43 MET A 4879  TYR A 4888  1                                  10
HELIX   44  44 GLY A 4896  ASP A 4899  1                                   4
HELIX   45  45 GLU A 4910  ILE A 4937  1                                  28
HELIX   46  46 ALA A 4939  THR A 4956  1                                  18
HELIX   47  47 PHE A 4959  CYS A 4961  1                                   3
HELIX   48  48 ASP A 4966  ASP A 4969  1                                   4
HELIX   49  49 GLY A 4974  LEU A 4980  1                                   7
HELIX   50  50 ALA A 4986  ILE A 4996  1                                  11
HELIX   51  51 GLY A 5005  GLN A 5015  1                                  11
HELIX   52  52 PHE A 5028  GLN A 5031  1                                   4
HELIX   53  53 GLU A 5033  LEU A 5036  1                                   4
HELIX   54  54 VAL D 3633  PHE D 3636  1                                   4
HELIX   55  55 LEU D 3641  ASN D 3643  1                                   3
HELIX   56  56 THR D 3646  THR D 3664  1                                  19
HELIX   57  57 GLU D 3670  LEU D 3677  1                                   8
HELIX   58  58 PRO D 3697  LEU D 3710  1                                  14
HELIX   59  59 TYR D 3722  CYS D 3733  1                                  12
HELIX   60  60 PHE D 3753  HIS D 3771  1                                  19
HELIX   61  61 ALA D 3775  CYS D 3786  1                                  12
HELIX   62  62 ALA D 3792  GLY D 3808  1                                  17
HELIX   63  63 ALA D 3810  ASP D 3822  1                                  13
HELIX   64  64 VAL D 3826  THR D 3838  1                                  13
HELIX   65  65 LEU D 3844  LEU D 3856  1                                  13
HELIX   66  66 ILE D 3866  ARG D 3868  1                                   3
HELIX   67  67 ASP D 3878  LEU D 3890  1                                  13
HELIX   68  68 ASN D 3897  LEU D 3903  1                                   7
HELIX   69  69 ILE D 3915  GLY D 3939  1                                  25
HELIX   70  70 GLU D 3945  GLU D 3967  1                                  23
HELIX   71  71 THR D 3974  ALA D 3981  1                                   8
HELIX   72  72 ARG D 3984  GLN D 4005  1                                  22
HELIX   73  73 ILE D 4010  SER D 4029  1                                  20
HELIX   74  74 MET D 4039  VAL D 4072  1                                  34
HELIX   75  75 GLU D 4075  TYR D 4080  1                                   6
HELIX   76  76 PHE D 4093  GLN D 4100  1                                   8
HELIX   77  77 GLY D 4105  CYS D 4114  1                                  10
HELIX   78  78 PHE D 4125  PHE D 4132  1                                   8
HELIX   79  79 PRO D 4135  HIS D 4153  1                                  19
HELIX   80  80 PRO D 4158  PHE D 4174  1                                  17
HELIX   81  81 GLU D 4199  TRP D 4205  1                                   7
HELIX   82  82 PRO D 4208  ASN D 4223  1                                  16
HELIX   83  83 GLU D 4227  ILE D 4251  1                                  25
HELIX   84  84 PHE D 4540  LEU D 4578  1                                  39
HELIX   85  85 MET D 4639  LEU D 4664  1                                  26
HELIX   86  86 VAL D 4666  LEU D 4681  1                                  16
HELIX   87  87 GLY D 4699  VAL D 4705  1                                   7
HELIX   88  88 ARG D 4722  PHE D 4732  1                                  11
HELIX   89  89 ARG D 4734  LEU D 4741  1                                   8
HELIX   90  90 LEU D 4745  ALA D 4752  1                                   8
HELIX   91  91 LEU D 4764  MET D 4769  1                                   6
HELIX   92  92 VAL D 4773  THR D 4785  1                                  13
HELIX   93  93 ASN D 4787  HIS D 4803  1                                  17
HELIX   94  94 ASN D 4806  GLY D 4819  1                                  14
HELIX   95  95 LYS D 4821  TYR D 4863  1                                  43
HELIX   96  96 MET D 4879  TYR D 4888  1                                  10
HELIX   97  97 GLY D 4896  ASP D 4899  1                                   4
HELIX   98  98 GLU D 4910  ILE D 4937  1                                  28
HELIX   99  99 ALA D 4939  THR D 4956  1                                  18
HELIX  100 100 PHE D 4959  CYS D 4961  1                                   3
HELIX  101 101 ASP D 4966  ASP D 4969  1                                   4
HELIX  102 102 GLY D 4974  LEU D 4980  1                                   7
HELIX  103 103 ALA D 4986  ILE D 4996  1                                  11
HELIX  104 104 GLY D 5005  GLN D 5015  1                                  11
HELIX  105 105 PHE D 5028  GLN D 5031  1                                   4
HELIX  106 106 GLU D 5033  LEU D 5036  1                                   4
SHEET    1   1 1 LEU A4087  SER A4089  0
SHEET    2   2 1 MET A4122  ASN A4124  0
SHEET    3   3 1 LEU A4178  ILE A4183  0
SHEET    4   4 1 GLU A4191  GLU A4196  0
SHEET    5   5 1 TYR A4580  SER A4583  0
SHEET    6   6 1 TYR A4629  LEU A4632  0
SHEET    7   7 1 LEU D4087  SER D4089  0
SHEET    8   8 1 MET D4122  ASN D4124  0
SHEET    9   9 1 LEU D4178  ILE D4183  0
SHEET   10  10 1 GLU D4191  GLU D4196  0
SHEET   11  11 1 TYR D4580  SER D4583  0
SHEET   12  12 1 TYR D4629  LEU D4632  0
ATOM      1  N   VAL A3632     299.063 167.210 218.954  1.00  0.00           N
ATOM      2  CA  VAL A3632     298.726 166.379 220.102  1.00  0.00           C
ATOM      3  CB  VAL A3632     297.410 166.845 220.766  1.00  0.00           C
ATOM      4  CG1 VAL A3632     296.225 166.599 219.841  1.00  0.00           C
ATOM      5  CG2 VAL A3632     297.214 166.212 222.145  1.00  0.00           C
ATOM      6  C   VAL A3632     298.646 164.937 219.608  1.00  0.00           C
ATOM      7  O   VAL A3632     298.619 164.705 218.401  1.00  0.00           O
ATOM      8  HA  VAL A3632     299.531 166.453 220.834  1.00  0.00           H
ATOM      9  HB  VAL A3632     297.486 167.922 220.913  1.00  0.00           H
ATOM     10 HG21 VAL A3632     296.611 166.874 222.767  1.00  0.00           H
ATOM     11 HG22 VAL A3632     298.185 166.057 222.615  1.00  0.00           H
ATOM     12 HG23 VAL A3632     296.706 165.254 222.036  1.00  0.00           H
ATOM     13  H1  VAL A3632     299.925 166.882 218.542  1.00  0.00           H
ATOM     14  H2  VAL A3632     299.176 168.168 219.254  1.00  0.00           H
ATOM     15  H3  VAL A3632     298.321 167.156 218.270  1.00  0.00           H
ATOM     16 HG11 VAL A3632     295.309 166.934 220.327  1.00  0.00           H
ATOM     17 HG12 VAL A3632     296.367 167.153 218.913  1.00  0.00           H
ATOM     18 HG13 VAL A3632     296.151 165.534 219.620  1.00  0.00           H
ATOM     19  N   VAL A3633     298.605 163.984 220.542  1.00  0.00           N
ATOM     20  CA  VAL A3633     298.677 162.555 220.250  1.00  0.00           C
ATOM     21  CB  VAL A3633     298.369 161.720 221.511  1.00  0.00           C
ATOM     22  CG1 VAL A3633     296.968 162.001 222.047  1.00  0.00           C
ATOM     23  CG2 VAL A3633     298.535 160.240 221.214  1.00  0.00           C
ATOM     24  C   VAL A3633     297.766 162.171 219.089  1.00  0.00           C
ATOM     25  O   VAL A3633     298.198 161.473 218.165  1.00  0.00           O
ATOM     26  H   VAL A3633     298.519 164.268 221.507  1.00  0.00           H
ATOM     27  HA  VAL A3633     299.701 162.332 219.951  1.00  0.00           H
ATOM     28  HB  VAL A3633     299.088 161.994 222.283  1.00  0.00           H
ATOM     29 HG11 VAL A3633     296.945 161.816 223.121  1.00  0.00           H
ATOM     30 HG12 VAL A3633     296.707 163.041 221.852  1.00  0.00           H
ATOM     31 HG13 VAL A3633     296.251 161.347 221.550  1.00  0.00           H
ATOM     32 HG21 VAL A3633     299.539 160.056 220.833  1.00  0.00           H
ATOM     33 HG22 VAL A3633     297.802 159.935 220.468  1.00  0.00           H
ATOM     34 HG23 VAL A3633     298.383 159.667 222.128  1.00  0.00           H
ATOM     35  N   ALA A3634     296.518 162.646 219.103  1.00  0.00           N
ATOM     36  CA  ALA A3634     295.601 162.330 218.012  1.00  0.00           C
ATOM     37  CB  ALA A3634     294.198 162.840 218.339  1.00  0.00           C
ATOM     38  C   ALA A3634     296.093 162.915 216.696  1.00  0.00           C
ATOM     39  O   ALA A3634     296.121 162.222 215.674  1.00  0.00           O
ATOM     40  H   ALA A3634     296.208 163.225 219.870  1.00  0.00           H
ATOM     41  HA  ALA A3634     295.555 161.246 217.908  1.00  0.00           H
ATOM     42  HB1 ALA A3634     293.523 162.599 217.518  1.00  0.00           H
ATOM     43  HB2 ALA A3634     294.228 163.921 218.479  1.00  0.00           H
ATOM     44  HB3 ALA A3634     293.843 162.365 219.253  1.00  0.00           H
ATOM     45  N   CYS A3635     296.488 164.187 216.701  1.00  0.00           N
ATOM     46  CA  CYS A3635     297.153 164.756 215.541  1.00  0.00           C
ATOM     47  CB  CYS A3635     297.243 166.276 215.678  1.00  0.00           C
ATOM     48  SG  CYS A3635     297.993 167.114 214.267  1.00  0.00           S
ATOM     49  C   CYS A3635     298.542 164.169 215.342  1.00  0.00           C
ATOM     50  O   CYS A3635     299.045 164.163 214.214  1.00  0.00           O
ATOM     51  H   CYS A3635     296.324 164.760 217.517  1.00  0.00           H
ATOM     52  HA  CYS A3635     296.556 164.527 214.658  1.00  0.00           H
ATOM     53  HB2 CYS A3635     296.233 166.666 215.808  1.00  0.00           H
ATOM     54  HB3 CYS A3635     297.823 166.511 216.570  1.00  0.00           H
ATOM     55  HG  CYS A3635     297.582 168.385 214.233  1.00  0.00           H
ATOM     56  N   PHE A3636     299.166 163.671 216.412  1.00  0.00           N
ATOM     57  CA  PHE A3636     300.486 163.063 216.295  1.00  0.00           C
ATOM     58  CB  PHE A3636     301.150 162.978 217.668  1.00  0.00           C
ATOM     59  CG  PHE A3636     301.628 164.300 218.192  1.00  0.00           C
ATOM     60  CD1 PHE A3636     301.692 165.406 217.361  1.00  0.00           C
ATOM     61  CD2 PHE A3636     302.000 164.443 219.518  1.00  0.00           C
ATOM     62  CE1 PHE A3636     302.126 166.626 217.840  1.00  0.00           C
ATOM     63  CE2 PHE A3636     302.434 165.661 220.003  1.00  0.00           C
ATOM     64  CZ  PHE A3636     302.497 166.752 219.162  1.00  0.00           C
ATOM     65  C   PHE A3636     300.411 161.683 215.659  1.00  0.00           C
ATOM     66  O   PHE A3636     301.262 161.333 214.833  1.00  0.00           O
ATOM     67  H   PHE A3636     298.717 163.716 217.316  1.00  0.00           H
ATOM     68  HA  PHE A3636     301.100 163.700 215.658  1.00  0.00           H
ATOM     69  HB2 PHE A3636     300.427 162.569 218.374  1.00  0.00           H
ATOM     70  HB3 PHE A3636     302.000 162.299 217.604  1.00  0.00           H
ATOM     71  HD1 PHE A3636     301.399 165.313 216.326  1.00  0.00           H
ATOM     72  HD2 PHE A3636     301.950 163.592 220.181  1.00  0.00           H
ATOM     73  HE1 PHE A3636     302.175 167.480 217.181  1.00  0.00           H
ATOM     74  HE2 PHE A3636     302.723 165.759 221.039  1.00  0.00           H
ATOM     75  HZ  PHE A3636     302.837 167.705 219.539  1.00  0.00           H
ATOM     76  N   ARG A3637     299.409 160.890 216.029  1.00  0.00           N
ATOM     77  CA  ARG A3637     299.234 159.564 215.458  1.00  0.00           C
ATOM     78  CB  ARG A3637     300.349 158.608 215.901  1.00  0.00           C
ATOM     79  CG  ARG A3637     300.297 157.243 215.233  1.00  0.00           C
ATOM     80  CD  ARG A3637     300.020 157.357 213.745  1.00  0.00           C
ATOM     81  NE  ARG A3637     299.812 156.053 213.127  1.00  0.00           N
ATOM     82  CZ  ARG A3637     299.376 155.881 211.886  1.00  0.00           C
ATOM     83  NH1 ARG A3637     299.097 156.934 211.128  1.00  0.00           N
ATOM     84  NH2 ARG A3637     299.216 154.661 211.400  1.00  0.00           N
ATOM     85  C   ARG A3637     297.880 159.014 215.872  1.00  0.00           C
ATOM     86  O   ARG A3637     297.404 159.271 216.980  1.00  0.00           O
ATOM     87  H   ARG A3637     298.753 161.217 216.724  1.00  0.00           H
ATOM     88  HA  ARG A3637     299.258 159.647 214.371  1.00  0.00           H
ATOM     89  HB2 ARG A3637     300.269 158.465 216.979  1.00  0.00           H
ATOM     90  HB3 ARG A3637     301.312 159.068 215.680  1.00  0.00           H
ATOM     91  HG2 ARG A3637     301.255 156.743 215.377  1.00  0.00           H
ATOM     92  HG3 ARG A3637     299.511 156.648 215.698  1.00  0.00           H
ATOM     93  HD2 ARG A3637     299.125 157.962 213.599  1.00  0.00           H
ATOM     94  HD3 ARG A3637     300.865 157.849 213.263  1.00  0.00           H
ATOM     95  HE  ARG A3637     300.012 155.230 213.677  1.00  0.00           H
ATOM     96 HH11 ARG A3637     299.217 157.867 211.496  1.00  0.00           H
ATOM     97 HH12 ARG A3637     298.764 156.802 210.183  1.00  0.00           H
ATOM     98 HH21 ARG A3637     299.427 153.857 211.974  1.00  0.00           H
ATOM     99 HH22 ARG A3637     298.883 154.533 210.455  1.00  0.00           H
ATOM    100  N   MET A3638     297.266 158.257 214.970  1.00  0.00           N
ATOM    101  CA  MET A3638     296.117 157.442 215.315  1.00  0.00           C
ATOM    102  CB  MET A3638     294.809 158.179 215.017  1.00  0.00           C
ATOM    103  CG  MET A3638     293.580 157.448 215.505  1.00  0.00           C
ATOM    104  SD  MET A3638     293.594 157.376 217.308  1.00  0.00           S
ATOM    105  CE  MET A3638     292.560 155.947 217.616  1.00  0.00           C
ATOM    106  C   MET A3638     296.243 156.124 214.558  1.00  0.00           C
ATOM    107  O   MET A3638     296.999 156.008 213.590  1.00  0.00           O
ATOM    108  H   MET A3638     297.608 158.249 214.020  1.00  0.00           H
ATOM    109  HA  MET A3638     296.155 157.229 216.383  1.00  0.00           H
ATOM    110  HB2 MET A3638     294.726 158.311 213.938  1.00  0.00           H
ATOM    111  HB3 MET A3638     294.844 159.161 215.489  1.00  0.00           H
ATOM    112  HG2 MET A3638     292.687 157.976 215.170  1.00  0.00           H
ATOM    113  HG3 MET A3638     293.576 156.436 215.101  1.00  0.00           H
ATOM    114  HE1 MET A3638     292.479 155.782 218.690  1.00  0.00           H
ATOM    115  HE2 MET A3638     291.568 156.120 217.199  1.00  0.00           H
ATOM    116  HE3 MET A3638     293.004 155.069 217.146  1.00  0.00           H
ATOM    117  N   THR A3639     295.691 155.057 215.143  1.00  0.00           N
ATOM    118  CA  THR A3639     295.799 153.679 214.639  1.00  0.00           C
ATOM    119  CB  THR A3639     295.065 152.679 215.551  1.00  0.00           C
ATOM    120  OG1 THR A3639     293.733 153.073 215.752  1.00  0.00           O
ATOM    121  CG2 THR A3639     295.711 152.559 216.929  1.00  0.00           C
ATOM    122  C   THR A3639     295.203 153.536 213.234  1.00  0.00           C
ATOM    123  O   THR A3639     294.057 153.936 213.039  1.00  0.00           O
ATOM    124  H   THR A3639     295.061 155.212 215.923  1.00  0.00           H
ATOM    125  HA  THR A3639     296.851 153.412 214.620  1.00  0.00           H
ATOM    126  HB  THR A3639     295.077 151.696 215.080  1.00  0.00           H
ATOM    127  HG1 THR A3639     293.334 153.283 214.894  1.00  0.00           H
ATOM    128 HG21 THR A3639     295.167 151.815 217.512  1.00  0.00           H
ATOM    129 HG22 THR A3639     295.662 153.514 217.453  1.00  0.00           H
ATOM    130 HG23 THR A3639     296.749 152.245 216.830  1.00  0.00           H
ATOM    131  N   PRO A3640     295.827 152.752 212.334  1.00  0.00           N
ATOM    132  CA  PRO A3640     295.091 152.145 211.234  1.00  0.00           C
ATOM    133  CD  PRO A3640     297.121 152.094 212.472  1.00  0.00           C
ATOM    134  CB  PRO A3640     296.174 151.606 210.298  1.00  0.00           C
ATOM    135  CG  PRO A3640     297.259 151.148 211.272  1.00  0.00           C
ATOM    136  C   PRO A3640     294.195 151.028 211.797  1.00  0.00           C
ATOM    137  O   PRO A3640     294.596 150.340 212.739  1.00  0.00           O
ATOM    138  HA  PRO A3640     294.478 152.885 210.715  1.00  0.00           H
ATOM    139  HD2 PRO A3640     297.915 152.832 212.469  1.00  0.00           H
ATOM    140  HD3 PRO A3640     297.164 151.519 213.396  1.00  0.00           H
ATOM    141  HB2 PRO A3640     295.815 150.785 209.676  1.00  0.00           H
ATOM    142  HB3 PRO A3640     296.558 152.417 209.677  1.00  0.00           H
ATOM    143  HG2 PRO A3640     298.253 151.200 210.826  1.00  0.00           H
ATOM    144  HG3 PRO A3640     297.039 150.128 211.583  1.00  0.00           H
ATOM    145  N   LEU A3641     293.111 150.690 211.096  1.00  0.00           N
ATOM    146  CA  LEU A3641     292.241 149.559 211.460  1.00  0.00           C
ATOM    147  CB  LEU A3641     291.039 149.505 210.490  1.00  0.00           C
ATOM    148  CG  LEU A3641     289.938 150.581 210.641  1.00  0.00           C
ATOM    149  CD1 LEU A3641     289.267 150.524 212.012  1.00  0.00           C
ATOM    150  CD2 LEU A3641     290.423 152.014 210.403  1.00  0.00           C
ATOM    151  C   LEU A3641     293.004 148.215 211.474  1.00  0.00           C
ATOM    152  O   LEU A3641     292.815 147.415 212.383  1.00  0.00           O
ATOM    153  H   LEU A3641     292.794 151.306 210.361  1.00  0.00           H
ATOM    154  HA  LEU A3641     291.868 149.711 212.474  1.00  0.00           H
ATOM    155  HB2 LEU A3641     291.410 149.533 209.464  1.00  0.00           H
ATOM    156  HB3 LEU A3641     290.551 148.537 210.619  1.00  0.00           H
ATOM    157  HG  LEU A3641     289.179 150.365 209.890  1.00  0.00           H
ATOM    158 HD11 LEU A3641     288.397 151.183 212.012  1.00  0.00           H
ATOM    159 HD12 LEU A3641     288.926 149.509 212.216  1.00  0.00           H
ATOM    160 HD13 LEU A3641     289.951 150.854 212.791  1.00  0.00           H
ATOM    161 HD21 LEU A3641     290.941 152.083 209.447  1.00  0.00           H
ATOM    162 HD22 LEU A3641     291.063 152.352 211.217  1.00  0.00           H
ATOM    163 HD23 LEU A3641     289.555 152.676 210.365  1.00  0.00           H
ATOM    164  N   TYR A3642     294.065 148.116 210.663  1.00  0.00           N
ATOM    165  CA  TYR A3642     295.024 147.002 210.604  1.00  0.00           C
ATOM    166  CB  TYR A3642     296.010 147.330 209.467  1.00  0.00           C
ATOM    167  CG  TYR A3642     296.818 146.161 208.934  1.00  0.00           C
ATOM    168  CD1 TYR A3642     296.320 145.407 207.852  1.00  0.00           C
ATOM    169  CD2 TYR A3642     298.077 145.849 209.486  1.00  0.00           C
ATOM    170  CE1 TYR A3642     297.076 144.343 207.323  1.00  0.00           C
ATOM    171  CE2 TYR A3642     298.833 144.781 208.964  1.00  0.00           C
ATOM    172  CZ  TYR A3642     298.332 144.028 207.879  1.00  0.00           C
ATOM    173  OH  TYR A3642     299.060 142.998 207.373  1.00  0.00           O
ATOM    174  C   TYR A3642     295.784 146.718 211.923  1.00  0.00           C
ATOM    175  O   TYR A3642     296.345 145.638 212.088  1.00  0.00           O
ATOM    176  H   TYR A3642     294.178 148.855 209.991  1.00  0.00           H
ATOM    177  HA  TYR A3642     294.480 146.093 210.343  1.00  0.00           H
ATOM    178  HB2 TYR A3642     295.452 147.747 208.627  1.00  0.00           H
ATOM    179  HB3 TYR A3642     296.697 148.107 209.809  1.00  0.00           H
ATOM    180  HD1 TYR A3642     295.354 145.642 207.426  1.00  0.00           H
ATOM    181  HD2 TYR A3642     298.449 146.416 210.329  1.00  0.00           H
ATOM    182  HE1 TYR A3642     296.698 143.759 206.498  1.00  0.00           H
ATOM    183  HE2 TYR A3642     299.788 144.537 209.398  1.00  0.00           H
ATOM    184  HH  TYR A3642     299.813 142.796 207.926  1.00  0.00           H
ATOM    185  N   ASN A3643     295.844 147.675 212.860  1.00  0.00           N
ATOM    186  CA  ASN A3643     296.447 147.475 214.185  1.00  0.00           C
ATOM    187  CB  ASN A3643     297.120 148.784 214.646  1.00  0.00           C
ATOM    188  CG  ASN A3643     298.491 149.030 214.041  1.00  0.00           C
ATOM    189  OD1 ASN A3643     298.772 148.815 212.877  1.00  0.00           O
ATOM    190  ND2 ASN A3643     299.408 149.565 214.814  1.00  0.00           N
ATOM    191  C   ASN A3643     295.449 146.986 215.255  1.00  0.00           C
ATOM    192  O   ASN A3643     295.876 146.687 216.372  1.00  0.00           O
ATOM    193  H   ASN A3643     295.326 148.531 212.699  1.00  0.00           H
ATOM    194  HA  ASN A3643     297.213 146.700 214.118  1.00  0.00           H
ATOM    195  HB2 ASN A3643     297.247 148.739 215.727  1.00  0.00           H
ATOM    196  HB3 ASN A3643     296.470 149.631 214.437  1.00  0.00           H
ATOM    197 HD21 ASN A3643     299.225 149.675 215.794  1.00  0.00           H
ATOM    198 HD22 ASN A3643     300.327 149.616 214.414  1.00  0.00           H
ATOM    199  N   LEU A3644     294.138 147.060 215.004  1.00  0.00           N
ATOM    200  CA  LEU A3644     293.119 146.681 215.983  1.00  0.00           C
ATOM    201  CB  LEU A3644     291.793 147.406 215.681  1.00  0.00           C
ATOM    202  CG  LEU A3644     291.870 148.944 215.722  1.00  0.00           C
ATOM    203  CD1 LEU A3644     290.482 149.513 215.449  1.00  0.00           C
ATOM    204  CD2 LEU A3644     292.332 149.480 217.081  1.00  0.00           C
ATOM    205  C   LEU A3644     292.922 145.155 216.031  1.00  0.00           C
ATOM    206  O   LEU A3644     292.995 144.488 214.998  1.00  0.00           O
ATOM    207  H   LEU A3644     293.828 147.239 214.054  1.00  0.00           H
ATOM    208  HA  LEU A3644     293.466 147.000 216.964  1.00  0.00           H
ATOM    209  HB2 LEU A3644     291.448 147.100 214.692  1.00  0.00           H
ATOM    210  HB3 LEU A3644     291.043 147.076 216.401  1.00  0.00           H
ATOM    211  HG  LEU A3644     292.551 149.302 214.949  1.00  0.00           H
ATOM    212 HD11 LEU A3644     290.528 150.603 215.419  1.00  0.00           H
ATOM    213 HD12 LEU A3644     289.786 149.205 216.228  1.00  0.00           H
ATOM    214 HD13 LEU A3644     290.119 149.148 214.489  1.00  0.00           H
ATOM    215 HD21 LEU A3644     292.280 150.571 217.079  1.00  0.00           H
ATOM    216 HD22 LEU A3644     293.367 149.195 217.264  1.00  0.00           H
ATOM    217 HD23 LEU A3644     291.693 149.096 217.875  1.00  0.00           H
ATOM    218  N   PRO A3645     292.562 144.580 217.195  1.00  0.00           N
ATOM    219  CA  PRO A3645     292.058 143.214 217.246  1.00  0.00           C
ATOM    220  CD  PRO A3645     292.428 145.221 218.496  1.00  0.00           C
ATOM    221  CB  PRO A3645     291.919 142.887 218.733  1.00  0.00           C
ATOM    222  CG  PRO A3645     291.613 144.252 219.352  1.00  0.00           C
ATOM    223  C   PRO A3645     290.719 143.122 216.501  1.00  0.00           C
ATOM    224  O   PRO A3645     289.867 144.001 216.626  1.00  0.00           O
ATOM    225  HA  PRO A3645     292.775 142.536 216.783  1.00  0.00           H
ATOM    226  HD2 PRO A3645     291.906 146.175 218.423  1.00  0.00           H
ATOM    227  HD3 PRO A3645     293.418 145.362 218.930  1.00  0.00           H
ATOM    228  HB2 PRO A3645     292.874 142.519 219.113  1.00  0.00           H
ATOM    229  HB3 PRO A3645     291.127 142.163 218.923  1.00  0.00           H
ATOM    230  HG2 PRO A3645     291.907 144.295 220.401  1.00  0.00           H
ATOM    231  HG3 PRO A3645     290.552 144.477 219.239  1.00  0.00           H
ATOM    232  N   THR A3646     290.440 141.902 216.038  1.00  0.00           N
ATOM    233  CA  THR A3646     289.230 141.494 215.303  1.00  0.00           C
ATOM    234  CB  THR A3646     289.460 140.090 214.709  1.00  0.00           C
ATOM    235  OG1 THR A3646     288.510 139.777 213.728  1.00  0.00           O
ATOM    236  CG2 THR A3646     289.429 138.965 215.747  1.00  0.00           C
ATOM    237  C   THR A3646     287.903 141.555 216.083  1.00  0.00           C
ATOM    238  O   THR A3646     286.895 141.100 215.551  1.00  0.00           O
ATOM    239  H   THR A3646     291.201 141.244 216.038  1.00  0.00           H
ATOM    240  HA  THR A3646     289.116 142.176 214.461  1.00  0.00           H
ATOM    241  HB  THR A3646     290.441 140.081 214.230  1.00  0.00           H
ATOM    242 HG21 THR A3646     289.673 138.023 215.255  1.00  0.00           H
ATOM    243 HG22 THR A3646     290.159 139.154 216.532  1.00  0.00           H
ATOM    244 HG23 THR A3646     288.435 138.879 216.187  1.00  0.00           H
ATOM    245  HG1 THR A3646     287.632 139.997 214.076  1.00  0.00           H
ATOM    246  N   HIS A3647     287.875 142.046 217.331  1.00  0.00           N
ATOM    247  CA  HIS A3647     286.612 142.453 217.965  1.00  0.00           C
ATOM    248  ND1 HIS A3647     288.271 143.795 220.477  1.00  0.00           N
ATOM    249  CG  HIS A3647     287.744 142.513 220.321  1.00  0.00           C
ATOM    250  CB  HIS A3647     286.554 142.139 219.469  1.00  0.00           C
ATOM    251  NE2 HIS A3647     289.172 142.480 221.996  1.00  0.00           N
ATOM    252  CD2 HIS A3647     288.301 141.701 221.266  1.00  0.00           C
ATOM    253  CE1 HIS A3647     289.115 143.732 221.514  1.00  0.00           C
ATOM    254  C   HIS A3647     286.259 143.895 217.598  1.00  0.00           C
ATOM    255  O   HIS A3647     285.492 144.059 216.653  1.00  0.00           O
ATOM    256  H   HIS A3647     288.713 142.507 217.655  1.00  0.00           H
ATOM    257  HA  HIS A3647     285.796 141.873 217.527  1.00  0.00           H
ATOM    258  HB2 HIS A3647     285.669 142.621 219.887  1.00  0.00           H
ATOM    259  HB3 HIS A3647     286.403 141.063 219.568  1.00  0.00           H
ATOM    260  HD2 HIS A3647     288.004 140.682 221.471  1.00  0.00           H
ATOM    261  HE1 HIS A3647     289.642 144.584 221.925  1.00  0.00           H
ATOM    262  HE2 HIS A3647     289.650 142.206 222.841  1.00  0.00           H
ATOM    263  N   ARG A3648     287.018 144.907 218.063  1.00  0.00           N
ATOM    264  CA  ARG A3648     286.661 146.308 217.757  1.00  0.00           C
ATOM    265  CB  ARG A3648     287.385 147.361 218.626  1.00  0.00           C
ATOM    266  CG  ARG A3648     286.426 148.548 218.918  1.00  0.00           C
ATOM    267  CD  ARG A3648     287.002 149.961 218.736  1.00  0.00           C
ATOM    268  NE  ARG A3648     287.853 150.409 219.852  1.00  0.00           N
ATOM    269  CZ  ARG A3648     288.299 151.644 220.041  1.00  0.00           C
ATOM    270  NH1 ARG A3648     288.064 152.633 219.231  1.00  0.00           N
ATOM    271  NH2 ARG A3648     289.028 151.907 221.080  1.00  0.00           N
ATOM    272  C   ARG A3648     286.725 146.659 216.259  1.00  0.00           C
ATOM    273  O   ARG A3648     285.987 147.528 215.815  1.00  0.00           O
ATOM    274  H   ARG A3648     287.642 144.710 218.836  1.00  0.00           H
ATOM    275  HA  ARG A3648     285.619 146.360 218.042  1.00  0.00           H
ATOM    276  HB2 ARG A3648     288.280 147.709 218.106  1.00  0.00           H
ATOM    277  HB3 ARG A3648     287.685 146.917 219.576  1.00  0.00           H
ATOM    278  HG2 ARG A3648     285.567 148.496 218.248  1.00  0.00           H
ATOM    279  HG3 ARG A3648     286.027 148.447 219.929  1.00  0.00           H
ATOM    280  HD2 ARG A3648     287.561 150.003 217.800  1.00  0.00           H
ATOM    281  HD3 ARG A3648     286.154 150.646 218.659  1.00  0.00           H
ATOM    282  HE  ARG A3648     288.041 149.753 220.584  1.00  0.00           H
ATOM    283 HH11 ARG A3648     287.396 152.550 218.486  1.00  0.00           H
ATOM    284 HH12 ARG A3648     288.366 153.566 219.546  1.00  0.00           H
ATOM    285 HH21 ARG A3648     289.132 151.281 221.844  1.00  0.00           H
ATOM    286 HH22 ARG A3648     289.329 152.883 221.238  1.00  0.00           H
ATOM    287  N   ALA A3649     287.508 145.920 215.469  1.00  0.00           N
ATOM    288  CA  ALA A3649     287.541 146.039 214.006  1.00  0.00           C
ATOM    289  CB  ALA A3649     288.811 145.339 213.508  1.00  0.00           C
ATOM    290  C   ALA A3649     286.292 145.493 213.270  1.00  0.00           C
ATOM    291  O   ALA A3649     286.106 145.827 212.106  1.00  0.00           O
ATOM    292  H   ALA A3649     288.083 145.215 215.906  1.00  0.00           H
ATOM    293  HA  ALA A3649     287.612 147.097 213.748  1.00  0.00           H
ATOM    294  HB1 ALA A3649     288.914 145.501 212.433  1.00  0.00           H
ATOM    295  HB2 ALA A3649     288.744 144.269 213.696  1.00  0.00           H
ATOM    296  HB3 ALA A3649     289.688 145.744 214.011  1.00  0.00           H
ATOM    297  N   CYS A3650     285.483 144.631 213.900  1.00  0.00           N
ATOM    298  CA  CYS A3650     284.178 144.184 213.381  1.00  0.00           C
ATOM    299  CB  CYS A3650     284.014 142.669 213.584  1.00  0.00           C
ATOM    300  SG  CYS A3650     285.391 141.736 212.854  1.00  0.00           S
ATOM    301  C   CYS A3650     283.000 144.921 214.043  1.00  0.00           C
ATOM    302  O   CYS A3650     281.986 145.152 213.392  1.00  0.00           O
ATOM    303  H   CYS A3650     285.695 144.394 214.859  1.00  0.00           H
ATOM    304  HA  CYS A3650     284.119 144.390 212.310  1.00  0.00           H
ATOM    305  HB2 CYS A3650     283.081 142.358 213.107  1.00  0.00           H
ATOM    306  HB3 CYS A3650     283.948 142.444 214.651  1.00  0.00           H
ATOM    307  HG  CYS A3650     286.186 141.838 213.925  1.00  0.00           H
ATOM    308  N   ASN A3651     283.163 145.342 215.303  1.00  0.00           N
ATOM    309  CA  ASN A3651     282.242 146.238 216.012  1.00  0.00           C
ATOM    310  CB  ASN A3651     282.810 146.484 217.417  1.00  0.00           C
ATOM    311  CG  ASN A3651     282.564 145.348 218.385  1.00  0.00           C
ATOM    312  OD1 ASN A3651     283.472 144.639 218.807  1.00  0.00           O
ATOM    313  ND2 ASN A3651     281.335 145.193 218.805  1.00  0.00           N
ATOM    314  C   ASN A3651     282.044 147.560 215.254  1.00  0.00           C
ATOM    315  O   ASN A3651     281.006 147.723 214.625  1.00  0.00           O
ATOM    316  H   ASN A3651     283.993 145.047 215.798  1.00  0.00           H
ATOM    317  HA  ASN A3651     281.255 145.777 216.098  1.00  0.00           H
ATOM    318  HB2 ASN A3651     283.856 146.708 217.333  1.00  0.00           H
ATOM    319  HB3 ASN A3651     282.356 147.364 217.853  1.00  0.00           H
ATOM    320 HD21 ASN A3651     280.650 145.910 218.509  1.00  0.00           H
ATOM    321 HD22 ASN A3651     281.131 144.536 219.523  1.00  0.00           H
ATOM    322  N   MET A3652     283.145 148.258 214.941  1.00  0.00           N
ATOM    323  CA  MET A3652     283.140 149.461 214.089  1.00  0.00           C
ATOM    324  CB  MET A3652     284.410 150.294 214.326  1.00  0.00           C
ATOM    325  CG  MET A3652     284.655 150.666 215.795  1.00  0.00           C
ATOM    326  SD  MET A3652     286.051 151.804 216.081  1.00  0.00           S
ATOM    327  CE  MET A3652     287.356 151.008 215.110  1.00  0.00           C
ATOM    328  C   MET A3652     282.947 149.178 212.581  1.00  0.00           C
ATOM    329  O   MET A3652     283.300 150.011 211.751  1.00  0.00           O
ATOM    330  H   MET A3652     284.014 148.001 215.386  1.00  0.00           H
ATOM    331  HA  MET A3652     282.286 150.071 214.394  1.00  0.00           H
ATOM    332  HB2 MET A3652     285.260 149.724 213.951  1.00  0.00           H
ATOM    333  HB3 MET A3652     284.335 151.222 213.757  1.00  0.00           H
ATOM    334  HG2 MET A3652     283.750 151.134 216.187  1.00  0.00           H
ATOM    335  HG3 MET A3652     284.829 149.756 216.365  1.00  0.00           H
ATOM    336  HE1 MET A3652     288.300 151.522 215.286  1.00  0.00           H
ATOM    337  HE2 MET A3652     287.441 149.960 215.393  1.00  0.00           H
ATOM    338  HE3 MET A3652     287.110 151.078 214.050  1.00  0.00           H
ATOM    339  N   PHE A3653     282.490 147.978 212.210  1.00  0.00           N
ATOM    340  CA  PHE A3653     281.800 147.766 210.937  1.00  0.00           C
ATOM    341  CB  PHE A3653     282.331 146.515 210.221  1.00  0.00           C
ATOM    342  CG  PHE A3653     281.523 146.156 208.987  1.00  0.00           C
ATOM    343  CD1 PHE A3653     281.629 146.943 207.824  1.00  0.00           C
ATOM    344  CD2 PHE A3653     280.594 145.098 209.030  1.00  0.00           C
ATOM    345  CE1 PHE A3653     280.812 146.673 206.711  1.00  0.00           C
ATOM    346  CE2 PHE A3653     279.775 144.831 207.918  1.00  0.00           C
ATOM    347  CZ  PHE A3653     279.886 145.617 206.759  1.00  0.00           C
ATOM    348  C   PHE A3653     280.283 147.714 211.158  1.00  0.00           C
ATOM    349  O   PHE A3653     279.589 148.614 210.708  1.00  0.00           O
ATOM    350  H   PHE A3653     282.206 147.369 212.965  1.00  0.00           H
ATOM    351  HA  PHE A3653     281.978 148.615 210.275  1.00  0.00           H
ATOM    352  HB2 PHE A3653     283.368 146.687 209.930  1.00  0.00           H
ATOM    353  HB3 PHE A3653     282.316 145.669 210.906  1.00  0.00           H
ATOM    354  HD1 PHE A3653     282.307 147.784 207.797  1.00  0.00           H
ATOM    355  HD2 PHE A3653     280.477 144.513 209.929  1.00  0.00           H
ATOM    356  HE1 PHE A3653     280.861 147.301 205.832  1.00  0.00           H
ATOM    357  HE2 PHE A3653     279.027 144.051 207.962  1.00  0.00           H
ATOM    358  HZ  PHE A3653     279.228 145.436 205.918  1.00  0.00           H
ATOM    359  N   LEU A3654     279.794 146.814 212.020  1.00  0.00           N
ATOM    360  CA  LEU A3654     278.358 146.650 212.301  1.00  0.00           C
ATOM    361  CB  LEU A3654     278.153 145.401 213.176  1.00  0.00           C
ATOM    362  CG  LEU A3654     278.595 144.078 212.523  1.00  0.00           C
ATOM    363  CD1 LEU A3654     278.464 142.938 213.535  1.00  0.00           C
ATOM    364  CD2 LEU A3654     277.759 143.720 211.292  1.00  0.00           C
ATOM    365  C   LEU A3654     277.708 147.880 212.963  1.00  0.00           C
ATOM    366  O   LEU A3654     276.623 148.288 212.562  1.00  0.00           O
ATOM    367  H   LEU A3654     280.445 146.196 212.487  1.00  0.00           H
ATOM    368  HA  LEU A3654     277.834 146.504 211.357  1.00  0.00           H
ATOM    369  HB2 LEU A3654     278.708 145.540 214.106  1.00  0.00           H
ATOM    370  HB3 LEU A3654     277.094 145.327 213.429  1.00  0.00           H
ATOM    371  HG  LEU A3654     279.642 144.143 212.227  1.00  0.00           H
ATOM    372 HD11 LEU A3654     278.800 142.006 213.084  1.00  0.00           H
ATOM    373 HD12 LEU A3654     279.079 143.157 214.407  1.00  0.00           H
ATOM    374 HD13 LEU A3654     277.423 142.839 213.844  1.00  0.00           H
ATOM    375 HD21 LEU A3654     278.068 142.755 210.894  1.00  0.00           H
ATOM    376 HD22 LEU A3654     277.894 144.469 210.512  1.00  0.00           H
ATOM    377 HD23 LEU A3654     276.701 143.679 211.555  1.00  0.00           H
ATOM    378  N   GLU A3655     278.432 148.565 213.846  1.00  0.00           N
ATOM    379  CA  GLU A3655     278.013 149.833 214.463  1.00  0.00           C
ATOM    380  CB  GLU A3655     278.876 150.100 215.711  1.00  0.00           C
ATOM    381  CG  GLU A3655     278.596 149.096 216.854  1.00  0.00           C
ATOM    382  CD  GLU A3655     279.856 148.505 217.509  1.00  0.00           C
ATOM    383  OE1 GLU A3655     280.895 149.201 217.606  1.00  0.00           O
ATOM    384  OE2 GLU A3655     279.823 147.303 217.880  1.00  0.00           O
ATOM    385  C   GLU A3655     278.065 151.028 213.491  1.00  0.00           C
ATOM    386  O   GLU A3655     277.378 152.016 213.718  1.00  0.00           O
ATOM    387  H   GLU A3655     279.333 148.191 214.119  1.00  0.00           H
ATOM    388  HA  GLU A3655     276.972 149.751 214.782  1.00  0.00           H
ATOM    389  HB2 GLU A3655     279.924 150.063 215.411  1.00  0.00           H
ATOM    390  HB3 GLU A3655     278.674 151.105 216.082  1.00  0.00           H
ATOM    391  HG2 GLU A3655     277.985 148.272 216.476  1.00  0.00           H
ATOM    392  HG3 GLU A3655     278.002 149.600 217.619  1.00  0.00           H
ATOM    393  N   SER A3656     278.764 150.901 212.356  1.00  0.00           N
ATOM    394  CA  SER A3656     278.644 151.823 211.214  1.00  0.00           C
ATOM    395  CB  SER A3656     280.002 151.950 210.515  1.00  0.00           C
ATOM    396  OG  SER A3656     279.971 152.962 209.530  1.00  0.00           O
ATOM    397  C   SER A3656     277.583 151.380 210.192  1.00  0.00           C
ATOM    398  O   SER A3656     277.256 152.140 209.286  1.00  0.00           O
ATOM    399  H   SER A3656     279.227 150.019 212.187  1.00  0.00           H
ATOM    400  HA  SER A3656     278.360 152.811 211.579  1.00  0.00           H
ATOM    401  HB2 SER A3656     280.262 151.002 210.044  1.00  0.00           H
ATOM    402  HB3 SER A3656     280.769 152.198 211.251  1.00  0.00           H
ATOM    403  HG  SER A3656     279.106 152.937 209.090  1.00  0.00           H
ATOM    404  N   TYR A3657     277.149 150.117 210.228  1.00  0.00           N
ATOM    405  CA  TYR A3657     276.328 149.493 209.185  1.00  0.00           C
ATOM    406  CB  TYR A3657     276.518 147.969 209.276  1.00  0.00           C
ATOM    407  CG  TYR A3657     276.108 147.158 208.064  1.00  0.00           C
ATOM    408  CD1 TYR A3657     276.888 147.199 206.891  1.00  0.00           C
ATOM    409  CD2 TYR A3657     274.983 146.316 208.126  1.00  0.00           C
ATOM    410  CE1 TYR A3657     276.517 146.431 205.769  1.00  0.00           C
ATOM    411  CE2 TYR A3657     274.609 145.551 207.003  1.00  0.00           C
ATOM    412  CZ  TYR A3657     275.367 145.617 205.816  1.00  0.00           C
ATOM    413  OH  TYR A3657     275.038 144.852 204.744  1.00  0.00           O
ATOM    414  C   TYR A3657     274.859 149.945 209.284  1.00  0.00           C
ATOM    415  O   TYR A3657     274.364 150.550 208.338  1.00  0.00           O
ATOM    416  H   TYR A3657     277.507 149.517 210.958  1.00  0.00           H
ATOM    417  HA  TYR A3657     276.701 149.817 208.212  1.00  0.00           H
ATOM    418  HB2 TYR A3657     275.987 147.595 210.150  1.00  0.00           H
ATOM    419  HB3 TYR A3657     277.577 147.763 209.425  1.00  0.00           H
ATOM    420  HD1 TYR A3657     277.745 147.854 206.829  1.00  0.00           H
ATOM    421  HD2 TYR A3657     274.384 146.284 209.021  1.00  0.00           H
ATOM    422  HE1 TYR A3657     277.064 146.501 204.841  1.00  0.00           H
ATOM    423  HE2 TYR A3657     273.707 144.957 207.008  1.00  0.00           H
ATOM    424  HH  TYR A3657     274.392 145.330 204.163  1.00  0.00           H
ATOM    425  N   LYS A3658     274.321 150.056 210.513  1.00  0.00           N
ATOM    426  CA  LYS A3658     273.056 150.777 210.821  1.00  0.00           C
ATOM    427  CB  LYS A3658     272.408 150.214 212.112  1.00  0.00           C
ATOM    428  CG  LYS A3658     270.882 149.939 212.072  1.00  0.00           C
ATOM    429  CD  LYS A3658     269.906 151.137 212.148  1.00  0.00           C
ATOM    430  CE  LYS A3658     269.719 151.874 210.814  1.00  0.00           C
ATOM    431  NZ  LYS A3658     268.392 151.684 210.151  1.00  0.00           N
ATOM    432  C   LYS A3658     273.188 152.316 210.817  1.00  0.00           C
ATOM    433  O   LYS A3658     272.390 152.997 211.449  1.00  0.00           O
ATOM    434  H   LYS A3658     274.857 149.681 211.285  1.00  0.00           H
ATOM    435  HA  LYS A3658     272.378 150.575 209.997  1.00  0.00           H
ATOM    436  HB2 LYS A3658     272.879 149.253 212.331  1.00  0.00           H
ATOM    437  HB3 LYS A3658     272.640 150.864 212.958  1.00  0.00           H
ATOM    438  HG2 LYS A3658     270.667 149.316 212.941  1.00  0.00           H
ATOM    439  HG3 LYS A3658     270.647 149.339 211.193  1.00  0.00           H
ATOM    440  HD2 LYS A3658     270.283 151.845 212.889  1.00  0.00           H
ATOM    441  HD3 LYS A3658     268.937 150.780 212.501  1.00  0.00           H
ATOM    442  HE2 LYS A3658     270.502 151.525 210.138  1.00  0.00           H
ATOM    443  HE3 LYS A3658     269.908 152.941 210.965  1.00  0.00           H
ATOM    444  HZ1 LYS A3658     268.496 151.933 209.161  1.00  0.00           H
ATOM    445  HZ2 LYS A3658     268.095 150.721 210.112  1.00  0.00           H
ATOM    446  HZ3 LYS A3658     267.666 152.272 210.534  1.00  0.00           H
ATOM    447  N   ALA A3659     274.206 152.848 210.138  1.00  0.00           N
ATOM    448  CA  ALA A3659     274.457 154.280 209.960  1.00  0.00           C
ATOM    449  CB  ALA A3659     275.429 154.732 211.061  1.00  0.00           C
ATOM    450  C   ALA A3659     274.974 154.649 208.548  1.00  0.00           C
ATOM    451  O   ALA A3659     275.250 155.818 208.299  1.00  0.00           O
ATOM    452  H   ALA A3659     274.826 152.209 209.669  1.00  0.00           H
ATOM    453  HA  ALA A3659     273.520 154.823 210.093  1.00  0.00           H
ATOM    454  HB1 ALA A3659     275.569 155.812 211.002  1.00  0.00           H
ATOM    455  HB2 ALA A3659     275.023 154.486 212.043  1.00  0.00           H
ATOM    456  HB3 ALA A3659     276.395 154.243 210.934  1.00  0.00           H
ATOM    457  N   ALA A3660     275.187 153.669 207.655  1.00  0.00           N
ATOM    458  CA  ALA A3660     275.762 153.891 206.318  1.00  0.00           C
ATOM    459  CB  ALA A3660     277.282 154.087 206.474  1.00  0.00           C
ATOM    460  C   ALA A3660     275.457 152.775 205.286  1.00  0.00           C
ATOM    461  O   ALA A3660     276.123 152.723 204.255  1.00  0.00           O
ATOM    462  H   ALA A3660     275.019 152.719 207.939  1.00  0.00           H
ATOM    463  HA  ALA A3660     275.337 154.811 205.912  1.00  0.00           H
ATOM    464  HB1 ALA A3660     277.489 154.889 207.184  1.00  0.00           H
ATOM    465  HB2 ALA A3660     277.743 153.164 206.823  1.00  0.00           H
ATOM    466  HB3 ALA A3660     277.715 154.363 205.512  1.00  0.00           H
ATOM    467  N   TRP A3661     274.616 151.793 205.640  1.00  0.00           N
ATOM    468  CA  TRP A3661     274.276 150.618 204.815  1.00  0.00           C
ATOM    469  CB  TRP A3661     275.239 149.460 205.105  1.00  0.00           C
ATOM    470  CG  TRP A3661     276.555 149.534 204.396  1.00  0.00           C
ATOM    471  CD2 TRP A3661     276.874 149.054 203.055  1.00  0.00           C
ATOM    472  CD1 TRP A3661     277.645 150.210 204.818  1.00  0.00           C
ATOM    473  NE1 TRP A3661     278.604 150.214 203.823  1.00  0.00           N
ATOM    474  CE2 TRP A3661     278.174 149.526 202.706  1.00  0.00           C
ATOM    475  CE3 TRP A3661     276.178 148.308 202.080  1.00  0.00           C
ATOM    476  CZ2 TRP A3661     278.743 149.301 201.442  1.00  0.00           C
ATOM    477  CZ3 TRP A3661     276.740 148.068 200.811  1.00  0.00           C
ATOM    478  CH2 TRP A3661     278.013 148.571 200.486  1.00  0.00           C
ATOM    479  C   TRP A3661     272.826 150.175 205.035  1.00  0.00           C
ATOM    480  O   TRP A3661     272.011 150.408 204.153  1.00  0.00           O
ATOM    481  H   TRP A3661     274.114 151.892 206.508  1.00  0.00           H
ATOM    482  HA  TRP A3661     274.364 150.879 203.757  1.00  0.00           H
ATOM    483  HB2 TRP A3661     274.762 148.534 204.786  1.00  0.00           H
ATOM    484  HB3 TRP A3661     275.404 149.386 206.178  1.00  0.00           H
ATOM    485  HD1 TRP A3661     277.676 150.790 205.730  1.00  0.00           H
ATOM    486  HE3 TRP A3661     275.180 147.949 202.305  1.00  0.00           H
ATOM    487  HZ2 TRP A3661     279.705 149.717 201.198  1.00  0.00           H
ATOM    488  HZ3 TRP A3661     276.160 147.528 200.075  1.00  0.00           H
ATOM    489  HH2 TRP A3661     278.409 148.419 199.494  1.00  0.00           H
ATOM    490  HE1 TRP A3661     279.373 150.863 203.827  1.00  0.00           H
ATOM    491  N   ILE A3662     272.429 149.965 206.296  1.00  0.00           N
ATOM    492  CA  ILE A3662     271.015 149.864 206.711  1.00  0.00           C
ATOM    493  CB  ILE A3662     270.810 148.910 207.922  1.00  0.00           C
ATOM    494  CG1 ILE A3662     271.605 147.588 207.816  1.00  0.00           C
ATOM    495  CG2 ILE A3662     269.316 148.582 208.117  1.00  0.00           C
ATOM    496  CD1 ILE A3662     271.568 146.734 209.093  1.00  0.00           C
ATOM    497  C   ILE A3662     270.396 151.268 206.905  1.00  0.00           C
ATOM    498  O   ILE A3662     270.009 151.618 208.012  1.00  0.00           O
ATOM    499  H   ILE A3662     273.142 149.898 207.006  1.00  0.00           H
ATOM    500  HA  ILE A3662     270.463 149.419 205.883  1.00  0.00           H
ATOM    501  HB  ILE A3662     271.154 149.423 208.813  1.00  0.00           H
ATOM    502 HG12 ILE A3662     271.217 147.002 206.982  1.00  0.00           H
ATOM    503 HG13 ILE A3662     272.651 147.810 207.613  1.00  0.00           H
ATOM    504 HD11 ILE A3662     272.183 145.848 208.951  1.00  0.00           H
ATOM    505 HD12 ILE A3662     270.556 146.396 209.308  1.00  0.00           H
ATOM    506 HD13 ILE A3662     271.951 147.310 209.936  1.00  0.00           H
ATOM    507 HG21 ILE A3662     268.727 149.491 208.173  1.00  0.00           H
ATOM    508 HG22 ILE A3662     269.140 148.024 209.032  1.00  0.00           H
ATOM    509 HG23 ILE A3662     268.949 148.010 207.261  1.00  0.00           H
ATOM    510  N   LEU A3663     270.722 152.196 206.006  1.00  0.00           N
ATOM    511  CA  LEU A3663     269.882 153.364 205.681  1.00  0.00           C
ATOM    512  CB  LEU A3663     270.468 154.662 206.293  1.00  0.00           C
ATOM    513  CG  LEU A3663     270.502 154.737 207.833  1.00  0.00           C
ATOM    514  CD1 LEU A3663     271.234 155.998 208.293  1.00  0.00           C
ATOM    515  CD2 LEU A3663     269.102 154.765 208.456  1.00  0.00           C
ATOM    516  C   LEU A3663     269.676 153.454 204.146  1.00  0.00           C
ATOM    517  O   LEU A3663     269.442 154.525 203.601  1.00  0.00           O
ATOM    518  H   LEU A3663     271.249 151.835 205.222  1.00  0.00           H
ATOM    519  HA  LEU A3663     268.884 153.198 206.090  1.00  0.00           H
ATOM    520  HB2 LEU A3663     271.481 154.790 205.911  1.00  0.00           H
ATOM    521  HB3 LEU A3663     269.877 155.508 205.937  1.00  0.00           H
ATOM    522  HG  LEU A3663     271.057 153.889 208.231  1.00  0.00           H
ATOM    523 HD11 LEU A3663     272.246 156.008 207.890  1.00  0.00           H
ATOM    524 HD12 LEU A3663     270.705 156.883 207.935  1.00  0.00           H
ATOM    525 HD13 LEU A3663     271.281 156.027 209.381  1.00  0.00           H
ATOM    526 HD21 LEU A3663     269.174 154.824 209.540  1.00  0.00           H
ATOM    527 HD22 LEU A3663     268.555 155.637 208.090  1.00  0.00           H
ATOM    528 HD23 LEU A3663     268.545 153.875 208.171  1.00  0.00           H
ATOM    529  N   THR A3664     270.001 152.354 203.458  1.00  0.00           N
ATOM    530  CA  THR A3664     270.111 152.138 202.004  1.00  0.00           C
ATOM    531  CB  THR A3664     271.461 152.643 201.434  1.00  0.00           C
ATOM    532  OG1 THR A3664     272.573 152.010 202.036  1.00  0.00           O
ATOM    533  CG2 THR A3664     271.713 154.143 201.586  1.00  0.00           C
ATOM    534  C   THR A3664     269.918 150.640 201.661  1.00  0.00           C
ATOM    535  O   THR A3664     270.272 150.193 200.572  1.00  0.00           O
ATOM    536  H   THR A3664     270.120 151.525 204.023  1.00  0.00           H
ATOM    537  HA  THR A3664     269.308 152.691 201.515  1.00  0.00           H
ATOM    538  HB  THR A3664     271.478 152.423 200.366  1.00  0.00           H
ATOM    539  HG1 THR A3664     272.238 151.262 202.554  1.00  0.00           H
ATOM    540 HG21 THR A3664     272.591 154.424 201.007  1.00  0.00           H
ATOM    541 HG22 THR A3664     270.852 154.703 201.220  1.00  0.00           H
ATOM    542 HG23 THR A3664     271.887 154.395 202.631  1.00  0.00           H
ATOM    543  N   GLU A3665     269.430 149.834 202.614  1.00  0.00           N
ATOM    544  CA  GLU A3665     269.150 148.387 202.511  1.00  0.00           C
ATOM    545  CB  GLU A3665     270.216 147.566 203.283  1.00  0.00           C
ATOM    546  CG  GLU A3665     271.617 147.505 202.641  1.00  0.00           C
ATOM    547  CD  GLU A3665     272.638 146.744 203.516  1.00  0.00           C
ATOM    548  OE1 GLU A3665     273.472 145.983 202.964  1.00  0.00           O
ATOM    549  OE2 GLU A3665     272.693 146.951 204.748  1.00  0.00           O
ATOM    550  C   GLU A3665     267.712 148.080 203.011  1.00  0.00           C
ATOM    551  O   GLU A3665     267.401 146.962 203.428  1.00  0.00           O
ATOM    552  H   GLU A3665     269.104 150.264 203.480  1.00  0.00           H
ATOM    553  HA  GLU A3665     269.180 148.094 201.462  1.00  0.00           H
ATOM    554  HB2 GLU A3665     270.295 147.969 204.291  1.00  0.00           H
ATOM    555  HB3 GLU A3665     269.875 146.534 203.368  1.00  0.00           H
ATOM    556  HG2 GLU A3665     271.989 148.513 202.457  1.00  0.00           H
ATOM    557  HG3 GLU A3665     271.528 147.009 201.672  1.00  0.00           H
ATOM    558  N   ASP A3666     266.876 149.120 203.076  1.00  0.00           N
ATOM    559  CA  ASP A3666     265.623 149.222 203.830  1.00  0.00           C
ATOM    560  CB  ASP A3666     265.732 150.395 204.843  1.00  0.00           C
ATOM    561  CG  ASP A3666     267.039 150.479 205.680  1.00  0.00           C
ATOM    562  OD1 ASP A3666     266.938 150.590 206.929  1.00  0.00           O
ATOM    563  OD2 ASP A3666     268.147 150.613 205.097  1.00  0.00           O
ATOM    564  C   ASP A3666     264.398 149.333 202.874  1.00  0.00           C
ATOM    565  O   ASP A3666     264.569 149.394 201.655  1.00  0.00           O
ATOM    566  H   ASP A3666     267.223 149.992 202.708  1.00  0.00           H
ATOM    567  HA  ASP A3666     265.495 148.307 204.407  1.00  0.00           H
ATOM    568  HB2 ASP A3666     265.637 151.329 204.287  1.00  0.00           H
ATOM    569  HB3 ASP A3666     264.878 150.335 205.521  1.00  0.00           H
ATOM    570  N   HIS A3667     263.159 149.193 203.377  1.00  0.00           N
ATOM    571  CA  HIS A3667     261.945 149.005 202.547  1.00  0.00           C
ATOM    572  ND1 HIS A3667     259.888 145.953 201.778  1.00  0.00           N
ATOM    573  CG  HIS A3667     260.638 147.076 201.417  1.00  0.00           C
ATOM    574  CB  HIS A3667     261.904 147.524 202.105  1.00  0.00           C
ATOM    575  NE2 HIS A3667     258.760 147.123 200.282  1.00  0.00           N
ATOM    576  CD2 HIS A3667     259.957 147.774 200.464  1.00  0.00           C
ATOM    577  CE1 HIS A3667     258.741 146.051 201.090  1.00  0.00           C
ATOM    578  C   HIS A3667     260.643 149.407 203.282  1.00  0.00           C
ATOM    579  O   HIS A3667     260.483 149.048 204.447  1.00  0.00           O
ATOM    580  H   HIS A3667     263.033 149.170 204.378  1.00  0.00           H
ATOM    581  HA  HIS A3667     262.028 149.632 201.658  1.00  0.00           H
ATOM    582  HB2 HIS A3667     262.032 146.898 202.990  1.00  0.00           H
ATOM    583  HB3 HIS A3667     262.741 147.328 201.435  1.00  0.00           H
ATOM    584  HD2 HIS A3667     260.229 148.739 200.059  1.00  0.00           H
ATOM    585  HE1 HIS A3667     257.880 145.417 201.249  1.00  0.00           H
ATOM    586  HE2 HIS A3667     257.922 147.576 199.932  1.00  0.00           H
ATOM    587  N   SER A3668     259.705 150.074 202.584  1.00  0.00           N
ATOM    588  CA  SER A3668     258.389 150.535 203.079  1.00  0.00           C
ATOM    589  CB  SER A3668     258.118 151.950 202.558  1.00  0.00           C
ATOM    590  OG  SER A3668     258.033 151.988 201.143  1.00  0.00           O
ATOM    591  C   SER A3668     257.207 149.617 202.702  1.00  0.00           C
ATOM    592  O   SER A3668     257.149 149.037 201.612  1.00  0.00           O
ATOM    593  H   SER A3668     259.908 150.345 201.636  1.00  0.00           H
ATOM    594  HA  SER A3668     258.423 150.598 204.168  1.00  0.00           H
ATOM    595  HB2 SER A3668     258.909 152.622 202.893  1.00  0.00           H
ATOM    596  HB3 SER A3668     257.178 152.300 202.969  1.00  0.00           H
ATOM    597  HG  SER A3668     257.770 152.918 200.929  1.00  0.00           H
ATOM    598  N   PHE A3669     256.202 149.507 203.571  1.00  0.00           N
ATOM    599  CA  PHE A3669     255.169 148.457 203.544  1.00  0.00           C
ATOM    600  CB  PHE A3669     255.751 147.192 204.203  1.00  0.00           C
ATOM    601  CG  PHE A3669     256.206 147.387 205.639  1.00  0.00           C
ATOM    602  CD1 PHE A3669     257.549 147.710 205.914  1.00  0.00           C
ATOM    603  CD2 PHE A3669     255.280 147.313 206.697  1.00  0.00           C
ATOM    604  CE1 PHE A3669     257.958 147.972 207.232  1.00  0.00           C
ATOM    605  CE2 PHE A3669     255.690 147.565 208.018  1.00  0.00           C
ATOM    606  CZ  PHE A3669     257.028 147.902 208.285  1.00  0.00           C
ATOM    607  C   PHE A3669     253.816 148.861 204.180  1.00  0.00           C
ATOM    608  O   PHE A3669     253.005 147.992 204.490  1.00  0.00           O
ATOM    609  H   PHE A3669     256.243 150.119 204.391  1.00  0.00           H
ATOM    610  HA  PHE A3669     254.953 148.215 202.506  1.00  0.00           H
ATOM    611  HB2 PHE A3669     255.011 146.392 204.169  1.00  0.00           H
ATOM    612  HB3 PHE A3669     256.603 146.855 203.610  1.00  0.00           H
ATOM    613  HD1 PHE A3669     258.258 147.813 205.104  1.00  0.00           H
ATOM    614  HD2 PHE A3669     254.240 147.112 206.489  1.00  0.00           H
ATOM    615  HE1 PHE A3669     258.976 148.280 207.421  1.00  0.00           H
ATOM    616  HE2 PHE A3669     254.963 147.550 208.816  1.00  0.00           H
ATOM    617  HZ  PHE A3669     257.332 148.152 209.291  1.00  0.00           H
ATOM    618  N   GLU A3670     253.565 150.152 204.390  1.00  0.00           N
ATOM    619  CA  GLU A3670     252.537 150.684 205.299  1.00  0.00           C
ATOM    620  CB  GLU A3670     252.831 152.161 205.660  1.00  0.00           C
ATOM    621  CG  GLU A3670     254.250 152.429 206.203  1.00  0.00           C
ATOM    622  CD  GLU A3670     255.364 152.316 205.145  1.00  0.00           C
ATOM    623  OE1 GLU A3670     255.008 152.443 203.948  1.00  0.00           O
ATOM    624  OE2 GLU A3670     256.308 151.549 205.436  1.00  0.00           O
ATOM    625  C   GLU A3670     251.120 150.552 204.725  1.00  0.00           C
ATOM    626  O   GLU A3670     250.334 149.727 205.191  1.00  0.00           O
ATOM    627  H   GLU A3670     254.263 150.825 204.070  1.00  0.00           H
ATOM    628  HA  GLU A3670     252.566 150.099 206.217  1.00  0.00           H
ATOM    629  HB2 GLU A3670     252.653 152.803 204.797  1.00  0.00           H
ATOM    630  HB3 GLU A3670     252.117 152.465 206.423  1.00  0.00           H
ATOM    631  HG2 GLU A3670     254.438 151.733 207.023  1.00  0.00           H
ATOM    632  HG3 GLU A3670     254.278 153.434 206.621  1.00  0.00           H
ATOM    633  N   ASP A3671     250.899 151.178 203.566  1.00  0.00           N
ATOM    634  CA  ASP A3671     249.750 150.968 202.671  1.00  0.00           C
ATOM    635  CB  ASP A3671     250.058 151.767 201.384  1.00  0.00           C
ATOM    636  CG  ASP A3671     249.262 151.277 200.176  1.00  0.00           C
ATOM    637  OD1 ASP A3671     248.031 151.487 200.266  1.00  0.00           O
ATOM    638  OD2 ASP A3671     249.767 150.306 199.566  1.00  0.00           O
ATOM    639  C   ASP A3671     249.529 149.471 202.364  1.00  0.00           C
ATOM    640  O   ASP A3671     248.497 148.889 202.714  1.00  0.00           O
ATOM    641  H   ASP A3671     251.621 151.809 203.245  1.00  0.00           H
ATOM    642  HA  ASP A3671     248.838 151.355 203.124  1.00  0.00           H
ATOM    643  HB2 ASP A3671     249.851 152.824 201.559  1.00  0.00           H
ATOM    644  HB3 ASP A3671     251.120 151.681 201.149  1.00  0.00           H
ATOM    645  N   ARG A3672     250.656 148.818 202.050  1.00  0.00           N
ATOM    646  CA  ARG A3672     250.828 147.403 201.686  1.00  0.00           C
ATOM    647  CB  ARG A3672     252.238 147.173 201.091  1.00  0.00           C
ATOM    648  CG  ARG A3672     252.695 148.169 200.005  1.00  0.00           C
ATOM    649  CD  ARG A3672     253.219 149.512 200.556  1.00  0.00           C
ATOM    650  NE  ARG A3672     254.635 149.784 200.228  1.00  0.00           N
ATOM    651  CZ  ARG A3672     255.029 150.402 199.132  1.00  0.00           C
ATOM    652  NH1 ARG A3672     254.278 150.450 198.076  1.00  0.00           N
ATOM    653  NH2 ARG A3672     256.156 151.043 199.085  1.00  0.00           N
ATOM    654  C   ARG A3672     250.553 146.416 202.833  1.00  0.00           C
ATOM    655  O   ARG A3672     250.694 145.208 202.643  1.00  0.00           O
ATOM    656  H   ARG A3672     251.435 149.432 201.888  1.00  0.00           H
ATOM    657  HA  ARG A3672     250.086 147.185 200.916  1.00  0.00           H
ATOM    658  HB2 ARG A3672     252.973 147.165 201.894  1.00  0.00           H
ATOM    659  HB3 ARG A3672     252.243 146.178 200.643  1.00  0.00           H
ATOM    660  HG2 ARG A3672     253.483 147.696 199.418  1.00  0.00           H
ATOM    661  HG3 ARG A3672     251.860 148.364 199.330  1.00  0.00           H
ATOM    662  HD2 ARG A3672     253.113 149.541 201.638  1.00  0.00           H
ATOM    663  HD3 ARG A3672     252.595 150.314 200.150  1.00  0.00           H
ATOM    664  HE  ARG A3672     255.312 149.789 200.979  1.00  0.00           H
ATOM    665 HH11 ARG A3672     254.408 151.305 197.517  1.00  0.00           H
ATOM    666 HH12 ARG A3672     253.302 150.259 198.192  1.00  0.00           H
ATOM    667 HH21 ARG A3672     256.134 151.819 198.412  1.00  0.00           H
ATOM    668 HH22 ARG A3672     256.698 151.191 199.927  1.00  0.00           H
ATOM    669  N   MET A3673     250.174 146.913 204.009  1.00  0.00           N
ATOM    670  CA  MET A3673     249.704 146.141 205.159  1.00  0.00           C
ATOM    671  CB  MET A3673     250.771 146.194 206.263  1.00  0.00           C
ATOM    672  CG  MET A3673     250.389 145.335 207.478  1.00  0.00           C
ATOM    673  SD  MET A3673     251.567 145.346 208.863  1.00  0.00           S
ATOM    674  CE  MET A3673     253.020 144.596 208.082  1.00  0.00           C
ATOM    675  C   MET A3673     248.342 146.633 205.663  1.00  0.00           C
ATOM    676  O   MET A3673     247.498 145.810 206.016  1.00  0.00           O
ATOM    677  H   MET A3673     250.138 147.925 204.069  1.00  0.00           H
ATOM    678  HA  MET A3673     249.574 145.100 204.858  1.00  0.00           H
ATOM    679  HB2 MET A3673     251.713 145.832 205.850  1.00  0.00           H
ATOM    680  HB3 MET A3673     250.910 147.227 206.586  1.00  0.00           H
ATOM    681  HG2 MET A3673     250.252 144.305 207.146  1.00  0.00           H
ATOM    682  HG3 MET A3673     249.434 145.689 207.866  1.00  0.00           H
ATOM    683  HE1 MET A3673     253.825 144.519 208.813  1.00  0.00           H
ATOM    684  HE2 MET A3673     252.766 143.604 207.708  1.00  0.00           H
ATOM    685  HE3 MET A3673     253.357 145.216 207.253  1.00  0.00           H
ATOM    686  N   ILE A3674     248.087 147.943 205.653  1.00  0.00           N
ATOM    687  CA  ILE A3674     246.831 148.545 206.125  1.00  0.00           C
ATOM    688  CB  ILE A3674     247.031 150.072 206.287  1.00  0.00           C
ATOM    689  CG1 ILE A3674     247.974 150.375 207.481  1.00  0.00           C
ATOM    690  CG2 ILE A3674     245.710 150.848 206.430  1.00  0.00           C
ATOM    691  CD1 ILE A3674     247.453 150.020 208.882  1.00  0.00           C
ATOM    692  C   ILE A3674     245.636 148.159 205.238  1.00  0.00           C
ATOM    693  O   ILE A3674     244.681 147.592 205.771  1.00  0.00           O
ATOM    694  H   ILE A3674     248.811 148.575 205.319  1.00  0.00           H
ATOM    695  HA  ILE A3674     246.601 148.129 207.103  1.00  0.00           H
ATOM    696  HB  ILE A3674     247.514 150.445 205.381  1.00  0.00           H
ATOM    697 HG12 ILE A3674     248.918 149.851 207.338  1.00  0.00           H
ATOM    698 HG13 ILE A3674     248.206 151.437 207.479  1.00  0.00           H
ATOM    699 HD11 ILE A3674     248.198 150.307 209.624  1.00  0.00           H
ATOM    700 HD12 ILE A3674     247.277 148.950 208.971  1.00  0.00           H
ATOM    701 HD13 ILE A3674     246.533 150.563 209.091  1.00  0.00           H
ATOM    702 HG21 ILE A3674     245.123 150.770 205.513  1.00  0.00           H
ATOM    703 HG22 ILE A3674     245.922 151.905 206.599  1.00  0.00           H
ATOM    704 HG23 ILE A3674     245.129 150.462 207.263  1.00  0.00           H
ATOM    705  N   ASP A3675     245.806 148.145 203.911  1.00  0.00           N
ATOM    706  CA  ASP A3675     244.829 147.546 202.981  1.00  0.00           C
ATOM    707  CB  ASP A3675     244.547 148.462 201.770  1.00  0.00           C
ATOM    708  CG  ASP A3675     243.485 149.544 202.040  1.00  0.00           C
ATOM    709  OD1 ASP A3675     242.707 149.421 203.012  1.00  0.00           O
ATOM    710  OD2 ASP A3675     243.351 150.463 201.199  1.00  0.00           O
ATOM    711  C   ASP A3675     245.096 146.072 202.621  1.00  0.00           C
ATOM    712  O   ASP A3675     244.305 145.472 201.879  1.00  0.00           O
ATOM    713  H   ASP A3675     246.660 148.535 203.518  1.00  0.00           H
ATOM    714  HA  ASP A3675     243.894 147.471 203.523  1.00  0.00           H
ATOM    715  HB2 ASP A3675     245.479 148.930 201.448  1.00  0.00           H
ATOM    716  HB3 ASP A3675     244.182 147.858 200.938  1.00  0.00           H
ATOM    717  N   ASP A3676     245.969 145.386 203.381  1.00  0.00           N
ATOM    718  CA  ASP A3676     245.714 143.963 203.645  1.00  0.00           C
ATOM    719  CB  ASP A3676     246.953 143.061 203.741  1.00  0.00           C
ATOM    720  CG  ASP A3676     246.589 141.599 203.372  1.00  0.00           C
ATOM    721  OD1 ASP A3676     245.585 141.386 202.635  1.00  0.00           O
ATOM    722  OD2 ASP A3676     247.336 140.689 203.795  1.00  0.00           O
ATOM    723  C   ASP A3676     244.728 143.737 204.810  1.00  0.00           C
ATOM    724  O   ASP A3676     243.730 143.027 204.657  1.00  0.00           O
ATOM    725  H   ASP A3676     246.510 145.910 204.056  1.00  0.00           H
ATOM    726  HA  ASP A3676     245.255 143.617 202.744  1.00  0.00           H
ATOM    727  HB2 ASP A3676     247.707 143.415 203.036  1.00  0.00           H
ATOM    728  HB3 ASP A3676     247.368 143.109 204.749  1.00  0.00           H
ATOM    729  N   LEU A3677     244.909 144.463 205.916  1.00  0.00           N
ATOM    730  CA  LEU A3677     244.113 144.332 207.142  1.00  0.00           C
ATOM    731  CB  LEU A3677     244.821 145.102 208.276  1.00  0.00           C
ATOM    732  CG  LEU A3677     246.152 144.491 208.749  1.00  0.00           C
ATOM    733  CD1 LEU A3677     246.921 145.511 209.591  1.00  0.00           C
ATOM    734  CD2 LEU A3677     245.923 143.243 209.607  1.00  0.00           C
ATOM    735  C   LEU A3677     242.650 144.797 207.013  1.00  0.00           C
ATOM    736  O   LEU A3677     241.801 144.279 207.731  1.00  0.00           O
ATOM    737  H   LEU A3677     245.703 145.097 205.936  1.00  0.00           H
ATOM    738  HA  LEU A3677     244.069 143.276 207.405  1.00  0.00           H
ATOM    739  HB2 LEU A3677     244.154 145.160 209.135  1.00  0.00           H
ATOM    740  HB3 LEU A3677     245.001 146.121 207.932  1.00  0.00           H
ATOM    741  HG  LEU A3677     246.768 144.212 207.896  1.00  0.00           H
ATOM    742 HD21 LEU A3677     246.883 142.852 209.940  1.00  0.00           H
ATOM    743 HD22 LEU A3677     245.423 142.479 209.014  1.00  0.00           H
ATOM    744 HD23 LEU A3677     245.310 143.496 210.472  1.00  0.00           H
ATOM    745 HD11 LEU A3677     247.861 145.079 209.933  1.00  0.00           H
ATOM    746 HD12 LEU A3677     246.322 145.820 210.448  1.00  0.00           H
ATOM    747 HD13 LEU A3677     247.144 146.384 208.977  1.00  0.00           H
ATOM    748  N   SER A3678     242.320 145.703 206.092  1.00  0.00           N
ATOM    749  CA  SER A3678     240.992 146.336 205.953  1.00  0.00           C
ATOM    750  CB  SER A3678     241.166 147.605 205.111  1.00  0.00           C
ATOM    751  OG  SER A3678     241.502 147.283 203.782  1.00  0.00           O
ATOM    752  C   SER A3678     239.861 145.447 205.386  1.00  0.00           C
ATOM    753  O   SER A3678     238.867 145.961 204.866  1.00  0.00           O
ATOM    754  H   SER A3678     243.076 146.123 205.560  1.00  0.00           H
ATOM    755  HA  SER A3678     240.661 146.643 206.944  1.00  0.00           H
ATOM    756  HB2 SER A3678     240.250 148.188 205.110  1.00  0.00           H
ATOM    757  HB3 SER A3678     241.961 148.217 205.539  1.00  0.00           H
ATOM    758  HG  SER A3678     241.906 148.109 203.404  1.00  0.00           H
ATOM    759  N   LYS A3679     240.012 144.110 205.391  1.00  0.00           N
ATOM    760  CA  LYS A3679     239.178 143.185 204.594  1.00  0.00           C
ATOM    761  CB  LYS A3679     239.959 142.732 203.344  1.00  0.00           C
ATOM    762  CG  LYS A3679     240.458 143.915 202.488  1.00  0.00           C
ATOM    763  CD  LYS A3679     240.999 143.502 201.109  1.00  0.00           C
ATOM    764  CE  LYS A3679     242.082 142.413 201.142  1.00  0.00           C
ATOM    765  NZ  LYS A3679     243.246 142.827 201.951  1.00  0.00           N
ATOM    766  C   LYS A3679     238.636 141.995 205.402  1.00  0.00           C
ATOM    767  O   LYS A3679     239.339 141.010 205.632  1.00  0.00           O
ATOM    768  H   LYS A3679     240.832 143.753 205.866  1.00  0.00           H
ATOM    769  HA  LYS A3679     238.307 143.737 204.234  1.00  0.00           H
ATOM    770  HB2 LYS A3679     239.301 142.110 202.735  1.00  0.00           H
ATOM    771  HB3 LYS A3679     240.815 142.132 203.656  1.00  0.00           H
ATOM    772  HG2 LYS A3679     241.247 144.443 203.025  1.00  0.00           H
ATOM    773  HG3 LYS A3679     239.634 144.613 202.330  1.00  0.00           H
ATOM    774  HD2 LYS A3679     241.404 144.393 200.623  1.00  0.00           H
ATOM    775  HD3 LYS A3679     240.166 143.145 200.502  1.00  0.00           H
ATOM    776  HE2 LYS A3679     241.658 141.495 201.553  1.00  0.00           H
ATOM    777  HE3 LYS A3679     242.406 142.218 200.117  1.00  0.00           H
ATOM    778  HZ1 LYS A3679     244.025 142.159 201.947  1.00  0.00           H
ATOM    779  HZ2 LYS A3679     243.017 142.931 202.937  1.00  0.00           H
ATOM    780  HZ3 LYS A3679     243.607 143.740 201.668  1.00  0.00           H
ATOM    781  N   ALA A3680     237.322 141.982 205.637  1.00  0.00           N
ATOM    782  CA  ALA A3680     236.576 140.884 206.270  1.00  0.00           C
ATOM    783  CB  ALA A3680     235.305 141.479 206.897  1.00  0.00           C
ATOM    784  C   ALA A3680     236.279 139.696 205.313  1.00  0.00           C
ATOM    785  O   ALA A3680     235.136 139.461 204.928  1.00  0.00           O
ATOM    786  H   ALA A3680     236.804 142.819 205.415  1.00  0.00           H
ATOM    787  HA  ALA A3680     237.183 140.488 207.085  1.00  0.00           H
ATOM    788  HB1 ALA A3680     234.745 140.696 207.410  1.00  0.00           H
ATOM    789  HB2 ALA A3680     235.564 142.248 207.625  1.00  0.00           H
ATOM    790  HB3 ALA A3680     234.670 141.917 206.125  1.00  0.00           H
ATOM    791  N   GLY A3681     237.315 138.988 204.846  1.00  0.00           N
ATOM    792  CA  GLY A3681     237.177 137.878 203.884  1.00  0.00           C
ATOM    793  C   GLY A3681     236.621 136.565 204.472  1.00  0.00           C
ATOM    794  O   GLY A3681     237.102 136.092 205.501  1.00  0.00           O
ATOM    795  H   GLY A3681     238.242 139.262 205.148  1.00  0.00           H
ATOM    796  HA2 GLY A3681     238.150 137.662 203.446  1.00  0.00           H
ATOM    797  HA3 GLY A3681     236.517 138.200 203.078  1.00  0.00           H
ATOM    798  N   GLU A3682     235.776 135.867 203.702  1.00  0.00           N
ATOM    799  CA  GLU A3682     235.150 134.570 204.045  1.00  0.00           C
ATOM    800  CB  GLU A3682     233.710 134.812 204.541  1.00  0.00           C
ATOM    801  CG  GLU A3682     233.664 135.512 205.914  1.00  0.00           C
ATOM    802  CD  GLU A3682     232.232 135.676 206.445  1.00  0.00           C
ATOM    803  OE1 GLU A3682     231.319 135.920 205.627  1.00  0.00           O
ATOM    804  OE2 GLU A3682     232.034 135.660 207.682  1.00  0.00           O
ATOM    805  C   GLU A3682     235.217 133.544 202.878  1.00  0.00           C
ATOM    806  O   GLU A3682     235.946 133.763 201.912  1.00  0.00           O
ATOM    807  H   GLU A3682     235.483 136.286 202.833  1.00  0.00           H
ATOM    808  HA  GLU A3682     235.705 134.122 204.869  1.00  0.00           H
ATOM    809  HB2 GLU A3682     233.174 135.406 203.799  1.00  0.00           H
ATOM    810  HB3 GLU A3682     233.201 133.853 204.645  1.00  0.00           H
ATOM    811  HG2 GLU A3682     234.122 136.500 205.835  1.00  0.00           H
ATOM    812  HG3 GLU A3682     234.248 134.920 206.624  1.00  0.00           H
ATOM    813  N   GLN A3683     234.669 132.326 203.064  1.00  0.00           N
ATOM    814  CA  GLN A3683     235.011 131.133 202.255  1.00  0.00           C
ATOM    815  CB  GLN A3683     235.236 129.914 203.172  1.00  0.00           C
ATOM    816  CG  GLN A3683     236.392 130.055 204.177  1.00  0.00           C
ATOM    817  CD  GLN A3683     236.789 128.741 204.864  1.00  0.00           C
ATOM    818  OE1 GLN A3683     237.847 128.626 205.469  1.00  0.00           O
ATOM    819  NE2 GLN A3683     236.027 127.671 204.795  1.00  0.00           N
ATOM    820  C   GLN A3683     234.012 130.707 201.153  1.00  0.00           C
ATOM    821  O   GLN A3683     234.462 130.246 200.106  1.00  0.00           O
ATOM    822  H   GLN A3683     234.079 132.198 203.870  1.00  0.00           H
ATOM    823  HA  GLN A3683     235.952 131.326 201.738  1.00  0.00           H
ATOM    824  HB2 GLN A3683     235.459 129.062 202.528  1.00  0.00           H
ATOM    825  HB3 GLN A3683     234.316 129.696 203.717  1.00  0.00           H
ATOM    826  HG2 GLN A3683     236.109 130.774 204.944  1.00  0.00           H
ATOM    827  HG3 GLN A3683     237.268 130.437 203.650  1.00  0.00           H
ATOM    828 HE21 GLN A3683     235.159 127.635 204.239  1.00  0.00           H
ATOM    829 HE22 GLN A3683     236.369 126.835 205.207  1.00  0.00           H
ATOM    830  N   GLU A3684     232.728 130.550 201.499  1.00  0.00           N
ATOM    831  CA  GLU A3684     231.756 129.647 200.838  1.00  0.00           C
ATOM    832  CB  GLU A3684     231.746 128.273 201.557  1.00  0.00           C
ATOM    833  CG  GLU A3684     232.944 127.349 201.240  1.00  0.00           C
ATOM    834  CD  GLU A3684     233.279 126.365 202.381  1.00  0.00           C
ATOM    835  OE1 GLU A3684     233.784 126.841 203.428  1.00  0.00           O
ATOM    836  OE2 GLU A3684     233.312 125.135 202.124  1.00  0.00           O
ATOM    837  C   GLU A3684     230.338 130.269 200.835  1.00  0.00           C
ATOM    838  O   GLU A3684     230.035 131.108 201.682  1.00  0.00           O
ATOM    839  H   GLU A3684     232.392 131.009 202.331  1.00  0.00           H
ATOM    840  HA  GLU A3684     232.040 129.492 199.795  1.00  0.00           H
ATOM    841  HB2 GLU A3684     231.706 128.456 202.633  1.00  0.00           H
ATOM    842  HB3 GLU A3684     230.837 127.736 201.286  1.00  0.00           H
ATOM    843  HG2 GLU A3684     233.834 127.948 201.057  1.00  0.00           H
ATOM    844  HG3 GLU A3684     232.731 126.803 200.317  1.00  0.00           H
ATOM    845  N   GLU A3685     229.497 129.935 199.847  1.00  0.00           N
ATOM    846  CA  GLU A3685     228.326 130.749 199.458  1.00  0.00           C
ATOM    847  CB  GLU A3685     228.037 130.570 197.945  1.00  0.00           C
ATOM    848  CG  GLU A3685     229.243 130.581 196.981  1.00  0.00           C
ATOM    849  CD  GLU A3685     229.732 129.162 196.621  1.00  0.00           C
ATOM    850  OE1 GLU A3685     230.192 128.444 197.540  1.00  0.00           O
ATOM    851  OE2 GLU A3685     229.625 128.778 195.430  1.00  0.00           O
ATOM    852  C   GLU A3685     227.023 130.504 200.276  1.00  0.00           C
ATOM    853  O   GLU A3685     226.334 129.510 200.044  1.00  0.00           O
ATOM    854  H   GLU A3685     229.813 129.250 199.160  1.00  0.00           H
ATOM    855  HA  GLU A3685     228.600 131.796 199.603  1.00  0.00           H
ATOM    856  HB2 GLU A3685     227.490 129.642 197.779  1.00  0.00           H
ATOM    857  HB3 GLU A3685     227.372 131.385 197.652  1.00  0.00           H
ATOM    858  HG2 GLU A3685     230.058 131.170 197.408  1.00  0.00           H
ATOM    859  HG3 GLU A3685     228.933 131.088 196.063  1.00  0.00           H
ATOM    860  N   GLU A3686     226.520 131.551 200.953  1.00  0.00           N
ATOM    861  CA  GLU A3686     225.102 131.780 201.340  1.00  0.00           C
ATOM    862  CB  GLU A3686     224.742 131.133 202.709  1.00  0.00           C
ATOM    863  CG  GLU A3686     224.699 129.585 202.702  1.00  0.00           C
ATOM    864  CD  GLU A3686     223.848 128.945 203.827  1.00  0.00           C
ATOM    865  OE1 GLU A3686     222.624 129.219 203.873  1.00  0.00           O
ATOM    866  OE2 GLU A3686     224.316 127.949 204.437  1.00  0.00           O
ATOM    867  C   GLU A3686     224.776 133.306 201.301  1.00  0.00           C
ATOM    868  O   GLU A3686     225.634 134.105 200.928  1.00  0.00           O
ATOM    869  H   GLU A3686     227.108 132.370 201.037  1.00  0.00           H
ATOM    870  HA  GLU A3686     224.465 131.318 200.587  1.00  0.00           H
ATOM    871  HB2 GLU A3686     225.443 131.475 203.473  1.00  0.00           H
ATOM    872  HB3 GLU A3686     223.750 131.488 202.990  1.00  0.00           H
ATOM    873  HG2 GLU A3686     225.723 129.208 202.754  1.00  0.00           H
ATOM    874  HG3 GLU A3686     224.270 129.261 201.751  1.00  0.00           H
ATOM    875  N   GLU A3687     223.507 133.708 201.481  1.00  0.00           N
ATOM    876  CA  GLU A3687     223.001 135.087 201.256  1.00  0.00           C
ATOM    877  CB  GLU A3687     221.523 135.024 200.788  1.00  0.00           C
ATOM    878  CG  GLU A3687     221.290 134.238 199.476  1.00  0.00           C
ATOM    879  CD  GLU A3687     219.801 134.049 199.091  1.00  0.00           C
ATOM    880  OE1 GLU A3687     218.953 133.861 199.997  1.00  0.00           O
ATOM    881  OE2 GLU A3687     219.534 133.867 197.878  1.00  0.00           O
ATOM    882  C   GLU A3687     223.123 136.011 202.501  1.00  0.00           C
ATOM    883  O   GLU A3687     222.673 135.634 203.584  1.00  0.00           O
ATOM    884  H   GLU A3687     222.837 133.031 201.807  1.00  0.00           H
ATOM    885  HA  GLU A3687     223.585 135.544 200.457  1.00  0.00           H
ATOM    886  HB2 GLU A3687     220.935 134.565 201.584  1.00  0.00           H
ATOM    887  HB3 GLU A3687     221.159 136.042 200.644  1.00  0.00           H
ATOM    888  HG2 GLU A3687     221.740 133.247 199.565  1.00  0.00           H
ATOM    889  HG3 GLU A3687     221.809 134.763 198.670  1.00  0.00           H
ATOM    890  N   GLU A3688     223.542 137.281 202.331  1.00  0.00           N
ATOM    891  CA  GLU A3688     223.585 138.321 203.392  1.00  0.00           C
ATOM    892  CB  GLU A3688     224.832 138.113 204.284  1.00  0.00           C
ATOM    893  CG  GLU A3688     224.582 138.566 205.733  1.00  0.00           C
ATOM    894  CD  GLU A3688     225.857 138.731 206.571  1.00  0.00           C
ATOM    895  OE1 GLU A3688     226.875 138.058 206.296  1.00  0.00           O
ATOM    896  OE2 GLU A3688     225.804 139.518 207.547  1.00  0.00           O
ATOM    897  C   GLU A3688     223.570 139.769 202.821  1.00  0.00           C
ATOM    898  O   GLU A3688     223.843 139.970 201.637  1.00  0.00           O
ATOM    899  H   GLU A3688     223.869 137.574 201.422  1.00  0.00           H
ATOM    900  HA  GLU A3688     222.697 138.203 204.013  1.00  0.00           H
ATOM    901  HB2 GLU A3688     225.668 138.673 203.860  1.00  0.00           H
ATOM    902  HB3 GLU A3688     225.107 137.057 204.306  1.00  0.00           H
ATOM    903  HG2 GLU A3688     224.063 139.522 205.724  1.00  0.00           H
ATOM    904  HG3 GLU A3688     223.921 137.844 206.218  1.00  0.00           H
ATOM    905  N   GLU A3689     223.254 140.789 203.636  1.00  0.00           N
ATOM    906  CA  GLU A3689     223.340 142.223 203.282  1.00  0.00           C
ATOM    907  CB  GLU A3689     222.299 143.071 204.052  1.00  0.00           C
ATOM    908  CG  GLU A3689     220.937 142.413 204.346  1.00  0.00           C
ATOM    909  CD  GLU A3689     220.913 141.550 205.626  1.00  0.00           C
ATOM    910  OE1 GLU A3689     222.003 141.266 206.186  1.00  0.00           O
ATOM    911  OE2 GLU A3689     219.798 141.142 206.023  1.00  0.00           O
ATOM    912  C   GLU A3689     224.736 142.832 203.543  1.00  0.00           C
ATOM    913  O   GLU A3689     225.423 142.416 204.477  1.00  0.00           O
ATOM    914  H   GLU A3689     223.002 140.582 204.600  1.00  0.00           H
ATOM    915  HA  GLU A3689     223.129 142.320 202.216  1.00  0.00           H
ATOM    916  HB2 GLU A3689     222.730 143.419 204.992  1.00  0.00           H
ATOM    917  HB3 GLU A3689     222.114 143.963 203.452  1.00  0.00           H
ATOM    918  HG2 GLU A3689     220.206 143.217 204.467  1.00  0.00           H
ATOM    919  HG3 GLU A3689     220.626 141.821 203.482  1.00  0.00           H
ATOM    920  N   VAL A3690     225.047 143.980 202.920  1.00  0.00           N
ATOM    921  CA  VAL A3690     226.220 144.811 203.271  1.00  0.00           C
ATOM    922  CB  VAL A3690     226.818 145.546 202.047  1.00  0.00           C
ATOM    923  CG1 VAL A3690     227.608 144.563 201.175  1.00  0.00           C
ATOM    924  CG2 VAL A3690     225.797 146.260 201.147  1.00  0.00           C
ATOM    925  C   VAL A3690     225.937 145.793 204.423  1.00  0.00           C
ATOM    926  O   VAL A3690     225.298 146.823 204.242  1.00  0.00           O
ATOM    927  H   VAL A3690     224.403 144.357 202.244  1.00  0.00           H
ATOM    928  HA  VAL A3690     227.004 144.144 203.628  1.00  0.00           H
ATOM    929  HB  VAL A3690     227.527 146.291 202.412  1.00  0.00           H
ATOM    930 HG11 VAL A3690     228.075 145.099 200.347  1.00  0.00           H
ATOM    931 HG12 VAL A3690     226.949 143.791 200.779  1.00  0.00           H
ATOM    932 HG13 VAL A3690     228.396 144.095 201.766  1.00  0.00           H
ATOM    933 HG21 VAL A3690     226.328 146.814 200.371  1.00  0.00           H
ATOM    934 HG22 VAL A3690     225.130 145.542 200.673  1.00  0.00           H
ATOM    935 HG23 VAL A3690     225.215 146.973 201.729  1.00  0.00           H
ATOM    936  N   GLU A3691     226.604 145.558 205.553  1.00  0.00           N
ATOM    937  CA  GLU A3691     226.890 146.502 206.649  1.00  0.00           C
ATOM    938  CB  GLU A3691     225.812 146.473 207.754  1.00  0.00           C
ATOM    939  CG  GLU A3691     224.352 146.753 207.362  1.00  0.00           C
ATOM    940  CD  GLU A3691     223.405 146.542 208.560  1.00  0.00           C
ATOM    941  OE1 GLU A3691     223.474 145.450 209.175  1.00  0.00           O
ATOM    942  OE2 GLU A3691     222.607 147.458 208.864  1.00  0.00           O
ATOM    943  C   GLU A3691     228.229 146.068 207.285  1.00  0.00           C
ATOM    944  O   GLU A3691     228.610 144.904 207.133  1.00  0.00           O
ATOM    945  H   GLU A3691     227.150 144.708 205.590  1.00  0.00           H
ATOM    946  HA  GLU A3691     226.982 147.516 206.257  1.00  0.00           H
ATOM    947  HB2 GLU A3691     225.862 145.491 208.209  1.00  0.00           H
ATOM    948  HB3 GLU A3691     226.092 147.199 208.519  1.00  0.00           H
ATOM    949  HG2 GLU A3691     224.277 147.777 206.989  1.00  0.00           H
ATOM    950  HG3 GLU A3691     224.053 146.069 206.565  1.00  0.00           H
ATOM    951  N   GLU A3692     228.853 146.885 208.149  1.00  0.00           N
ATOM    952  CA  GLU A3692     229.971 146.422 209.002  1.00  0.00           C
ATOM    953  CB  GLU A3692     230.950 147.560 209.374  1.00  0.00           C
ATOM    954  CG  GLU A3692     232.432 147.241 209.065  1.00  0.00           C
ATOM    955  CD  GLU A3692     233.027 145.980 209.731  1.00  0.00           C
ATOM    956  OE1 GLU A3692     232.283 144.996 209.963  1.00  0.00           O
ATOM    957  OE2 GLU A3692     234.259 145.975 209.963  1.00  0.00           O
ATOM    958  C   GLU A3692     229.472 145.586 210.207  1.00  0.00           C
ATOM    959  O   GLU A3692     229.480 145.994 211.372  1.00  0.00           O
ATOM    960  H   GLU A3692     228.486 147.809 208.309  1.00  0.00           H
ATOM    961  HA  GLU A3692     230.550 145.728 208.391  1.00  0.00           H
ATOM    962  HB2 GLU A3692     230.688 148.452 208.801  1.00  0.00           H
ATOM    963  HB3 GLU A3692     230.858 147.828 210.426  1.00  0.00           H
ATOM    964  HG2 GLU A3692     233.024 148.111 209.361  1.00  0.00           H
ATOM    965  HG3 GLU A3692     232.535 147.138 207.982  1.00  0.00           H
ATOM    966  N   LYS A3693     228.900 144.422 209.883  1.00  0.00           N
ATOM    967  CA  LYS A3693     228.494 143.357 210.812  1.00  0.00           C
ATOM    968  CB  LYS A3693     227.357 142.549 210.151  1.00  0.00           C
ATOM    969  CG  LYS A3693     225.988 143.240 210.286  1.00  0.00           C
ATOM    970  CD  LYS A3693     224.912 142.558 209.424  1.00  0.00           C
ATOM    971  CE  LYS A3693     225.046 142.941 207.945  1.00  0.00           C
ATOM    972  NZ  LYS A3693     224.522 141.887 207.051  1.00  0.00           N
ATOM    973  C   LYS A3693     229.661 142.441 211.220  1.00  0.00           C
ATOM    974  O   LYS A3693     229.453 141.525 212.021  1.00  0.00           O
ATOM    975  H   LYS A3693     228.849 144.233 208.885  1.00  0.00           H
ATOM    976  HA  LYS A3693     228.127 143.812 211.732  1.00  0.00           H
ATOM    977  HB2 LYS A3693     227.598 142.386 209.099  1.00  0.00           H
ATOM    978  HB3 LYS A3693     227.277 141.570 210.625  1.00  0.00           H
ATOM    979  HG2 LYS A3693     225.681 143.190 211.331  1.00  0.00           H
ATOM    980  HG3 LYS A3693     226.067 144.292 210.016  1.00  0.00           H
ATOM    981  HD2 LYS A3693     224.997 141.476 209.541  1.00  0.00           H
ATOM    982  HD3 LYS A3693     223.924 142.870 209.767  1.00  0.00           H
ATOM    983  HE2 LYS A3693     224.519 143.886 207.776  1.00  0.00           H
ATOM    984  HE3 LYS A3693     226.103 143.101 207.718  1.00  0.00           H
ATOM    985  HZ1 LYS A3693     224.930 140.983 207.290  1.00  0.00           H
ATOM    986  HZ2 LYS A3693     224.790 142.072 206.090  1.00  0.00           H
ATOM    987  HZ3 LYS A3693     223.504 141.795 207.058  1.00  0.00           H
ATOM    988  N   LYS A3694     230.858 142.618 210.644  1.00  0.00           N
ATOM    989  CA  LYS A3694     231.989 141.673 210.693  1.00  0.00           C
ATOM    990  CB  LYS A3694     231.995 140.863 209.370  1.00  0.00           C
ATOM    991  CG  LYS A3694     230.815 139.881 209.259  1.00  0.00           C
ATOM    992  CD  LYS A3694     230.757 139.179 207.894  1.00  0.00           C
ATOM    993  CE  LYS A3694     229.761 138.018 207.983  1.00  0.00           C
ATOM    994  NZ  LYS A3694     229.411 137.463 206.661  1.00  0.00           N
ATOM    995  C   LYS A3694     233.337 142.388 210.977  1.00  0.00           C
ATOM    996  O   LYS A3694     234.304 142.057 210.291  1.00  0.00           O
ATOM    997  H   LYS A3694     231.025 143.494 210.147  1.00  0.00           H
ATOM    998  HA  LYS A3694     231.844 140.978 211.516  1.00  0.00           H
ATOM    999  HB2 LYS A3694     231.980 141.555 208.526  1.00  0.00           H
ATOM   1000  HB3 LYS A3694     232.910 140.272 209.307  1.00  0.00           H
ATOM   1001  HG2 LYS A3694     230.918 139.133 210.047  1.00  0.00           H
ATOM   1002  HG3 LYS A3694     229.873 140.408 209.402  1.00  0.00           H
ATOM   1003  HD2 LYS A3694     230.437 139.896 207.136  1.00  0.00           H
ATOM   1004  HD3 LYS A3694     231.741 138.787 207.627  1.00  0.00           H
ATOM   1005  HE2 LYS A3694     228.845 138.369 208.467  1.00  0.00           H
ATOM   1006  HE3 LYS A3694     230.214 137.230 208.590  1.00  0.00           H
ATOM   1007  HZ1 LYS A3694     230.229 137.172 206.122  1.00  0.00           H
ATOM   1008  HZ2 LYS A3694     228.779 138.077 206.149  1.00  0.00           H
ATOM   1009  HZ3 LYS A3694     228.857 136.630 206.766  1.00  0.00           H
ATOM   1010  N   PRO A3695     233.475 143.124 212.114  1.00  0.00           N
ATOM   1011  CA  PRO A3695     234.618 143.987 212.439  1.00  0.00           C
ATOM   1012  CD  PRO A3695     232.454 143.344 213.136  1.00  0.00           C
ATOM   1013  CB  PRO A3695     234.553 144.189 213.951  1.00  0.00           C
ATOM   1014  CG  PRO A3695     233.048 144.316 214.159  1.00  0.00           C
ATOM   1015  C   PRO A3695     235.984 143.494 211.960  1.00  0.00           C
ATOM   1016  O   PRO A3695     236.553 142.560 212.538  1.00  0.00           O
ATOM   1017  HA  PRO A3695     234.437 144.961 211.998  1.00  0.00           H
ATOM   1018  HD2 PRO A3695     231.562 143.804 212.713  1.00  0.00           H
ATOM   1019  HD3 PRO A3695     232.206 142.398 213.617  1.00  0.00           H
ATOM   1020  HB2 PRO A3695     234.928 143.309 214.475  1.00  0.00           H
ATOM   1021  HB3 PRO A3695     235.084 145.090 214.261  1.00  0.00           H
ATOM   1022  HG2 PRO A3695     232.757 144.059 215.177  1.00  0.00           H
ATOM   1023  HG3 PRO A3695     232.733 145.333 213.916  1.00  0.00           H
ATOM   1024  N   ASP A3696     236.478 144.102 210.882  1.00  0.00           N
ATOM   1025  CA  ASP A3696     237.631 143.595 210.126  1.00  0.00           C
ATOM   1026  CB  ASP A3696     237.649 144.260 208.733  1.00  0.00           C
ATOM   1027  CG  ASP A3696     238.130 145.710 208.700  1.00  0.00           C
ATOM   1028  OD1 ASP A3696     239.161 146.015 209.335  1.00  0.00           O
ATOM   1029  OD2 ASP A3696     237.712 146.437 207.780  1.00  0.00           O
ATOM   1030  C   ASP A3696     238.974 143.696 210.905  1.00  0.00           C
ATOM   1031  O   ASP A3696     239.027 144.276 211.997  1.00  0.00           O
ATOM   1032  H   ASP A3696     235.869 144.788 210.429  1.00  0.00           H
ATOM   1033  HA  ASP A3696     237.438 142.536 209.958  1.00  0.00           H
ATOM   1034  HB2 ASP A3696     238.282 143.679 208.065  1.00  0.00           H
ATOM   1035  HB3 ASP A3696     236.641 144.219 208.318  1.00  0.00           H
ATOM   1036  N   PRO A3697     240.069 143.059 210.436  1.00  0.00           N
ATOM   1037  CA  PRO A3697     241.351 143.070 211.149  1.00  0.00           C
ATOM   1038  CD  PRO A3697     240.105 142.099 209.340  1.00  0.00           C
ATOM   1039  CB  PRO A3697     242.297 142.213 210.302  1.00  0.00           C
ATOM   1040  CG  PRO A3697     241.359 141.259 209.564  1.00  0.00           C
ATOM   1041  C   PRO A3697     241.953 144.463 211.422  1.00  0.00           C
ATOM   1042  O   PRO A3697     242.578 144.640 212.471  1.00  0.00           O
ATOM   1043  HA  PRO A3697     241.201 142.577 212.109  1.00  0.00           H
ATOM   1044  HD2 PRO A3697     240.179 142.622 208.388  1.00  0.00           H
ATOM   1045  HD3 PRO A3697     239.226 141.455 209.336  1.00  0.00           H
ATOM   1046  HB2 PRO A3697     242.825 142.834 209.579  1.00  0.00           H
ATOM   1047  HB3 PRO A3697     243.013 141.673 210.923  1.00  0.00           H
ATOM   1048  HG2 PRO A3697     241.119 140.411 210.206  1.00  0.00           H
ATOM   1049  HG3 PRO A3697     241.787 140.920 208.620  1.00  0.00           H
ATOM   1050  N   LEU A3698     241.731 145.455 210.551  1.00  0.00           N
ATOM   1051  CA  LEU A3698     242.123 146.853 210.780  1.00  0.00           C
ATOM   1052  CB  LEU A3698     242.148 147.589 209.426  1.00  0.00           C
ATOM   1053  CG  LEU A3698     242.551 149.073 209.485  1.00  0.00           C
ATOM   1054  CD1 LEU A3698     243.959 149.265 210.053  1.00  0.00           C
ATOM   1055  CD2 LEU A3698     242.509 149.651 208.071  1.00  0.00           C
ATOM   1056  C   LEU A3698     241.185 147.547 211.779  1.00  0.00           C
ATOM   1057  O   LEU A3698     241.649 148.204 212.713  1.00  0.00           O
ATOM   1058  H   LEU A3698     241.118 145.272 209.758  1.00  0.00           H
ATOM   1059  HA  LEU A3698     243.128 146.864 211.203  1.00  0.00           H
ATOM   1060  HB2 LEU A3698     241.154 147.535 208.985  1.00  0.00           H
ATOM   1061  HB3 LEU A3698     242.833 147.075 208.756  1.00  0.00           H
ATOM   1062  HG  LEU A3698     241.843 149.623 210.104  1.00  0.00           H
ATOM   1063 HD21 LEU A3698     242.752 150.713 208.089  1.00  0.00           H
ATOM   1064 HD22 LEU A3698     241.517 149.529 207.642  1.00  0.00           H
ATOM   1065 HD23 LEU A3698     243.225 149.131 207.433  1.00  0.00           H
ATOM   1066 HD11 LEU A3698     244.232 150.318 210.000  1.00  0.00           H
ATOM   1067 HD12 LEU A3698     244.675 148.681 209.474  1.00  0.00           H
ATOM   1068 HD13 LEU A3698     243.988 148.960 211.097  1.00  0.00           H
ATOM   1069  N   HIS A3699     239.888 147.245 211.718  1.00  0.00           N
ATOM   1070  CA  HIS A3699     238.881 147.701 212.678  1.00  0.00           C
ATOM   1071  ND1 HIS A3699     236.309 149.074 213.616  1.00  0.00           N
ATOM   1072  CG  HIS A3699     236.427 148.286 212.469  1.00  0.00           C
ATOM   1073  CB  HIS A3699     237.481 147.239 212.232  1.00  0.00           C
ATOM   1074  NE2 HIS A3699     234.812 149.731 212.130  1.00  0.00           N
ATOM   1075  CD2 HIS A3699     235.489 148.677 211.561  1.00  0.00           C
ATOM   1076  CE1 HIS A3699     235.331 149.954 213.350  1.00  0.00           C
ATOM   1077  C   HIS A3699     239.198 147.205 214.092  1.00  0.00           C
ATOM   1078  O   HIS A3699     239.359 148.006 215.007  1.00  0.00           O
ATOM   1079  H   HIS A3699     239.580 146.668 210.932  1.00  0.00           H
ATOM   1080  HA  HIS A3699     238.895 148.792 212.704  1.00  0.00           H
ATOM   1081  HB2 HIS A3699     237.489 147.031 211.162  1.00  0.00           H
ATOM   1082  HB3 HIS A3699     237.197 146.320 212.744  1.00  0.00           H
ATOM   1083  HD2 HIS A3699     235.341 148.249 210.575  1.00  0.00           H
ATOM   1084  HE1 HIS A3699     235.031 150.752 214.015  1.00  0.00           H
ATOM   1085  HE2 HIS A3699     234.092 150.283 211.681  1.00  0.00           H
ATOM   1086  N   GLN A3700     239.600 145.939 214.234  1.00  0.00           N
ATOM   1087  CA  GLN A3700     240.057 145.345 215.499  1.00  0.00           C
ATOM   1088  CB  GLN A3700     240.185 143.822 215.335  1.00  0.00           C
ATOM   1089  CG  GLN A3700     238.817 143.139 215.188  1.00  0.00           C
ATOM   1090  CD  GLN A3700     238.949 141.626 215.050  1.00  0.00           C
ATOM   1091  OE1 GLN A3700     239.528 140.946 215.890  1.00  0.00           O
ATOM   1092  NE2 GLN A3700     238.297 141.026 214.084  1.00  0.00           N
ATOM   1093  C   GLN A3700     241.367 145.940 216.063  1.00  0.00           C
ATOM   1094  O   GLN A3700     241.638 145.742 217.261  1.00  0.00           O
ATOM   1095  H   GLN A3700     239.528 145.344 213.409  1.00  0.00           H
ATOM   1096  HA  GLN A3700     239.287 145.535 216.246  1.00  0.00           H
ATOM   1097  HB2 GLN A3700     240.679 143.411 216.216  1.00  0.00           H
ATOM   1098  HB3 GLN A3700     240.801 143.600 214.462  1.00  0.00           H
ATOM   1099  HG2 GLN A3700     238.298 143.539 214.320  1.00  0.00           H
ATOM   1100  HG3 GLN A3700     238.207 143.350 216.066  1.00  0.00           H
ATOM   1101 HE21 GLN A3700     237.757 141.590 213.419  1.00  0.00           H
ATOM   1102 HE22 GLN A3700     238.383 140.037 213.985  1.00  0.00           H
ATOM   1103  N   LEU A3701     242.136 146.670 215.240  1.00  0.00           N
ATOM   1104  CA  LEU A3701     243.380 147.380 215.575  1.00  0.00           C
ATOM   1105  CB  LEU A3701     244.369 147.175 214.409  1.00  0.00           C
ATOM   1106  CG  LEU A3701     245.769 147.780 214.619  1.00  0.00           C
ATOM   1107  CD1 LEU A3701     246.525 147.086 215.757  1.00  0.00           C
ATOM   1108  CD2 LEU A3701     246.588 147.630 213.340  1.00  0.00           C
ATOM   1109  C   LEU A3701     243.167 148.877 215.896  1.00  0.00           C
ATOM   1110  O   LEU A3701     243.671 149.349 216.916  1.00  0.00           O
ATOM   1111  H   LEU A3701     241.813 146.769 214.282  1.00  0.00           H
ATOM   1112  HA  LEU A3701     243.809 146.916 216.460  1.00  0.00           H
ATOM   1113  HB2 LEU A3701     243.947 147.626 213.513  1.00  0.00           H
ATOM   1114  HB3 LEU A3701     244.473 146.106 214.216  1.00  0.00           H
ATOM   1115  HG  LEU A3701     245.680 148.842 214.844  1.00  0.00           H
ATOM   1116 HD21 LEU A3701     247.571 148.078 213.477  1.00  0.00           H
ATOM   1117 HD22 LEU A3701     246.090 148.148 212.519  1.00  0.00           H
ATOM   1118 HD23 LEU A3701     246.705 146.578 213.081  1.00  0.00           H
ATOM   1119 HD11 LEU A3701     247.548 147.462 215.795  1.00  0.00           H
ATOM   1120 HD12 LEU A3701     246.044 147.302 216.708  1.00  0.00           H
ATOM   1121 HD13 LEU A3701     246.551 146.010 215.584  1.00  0.00           H
ATOM   1122  N   VAL A3702     242.224 149.554 215.237  1.00  0.00           N
ATOM   1123  CA  VAL A3702     241.734 150.885 215.663  1.00  0.00           C
ATOM   1124  CB  VAL A3702     240.914 151.538 214.530  1.00  0.00           C
ATOM   1125  CG1 VAL A3702     240.328 152.882 214.969  1.00  0.00           C
ATOM   1126  CG2 VAL A3702     241.787 151.795 213.294  1.00  0.00           C
ATOM   1127  C   VAL A3702     240.923 150.786 216.969  1.00  0.00           C
ATOM   1128  O   VAL A3702     241.237 151.431 217.979  1.00  0.00           O
ATOM   1129  H   VAL A3702     241.822 149.131 214.403  1.00  0.00           H
ATOM   1130  HA  VAL A3702     242.592 151.527 215.861  1.00  0.00           H
ATOM   1131  HB  VAL A3702     240.095 150.875 214.249  1.00  0.00           H
ATOM   1132 HG21 VAL A3702     241.191 152.263 212.509  1.00  0.00           H
ATOM   1133 HG22 VAL A3702     242.183 150.859 212.901  1.00  0.00           H
ATOM   1134 HG23 VAL A3702     242.618 152.455 213.547  1.00  0.00           H
ATOM   1135 HG11 VAL A3702     239.881 153.375 214.109  1.00  0.00           H
ATOM   1136 HG12 VAL A3702     239.549 152.737 215.716  1.00  0.00           H
ATOM   1137 HG13 VAL A3702     241.110 153.522 215.367  1.00  0.00           H
ATOM   1138  N   LEU A3703     240.135 149.713 217.076  1.00  0.00           N
ATOM   1139  CA  LEU A3703     239.549 149.192 218.311  1.00  0.00           C
ATOM   1140  CB  LEU A3703     238.400 148.214 217.984  1.00  0.00           C
ATOM   1141  CG  LEU A3703     237.214 148.816 217.199  1.00  0.00           C
ATOM   1142  CD1 LEU A3703     236.270 147.687 216.782  1.00  0.00           C
ATOM   1143  CD2 LEU A3703     236.420 149.809 218.053  1.00  0.00           C
ATOM   1144  C   LEU A3703     240.578 148.550 219.267  1.00  0.00           C
ATOM   1145  O   LEU A3703     240.154 147.998 220.283  1.00  0.00           O
ATOM   1146  H   LEU A3703     239.942 149.202 216.216  1.00  0.00           H
ATOM   1147  HA  LEU A3703     239.111 150.028 218.848  1.00  0.00           H
ATOM   1148  HB2 LEU A3703     238.815 147.383 217.418  1.00  0.00           H
ATOM   1149  HB3 LEU A3703     238.005 147.805 218.914  1.00  0.00           H
ATOM   1150  HG  LEU A3703     237.568 149.330 216.308  1.00  0.00           H
ATOM   1151 HD21 LEU A3703     235.570 150.172 217.474  1.00  0.00           H
ATOM   1152 HD22 LEU A3703     237.044 150.666 218.299  1.00  0.00           H
ATOM   1153 HD23 LEU A3703     236.064 149.331 218.963  1.00  0.00           H
ATOM   1154 HD11 LEU A3703     235.439 148.106 216.212  1.00  0.00           H
ATOM   1155 HD12 LEU A3703     236.800 146.999 216.122  1.00  0.00           H
ATOM   1156 HD13 LEU A3703     235.889 147.156 217.652  1.00  0.00           H
ATOM   1157  N   HIS A3704     241.892 148.545 218.976  1.00  0.00           N
ATOM   1158  CA  HIS A3704     242.957 148.175 219.931  1.00  0.00           C
ATOM   1159  ND1 HIS A3704     244.786 146.059 221.454  1.00  0.00           N
ATOM   1160  CG  HIS A3704     245.082 146.871 220.347  1.00  0.00           C
ATOM   1161  CB  HIS A3704     244.099 147.355 219.302  1.00  0.00           C
ATOM   1162  NE2 HIS A3704     246.873 146.801 221.625  1.00  0.00           N
ATOM   1163  CD2 HIS A3704     246.365 147.313 220.454  1.00  0.00           C
ATOM   1164  CE1 HIS A3704     245.911 146.062 222.200  1.00  0.00           C
ATOM   1165  C   HIS A3704     243.553 149.364 220.670  1.00  0.00           C
ATOM   1166  O   HIS A3704     243.715 149.290 221.887  1.00  0.00           O
ATOM   1167  H   HIS A3704     242.181 148.987 218.108  1.00  0.00           H
ATOM   1168  HA  HIS A3704     242.523 147.560 220.704  1.00  0.00           H
ATOM   1169  HB2 HIS A3704     243.706 146.513 218.741  1.00  0.00           H
ATOM   1170  HB3 HIS A3704     244.656 147.979 218.609  1.00  0.00           H
ATOM   1171  HD2 HIS A3704     246.855 147.996 219.775  1.00  0.00           H
ATOM   1172  HE1 HIS A3704     246.017 145.582 223.164  1.00  0.00           H
ATOM   1173  HE2 HIS A3704     247.776 147.033 222.043  1.00  0.00           H
ATOM   1174  N   PHE A3705     243.891 150.451 219.984  1.00  0.00           N
ATOM   1175  CA  PHE A3705     244.596 151.560 220.636  1.00  0.00           C
ATOM   1176  CB  PHE A3705     245.462 152.269 219.601  1.00  0.00           C
ATOM   1177  CG  PHE A3705     246.496 151.341 218.988  1.00  0.00           C
ATOM   1178  CD1 PHE A3705     247.471 150.730 219.805  1.00  0.00           C
ATOM   1179  CD2 PHE A3705     246.476 151.071 217.607  1.00  0.00           C
ATOM   1180  CE1 PHE A3705     248.433 149.874 219.240  1.00  0.00           C
ATOM   1181  CE2 PHE A3705     247.440 150.217 217.044  1.00  0.00           C
ATOM   1182  CZ  PHE A3705     248.415 149.616 217.860  1.00  0.00           C
ATOM   1183  C   PHE A3705     243.662 152.488 221.429  1.00  0.00           C
ATOM   1184  O   PHE A3705     243.946 152.733 222.599  1.00  0.00           O
ATOM   1185  H   PHE A3705     243.812 150.442 218.971  1.00  0.00           H
ATOM   1186  HA  PHE A3705     245.283 151.141 221.369  1.00  0.00           H
ATOM   1187  HB2 PHE A3705     244.815 152.656 218.822  1.00  0.00           H
ATOM   1188  HB3 PHE A3705     245.977 153.111 220.065  1.00  0.00           H
ATOM   1189  HD1 PHE A3705     247.511 150.944 220.863  1.00  0.00           H
ATOM   1190  HD2 PHE A3705     245.726 151.521 216.970  1.00  0.00           H
ATOM   1191  HE1 PHE A3705     249.195 149.425 219.863  1.00  0.00           H
ATOM   1192  HE2 PHE A3705     247.436 150.031 215.979  1.00  0.00           H
ATOM   1193  HZ  PHE A3705     249.160 148.968 217.421  1.00  0.00           H
ATOM   1194  N   SER A3706     242.404 152.611 220.993  1.00  0.00           N
ATOM   1195  CA  SER A3706     241.267 153.068 221.820  1.00  0.00           C
ATOM   1196  CB  SER A3706     239.998 153.054 220.957  1.00  0.00           C
ATOM   1197  OG  SER A3706     239.850 151.794 220.328  1.00  0.00           O
ATOM   1198  C   SER A3706     241.040 152.195 223.072  1.00  0.00           C
ATOM   1199  O   SER A3706     241.128 152.670 224.206  1.00  0.00           O
ATOM   1200  H   SER A3706     242.206 152.291 220.052  1.00  0.00           H
ATOM   1201  HA  SER A3706     241.447 154.091 222.152  1.00  0.00           H
ATOM   1202  HB2 SER A3706     239.128 153.239 221.587  1.00  0.00           H
ATOM   1203  HB3 SER A3706     240.053 153.836 220.202  1.00  0.00           H
ATOM   1204  HG  SER A3706     240.231 151.844 219.426  1.00  0.00           H
ATOM   1205  N   ARG A3707     240.973 150.872 222.882  1.00  0.00           N
ATOM   1206  CA  ARG A3707     240.895 149.822 223.923  1.00  0.00           C
ATOM   1207  CB  ARG A3707     240.735 148.494 223.155  1.00  0.00           C
ATOM   1208  CG  ARG A3707     240.933 147.149 223.867  1.00  0.00           C
ATOM   1209  CD  ARG A3707     240.597 145.967 222.921  1.00  0.00           C
ATOM   1210  NE  ARG A3707     241.687 145.584 221.986  1.00  0.00           N
ATOM   1211  CZ  ARG A3707     241.569 145.151 220.732  1.00  0.00           C
ATOM   1212  NH1 ARG A3707     240.497 145.299 220.016  1.00  0.00           N
ATOM   1213  NH2 ARG A3707     242.593 144.668 220.100  1.00  0.00           N
ATOM   1214  C   ARG A3707     242.081 149.837 224.901  1.00  0.00           C
ATOM   1215  O   ARG A3707     241.896 149.539 226.081  1.00  0.00           O
ATOM   1216  H   ARG A3707     240.879 150.589 221.913  1.00  0.00           H
ATOM   1217  HA  ARG A3707     240.005 149.992 224.528  1.00  0.00           H
ATOM   1218  HB2 ARG A3707     239.730 148.502 222.731  1.00  0.00           H
ATOM   1219  HB3 ARG A3707     241.439 148.503 222.334  1.00  0.00           H
ATOM   1220  HG2 ARG A3707     240.258 147.114 224.723  1.00  0.00           H
ATOM   1221  HG3 ARG A3707     241.959 147.058 224.225  1.00  0.00           H
ATOM   1222  HD2 ARG A3707     240.376 145.098 223.543  1.00  0.00           H
ATOM   1223  HD3 ARG A3707     239.686 146.207 222.368  1.00  0.00           H
ATOM   1224  HE  ARG A3707     242.637 145.621 222.332  1.00  0.00           H
ATOM   1225 HH11 ARG A3707     239.918 146.081 220.300  1.00  0.00           H
ATOM   1226 HH12 ARG A3707     240.607 145.184 219.017  1.00  0.00           H
ATOM   1227 HH21 ARG A3707     243.509 144.828 220.503  1.00  0.00           H
ATOM   1228 HH22 ARG A3707     242.522 144.586 219.094  1.00  0.00           H
ATOM   1229  N   THR A3708     243.252 150.282 224.453  1.00  0.00           N
ATOM   1230  CA  THR A3708     244.491 150.378 225.244  1.00  0.00           C
ATOM   1231  CB  THR A3708     245.705 150.073 224.355  1.00  0.00           C
ATOM   1232  OG1 THR A3708     245.544 148.766 223.858  1.00  0.00           O
ATOM   1233  CG2 THR A3708     247.040 150.104 225.096  1.00  0.00           C
ATOM   1234  C   THR A3708     244.638 151.722 225.963  1.00  0.00           C
ATOM   1235  O   THR A3708     245.078 151.739 227.114  1.00  0.00           O
ATOM   1236  H   THR A3708     243.314 150.475 223.460  1.00  0.00           H
ATOM   1237  HA  THR A3708     244.469 149.609 226.015  1.00  0.00           H
ATOM   1238  HB  THR A3708     245.745 150.777 223.524  1.00  0.00           H
ATOM   1239  HG1 THR A3708     244.965 148.826 223.078  1.00  0.00           H
ATOM   1240 HG21 THR A3708     247.832 149.758 224.429  1.00  0.00           H
ATOM   1241 HG22 THR A3708     247.003 149.449 225.966  1.00  0.00           H
ATOM   1242 HG23 THR A3708     247.277 151.122 225.407  1.00  0.00           H
ATOM   1243  N   ALA A3709     244.061 152.800 225.428  1.00  0.00           N
ATOM   1244  CA  ALA A3709     243.876 154.066 226.133  1.00  0.00           C
ATOM   1245  CB  ALA A3709     243.438 155.123 225.111  1.00  0.00           C
ATOM   1246  C   ALA A3709     242.856 153.942 227.282  1.00  0.00           C
ATOM   1247  O   ALA A3709     243.169 154.271 228.427  1.00  0.00           O
ATOM   1248  H   ALA A3709     243.727 152.747 224.470  1.00  0.00           H
ATOM   1249  HA  ALA A3709     244.829 154.379 226.562  1.00  0.00           H
ATOM   1250  HB1 ALA A3709     243.233 156.064 225.622  1.00  0.00           H
ATOM   1251  HB2 ALA A3709     244.226 155.281 224.375  1.00  0.00           H
ATOM   1252  HB3 ALA A3709     242.536 154.804 224.592  1.00  0.00           H
ATOM   1253  N   LEU A3710     241.677 153.373 226.998  1.00  0.00           N
ATOM   1254  CA  LEU A3710     240.528 153.341 227.917  1.00  0.00           C
ATOM   1255  CB  LEU A3710     239.224 153.274 227.088  1.00  0.00           C
ATOM   1256  CG  LEU A3710     238.612 154.635 226.698  1.00  0.00           C
ATOM   1257  CD1 LEU A3710     237.965 155.324 227.904  1.00  0.00           C
ATOM   1258  CD2 LEU A3710     239.611 155.608 226.076  1.00  0.00           C
ATOM   1259  C   LEU A3710     240.573 152.222 228.970  1.00  0.00           C
ATOM   1260  O   LEU A3710     239.811 152.277 229.938  1.00  0.00           O
ATOM   1261  H   LEU A3710     241.503 153.144 226.022  1.00  0.00           H
ATOM   1262  HA  LEU A3710     240.528 154.269 228.490  1.00  0.00           H
ATOM   1263  HB2 LEU A3710     239.402 152.698 226.180  1.00  0.00           H
ATOM   1264  HB3 LEU A3710     238.467 152.728 227.652  1.00  0.00           H
ATOM   1265  HG  LEU A3710     237.824 154.445 225.969  1.00  0.00           H
ATOM   1266 HD11 LEU A3710     237.227 154.661 228.352  1.00  0.00           H
ATOM   1267 HD12 LEU A3710     238.719 155.581 228.647  1.00  0.00           H
ATOM   1268 HD13 LEU A3710     237.467 156.234 227.573  1.00  0.00           H
ATOM   1269 HD21 LEU A3710     240.085 155.132 225.217  1.00  0.00           H
ATOM   1270 HD22 LEU A3710     240.372 155.908 226.794  1.00  0.00           H
ATOM   1271 HD23 LEU A3710     239.080 156.493 225.734  1.00  0.00           H
ATOM   1272  N   THR A3711     241.447 151.218 228.839  1.00  0.00           N
ATOM   1273  CA  THR A3711     241.688 150.275 229.944  1.00  0.00           C
ATOM   1274  CB  THR A3711     242.340 148.970 229.459  1.00  0.00           C
ATOM   1275  OG1 THR A3711     242.160 147.979 230.444  1.00  0.00           O
ATOM   1276  CG2 THR A3711     243.834 149.040 229.158  1.00  0.00           C
ATOM   1277  C   THR A3711     242.442 150.980 231.084  1.00  0.00           C
ATOM   1278  O   THR A3711     243.484 151.597 230.848  1.00  0.00           O
ATOM   1279  H   THR A3711     242.054 151.210 228.031  1.00  0.00           H
ATOM   1280  HA  THR A3711     240.711 149.993 230.333  1.00  0.00           H
ATOM   1281  HB  THR A3711     241.822 148.641 228.558  1.00  0.00           H
ATOM   1282 HG21 THR A3711     244.154 148.101 228.708  1.00  0.00           H
ATOM   1283 HG22 THR A3711     244.018 149.845 228.452  1.00  0.00           H
ATOM   1284 HG23 THR A3711     244.397 149.206 230.076  1.00  0.00           H
ATOM   1285  HG1 THR A3711     241.267 147.645 230.347  1.00  0.00           H
ATOM   1286  N   GLU A3712     241.780 151.110 232.241  1.00  0.00           N
ATOM   1287  CA  GLU A3712     242.009 152.215 233.189  1.00  0.00           C
ATOM   1288  CB  GLU A3712     241.025 152.118 234.372  1.00  0.00           C
ATOM   1289  CG  GLU A3712     241.050 153.349 235.299  1.00  0.00           C
ATOM   1290  CD  GLU A3712     242.039 153.230 236.473  1.00  0.00           C
ATOM   1291  OE1 GLU A3712     241.666 152.542 237.454  1.00  0.00           O
ATOM   1292  OE2 GLU A3712     242.978 154.059 236.511  1.00  0.00           O
ATOM   1293  C   GLU A3712     243.458 152.332 233.679  1.00  0.00           C
ATOM   1294  O   GLU A3712     244.007 151.393 234.258  1.00  0.00           O
ATOM   1295  H   GLU A3712     240.895 150.641 232.316  1.00  0.00           H
ATOM   1296  HA  GLU A3712     241.773 153.136 232.655  1.00  0.00           H
ATOM   1297  HB2 GLU A3712     240.019 152.039 233.956  1.00  0.00           H
ATOM   1298  HB3 GLU A3712     241.216 151.212 234.948  1.00  0.00           H
ATOM   1299  HG2 GLU A3712     240.045 153.475 235.711  1.00  0.00           H
ATOM   1300  HG3 GLU A3712     241.261 154.244 234.706  1.00  0.00           H
ATOM   1301  N   LYS A3713     244.040 153.521 233.475  1.00  0.00           N
ATOM   1302  CA  LYS A3713     245.369 153.919 233.947  1.00  0.00           C
ATOM   1303  CB  LYS A3713     246.438 153.581 232.895  1.00  0.00           C
ATOM   1304  CG  LYS A3713     246.646 152.081 232.636  1.00  0.00           C
ATOM   1305  CD  LYS A3713     247.685 151.839 231.535  1.00  0.00           C
ATOM   1306  CE  LYS A3713     247.260 152.331 230.143  1.00  0.00           C
ATOM   1307  NZ  LYS A3713     246.013 151.683 229.677  1.00  0.00           N
ATOM   1308  C   LYS A3713     245.406 155.421 234.237  1.00  0.00           C
ATOM   1309  O   LYS A3713     245.028 156.228 233.379  1.00  0.00           O
ATOM   1310  H   LYS A3713     243.495 154.232 233.011  1.00  0.00           H
ATOM   1311  HA  LYS A3713     245.582 153.382 234.874  1.00  0.00           H
ATOM   1312  HB2 LYS A3713     246.177 154.083 231.963  1.00  0.00           H
ATOM   1313  HB3 LYS A3713     247.385 153.983 233.247  1.00  0.00           H
ATOM   1314  HG2 LYS A3713     245.713 151.610 232.340  1.00  0.00           H
ATOM   1315  HG3 LYS A3713     246.992 151.610 233.557  1.00  0.00           H
ATOM   1316  HD2 LYS A3713     248.606 152.350 231.819  1.00  0.00           H
ATOM   1317  HD3 LYS A3713     247.905 150.771 231.486  1.00  0.00           H
ATOM   1318  HE2 LYS A3713     247.128 153.415 230.173  1.00  0.00           H
ATOM   1319  HE3 LYS A3713     248.073 152.112 229.444  1.00  0.00           H
ATOM   1320  HZ1 LYS A3713     245.758 151.987 228.738  1.00  0.00           H
ATOM   1321  HZ2 LYS A3713     246.122 150.682 229.640  1.00  0.00           H
ATOM   1322  HZ3 LYS A3713     245.217 151.890 230.279  1.00  0.00           H
ATOM   1323  N   SER A3714     246.181 155.800 235.255  1.00  0.00           N
ATOM   1324  CA  SER A3714     246.555 157.199 235.516  1.00  0.00           C
ATOM   1325  CB  SER A3714     247.220 157.309 236.892  1.00  0.00           C
ATOM   1326  OG  SER A3714     248.384 156.505 236.976  1.00  0.00           O
ATOM   1327  C   SER A3714     247.478 157.796 234.445  1.00  0.00           C
ATOM   1328  O   SER A3714     247.387 158.986 234.182  1.00  0.00           O
ATOM   1329  H   SER A3714     246.517 155.089 235.888  1.00  0.00           H
ATOM   1330  HA  SER A3714     245.647 157.801 235.534  1.00  0.00           H
ATOM   1331  HB2 SER A3714     247.480 158.350 237.089  1.00  0.00           H
ATOM   1332  HB3 SER A3714     246.510 156.980 237.652  1.00  0.00           H
ATOM   1333  HG  SER A3714     249.111 156.944 236.519  1.00  0.00           H
ATOM   1334  N   LYS A3715     248.307 156.974 233.793  1.00  0.00           N
ATOM   1335  CA  LYS A3715     249.271 157.293 232.722  1.00  0.00           C
ATOM   1336  CB  LYS A3715     250.546 157.888 233.367  1.00  0.00           C
ATOM   1337  CG  LYS A3715     251.835 157.853 232.527  1.00  0.00           C
ATOM   1338  CD  LYS A3715     251.833 158.746 231.278  1.00  0.00           C
ATOM   1339  CE  LYS A3715     253.138 158.497 230.499  1.00  0.00           C
ATOM   1340  NZ  LYS A3715     253.772 159.759 230.053  1.00  0.00           N
ATOM   1341  C   LYS A3715     249.562 155.981 231.987  1.00  0.00           C
ATOM   1342  O   LYS A3715     249.576 154.942 232.641  1.00  0.00           O
ATOM   1343  H   LYS A3715     248.294 156.000 234.073  1.00  0.00           H
ATOM   1344  HA  LYS A3715     248.847 158.013 232.020  1.00  0.00           H
ATOM   1345  HB2 LYS A3715     250.760 157.327 234.279  1.00  0.00           H
ATOM   1346  HB3 LYS A3715     250.347 158.921 233.661  1.00  0.00           H
ATOM   1347  HG2 LYS A3715     252.655 158.182 233.168  1.00  0.00           H
ATOM   1348  HG3 LYS A3715     252.050 156.824 232.241  1.00  0.00           H
ATOM   1349  HD2 LYS A3715     251.763 159.786 231.600  1.00  0.00           H
ATOM   1350  HD3 LYS A3715     250.976 158.525 230.645  1.00  0.00           H
ATOM   1351  HE2 LYS A3715     253.835 157.981 231.166  1.00  0.00           H
ATOM   1352  HE3 LYS A3715     252.944 157.830 229.655  1.00  0.00           H
ATOM   1353  HZ1 LYS A3715     254.630 159.602 229.549  1.00  0.00           H
ATOM   1354  HZ2 LYS A3715     254.004 160.295 230.898  1.00  0.00           H
ATOM   1355  HZ3 LYS A3715     253.155 160.332 229.492  1.00  0.00           H
ATOM   1356  N   LEU A3716     249.651 155.986 230.655  1.00  0.00           N
ATOM   1357  CA  LEU A3716     249.997 154.767 229.911  1.00  0.00           C
ATOM   1358  CB  LEU A3716     249.606 154.874 228.419  1.00  0.00           C
ATOM   1359  CG  LEU A3716     250.561 155.623 227.465  1.00  0.00           C
ATOM   1360  CD1 LEU A3716     249.986 155.584 226.049  1.00  0.00           C
ATOM   1361  CD2 LEU A3716     250.739 157.091 227.845  1.00  0.00           C
ATOM   1362  C   LEU A3716     251.455 154.328 230.139  1.00  0.00           C
ATOM   1363  O   LEU A3716     252.361 155.162 230.185  1.00  0.00           O
ATOM   1364  H   LEU A3716     249.616 156.860 230.156  1.00  0.00           H
ATOM   1365  HA  LEU A3716     249.383 153.971 230.324  1.00  0.00           H
ATOM   1366  HB2 LEU A3716     249.528 153.853 228.040  1.00  0.00           H
ATOM   1367  HB3 LEU A3716     248.614 155.318 228.350  1.00  0.00           H
ATOM   1368  HG  LEU A3716     251.536 155.139 227.458  1.00  0.00           H
ATOM   1369 HD21 LEU A3716     251.233 157.151 228.806  1.00  0.00           H
ATOM   1370 HD22 LEU A3716     249.771 157.586 227.874  1.00  0.00           H
ATOM   1371 HD23 LEU A3716     251.372 157.578 227.103  1.00  0.00           H
ATOM   1372 HD11 LEU A3716     250.653 156.108 225.364  1.00  0.00           H
ATOM   1373 HD12 LEU A3716     249.006 156.058 226.011  1.00  0.00           H
ATOM   1374 HD13 LEU A3716     249.905 154.551 225.709  1.00  0.00           H
ATOM   1375  N   ASP A3717     251.638 153.021 230.327  1.00  0.00           N
ATOM   1376  CA  ASP A3717     252.924 152.323 230.306  1.00  0.00           C
ATOM   1377  CB  ASP A3717     252.755 150.894 230.878  1.00  0.00           C
ATOM   1378  CG  ASP A3717     251.814 150.779 232.085  1.00  0.00           C
ATOM   1379  OD1 ASP A3717     252.315 150.461 233.189  1.00  0.00           O
ATOM   1380  OD2 ASP A3717     250.582 150.845 231.858  1.00  0.00           O
ATOM   1381  C   ASP A3717     253.529 152.267 228.884  1.00  0.00           C
ATOM   1382  O   ASP A3717     253.007 152.851 227.934  1.00  0.00           O
ATOM   1383  H   ASP A3717     250.831 152.422 230.438  1.00  0.00           H
ATOM   1384  HA  ASP A3717     253.620 152.863 230.947  1.00  0.00           H
ATOM   1385  HB2 ASP A3717     252.355 150.253 230.089  1.00  0.00           H
ATOM   1386  HB3 ASP A3717     253.739 150.504 231.147  1.00  0.00           H
ATOM   1387  N   GLU A3718     254.629 151.530 228.723  1.00  0.00           N
ATOM   1388  CA  GLU A3718     255.119 151.118 227.405  1.00  0.00           C
ATOM   1389  CB  GLU A3718     256.597 150.700 227.536  1.00  0.00           C
ATOM   1390  CG  GLU A3718     257.238 150.148 226.251  1.00  0.00           C
ATOM   1391  CD  GLU A3718     257.308 148.611 226.231  1.00  0.00           C
ATOM   1392  OE1 GLU A3718     258.063 148.062 227.072  1.00  0.00           O
ATOM   1393  OE2 GLU A3718     256.835 148.031 225.227  1.00  0.00           O
ATOM   1394  C   GLU A3718     254.235 150.011 226.797  1.00  0.00           C
ATOM   1395  O   GLU A3718     253.997 148.986 227.434  1.00  0.00           O
ATOM   1396  H   GLU A3718     254.932 150.972 229.504  1.00  0.00           H
ATOM   1397  HA  GLU A3718     255.078 151.977 226.734  1.00  0.00           H
ATOM   1398  HB2 GLU A3718     257.159 151.588 227.834  1.00  0.00           H
ATOM   1399  HB3 GLU A3718     256.698 149.971 228.341  1.00  0.00           H
ATOM   1400  HG2 GLU A3718     258.258 150.535 226.193  1.00  0.00           H
ATOM   1401  HG3 GLU A3718     256.705 150.532 225.377  1.00  0.00           H
ATOM   1402  N   ASP A3719     253.864 150.188 225.526  1.00  0.00           N
ATOM   1403  CA  ASP A3719     253.448 149.122 224.609  1.00  0.00           C
ATOM   1404  CB  ASP A3719     251.909 148.989 224.549  1.00  0.00           C
ATOM   1405  CG  ASP A3719     251.414 147.895 223.580  1.00  0.00           C
ATOM   1406  OD1 ASP A3719     252.261 147.141 223.045  1.00  0.00           O
ATOM   1407  OD2 ASP A3719     250.175 147.755 223.431  1.00  0.00           O
ATOM   1408  C   ASP A3719     254.055 149.410 223.227  1.00  0.00           C
ATOM   1409  O   ASP A3719     253.581 150.281 222.488  1.00  0.00           O
ATOM   1410  H   ASP A3719     254.079 151.068 225.091  1.00  0.00           H
ATOM   1411  HA  ASP A3719     253.852 148.170 224.960  1.00  0.00           H
ATOM   1412  HB2 ASP A3719     251.480 149.946 224.247  1.00  0.00           H
ATOM   1413  HB3 ASP A3719     251.540 148.758 225.550  1.00  0.00           H
ATOM   1414  N   TYR A3720     255.159 148.731 222.908  1.00  0.00           N
ATOM   1415  CA  TYR A3720     255.859 148.843 221.623  1.00  0.00           C
ATOM   1416  CB  TYR A3720     257.079 147.906 221.624  1.00  0.00           C
ATOM   1417  CG  TYR A3720     256.724 146.429 221.542  1.00  0.00           C
ATOM   1418  CD1 TYR A3720     256.420 145.716 222.716  1.00  0.00           C
ATOM   1419  CD2 TYR A3720     256.609 145.797 220.287  1.00  0.00           C
ATOM   1420  CE1 TYR A3720     255.956 144.391 222.640  1.00  0.00           C
ATOM   1421  CE2 TYR A3720     256.163 144.463 220.205  1.00  0.00           C
ATOM   1422  CZ  TYR A3720     255.817 143.767 221.383  1.00  0.00           C
ATOM   1423  OH  TYR A3720     255.289 142.517 221.315  1.00  0.00           O
ATOM   1424  C   TYR A3720     254.975 148.553 220.394  1.00  0.00           C
ATOM   1425  O   TYR A3720     255.378 148.886 219.283  1.00  0.00           O
ATOM   1426  H   TYR A3720     255.599 148.175 223.640  1.00  0.00           H
ATOM   1427  HA  TYR A3720     256.217 149.868 221.521  1.00  0.00           H
ATOM   1428  HB2 TYR A3720     257.707 148.160 220.769  1.00  0.00           H
ATOM   1429  HB3 TYR A3720     257.670 148.087 222.523  1.00  0.00           H
ATOM   1430  HD1 TYR A3720     256.493 146.208 223.677  1.00  0.00           H
ATOM   1431  HD2 TYR A3720     256.806 146.361 219.383  1.00  0.00           H
ATOM   1432  HE1 TYR A3720     255.677 143.875 223.544  1.00  0.00           H
ATOM   1433  HE2 TYR A3720     256.024 143.994 219.244  1.00  0.00           H
ATOM   1434  HH  TYR A3720     254.563 142.459 221.938  1.00  0.00           H
ATOM   1435  N   LEU A3721     253.784 147.955 220.551  1.00  0.00           N
ATOM   1436  CA  LEU A3721     252.850 147.753 219.441  1.00  0.00           C
ATOM   1437  CB  LEU A3721     251.756 146.772 219.905  1.00  0.00           C
ATOM   1438  CG  LEU A3721     250.791 146.295 218.805  1.00  0.00           C
ATOM   1439  CD1 LEU A3721     251.492 145.445 217.742  1.00  0.00           C
ATOM   1440  CD2 LEU A3721     249.687 145.440 219.429  1.00  0.00           C
ATOM   1441  C   LEU A3721     252.255 149.074 218.919  1.00  0.00           C
ATOM   1442  O   LEU A3721     251.926 149.158 217.736  1.00  0.00           O
ATOM   1443  H   LEU A3721     253.480 147.693 221.488  1.00  0.00           H
ATOM   1444  HA  LEU A3721     253.407 147.305 218.618  1.00  0.00           H
ATOM   1445  HB2 LEU A3721     252.232 145.901 220.356  1.00  0.00           H
ATOM   1446  HB3 LEU A3721     251.168 147.268 220.678  1.00  0.00           H
ATOM   1447  HG  LEU A3721     250.320 147.150 218.326  1.00  0.00           H
ATOM   1448 HD21 LEU A3721     248.971 145.148 218.662  1.00  0.00           H
ATOM   1449 HD22 LEU A3721     249.171 146.026 220.189  1.00  0.00           H
ATOM   1450 HD23 LEU A3721     250.119 144.555 219.894  1.00  0.00           H
ATOM   1451 HD11 LEU A3721     250.762 145.104 217.007  1.00  0.00           H
ATOM   1452 HD12 LEU A3721     252.239 146.045 217.225  1.00  0.00           H
ATOM   1453 HD13 LEU A3721     251.977 144.588 218.206  1.00  0.00           H
ATOM   1454  N   TYR A3722     252.098 150.094 219.775  1.00  0.00           N
ATOM   1455  CA  TYR A3722     251.587 151.403 219.341  1.00  0.00           C
ATOM   1456  CB  TYR A3722     250.953 152.161 220.514  1.00  0.00           C
ATOM   1457  CG  TYR A3722     250.232 153.440 220.107  1.00  0.00           C
ATOM   1458  CD1 TYR A3722     249.199 153.396 219.150  1.00  0.00           C
ATOM   1459  CD2 TYR A3722     250.582 154.677 220.681  1.00  0.00           C
ATOM   1460  CE1 TYR A3722     248.482 154.559 218.818  1.00  0.00           C
ATOM   1461  CE2 TYR A3722     249.885 155.852 220.333  1.00  0.00           C
ATOM   1462  CZ  TYR A3722     248.826 155.792 219.401  1.00  0.00           C
ATOM   1463  OH  TYR A3722     248.118 156.901 219.065  1.00  0.00           O
ATOM   1464  C   TYR A3722     252.655 152.262 218.661  1.00  0.00           C
ATOM   1465  O   TYR A3722     252.388 152.791 217.587  1.00  0.00           O
ATOM   1466  H   TYR A3722     252.426 149.984 220.728  1.00  0.00           H
ATOM   1467  HA  TYR A3722     250.812 151.231 218.595  1.00  0.00           H
ATOM   1468  HB2 TYR A3722     251.730 152.396 221.244  1.00  0.00           H
ATOM   1469  HB3 TYR A3722     250.230 151.509 221.005  1.00  0.00           H
ATOM   1470  HD1 TYR A3722     248.974 152.478 218.633  1.00  0.00           H
ATOM   1471  HD2 TYR A3722     251.404 154.733 221.375  1.00  0.00           H
ATOM   1472  HE1 TYR A3722     247.713 154.532 218.067  1.00  0.00           H
ATOM   1473  HE2 TYR A3722     250.170 156.798 220.765  1.00  0.00           H
ATOM   1474  HH  TYR A3722     248.551 157.714 219.383  1.00  0.00           H
ATOM   1475  N   MET A3723     253.893 152.237 219.176  1.00  0.00           N
ATOM   1476  CA  MET A3723     255.078 152.867 218.563  1.00  0.00           C
ATOM   1477  CB  MET A3723     256.136 153.196 219.628  1.00  0.00           C
ATOM   1478  CG  MET A3723     255.634 154.114 220.751  1.00  0.00           C
ATOM   1479  SD  MET A3723     254.831 155.671 220.265  1.00  0.00           S
ATOM   1480  CE  MET A3723     255.977 156.329 219.017  1.00  0.00           C
ATOM   1481  C   MET A3723     255.661 152.037 217.404  1.00  0.00           C
ATOM   1482  O   MET A3723     256.813 151.599 217.434  1.00  0.00           O
ATOM   1483  H   MET A3723     254.039 151.673 219.998  1.00  0.00           H
ATOM   1484  HA  MET A3723     254.757 153.806 218.108  1.00  0.00           H
ATOM   1485  HB2 MET A3723     256.494 152.267 220.074  1.00  0.00           H
ATOM   1486  HB3 MET A3723     256.982 153.681 219.140  1.00  0.00           H
ATOM   1487  HG2 MET A3723     254.926 153.554 221.363  1.00  0.00           H
ATOM   1488  HG3 MET A3723     256.487 154.360 221.383  1.00  0.00           H
ATOM   1489  HE1 MET A3723     255.909 155.746 218.096  1.00  0.00           H
ATOM   1490  HE2 MET A3723     255.710 157.360 218.786  1.00  0.00           H
ATOM   1491  HE3 MET A3723     256.999 156.297 219.391  1.00  0.00           H
ATOM   1492  N   ALA A3724     254.757 151.664 216.506  1.00  0.00           N
ATOM   1493  CA  ALA A3724     254.987 151.055 215.209  1.00  0.00           C
ATOM   1494  CB  ALA A3724     255.309 149.562 215.385  1.00  0.00           C
ATOM   1495  C   ALA A3724     253.724 151.255 214.357  1.00  0.00           C
ATOM   1496  O   ALA A3724     253.795 151.766 213.244  1.00  0.00           O
ATOM   1497  H   ALA A3724     253.900 152.202 216.574  1.00  0.00           H
ATOM   1498  HA  ALA A3724     255.818 151.559 214.712  1.00  0.00           H
ATOM   1499  HB1 ALA A3724     255.427 149.099 214.405  1.00  0.00           H
ATOM   1500  HB2 ALA A3724     254.503 149.065 215.927  1.00  0.00           H
ATOM   1501  HB3 ALA A3724     256.237 149.450 215.946  1.00  0.00           H
ATOM   1502  N   TYR A3725     252.546 150.910 214.898  1.00  0.00           N
ATOM   1503  CA  TYR A3725     251.288 151.017 214.156  1.00  0.00           C
ATOM   1504  CB  TYR A3725     250.284 149.960 214.620  1.00  0.00           C
ATOM   1505  CG  TYR A3725     250.514 148.615 213.960  1.00  0.00           C
ATOM   1506  CD1 TYR A3725     250.189 148.455 212.598  1.00  0.00           C
ATOM   1507  CD2 TYR A3725     251.083 147.548 214.678  1.00  0.00           C
ATOM   1508  CE1 TYR A3725     250.431 147.230 211.950  1.00  0.00           C
ATOM   1509  CE2 TYR A3725     251.323 146.317 214.034  1.00  0.00           C
ATOM   1510  CZ  TYR A3725     251.003 146.159 212.669  1.00  0.00           C
ATOM   1511  OH  TYR A3725     251.264 144.981 212.043  1.00  0.00           O
ATOM   1512  C   TYR A3725     250.660 152.413 214.135  1.00  0.00           C
ATOM   1513  O   TYR A3725     249.973 152.705 213.163  1.00  0.00           O
ATOM   1514  H   TYR A3725     252.536 150.507 215.825  1.00  0.00           H
ATOM   1515  HA  TYR A3725     251.505 150.792 213.116  1.00  0.00           H
ATOM   1516  HB2 TYR A3725     249.277 150.284 214.354  1.00  0.00           H
ATOM   1517  HB3 TYR A3725     250.327 149.870 215.703  1.00  0.00           H
ATOM   1518  HD1 TYR A3725     249.765 149.283 212.042  1.00  0.00           H
ATOM   1519  HD2 TYR A3725     251.354 147.687 215.714  1.00  0.00           H
ATOM   1520  HE1 TYR A3725     250.189 147.120 210.903  1.00  0.00           H
ATOM   1521  HE2 TYR A3725     251.775 145.497 214.568  1.00  0.00           H
ATOM   1522  HH  TYR A3725     251.219 145.094 211.086  1.00  0.00           H
ATOM   1523  N   ALA A3726     250.905 153.296 215.109  1.00  0.00           N
ATOM   1524  CA  ALA A3726     250.500 154.703 214.980  1.00  0.00           C
ATOM   1525  CB  ALA A3726     250.856 155.433 216.280  1.00  0.00           C
ATOM   1526  C   ALA A3726     251.200 155.372 213.785  1.00  0.00           C
ATOM   1527  O   ALA A3726     250.565 155.988 212.932  1.00  0.00           O
ATOM   1528  H   ALA A3726     251.543 153.054 215.860  1.00  0.00           H
ATOM   1529  HA  ALA A3726     249.424 154.757 214.818  1.00  0.00           H
ATOM   1530  HB1 ALA A3726     250.493 156.461 216.238  1.00  0.00           H
ATOM   1531  HB2 ALA A3726     250.408 154.922 217.124  1.00  0.00           H
ATOM   1532  HB3 ALA A3726     251.939 155.440 216.419  1.00  0.00           H
ATOM   1533  N   ASP A3727     252.488 155.071 213.671  1.00  0.00           N
ATOM   1534  CA  ASP A3727     253.443 155.596 212.706  1.00  0.00           C
ATOM   1535  CB  ASP A3727     254.866 155.307 213.253  1.00  0.00           C
ATOM   1536  CG  ASP A3727     254.985 155.318 214.798  1.00  0.00           C
ATOM   1537  OD1 ASP A3727     254.481 154.357 215.434  1.00  0.00           O
ATOM   1538  OD2 ASP A3727     255.389 156.354 215.371  1.00  0.00           O
ATOM   1539  C   ASP A3727     253.197 155.024 211.290  1.00  0.00           C
ATOM   1540  O   ASP A3727     252.981 155.788 210.348  1.00  0.00           O
ATOM   1541  H   ASP A3727     252.903 154.548 214.439  1.00  0.00           H
ATOM   1542  HA  ASP A3727     253.315 156.679 212.654  1.00  0.00           H
ATOM   1543  HB2 ASP A3727     255.560 156.031 212.824  1.00  0.00           H
ATOM   1544  HB3 ASP A3727     255.174 154.318 212.909  1.00  0.00           H
ATOM   1545  N   ILE A3728     252.935 153.710 211.191  1.00  0.00           N
ATOM   1546  CA  ILE A3728     252.453 153.040 209.964  1.00  0.00           C
ATOM   1547  CB  ILE A3728     252.385 151.505 210.184  1.00  0.00           C
ATOM   1548  CG1 ILE A3728     253.804 150.891 210.187  1.00  0.00           C
ATOM   1549  CG2 ILE A3728     251.503 150.762 209.160  1.00  0.00           C
ATOM   1550  CD1 ILE A3728     253.869 149.490 210.814  1.00  0.00           C
ATOM   1551  C   ILE A3728     251.094 153.594 209.512  1.00  0.00           C
ATOM   1552  O   ILE A3728     250.906 153.843 208.322  1.00  0.00           O
ATOM   1553  H   ILE A3728     253.124 153.138 212.007  1.00  0.00           H
ATOM   1554  HA  ILE A3728     253.156 153.243 209.155  1.00  0.00           H
ATOM   1555  HB  ILE A3728     251.934 151.341 211.158  1.00  0.00           H
ATOM   1556 HG12 ILE A3728     254.478 151.536 210.751  1.00  0.00           H
ATOM   1557 HG13 ILE A3728     254.184 150.841 209.166  1.00  0.00           H
ATOM   1558 HG21 ILE A3728     251.497 149.691 209.352  1.00  0.00           H
ATOM   1559 HG22 ILE A3728     250.471 151.107 209.216  1.00  0.00           H
ATOM   1560 HG23 ILE A3728     251.877 150.943 208.157  1.00  0.00           H
ATOM   1561 HD11 ILE A3728     254.911 149.182 210.896  1.00  0.00           H
ATOM   1562 HD12 ILE A3728     253.424 149.501 211.809  1.00  0.00           H
ATOM   1563 HD13 ILE A3728     253.341 148.767 210.193  1.00  0.00           H
ATOM   1564  N   MET A3729     250.130 153.768 210.425  1.00  0.00           N
ATOM   1565  CA  MET A3729     248.803 154.278 210.061  1.00  0.00           C
ATOM   1566  CB  MET A3729     247.817 154.162 211.236  1.00  0.00           C
ATOM   1567  CG  MET A3729     247.328 152.719 211.432  1.00  0.00           C
ATOM   1568  SD  MET A3729     246.035 152.473 212.693  1.00  0.00           S
ATOM   1569  CE  MET A3729     246.895 152.997 214.197  1.00  0.00           C
ATOM   1570  C   MET A3729     248.874 155.715 209.525  1.00  0.00           C
ATOM   1571  O   MET A3729     248.355 155.961 208.438  1.00  0.00           O
ATOM   1572  H   MET A3729     250.327 153.573 211.400  1.00  0.00           H
ATOM   1573  HA  MET A3729     248.416 153.665 209.247  1.00  0.00           H
ATOM   1574  HB2 MET A3729     248.285 154.534 212.146  1.00  0.00           H
ATOM   1575  HB3 MET A3729     246.945 154.777 211.022  1.00  0.00           H
ATOM   1576  HG2 MET A3729     248.173 152.075 211.664  1.00  0.00           H
ATOM   1577  HG3 MET A3729     246.919 152.382 210.482  1.00  0.00           H
ATOM   1578  HE1 MET A3729     246.212 152.924 215.041  1.00  0.00           H
ATOM   1579  HE2 MET A3729     247.755 152.353 214.371  1.00  0.00           H
ATOM   1580  HE3 MET A3729     247.227 154.030 214.094  1.00  0.00           H
ATOM   1581  N   ALA A3730     249.703 156.578 210.122  1.00  0.00           N
ATOM   1582  CA  ALA A3730     249.925 157.937 209.624  1.00  0.00           C
ATOM   1583  CB  ALA A3730     250.820 158.676 210.628  1.00  0.00           C
ATOM   1584  C   ALA A3730     250.525 157.954 208.204  1.00  0.00           C
ATOM   1585  O   ALA A3730     249.967 158.574 207.301  1.00  0.00           O
ATOM   1586  H   ALA A3730     250.172 156.301 210.978  1.00  0.00           H
ATOM   1587  HA  ALA A3730     248.962 158.446 209.574  1.00  0.00           H
ATOM   1588  HB1 ALA A3730     250.951 159.710 210.306  1.00  0.00           H
ATOM   1589  HB2 ALA A3730     250.359 158.665 211.615  1.00  0.00           H
ATOM   1590  HB3 ALA A3730     251.798 158.197 210.687  1.00  0.00           H
ATOM   1591  N   LYS A3731     251.524 157.104 207.939  1.00  0.00           N
ATOM   1592  CA  LYS A3731     252.139 156.964 206.606  1.00  0.00           C
ATOM   1593  CB  LYS A3731     253.472 156.217 206.767  1.00  0.00           C
ATOM   1594  CG  LYS A3731     254.544 157.100 207.432  1.00  0.00           C
ATOM   1595  CD  LYS A3731     255.176 158.075 206.430  1.00  0.00           C
ATOM   1596  CE  LYS A3731     256.077 159.095 207.133  1.00  0.00           C
ATOM   1597  NZ  LYS A3731     256.987 159.773 206.185  1.00  0.00           N
ATOM   1598  C   LYS A3731     251.227 156.306 205.561  1.00  0.00           C
ATOM   1599  O   LYS A3731     251.239 156.717 204.406  1.00  0.00           O
ATOM   1600  H   LYS A3731     251.926 156.586 208.716  1.00  0.00           H
ATOM   1601  HA  LYS A3731     252.337 157.960 206.209  1.00  0.00           H
ATOM   1602  HB2 LYS A3731     253.304 155.336 207.389  1.00  0.00           H
ATOM   1603  HB3 LYS A3731     253.834 155.885 205.792  1.00  0.00           H
ATOM   1604  HG2 LYS A3731     254.112 157.655 208.266  1.00  0.00           H
ATOM   1605  HG3 LYS A3731     255.330 156.456 207.828  1.00  0.00           H
ATOM   1606  HD2 LYS A3731     255.765 157.486 205.733  1.00  0.00           H
ATOM   1607  HD3 LYS A3731     254.412 158.610 205.866  1.00  0.00           H
ATOM   1608  HE2 LYS A3731     255.456 159.841 207.635  1.00  0.00           H
ATOM   1609  HE3 LYS A3731     256.679 158.588 207.889  1.00  0.00           H
ATOM   1610  HZ1 LYS A3731     257.715 159.121 205.876  1.00  0.00           H
ATOM   1611  HZ2 LYS A3731     256.525 160.035 205.326  1.00  0.00           H
ATOM   1612  HZ3 LYS A3731     257.388 160.601 206.632  1.00  0.00           H
ATOM   1613  N   SER A3732     250.276 155.469 205.982  1.00  0.00           N
ATOM   1614  CA  SER A3732     249.213 154.932 205.110  1.00  0.00           C
ATOM   1615  CB  SER A3732     248.652 153.638 205.706  1.00  0.00           C
ATOM   1616  OG  SER A3732     247.781 153.888 206.789  1.00  0.00           O
ATOM   1617  C   SER A3732     248.088 155.929 204.760  1.00  0.00           C
ATOM   1618  O   SER A3732     247.115 155.525 204.120  1.00  0.00           O
ATOM   1619  H   SER A3732     250.312 155.169 206.949  1.00  0.00           H
ATOM   1620  HA  SER A3732     249.676 154.666 204.159  1.00  0.00           H
ATOM   1621  HB2 SER A3732     248.100 153.100 204.934  1.00  0.00           H
ATOM   1622  HB3 SER A3732     249.477 153.007 206.038  1.00  0.00           H
ATOM   1623  HG  SER A3732     248.061 154.699 207.253  1.00  0.00           H
ATOM   1624  N   CYS A3733     248.206 157.197 205.180  1.00  0.00           N
ATOM   1625  CA  CYS A3733     247.373 158.318 204.720  1.00  0.00           C
ATOM   1626  CB  CYS A3733     247.178 159.316 205.867  1.00  0.00           C
ATOM   1627  SG  CYS A3733     246.526 158.506 207.355  1.00  0.00           S
ATOM   1628  C   CYS A3733     247.962 159.068 203.502  1.00  0.00           C
ATOM   1629  O   CYS A3733     247.274 159.912 202.939  1.00  0.00           O
ATOM   1630  H   CYS A3733     248.988 157.438 205.774  1.00  0.00           H
ATOM   1631  HA  CYS A3733     246.389 157.948 204.448  1.00  0.00           H
ATOM   1632  HB2 CYS A3733     248.133 159.786 206.088  1.00  0.00           H
ATOM   1633  HB3 CYS A3733     246.484 160.097 205.547  1.00  0.00           H
ATOM   1634  HG  CYS A3733     247.600 157.738 207.594  1.00  0.00           H
ATOM   1635  N   HIS A3734     249.262 158.894 203.224  1.00  0.00           N
ATOM   1636  CA  HIS A3734     250.051 159.677 202.258  1.00  0.00           C
ATOM   1637  ND1 HIS A3734     252.211 161.938 201.591  1.00  0.00           N
ATOM   1638  CG  HIS A3734     252.448 160.695 202.139  1.00  0.00           C
ATOM   1639  CB  HIS A3734     251.463 159.813 202.868  1.00  0.00           C
ATOM   1640  NE2 HIS A3734     254.348 161.487 201.251  1.00  0.00           N
ATOM   1641  CD2 HIS A3734     253.773 160.410 201.929  1.00  0.00           C
ATOM   1642  CE1 HIS A3734     253.362 162.378 201.053  1.00  0.00           C
ATOM   1643  C   HIS A3734     249.967 159.061 200.839  1.00  0.00           C
ATOM   1644  O   HIS A3734     248.879 158.685 200.404  1.00  0.00           O
ATOM   1645  H   HIS A3734     249.759 158.178 203.733  1.00  0.00           H
ATOM   1646  HA  HIS A3734     249.623 160.678 202.186  1.00  0.00           H
ATOM   1647  HB2 HIS A3734     251.364 160.213 203.878  1.00  0.00           H
ATOM   1648  HB3 HIS A3734     251.902 158.819 202.951  1.00  0.00           H
ATOM   1649  HD2 HIS A3734     254.290 159.513 202.242  1.00  0.00           H
ATOM   1650  HE1 HIS A3734     253.473 163.309 200.508  1.00  0.00           H
ATOM   1651  HD1 HIS A3734     251.335 162.441 201.558  1.00  0.00           H
ATOM   1652  N   LEU A3735     251.090 158.824 200.148  1.00  0.00           N
ATOM   1653  CA  LEU A3735     251.119 157.958 198.958  1.00  0.00           C
ATOM   1654  CB  LEU A3735     252.382 158.210 198.106  1.00  0.00           C
ATOM   1655  CG  LEU A3735     252.465 159.551 197.353  1.00  0.00           C
ATOM   1656  CD1 LEU A3735     252.848 160.702 198.272  1.00  0.00           C
ATOM   1657  CD2 LEU A3735     253.546 159.456 196.272  1.00  0.00           C
ATOM   1658  C   LEU A3735     251.049 156.458 199.317  1.00  0.00           C
ATOM   1659  O   LEU A3735     250.509 155.682 198.533  1.00  0.00           O
ATOM   1660  H   LEU A3735     251.973 159.170 200.503  1.00  0.00           H
ATOM   1661  HA  LEU A3735     250.250 158.182 198.338  1.00  0.00           H
ATOM   1662  HB2 LEU A3735     253.274 158.087 198.721  1.00  0.00           H
ATOM   1663  HB3 LEU A3735     252.406 157.425 197.350  1.00  0.00           H
ATOM   1664  HG  LEU A3735     251.511 159.761 196.871  1.00  0.00           H
ATOM   1665 HD11 LEU A3735     253.108 161.579 197.683  1.00  0.00           H
ATOM   1666 HD12 LEU A3735     252.002 160.974 198.900  1.00  0.00           H
ATOM   1667 HD13 LEU A3735     253.708 160.431 198.881  1.00  0.00           H
ATOM   1668 HD21 LEU A3735     253.308 158.655 195.575  1.00  0.00           H
ATOM   1669 HD22 LEU A3735     254.518 159.277 196.732  1.00  0.00           H
ATOM   1670 HD23 LEU A3735     253.579 160.398 195.720  1.00  0.00           H
ATOM   1671  N   GLU A3736     251.337 156.080 200.569  1.00  0.00           N
ATOM   1672  CA  GLU A3736     252.459 155.187 200.941  1.00  0.00           C
ATOM   1673  CB  GLU A3736     252.791 154.092 199.888  1.00  0.00           C
ATOM   1674  CG  GLU A3736     253.704 154.559 198.728  1.00  0.00           C
ATOM   1675  CD  GLU A3736     254.001 153.469 197.683  1.00  0.00           C
ATOM   1676  OE1 GLU A3736     255.186 153.067 197.566  1.00  0.00           O
ATOM   1677  OE2 GLU A3736     253.082 152.708 197.312  1.00  0.00           O
ATOM   1678  C   GLU A3736     253.699 155.998 201.374  1.00  0.00           C
ATOM   1679  O   GLU A3736     253.790 157.185 201.074  1.00  0.00           O
ATOM   1680  H   GLU A3736     251.335 156.884 201.177  1.00  0.00           H
ATOM   1681  HA  GLU A3736     252.128 154.657 201.833  1.00  0.00           H
ATOM   1682  HB2 GLU A3736     251.864 153.672 199.499  1.00  0.00           H
ATOM   1683  HB3 GLU A3736     253.310 153.284 200.407  1.00  0.00           H
ATOM   1684  HG2 GLU A3736     253.246 155.403 198.216  1.00  0.00           H
ATOM   1685  HG3 GLU A3736     254.651 154.907 199.143  1.00  0.00           H
ATOM   1686  N   GLU A3737     254.658 155.386 202.081  1.00  0.00           N
ATOM   1687  CA  GLU A3737     256.007 155.964 202.207  1.00  0.00           C
ATOM   1688  CB  GLU A3737     256.680 155.448 203.494  1.00  0.00           C
ATOM   1689  CG  GLU A3737     258.093 155.998 203.769  1.00  0.00           C
ATOM   1690  CD  GLU A3737     258.088 157.410 204.376  1.00  0.00           C
ATOM   1691  OE1 GLU A3737     257.310 158.259 203.894  1.00  0.00           O
ATOM   1692  OE2 GLU A3737     258.567 157.565 205.523  1.00  0.00           O
ATOM   1693  C   GLU A3737     256.827 155.618 200.951  1.00  0.00           C
ATOM   1694  O   GLU A3737     257.179 154.451 200.730  1.00  0.00           O
ATOM   1695  H   GLU A3737     254.555 154.414 202.337  1.00  0.00           H
ATOM   1696  HA  GLU A3737     255.930 157.051 202.280  1.00  0.00           H
ATOM   1697  HB2 GLU A3737     256.762 154.368 203.417  1.00  0.00           H
ATOM   1698  HB3 GLU A3737     256.039 155.660 204.350  1.00  0.00           H
ATOM   1699  HG2 GLU A3737     258.681 155.996 202.849  1.00  0.00           H
ATOM   1700  HG3 GLU A3737     258.586 155.315 204.464  1.00  0.00           H
ATOM   1701  N   GLY A3738     257.093 156.606 200.094  1.00  0.00           N
ATOM   1702  CA  GLY A3738     257.700 156.392 198.778  1.00  0.00           C
ATOM   1703  C   GLY A3738     258.272 157.662 198.143  1.00  0.00           C
ATOM   1704  O   GLY A3738     258.105 158.763 198.657  1.00  0.00           O
ATOM   1705  H   GLY A3738     256.784 157.547 200.315  1.00  0.00           H
ATOM   1706  HA2 GLY A3738     258.510 155.669 198.872  1.00  0.00           H
ATOM   1707  HA3 GLY A3738     256.949 155.978 198.105  1.00  0.00           H
ATOM   1708  N   GLY A3739     259.022 157.487 197.049  1.00  0.00           N
ATOM   1709  CA  GLY A3739     259.866 158.548 196.490  1.00  0.00           C
ATOM   1710  C   GLY A3739     261.022 158.912 197.430  1.00  0.00           C
ATOM   1711  O   GLY A3739     261.569 158.046 198.112  1.00  0.00           O
ATOM   1712  H   GLY A3739     259.175 156.547 196.731  1.00  0.00           H
ATOM   1713  HA2 GLY A3739     260.283 158.235 195.534  1.00  0.00           H
ATOM   1714  HA3 GLY A3739     259.255 159.437 196.325  1.00  0.00           H
ATOM   1715  N   GLU A3740     261.353 160.199 197.486  1.00  0.00           N
ATOM   1716  CA  GLU A3740     262.112 160.823 198.573  1.00  0.00           C
ATOM   1717  CB  GLU A3740     263.639 160.761 198.320  1.00  0.00           C
ATOM   1718  CG  GLU A3740     264.174 161.288 196.971  1.00  0.00           C
ATOM   1719  CD  GLU A3740     265.611 160.797 196.674  1.00  0.00           C
ATOM   1720  OE1 GLU A3740     265.878 160.408 195.510  1.00  0.00           O
ATOM   1721  OE2 GLU A3740     266.461 160.814 197.597  1.00  0.00           O
ATOM   1722  C   GLU A3740     261.541 162.238 198.788  1.00  0.00           C
ATOM   1723  O   GLU A3740     261.405 162.994 197.828  1.00  0.00           O
ATOM   1724  H   GLU A3740     260.855 160.850 196.895  1.00  0.00           H
ATOM   1725  HA  GLU A3740     261.922 160.258 199.486  1.00  0.00           H
ATOM   1726  HB2 GLU A3740     264.140 161.295 199.128  1.00  0.00           H
ATOM   1727  HB3 GLU A3740     263.928 159.712 198.400  1.00  0.00           H
ATOM   1728  HG2 GLU A3740     264.156 162.380 196.982  1.00  0.00           H
ATOM   1729  HG3 GLU A3740     263.517 160.951 196.165  1.00  0.00           H
ATOM   1730  N   ASN A3741     260.939 162.466 199.964  1.00  0.00           N
ATOM   1731  CA  ASN A3741     259.966 163.537 200.234  1.00  0.00           C
ATOM   1732  CB  ASN A3741     258.546 163.004 199.903  1.00  0.00           C
ATOM   1733  CG  ASN A3741     257.468 164.083 199.937  1.00  0.00           C
ATOM   1734  OD1 ASN A3741     257.750 165.253 199.731  1.00  0.00           O
ATOM   1735  ND2 ASN A3741     256.296 163.780 200.438  1.00  0.00           N
ATOM   1736  C   ASN A3741     260.071 164.042 201.695  1.00  0.00           C
ATOM   1737  O   ASN A3741     260.787 163.459 202.514  1.00  0.00           O
ATOM   1738  H   ASN A3741     261.058 161.795 200.706  1.00  0.00           H
ATOM   1739  HA  ASN A3741     260.177 164.384 199.577  1.00  0.00           H
ATOM   1740  HB2 ASN A3741     258.282 162.219 200.611  1.00  0.00           H
ATOM   1741  HB3 ASN A3741     258.539 162.575 198.902  1.00  0.00           H
ATOM   1742 HD21 ASN A3741     256.052 162.842 200.723  1.00  0.00           H
ATOM   1743 HD22 ASN A3741     255.657 164.540 200.653  1.00  0.00           H
ATOM   1744  N   GLY A3742     259.380 165.139 202.016  1.00  0.00           N
ATOM   1745  CA  GLY A3742     259.127 165.593 203.385  1.00  0.00           C
ATOM   1746  C   GLY A3742     258.032 164.799 204.116  1.00  0.00           C
ATOM   1747  O   GLY A3742     257.479 163.828 203.613  1.00  0.00           O
ATOM   1748  H   GLY A3742     258.783 165.523 201.287  1.00  0.00           H
ATOM   1749  HA2 GLY A3742     260.047 165.524 203.965  1.00  0.00           H
ATOM   1750  HA3 GLY A3742     258.822 166.638 203.352  1.00  0.00           H
ATOM   1751  N   GLU A3743     257.686 165.247 205.324  1.00  0.00           N
ATOM   1752  CA  GLU A3743     256.632 164.657 206.169  1.00  0.00           C
ATOM   1753  CB  GLU A3743     257.057 164.814 207.645  1.00  0.00           C
ATOM   1754  CG  GLU A3743     256.273 163.971 208.666  1.00  0.00           C
ATOM   1755  CD  GLU A3743     256.865 162.571 208.887  1.00  0.00           C
ATOM   1756  OE1 GLU A3743     257.190 161.887 207.888  1.00  0.00           O
ATOM   1757  OE2 GLU A3743     256.889 162.139 210.064  1.00  0.00           O
ATOM   1758  C   GLU A3743     255.227 165.234 205.848  1.00  0.00           C
ATOM   1759  O   GLU A3743     254.531 165.719 206.742  1.00  0.00           O
ATOM   1760  H   GLU A3743     258.135 166.079 205.665  1.00  0.00           H
ATOM   1761  HA  GLU A3743     256.583 163.588 205.956  1.00  0.00           H
ATOM   1762  HB2 GLU A3743     258.116 164.568 207.743  1.00  0.00           H
ATOM   1763  HB3 GLU A3743     256.955 165.867 207.915  1.00  0.00           H
ATOM   1764  HG2 GLU A3743     256.295 164.513 209.614  1.00  0.00           H
ATOM   1765  HG3 GLU A3743     255.227 163.878 208.370  1.00  0.00           H
ATOM   1766  N   ALA A3744     254.912 165.394 204.557  1.00  0.00           N
ATOM   1767  CA  ALA A3744     253.734 166.110 204.049  1.00  0.00           C
ATOM   1768  CB  ALA A3744     254.018 167.620 204.101  1.00  0.00           C
ATOM   1769  C   ALA A3744     253.370 165.688 202.609  1.00  0.00           C
ATOM   1770  O   ALA A3744     254.222 165.184 201.875  1.00  0.00           O
ATOM   1771  H   ALA A3744     255.518 164.982 203.857  1.00  0.00           H
ATOM   1772  HA  ALA A3744     252.876 165.895 204.687  1.00  0.00           H
ATOM   1773  HB1 ALA A3744     254.243 167.929 205.122  1.00  0.00           H
ATOM   1774  HB2 ALA A3744     253.146 168.171 203.747  1.00  0.00           H
ATOM   1775  HB3 ALA A3744     254.862 167.858 203.452  1.00  0.00           H
ATOM   1776  N   GLU A3745     252.130 165.970 202.198  1.00  0.00           N
ATOM   1777  CA  GLU A3745     251.631 165.905 200.815  1.00  0.00           C
ATOM   1778  CB  GLU A3745     250.166 166.384 200.761  1.00  0.00           C
ATOM   1779  CG  GLU A3745     249.176 165.526 201.571  1.00  0.00           C
ATOM   1780  CD  GLU A3745     248.919 166.058 202.988  1.00  0.00           C
ATOM   1781  OE1 GLU A3745     247.786 166.506 203.269  1.00  0.00           O
ATOM   1782  OE2 GLU A3745     249.860 166.104 203.821  1.00  0.00           O
ATOM   1783  C   GLU A3745     252.476 166.705 199.802  1.00  0.00           C
ATOM   1784  O   GLU A3745     253.233 167.603 200.172  1.00  0.00           O
ATOM   1785  H   GLU A3745     251.466 166.299 202.894  1.00  0.00           H
ATOM   1786  HA  GLU A3745     251.654 164.869 200.485  1.00  0.00           H
ATOM   1787  HB2 GLU A3745     250.109 167.420 201.100  1.00  0.00           H
ATOM   1788  HB3 GLU A3745     249.845 166.351 199.716  1.00  0.00           H
ATOM   1789  HG2 GLU A3745     249.529 164.493 201.621  1.00  0.00           H
ATOM   1790  HG3 GLU A3745     248.231 165.514 201.027  1.00  0.00           H
ATOM   1791  N   GLU A3746     252.389 166.322 198.524  1.00  0.00           N
ATOM   1792  CA  GLU A3746     253.251 166.828 197.447  1.00  0.00           C
ATOM   1793  CB  GLU A3746     253.073 165.986 196.172  1.00  0.00           C
ATOM   1794  CG  GLU A3746     253.321 164.483 196.362  1.00  0.00           C
ATOM   1795  CD  GLU A3746     252.011 163.708 196.530  1.00  0.00           C
ATOM   1796  OE1 GLU A3746     251.404 163.758 197.624  1.00  0.00           O
ATOM   1797  OE2 GLU A3746     251.709 162.864 195.657  1.00  0.00           O
ATOM   1798  C   GLU A3746     253.076 168.320 197.091  1.00  0.00           C
ATOM   1799  O   GLU A3746     251.996 168.901 197.194  1.00  0.00           O
ATOM   1800  H   GLU A3746     251.773 165.544 198.293  1.00  0.00           H
ATOM   1801  HA  GLU A3746     254.281 166.708 197.783  1.00  0.00           H
ATOM   1802  HB2 GLU A3746     253.792 166.343 195.432  1.00  0.00           H
ATOM   1803  HB3 GLU A3746     252.075 166.146 195.761  1.00  0.00           H
ATOM   1804  HG2 GLU A3746     253.978 164.313 197.218  1.00  0.00           H
ATOM   1805  HG3 GLU A3746     253.841 164.110 195.476  1.00  0.00           H
ATOM   1806  N   GLU A3747     254.115 168.884 196.466  1.00  0.00           N
ATOM   1807  CA  GLU A3747     254.092 170.207 195.833  1.00  0.00           C
ATOM   1808  CB  GLU A3747     255.543 170.600 195.493  1.00  0.00           C
ATOM   1809  CG  GLU A3747     255.736 172.106 195.262  1.00  0.00           C
ATOM   1810  CD  GLU A3747     257.178 172.445 194.833  1.00  0.00           C
ATOM   1811  OE1 GLU A3747     257.714 171.755 193.933  1.00  0.00           O
ATOM   1812  OE2 GLU A3747     257.748 173.399 195.411  1.00  0.00           O
ATOM   1813  C   GLU A3747     253.173 170.222 194.588  1.00  0.00           C
ATOM   1814  O   GLU A3747     253.362 169.445 193.651  1.00  0.00           O
ATOM   1815  H   GLU A3747     254.942 168.330 196.322  1.00  0.00           H
ATOM   1816  HA  GLU A3747     253.704 170.920 196.561  1.00  0.00           H
ATOM   1817  HB2 GLU A3747     256.192 170.312 196.323  1.00  0.00           H
ATOM   1818  HB3 GLU A3747     255.860 170.042 194.611  1.00  0.00           H
ATOM   1819  HG2 GLU A3747     255.034 172.451 194.502  1.00  0.00           H
ATOM   1820  HG3 GLU A3747     255.492 172.627 196.190  1.00  0.00           H
ATOM   1821  N   GLU A3748     252.192 171.129 194.546  1.00  0.00           N
ATOM   1822  CA  GLU A3748     251.081 171.153 193.568  1.00  0.00           C
ATOM   1823  CB  GLU A3748     249.890 171.925 194.190  1.00  0.00           C
ATOM   1824  CG  GLU A3748     248.919 171.008 194.952  1.00  0.00           C
ATOM   1825  CD  GLU A3748     247.994 170.203 194.020  1.00  0.00           C
ATOM   1826  OE1 GLU A3748     248.384 169.919 192.863  1.00  0.00           O
ATOM   1827  OE2 GLU A3748     246.808 170.021 194.383  1.00  0.00           O
ATOM   1828  C   GLU A3748     251.451 171.637 192.140  1.00  0.00           C
ATOM   1829  O   GLU A3748     250.650 172.265 191.442  1.00  0.00           O
ATOM   1830  H   GLU A3748     252.075 171.704 195.365  1.00  0.00           H
ATOM   1831  HA  GLU A3748     250.768 170.117 193.429  1.00  0.00           H
ATOM   1832  HB2 GLU A3748     250.277 172.678 194.880  1.00  0.00           H
ATOM   1833  HB3 GLU A3748     249.312 172.461 193.438  1.00  0.00           H
ATOM   1834  HG2 GLU A3748     249.484 170.328 195.591  1.00  0.00           H
ATOM   1835  HG3 GLU A3748     248.305 171.638 195.600  1.00  0.00           H
ATOM   1836  N   VAL A3749     252.646 171.300 191.649  1.00  0.00           N
ATOM   1837  CA  VAL A3749     253.180 171.736 190.341  1.00  0.00           C
ATOM   1838  CB  VAL A3749     254.713 171.554 190.278  1.00  0.00           C
ATOM   1839  CG1 VAL A3749     255.416 172.342 191.386  1.00  0.00           C
ATOM   1840  CG2 VAL A3749     255.152 170.085 190.358  1.00  0.00           C
ATOM   1841  C   VAL A3749     252.521 171.080 189.115  1.00  0.00           C
ATOM   1842  O   VAL A3749     252.785 171.501 187.990  1.00  0.00           O
ATOM   1843  H   VAL A3749     253.240 170.734 192.249  1.00  0.00           H
ATOM   1844  HA  VAL A3749     252.980 172.803 190.245  1.00  0.00           H
ATOM   1845  HB  VAL A3749     255.066 171.956 189.328  1.00  0.00           H
ATOM   1846 HG21 VAL A3749     256.239 170.028 190.301  1.00  0.00           H
ATOM   1847 HG22 VAL A3749     254.725 169.518 189.532  1.00  0.00           H
ATOM   1848 HG23 VAL A3749     254.832 169.645 191.304  1.00  0.00           H
ATOM   1849 HG11 VAL A3749     256.497 172.311 191.244  1.00  0.00           H
ATOM   1850 HG12 VAL A3749     255.196 171.900 192.356  1.00  0.00           H
ATOM   1851 HG13 VAL A3749     255.089 173.381 191.381  1.00  0.00           H
ATOM   1852  N   GLU A3750     251.705 170.033 189.286  1.00  0.00           N
ATOM   1853  CA  GLU A3750     251.079 169.316 188.163  1.00  0.00           C
ATOM   1854  CB  GLU A3750     250.568 167.940 188.623  1.00  0.00           C
ATOM   1855  CG  GLU A3750     249.889 167.077 187.543  1.00  0.00           C
ATOM   1856  CD  GLU A3750     250.782 166.738 186.335  1.00  0.00           C
ATOM   1857  OE1 GLU A3750     250.912 165.529 186.033  1.00  0.00           O
ATOM   1858  OE2 GLU A3750     251.140 167.686 185.596  1.00  0.00           O
ATOM   1859  C   GLU A3750     249.989 170.155 187.466  1.00  0.00           C
ATOM   1860  O   GLU A3750     249.073 170.690 188.099  1.00  0.00           O
ATOM   1861  H   GLU A3750     251.522 169.727 190.229  1.00  0.00           H
ATOM   1862  HA  GLU A3750     251.863 169.138 187.425  1.00  0.00           H
ATOM   1863  HB2 GLU A3750     251.412 167.379 189.029  1.00  0.00           H
ATOM   1864  HB3 GLU A3750     249.852 168.092 189.432  1.00  0.00           H
ATOM   1865  HG2 GLU A3750     248.993 167.594 187.190  1.00  0.00           H
ATOM   1866  HG3 GLU A3750     249.562 166.152 188.021  1.00  0.00           H
ATOM   1867  N   VAL A3751     250.041 170.210 186.135  1.00  0.00           N
ATOM   1868  CA  VAL A3751     249.332 171.191 185.289  1.00  0.00           C
ATOM   1869  CB  VAL A3751     250.234 171.671 184.130  1.00  0.00           C
ATOM   1870  CG1 VAL A3751     251.520 172.323 184.657  1.00  0.00           C
ATOM   1871  CG2 VAL A3751     250.617 170.546 183.157  1.00  0.00           C
ATOM   1872  C   VAL A3751     247.953 170.716 184.804  1.00  0.00           C
ATOM   1873  O   VAL A3751     247.441 171.198 183.794  1.00  0.00           O
ATOM   1874  H   VAL A3751     250.699 169.574 185.684  1.00  0.00           H
ATOM   1875  HA  VAL A3751     249.134 172.066 185.909  1.00  0.00           H
ATOM   1876  HB  VAL A3751     249.699 172.437 183.568  1.00  0.00           H
ATOM   1877 HG11 VAL A3751     252.085 172.753 183.831  1.00  0.00           H
ATOM   1878 HG12 VAL A3751     251.269 173.115 185.363  1.00  0.00           H
ATOM   1879 HG13 VAL A3751     252.141 171.586 185.168  1.00  0.00           H
ATOM   1880 HG21 VAL A3751     251.224 170.952 182.350  1.00  0.00           H
ATOM   1881 HG22 VAL A3751     251.184 169.773 183.678  1.00  0.00           H
ATOM   1882 HG23 VAL A3751     249.719 170.101 182.732  1.00  0.00           H
ATOM   1883  N   SER A3752     247.343 169.748 185.494  1.00  0.00           N
ATOM   1884  CA  SER A3752     246.079 169.114 185.094  1.00  0.00           C
ATOM   1885  CB  SER A3752     246.345 167.666 184.677  1.00  0.00           C
ATOM   1886  OG  SER A3752     245.145 166.941 184.461  1.00  0.00           O
ATOM   1887  C   SER A3752     245.020 169.190 186.193  1.00  0.00           C
ATOM   1888  O   SER A3752     245.216 168.709 187.308  1.00  0.00           O
ATOM   1889  H   SER A3752     247.809 169.413 186.328  1.00  0.00           H
ATOM   1890  HA  SER A3752     245.683 169.627 184.219  1.00  0.00           H
ATOM   1891  HB2 SER A3752     246.948 167.656 183.768  1.00  0.00           H
ATOM   1892  HB3 SER A3752     246.911 167.190 185.470  1.00  0.00           H
ATOM   1893  HG  SER A3752     245.385 165.976 184.465  1.00  0.00           H
ATOM   1894  N   PHE A3753     243.819 169.647 185.825  1.00  0.00           N
ATOM   1895  CA  PHE A3753     242.644 169.563 186.698  1.00  0.00           C
ATOM   1896  CB  PHE A3753     241.548 170.508 186.181  1.00  0.00           C
ATOM   1897  CG  PHE A3753     240.450 170.784 187.193  1.00  0.00           C
ATOM   1898  CD1 PHE A3753     240.529 171.927 188.012  1.00  0.00           C
ATOM   1899  CD2 PHE A3753     239.369 169.893 187.344  1.00  0.00           C
ATOM   1900  CE1 PHE A3753     239.539 172.175 188.978  1.00  0.00           C
ATOM   1901  CE2 PHE A3753     238.380 170.139 188.315  1.00  0.00           C
ATOM   1902  CZ  PHE A3753     238.465 171.281 189.130  1.00  0.00           C
ATOM   1903  C   PHE A3753     242.118 168.124 186.842  1.00  0.00           C
ATOM   1904  O   PHE A3753     241.540 167.792 187.873  1.00  0.00           O
ATOM   1905  H   PHE A3753     243.714 170.027 184.899  1.00  0.00           H
ATOM   1906  HA  PHE A3753     242.935 169.898 187.695  1.00  0.00           H
ATOM   1907  HB2 PHE A3753     241.105 170.088 185.278  1.00  0.00           H
ATOM   1908  HB3 PHE A3753     242.006 171.460 185.910  1.00  0.00           H
ATOM   1909  HD1 PHE A3753     241.359 172.614 187.914  1.00  0.00           H
ATOM   1910  HD2 PHE A3753     239.320 168.996 186.745  1.00  0.00           H
ATOM   1911  HE1 PHE A3753     239.610 173.049 189.612  1.00  0.00           H
ATOM   1912  HE2 PHE A3753     237.558 169.450 188.448  1.00  0.00           H
ATOM   1913  HZ  PHE A3753     237.712 171.466 189.884  1.00  0.00           H
ATOM   1914  N   GLU A3754     242.344 167.253 185.847  1.00  0.00           N
ATOM   1915  CA  GLU A3754     242.043 165.820 185.988  1.00  0.00           C
ATOM   1916  CB  GLU A3754     242.123 165.118 184.617  1.00  0.00           C
ATOM   1917  CG  GLU A3754     241.556 163.680 184.579  1.00  0.00           C
ATOM   1918  CD  GLU A3754     240.060 163.563 184.217  1.00  0.00           C
ATOM   1919  OE1 GLU A3754     239.581 164.212 183.256  1.00  0.00           O
ATOM   1920  OE2 GLU A3754     239.363 162.653 184.728  1.00  0.00           O
ATOM   1921  C   GLU A3754     242.952 165.177 187.055  1.00  0.00           C
ATOM   1922  O   GLU A3754     242.441 164.546 187.976  1.00  0.00           O
ATOM   1923  H   GLU A3754     242.978 167.521 185.107  1.00  0.00           H
ATOM   1924  HA  GLU A3754     241.021 165.719 186.335  1.00  0.00           H
ATOM   1925  HB2 GLU A3754     243.173 165.070 184.334  1.00  0.00           H
ATOM   1926  HB3 GLU A3754     241.620 165.726 183.865  1.00  0.00           H
ATOM   1927  HG2 GLU A3754     241.745 163.191 185.537  1.00  0.00           H
ATOM   1928  HG3 GLU A3754     242.118 163.129 183.822  1.00  0.00           H
ATOM   1929  N   GLU A3755     244.229 165.575 187.113  1.00  0.00           N
ATOM   1930  CA  GLU A3755     245.175 165.128 188.146  1.00  0.00           C
ATOM   1931  CB  GLU A3755     246.628 165.503 187.790  1.00  0.00           C
ATOM   1932  CG  GLU A3755     247.315 164.718 186.655  1.00  0.00           C
ATOM   1933  CD  GLU A3755     246.382 163.859 185.798  1.00  0.00           C
ATOM   1934  OE1 GLU A3755     245.794 164.419 184.840  1.00  0.00           O
ATOM   1935  OE2 GLU A3755     246.195 162.678 186.187  1.00  0.00           O
ATOM   1936  C   GLU A3755     244.850 165.688 189.536  1.00  0.00           C
ATOM   1937  O   GLU A3755     244.904 164.940 190.509  1.00  0.00           O
ATOM   1938  H   GLU A3755     244.589 166.124 186.343  1.00  0.00           H
ATOM   1939  HA  GLU A3755     245.117 164.044 188.226  1.00  0.00           H
ATOM   1940  HB2 GLU A3755     247.238 165.362 188.684  1.00  0.00           H
ATOM   1941  HB3 GLU A3755     246.668 166.566 187.562  1.00  0.00           H
ATOM   1942  HG2 GLU A3755     247.868 165.406 186.016  1.00  0.00           H
ATOM   1943  HG3 GLU A3755     248.067 164.072 187.110  1.00  0.00           H
ATOM   1944  N   LYS A3756     244.494 166.974 189.651  1.00  0.00           N
ATOM   1945  CA  LYS A3756     244.369 167.651 190.955  1.00  0.00           C
ATOM   1946  CB  LYS A3756     244.253 169.172 190.743  1.00  0.00           C
ATOM   1947  CG  LYS A3756     245.651 169.812 190.792  1.00  0.00           C
ATOM   1948  CD  LYS A3756     245.664 171.290 190.366  1.00  0.00           C
ATOM   1949  CE  LYS A3756     246.885 172.065 190.893  1.00  0.00           C
ATOM   1950  NZ  LYS A3756     248.170 171.375 190.641  1.00  0.00           N
ATOM   1951  C   LYS A3756     243.263 167.095 191.861  1.00  0.00           C
ATOM   1952  O   LYS A3756     243.536 166.851 193.036  1.00  0.00           O
ATOM   1953  H   LYS A3756     244.534 167.543 188.811  1.00  0.00           H
ATOM   1954  HA  LYS A3756     245.287 167.460 191.517  1.00  0.00           H
ATOM   1955  HB2 LYS A3756     243.653 169.610 191.543  1.00  0.00           H
ATOM   1956  HB3 LYS A3756     243.767 169.385 189.790  1.00  0.00           H
ATOM   1957  HG2 LYS A3756     246.007 169.735 191.817  1.00  0.00           H
ATOM   1958  HG3 LYS A3756     246.332 169.257 190.144  1.00  0.00           H
ATOM   1959  HD2 LYS A3756     244.769 171.782 190.750  1.00  0.00           H
ATOM   1960  HD3 LYS A3756     245.643 171.342 189.276  1.00  0.00           H
ATOM   1961  HE2 LYS A3756     246.899 173.059 190.438  1.00  0.00           H
ATOM   1962  HE3 LYS A3756     246.771 172.190 191.975  1.00  0.00           H
ATOM   1963  HZ1 LYS A3756     248.308 171.094 189.675  1.00  0.00           H
ATOM   1964  HZ2 LYS A3756     248.240 170.561 191.258  1.00  0.00           H
ATOM   1965  HZ3 LYS A3756     248.967 171.947 190.912  1.00  0.00           H
ATOM   1966  N   GLU A3757     242.081 166.746 191.335  1.00  0.00           N
ATOM   1967  CA  GLU A3757     241.084 166.011 192.143  1.00  0.00           C
ATOM   1968  CB  GLU A3757     239.641 166.547 191.975  1.00  0.00           C
ATOM   1969  CG  GLU A3757     238.706 165.891 190.941  1.00  0.00           C
ATOM   1970  CD  GLU A3757     237.521 165.125 191.568  1.00  0.00           C
ATOM   1971  OE1 GLU A3757     237.817 164.213 192.366  1.00  0.00           O
ATOM   1972  OE2 GLU A3757     236.421 165.074 190.959  1.00  0.00           O
ATOM   1973  C   GLU A3757     241.262 164.482 192.111  1.00  0.00           C
ATOM   1974  O   GLU A3757     240.906 163.833 193.088  1.00  0.00           O
ATOM   1975  H   GLU A3757     241.911 166.925 190.354  1.00  0.00           H
ATOM   1976  HA  GLU A3757     241.293 166.256 193.183  1.00  0.00           H
ATOM   1977  HB2 GLU A3757     239.156 166.486 192.950  1.00  0.00           H
ATOM   1978  HB3 GLU A3757     239.704 167.612 191.747  1.00  0.00           H
ATOM   1979  HG2 GLU A3757     239.288 165.213 190.315  1.00  0.00           H
ATOM   1980  HG3 GLU A3757     238.311 166.692 190.315  1.00  0.00           H
ATOM   1981  N   MET A3758     242.045 163.917 191.179  1.00  0.00           N
ATOM   1982  CA  MET A3758     242.540 162.529 191.290  1.00  0.00           C
ATOM   1983  CB  MET A3758     243.167 162.072 189.963  1.00  0.00           C
ATOM   1984  CG  MET A3758     242.139 161.610 188.922  1.00  0.00           C
ATOM   1985  SD  MET A3758     241.068 160.210 189.363  1.00  0.00           S
ATOM   1986  CE  MET A3758     242.220 159.096 190.213  1.00  0.00           C
ATOM   1987  C   MET A3758     243.531 162.314 192.447  1.00  0.00           C
ATOM   1988  O   MET A3758     243.453 161.287 193.124  1.00  0.00           O
ATOM   1989  H   MET A3758     242.422 164.498 190.440  1.00  0.00           H
ATOM   1990  HA  MET A3758     241.700 161.877 191.510  1.00  0.00           H
ATOM   1991  HB2 MET A3758     243.756 162.880 189.541  1.00  0.00           H
ATOM   1992  HB3 MET A3758     243.857 161.253 190.148  1.00  0.00           H
ATOM   1993  HG2 MET A3758     242.683 161.349 188.014  1.00  0.00           H
ATOM   1994  HG3 MET A3758     241.486 162.447 188.683  1.00  0.00           H
ATOM   1995  HE1 MET A3758     241.709 158.170 190.470  1.00  0.00           H
ATOM   1996  HE2 MET A3758     242.568 159.561 191.136  1.00  0.00           H
ATOM   1997  HE3 MET A3758     243.068 158.880 189.564  1.00  0.00           H
ATOM   1998  N   GLU A3759     244.389 163.290 192.738  1.00  0.00           N
ATOM   1999  CA  GLU A3759     245.262 163.296 193.918  1.00  0.00           C
ATOM   2000  CB  GLU A3759     246.322 164.402 193.749  1.00  0.00           C
ATOM   2001  CG  GLU A3759     247.471 164.339 194.768  1.00  0.00           C
ATOM   2002  CD  GLU A3759     247.053 164.617 196.218  1.00  0.00           C
ATOM   2003  OE1 GLU A3759     246.349 165.640 196.408  1.00  0.00           O
ATOM   2004  OE2 GLU A3759     247.185 163.682 197.046  1.00  0.00           O
ATOM   2005  C   GLU A3759     244.436 163.445 195.206  1.00  0.00           C
ATOM   2006  O   GLU A3759     244.400 162.517 196.016  1.00  0.00           O
ATOM   2007  H   GLU A3759     244.460 164.075 192.095  1.00  0.00           H
ATOM   2008  HA  GLU A3759     245.785 162.341 193.977  1.00  0.00           H
ATOM   2009  HB2 GLU A3759     246.768 164.289 192.758  1.00  0.00           H
ATOM   2010  HB3 GLU A3759     245.845 165.382 193.785  1.00  0.00           H
ATOM   2011  HG2 GLU A3759     248.231 165.066 194.474  1.00  0.00           H
ATOM   2012  HG3 GLU A3759     247.920 163.353 194.690  1.00  0.00           H
ATOM   2013  N   LYS A3760     243.515 164.421 195.237  1.00  0.00           N
ATOM   2014  CA  LYS A3760     242.615 164.633 196.385  1.00  0.00           C
ATOM   2015  CB  LYS A3760     241.857 165.971 196.230  1.00  0.00           C
ATOM   2016  CG  LYS A3760     242.217 167.016 197.304  1.00  0.00           C
ATOM   2017  CD  LYS A3760     243.694 167.452 197.337  1.00  0.00           C
ATOM   2018  CE  LYS A3760     244.171 168.127 196.041  1.00  0.00           C
ATOM   2019  NZ  LYS A3760     245.645 168.253 196.021  1.00  0.00           N
ATOM   2020  C   LYS A3760     241.673 163.450 196.668  1.00  0.00           C
ATOM   2021  O   LYS A3760     241.472 163.126 197.836  1.00  0.00           O
ATOM   2022  H   LYS A3760     243.565 165.126 194.510  1.00  0.00           H
ATOM   2023  HA  LYS A3760     243.251 164.692 197.269  1.00  0.00           H
ATOM   2024  HB2 LYS A3760     240.784 165.783 196.291  1.00  0.00           H
ATOM   2025  HB3 LYS A3760     242.046 166.401 195.249  1.00  0.00           H
ATOM   2026  HG2 LYS A3760     241.962 166.604 198.282  1.00  0.00           H
ATOM   2027  HG3 LYS A3760     241.597 167.900 197.148  1.00  0.00           H
ATOM   2028  HD2 LYS A3760     243.833 168.148 198.165  1.00  0.00           H
ATOM   2029  HD3 LYS A3760     244.314 166.580 197.540  1.00  0.00           H
ATOM   2030  HE2 LYS A3760     243.864 167.519 195.188  1.00  0.00           H
ATOM   2031  HE3 LYS A3760     243.703 169.111 195.948  1.00  0.00           H
ATOM   2032  HZ1 LYS A3760     245.975 168.748 195.186  1.00  0.00           H
ATOM   2033  HZ2 LYS A3760     246.076 167.324 196.048  1.00  0.00           H
ATOM   2034  HZ3 LYS A3760     245.997 168.777 196.804  1.00  0.00           H
ATOM   2035  N   GLN A3761     241.246 162.686 195.655  1.00  0.00           N
ATOM   2036  CA  GLN A3761     240.559 161.394 195.841  1.00  0.00           C
ATOM   2037  CB  GLN A3761     240.191 160.763 194.490  1.00  0.00           C
ATOM   2038  CG  GLN A3761     239.014 161.397 193.749  1.00  0.00           C
ATOM   2039  CD  GLN A3761     239.145 161.075 192.265  1.00  0.00           C
ATOM   2040  OE1 GLN A3761     238.966 159.948 191.835  1.00  0.00           O
ATOM   2041  NE2 GLN A3761     239.128 162.048 191.390  1.00  0.00           N
ATOM   2042  C   GLN A3761     241.435 160.377 196.578  1.00  0.00           C
ATOM   2043  O   GLN A3761     240.979 159.739 197.528  1.00  0.00           O
ATOM   2044  H   GLN A3761     241.428 163.013 194.712  1.00  0.00           H
ATOM   2045  HA  GLN A3761     239.653 161.544 196.428  1.00  0.00           H
ATOM   2046  HB2 GLN A3761     241.070 160.802 193.849  1.00  0.00           H
ATOM   2047  HB3 GLN A3761     239.953 159.710 194.641  1.00  0.00           H
ATOM   2048  HG2 GLN A3761     239.008 162.473 193.904  1.00  0.00           H
ATOM   2049  HG3 GLN A3761     238.076 160.995 194.131  1.00  0.00           H
ATOM   2050 HE21 GLN A3761     239.092 162.992 191.798  1.00  0.00           H
ATOM   2051 HE22 GLN A3761     239.594 161.870 190.514  1.00  0.00           H
ATOM   2052  N   ARG A3762     242.691 160.216 196.140  1.00  0.00           N
ATOM   2053  CA  ARG A3762     243.675 159.323 196.762  1.00  0.00           C
ATOM   2054  CB  ARG A3762     244.915 159.239 195.845  1.00  0.00           C
ATOM   2055  CG  ARG A3762     246.220 158.798 196.531  1.00  0.00           C
ATOM   2056  CD  ARG A3762     247.086 159.997 196.952  1.00  0.00           C
ATOM   2057  NE  ARG A3762     247.827 160.548 195.807  1.00  0.00           N
ATOM   2058  CZ  ARG A3762     248.933 161.256 195.883  1.00  0.00           C
ATOM   2059  NH1 ARG A3762     249.302 161.873 196.966  1.00  0.00           N
ATOM   2060  NH2 ARG A3762     249.652 161.354 194.812  1.00  0.00           N
ATOM   2061  C   ARG A3762     243.971 159.744 198.203  1.00  0.00           C
ATOM   2062  O   ARG A3762     243.868 158.888 199.080  1.00  0.00           O
ATOM   2063  H   ARG A3762     243.018 160.849 195.414  1.00  0.00           H
ATOM   2064  HA  ARG A3762     243.235 158.328 196.838  1.00  0.00           H
ATOM   2065  HB2 ARG A3762     244.682 158.526 195.056  1.00  0.00           H
ATOM   2066  HB3 ARG A3762     245.088 160.194 195.350  1.00  0.00           H
ATOM   2067  HG2 ARG A3762     245.994 158.181 197.400  1.00  0.00           H
ATOM   2068  HG3 ARG A3762     246.795 158.183 195.837  1.00  0.00           H
ATOM   2069  HD2 ARG A3762     247.804 159.659 197.704  1.00  0.00           H
ATOM   2070  HD3 ARG A3762     246.477 160.784 197.398  1.00  0.00           H
ATOM   2071  HE  ARG A3762     247.549 160.327 194.856  1.00  0.00           H
ATOM   2072 HH11 ARG A3762     250.171 162.417 196.916  1.00  0.00           H
ATOM   2073 HH12 ARG A3762     248.534 162.382 197.406  1.00  0.00           H
ATOM   2074 HH21 ARG A3762     249.186 161.158 193.930  1.00  0.00           H
ATOM   2075 HH22 ARG A3762     250.463 161.976 194.884  1.00  0.00           H
ATOM   2076  N   LEU A3763     244.161 161.035 198.476  1.00  0.00           N
ATOM   2077  CA  LEU A3763     244.392 161.556 199.827  1.00  0.00           C
ATOM   2078  CB  LEU A3763     244.706 163.062 199.725  1.00  0.00           C
ATOM   2079  CG  LEU A3763     244.912 163.780 201.074  1.00  0.00           C
ATOM   2080  CD1 LEU A3763     246.136 163.256 201.826  1.00  0.00           C
ATOM   2081  CD2 LEU A3763     245.075 165.279 200.833  1.00  0.00           C
ATOM   2082  C   LEU A3763     243.196 161.276 200.747  1.00  0.00           C
ATOM   2083  O   LEU A3763     243.324 160.548 201.732  1.00  0.00           O
ATOM   2084  H   LEU A3763     244.239 161.680 197.692  1.00  0.00           H
ATOM   2085  HA  LEU A3763     245.261 161.051 200.253  1.00  0.00           H
ATOM   2086  HB2 LEU A3763     243.884 163.552 199.204  1.00  0.00           H
ATOM   2087  HB3 LEU A3763     245.604 163.193 199.118  1.00  0.00           H
ATOM   2088  HG  LEU A3763     244.033 163.636 201.702  1.00  0.00           H
ATOM   2089 HD11 LEU A3763     246.302 163.856 202.721  1.00  0.00           H
ATOM   2090 HD12 LEU A3763     245.986 162.218 202.121  1.00  0.00           H
ATOM   2091 HD13 LEU A3763     247.017 163.328 201.188  1.00  0.00           H
ATOM   2092 HD21 LEU A3763     245.258 165.791 201.779  1.00  0.00           H
ATOM   2093 HD22 LEU A3763     245.921 165.456 200.167  1.00  0.00           H
ATOM   2094 HD23 LEU A3763     244.171 165.682 200.379  1.00  0.00           H
ATOM   2095  N   LEU A3764     241.989 161.668 200.330  1.00  0.00           N
ATOM   2096  CA  LEU A3764     240.775 161.468 201.125  1.00  0.00           C
ATOM   2097  CB  LEU A3764     239.621 162.309 200.547  1.00  0.00           C
ATOM   2098  CG  LEU A3764     239.556 163.755 201.086  1.00  0.00           C
ATOM   2099  CD1 LEU A3764     240.843 164.569 200.944  1.00  0.00           C
ATOM   2100  CD2 LEU A3764     238.441 164.508 200.359  1.00  0.00           C
ATOM   2101  C   LEU A3764     240.394 159.984 201.262  1.00  0.00           C
ATOM   2102  O   LEU A3764     239.893 159.609 202.323  1.00  0.00           O
ATOM   2103  H   LEU A3764     241.926 162.211 199.473  1.00  0.00           H
ATOM   2104  HA  LEU A3764     240.973 161.823 202.138  1.00  0.00           H
ATOM   2105  HB2 LEU A3764     238.680 161.828 200.812  1.00  0.00           H
ATOM   2106  HB3 LEU A3764     239.681 162.316 199.458  1.00  0.00           H
ATOM   2107  HG  LEU A3764     239.301 163.712 202.146  1.00  0.00           H
ATOM   2108 HD11 LEU A3764     241.633 164.128 201.550  1.00  0.00           H
ATOM   2109 HD12 LEU A3764     241.158 164.605 199.902  1.00  0.00           H
ATOM   2110 HD13 LEU A3764     240.681 165.586 201.301  1.00  0.00           H
ATOM   2111 HD21 LEU A3764     238.339 165.509 200.779  1.00  0.00           H
ATOM   2112 HD22 LEU A3764     238.683 164.591 199.299  1.00  0.00           H
ATOM   2113 HD23 LEU A3764     237.497 163.979 200.476  1.00  0.00           H
ATOM   2114  N   TYR A3765     240.738 159.103 200.314  1.00  0.00           N
ATOM   2115  CA  TYR A3765     240.630 157.649 200.502  1.00  0.00           C
ATOM   2116  CB  TYR A3765     240.813 156.894 199.177  1.00  0.00           C
ATOM   2117  CG  TYR A3765     240.878 155.383 199.368  1.00  0.00           C
ATOM   2118  CD1 TYR A3765     242.126 154.735 199.471  1.00  0.00           C
ATOM   2119  CD2 TYR A3765     239.692 154.640 199.525  1.00  0.00           C
ATOM   2120  CE1 TYR A3765     242.195 153.353 199.738  1.00  0.00           C
ATOM   2121  CE2 TYR A3765     239.756 153.257 199.794  1.00  0.00           C
ATOM   2122  CZ  TYR A3765     241.007 152.613 199.913  1.00  0.00           C
ATOM   2123  OH  TYR A3765     241.054 151.285 200.202  1.00  0.00           O
ATOM   2124  C   TYR A3765     241.626 157.120 201.543  1.00  0.00           C
ATOM   2125  O   TYR A3765     241.223 156.393 202.455  1.00  0.00           O
ATOM   2126  H   TYR A3765     241.128 159.452 199.442  1.00  0.00           H
ATOM   2127  HA  TYR A3765     239.630 157.422 200.872  1.00  0.00           H
ATOM   2128  HB2 TYR A3765     239.988 157.141 198.507  1.00  0.00           H
ATOM   2129  HB3 TYR A3765     241.735 157.230 198.701  1.00  0.00           H
ATOM   2130  HD1 TYR A3765     243.034 155.309 199.349  1.00  0.00           H
ATOM   2131  HD2 TYR A3765     238.735 155.135 199.448  1.00  0.00           H
ATOM   2132  HE1 TYR A3765     243.151 152.858 199.817  1.00  0.00           H
ATOM   2133  HE2 TYR A3765     238.855 152.679 199.918  1.00  0.00           H
ATOM   2134  HH  TYR A3765     241.928 151.004 200.554  1.00  0.00           H
ATOM   2135  N   GLN A3766     242.904 157.499 201.445  1.00  0.00           N
ATOM   2136  CA  GLN A3766     243.956 157.042 202.358  1.00  0.00           C
ATOM   2137  CB  GLN A3766     245.340 157.386 201.773  1.00  0.00           C
ATOM   2138  CG  GLN A3766     245.695 156.543 200.531  1.00  0.00           C
ATOM   2139  CD  GLN A3766     247.192 156.279 200.361  1.00  0.00           C
ATOM   2140  OE1 GLN A3766     247.834 155.720 201.234  1.00  0.00           O
ATOM   2141  NE2 GLN A3766     247.641 156.219 199.124  1.00  0.00           N
ATOM   2142  C   GLN A3766     243.755 157.558 203.802  1.00  0.00           C
ATOM   2143  O   GLN A3766     243.876 156.767 204.739  1.00  0.00           O
ATOM   2144  H   GLN A3766     243.166 158.144 200.701  1.00  0.00           H
ATOM   2145  HA  GLN A3766     243.895 155.958 202.418  1.00  0.00           H
ATOM   2146  HB2 GLN A3766     245.401 158.448 201.533  1.00  0.00           H
ATOM   2147  HB3 GLN A3766     246.079 157.167 202.531  1.00  0.00           H
ATOM   2148  HG2 GLN A3766     245.309 157.022 199.637  1.00  0.00           H
ATOM   2149  HG3 GLN A3766     245.217 155.568 200.611  1.00  0.00           H
ATOM   2150 HE21 GLN A3766     248.619 155.942 199.063  1.00  0.00           H
ATOM   2151 HE22 GLN A3766     247.321 156.939 198.507  1.00  0.00           H
ATOM   2152  N   GLN A3767     243.131 158.730 203.972  1.00  0.00           N
ATOM   2153  CA  GLN A3767     242.546 159.179 205.245  1.00  0.00           C
ATOM   2154  CB  GLN A3767     242.139 160.662 205.130  1.00  0.00           C
ATOM   2155  CG  GLN A3767     243.316 161.625 204.885  1.00  0.00           C
ATOM   2156  CD  GLN A3767     242.884 163.081 204.701  1.00  0.00           C
ATOM   2157  OE1 GLN A3767     241.719 163.397 204.478  1.00  0.00           O
ATOM   2158  NE2 GLN A3767     243.816 164.005 204.769  1.00  0.00           N
ATOM   2159  C   GLN A3767     241.321 158.331 205.660  1.00  0.00           C
ATOM   2160  O   GLN A3767     241.244 157.813 206.780  1.00  0.00           O
ATOM   2161  H   GLN A3767     243.072 159.350 203.167  1.00  0.00           H
ATOM   2162  HA  GLN A3767     243.298 159.086 206.031  1.00  0.00           H
ATOM   2163  HB2 GLN A3767     241.643 160.961 206.055  1.00  0.00           H
ATOM   2164  HB3 GLN A3767     241.423 160.767 204.315  1.00  0.00           H
ATOM   2165  HG2 GLN A3767     244.001 161.565 205.722  1.00  0.00           H
ATOM   2166  HG3 GLN A3767     243.877 161.330 204.003  1.00  0.00           H
ATOM   2167 HE21 GLN A3767     243.562 164.973 204.596  1.00  0.00           H
ATOM   2168 HE22 GLN A3767     244.774 163.745 204.946  1.00  0.00           H
ATOM   2169  N   SER A3768     240.355 158.138 204.754  1.00  0.00           N
ATOM   2170  CA  SER A3768     239.060 157.498 205.050  1.00  0.00           C
ATOM   2171  CB  SER A3768     238.075 157.655 203.890  1.00  0.00           C
ATOM   2172  OG  SER A3768     237.740 159.012 203.727  1.00  0.00           O
ATOM   2173  C   SER A3768     239.152 156.012 205.391  1.00  0.00           C
ATOM   2174  O   SER A3768     238.402 155.554 206.260  1.00  0.00           O
ATOM   2175  H   SER A3768     240.466 158.584 203.848  1.00  0.00           H
ATOM   2176  HA  SER A3768     238.624 158.001 205.911  1.00  0.00           H
ATOM   2177  HB2 SER A3768     238.512 157.264 202.970  1.00  0.00           H
ATOM   2178  HB3 SER A3768     237.164 157.099 204.113  1.00  0.00           H
ATOM   2179  HG  SER A3768     238.467 159.423 203.218  1.00  0.00           H
ATOM   2180  N   ARG A3769     240.104 155.257 204.823  1.00  0.00           N
ATOM   2181  CA  ARG A3769     240.297 153.828 205.152  1.00  0.00           C
ATOM   2182  CB  ARG A3769     241.296 153.161 204.184  1.00  0.00           C
ATOM   2183  CG  ARG A3769     242.730 153.720 204.209  1.00  0.00           C
ATOM   2184  CD  ARG A3769     243.599 152.922 203.231  1.00  0.00           C
ATOM   2185  NE  ARG A3769     244.985 153.421 203.111  1.00  0.00           N
ATOM   2186  CZ  ARG A3769     245.895 152.881 202.317  1.00  0.00           C
ATOM   2187  NH1 ARG A3769     245.659 151.886 201.522  1.00  0.00           N
ATOM   2188  NH2 ARG A3769     247.105 153.323 202.255  1.00  0.00           N
ATOM   2189  C   ARG A3769     240.662 153.595 206.622  1.00  0.00           C
ATOM   2190  O   ARG A3769     240.233 152.592 207.195  1.00  0.00           O
ATOM   2191  H   ARG A3769     240.677 155.681 204.091  1.00  0.00           H
ATOM   2192  HA  ARG A3769     239.338 153.332 205.008  1.00  0.00           H
ATOM   2193  HB2 ARG A3769     240.906 153.261 203.169  1.00  0.00           H
ATOM   2194  HB3 ARG A3769     241.336 152.095 204.415  1.00  0.00           H
ATOM   2195  HG2 ARG A3769     243.151 153.649 205.211  1.00  0.00           H
ATOM   2196  HG3 ARG A3769     242.702 154.758 203.896  1.00  0.00           H
ATOM   2197  HD2 ARG A3769     243.625 151.883 203.564  1.00  0.00           H
ATOM   2198  HD3 ARG A3769     243.126 152.952 202.249  1.00  0.00           H
ATOM   2199  HE  ARG A3769     245.290 154.204 203.679  1.00  0.00           H
ATOM   2200 HH11 ARG A3769     244.727 151.492 201.427  1.00  0.00           H
ATOM   2201 HH12 ARG A3769     246.425 151.558 200.927  1.00  0.00           H
ATOM   2202 HH21 ARG A3769     247.281 154.288 202.539  1.00  0.00           H
ATOM   2203 HH22 ARG A3769     247.651 152.958 201.481  1.00  0.00           H
ATOM   2204  N   LEU A3770     241.228 154.604 207.284  1.00  0.00           N
ATOM   2205  CA  LEU A3770     241.389 154.655 208.737  1.00  0.00           C
ATOM   2206  CB  LEU A3770     242.736 155.330 209.040  1.00  0.00           C
ATOM   2207  CG  LEU A3770     243.948 154.477 208.626  1.00  0.00           C
ATOM   2208  CD1 LEU A3770     245.200 155.331 208.717  1.00  0.00           C
ATOM   2209  CD2 LEU A3770     244.130 153.263 209.541  1.00  0.00           C
ATOM   2210  C   LEU A3770     240.225 155.368 209.440  1.00  0.00           C
ATOM   2211  O   LEU A3770     239.702 154.862 210.437  1.00  0.00           O
ATOM   2212  H   LEU A3770     241.505 155.418 206.746  1.00  0.00           H
ATOM   2213  HA  LEU A3770     241.406 153.641 209.135  1.00  0.00           H
ATOM   2214  HB2 LEU A3770     242.812 155.536 210.105  1.00  0.00           H
ATOM   2215  HB3 LEU A3770     242.778 156.286 208.515  1.00  0.00           H
ATOM   2216  HG  LEU A3770     243.838 154.132 207.599  1.00  0.00           H
ATOM   2217 HD21 LEU A3770     245.003 152.701 209.212  1.00  0.00           H
ATOM   2218 HD22 LEU A3770     244.274 153.591 210.570  1.00  0.00           H
ATOM   2219 HD23 LEU A3770     243.263 152.610 209.484  1.00  0.00           H
ATOM   2220 HD11 LEU A3770     245.155 156.108 207.953  1.00  0.00           H
ATOM   2221 HD12 LEU A3770     245.289 155.796 209.696  1.00  0.00           H
ATOM   2222 HD13 LEU A3770     246.072 154.715 208.519  1.00  0.00           H
ATOM   2223  N   HIS A3771     239.779 156.522 208.939  1.00  0.00           N
ATOM   2224  CA  HIS A3771     238.817 157.354 209.667  1.00  0.00           C
ATOM   2225  ND1 HIS A3771     236.822 160.335 209.666  1.00  0.00           N
ATOM   2226  CG  HIS A3771     237.989 159.674 209.950  1.00  0.00           C
ATOM   2227  CB  HIS A3771     238.752 158.748 209.048  1.00  0.00           C
ATOM   2228  NE2 HIS A3771     237.328 160.825 211.757  1.00  0.00           N
ATOM   2229  CD2 HIS A3771     238.315 159.984 211.240  1.00  0.00           C
ATOM   2230  CE1 HIS A3771     236.481 161.057 210.739  1.00  0.00           C
ATOM   2231  C   HIS A3771     237.405 156.758 209.784  1.00  0.00           C
ATOM   2232  O   HIS A3771     236.808 156.814 210.864  1.00  0.00           O
ATOM   2233  H   HIS A3771     240.265 156.929 208.143  1.00  0.00           H
ATOM   2234  HA  HIS A3771     239.194 157.462 210.684  1.00  0.00           H
ATOM   2235  HB2 HIS A3771     239.760 159.142 208.920  1.00  0.00           H
ATOM   2236  HB3 HIS A3771     238.268 158.705 208.070  1.00  0.00           H
ATOM   2237  HD2 HIS A3771     239.177 159.617 211.770  1.00  0.00           H
ATOM   2238  HE1 HIS A3771     235.611 161.700 210.785  1.00  0.00           H
ATOM   2239  HD1 HIS A3771     236.216 160.243 208.844  1.00  0.00           H
ATOM   2240  N   THR A3772     236.961 156.000 208.778  1.00  0.00           N
ATOM   2241  CA  THR A3772     235.710 155.212 208.816  1.00  0.00           C
ATOM   2242  CB  THR A3772     235.410 154.581 207.448  1.00  0.00           C
ATOM   2243  OG1 THR A3772     236.498 153.798 207.012  1.00  0.00           O
ATOM   2244  CG2 THR A3772     235.090 155.619 206.373  1.00  0.00           C
ATOM   2245  C   THR A3772     235.737 154.089 209.859  1.00  0.00           C
ATOM   2246  O   THR A3772     234.690 153.710 210.383  1.00  0.00           O
ATOM   2247  H   THR A3772     237.522 155.961 207.934  1.00  0.00           H
ATOM   2248  HA  THR A3772     234.882 155.872 209.073  1.00  0.00           H
ATOM   2249  HB  THR A3772     234.541 153.930 207.552  1.00  0.00           H
ATOM   2250  HG1 THR A3772     237.166 154.407 206.649  1.00  0.00           H
ATOM   2251 HG21 THR A3772     234.919 155.118 205.420  1.00  0.00           H
ATOM   2252 HG22 THR A3772     235.904 156.333 206.262  1.00  0.00           H
ATOM   2253 HG23 THR A3772     234.187 156.163 206.650  1.00  0.00           H
ATOM   2254  N   ARG A3773     236.932 153.640 210.267  1.00  0.00           N
ATOM   2255  CA  ARG A3773     237.147 152.637 211.324  1.00  0.00           C
ATOM   2256  CB  ARG A3773     238.275 151.679 210.888  1.00  0.00           C
ATOM   2257  CG  ARG A3773     237.876 150.900 209.619  1.00  0.00           C
ATOM   2258  CD  ARG A3773     238.989 149.968 209.131  1.00  0.00           C
ATOM   2259  NE  ARG A3773     238.520 149.088 208.045  1.00  0.00           N
ATOM   2260  CZ  ARG A3773     238.345 149.365 206.767  1.00  0.00           C
ATOM   2261  NH1 ARG A3773     238.705 150.486 206.214  1.00  0.00           N
ATOM   2262  NH2 ARG A3773     237.829 148.460 205.997  1.00  0.00           N
ATOM   2263  C   ARG A3773     237.361 153.252 212.718  1.00  0.00           C
ATOM   2264  O   ARG A3773     237.437 152.513 213.696  1.00  0.00           O
ATOM   2265  H   ARG A3773     237.750 154.029 209.813  1.00  0.00           H
ATOM   2266  HA  ARG A3773     236.240 152.041 211.423  1.00  0.00           H
ATOM   2267  HB2 ARG A3773     239.187 152.245 210.699  1.00  0.00           H
ATOM   2268  HB3 ARG A3773     238.469 150.966 211.691  1.00  0.00           H
ATOM   2269  HG2 ARG A3773     237.638 151.593 208.811  1.00  0.00           H
ATOM   2270  HG3 ARG A3773     236.987 150.307 209.835  1.00  0.00           H
ATOM   2271  HD2 ARG A3773     239.315 149.344 209.963  1.00  0.00           H
ATOM   2272  HD3 ARG A3773     239.836 150.569 208.798  1.00  0.00           H
ATOM   2273  HE  ARG A3773     238.273 148.125 208.286  1.00  0.00           H
ATOM   2274 HH11 ARG A3773     238.551 150.634 205.237  1.00  0.00           H
ATOM   2275 HH12 ARG A3773     239.175 151.192 206.772  1.00  0.00           H
ATOM   2276 HH21 ARG A3773     237.889 148.511 205.001  1.00  0.00           H
ATOM   2277 HH22 ARG A3773     237.669 147.543 206.431  1.00  0.00           H
ATOM   2278  N   GLY A3774     237.311 154.584 212.841  1.00  0.00           N
ATOM   2279  CA  GLY A3774     237.322 155.320 214.118  1.00  0.00           C
ATOM   2280  C   GLY A3774     238.672 155.935 214.521  1.00  0.00           C
ATOM   2281  O   GLY A3774     238.988 156.009 215.713  1.00  0.00           O
ATOM   2282  H   GLY A3774     237.144 155.119 211.998  1.00  0.00           H
ATOM   2283  HA2 GLY A3774     236.991 154.668 214.926  1.00  0.00           H
ATOM   2284  HA3 GLY A3774     236.602 156.131 214.031  1.00  0.00           H
ATOM   2285  N   ALA A3775     239.568 156.159 213.552  1.00  0.00           N
ATOM   2286  CA  ALA A3775     240.972 156.478 213.819  1.00  0.00           C
ATOM   2287  CB  ALA A3775     241.743 156.401 212.505  1.00  0.00           C
ATOM   2288  C   ALA A3775     241.202 157.828 214.533  1.00  0.00           C
ATOM   2289  O   ALA A3775     241.952 157.889 215.506  1.00  0.00           O
ATOM   2290  H   ALA A3775     239.304 155.945 212.600  1.00  0.00           H
ATOM   2291  HA  ALA A3775     241.377 155.699 214.459  1.00  0.00           H
ATOM   2292  HB1 ALA A3775     241.686 155.384 212.120  1.00  0.00           H
ATOM   2293  HB2 ALA A3775     242.793 156.641 212.680  1.00  0.00           H
ATOM   2294  HB3 ALA A3775     241.324 157.095 211.777  1.00  0.00           H
ATOM   2295  N   ALA A3776     240.484 158.891 214.170  1.00  0.00           N
ATOM   2296  CA  ALA A3776     240.654 160.192 214.825  1.00  0.00           C
ATOM   2297  CB  ALA A3776     240.113 161.268 213.889  1.00  0.00           C
ATOM   2298  C   ALA A3776     240.009 160.231 216.228  1.00  0.00           C
ATOM   2299  O   ALA A3776     240.605 160.713 217.194  1.00  0.00           O
ATOM   2300  H   ALA A3776     239.761 158.789 213.475  1.00  0.00           H
ATOM   2301  HA  ALA A3776     241.721 160.378 214.949  1.00  0.00           H
ATOM   2302  HB1 ALA A3776     240.546 161.136 212.898  1.00  0.00           H
ATOM   2303  HB2 ALA A3776     240.415 162.248 214.246  1.00  0.00           H
ATOM   2304  HB3 ALA A3776     239.025 161.219 213.834  1.00  0.00           H
ATOM   2305  N   GLU A3777     238.950 159.444 216.430  1.00  0.00           N
ATOM   2306  CA  GLU A3777     238.387 159.176 217.749  1.00  0.00           C
ATOM   2307  CB  GLU A3777     237.093 158.350 217.644  1.00  0.00           C
ATOM   2308  CG  GLU A3777     235.989 158.984 216.780  1.00  0.00           C
ATOM   2309  CD  GLU A3777     235.991 158.469 215.337  1.00  0.00           C
ATOM   2310  OE1 GLU A3777     237.035 158.537 214.653  1.00  0.00           O
ATOM   2311  OE2 GLU A3777     234.941 157.983 214.862  1.00  0.00           O
ATOM   2312  C   GLU A3777     239.379 158.463 218.681  1.00  0.00           C
ATOM   2313  O   GLU A3777     239.359 158.733 219.883  1.00  0.00           O
ATOM   2314  H   GLU A3777     238.476 159.044 215.619  1.00  0.00           H
ATOM   2315  HA  GLU A3777     238.136 160.133 218.208  1.00  0.00           H
ATOM   2316  HB2 GLU A3777     237.310 157.342 217.285  1.00  0.00           H
ATOM   2317  HB3 GLU A3777     236.689 158.249 218.652  1.00  0.00           H
ATOM   2318  HG2 GLU A3777     235.024 158.724 217.221  1.00  0.00           H
ATOM   2319  HG3 GLU A3777     236.076 160.074 216.790  1.00  0.00           H
ATOM   2320  N   MET A3778     240.256 157.577 218.184  1.00  0.00           N
ATOM   2321  CA  MET A3778     241.325 156.989 219.011  1.00  0.00           C
ATOM   2322  CB  MET A3778     241.719 155.576 218.554  1.00  0.00           C
ATOM   2323  CG  MET A3778     242.404 155.513 217.196  1.00  0.00           C
ATOM   2324  SD  MET A3778     243.457 154.071 216.925  1.00  0.00           S
ATOM   2325  CE  MET A3778     245.066 154.865 217.174  1.00  0.00           C
ATOM   2326  C   MET A3778     242.558 157.896 219.184  1.00  0.00           C
ATOM   2327  O   MET A3778     243.177 157.820 220.246  1.00  0.00           O
ATOM   2328  H   MET A3778     240.225 157.384 217.186  1.00  0.00           H
ATOM   2329  HA  MET A3778     240.916 156.857 220.010  1.00  0.00           H
ATOM   2330  HB2 MET A3778     240.831 154.947 218.513  1.00  0.00           H
ATOM   2331  HB3 MET A3778     242.400 155.163 219.299  1.00  0.00           H
ATOM   2332  HG2 MET A3778     241.621 155.520 216.446  1.00  0.00           H
ATOM   2333  HG3 MET A3778     243.023 156.396 217.057  1.00  0.00           H
ATOM   2334  HE1 MET A3778     245.154 155.722 216.507  1.00  0.00           H
ATOM   2335  HE2 MET A3778     245.857 154.154 216.945  1.00  0.00           H
ATOM   2336  HE3 MET A3778     245.162 155.206 218.205  1.00  0.00           H
ATOM   2337  N   VAL A3779     242.807 158.859 218.289  1.00  0.00           N
ATOM   2338  CA  VAL A3779     243.819 159.924 218.471  1.00  0.00           C
ATOM   2339  CB  VAL A3779     243.985 160.747 217.169  1.00  0.00           C
ATOM   2340  CG1 VAL A3779     244.630 162.125 217.352  1.00  0.00           C
ATOM   2341  CG2 VAL A3779     244.820 159.955 216.158  1.00  0.00           C
ATOM   2342  C   VAL A3779     243.485 160.810 219.679  1.00  0.00           C
ATOM   2343  O   VAL A3779     244.279 160.880 220.623  1.00  0.00           O
ATOM   2344  H   VAL A3779     242.261 158.870 217.432  1.00  0.00           H
ATOM   2345  HA  VAL A3779     244.776 159.452 218.689  1.00  0.00           H
ATOM   2346  HB  VAL A3779     243.008 160.919 216.730  1.00  0.00           H
ATOM   2347 HG21 VAL A3779     244.379 158.974 215.985  1.00  0.00           H
ATOM   2348 HG22 VAL A3779     244.844 160.489 215.207  1.00  0.00           H
ATOM   2349 HG23 VAL A3779     245.841 159.837 216.520  1.00  0.00           H
ATOM   2350 HG11 VAL A3779     243.994 162.774 217.952  1.00  0.00           H
ATOM   2351 HG12 VAL A3779     245.607 162.030 217.816  1.00  0.00           H
ATOM   2352 HG13 VAL A3779     244.759 162.597 216.378  1.00  0.00           H
ATOM   2353  N   LEU A3780     242.215 161.216 219.813  1.00  0.00           N
ATOM   2354  CA  LEU A3780     241.707 161.894 221.017  1.00  0.00           C
ATOM   2355  CB  LEU A3780     240.209 162.213 220.849  1.00  0.00           C
ATOM   2356  CG  LEU A3780     239.832 163.165 219.701  1.00  0.00           C
ATOM   2357  CD1 LEU A3780     238.311 163.287 219.676  1.00  0.00           C
ATOM   2358  CD2 LEU A3780     240.421 164.561 219.882  1.00  0.00           C
ATOM   2359  C   LEU A3780     241.892 161.046 222.288  1.00  0.00           C
ATOM   2360  O   LEU A3780     242.261 161.559 223.351  1.00  0.00           O
ATOM   2361  H   LEU A3780     241.595 161.092 219.014  1.00  0.00           H
ATOM   2362  HA  LEU A3780     242.260 162.822 221.159  1.00  0.00           H
ATOM   2363  HB2 LEU A3780     239.675 161.275 220.698  1.00  0.00           H
ATOM   2364  HB3 LEU A3780     239.850 162.650 221.782  1.00  0.00           H
ATOM   2365  HG  LEU A3780     240.169 162.753 218.754  1.00  0.00           H
ATOM   2366 HD21 LEU A3780     240.057 165.216 219.089  1.00  0.00           H
ATOM   2367 HD22 LEU A3780     240.133 164.976 220.847  1.00  0.00           H
ATOM   2368 HD23 LEU A3780     241.506 164.515 219.797  1.00  0.00           H
ATOM   2369 HD11 LEU A3780     238.014 164.001 218.913  1.00  0.00           H
ATOM   2370 HD12 LEU A3780     237.872 162.321 219.428  1.00  0.00           H
ATOM   2371 HD13 LEU A3780     237.941 163.635 220.638  1.00  0.00           H
ATOM   2372  N   GLN A3781     241.657 159.735 222.187  1.00  0.00           N
ATOM   2373  CA  GLN A3781     241.784 158.814 223.317  1.00  0.00           C
ATOM   2374  CB  GLN A3781     241.080 157.481 223.026  1.00  0.00           C
ATOM   2375  CG  GLN A3781     239.557 157.656 222.932  1.00  0.00           C
ATOM   2376  CD  GLN A3781     238.867 156.437 222.329  1.00  0.00           C
ATOM   2377  OE1 GLN A3781     238.855 155.354 222.890  1.00  0.00           O
ATOM   2378  NE2 GLN A3781     238.161 156.593 221.232  1.00  0.00           N
ATOM   2379  C   GLN A3781     243.241 158.590 223.741  1.00  0.00           C
ATOM   2380  O   GLN A3781     243.499 158.605 224.943  1.00  0.00           O
ATOM   2381  H   GLN A3781     241.389 159.373 221.280  1.00  0.00           H
ATOM   2382  HA  GLN A3781     241.278 159.266 224.170  1.00  0.00           H
ATOM   2383  HB2 GLN A3781     241.295 156.779 223.831  1.00  0.00           H
ATOM   2384  HB3 GLN A3781     241.466 157.060 222.100  1.00  0.00           H
ATOM   2385  HG2 GLN A3781     239.151 157.840 223.925  1.00  0.00           H
ATOM   2386  HG3 GLN A3781     239.319 158.534 222.337  1.00  0.00           H
ATOM   2387 HE21 GLN A3781     238.346 157.435 220.685  1.00  0.00           H
ATOM   2388 HE22 GLN A3781     237.809 155.763 220.789  1.00  0.00           H
ATOM   2389  N   MET A3782     244.206 158.520 222.820  1.00  0.00           N
ATOM   2390  CA  MET A3782     245.630 158.385 223.163  1.00  0.00           C
ATOM   2391  CB  MET A3782     246.410 157.765 221.993  1.00  0.00           C
ATOM   2392  CG  MET A3782     246.234 156.240 221.967  1.00  0.00           C
ATOM   2393  SD  MET A3782     246.982 155.381 223.390  1.00  0.00           S
ATOM   2394  CE  MET A3782     247.397 153.794 222.624  1.00  0.00           C
ATOM   2395  C   MET A3782     246.278 159.686 223.664  1.00  0.00           C
ATOM   2396  O   MET A3782     247.001 159.635 224.663  1.00  0.00           O
ATOM   2397  H   MET A3782     243.945 158.539 221.836  1.00  0.00           H
ATOM   2398  HA  MET A3782     245.702 157.693 223.999  1.00  0.00           H
ATOM   2399  HB2 MET A3782     247.473 157.981 222.105  1.00  0.00           H
ATOM   2400  HB3 MET A3782     246.068 158.191 221.049  1.00  0.00           H
ATOM   2401  HG2 MET A3782     246.704 155.869 221.058  1.00  0.00           H
ATOM   2402  HG3 MET A3782     245.173 155.993 221.911  1.00  0.00           H
ATOM   2403  HE1 MET A3782     247.950 153.178 223.333  1.00  0.00           H
ATOM   2404  HE2 MET A3782     248.016 153.966 221.744  1.00  0.00           H
ATOM   2405  HE3 MET A3782     246.485 153.280 222.330  1.00  0.00           H
ATOM   2406  N   ILE A3783     245.772 160.852 223.246  1.00  0.00           N
ATOM   2407  CA  ILE A3783     246.063 162.137 223.913  1.00  0.00           C
ATOM   2408  CB  ILE A3783     245.507 163.308 223.063  1.00  0.00           C
ATOM   2409  CG1 ILE A3783     246.362 163.489 221.787  1.00  0.00           C
ATOM   2410  CG2 ILE A3783     245.478 164.626 223.853  1.00  0.00           C
ATOM   2411  CD1 ILE A3783     245.663 164.255 220.656  1.00  0.00           C
ATOM   2412  C   ILE A3783     245.541 162.126 225.367  1.00  0.00           C
ATOM   2413  O   ILE A3783     246.322 162.299 226.310  1.00  0.00           O
ATOM   2414  H   ILE A3783     245.172 160.854 222.423  1.00  0.00           H
ATOM   2415  HA  ILE A3783     247.145 162.259 223.972  1.00  0.00           H
ATOM   2416  HB  ILE A3783     244.484 163.066 222.770  1.00  0.00           H
ATOM   2417 HG12 ILE A3783     247.297 163.993 222.038  1.00  0.00           H
ATOM   2418 HG13 ILE A3783     246.618 162.511 221.391  1.00  0.00           H
ATOM   2419 HD11 ILE A3783     246.312 164.275 219.780  1.00  0.00           H
ATOM   2420 HD12 ILE A3783     245.457 165.282 220.956  1.00  0.00           H
ATOM   2421 HD13 ILE A3783     244.731 163.757 220.389  1.00  0.00           H
ATOM   2422 HG21 ILE A3783     244.756 164.566 224.665  1.00  0.00           H
ATOM   2423 HG22 ILE A3783     246.465 164.849 224.260  1.00  0.00           H
ATOM   2424 HG23 ILE A3783     245.176 165.451 223.210  1.00  0.00           H
ATOM   2425  N   SER A3784     244.315 161.629 225.585  1.00  0.00           N
ATOM   2426  CA  SER A3784     243.763 161.427 226.938  1.00  0.00           C
ATOM   2427  CB  SER A3784     242.251 161.163 226.869  1.00  0.00           C
ATOM   2428  OG  SER A3784     241.947 159.785 226.762  1.00  0.00           O
ATOM   2429  C   SER A3784     244.483 160.333 227.755  1.00  0.00           C
ATOM   2430  O   SER A3784     244.523 160.399 228.987  1.00  0.00           O
ATOM   2431  H   SER A3784     243.718 161.468 224.777  1.00  0.00           H
ATOM   2432  HA  SER A3784     243.897 162.364 227.479  1.00  0.00           H
ATOM   2433  HB2 SER A3784     241.794 161.536 227.786  1.00  0.00           H
ATOM   2434  HB3 SER A3784     241.816 161.707 226.029  1.00  0.00           H
ATOM   2435  HG  SER A3784     242.465 159.402 226.028  1.00  0.00           H
ATOM   2436  N   ALA A3785     245.148 159.368 227.111  1.00  0.00           N
ATOM   2437  CA  ALA A3785     245.979 158.363 227.774  1.00  0.00           C
ATOM   2438  CB  ALA A3785     246.251 157.204 226.810  1.00  0.00           C
ATOM   2439  C   ALA A3785     247.286 158.972 228.314  1.00  0.00           C
ATOM   2440  O   ALA A3785     247.640 158.712 229.471  1.00  0.00           O
ATOM   2441  H   ALA A3785     245.074 159.333 226.099  1.00  0.00           H
ATOM   2442  HA  ALA A3785     245.418 157.957 228.615  1.00  0.00           H
ATOM   2443  HB1 ALA A3785     246.700 156.372 227.351  1.00  0.00           H
ATOM   2444  HB2 ALA A3785     246.936 157.512 226.020  1.00  0.00           H
ATOM   2445  HB3 ALA A3785     245.318 156.870 226.361  1.00  0.00           H
ATOM   2446  N   CYS A3786     247.879 159.902 227.557  1.00  0.00           N
ATOM   2447  CA  CYS A3786     249.124 160.609 227.878  1.00  0.00           C
ATOM   2448  CB  CYS A3786     249.741 161.122 226.571  1.00  0.00           C
ATOM   2449  SG  CYS A3786     250.121 159.727 225.470  1.00  0.00           S
ATOM   2450  C   CYS A3786     248.978 161.755 228.897  1.00  0.00           C
ATOM   2451  O   CYS A3786     249.971 162.120 229.526  1.00  0.00           O
ATOM   2452  H   CYS A3786     247.498 160.055 226.625  1.00  0.00           H
ATOM   2453  HA  CYS A3786     249.825 159.899 228.315  1.00  0.00           H
ATOM   2454  HB2 CYS A3786     249.057 161.811 226.069  1.00  0.00           H
ATOM   2455  HB3 CYS A3786     250.670 161.653 226.796  1.00  0.00           H
ATOM   2456  HG  CYS A3786     248.900 159.593 224.920  1.00  0.00           H
ATOM   2457  N   LYS A3787     247.753 162.255 229.138  1.00  0.00           N
ATOM   2458  CA  LYS A3787     247.357 163.240 230.181  1.00  0.00           C
ATOM   2459  CB  LYS A3787     247.646 162.705 231.600  1.00  0.00           C
ATOM   2460  CG  LYS A3787     247.077 161.330 231.948  1.00  0.00           C
ATOM   2461  CD  LYS A3787     245.544 161.311 232.013  1.00  0.00           C
ATOM   2462  CE  LYS A3787     245.011 159.907 232.324  1.00  0.00           C
ATOM   2463  NZ  LYS A3787     245.310 158.950 231.234  1.00  0.00           N
ATOM   2464  C   LYS A3787     247.958 164.649 230.103  1.00  0.00           C
ATOM   2465  O   LYS A3787     247.409 165.547 230.733  1.00  0.00           O
ATOM   2466  H   LYS A3787     247.037 161.972 228.476  1.00  0.00           H
ATOM   2467  HA  LYS A3787     246.282 163.399 230.090  1.00  0.00           H
ATOM   2468  HB2 LYS A3787     248.727 162.661 231.745  1.00  0.00           H
ATOM   2469  HB3 LYS A3787     247.262 163.419 232.331  1.00  0.00           H
ATOM   2470  HG2 LYS A3787     247.443 160.596 231.233  1.00  0.00           H
ATOM   2471  HG3 LYS A3787     247.467 161.072 232.928  1.00  0.00           H
ATOM   2472  HD2 LYS A3787     245.123 161.666 231.073  1.00  0.00           H
ATOM   2473  HD3 LYS A3787     245.221 161.990 232.803  1.00  0.00           H
ATOM   2474  HE2 LYS A3787     245.458 159.563 233.259  1.00  0.00           H
ATOM   2475  HE3 LYS A3787     243.930 159.970 232.467  1.00  0.00           H
ATOM   2476  HZ1 LYS A3787     244.856 159.271 230.380  1.00  0.00           H
ATOM   2477  HZ2 LYS A3787     244.995 158.017 231.471  1.00  0.00           H
ATOM   2478  HZ3 LYS A3787     246.305 158.928 231.031  1.00  0.00           H
ATOM   2479  N   GLY A3788     249.101 164.828 229.448  1.00  0.00           N
ATOM   2480  CA  GLY A3788     249.940 166.025 229.572  1.00  0.00           C
ATOM   2481  C   GLY A3788     251.428 165.736 229.795  1.00  0.00           C
ATOM   2482  O   GLY A3788     252.220 166.667 229.862  1.00  0.00           O
ATOM   2483  H   GLY A3788     249.502 164.017 229.001  1.00  0.00           H
ATOM   2484  HA2 GLY A3788     249.605 166.618 230.422  1.00  0.00           H
ATOM   2485  HA3 GLY A3788     249.835 166.631 228.676  1.00  0.00           H
ATOM   2486  N   GLU A3789     251.821 164.470 229.968  1.00  0.00           N
ATOM   2487  CA  GLU A3789     253.230 164.074 230.039  1.00  0.00           C
ATOM   2488  CB  GLU A3789     253.373 162.806 230.886  1.00  0.00           C
ATOM   2489  CG  GLU A3789     253.098 162.937 232.392  1.00  0.00           C
ATOM   2490  CD  GLU A3789     253.297 161.585 233.107  1.00  0.00           C
ATOM   2491  OE1 GLU A3789     254.070 160.753 232.566  1.00  0.00           O
ATOM   2492  OE2 GLU A3789     252.482 161.263 233.997  1.00  0.00           O
ATOM   2493  C   GLU A3789     253.804 163.804 228.635  1.00  0.00           C
ATOM   2494  O   GLU A3789     253.514 162.760 228.040  1.00  0.00           O
ATOM   2495  H   GLU A3789     251.135 163.728 229.917  1.00  0.00           H
ATOM   2496  HA  GLU A3789     253.818 164.866 230.505  1.00  0.00           H
ATOM   2497  HB2 GLU A3789     252.687 162.059 230.488  1.00  0.00           H
ATOM   2498  HB3 GLU A3789     254.397 162.452 230.756  1.00  0.00           H
ATOM   2499  HG2 GLU A3789     253.783 163.675 232.816  1.00  0.00           H
ATOM   2500  HG3 GLU A3789     252.075 163.289 232.539  1.00  0.00           H
ATOM   2501  N   THR A3790     254.730 164.660 228.198  1.00  0.00           N
ATOM   2502  CA  THR A3790     255.425 164.617 226.898  1.00  0.00           C
ATOM   2503  CB  THR A3790     256.441 165.775 226.830  1.00  0.00           C
ATOM   2504  OG1 THR A3790     255.799 166.967 227.216  1.00  0.00           O
ATOM   2505  CG2 THR A3790     257.035 165.997 225.441  1.00  0.00           C
ATOM   2506  C   THR A3790     256.139 163.288 226.610  1.00  0.00           C
ATOM   2507  O   THR A3790     256.771 162.698 227.489  1.00  0.00           O
ATOM   2508  H   THR A3790     254.844 165.530 228.704  1.00  0.00           H
ATOM   2509  HA  THR A3790     254.685 164.779 226.117  1.00  0.00           H
ATOM   2510  HB  THR A3790     257.254 165.584 227.532  1.00  0.00           H
ATOM   2511 HG21 THR A3790     257.589 166.937 225.413  1.00  0.00           H
ATOM   2512 HG22 THR A3790     257.725 165.191 225.193  1.00  0.00           H
ATOM   2513 HG23 THR A3790     256.242 166.030 224.696  1.00  0.00           H
ATOM   2514  HG1 THR A3790     256.343 167.717 226.949  1.00  0.00           H
ATOM   2515  N   GLY A3791     256.153 162.880 225.337  1.00  0.00           N
ATOM   2516  CA  GLY A3791     256.940 161.755 224.822  1.00  0.00           C
ATOM   2517  C   GLY A3791     256.478 161.310 223.430  1.00  0.00           C
ATOM   2518  O   GLY A3791     255.436 161.756 222.960  1.00  0.00           O
ATOM   2519  H   GLY A3791     255.624 163.408 224.655  1.00  0.00           H
ATOM   2520  HA2 GLY A3791     256.861 160.909 225.504  1.00  0.00           H
ATOM   2521  HA3 GLY A3791     257.987 162.055 224.761  1.00  0.00           H
ATOM   2522  N   ALA A3792     257.161 160.324 222.838  1.00  0.00           N
ATOM   2523  CA  ALA A3792     256.873 159.845 221.476  1.00  0.00           C
ATOM   2524  CB  ALA A3792     257.950 158.827 221.088  1.00  0.00           C
ATOM   2525  C   ALA A3792     255.456 159.255 221.285  1.00  0.00           C
ATOM   2526  O   ALA A3792     254.838 159.487 220.254  1.00  0.00           O
ATOM   2527  H   ALA A3792     258.025 160.020 223.255  1.00  0.00           H
ATOM   2528  HA  ALA A3792     256.958 160.694 220.798  1.00  0.00           H
ATOM   2529  HB1 ALA A3792     258.940 159.274 221.182  1.00  0.00           H
ATOM   2530  HB2 ALA A3792     257.805 158.536 220.046  1.00  0.00           H
ATOM   2531  HB3 ALA A3792     257.882 157.939 221.717  1.00  0.00           H
ATOM   2532  N   MET A3793     254.852 158.734 222.364  1.00  0.00           N
ATOM   2533  CA  MET A3793     253.431 158.343 222.419  1.00  0.00           C
ATOM   2534  CB  MET A3793     253.097 157.844 223.837  1.00  0.00           C
ATOM   2535  CG  MET A3793     253.757 156.510 224.214  1.00  0.00           C
ATOM   2536  SD  MET A3793     252.859 155.059 223.611  1.00  0.00           S
ATOM   2537  CE  MET A3793     253.806 153.706 224.352  1.00  0.00           C
ATOM   2538  C   MET A3793     252.468 159.491 222.061  1.00  0.00           C
ATOM   2539  O   MET A3793     251.339 159.237 221.650  1.00  0.00           O
ATOM   2540  H   MET A3793     255.405 158.624 223.193  1.00  0.00           H
ATOM   2541  HA  MET A3793     253.246 157.541 221.703  1.00  0.00           H
ATOM   2542  HB2 MET A3793     252.016 157.726 223.933  1.00  0.00           H
ATOM   2543  HB3 MET A3793     253.409 158.604 224.555  1.00  0.00           H
ATOM   2544  HG2 MET A3793     254.781 156.481 223.839  1.00  0.00           H
ATOM   2545  HG3 MET A3793     253.789 156.446 225.301  1.00  0.00           H
ATOM   2546  HE1 MET A3793     253.370 152.756 224.038  1.00  0.00           H
ATOM   2547  HE2 MET A3793     254.841 153.754 224.014  1.00  0.00           H
ATOM   2548  HE3 MET A3793     253.763 153.780 225.440  1.00  0.00           H
ATOM   2549  N   VAL A3794     252.874 160.748 222.274  1.00  0.00           N
ATOM   2550  CA  VAL A3794     252.108 161.937 221.882  1.00  0.00           C
ATOM   2551  CB  VAL A3794     252.310 163.109 222.867  1.00  0.00           C
ATOM   2552  CG1 VAL A3794     251.283 164.219 222.605  1.00  0.00           C
ATOM   2553  CG2 VAL A3794     252.142 162.693 224.334  1.00  0.00           C
ATOM   2554  C   VAL A3794     252.439 162.372 220.451  1.00  0.00           C
ATOM   2555  O   VAL A3794     251.510 162.643 219.705  1.00  0.00           O
ATOM   2556  H   VAL A3794     253.830 160.894 222.573  1.00  0.00           H
ATOM   2557  HA  VAL A3794     251.048 161.684 221.897  1.00  0.00           H
ATOM   2558  HB  VAL A3794     253.314 163.514 222.748  1.00  0.00           H
ATOM   2559 HG11 VAL A3794     251.409 164.619 221.601  1.00  0.00           H
ATOM   2560 HG12 VAL A3794     251.415 165.033 223.315  1.00  0.00           H
ATOM   2561 HG13 VAL A3794     250.270 163.826 222.696  1.00  0.00           H
ATOM   2562 HG21 VAL A3794     252.896 161.956 224.610  1.00  0.00           H
ATOM   2563 HG22 VAL A3794     251.150 162.270 224.470  1.00  0.00           H
ATOM   2564 HG23 VAL A3794     252.260 163.560 224.983  1.00  0.00           H
ATOM   2565  N   SER A3795     253.707 162.350 220.019  1.00  0.00           N
ATOM   2566  CA  SER A3795     254.096 162.807 218.670  1.00  0.00           C
ATOM   2567  CB  SER A3795     255.619 162.967 218.555  1.00  0.00           C
ATOM   2568  OG  SER A3795     256.298 161.730 218.662  1.00  0.00           O
ATOM   2569  C   SER A3795     253.567 161.904 217.551  1.00  0.00           C
ATOM   2570  O   SER A3795     252.936 162.410 216.630  1.00  0.00           O
ATOM   2571  H   SER A3795     254.436 162.005 220.626  1.00  0.00           H
ATOM   2572  HA  SER A3795     253.663 163.795 218.504  1.00  0.00           H
ATOM   2573  HB2 SER A3795     255.969 163.618 219.354  1.00  0.00           H
ATOM   2574  HB3 SER A3795     255.861 163.433 217.597  1.00  0.00           H
ATOM   2575  HG  SER A3795     256.359 161.350 217.777  1.00  0.00           H
ATOM   2576  N   SER A3796     253.610 160.575 217.712  1.00  0.00           N
ATOM   2577  CA  SER A3796     252.988 159.649 216.747  1.00  0.00           C
ATOM   2578  CB  SER A3796     253.415 158.207 217.028  1.00  0.00           C
ATOM   2579  OG  SER A3796     252.937 157.762 218.286  1.00  0.00           O
ATOM   2580  C   SER A3796     251.459 159.755 216.742  1.00  0.00           C
ATOM   2581  O   SER A3796     250.847 159.741 215.678  1.00  0.00           O
ATOM   2582  H   SER A3796     254.067 160.183 218.531  1.00  0.00           H
ATOM   2583  HA  SER A3796     253.335 159.903 215.745  1.00  0.00           H
ATOM   2584  HB2 SER A3796     254.504 158.149 217.009  1.00  0.00           H
ATOM   2585  HB3 SER A3796     253.024 157.560 216.240  1.00  0.00           H
ATOM   2586  HG  SER A3796     253.236 156.849 218.380  1.00  0.00           H
ATOM   2587  N   THR A3797     250.852 160.083 217.888  1.00  0.00           N
ATOM   2588  CA  THR A3797     249.415 160.381 217.985  1.00  0.00           C
ATOM   2589  CB  THR A3797     248.950 160.388 219.450  1.00  0.00           C
ATOM   2590  OG1 THR A3797     249.209 159.151 220.074  1.00  0.00           O
ATOM   2591  CG2 THR A3797     247.446 160.579 219.580  1.00  0.00           C
ATOM   2592  C   THR A3797     249.036 161.703 217.300  1.00  0.00           C
ATOM   2593  O   THR A3797     248.000 161.763 216.645  1.00  0.00           O
ATOM   2594  H   THR A3797     251.423 160.113 218.718  1.00  0.00           H
ATOM   2595  HA  THR A3797     248.870 159.592 217.466  1.00  0.00           H
ATOM   2596  HB  THR A3797     249.456 161.178 220.004  1.00  0.00           H
ATOM   2597  HG1 THR A3797     250.072 159.221 220.529  1.00  0.00           H
ATOM   2598 HG21 THR A3797     247.137 160.394 220.607  1.00  0.00           H
ATOM   2599 HG22 THR A3797     246.932 159.887 218.915  1.00  0.00           H
ATOM   2600 HG23 THR A3797     247.187 161.602 219.316  1.00  0.00           H
ATOM   2601  N   LEU A3798     249.866 162.747 217.406  1.00  0.00           N
ATOM   2602  CA  LEU A3798     249.659 164.032 216.726  1.00  0.00           C
ATOM   2603  CB  LEU A3798     250.583 165.108 217.324  1.00  0.00           C
ATOM   2604  CG  LEU A3798     250.210 165.572 218.744  1.00  0.00           C
ATOM   2605  CD1 LEU A3798     251.358 166.385 219.341  1.00  0.00           C
ATOM   2606  CD2 LEU A3798     248.960 166.452 218.765  1.00  0.00           C
ATOM   2607  C   LEU A3798     249.878 163.923 215.212  1.00  0.00           C
ATOM   2608  O   LEU A3798     248.993 164.331 214.468  1.00  0.00           O
ATOM   2609  H   LEU A3798     250.709 162.637 217.958  1.00  0.00           H
ATOM   2610  HA  LEU A3798     248.623 164.344 216.863  1.00  0.00           H
ATOM   2611  HB2 LEU A3798     251.599 164.713 217.331  1.00  0.00           H
ATOM   2612  HB3 LEU A3798     250.573 165.980 216.667  1.00  0.00           H
ATOM   2613  HG  LEU A3798     250.030 164.710 219.383  1.00  0.00           H
ATOM   2614 HD11 LEU A3798     251.118 166.697 220.355  1.00  0.00           H
ATOM   2615 HD12 LEU A3798     251.538 167.269 218.732  1.00  0.00           H
ATOM   2616 HD13 LEU A3798     252.265 165.785 219.346  1.00  0.00           H
ATOM   2617 HD21 LEU A3798     248.743 166.769 219.783  1.00  0.00           H
ATOM   2618 HD22 LEU A3798     249.128 167.332 218.142  1.00  0.00           H
ATOM   2619 HD23 LEU A3798     248.105 165.902 218.374  1.00  0.00           H
ATOM   2620  N   LYS A3799     250.896 163.180 214.758  1.00  0.00           N
ATOM   2621  CA  LYS A3799     251.112 162.852 213.336  1.00  0.00           C
ATOM   2622  CB  LYS A3799     252.479 162.173 213.153  1.00  0.00           C
ATOM   2623  CG  LYS A3799     253.604 163.217 213.119  1.00  0.00           C
ATOM   2624  CD  LYS A3799     254.986 162.555 213.022  1.00  0.00           C
ATOM   2625  CE  LYS A3799     256.056 163.503 212.470  1.00  0.00           C
ATOM   2626  NZ  LYS A3799     256.185 164.761 213.239  1.00  0.00           N
ATOM   2627  C   LYS A3799     249.994 161.995 212.740  1.00  0.00           C
ATOM   2628  O   LYS A3799     249.509 162.316 211.658  1.00  0.00           O
ATOM   2629  H   LYS A3799     251.593 162.873 215.430  1.00  0.00           H
ATOM   2630  HA  LYS A3799     251.114 163.778 212.759  1.00  0.00           H
ATOM   2631  HB2 LYS A3799     252.488 161.637 212.202  1.00  0.00           H
ATOM   2632  HB3 LYS A3799     252.651 161.454 213.956  1.00  0.00           H
ATOM   2633  HG2 LYS A3799     253.451 163.862 212.252  1.00  0.00           H
ATOM   2634  HG3 LYS A3799     253.563 163.826 214.023  1.00  0.00           H
ATOM   2635  HD2 LYS A3799     254.932 161.704 212.341  1.00  0.00           H
ATOM   2636  HD3 LYS A3799     255.282 162.191 214.007  1.00  0.00           H
ATOM   2637  HE2 LYS A3799     255.797 163.732 211.432  1.00  0.00           H
ATOM   2638  HE3 LYS A3799     257.010 162.969 212.433  1.00  0.00           H
ATOM   2639  HZ1 LYS A3799     255.332 165.324 213.178  1.00  0.00           H
ATOM   2640  HZ2 LYS A3799     256.938 165.343 212.913  1.00  0.00           H
ATOM   2641  HZ3 LYS A3799     256.236 164.629 214.247  1.00  0.00           H
ATOM   2642  N   LEU A3800     249.447 161.044 213.500  1.00  0.00           N
ATOM   2643  CA  LEU A3800     248.243 160.291 213.124  1.00  0.00           C
ATOM   2644  CB  LEU A3800     248.125 159.076 214.062  1.00  0.00           C
ATOM   2645  CG  LEU A3800     246.964 158.119 213.740  1.00  0.00           C
ATOM   2646  CD1 LEU A3800     247.105 157.478 212.362  1.00  0.00           C
ATOM   2647  CD2 LEU A3800     246.941 156.991 214.772  1.00  0.00           C
ATOM   2648  C   LEU A3800     246.965 161.154 213.119  1.00  0.00           C
ATOM   2649  O   LEU A3800     246.032 160.862 212.382  1.00  0.00           O
ATOM   2650  H   LEU A3800     249.917 160.796 214.363  1.00  0.00           H
ATOM   2651  HA  LEU A3800     248.378 159.927 212.105  1.00  0.00           H
ATOM   2652  HB2 LEU A3800     248.002 159.440 215.082  1.00  0.00           H
ATOM   2653  HB3 LEU A3800     249.059 158.512 214.016  1.00  0.00           H
ATOM   2654  HG  LEU A3800     246.012 158.645 213.796  1.00  0.00           H
ATOM   2655 HD21 LEU A3800     246.120 156.314 214.542  1.00  0.00           H
ATOM   2656 HD22 LEU A3800     246.801 157.412 215.767  1.00  0.00           H
ATOM   2657 HD23 LEU A3800     247.885 156.449 214.738  1.00  0.00           H
ATOM   2658 HD11 LEU A3800     246.309 156.753 212.206  1.00  0.00           H
ATOM   2659 HD12 LEU A3800     247.023 158.239 211.584  1.00  0.00           H
ATOM   2660 HD13 LEU A3800     248.074 156.990 212.283  1.00  0.00           H
ATOM   2661  N   GLY A3801     246.941 162.260 213.867  1.00  0.00           N
ATOM   2662  CA  GLY A3801     245.926 163.304 213.724  1.00  0.00           C
ATOM   2663  C   GLY A3801     246.117 164.131 212.450  1.00  0.00           C
ATOM   2664  O   GLY A3801     245.217 164.185 211.622  1.00  0.00           O
ATOM   2665  H   GLY A3801     247.731 162.447 214.469  1.00  0.00           H
ATOM   2666  HA2 GLY A3801     245.992 163.973 214.579  1.00  0.00           H
ATOM   2667  HA3 GLY A3801     244.933 162.854 213.701  1.00  0.00           H
ATOM   2668  N   ILE A3802     247.311 164.703 212.261  1.00  0.00           N
ATOM   2669  CA  ILE A3802     247.685 165.578 211.137  1.00  0.00           C
ATOM   2670  CB  ILE A3802     249.159 166.035 211.300  1.00  0.00           C
ATOM   2671  CG1 ILE A3802     249.276 167.053 212.457  1.00  0.00           C
ATOM   2672  CG2 ILE A3802     249.770 166.627 210.013  1.00  0.00           C
ATOM   2673  CD1 ILE A3802     250.698 167.178 213.014  1.00  0.00           C
ATOM   2674  C   ILE A3802     247.456 164.890 209.790  1.00  0.00           C
ATOM   2675  O   ILE A3802     246.678 165.383 208.986  1.00  0.00           O
ATOM   2676  H   ILE A3802     248.006 164.561 212.985  1.00  0.00           H
ATOM   2677  HA  ILE A3802     247.045 166.461 211.150  1.00  0.00           H
ATOM   2678  HB  ILE A3802     249.748 165.154 211.556  1.00  0.00           H
ATOM   2679 HG12 ILE A3802     248.938 168.033 212.123  1.00  0.00           H
ATOM   2680 HG13 ILE A3802     248.634 166.748 213.283  1.00  0.00           H
ATOM   2681 HD11 ILE A3802     250.689 167.893 213.831  1.00  0.00           H
ATOM   2682 HD12 ILE A3802     251.386 167.539 212.251  1.00  0.00           H
ATOM   2683 HD13 ILE A3802     251.044 166.214 213.388  1.00  0.00           H
ATOM   2684 HG21 ILE A3802     249.809 165.879 209.220  1.00  0.00           H
ATOM   2685 HG22 ILE A3802     250.796 166.950 210.186  1.00  0.00           H
ATOM   2686 HG23 ILE A3802     249.187 167.476 209.662  1.00  0.00           H
ATOM   2687  N   SER A3803     248.006 163.691 209.606  1.00  0.00           N
ATOM   2688  CA  SER A3803     247.915 162.924 208.353  1.00  0.00           C
ATOM   2689  CB  SER A3803     248.810 161.686 208.462  1.00  0.00           C
ATOM   2690  OG  SER A3803     248.487 160.932 209.617  1.00  0.00           O
ATOM   2691  C   SER A3803     246.484 162.512 207.978  1.00  0.00           C
ATOM   2692  O   SER A3803     246.127 162.572 206.804  1.00  0.00           O
ATOM   2693  H   SER A3803     248.592 163.326 210.344  1.00  0.00           H
ATOM   2694  HA  SER A3803     248.291 163.540 207.535  1.00  0.00           H
ATOM   2695  HB2 SER A3803     249.853 162.000 208.520  1.00  0.00           H
ATOM   2696  HB3 SER A3803     248.687 161.072 207.575  1.00  0.00           H
ATOM   2697  HG  SER A3803     248.859 161.407 210.380  1.00  0.00           H
ATOM   2698  N   ILE A3804     245.614 162.257 208.964  1.00  0.00           N
ATOM   2699  CA  ILE A3804     244.186 161.990 208.729  1.00  0.00           C
ATOM   2700  CB  ILE A3804     243.618 161.078 209.849  1.00  0.00           C
ATOM   2701  CG1 ILE A3804     244.362 159.719 209.839  1.00  0.00           C
ATOM   2702  CG2 ILE A3804     242.113 160.803 209.672  1.00  0.00           C
ATOM   2703  CD1 ILE A3804     243.911 158.716 210.907  1.00  0.00           C
ATOM   2704  C   ILE A3804     243.390 163.296 208.498  1.00  0.00           C
ATOM   2705  O   ILE A3804     242.374 163.270 207.812  1.00  0.00           O
ATOM   2706  H   ILE A3804     245.961 162.235 209.912  1.00  0.00           H
ATOM   2707  HA  ILE A3804     244.103 161.422 207.806  1.00  0.00           H
ATOM   2708  HB  ILE A3804     243.772 161.568 210.812  1.00  0.00           H
ATOM   2709 HG12 ILE A3804     245.429 159.885 209.980  1.00  0.00           H
ATOM   2710 HG13 ILE A3804     244.222 159.252 208.864  1.00  0.00           H
ATOM   2711 HD11 ILE A3804     244.587 157.863 210.902  1.00  0.00           H
ATOM   2712 HD12 ILE A3804     242.911 158.354 210.677  1.00  0.00           H
ATOM   2713 HD13 ILE A3804     243.924 159.182 211.893  1.00  0.00           H
ATOM   2714 HG21 ILE A3804     241.564 161.734 209.631  1.00  0.00           H
ATOM   2715 HG22 ILE A3804     241.720 160.237 210.513  1.00  0.00           H
ATOM   2716 HG23 ILE A3804     241.943 160.261 208.740  1.00  0.00           H
ATOM   2717  N   LEU A3805     243.837 164.439 209.034  1.00  0.00           N
ATOM   2718  CA  LEU A3805     243.179 165.749 208.892  1.00  0.00           C
ATOM   2719  CB  LEU A3805     243.526 166.622 210.115  1.00  0.00           C
ATOM   2720  CG  LEU A3805     242.789 166.288 211.420  1.00  0.00           C
ATOM   2721  CD1 LEU A3805     243.510 166.902 212.624  1.00  0.00           C
ATOM   2722  CD2 LEU A3805     241.377 166.874 211.397  1.00  0.00           C
ATOM   2723  C   LEU A3805     243.555 166.545 207.626  1.00  0.00           C
ATOM   2724  O   LEU A3805     242.824 167.484 207.306  1.00  0.00           O
ATOM   2725  H   LEU A3805     244.691 164.401 209.576  1.00  0.00           H
ATOM   2726  HA  LEU A3805     242.100 165.603 208.852  1.00  0.00           H
ATOM   2727  HB2 LEU A3805     244.601 166.560 210.282  1.00  0.00           H
ATOM   2728  HB3 LEU A3805     243.291 167.654 209.864  1.00  0.00           H
ATOM   2729  HG  LEU A3805     242.735 165.210 211.558  1.00  0.00           H
ATOM   2730 HD21 LEU A3805     240.850 166.637 212.317  1.00  0.00           H
ATOM   2731 HD22 LEU A3805     240.825 166.479 210.546  1.00  0.00           H
ATOM   2732 HD23 LEU A3805     241.432 167.955 211.288  1.00  0.00           H
ATOM   2733 HD11 LEU A3805     243.039 166.569 213.543  1.00  0.00           H
ATOM   2734 HD12 LEU A3805     244.552 166.588 212.627  1.00  0.00           H
ATOM   2735 HD13 LEU A3805     243.467 167.989 212.578  1.00  0.00           H
ATOM   2736  N   ASN A3806     244.781 166.398 207.111  1.00  0.00           N
ATOM   2737  CA  ASN A3806     245.411 167.403 206.240  1.00  0.00           C
ATOM   2738  CB  ASN A3806     246.940 167.179 206.198  1.00  0.00           C
ATOM   2739  CG  ASN A3806     247.716 168.375 205.650  1.00  0.00           C
ATOM   2740  OD1 ASN A3806     247.362 169.523 205.874  1.00  0.00           O
ATOM   2741  ND2 ASN A3806     248.977 168.211 205.340  1.00  0.00           N
ATOM   2742  C   ASN A3806     244.734 167.565 204.855  1.00  0.00           C
ATOM   2743  O   ASN A3806     243.730 166.910 204.558  1.00  0.00           O
ATOM   2744  H   ASN A3806     245.380 165.687 207.511  1.00  0.00           H
ATOM   2745  HA  ASN A3806     245.259 168.360 206.732  1.00  0.00           H
ATOM   2746  HB2 ASN A3806     247.313 167.005 207.202  1.00  0.00           H
ATOM   2747  HB3 ASN A3806     247.156 166.291 205.608  1.00  0.00           H
ATOM   2748 HD21 ASN A3806     249.201 167.268 204.991  1.00  0.00           H
ATOM   2749 HD22 ASN A3806     249.359 168.923 204.746  1.00  0.00           H
ATOM   2750  N   GLY A3807     245.022 168.712 204.232  1.00  0.00           N
ATOM   2751  CA  GLY A3807     244.108 169.436 203.347  1.00  0.00           C
ATOM   2752  C   GLY A3807     243.116 170.285 204.150  1.00  0.00           C
ATOM   2753  O   GLY A3807     243.241 171.506 204.177  1.00  0.00           O
ATOM   2754  H   GLY A3807     245.832 169.223 204.554  1.00  0.00           H
ATOM   2755  HA2 GLY A3807     244.682 170.094 202.694  1.00  0.00           H
ATOM   2756  HA3 GLY A3807     243.554 168.732 202.727  1.00  0.00           H
ATOM   2757  N   GLY A3808     242.274 169.640 204.964  1.00  0.00           N
ATOM   2758  CA  GLY A3808     241.288 170.313 205.826  1.00  0.00           C
ATOM   2759  C   GLY A3808     240.034 169.475 206.098  1.00  0.00           C
ATOM   2760  O   GLY A3808     238.922 169.909 205.804  1.00  0.00           O
ATOM   2761  H   GLY A3808     242.325 168.628 204.974  1.00  0.00           H
ATOM   2762  HA2 GLY A3808     241.758 170.543 206.782  1.00  0.00           H
ATOM   2763  HA3 GLY A3808     240.975 171.252 205.365  1.00  0.00           H
ATOM   2764  N   ASN A3809     240.204 168.188 206.416  1.00  0.00           N
ATOM   2765  CA  ASN A3809     239.119 167.207 206.371  1.00  0.00           C
ATOM   2766  CB  ASN A3809     239.714 165.791 206.452  1.00  0.00           C
ATOM   2767  CG  ASN A3809     238.681 164.718 206.148  1.00  0.00           C
ATOM   2768  OD1 ASN A3809     237.526 164.780 206.558  1.00  0.00           O
ATOM   2769  ND2 ASN A3809     239.048 163.712 205.393  1.00  0.00           N
ATOM   2770  C   ASN A3809     238.021 167.489 207.423  1.00  0.00           C
ATOM   2771  O   ASN A3809     238.118 167.109 208.595  1.00  0.00           O
ATOM   2772  H   ASN A3809     241.145 167.865 206.619  1.00  0.00           H
ATOM   2773  HA  ASN A3809     238.652 167.294 205.388  1.00  0.00           H
ATOM   2774  HB2 ASN A3809     240.138 165.612 207.437  1.00  0.00           H
ATOM   2775  HB3 ASN A3809     240.524 165.708 205.725  1.00  0.00           H
ATOM   2776 HD21 ASN A3809     238.365 163.022 205.156  1.00  0.00           H
ATOM   2777 HD22 ASN A3809     240.013 163.659 205.056  1.00  0.00           H
ATOM   2778  N   ALA A3810     236.902 168.042 206.952  1.00  0.00           N
ATOM   2779  CA  ALA A3810     235.786 168.472 207.790  1.00  0.00           C
ATOM   2780  CB  ALA A3810     234.849 169.322 206.923  1.00  0.00           C
ATOM   2781  C   ALA A3810     235.021 167.335 208.499  1.00  0.00           C
ATOM   2782  O   ALA A3810     234.461 167.565 209.575  1.00  0.00           O
ATOM   2783  H   ALA A3810     236.964 168.447 206.027  1.00  0.00           H
ATOM   2784  HA  ALA A3810     236.192 169.111 208.568  1.00  0.00           H
ATOM   2785  HB1 ALA A3810     234.034 169.711 207.534  1.00  0.00           H
ATOM   2786  HB2 ALA A3810     235.402 170.164 206.502  1.00  0.00           H
ATOM   2787  HB3 ALA A3810     234.436 168.719 206.113  1.00  0.00           H
ATOM   2788  N   GLU A3811     235.020 166.113 207.953  1.00  0.00           N
ATOM   2789  CA  GLU A3811     234.453 164.922 208.614  1.00  0.00           C
ATOM   2790  CB  GLU A3811     234.099 163.841 207.556  1.00  0.00           C
ATOM   2791  CG  GLU A3811     234.706 162.424 207.659  1.00  0.00           C
ATOM   2792  CD  GLU A3811     233.975 161.443 208.595  1.00  0.00           C
ATOM   2793  OE1 GLU A3811     233.400 161.895 209.608  1.00  0.00           O
ATOM   2794  OE2 GLU A3811     234.346 160.245 208.545  1.00  0.00           O
ATOM   2795  C   GLU A3811     235.365 164.449 209.756  1.00  0.00           C
ATOM   2796  O   GLU A3811     234.914 164.355 210.895  1.00  0.00           O
ATOM   2797  H   GLU A3811     235.592 165.964 207.130  1.00  0.00           H
ATOM   2798  HA  GLU A3811     233.514 165.209 209.088  1.00  0.00           H
ATOM   2799  HB2 GLU A3811     234.390 164.225 206.576  1.00  0.00           H
ATOM   2800  HB3 GLU A3811     233.013 163.743 207.521  1.00  0.00           H
ATOM   2801  HG2 GLU A3811     234.680 161.996 206.654  1.00  0.00           H
ATOM   2802  HG3 GLU A3811     235.758 162.489 207.937  1.00  0.00           H
ATOM   2803  N   VAL A3812     236.684 164.479 209.547  1.00  0.00           N
ATOM   2804  CA  VAL A3812     237.688 164.168 210.581  1.00  0.00           C
ATOM   2805  CB  VAL A3812     239.083 164.037 209.950  1.00  0.00           C
ATOM   2806  CG1 VAL A3812     240.158 163.711 210.991  1.00  0.00           C
ATOM   2807  CG2 VAL A3812     239.117 162.918 208.901  1.00  0.00           C
ATOM   2808  C   VAL A3812     237.661 165.164 211.735  1.00  0.00           C
ATOM   2809  O   VAL A3812     237.593 164.762 212.899  1.00  0.00           O
ATOM   2810  H   VAL A3812     237.009 164.691 208.607  1.00  0.00           H
ATOM   2811  HA  VAL A3812     237.449 163.220 211.031  1.00  0.00           H
ATOM   2812  HB  VAL A3812     239.339 164.980 209.473  1.00  0.00           H
ATOM   2813 HG21 VAL A3812     239.156 161.950 209.383  1.00  0.00           H
ATOM   2814 HG22 VAL A3812     239.997 163.032 208.276  1.00  0.00           H
ATOM   2815 HG23 VAL A3812     238.246 162.943 208.252  1.00  0.00           H
ATOM   2816 HG11 VAL A3812     241.135 163.722 210.512  1.00  0.00           H
ATOM   2817 HG12 VAL A3812     239.966 162.731 211.417  1.00  0.00           H
ATOM   2818 HG13 VAL A3812     240.162 164.446 211.788  1.00  0.00           H
ATOM   2819  N   GLN A3813     237.503 166.449 211.428  1.00  0.00           N
ATOM   2820  CA  GLN A3813     237.286 167.495 212.424  1.00  0.00           C
ATOM   2821  CB  GLN A3813     237.327 168.859 211.734  1.00  0.00           C
ATOM   2822  CG  GLN A3813     238.714 169.223 211.183  1.00  0.00           C
ATOM   2823  CD  GLN A3813     238.655 170.343 210.154  1.00  0.00           C
ATOM   2824  OE1 GLN A3813     237.601 170.713 209.664  1.00  0.00           O
ATOM   2825  NE2 GLN A3813     239.771 170.927 209.807  1.00  0.00           N
ATOM   2826  C   GLN A3813     235.956 167.323 213.169  1.00  0.00           C
ATOM   2827  O   GLN A3813     235.945 167.259 214.398  1.00  0.00           O
ATOM   2828  H   GLN A3813     237.550 166.710 210.447  1.00  0.00           H
ATOM   2829  HA  GLN A3813     238.085 167.456 213.164  1.00  0.00           H
ATOM   2830  HB2 GLN A3813     237.011 169.638 212.428  1.00  0.00           H
ATOM   2831  HB3 GLN A3813     236.613 168.815 210.914  1.00  0.00           H
ATOM   2832  HG2 GLN A3813     239.364 169.519 212.003  1.00  0.00           H
ATOM   2833  HG3 GLN A3813     239.156 168.367 210.683  1.00  0.00           H
ATOM   2834 HE21 GLN A3813     240.647 170.684 210.251  1.00  0.00           H
ATOM   2835 HE22 GLN A3813     239.693 171.725 209.175  1.00  0.00           H
ATOM   2836  N   GLN A3814     234.819 167.231 212.468  1.00  0.00           N
ATOM   2837  CA  GLN A3814     233.502 167.284 213.118  1.00  0.00           C
ATOM   2838  CB  GLN A3814     232.439 167.807 212.135  1.00  0.00           C
ATOM   2839  CG  GLN A3814     231.130 168.234 212.832  1.00  0.00           C
ATOM   2840  CD  GLN A3814     231.286 169.409 213.803  1.00  0.00           C
ATOM   2841  OE1 GLN A3814     230.975 169.318 214.986  1.00  0.00           O
ATOM   2842  NE2 GLN A3814     231.839 170.524 213.377  1.00  0.00           N
ATOM   2843  C   GLN A3814     233.088 165.959 213.792  1.00  0.00           C
ATOM   2844  O   GLN A3814     232.510 166.007 214.879  1.00  0.00           O
ATOM   2845  H   GLN A3814     234.861 167.253 211.454  1.00  0.00           H
ATOM   2846  HA  GLN A3814     233.581 168.029 213.909  1.00  0.00           H
ATOM   2847  HB2 GLN A3814     232.843 168.665 211.591  1.00  0.00           H
ATOM   2848  HB3 GLN A3814     232.220 167.023 211.405  1.00  0.00           H
ATOM   2849  HG2 GLN A3814     230.424 168.532 212.057  1.00  0.00           H
ATOM   2850  HG3 GLN A3814     230.702 167.384 213.359  1.00  0.00           H
ATOM   2851 HE21 GLN A3814     232.149 170.652 212.426  1.00  0.00           H
ATOM   2852 HE22 GLN A3814     231.903 171.284 214.022  1.00  0.00           H
ATOM   2853  N   LYS A3815     233.519 164.798 213.282  1.00  0.00           N
ATOM   2854  CA  LYS A3815     233.350 163.512 213.960  1.00  0.00           C
ATOM   2855  CB  LYS A3815     233.583 162.353 212.968  1.00  0.00           C
ATOM   2856  CG  LYS A3815     233.326 160.976 213.630  1.00  0.00           C
ATOM   2857  CD  LYS A3815     232.944 159.835 212.672  1.00  0.00           C
ATOM   2858  CE  LYS A3815     233.976 159.389 211.631  1.00  0.00           C
ATOM   2859  NZ  LYS A3815     235.200 158.831 212.229  1.00  0.00           N
ATOM   2860  C   LYS A3815     234.208 163.388 215.213  1.00  0.00           C
ATOM   2861  O   LYS A3815     233.670 162.988 216.245  1.00  0.00           O
ATOM   2862  H   LYS A3815     234.019 164.812 212.394  1.00  0.00           H
ATOM   2863  HA  LYS A3815     232.314 163.438 214.288  1.00  0.00           H
ATOM   2864  HB2 LYS A3815     234.614 162.369 212.608  1.00  0.00           H
ATOM   2865  HB3 LYS A3815     232.912 162.456 212.128  1.00  0.00           H
ATOM   2866  HG2 LYS A3815     232.501 161.076 214.346  1.00  0.00           H
ATOM   2867  HG3 LYS A3815     234.213 160.663 214.193  1.00  0.00           H
ATOM   2868  HD2 LYS A3815     232.632 158.983 213.257  1.00  0.00           H
ATOM   2869  HD3 LYS A3815     232.045 160.149 212.127  1.00  0.00           H
ATOM   2870  HE2 LYS A3815     234.208 160.225 210.968  1.00  0.00           H
ATOM   2871  HE3 LYS A3815     233.517 158.600 211.025  1.00  0.00           H
ATOM   2872  HZ1 LYS A3815     235.824 159.566 212.512  1.00  0.00           H
ATOM   2873  HZ2 LYS A3815     235.692 158.174 211.640  1.00  0.00           H
ATOM   2874  HZ3 LYS A3815     235.038 158.400 213.119  1.00  0.00           H
ATOM   2875  N   MET A3816     235.414 163.965 215.222  1.00  0.00           N
ATOM   2876  CA  MET A3816     236.144 164.207 216.476  1.00  0.00           C
ATOM   2877  CB  MET A3816     237.547 164.780 216.211  1.00  0.00           C
ATOM   2878  CG  MET A3816     238.581 163.689 215.940  1.00  0.00           C
ATOM   2879  SD  MET A3816     240.284 164.248 216.214  1.00  0.00           S
ATOM   2880  CE  MET A3816     240.422 165.453 214.872  1.00  0.00           C
ATOM   2881  C   MET A3816     235.402 165.174 217.406  1.00  0.00           C
ATOM   2882  O   MET A3816     235.383 164.950 218.618  1.00  0.00           O
ATOM   2883  H   MET A3816     235.798 164.318 214.351  1.00  0.00           H
ATOM   2884  HA  MET A3816     236.243 163.266 217.017  1.00  0.00           H
ATOM   2885  HB2 MET A3816     237.519 165.488 215.384  1.00  0.00           H
ATOM   2886  HB3 MET A3816     237.871 165.332 217.093  1.00  0.00           H
ATOM   2887  HG2 MET A3816     238.398 162.853 216.610  1.00  0.00           H
ATOM   2888  HG3 MET A3816     238.463 163.341 214.916  1.00  0.00           H
ATOM   2889  HE1 MET A3816     241.435 165.840 214.837  1.00  0.00           H
ATOM   2890  HE2 MET A3816     240.185 164.967 213.925  1.00  0.00           H
ATOM   2891  HE3 MET A3816     239.726 166.278 215.032  1.00  0.00           H
ATOM   2892  N   LEU A3817     234.842 166.262 216.872  1.00  0.00           N
ATOM   2893  CA  LEU A3817     234.289 167.355 217.668  1.00  0.00           C
ATOM   2894  CB  LEU A3817     234.114 168.593 216.780  1.00  0.00           C
ATOM   2895  CG  LEU A3817     233.684 169.854 217.540  1.00  0.00           C
ATOM   2896  CD1 LEU A3817     234.639 170.241 218.666  1.00  0.00           C
ATOM   2897  CD2 LEU A3817     233.610 171.029 216.573  1.00  0.00           C
ATOM   2898  C   LEU A3817     232.991 166.983 218.390  1.00  0.00           C
ATOM   2899  O   LEU A3817     232.919 167.191 219.600  1.00  0.00           O
ATOM   2900  H   LEU A3817     234.975 166.426 215.877  1.00  0.00           H
ATOM   2901  HA  LEU A3817     235.027 167.589 218.433  1.00  0.00           H
ATOM   2902  HB2 LEU A3817     233.360 168.380 216.027  1.00  0.00           H
ATOM   2903  HB3 LEU A3817     235.054 168.799 216.274  1.00  0.00           H
ATOM   2904  HG  LEU A3817     232.698 169.699 217.973  1.00  0.00           H
ATOM   2905 HD21 LEU A3817     233.426 171.954 217.118  1.00  0.00           H
ATOM   2906 HD22 LEU A3817     234.541 171.124 216.019  1.00  0.00           H
ATOM   2907 HD23 LEU A3817     232.799 170.875 215.871  1.00  0.00           H
ATOM   2908 HD11 LEU A3817     234.329 171.201 219.072  1.00  0.00           H
ATOM   2909 HD12 LEU A3817     235.651 170.330 218.273  1.00  0.00           H
ATOM   2910 HD13 LEU A3817     234.607 169.501 219.461  1.00  0.00           H
ATOM   2911  N   ASP A3818     231.998 166.392 217.716  1.00  0.00           N
ATOM   2912  CA  ASP A3818     230.744 165.987 218.377  1.00  0.00           C
ATOM   2913  CB  ASP A3818     229.552 165.941 217.412  1.00  0.00           C
ATOM   2914  CG  ASP A3818     228.237 166.196 218.171  1.00  0.00           C
ATOM   2915  OD1 ASP A3818     228.162 167.241 218.863  1.00  0.00           O
ATOM   2916  OD2 ASP A3818     227.332 165.336 218.096  1.00  0.00           O
ATOM   2917  C   ASP A3818     230.869 164.700 219.206  1.00  0.00           C
ATOM   2918  O   ASP A3818     230.340 164.647 220.321  1.00  0.00           O
ATOM   2919  H   ASP A3818     232.098 166.249 216.712  1.00  0.00           H
ATOM   2920  HA  ASP A3818     230.512 166.763 219.091  1.00  0.00           H
ATOM   2921  HB2 ASP A3818     229.527 164.977 216.900  1.00  0.00           H
ATOM   2922  HB3 ASP A3818     229.667 166.728 216.664  1.00  0.00           H
ATOM   2923  N   TYR A3819     231.858 163.855 218.876  1.00  0.00           N
ATOM   2924  CA  TYR A3819     232.411 162.898 219.835  1.00  0.00           C
ATOM   2925  CB  TYR A3819     233.509 162.050 219.175  1.00  0.00           C
ATOM   2926  CG  TYR A3819     234.277 161.133 220.110  1.00  0.00           C
ATOM   2927  CD1 TYR A3819     233.882 159.793 220.276  1.00  0.00           C
ATOM   2928  CD2 TYR A3819     235.420 161.617 220.775  1.00  0.00           C
ATOM   2929  CE1 TYR A3819     234.621 158.937 221.118  1.00  0.00           C
ATOM   2930  CE2 TYR A3819     236.165 160.767 221.612  1.00  0.00           C
ATOM   2931  CZ  TYR A3819     235.758 159.429 221.793  1.00  0.00           C
ATOM   2932  OH  TYR A3819     236.466 158.611 222.615  1.00  0.00           O
ATOM   2933  C   TYR A3819     232.909 163.626 221.092  1.00  0.00           C
ATOM   2934  O   TYR A3819     232.412 163.345 222.180  1.00  0.00           O
ATOM   2935  H   TYR A3819     232.331 163.983 217.989  1.00  0.00           H
ATOM   2936  HA  TYR A3819     231.611 162.227 220.147  1.00  0.00           H
ATOM   2937  HB2 TYR A3819     234.231 162.712 218.705  1.00  0.00           H
ATOM   2938  HB3 TYR A3819     233.058 161.450 218.384  1.00  0.00           H
ATOM   2939  HD1 TYR A3819     233.024 159.420 219.733  1.00  0.00           H
ATOM   2940  HD2 TYR A3819     235.732 162.640 220.613  1.00  0.00           H
ATOM   2941  HE1 TYR A3819     234.321 157.908 221.236  1.00  0.00           H
ATOM   2942  HE2 TYR A3819     237.058 161.127 222.098  1.00  0.00           H
ATOM   2943  HH  TYR A3819     236.633 157.767 222.179  1.00  0.00           H
ATOM   2944  N   LEU A3820     233.720 164.685 220.965  1.00  0.00           N
ATOM   2945  CA  LEU A3820     234.202 165.486 222.099  1.00  0.00           C
ATOM   2946  CB  LEU A3820     235.277 166.495 221.630  1.00  0.00           C
ATOM   2947  CG  LEU A3820     236.656 166.255 222.264  1.00  0.00           C
ATOM   2948  CD1 LEU A3820     237.708 167.121 221.573  1.00  0.00           C
ATOM   2949  CD2 LEU A3820     236.655 166.595 223.760  1.00  0.00           C
ATOM   2950  C   LEU A3820     233.088 166.220 222.868  1.00  0.00           C
ATOM   2951  O   LEU A3820     233.247 166.379 224.083  1.00  0.00           O
ATOM   2952  H   LEU A3820     234.046 164.926 220.032  1.00  0.00           H
ATOM   2953  HA  LEU A3820     234.658 164.791 222.801  1.00  0.00           H
ATOM   2954  HB2 LEU A3820     235.386 166.439 220.550  1.00  0.00           H
ATOM   2955  HB3 LEU A3820     234.955 167.514 221.846  1.00  0.00           H
ATOM   2956  HG  LEU A3820     236.935 165.208 222.143  1.00  0.00           H
ATOM   2957 HD21 LEU A3820     235.982 165.927 224.292  1.00  0.00           H
ATOM   2958 HD22 LEU A3820     237.661 166.476 224.163  1.00  0.00           H
ATOM   2959 HD23 LEU A3820     236.326 167.622 223.905  1.00  0.00           H
ATOM   2960 HD11 LEU A3820     238.689 166.941 222.012  1.00  0.00           H
ATOM   2961 HD12 LEU A3820     237.755 166.857 220.515  1.00  0.00           H
ATOM   2962 HD13 LEU A3820     237.453 168.175 221.660  1.00  0.00           H
ATOM   2963  N   LYS A3821     231.986 166.646 222.228  1.00  0.00           N
ATOM   2964  CA  LYS A3821     230.874 167.370 222.881  1.00  0.00           C
ATOM   2965  CB  LYS A3821     229.774 167.777 221.858  1.00  0.00           C
ATOM   2966  CG  LYS A3821     229.781 169.242 221.338  1.00  0.00           C
ATOM   2967  CD  LYS A3821     230.501 169.572 220.003  1.00  0.00           C
ATOM   2968  CE  LYS A3821     229.533 170.110 218.923  1.00  0.00           C
ATOM   2969  NZ  LYS A3821     230.192 170.512 217.649  1.00  0.00           N
ATOM   2970  C   LYS A3821     230.278 166.567 224.053  1.00  0.00           C
ATOM   2971  O   LYS A3821     230.186 167.118 225.155  1.00  0.00           O
ATOM   2972  H   LYS A3821     231.953 166.511 221.219  1.00  0.00           H
ATOM   2973  HA  LYS A3821     231.272 168.281 223.327  1.00  0.00           H
ATOM   2974  HB2 LYS A3821     229.747 167.080 221.027  1.00  0.00           H
ATOM   2975  HB3 LYS A3821     228.813 167.654 222.362  1.00  0.00           H
ATOM   2976  HG2 LYS A3821     230.186 169.886 222.118  1.00  0.00           H
ATOM   2977  HG3 LYS A3821     228.736 169.536 221.225  1.00  0.00           H
ATOM   2978  HD2 LYS A3821     231.274 170.320 220.194  1.00  0.00           H
ATOM   2979  HD3 LYS A3821     230.988 168.688 219.621  1.00  0.00           H
ATOM   2980  HE2 LYS A3821     229.018 170.980 219.332  1.00  0.00           H
ATOM   2981  HE3 LYS A3821     228.779 169.346 218.712  1.00  0.00           H
ATOM   2982  HZ1 LYS A3821     229.556 171.023 217.031  1.00  0.00           H
ATOM   2983  HZ2 LYS A3821     230.895 171.242 217.774  1.00  0.00           H
ATOM   2984  HZ3 LYS A3821     230.565 169.748 217.096  1.00  0.00           H
ATOM   2985  N   ASP A3822     230.097 165.243 223.919  1.00  0.00           N
ATOM   2986  CA  ASP A3822     229.535 164.385 224.994  1.00  0.00           C
ATOM   2987  CB  ASP A3822     228.024 164.130 224.798  1.00  0.00           C
ATOM   2988  CG  ASP A3822     227.188 164.781 225.915  1.00  0.00           C
ATOM   2989  OD1 ASP A3822     227.242 164.253 227.049  1.00  0.00           O
ATOM   2990  OD2 ASP A3822     226.950 166.006 225.819  1.00  0.00           O
ATOM   2991  C   ASP A3822     230.324 163.108 225.373  1.00  0.00           C
ATOM   2992  O   ASP A3822     230.148 162.629 226.495  1.00  0.00           O
ATOM   2993  H   ASP A3822     230.185 164.869 222.978  1.00  0.00           H
ATOM   2994  HA  ASP A3822     229.597 164.965 225.910  1.00  0.00           H
ATOM   2995  HB2 ASP A3822     227.701 164.527 223.834  1.00  0.00           H
ATOM   2996  HB3 ASP A3822     227.832 163.056 224.790  1.00  0.00           H
ATOM   2997  N   LYS A3823     231.458 162.818 224.710  1.00  0.00           N
ATOM   2998  CA  LYS A3823     232.623 162.197 225.388  1.00  0.00           C
ATOM   2999  CB  LYS A3823     233.737 161.835 224.380  1.00  0.00           C
ATOM   3000  CG  LYS A3823     235.050 161.338 225.004  1.00  0.00           C
ATOM   3001  CD  LYS A3823     234.957 160.045 225.831  1.00  0.00           C
ATOM   3002  CE  LYS A3823     236.097 160.013 226.857  1.00  0.00           C
ATOM   3003  NZ  LYS A3823     235.807 160.908 228.005  1.00  0.00           N
ATOM   3004  C   LYS A3823     233.153 163.123 226.487  1.00  0.00           C
ATOM   3005  O   LYS A3823     233.689 162.626 227.483  1.00  0.00           O
ATOM   3006  H   LYS A3823     231.598 163.221 223.785  1.00  0.00           H
ATOM   3007  HA  LYS A3823     232.273 161.290 225.878  1.00  0.00           H
ATOM   3008  HB2 LYS A3823     234.009 162.734 223.832  1.00  0.00           H
ATOM   3009  HB3 LYS A3823     233.365 161.094 223.670  1.00  0.00           H
ATOM   3010  HG2 LYS A3823     235.448 162.143 225.616  1.00  0.00           H
ATOM   3011  HG3 LYS A3823     235.780 161.181 224.214  1.00  0.00           H
ATOM   3012  HD2 LYS A3823     234.000 159.973 226.348  1.00  0.00           H
ATOM   3013  HD3 LYS A3823     235.047 159.194 225.153  1.00  0.00           H
ATOM   3014  HE2 LYS A3823     236.244 158.989 227.209  1.00  0.00           H
ATOM   3015  HE3 LYS A3823     237.018 160.332 226.359  1.00  0.00           H
ATOM   3016  HZ1 LYS A3823     235.146 160.507 228.648  1.00  0.00           H
ATOM   3017  HZ2 LYS A3823     236.659 161.151 228.520  1.00  0.00           H
ATOM   3018  HZ3 LYS A3823     235.395 161.784 227.693  1.00  0.00           H
ATOM   3019  N   LYS A3824     232.982 164.442 226.315  1.00  0.00           N
ATOM   3020  CA  LYS A3824     233.054 165.470 227.366  1.00  0.00           C
ATOM   3021  CB  LYS A3824     231.793 165.340 228.238  1.00  0.00           C
ATOM   3022  CG  LYS A3824     231.379 166.666 228.882  1.00  0.00           C
ATOM   3023  CD  LYS A3824     230.003 166.570 229.559  1.00  0.00           C
ATOM   3024  CE  LYS A3824     228.853 166.218 228.599  1.00  0.00           C
ATOM   3025  NZ  LYS A3824     228.708 167.177 227.480  1.00  0.00           N
ATOM   3026  C   LYS A3824     234.380 165.473 228.135  1.00  0.00           C
ATOM   3027  O   LYS A3824     234.407 165.459 229.367  1.00  0.00           O
ATOM   3028  H   LYS A3824     232.607 164.738 225.420  1.00  0.00           H
ATOM   3029  HA  LYS A3824     233.012 166.436 226.857  1.00  0.00           H
ATOM   3030  HB2 LYS A3824     231.942 164.578 229.005  1.00  0.00           H
ATOM   3031  HB3 LYS A3824     230.978 165.005 227.601  1.00  0.00           H
ATOM   3032  HG2 LYS A3824     232.121 166.950 229.628  1.00  0.00           H
ATOM   3033  HG3 LYS A3824     231.346 167.440 228.114  1.00  0.00           H
ATOM   3034  HD2 LYS A3824     229.783 167.521 230.044  1.00  0.00           H
ATOM   3035  HD3 LYS A3824     230.050 165.805 230.334  1.00  0.00           H
ATOM   3036  HE2 LYS A3824     227.916 166.180 229.157  1.00  0.00           H
ATOM   3037  HE3 LYS A3824     229.008 165.214 228.189  1.00  0.00           H
ATOM   3038  HZ1 LYS A3824     227.891 166.919 226.915  1.00  0.00           H
ATOM   3039  HZ2 LYS A3824     229.474 167.110 226.813  1.00  0.00           H
ATOM   3040  HZ3 LYS A3824     228.640 168.136 227.795  1.00  0.00           H
ATOM   3041  N   GLU A3825     235.460 165.173 227.409  1.00  0.00           N
ATOM   3042  CA  GLU A3825     236.762 164.884 228.005  1.00  0.00           C
ATOM   3043  CB  GLU A3825     237.625 164.011 227.073  1.00  0.00           C
ATOM   3044  CG  GLU A3825     238.917 163.485 227.728  1.00  0.00           C
ATOM   3045  CD  GLU A3825     238.686 162.957 229.150  1.00  0.00           C
ATOM   3046  OE1 GLU A3825     238.805 163.798 230.070  1.00  0.00           O
ATOM   3047  OE2 GLU A3825     237.939 161.954 229.246  1.00  0.00           O
ATOM   3048  C   GLU A3825     237.454 166.176 228.448  1.00  0.00           C
ATOM   3049  O   GLU A3825     238.266 166.762 227.733  1.00  0.00           O
ATOM   3050  H   GLU A3825     235.367 165.183 226.406  1.00  0.00           H
ATOM   3051  HA  GLU A3825     236.573 164.303 228.908  1.00  0.00           H
ATOM   3052  HB2 GLU A3825     237.875 164.563 226.166  1.00  0.00           H
ATOM   3053  HB3 GLU A3825     237.034 163.146 226.781  1.00  0.00           H
ATOM   3054  HG2 GLU A3825     239.331 162.691 227.104  1.00  0.00           H
ATOM   3055  HG3 GLU A3825     239.650 164.288 227.762  1.00  0.00           H
ATOM   3056  N   VAL A3826     237.131 166.619 229.662  1.00  0.00           N
ATOM   3057  CA  VAL A3826     237.744 167.791 230.304  1.00  0.00           C
ATOM   3058  CB  VAL A3826     237.088 168.062 231.671  1.00  0.00           C
ATOM   3059  CG1 VAL A3826     235.574 168.269 231.525  1.00  0.00           C
ATOM   3060  CG2 VAL A3826     237.325 166.955 232.709  1.00  0.00           C
ATOM   3061  C   VAL A3826     239.267 167.658 230.449  1.00  0.00           C
ATOM   3062  O   VAL A3826     239.971 168.666 230.432  1.00  0.00           O
ATOM   3063  H   VAL A3826     236.382 166.136 230.143  1.00  0.00           H
ATOM   3064  HA  VAL A3826     237.566 168.657 229.666  1.00  0.00           H
ATOM   3065  HB  VAL A3826     237.514 168.981 232.068  1.00  0.00           H
ATOM   3066 HG21 VAL A3826     236.808 167.203 233.635  1.00  0.00           H
ATOM   3067 HG22 VAL A3826     236.952 166.000 232.336  1.00  0.00           H
ATOM   3068 HG23 VAL A3826     238.389 166.862 232.922  1.00  0.00           H
ATOM   3069 HG11 VAL A3826     235.378 168.973 230.719  1.00  0.00           H
ATOM   3070 HG12 VAL A3826     235.078 167.327 231.288  1.00  0.00           H
ATOM   3071 HG13 VAL A3826     235.167 168.661 232.454  1.00  0.00           H
ATOM   3072  N   GLY A3827     239.792 166.428 230.470  1.00  0.00           N
ATOM   3073  CA  GLY A3827     241.221 166.138 230.437  1.00  0.00           C
ATOM   3074  C   GLY A3827     241.885 166.351 229.073  1.00  0.00           C
ATOM   3075  O   GLY A3827     243.097 166.528 229.042  1.00  0.00           O
ATOM   3076  H   GLY A3827     239.166 165.624 230.409  1.00  0.00           H
ATOM   3077  HA2 GLY A3827     241.733 166.756 231.173  1.00  0.00           H
ATOM   3078  HA3 GLY A3827     241.359 165.092 230.709  1.00  0.00           H
ATOM   3079  N   PHE A3828     241.138 166.428 227.964  1.00  0.00           N
ATOM   3080  CA  PHE A3828     241.713 166.596 226.624  1.00  0.00           C
ATOM   3081  CB  PHE A3828     240.663 166.337 225.533  1.00  0.00           C
ATOM   3082  CG  PHE A3828     241.207 166.544 224.132  1.00  0.00           C
ATOM   3083  CD1 PHE A3828     241.007 167.771 223.467  1.00  0.00           C
ATOM   3084  CD2 PHE A3828     241.960 165.530 223.510  1.00  0.00           C
ATOM   3085  CE1 PHE A3828     241.555 167.983 222.191  1.00  0.00           C
ATOM   3086  CE2 PHE A3828     242.511 165.747 222.235  1.00  0.00           C
ATOM   3087  CZ  PHE A3828     242.309 166.971 221.575  1.00  0.00           C
ATOM   3088  C   PHE A3828     242.357 167.975 226.460  1.00  0.00           C
ATOM   3089  O   PHE A3828     243.579 168.065 226.384  1.00  0.00           O
ATOM   3090  H   PHE A3828     240.129 166.347 228.043  1.00  0.00           H
ATOM   3091  HA  PHE A3828     242.508 165.859 226.493  1.00  0.00           H
ATOM   3092  HB2 PHE A3828     239.814 167.005 225.678  1.00  0.00           H
ATOM   3093  HB3 PHE A3828     240.301 165.312 225.620  1.00  0.00           H
ATOM   3094  HD1 PHE A3828     240.431 168.558 223.930  1.00  0.00           H
ATOM   3095  HD2 PHE A3828     242.122 164.584 224.006  1.00  0.00           H
ATOM   3096  HE1 PHE A3828     241.394 168.922 221.677  1.00  0.00           H
ATOM   3097  HE2 PHE A3828     243.084 164.970 221.752  1.00  0.00           H
ATOM   3098  HZ  PHE A3828     242.720 167.129 220.587  1.00  0.00           H
ATOM   3099  N   PHE A3829     241.594 169.051 226.669  1.00  0.00           N
ATOM   3100  CA  PHE A3829     242.136 170.411 226.574  1.00  0.00           C
ATOM   3101  CB  PHE A3829     240.997 171.428 226.471  1.00  0.00           C
ATOM   3102  CG  PHE A3829     240.144 171.234 225.235  1.00  0.00           C
ATOM   3103  CD1 PHE A3829     240.617 171.685 223.988  1.00  0.00           C
ATOM   3104  CD2 PHE A3829     238.918 170.546 225.315  1.00  0.00           C
ATOM   3105  CE1 PHE A3829     239.871 171.443 222.823  1.00  0.00           C
ATOM   3106  CE2 PHE A3829     238.175 170.303 224.147  1.00  0.00           C
ATOM   3107  CZ  PHE A3829     238.651 170.751 222.901  1.00  0.00           C
ATOM   3108  C   PHE A3829     243.107 170.757 227.712  1.00  0.00           C
ATOM   3109  O   PHE A3829     244.099 171.428 227.452  1.00  0.00           O
ATOM   3110  H   PHE A3829     240.597 168.926 226.758  1.00  0.00           H
ATOM   3111  HA  PHE A3829     242.714 170.479 225.649  1.00  0.00           H
ATOM   3112  HB2 PHE A3829     240.371 171.366 227.361  1.00  0.00           H
ATOM   3113  HB3 PHE A3829     241.432 172.426 226.427  1.00  0.00           H
ATOM   3114  HD1 PHE A3829     241.561 172.207 223.918  1.00  0.00           H
ATOM   3115  HD2 PHE A3829     238.554 170.190 226.267  1.00  0.00           H
ATOM   3116  HE1 PHE A3829     240.242 171.776 221.863  1.00  0.00           H
ATOM   3117  HE2 PHE A3829     237.242 169.766 224.204  1.00  0.00           H
ATOM   3118  HZ  PHE A3829     238.091 170.561 221.996  1.00  0.00           H
ATOM   3119  N   GLN A3830     242.969 170.140 228.895  1.00  0.00           N
ATOM   3120  CA  GLN A3830     244.000 170.207 229.944  1.00  0.00           C
ATOM   3121  CB  GLN A3830     243.483 169.596 231.257  1.00  0.00           C
ATOM   3122  CG  GLN A3830     242.335 170.387 231.905  1.00  0.00           C
ATOM   3123  CD  GLN A3830     242.782 171.327 233.023  1.00  0.00           C
ATOM   3124  OE1 GLN A3830     242.458 171.127 234.185  1.00  0.00           O
ATOM   3125  NE2 GLN A3830     243.551 172.361 232.762  1.00  0.00           N
ATOM   3126  C   GLN A3830     245.306 169.505 229.537  1.00  0.00           C
ATOM   3127  O   GLN A3830     246.377 169.993 229.882  1.00  0.00           O
ATOM   3128  H   GLN A3830     242.167 169.545 229.041  1.00  0.00           H
ATOM   3129  HA  GLN A3830     244.249 171.254 230.124  1.00  0.00           H
ATOM   3130  HB2 GLN A3830     243.133 168.586 231.045  1.00  0.00           H
ATOM   3131  HB3 GLN A3830     244.305 169.514 231.970  1.00  0.00           H
ATOM   3132  HG2 GLN A3830     241.633 169.674 232.337  1.00  0.00           H
ATOM   3133  HG3 GLN A3830     241.806 170.954 231.148  1.00  0.00           H
ATOM   3134 HE21 GLN A3830     243.824 172.930 233.538  1.00  0.00           H
ATOM   3135 HE22 GLN A3830     243.847 172.628 231.826  1.00  0.00           H
ATOM   3136  N   SER A3831     245.244 168.400 228.786  1.00  0.00           N
ATOM   3137  CA  SER A3831     246.437 167.707 228.285  1.00  0.00           C
ATOM   3138  CB  SER A3831     246.120 166.261 227.885  1.00  0.00           C
ATOM   3139  OG  SER A3831     245.381 166.149 226.692  1.00  0.00           O
ATOM   3140  C   SER A3831     247.124 168.474 227.154  1.00  0.00           C
ATOM   3141  O   SER A3831     248.305 168.768 227.296  1.00  0.00           O
ATOM   3142  H   SER A3831     244.337 168.003 228.570  1.00  0.00           H
ATOM   3143  HA  SER A3831     247.151 167.649 229.107  1.00  0.00           H
ATOM   3144  HB2 SER A3831     245.575 165.775 228.695  1.00  0.00           H
ATOM   3145  HB3 SER A3831     247.060 165.732 227.738  1.00  0.00           H
ATOM   3146  HG  SER A3831     244.664 166.809 226.686  1.00  0.00           H
ATOM   3147  N   ILE A3832     246.367 169.040 226.203  1.00  0.00           N
ATOM   3148  CA  ILE A3832     246.896 169.934 225.156  1.00  0.00           C
ATOM   3149  CB  ILE A3832     245.774 170.326 224.162  1.00  0.00           C
ATOM   3150  CG1 ILE A3832     245.183 169.114 223.399  1.00  0.00           C
ATOM   3151  CG2 ILE A3832     246.233 171.398 223.158  1.00  0.00           C
ATOM   3152  CD1 ILE A3832     246.149 168.358 222.475  1.00  0.00           C
ATOM   3153  C   ILE A3832     247.559 171.172 225.780  1.00  0.00           C
ATOM   3154  O   ILE A3832     248.735 171.420 225.529  1.00  0.00           O
ATOM   3155  H   ILE A3832     245.383 168.802 226.175  1.00  0.00           H
ATOM   3156  HA  ILE A3832     247.677 169.409 224.606  1.00  0.00           H
ATOM   3157  HB  ILE A3832     244.962 170.767 224.742  1.00  0.00           H
ATOM   3158 HG12 ILE A3832     244.777 168.400 224.114  1.00  0.00           H
ATOM   3159 HG13 ILE A3832     244.345 169.465 222.795  1.00  0.00           H
ATOM   3160 HD11 ILE A3832     245.611 167.543 221.990  1.00  0.00           H
ATOM   3161 HD12 ILE A3832     246.538 169.016 221.699  1.00  0.00           H
ATOM   3162 HD13 ILE A3832     246.975 167.937 223.048  1.00  0.00           H
ATOM   3163 HG21 ILE A3832     246.526 172.316 223.664  1.00  0.00           H
ATOM   3164 HG22 ILE A3832     245.415 171.641 222.480  1.00  0.00           H
ATOM   3165 HG23 ILE A3832     247.084 171.046 222.576  1.00  0.00           H
ATOM   3166  N   GLN A3833     246.909 171.783 226.776  1.00  0.00           N
ATOM   3167  CA  GLN A3833     247.454 172.877 227.587  1.00  0.00           C
ATOM   3168  CB  GLN A3833     246.329 173.349 228.522  1.00  0.00           C
ATOM   3169  CG  GLN A3833     246.694 174.514 229.448  1.00  0.00           C
ATOM   3170  CD  GLN A3833     245.512 174.917 230.328  1.00  0.00           C
ATOM   3171  OE1 GLN A3833     244.750 174.099 230.833  1.00  0.00           O
ATOM   3172  NE2 GLN A3833     245.329 176.193 230.582  1.00  0.00           N
ATOM   3173  C   GLN A3833     248.717 172.475 228.375  1.00  0.00           C
ATOM   3174  O   GLN A3833     249.637 173.279 228.522  1.00  0.00           O
ATOM   3175  H   GLN A3833     245.953 171.502 226.961  1.00  0.00           H
ATOM   3176  HA  GLN A3833     247.721 173.703 226.928  1.00  0.00           H
ATOM   3177  HB2 GLN A3833     245.481 173.661 227.911  1.00  0.00           H
ATOM   3178  HB3 GLN A3833     246.015 172.507 229.138  1.00  0.00           H
ATOM   3179  HG2 GLN A3833     247.522 174.235 230.099  1.00  0.00           H
ATOM   3180  HG3 GLN A3833     247.006 175.364 228.840  1.00  0.00           H
ATOM   3181 HE21 GLN A3833     245.878 176.881 230.082  1.00  0.00           H
ATOM   3182 HE22 GLN A3833     244.523 176.449 231.113  1.00  0.00           H
ATOM   3183  N   ALA A3834     248.798 171.232 228.857  1.00  0.00           N
ATOM   3184  CA  ALA A3834     249.951 170.724 229.594  1.00  0.00           C
ATOM   3185  CB  ALA A3834     249.529 169.503 230.414  1.00  0.00           C
ATOM   3186  C   ALA A3834     251.176 170.431 228.710  1.00  0.00           C
ATOM   3187  O   ALA A3834     252.282 170.779 229.130  1.00  0.00           O
ATOM   3188  H   ALA A3834     248.008 170.611 228.729  1.00  0.00           H
ATOM   3189  HA  ALA A3834     250.255 171.497 230.292  1.00  0.00           H
ATOM   3190  HB1 ALA A3834     248.760 169.789 231.133  1.00  0.00           H
ATOM   3191  HB2 ALA A3834     250.391 169.102 230.948  1.00  0.00           H
ATOM   3192  HB3 ALA A3834     249.129 168.739 229.752  1.00  0.00           H
ATOM   3193  N   LEU A3835     250.995 169.979 227.461  1.00  0.00           N
ATOM   3194  CA  LEU A3835     252.073 170.017 226.462  1.00  0.00           C
ATOM   3195  CB  LEU A3835     251.691 169.275 225.158  1.00  0.00           C
ATOM   3196  CG  LEU A3835     251.613 167.735 225.151  1.00  0.00           C
ATOM   3197  CD1 LEU A3835     252.749 167.055 225.914  1.00  0.00           C
ATOM   3198  CD2 LEU A3835     250.308 167.167 225.689  1.00  0.00           C
ATOM   3199  C   LEU A3835     252.442 171.473 226.138  1.00  0.00           C
ATOM   3200  O   LEU A3835     253.574 171.887 226.370  1.00  0.00           O
ATOM   3201  H   LEU A3835     250.053 169.750 227.159  1.00  0.00           H
ATOM   3202  HA  LEU A3835     252.968 169.554 226.880  1.00  0.00           H
ATOM   3203  HB2 LEU A3835     250.751 169.675 224.775  1.00  0.00           H
ATOM   3204  HB3 LEU A3835     252.456 169.532 224.423  1.00  0.00           H
ATOM   3205  HG  LEU A3835     251.668 167.427 224.109  1.00  0.00           H
ATOM   3206 HD21 LEU A3835     250.275 166.091 225.522  1.00  0.00           H
ATOM   3207 HD22 LEU A3835     250.248 167.373 226.751  1.00  0.00           H
ATOM   3208 HD23 LEU A3835     249.469 167.631 225.171  1.00  0.00           H
ATOM   3209 HD11 LEU A3835     252.670 167.257 226.983  1.00  0.00           H
ATOM   3210 HD12 LEU A3835     253.705 167.434 225.559  1.00  0.00           H
ATOM   3211 HD13 LEU A3835     252.710 165.980 225.749  1.00  0.00           H
ATOM   3212  N   MET A3836     251.449 172.293 225.795  1.00  0.00           N
ATOM   3213  CA  MET A3836     251.617 173.665 225.302  1.00  0.00           C
ATOM   3214  CB  MET A3836     250.216 174.186 224.958  1.00  0.00           C
ATOM   3215  CG  MET A3836     250.145 175.579 224.337  1.00  0.00           C
ATOM   3216  SD  MET A3836     248.461 175.950 223.771  1.00  0.00           S
ATOM   3217  CE  MET A3836     248.447 175.122 222.155  1.00  0.00           C
ATOM   3218  C   MET A3836     252.366 174.589 226.275  1.00  0.00           C
ATOM   3219  O   MET A3836     253.328 175.232 225.874  1.00  0.00           O
ATOM   3220  H   MET A3836     250.527 171.882 225.689  1.00  0.00           H
ATOM   3221  HA  MET A3836     252.203 173.631 224.381  1.00  0.00           H
ATOM   3222  HB2 MET A3836     249.613 174.195 225.865  1.00  0.00           H
ATOM   3223  HB3 MET A3836     249.757 173.489 224.258  1.00  0.00           H
ATOM   3224  HG2 MET A3836     250.437 176.319 225.084  1.00  0.00           H
ATOM   3225  HG3 MET A3836     250.833 175.647 223.493  1.00  0.00           H
ATOM   3226  HE1 MET A3836     248.638 174.056 222.273  1.00  0.00           H
ATOM   3227  HE2 MET A3836     249.210 175.561 221.512  1.00  0.00           H
ATOM   3228  HE3 MET A3836     247.473 175.263 221.684  1.00  0.00           H
ATOM   3229  N   GLN A3837     252.101 174.507 227.583  1.00  0.00           N
ATOM   3230  CA  GLN A3837     252.852 175.285 228.579  1.00  0.00           C
ATOM   3231  CB  GLN A3837     252.050 175.351 229.897  1.00  0.00           C
ATOM   3232  CG  GLN A3837     252.132 174.051 230.711  1.00  0.00           C
ATOM   3233  CD  GLN A3837     251.130 173.935 231.854  1.00  0.00           C
ATOM   3234  OE1 GLN A3837     250.604 174.887 232.403  1.00  0.00           O
ATOM   3235  NE2 GLN A3837     250.967 172.747 232.396  1.00  0.00           N
ATOM   3236  C   GLN A3837     254.295 174.772 228.802  1.00  0.00           C
ATOM   3237  O   GLN A3837     255.149 175.550 229.238  1.00  0.00           O
ATOM   3238  H   GLN A3837     251.296 173.965 227.881  1.00  0.00           H
ATOM   3239  HA  GLN A3837     252.936 176.306 228.201  1.00  0.00           H
ATOM   3240  HB2 GLN A3837     251.006 175.573 229.666  1.00  0.00           H
ATOM   3241  HB3 GLN A3837     252.440 176.167 230.507  1.00  0.00           H
ATOM   3242  HG2 GLN A3837     253.130 173.964 231.137  1.00  0.00           H
ATOM   3243  HG3 GLN A3837     251.966 173.212 230.040  1.00  0.00           H
ATOM   3244 HE21 GLN A3837     251.394 171.946 231.966  1.00  0.00           H
ATOM   3245 HE22 GLN A3837     250.283 172.698 233.125  1.00  0.00           H
ATOM   3246  N   THR A3838     254.562 173.470 228.600  1.00  0.00           N
ATOM   3247  CA  THR A3838     255.846 172.817 228.946  1.00  0.00           C
ATOM   3248  CB  THR A3838     255.667 171.458 229.648  1.00  0.00           C
ATOM   3249  OG1 THR A3838     254.995 170.511 228.856  1.00  0.00           O
ATOM   3250  CG2 THR A3838     254.944 171.548 230.989  1.00  0.00           C
ATOM   3251  C   THR A3838     256.821 172.623 227.784  1.00  0.00           C
ATOM   3252  O   THR A3838     258.011 172.471 228.057  1.00  0.00           O
ATOM   3253  H   THR A3838     253.865 172.908 228.123  1.00  0.00           H
ATOM   3254  HA  THR A3838     256.373 173.458 229.650  1.00  0.00           H
ATOM   3255  HB  THR A3838     256.663 171.063 229.852  1.00  0.00           H
ATOM   3256  HG1 THR A3838     254.041 170.698 228.877  1.00  0.00           H
ATOM   3257 HG21 THR A3838     254.972 170.573 231.474  1.00  0.00           H
ATOM   3258 HG22 THR A3838     255.440 172.281 231.625  1.00  0.00           H
ATOM   3259 HG23 THR A3838     253.908 171.837 230.837  1.00  0.00           H
ATOM   3260  N   CYS A3839     256.374 172.727 226.528  1.00  0.00           N
ATOM   3261  CA  CYS A3839     257.257 172.694 225.356  1.00  0.00           C
ATOM   3262  CB  CYS A3839     256.424 172.761 224.072  1.00  0.00           C
ATOM   3263  SG  CYS A3839     255.411 171.264 223.891  1.00  0.00           S
ATOM   3264  C   CYS A3839     258.293 173.832 225.396  1.00  0.00           C
ATOM   3265  O   CYS A3839     257.981 174.942 225.850  1.00  0.00           O
ATOM   3266  H   CYS A3839     255.378 172.807 226.373  1.00  0.00           H
ATOM   3267  HA  CYS A3839     257.805 171.750 225.357  1.00  0.00           H
ATOM   3268  HB2 CYS A3839     255.787 173.647 224.078  1.00  0.00           H
ATOM   3269  HB3 CYS A3839     257.109 172.827 223.227  1.00  0.00           H
ATOM   3270  HG  CYS A3839     254.653 171.475 224.973  1.00  0.00           H
ATOM   3271  N   SER A3840     259.530 173.537 224.991  1.00  0.00           N
ATOM   3272  CA  SER A3840     260.694 174.397 225.227  1.00  0.00           C
ATOM   3273  CB  SER A3840     261.965 173.537 225.367  1.00  0.00           C
ATOM   3274  OG  SER A3840     262.623 173.277 224.146  1.00  0.00           O
ATOM   3275  C   SER A3840     260.831 175.567 224.235  1.00  0.00           C
ATOM   3276  O   SER A3840     259.855 176.006 223.619  1.00  0.00           O
ATOM   3277  H   SER A3840     259.699 172.601 224.614  1.00  0.00           H
ATOM   3278  HA  SER A3840     260.546 174.861 226.202  1.00  0.00           H
ATOM   3279  HB2 SER A3840     262.664 174.067 226.014  1.00  0.00           H
ATOM   3280  HB3 SER A3840     261.713 172.592 225.851  1.00  0.00           H
ATOM   3281  HG  SER A3840     262.021 172.685 223.610  1.00  0.00           H
ATOM   3282  N   VAL A3841     261.971 176.257 224.332  1.00  0.00           N
ATOM   3283  CA  VAL A3841     262.272 177.537 223.678  1.00  0.00           C
ATOM   3284  CB  VAL A3841     261.646 178.689 224.494  1.00  0.00           C
ATOM   3285  CG1 VAL A3841     262.507 179.157 225.674  1.00  0.00           C
ATOM   3286  CG2 VAL A3841     261.302 179.872 223.592  1.00  0.00           C
ATOM   3287  C   VAL A3841     263.795 177.666 223.469  1.00  0.00           C
ATOM   3288  O   VAL A3841     264.556 176.858 224.008  1.00  0.00           O
ATOM   3289  H   VAL A3841     262.754 175.799 224.776  1.00  0.00           H
ATOM   3290  HA  VAL A3841     261.795 177.530 222.700  1.00  0.00           H
ATOM   3291  HB  VAL A3841     260.698 178.343 224.909  1.00  0.00           H
ATOM   3292 HG21 VAL A3841     260.597 179.551 222.824  1.00  0.00           H
ATOM   3293 HG22 VAL A3841     260.827 180.646 224.190  1.00  0.00           H
ATOM   3294 HG23 VAL A3841     262.191 180.279 223.119  1.00  0.00           H
ATOM   3295 HG11 VAL A3841     261.952 179.892 226.258  1.00  0.00           H
ATOM   3296 HG12 VAL A3841     263.429 179.617 225.322  1.00  0.00           H
ATOM   3297 HG13 VAL A3841     262.747 178.308 226.313  1.00  0.00           H
ATOM   3298  N   LEU A3842     264.248 178.641 222.671  1.00  0.00           N
ATOM   3299  CA  LEU A3842     265.636 178.757 222.189  1.00  0.00           C
ATOM   3300  CB  LEU A3842     265.711 179.961 221.224  1.00  0.00           C
ATOM   3301  CG  LEU A3842     267.084 180.173 220.549  1.00  0.00           C
ATOM   3302  CD1 LEU A3842     266.903 180.788 219.160  1.00  0.00           C
ATOM   3303  CD2 LEU A3842     267.997 181.117 221.336  1.00  0.00           C
ATOM   3304  C   LEU A3842     266.706 178.799 223.300  1.00  0.00           C
ATOM   3305  O   LEU A3842     267.728 178.134 223.160  1.00  0.00           O
ATOM   3306  H   LEU A3842     263.562 179.249 222.251  1.00  0.00           H
ATOM   3307  HA  LEU A3842     265.858 177.868 221.603  1.00  0.00           H
ATOM   3308  HB2 LEU A3842     265.422 180.874 221.744  1.00  0.00           H
ATOM   3309  HB3 LEU A3842     264.968 179.787 220.444  1.00  0.00           H
ATOM   3310  HG  LEU A3842     267.582 179.210 220.424  1.00  0.00           H
ATOM   3311 HD21 LEU A3842     268.239 180.698 222.309  1.00  0.00           H
ATOM   3312 HD22 LEU A3842     267.511 182.085 221.469  1.00  0.00           H
ATOM   3313 HD23 LEU A3842     268.930 181.264 220.791  1.00  0.00           H
ATOM   3314 HD11 LEU A3842     266.308 180.125 218.532  1.00  0.00           H
ATOM   3315 HD12 LEU A3842     267.873 180.939 218.686  1.00  0.00           H
ATOM   3316 HD13 LEU A3842     266.394 181.750 219.240  1.00  0.00           H
ATOM   3317  N   ASP A3843     266.471 179.545 224.386  1.00  0.00           N
ATOM   3318  CA  ASP A3843     267.374 179.719 225.539  1.00  0.00           C
ATOM   3319  CB  ASP A3843     267.328 178.469 226.453  1.00  0.00           C
ATOM   3320  CG  ASP A3843     268.128 178.609 227.761  1.00  0.00           C
ATOM   3321  OD1 ASP A3843     268.657 179.712 228.031  1.00  0.00           O
ATOM   3322  OD2 ASP A3843     268.345 177.590 228.473  1.00  0.00           O
ATOM   3323  C   ASP A3843     268.809 180.165 225.149  1.00  0.00           C
ATOM   3324  O   ASP A3843     269.739 179.366 225.016  1.00  0.00           O
ATOM   3325  H   ASP A3843     265.609 180.080 224.386  1.00  0.00           H
ATOM   3326  HA  ASP A3843     266.956 180.534 226.133  1.00  0.00           H
ATOM   3327  HB2 ASP A3843     266.288 178.270 226.716  1.00  0.00           H
ATOM   3328  HB3 ASP A3843     267.697 177.606 225.900  1.00  0.00           H
ATOM   3329  N   LEU A3844     269.069 181.475 225.207  1.00  0.00           N
ATOM   3330  CA  LEU A3844     270.413 182.061 225.065  1.00  0.00           C
ATOM   3331  CB  LEU A3844     270.311 183.597 225.167  1.00  0.00           C
ATOM   3332  CG  LEU A3844     269.992 184.170 226.569  1.00  0.00           C
ATOM   3333  CD1 LEU A3844     270.363 185.644 226.613  1.00  0.00           C
ATOM   3334  CD2 LEU A3844     268.522 184.003 226.961  1.00  0.00           C
ATOM   3335  C   LEU A3844     271.453 181.519 226.071  1.00  0.00           C
ATOM   3336  O   LEU A3844     272.642 181.423 225.756  1.00  0.00           O
ATOM   3337  H   LEU A3844     268.295 182.109 225.349  1.00  0.00           H
ATOM   3338  HA  LEU A3844     270.779 181.814 224.067  1.00  0.00           H
ATOM   3339  HB2 LEU A3844     271.278 183.996 224.852  1.00  0.00           H
ATOM   3340  HB3 LEU A3844     269.571 183.961 224.453  1.00  0.00           H
ATOM   3341  HG  LEU A3844     270.605 183.681 227.324  1.00  0.00           H
ATOM   3342 HD21 LEU A3844     268.284 182.962 227.161  1.00  0.00           H
ATOM   3343 HD22 LEU A3844     267.875 184.400 226.178  1.00  0.00           H
ATOM   3344 HD23 LEU A3844     268.325 184.562 227.877  1.00  0.00           H
ATOM   3345 HD11 LEU A3844     271.430 185.761 226.445  1.00  0.00           H
ATOM   3346 HD12 LEU A3844     270.120 186.065 227.590  1.00  0.00           H
ATOM   3347 HD13 LEU A3844     269.810 186.195 225.856  1.00  0.00           H
ATOM   3348  N   ASN A3845     271.019 181.072 227.254  1.00  0.00           N
ATOM   3349  CA  ASN A3845     271.894 180.440 228.239  1.00  0.00           C
ATOM   3350  CB  ASN A3845     271.639 181.020 229.649  1.00  0.00           C
ATOM   3351  CG  ASN A3845     270.871 180.140 230.617  1.00  0.00           C
ATOM   3352  OD1 ASN A3845     271.439 179.422 231.431  1.00  0.00           O
ATOM   3353  ND2 ASN A3845     269.568 180.090 230.541  1.00  0.00           N
ATOM   3354  C   ASN A3845     271.944 178.905 228.107  1.00  0.00           C
ATOM   3355  O   ASN A3845     272.756 178.286 228.788  1.00  0.00           O
ATOM   3356  H   ASN A3845     270.014 181.016 227.406  1.00  0.00           H
ATOM   3357  HA  ASN A3845     272.911 180.752 227.999  1.00  0.00           H
ATOM   3358  HB2 ASN A3845     272.608 181.211 230.108  1.00  0.00           H
ATOM   3359  HB3 ASN A3845     271.131 181.983 229.569  1.00  0.00           H
ATOM   3360 HD21 ASN A3845     269.077 179.476 231.157  1.00  0.00           H
ATOM   3361 HD22 ASN A3845     269.125 180.349 229.653  1.00  0.00           H
ATOM   3362  N   ALA A3846     271.233 178.302 227.144  1.00  0.00           N
ATOM   3363  CA  ALA A3846     271.565 177.010 226.531  1.00  0.00           C
ATOM   3364  CB  ALA A3846     270.312 176.349 225.948  1.00  0.00           C
ATOM   3365  C   ALA A3846     272.632 177.148 225.433  1.00  0.00           C
ATOM   3366  O   ALA A3846     273.511 176.294 225.328  1.00  0.00           O
ATOM   3367  H   ALA A3846     270.554 178.871 226.644  1.00  0.00           H
ATOM   3368  HA  ALA A3846     271.955 176.347 227.291  1.00  0.00           H
ATOM   3369  HB1 ALA A3846     270.563 175.359 225.568  1.00  0.00           H
ATOM   3370  HB2 ALA A3846     269.533 176.253 226.695  1.00  0.00           H
ATOM   3371  HB3 ALA A3846     269.922 176.946 225.129  1.00  0.00           H
ATOM   3372  N   PHE A3847     272.616 178.263 224.699  1.00  0.00           N
ATOM   3373  CA  PHE A3847     273.577 178.552 223.633  1.00  0.00           C
ATOM   3374  CB  PHE A3847     273.039 179.749 222.835  1.00  0.00           C
ATOM   3375  CG  PHE A3847     273.728 179.993 221.512  1.00  0.00           C
ATOM   3376  CD1 PHE A3847     273.494 179.114 220.439  1.00  0.00           C
ATOM   3377  CD2 PHE A3847     274.564 181.111 221.337  1.00  0.00           C
ATOM   3378  CE1 PHE A3847     274.092 179.353 219.193  1.00  0.00           C
ATOM   3379  CE2 PHE A3847     275.157 181.353 220.085  1.00  0.00           C
ATOM   3380  CZ  PHE A3847     274.914 180.480 219.011  1.00  0.00           C
ATOM   3381  C   PHE A3847     275.007 178.771 224.171  1.00  0.00           C
ATOM   3382  O   PHE A3847     275.918 178.023 223.811  1.00  0.00           O
ATOM   3383  H   PHE A3847     271.813 178.878 224.794  1.00  0.00           H
ATOM   3384  HA  PHE A3847     273.615 177.691 222.964  1.00  0.00           H
ATOM   3385  HB2 PHE A3847     273.110 180.651 223.438  1.00  0.00           H
ATOM   3386  HB3 PHE A3847     271.979 179.584 222.627  1.00  0.00           H
ATOM   3387  HD1 PHE A3847     272.852 178.254 220.570  1.00  0.00           H
ATOM   3388  HD2 PHE A3847     274.743 181.790 222.158  1.00  0.00           H
ATOM   3389  HE1 PHE A3847     273.926 178.660 218.384  1.00  0.00           H
ATOM   3390  HE2 PHE A3847     275.809 182.205 219.943  1.00  0.00           H
ATOM   3391  HZ  PHE A3847     275.386 180.665 218.056  1.00  0.00           H
ATOM   3392  N   GLU A3848     275.160 179.559 225.247  1.00  0.00           N
ATOM   3393  CA  GLU A3848     276.440 179.691 225.979  1.00  0.00           C
ATOM   3394  CB  GLU A3848     276.294 180.770 227.073  1.00  0.00           C
ATOM   3395  CG  GLU A3848     277.617 181.314 227.655  1.00  0.00           C
ATOM   3396  CD  GLU A3848     278.380 180.403 228.640  1.00  0.00           C
ATOM   3397  OE1 GLU A3848     279.592 180.665 228.845  1.00  0.00           O
ATOM   3398  OE2 GLU A3848     277.754 179.509 229.251  1.00  0.00           O
ATOM   3399  C   GLU A3848     276.913 178.349 226.575  1.00  0.00           C
ATOM   3400  O   GLU A3848     278.006 177.868 226.257  1.00  0.00           O
ATOM   3401  H   GLU A3848     274.377 180.152 225.508  1.00  0.00           H
ATOM   3402  HA  GLU A3848     277.196 180.022 225.268  1.00  0.00           H
ATOM   3403  HB2 GLU A3848     275.652 180.403 227.876  1.00  0.00           H
ATOM   3404  HB3 GLU A3848     275.781 181.622 226.623  1.00  0.00           H
ATOM   3405  HG2 GLU A3848     278.267 181.580 226.819  1.00  0.00           H
ATOM   3406  HG3 GLU A3848     277.383 182.245 228.177  1.00  0.00           H
ATOM   3407  N   ARG A3849     275.962 177.626 227.180  1.00  0.00           N
ATOM   3408  CA  ARG A3849     276.084 176.302 227.815  1.00  0.00           C
ATOM   3409  CB  ARG A3849     274.726 176.049 228.497  1.00  0.00           C
ATOM   3410  CG  ARG A3849     274.371 174.715 229.175  1.00  0.00           C
ATOM   3411  CD  ARG A3849     272.838 174.524 229.287  1.00  0.00           C
ATOM   3412  NE  ARG A3849     272.126 175.665 229.911  1.00  0.00           N
ATOM   3413  CZ  ARG A3849     270.847 175.992 229.764  1.00  0.00           C
ATOM   3414  NH1 ARG A3849     269.987 175.312 229.067  1.00  0.00           N
ATOM   3415  NH2 ARG A3849     270.371 177.090 230.250  1.00  0.00           N
ATOM   3416  C   ARG A3849     276.524 175.172 226.871  1.00  0.00           C
ATOM   3417  O   ARG A3849     276.935 174.132 227.394  1.00  0.00           O
ATOM   3418  H   ARG A3849     275.072 178.095 227.285  1.00  0.00           H
ATOM   3419  HA  ARG A3849     276.856 176.374 228.582  1.00  0.00           H
ATOM   3420  HB2 ARG A3849     273.976 176.218 227.739  1.00  0.00           H
ATOM   3421  HB3 ARG A3849     274.621 176.819 229.260  1.00  0.00           H
ATOM   3422  HG2 ARG A3849     274.754 173.882 228.589  1.00  0.00           H
ATOM   3423  HG3 ARG A3849     274.825 174.683 230.166  1.00  0.00           H
ATOM   3424  HD2 ARG A3849     272.642 173.620 229.865  1.00  0.00           H
ATOM   3425  HD3 ARG A3849     272.452 174.366 228.278  1.00  0.00           H
ATOM   3426  HE  ARG A3849     272.695 176.438 230.229  1.00  0.00           H
ATOM   3427 HH11 ARG A3849     270.299 174.563 228.488  1.00  0.00           H
ATOM   3428 HH12 ARG A3849     269.150 175.844 228.806  1.00  0.00           H
ATOM   3429 HH21 ARG A3849     270.990 177.780 230.660  1.00  0.00           H
ATOM   3430 HH22 ARG A3849     269.521 177.436 229.790  1.00  0.00           H
ATOM   3431  N   GLN A3850     276.641 175.403 225.553  1.00  0.00           N
ATOM   3432  CA  GLN A3850     277.430 174.528 224.675  1.00  0.00           C
ATOM   3433  CB  GLN A3850     276.535 173.557 223.887  1.00  0.00           C
ATOM   3434  CG  GLN A3850     277.283 172.220 223.714  1.00  0.00           C
ATOM   3435  CD  GLN A3850     277.549 171.529 225.057  1.00  0.00           C
ATOM   3436  OE1 GLN A3850     278.684 171.435 225.512  1.00  0.00           O
ATOM   3437  NE2 GLN A3850     276.560 171.453 225.923  1.00  0.00           N
ATOM   3438  C   GLN A3850     278.460 175.201 223.761  1.00  0.00           C
ATOM   3439  O   GLN A3850     279.624 174.791 223.806  1.00  0.00           O
ATOM   3440  H   GLN A3850     276.311 176.293 225.197  1.00  0.00           H
ATOM   3441  HA  GLN A3850     278.046 173.933 225.340  1.00  0.00           H
ATOM   3442  HB2 GLN A3850     275.595 173.390 224.414  1.00  0.00           H
ATOM   3443  HB3 GLN A3850     276.300 173.980 222.909  1.00  0.00           H
ATOM   3444  HG2 GLN A3850     278.236 172.398 223.215  1.00  0.00           H
ATOM   3445  HG3 GLN A3850     276.705 171.568 223.067  1.00  0.00           H
ATOM   3446 HE21 GLN A3850     276.825 171.643 226.871  1.00  0.00           H
ATOM   3447 HE22 GLN A3850     275.620 171.700 225.618  1.00  0.00           H
ATOM   3448  N   ASN A3851     278.120 176.271 223.036  1.00  0.00           N
ATOM   3449  CA  ASN A3851     279.055 176.929 222.109  1.00  0.00           C
ATOM   3450  CB  ASN A3851     278.330 178.049 221.334  1.00  0.00           C
ATOM   3451  CG  ASN A3851     277.265 177.556 220.368  1.00  0.00           C
ATOM   3452  OD1 ASN A3851     276.611 176.545 220.575  1.00  0.00           O
ATOM   3453  ND2 ASN A3851     277.084 178.239 219.269  1.00  0.00           N
ATOM   3454  C   ASN A3851     280.264 177.506 222.861  1.00  0.00           C
ATOM   3455  O   ASN A3851     281.426 177.278 222.510  1.00  0.00           O
ATOM   3456  H   ASN A3851     277.153 176.585 223.029  1.00  0.00           H
ATOM   3457  HA  ASN A3851     279.428 176.196 221.389  1.00  0.00           H
ATOM   3458  HB2 ASN A3851     279.067 178.603 220.752  1.00  0.00           H
ATOM   3459  HB3 ASN A3851     277.859 178.749 222.022  1.00  0.00           H
ATOM   3460 HD21 ASN A3851     277.566 179.132 219.115  1.00  0.00           H
ATOM   3461 HD22 ASN A3851     276.304 177.978 218.703  1.00  0.00           H
ATOM   3462  N   LYS A3852     280.008 178.087 224.039  1.00  0.00           N
ATOM   3463  CA  LYS A3852     281.053 178.589 224.933  1.00  0.00           C
ATOM   3464  CB  LYS A3852     280.420 179.651 225.856  1.00  0.00           C
ATOM   3465  CG  LYS A3852     281.281 180.890 226.143  1.00  0.00           C
ATOM   3466  CD  LYS A3852     282.407 180.644 227.159  1.00  0.00           C
ATOM   3467  CE  LYS A3852     283.801 180.900 226.572  1.00  0.00           C
ATOM   3468  NZ  LYS A3852     284.060 180.049 225.384  1.00  0.00           N
ATOM   3469  C   LYS A3852     281.763 177.453 225.691  1.00  0.00           C
ATOM   3470  O   LYS A3852     282.945 177.620 226.011  1.00  0.00           O
ATOM   3471  H   LYS A3852     279.039 178.134 224.346  1.00  0.00           H
ATOM   3472  HA  LYS A3852     281.787 179.068 224.292  1.00  0.00           H
ATOM   3473  HB2 LYS A3852     280.126 179.184 226.795  1.00  0.00           H
ATOM   3474  HB3 LYS A3852     279.513 180.029 225.382  1.00  0.00           H
ATOM   3475  HG2 LYS A3852     281.673 181.286 225.206  1.00  0.00           H
ATOM   3476  HG3 LYS A3852     280.630 181.662 226.555  1.00  0.00           H
ATOM   3477  HD2 LYS A3852     282.254 181.320 228.003  1.00  0.00           H
ATOM   3478  HD3 LYS A3852     282.344 179.632 227.562  1.00  0.00           H
ATOM   3479  HE2 LYS A3852     283.868 181.957 226.299  1.00  0.00           H
ATOM   3480  HE3 LYS A3852     284.538 180.693 227.352  1.00  0.00           H
ATOM   3481  HZ1 LYS A3852     285.003 180.142 225.039  1.00  0.00           H
ATOM   3482  HZ2 LYS A3852     283.411 180.283 224.643  1.00  0.00           H
ATOM   3483  HZ3 LYS A3852     283.880 179.072 225.622  1.00  0.00           H
ATOM   3484  N   ALA A3853     281.134 176.286 225.854  1.00  0.00           N
ATOM   3485  CA  ALA A3853     281.690 175.119 226.544  1.00  0.00           C
ATOM   3486  CB  ALA A3853     280.544 174.279 227.122  1.00  0.00           C
ATOM   3487  C   ALA A3853     282.661 174.275 225.687  1.00  0.00           C
ATOM   3488  O   ALA A3853     283.851 174.239 225.995  1.00  0.00           O
ATOM   3489  H   ALA A3853     280.189 176.218 225.499  1.00  0.00           H
ATOM   3490  HA  ALA A3853     282.269 175.487 227.392  1.00  0.00           H
ATOM   3491  HB1 ALA A3853     279.868 174.911 227.701  1.00  0.00           H
ATOM   3492  HB2 ALA A3853     279.984 173.801 226.320  1.00  0.00           H
ATOM   3493  HB3 ALA A3853     280.951 173.505 227.771  1.00  0.00           H
ATOM   3494  N   GLU A3854     282.205 173.616 224.612  1.00  0.00           N
ATOM   3495  CA  GLU A3854     283.080 172.813 223.723  1.00  0.00           C
ATOM   3496  CB  GLU A3854     282.346 171.610 223.094  1.00  0.00           C
ATOM   3497  CG  GLU A3854     282.564 170.292 223.868  1.00  0.00           C
ATOM   3498  CD  GLU A3854     283.931 169.614 223.614  1.00  0.00           C
ATOM   3499  OE1 GLU A3854     283.962 168.360 223.645  1.00  0.00           O
ATOM   3500  OE2 GLU A3854     284.982 170.287 223.735  1.00  0.00           O
ATOM   3501  C   GLU A3854     283.847 173.642 222.674  1.00  0.00           C
ATOM   3502  O   GLU A3854     284.821 173.138 222.118  1.00  0.00           O
ATOM   3503  H   GLU A3854     281.228 173.737 224.350  1.00  0.00           H
ATOM   3504  HA  GLU A3854     283.871 172.393 224.344  1.00  0.00           H
ATOM   3505  HB2 GLU A3854     281.277 171.828 223.057  1.00  0.00           H
ATOM   3506  HB3 GLU A3854     282.681 171.459 222.067  1.00  0.00           H
ATOM   3507  HG2 GLU A3854     281.773 169.599 223.569  1.00  0.00           H
ATOM   3508  HG3 GLU A3854     282.441 170.478 224.937  1.00  0.00           H
ATOM   3509  N   GLY A3855     283.725 174.975 222.739  1.00  0.00           N
ATOM   3510  CA  GLY A3855     284.786 175.905 222.324  1.00  0.00           C
ATOM   3511  C   GLY A3855     286.110 175.755 223.105  1.00  0.00           C
ATOM   3512  O   GLY A3855     287.094 176.418 222.782  1.00  0.00           O
ATOM   3513  H   GLY A3855     282.892 175.359 223.166  1.00  0.00           H
ATOM   3514  HA2 GLY A3855     284.997 175.746 221.266  1.00  0.00           H
ATOM   3515  HA3 GLY A3855     284.423 176.925 222.450  1.00  0.00           H
ATOM   3516  N   LEU A3856     286.157 174.905 224.141  1.00  0.00           N
ATOM   3517  CA  LEU A3856     287.382 174.427 224.796  1.00  0.00           C
ATOM   3518  CB  LEU A3856     286.993 173.990 226.221  1.00  0.00           C
ATOM   3519  CG  LEU A3856     288.176 173.594 227.128  1.00  0.00           C
ATOM   3520  CD1 LEU A3856     287.927 174.057 228.566  1.00  0.00           C
ATOM   3521  CD2 LEU A3856     288.382 172.078 227.183  1.00  0.00           C
ATOM   3522  C   LEU A3856     288.111 173.310 224.012  1.00  0.00           C
ATOM   3523  O   LEU A3856     289.324 173.159 224.171  1.00  0.00           O
ATOM   3524  H   LEU A3856     285.286 174.466 224.415  1.00  0.00           H
ATOM   3525  HA  LEU A3856     288.077 175.264 224.869  1.00  0.00           H
ATOM   3526  HB2 LEU A3856     286.285 173.161 226.165  1.00  0.00           H
ATOM   3527  HB3 LEU A3856     286.469 174.830 226.680  1.00  0.00           H
ATOM   3528  HG  LEU A3856     289.091 174.073 226.778  1.00  0.00           H
ATOM   3529 HD21 LEU A3856     288.581 171.698 226.182  1.00  0.00           H
ATOM   3530 HD22 LEU A3856     289.232 171.840 227.820  1.00  0.00           H
ATOM   3531 HD23 LEU A3856     287.483 171.595 227.568  1.00  0.00           H
ATOM   3532 HD11 LEU A3856     287.827 175.143 228.583  1.00  0.00           H
ATOM   3533 HD12 LEU A3856     288.762 173.767 229.201  1.00  0.00           H
ATOM   3534 HD13 LEU A3856     287.005 173.611 228.941  1.00  0.00           H
ATOM   3535  N   GLY A3857     287.408 172.547 223.166  1.00  0.00           N
ATOM   3536  CA  GLY A3857     287.981 171.553 222.253  1.00  0.00           C
ATOM   3537  C   GLY A3857     288.513 170.283 222.928  1.00  0.00           C
ATOM   3538  O   GLY A3857     289.650 169.881 222.669  1.00  0.00           O
ATOM   3539  H   GLY A3857     286.415 172.739 223.052  1.00  0.00           H
ATOM   3540  HA2 GLY A3857     287.199 171.255 221.553  1.00  0.00           H
ATOM   3541  HA3 GLY A3857     288.791 172.011 221.687  1.00  0.00           H
ATOM   3542  N   MET A3858     287.744 169.669 223.836  1.00  0.00           N
ATOM   3543  CA  MET A3858     288.167 168.472 224.589  1.00  0.00           C
ATOM   3544  CB  MET A3858     287.620 168.507 226.029  1.00  0.00           C
ATOM   3545  CG  MET A3858     286.095 168.591 226.105  1.00  0.00           C
ATOM   3546  SD  MET A3858     285.355 168.062 227.672  1.00  0.00           S
ATOM   3547  CE  MET A3858     283.669 168.650 227.337  1.00  0.00           C
ATOM   3548  C   MET A3858     287.897 167.122 223.887  1.00  0.00           C
ATOM   3549  O   MET A3858     288.221 166.075 224.459  1.00  0.00           O
ATOM   3550  H   MET A3858     286.777 169.997 223.931  1.00  0.00           H
ATOM   3551  HA  MET A3858     289.252 168.522 224.681  1.00  0.00           H
ATOM   3552  HB2 MET A3858     288.042 169.361 226.554  1.00  0.00           H
ATOM   3553  HB3 MET A3858     287.952 167.610 226.551  1.00  0.00           H
ATOM   3554  HG2 MET A3858     285.806 169.626 225.925  1.00  0.00           H
ATOM   3555  HG3 MET A3858     285.672 167.975 225.314  1.00  0.00           H
ATOM   3556  HE1 MET A3858     283.009 168.367 228.157  1.00  0.00           H
ATOM   3557  HE2 MET A3858     283.300 168.222 226.404  1.00  0.00           H
ATOM   3558  HE3 MET A3858     283.670 169.737 227.241  1.00  0.00           H
ATOM   3559  N   VAL A3859     287.370 167.117 222.659  1.00  0.00           N
ATOM   3560  CA  VAL A3859     287.255 165.930 221.782  1.00  0.00           C
ATOM   3561  CB  VAL A3859     286.606 166.336 220.440  1.00  0.00           C
ATOM   3562  CG1 VAL A3859     287.466 167.303 219.615  1.00  0.00           C
ATOM   3563  CG2 VAL A3859     286.278 165.124 219.562  1.00  0.00           C
ATOM   3564  C   VAL A3859     288.606 165.203 221.601  1.00  0.00           C
ATOM   3565  O   VAL A3859     289.667 165.831 221.563  1.00  0.00           O
ATOM   3566  H   VAL A3859     287.051 168.006 222.296  1.00  0.00           H
ATOM   3567  HA  VAL A3859     286.570 165.234 222.266  1.00  0.00           H
ATOM   3568  HB  VAL A3859     285.664 166.837 220.665  1.00  0.00           H
ATOM   3569 HG21 VAL A3859     285.729 165.454 218.679  1.00  0.00           H
ATOM   3570 HG22 VAL A3859     287.187 164.614 219.246  1.00  0.00           H
ATOM   3571 HG23 VAL A3859     285.648 164.435 220.119  1.00  0.00           H
ATOM   3572 HG11 VAL A3859     287.686 168.199 220.196  1.00  0.00           H
ATOM   3573 HG12 VAL A3859     288.402 166.830 219.320  1.00  0.00           H
ATOM   3574 HG13 VAL A3859     286.920 167.605 218.721  1.00  0.00           H
ATOM   3575  N   ASN A3860     288.612 163.862 221.617  1.00  0.00           N
ATOM   3576  CA  ASN A3860     289.811 163.085 221.965  1.00  0.00           C
ATOM   3577  CB  ASN A3860     289.858 162.910 223.499  1.00  0.00           C
ATOM   3578  CG  ASN A3860     288.643 162.199 224.071  1.00  0.00           C
ATOM   3579  OD1 ASN A3860     287.631 162.808 224.381  1.00  0.00           O
ATOM   3580  ND2 ASN A3860     288.748 160.928 224.379  1.00  0.00           N
ATOM   3581  C   ASN A3860     289.951 161.735 221.235  1.00  0.00           C
ATOM   3582  O   ASN A3860     289.007 161.201 220.660  1.00  0.00           O
ATOM   3583  H   ASN A3860     287.723 163.369 221.587  1.00  0.00           H
ATOM   3584  HA  ASN A3860     290.687 163.666 221.676  1.00  0.00           H
ATOM   3585  HB2 ASN A3860     290.757 162.368 223.788  1.00  0.00           H
ATOM   3586  HB3 ASN A3860     289.905 163.898 223.960  1.00  0.00           H
ATOM   3587 HD21 ASN A3860     287.908 160.469 224.684  1.00  0.00           H
ATOM   3588 HD22 ASN A3860     289.506 160.358 224.013  1.00  0.00           H
ATOM   3589  N   GLU A3861     291.131 161.114 221.364  1.00  0.00           N
ATOM   3590  CA  GLU A3861     291.310 159.694 221.031  1.00  0.00           C
ATOM   3591  CB  GLU A3861     292.799 159.283 221.133  1.00  0.00           C
ATOM   3592  CG  GLU A3861     293.458 159.418 222.525  1.00  0.00           C
ATOM   3593  CD  GLU A3861     294.978 159.140 222.539  1.00  0.00           C
ATOM   3594  OE1 GLU A3861     295.539 158.745 221.491  1.00  0.00           O
ATOM   3595  OE2 GLU A3861     295.623 159.495 223.555  1.00  0.00           O
ATOM   3596  C   GLU A3861     290.369 158.830 221.896  1.00  0.00           C
ATOM   3597  O   GLU A3861     290.346 158.978 223.117  1.00  0.00           O
ATOM   3598  H   GLU A3861     291.834 161.542 221.943  1.00  0.00           H
ATOM   3599  HA  GLU A3861     291.014 159.557 219.990  1.00  0.00           H
ATOM   3600  HB2 GLU A3861     293.357 159.901 220.428  1.00  0.00           H
ATOM   3601  HB3 GLU A3861     292.887 158.245 220.806  1.00  0.00           H
ATOM   3602  HG2 GLU A3861     293.287 160.433 222.892  1.00  0.00           H
ATOM   3603  HG3 GLU A3861     292.975 158.723 223.214  1.00  0.00           H
ATOM   3604  N   ASP A3862     289.465 158.090 221.240  1.00  0.00           N
ATOM   3605  CA  ASP A3862     288.315 157.399 221.850  1.00  0.00           C
ATOM   3606  CB  ASP A3862     288.762 156.107 222.574  1.00  0.00           C
ATOM   3607  CG  ASP A3862     289.460 155.072 221.679  1.00  0.00           C
ATOM   3608  OD1 ASP A3862     289.001 154.868 220.529  1.00  0.00           O
ATOM   3609  OD2 ASP A3862     290.063 154.131 222.245  1.00  0.00           O
ATOM   3610  C   ASP A3862     287.351 158.301 222.676  1.00  0.00           C
ATOM   3611  O   ASP A3862     286.879 157.899 223.740  1.00  0.00           O
ATOM   3612  H   ASP A3862     289.497 158.097 220.234  1.00  0.00           H
ATOM   3613  HA  ASP A3862     287.699 157.062 221.015  1.00  0.00           H
ATOM   3614  HB2 ASP A3862     289.426 156.371 223.399  1.00  0.00           H
ATOM   3615  HB3 ASP A3862     287.881 155.622 222.999  1.00  0.00           H
ATOM   3616  N   GLY A3863     286.973 159.490 222.174  1.00  0.00           N
ATOM   3617  CA  GLY A3863     285.846 160.269 222.728  1.00  0.00           C
ATOM   3618  C   GLY A3863     285.358 161.431 221.849  1.00  0.00           C
ATOM   3619  O   GLY A3863     286.161 162.211 221.341  1.00  0.00           O
ATOM   3620  H   GLY A3863     287.453 159.865 221.362  1.00  0.00           H
ATOM   3621  HA2 GLY A3863     286.121 160.677 223.699  1.00  0.00           H
ATOM   3622  HA3 GLY A3863     285.009 159.589 222.892  1.00  0.00           H
ATOM   3623  N   THR A3864     284.037 161.533 221.669  1.00  0.00           N
ATOM   3624  CA  THR A3864     283.344 162.427 220.714  1.00  0.00           C
ATOM   3625  CB  THR A3864     281.989 161.804 220.308  1.00  0.00           C
ATOM   3626  OG1 THR A3864     281.117 161.791 221.412  1.00  0.00           O
ATOM   3627  CG2 THR A3864     282.110 160.370 219.792  1.00  0.00           C
ATOM   3628  C   THR A3864     283.097 163.849 221.250  1.00  0.00           C
ATOM   3629  O   THR A3864     283.414 164.153 222.402  1.00  0.00           O
ATOM   3630  H   THR A3864     283.433 160.896 222.169  1.00  0.00           H
ATOM   3631  HA  THR A3864     283.951 162.518 219.814  1.00  0.00           H
ATOM   3632  HB  THR A3864     281.541 162.405 219.516  1.00  0.00           H
ATOM   3633 HG21 THR A3864     281.138 160.047 219.417  1.00  0.00           H
ATOM   3634 HG22 THR A3864     282.417 159.695 220.590  1.00  0.00           H
ATOM   3635 HG23 THR A3864     282.831 160.331 218.975  1.00  0.00           H
ATOM   3636  HG1 THR A3864     280.497 162.531 221.286  1.00  0.00           H
ATOM   3637  N   VAL A3865     282.472 164.686 220.409  1.00  0.00           N
ATOM   3638  CA  VAL A3865     281.660 165.874 220.763  1.00  0.00           C
ATOM   3639  CB  VAL A3865     282.050 167.021 219.798  1.00  0.00           C
ATOM   3640  CG1 VAL A3865     281.638 166.748 218.345  1.00  0.00           C
ATOM   3641  CG2 VAL A3865     281.543 168.403 220.226  1.00  0.00           C
ATOM   3642  C   VAL A3865     280.150 165.491 220.775  1.00  0.00           C
ATOM   3643  O   VAL A3865     279.854 164.293 220.786  1.00  0.00           O
ATOM   3644  H   VAL A3865     282.277 164.323 219.489  1.00  0.00           H
ATOM   3645  HA  VAL A3865     281.929 166.203 221.766  1.00  0.00           H
ATOM   3646  HB  VAL A3865     283.139 167.085 219.814  1.00  0.00           H
ATOM   3647 HG21 VAL A3865     282.100 169.170 219.686  1.00  0.00           H
ATOM   3648 HG22 VAL A3865     281.712 168.552 221.293  1.00  0.00           H
ATOM   3649 HG23 VAL A3865     280.490 168.540 219.989  1.00  0.00           H
ATOM   3650 HG11 VAL A3865     281.938 167.589 217.717  1.00  0.00           H
ATOM   3651 HG12 VAL A3865     280.560 166.626 218.262  1.00  0.00           H
ATOM   3652 HG13 VAL A3865     282.128 165.851 217.970  1.00  0.00           H
ATOM   3653  N   ILE A3866     279.217 166.450 220.900  1.00  0.00           N
ATOM   3654  CA  ILE A3866     277.730 166.333 220.844  1.00  0.00           C
ATOM   3655  CB  ILE A3866     277.200 166.139 219.398  1.00  0.00           C
ATOM   3656  CG1 ILE A3866     277.570 167.347 218.504  1.00  0.00           C
ATOM   3657  CG2 ILE A3866     275.670 165.960 219.372  1.00  0.00           C
ATOM   3658  CD1 ILE A3866     277.525 167.031 217.003  1.00  0.00           C
ATOM   3659  C   ILE A3866     277.127 165.360 221.871  1.00  0.00           C
ATOM   3660  O   ILE A3866     276.961 165.736 223.024  1.00  0.00           O
ATOM   3661  H   ILE A3866     279.554 167.399 220.965  1.00  0.00           H
ATOM   3662  HA  ILE A3866     277.336 167.304 221.158  1.00  0.00           H
ATOM   3663  HB  ILE A3866     277.659 165.239 218.985  1.00  0.00           H
ATOM   3664 HG12 ILE A3866     276.897 168.180 218.715  1.00  0.00           H
ATOM   3665 HG13 ILE A3866     278.579 167.685 218.726  1.00  0.00           H
ATOM   3666 HG21 ILE A3866     275.352 165.064 219.899  1.00  0.00           H
ATOM   3667 HG22 ILE A3866     275.176 166.822 219.826  1.00  0.00           H
ATOM   3668 HG23 ILE A3866     275.302 165.871 218.349  1.00  0.00           H
ATOM   3669 HD11 ILE A3866     277.861 167.902 216.441  1.00  0.00           H
ATOM   3670 HD12 ILE A3866     278.181 166.189 216.778  1.00  0.00           H
ATOM   3671 HD13 ILE A3866     276.508 166.792 216.691  1.00  0.00           H
ATOM   3672  N   ASN A3867     277.158 164.047 221.617  1.00  0.00           N
ATOM   3673  CA  ASN A3867     276.828 163.010 222.615  1.00  0.00           C
ATOM   3674  CB  ASN A3867     276.836 161.625 221.942  1.00  0.00           C
ATOM   3675  CG  ASN A3867     276.282 161.561 220.522  1.00  0.00           C
ATOM   3676  OD1 ASN A3867     276.953 161.047 219.645  1.00  0.00           O
ATOM   3677  ND2 ASN A3867     275.183 162.206 220.195  1.00  0.00           N
ATOM   3678  C   ASN A3867     277.742 163.051 223.874  1.00  0.00           C
ATOM   3679  O   ASN A3867     277.446 162.444 224.902  1.00  0.00           O
ATOM   3680  H   ASN A3867     277.396 163.759 220.678  1.00  0.00           H
ATOM   3681  HA  ASN A3867     275.816 163.197 222.965  1.00  0.00           H
ATOM   3682  HB2 ASN A3867     276.263 160.934 222.558  1.00  0.00           H
ATOM   3683  HB3 ASN A3867     277.864 161.265 221.902  1.00  0.00           H
ATOM   3684 HD21 ASN A3867     274.923 162.200 219.221  1.00  0.00           H
ATOM   3685 HD22 ASN A3867     274.632 162.760 220.837  1.00  0.00           H
ATOM   3686  N   ARG A3868     278.816 163.847 223.798  1.00  0.00           N
ATOM   3687  CA  ARG A3868     279.659 164.403 224.866  1.00  0.00           C
ATOM   3688  CB  ARG A3868     280.739 165.195 224.111  1.00  0.00           C
ATOM   3689  CG  ARG A3868     281.866 165.832 224.921  1.00  0.00           C
ATOM   3690  CD  ARG A3868     282.595 164.789 225.762  1.00  0.00           C
ATOM   3691  NE  ARG A3868     283.926 165.273 226.160  1.00  0.00           N
ATOM   3692  CZ  ARG A3868     285.076 164.914 225.622  1.00  0.00           C
ATOM   3693  NH1 ARG A3868     285.178 164.146 224.581  1.00  0.00           N
ATOM   3694  NH2 ARG A3868     286.186 165.305 226.166  1.00  0.00           N
ATOM   3695  C   ARG A3868     278.932 165.312 225.876  1.00  0.00           C
ATOM   3696  O   ARG A3868     279.150 165.151 227.074  1.00  0.00           O
ATOM   3697  H   ARG A3868     278.918 164.280 222.889  1.00  0.00           H
ATOM   3698  HA  ARG A3868     280.101 163.582 225.429  1.00  0.00           H
ATOM   3699  HB2 ARG A3868     281.188 164.517 223.389  1.00  0.00           H
ATOM   3700  HB3 ARG A3868     280.258 165.997 223.549  1.00  0.00           H
ATOM   3701  HG2 ARG A3868     282.568 166.275 224.214  1.00  0.00           H
ATOM   3702  HG3 ARG A3868     281.478 166.623 225.560  1.00  0.00           H
ATOM   3703  HD2 ARG A3868     282.687 163.865 225.187  1.00  0.00           H
ATOM   3704  HD3 ARG A3868     281.999 164.576 226.652  1.00  0.00           H
ATOM   3705  HE  ARG A3868     283.956 165.991 226.865  1.00  0.00           H
ATOM   3706 HH11 ARG A3868     286.093 163.812 224.301  1.00  0.00           H
ATOM   3707 HH12 ARG A3868     284.393 164.100 223.934  1.00  0.00           H
ATOM   3708 HH21 ARG A3868     287.016 165.220 225.588  1.00  0.00           H
ATOM   3709 HH22 ARG A3868     286.128 166.064 226.821  1.00  0.00           H
ATOM   3710  N   GLN A3869     278.271 166.361 225.383  1.00  0.00           N
ATOM   3711  CA  GLN A3869     277.568 167.447 226.082  1.00  0.00           C
ATOM   3712  CB  GLN A3869     278.539 168.528 226.589  1.00  0.00           C
ATOM   3713  CG  GLN A3869     279.504 168.145 227.717  1.00  0.00           C
ATOM   3714  CD  GLN A3869     280.243 169.336 228.334  1.00  0.00           C
ATOM   3715  OE1 GLN A3869     280.894 169.201 229.360  1.00  0.00           O
ATOM   3716  NE2 GLN A3869     280.226 170.519 227.755  1.00  0.00           N
ATOM   3717  C   GLN A3869     276.616 168.122 225.071  1.00  0.00           C
ATOM   3718  O   GLN A3869     277.068 168.471 223.984  1.00  0.00           O
ATOM   3719  H   GLN A3869     278.114 166.354 224.379  1.00  0.00           H
ATOM   3720  HA  GLN A3869     276.993 167.043 226.915  1.00  0.00           H
ATOM   3721  HB2 GLN A3869     279.125 168.893 225.744  1.00  0.00           H
ATOM   3722  HB3 GLN A3869     277.921 169.342 226.967  1.00  0.00           H
ATOM   3723  HG2 GLN A3869     280.253 167.460 227.329  1.00  0.00           H
ATOM   3724  HG3 GLN A3869     278.942 167.647 228.507  1.00  0.00           H
ATOM   3725 HE21 GLN A3869     279.689 170.696 226.902  1.00  0.00           H
ATOM   3726 HE22 GLN A3869     280.702 171.268 228.216  1.00  0.00           H
ATOM   3727  N   ASN A3870     275.350 168.358 225.452  1.00  0.00           N
ATOM   3728  CA  ASN A3870     274.212 168.489 224.519  1.00  0.00           C
ATOM   3729  CB  ASN A3870     274.222 169.818 223.742  1.00  0.00           C
ATOM   3730  CG  ASN A3870     273.326 170.853 224.379  1.00  0.00           C
ATOM   3731  OD1 ASN A3870     273.712 171.508 225.337  1.00  0.00           O
ATOM   3732  ND2 ASN A3870     272.057 170.830 224.045  1.00  0.00           N
ATOM   3733  C   ASN A3870     274.118 167.262 223.603  1.00  0.00           C
ATOM   3734  O   ASN A3870     274.648 167.240 222.498  1.00  0.00           O
ATOM   3735  H   ASN A3870     275.119 168.176 226.412  1.00  0.00           H
ATOM   3736  HA  ASN A3870     273.294 168.486 225.108  1.00  0.00           H
ATOM   3737  HB2 ASN A3870     273.876 169.661 222.721  1.00  0.00           H
ATOM   3738  HB3 ASN A3870     275.227 170.205 223.674  1.00  0.00           H
ATOM   3739 HD21 ASN A3870     271.737 170.255 223.260  1.00  0.00           H
ATOM   3740 HD22 ASN A3870     271.447 171.530 224.419  1.00  0.00           H
ATOM   3741  N   GLY A3871     273.459 166.212 224.112  1.00  0.00           N
ATOM   3742  CA  GLY A3871     273.311 164.943 223.393  1.00  0.00           C
ATOM   3743  C   GLY A3871     272.655 165.079 222.016  1.00  0.00           C
ATOM   3744  O   GLY A3871     273.003 164.298 221.133  1.00  0.00           O
ATOM   3745  H   GLY A3871     273.012 166.310 225.006  1.00  0.00           H
ATOM   3746  HA2 GLY A3871     272.709 164.258 223.988  1.00  0.00           H
ATOM   3747  HA3 GLY A3871     274.299 164.520 223.247  1.00  0.00           H
ATOM   3748  N   GLU A3872     271.871 166.149 221.847  1.00  0.00           N
ATOM   3749  CA  GLU A3872     271.554 166.834 220.592  1.00  0.00           C
ATOM   3750  CB  GLU A3872     270.424 166.062 219.859  1.00  0.00           C
ATOM   3751  CG  GLU A3872     270.824 165.582 218.450  1.00  0.00           C
ATOM   3752  CD  GLU A3872     271.530 166.663 217.614  1.00  0.00           C
ATOM   3753  OE1 GLU A3872     270.922 167.754 217.520  1.00  0.00           O
ATOM   3754  OE2 GLU A3872     272.776 166.581 217.542  1.00  0.00           O
ATOM   3755  C   GLU A3872     271.212 168.326 220.900  1.00  0.00           C
ATOM   3756  O   GLU A3872     271.555 168.819 221.984  1.00  0.00           O
ATOM   3757  H   GLU A3872     271.743 166.745 222.648  1.00  0.00           H
ATOM   3758  HA  GLU A3872     272.454 166.837 219.975  1.00  0.00           H
ATOM   3759  HB2 GLU A3872     270.130 165.184 220.438  1.00  0.00           H
ATOM   3760  HB3 GLU A3872     269.531 166.680 219.782  1.00  0.00           H
ATOM   3761  HG2 GLU A3872     271.484 164.717 218.559  1.00  0.00           H
ATOM   3762  HG3 GLU A3872     269.926 165.242 217.929  1.00  0.00           H
ATOM   3763  N   LYS A3873     270.582 169.017 219.937  1.00  0.00           N
ATOM   3764  CA  LYS A3873     270.159 170.430 219.785  1.00  0.00           C
ATOM   3765  CB  LYS A3873     269.079 170.452 218.668  1.00  0.00           C
ATOM   3766  CG  LYS A3873     267.932 169.440 218.881  1.00  0.00           C
ATOM   3767  CD  LYS A3873     266.748 169.679 217.931  1.00  0.00           C
ATOM   3768  CE  LYS A3873     265.665 168.604 218.126  1.00  0.00           C
ATOM   3769  NZ  LYS A3873     264.379 169.021 217.529  1.00  0.00           N
ATOM   3770  C   LYS A3873     269.707 171.270 221.007  1.00  0.00           C
ATOM   3771  O   LYS A3873     269.583 170.813 222.141  1.00  0.00           O
ATOM   3772  H   LYS A3873     270.480 168.483 219.071  1.00  0.00           H
ATOM   3773  HA  LYS A3873     271.027 170.957 219.394  1.00  0.00           H
ATOM   3774  HB2 LYS A3873     269.557 170.217 217.716  1.00  0.00           H
ATOM   3775  HB3 LYS A3873     268.657 171.454 218.581  1.00  0.00           H
ATOM   3776  HG2 LYS A3873     268.305 168.431 218.711  1.00  0.00           H
ATOM   3777  HG3 LYS A3873     267.584 169.510 219.910  1.00  0.00           H
ATOM   3778  HD2 LYS A3873     267.093 169.658 216.896  1.00  0.00           H
ATOM   3779  HD3 LYS A3873     266.327 170.663 218.139  1.00  0.00           H
ATOM   3780  HE2 LYS A3873     265.513 168.435 219.194  1.00  0.00           H
ATOM   3781  HE3 LYS A3873     265.994 167.663 217.677  1.00  0.00           H
ATOM   3782  HZ1 LYS A3873     264.075 169.925 217.887  1.00  0.00           H
ATOM   3783  HZ2 LYS A3873     264.401 169.034 216.522  1.00  0.00           H
ATOM   3784  HZ3 LYS A3873     263.625 168.349 217.722  1.00  0.00           H
ATOM   3785  N   VAL A3874     269.639 172.585 220.761  1.00  0.00           N
ATOM   3786  CA  VAL A3874     269.262 173.663 221.697  1.00  0.00           C
ATOM   3787  CB  VAL A3874     270.406 174.697 221.784  1.00  0.00           C
ATOM   3788  CG1 VAL A3874     269.960 176.022 222.400  1.00  0.00           C
ATOM   3789  CG2 VAL A3874     271.558 174.134 222.629  1.00  0.00           C
ATOM   3790  C   VAL A3874     267.935 174.291 221.244  1.00  0.00           C
ATOM   3791  O   VAL A3874     267.787 174.628 220.067  1.00  0.00           O
ATOM   3792  H   VAL A3874     269.688 172.860 219.793  1.00  0.00           H
ATOM   3793  HA  VAL A3874     269.106 173.241 222.689  1.00  0.00           H
ATOM   3794  HB  VAL A3874     270.785 174.904 220.784  1.00  0.00           H
ATOM   3795 HG21 VAL A3874     272.377 174.853 222.663  1.00  0.00           H
ATOM   3796 HG22 VAL A3874     271.929 173.211 222.183  1.00  0.00           H
ATOM   3797 HG23 VAL A3874     271.218 173.934 223.644  1.00  0.00           H
ATOM   3798 HG11 VAL A3874     270.820 176.647 222.638  1.00  0.00           H
ATOM   3799 HG12 VAL A3874     269.340 176.572 221.691  1.00  0.00           H
ATOM   3800 HG13 VAL A3874     269.375 175.840 223.298  1.00  0.00           H
ATOM   3801  N   MET A3875     266.921 174.241 222.116  1.00  0.00           N
ATOM   3802  CA  MET A3875     265.547 173.843 221.745  1.00  0.00           C
ATOM   3803  CB  MET A3875     264.836 174.943 220.936  1.00  0.00           C
ATOM   3804  CG  MET A3875     263.307 174.847 220.961  1.00  0.00           C
ATOM   3805  SD  MET A3875     262.473 176.353 220.375  1.00  0.00           S
ATOM   3806  CE  MET A3875     262.438 176.107 218.582  1.00  0.00           C
ATOM   3807  C   MET A3875     265.543 172.446 221.082  1.00  0.00           C
ATOM   3808  O   MET A3875     266.454 172.121 220.317  1.00  0.00           O
ATOM   3809  H   MET A3875     267.163 174.055 223.074  1.00  0.00           H
ATOM   3810  HA  MET A3875     264.993 173.755 222.681  1.00  0.00           H
ATOM   3811  HB2 MET A3875     265.178 174.935 219.904  1.00  0.00           H
ATOM   3812  HB3 MET A3875     265.102 175.900 221.375  1.00  0.00           H
ATOM   3813  HG2 MET A3875     262.995 174.694 221.994  1.00  0.00           H
ATOM   3814  HG3 MET A3875     262.972 173.988 220.379  1.00  0.00           H
ATOM   3815  HE1 MET A3875     261.908 176.936 218.112  1.00  0.00           H
ATOM   3816  HE2 MET A3875     261.912 175.181 218.354  1.00  0.00           H
ATOM   3817  HE3 MET A3875     263.453 176.057 218.190  1.00  0.00           H
ATOM   3818  N   ALA A3876     264.780 171.521 221.672  1.00  0.00           N
ATOM   3819  CA  ALA A3876     265.001 170.080 221.471  1.00  0.00           C
ATOM   3820  CB  ALA A3876     265.911 169.559 222.592  1.00  0.00           C
ATOM   3821  C   ALA A3876     263.725 169.241 221.302  1.00  0.00           C
ATOM   3822  O   ALA A3876     263.805 168.023 221.154  1.00  0.00           O
ATOM   3823  H   ALA A3876     264.086 171.816 222.346  1.00  0.00           H
ATOM   3824  HA  ALA A3876     265.528 169.953 220.531  1.00  0.00           H
ATOM   3825  HB1 ALA A3876     266.156 168.513 222.403  1.00  0.00           H
ATOM   3826  HB2 ALA A3876     266.835 170.137 222.615  1.00  0.00           H
ATOM   3827  HB3 ALA A3876     265.399 169.642 223.551  1.00  0.00           H
ATOM   3828  N   ASP A3877     262.581 169.910 221.277  1.00  0.00           N
ATOM   3829  CA  ASP A3877     261.228 169.408 221.056  1.00  0.00           C
ATOM   3830  CB  ASP A3877     260.456 169.427 222.395  1.00  0.00           C
ATOM   3831  CG  ASP A3877     260.394 170.787 223.118  1.00  0.00           C
ATOM   3832  OD1 ASP A3877     261.195 171.700 222.804  1.00  0.00           O
ATOM   3833  OD2 ASP A3877     259.804 170.819 224.221  1.00  0.00           O
ATOM   3834  C   ASP A3877     260.533 170.232 219.950  1.00  0.00           C
ATOM   3835  O   ASP A3877     259.312 170.314 219.898  1.00  0.00           O
ATOM   3836  H   ASP A3877     262.611 170.904 221.464  1.00  0.00           H
ATOM   3837  HA  ASP A3877     261.281 168.381 220.692  1.00  0.00           H
ATOM   3838  HB2 ASP A3877     259.440 169.070 222.230  1.00  0.00           H
ATOM   3839  HB3 ASP A3877     260.937 168.712 223.066  1.00  0.00           H
ATOM   3840  N   ASP A3878     261.310 170.907 219.099  1.00  0.00           N
ATOM   3841  CA  ASP A3878     260.867 171.838 218.056  1.00  0.00           C
ATOM   3842  CB  ASP A3878     262.075 172.414 217.277  1.00  0.00           C
ATOM   3843  CG  ASP A3878     263.384 172.556 218.063  1.00  0.00           C
ATOM   3844  OD1 ASP A3878     264.071 173.578 217.855  1.00  0.00           O
ATOM   3845  OD2 ASP A3878     263.908 171.514 218.521  1.00  0.00           O
ATOM   3846  C   ASP A3878     259.892 171.189 217.059  1.00  0.00           C
ATOM   3847  O   ASP A3878     258.797 171.703 216.841  1.00  0.00           O
ATOM   3848  H   ASP A3878     262.311 170.780 219.197  1.00  0.00           H
ATOM   3849  HA  ASP A3878     260.350 172.667 218.541  1.00  0.00           H
ATOM   3850  HB2 ASP A3878     262.293 171.756 216.434  1.00  0.00           H
ATOM   3851  HB3 ASP A3878     261.787 173.380 216.860  1.00  0.00           H
ATOM   3852  N   GLU A3879     260.200 169.970 216.613  1.00  0.00           N
ATOM   3853  CA  GLU A3879     259.337 169.155 215.750  1.00  0.00           C
ATOM   3854  CB  GLU A3879     260.143 167.981 215.152  1.00  0.00           C
ATOM   3855  CG  GLU A3879     260.626 166.873 216.113  1.00  0.00           C
ATOM   3856  CD  GLU A3879     261.891 167.250 216.898  1.00  0.00           C
ATOM   3857  OE1 GLU A3879     263.014 166.978 216.419  1.00  0.00           O
ATOM   3858  OE2 GLU A3879     261.812 168.071 217.840  1.00  0.00           O
ATOM   3859  C   GLU A3879     258.084 168.657 216.483  1.00  0.00           C
ATOM   3860  O   GLU A3879     257.025 168.511 215.879  1.00  0.00           O
ATOM   3861  H   GLU A3879     261.010 169.514 217.025  1.00  0.00           H
ATOM   3862  HA  GLU A3879     258.993 169.775 214.919  1.00  0.00           H
ATOM   3863  HB2 GLU A3879     261.006 168.380 214.618  1.00  0.00           H
ATOM   3864  HB3 GLU A3879     259.502 167.504 214.408  1.00  0.00           H
ATOM   3865  HG2 GLU A3879     259.827 166.592 216.802  1.00  0.00           H
ATOM   3866  HG3 GLU A3879     260.844 165.986 215.514  1.00  0.00           H
ATOM   3867  N   PHE A3880     258.150 168.537 217.811  1.00  0.00           N
ATOM   3868  CA  PHE A3880     256.986 168.261 218.647  1.00  0.00           C
ATOM   3869  CB  PHE A3880     257.457 167.583 219.937  1.00  0.00           C
ATOM   3870  CG  PHE A3880     256.329 167.232 220.876  1.00  0.00           C
ATOM   3871  CD1 PHE A3880     255.433 166.212 220.520  1.00  0.00           C
ATOM   3872  CD2 PHE A3880     256.135 167.958 222.065  1.00  0.00           C
ATOM   3873  CE1 PHE A3880     254.370 165.881 221.372  1.00  0.00           C
ATOM   3874  CE2 PHE A3880     255.055 167.646 222.906  1.00  0.00           C
ATOM   3875  CZ  PHE A3880     254.185 166.593 222.569  1.00  0.00           C
ATOM   3876  C   PHE A3880     256.123 169.510 218.909  1.00  0.00           C
ATOM   3877  O   PHE A3880     254.901 169.392 218.996  1.00  0.00           O
ATOM   3878  H   PHE A3880     259.019 168.791 218.264  1.00  0.00           H
ATOM   3879  HA  PHE A3880     256.351 167.551 218.116  1.00  0.00           H
ATOM   3880  HB2 PHE A3880     257.988 166.666 219.677  1.00  0.00           H
ATOM   3881  HB3 PHE A3880     258.157 168.227 220.459  1.00  0.00           H
ATOM   3882  HD1 PHE A3880     255.543 165.716 219.567  1.00  0.00           H
ATOM   3883  HD2 PHE A3880     256.795 168.780 222.314  1.00  0.00           H
ATOM   3884  HE1 PHE A3880     253.676 165.111 221.077  1.00  0.00           H
ATOM   3885  HE2 PHE A3880     254.894 168.233 223.797  1.00  0.00           H
ATOM   3886  HZ  PHE A3880     253.354 166.351 223.207  1.00  0.00           H
ATOM   3887  N   THR A3881     256.703 170.717 218.883  1.00  0.00           N
ATOM   3888  CA  THR A3881     255.919 171.964 218.821  1.00  0.00           C
ATOM   3889  CB  THR A3881     256.719 173.234 219.166  1.00  0.00           C
ATOM   3890  OG1 THR A3881     257.551 173.679 218.124  1.00  0.00           O
ATOM   3891  CG2 THR A3881     257.577 173.098 220.420  1.00  0.00           C
ATOM   3892  C   THR A3881     255.232 172.129 217.468  1.00  0.00           C
ATOM   3893  O   THR A3881     254.037 172.408 217.445  1.00  0.00           O
ATOM   3894  H   THR A3881     257.716 170.764 218.845  1.00  0.00           H
ATOM   3895  HA  THR A3881     255.124 171.891 219.563  1.00  0.00           H
ATOM   3896  HB  THR A3881     255.991 174.020 219.358  1.00  0.00           H
ATOM   3897  HG1 THR A3881     258.015 172.920 217.724  1.00  0.00           H
ATOM   3898 HG21 THR A3881     257.734 174.085 220.855  1.00  0.00           H
ATOM   3899 HG22 THR A3881     257.071 172.454 221.135  1.00  0.00           H
ATOM   3900 HG23 THR A3881     258.545 172.670 220.172  1.00  0.00           H
ATOM   3901  N   GLN A3882     255.882 171.715 216.373  1.00  0.00           N
ATOM   3902  CA  GLN A3882     255.264 171.669 215.049  1.00  0.00           C
ATOM   3903  CB  GLN A3882     256.344 171.442 213.982  1.00  0.00           C
ATOM   3904  CG  GLN A3882     255.780 171.568 212.557  1.00  0.00           C
ATOM   3905  CD  GLN A3882     256.866 171.513 211.488  1.00  0.00           C
ATOM   3906  OE1 GLN A3882     257.953 170.992 211.682  1.00  0.00           O
ATOM   3907  NE2 GLN A3882     256.609 172.045 210.314  1.00  0.00           N
ATOM   3908  C   GLN A3882     254.134 170.630 214.970  1.00  0.00           C
ATOM   3909  O   GLN A3882     253.028 171.000 214.591  1.00  0.00           O
ATOM   3910  H   GLN A3882     256.861 171.466 216.453  1.00  0.00           H
ATOM   3911  HA  GLN A3882     254.814 172.644 214.862  1.00  0.00           H
ATOM   3912  HB2 GLN A3882     256.782 170.452 214.107  1.00  0.00           H
ATOM   3913  HB3 GLN A3882     257.129 172.189 214.115  1.00  0.00           H
ATOM   3914  HG2 GLN A3882     255.066 170.768 212.364  1.00  0.00           H
ATOM   3915  HG3 GLN A3882     255.258 172.520 212.465  1.00  0.00           H
ATOM   3916 HE21 GLN A3882     257.341 171.999 209.628  1.00  0.00           H
ATOM   3917 HE22 GLN A3882     255.727 172.497 210.133  1.00  0.00           H
ATOM   3918  N   ASP A3883     254.303 169.444 215.565  1.00  0.00           N
ATOM   3919  CA  ASP A3883     253.220 168.457 215.714  1.00  0.00           C
ATOM   3920  CB  ASP A3883     253.759 167.154 216.338  1.00  0.00           C
ATOM   3921  CG  ASP A3883     254.625 166.328 215.386  1.00  0.00           C
ATOM   3922  OD1 ASP A3883     254.345 166.380 214.169  1.00  0.00           O
ATOM   3923  OD2 ASP A3883     255.306 165.380 215.853  1.00  0.00           O
ATOM   3924  C   ASP A3883     252.039 168.983 216.545  1.00  0.00           C
ATOM   3925  O   ASP A3883     250.880 168.758 216.199  1.00  0.00           O
ATOM   3926  H   ASP A3883     255.247 169.169 215.819  1.00  0.00           H
ATOM   3927  HA  ASP A3883     252.826 168.229 214.723  1.00  0.00           H
ATOM   3928  HB2 ASP A3883     254.318 167.384 217.244  1.00  0.00           H
ATOM   3929  HB3 ASP A3883     252.912 166.534 216.624  1.00  0.00           H
ATOM   3930  N   LEU A3884     252.300 169.732 217.619  1.00  0.00           N
ATOM   3931  CA  LEU A3884     251.250 170.316 218.455  1.00  0.00           C
ATOM   3932  CB  LEU A3884     251.899 170.769 219.775  1.00  0.00           C
ATOM   3933  CG  LEU A3884     250.916 171.285 220.838  1.00  0.00           C
ATOM   3934  CD1 LEU A3884     249.960 170.190 221.326  1.00  0.00           C
ATOM   3935  CD2 LEU A3884     251.702 171.788 222.050  1.00  0.00           C
ATOM   3936  C   LEU A3884     250.501 171.456 217.740  1.00  0.00           C
ATOM   3937  O   LEU A3884     249.279 171.558 217.852  1.00  0.00           O
ATOM   3938  H   LEU A3884     253.271 169.881 217.873  1.00  0.00           H
ATOM   3939  HA  LEU A3884     250.520 169.535 218.667  1.00  0.00           H
ATOM   3940  HB2 LEU A3884     252.612 171.563 219.551  1.00  0.00           H
ATOM   3941  HB3 LEU A3884     252.458 169.931 220.194  1.00  0.00           H
ATOM   3942  HG  LEU A3884     250.334 172.116 220.440  1.00  0.00           H
ATOM   3943 HD21 LEU A3884     252.340 172.618 221.744  1.00  0.00           H
ATOM   3944 HD22 LEU A3884     252.329 170.990 222.445  1.00  0.00           H
ATOM   3945 HD23 LEU A3884     251.012 172.132 222.815  1.00  0.00           H
ATOM   3946 HD11 LEU A3884     249.289 169.907 220.515  1.00  0.00           H
ATOM   3947 HD12 LEU A3884     250.529 169.318 221.646  1.00  0.00           H
ATOM   3948 HD13 LEU A3884     249.364 170.565 222.155  1.00  0.00           H
ATOM   3949  N   PHE A3885     251.221 172.320 217.025  1.00  0.00           N
ATOM   3950  CA  PHE A3885     250.687 173.533 216.402  1.00  0.00           C
ATOM   3951  CB  PHE A3885     251.797 174.597 216.380  1.00  0.00           C
ATOM   3952  CG  PHE A3885     252.360 175.049 217.725  1.00  0.00           C
ATOM   3953  CD1 PHE A3885     251.620 174.944 218.925  1.00  0.00           C
ATOM   3954  CD2 PHE A3885     253.657 175.596 217.767  1.00  0.00           C
ATOM   3955  CE1 PHE A3885     252.185 175.350 220.147  1.00  0.00           C
ATOM   3956  CE2 PHE A3885     254.219 176.010 218.988  1.00  0.00           C
ATOM   3957  CZ  PHE A3885     253.488 175.875 220.179  1.00  0.00           C
ATOM   3958  C   PHE A3885     250.078 173.287 215.011  1.00  0.00           C
ATOM   3959  O   PHE A3885     248.953 173.735 214.780  1.00  0.00           O
ATOM   3960  H   PHE A3885     252.229 172.187 217.005  1.00  0.00           H
ATOM   3961  HA  PHE A3885     249.870 173.919 217.011  1.00  0.00           H
ATOM   3962  HB2 PHE A3885     251.427 175.484 215.868  1.00  0.00           H
ATOM   3963  HB3 PHE A3885     252.622 174.196 215.791  1.00  0.00           H
ATOM   3964  HD1 PHE A3885     250.618 174.545 218.918  1.00  0.00           H
ATOM   3965  HD2 PHE A3885     254.232 175.691 216.856  1.00  0.00           H
ATOM   3966  HE1 PHE A3885     251.620 175.258 221.061  1.00  0.00           H
ATOM   3967  HE2 PHE A3885     255.220 176.418 219.008  1.00  0.00           H
ATOM   3968  HZ  PHE A3885     253.929 176.178 221.116  1.00  0.00           H
ATOM   3969  N   ARG A3886     250.643 172.381 214.197  1.00  0.00           N
ATOM   3970  CA  ARG A3886     250.018 171.892 212.952  1.00  0.00           C
ATOM   3971  CB  ARG A3886     251.022 171.061 212.125  1.00  0.00           C
ATOM   3972  CG  ARG A3886     250.547 170.794 210.680  1.00  0.00           C
ATOM   3973  CD  ARG A3886     250.721 172.018 209.759  1.00  0.00           C
ATOM   3974  NE  ARG A3886     249.558 172.290 208.891  1.00  0.00           N
ATOM   3975  CZ  ARG A3886     249.063 171.564 207.905  1.00  0.00           C
ATOM   3976  NH1 ARG A3886     249.568 170.417 207.552  1.00  0.00           N
ATOM   3977  NH2 ARG A3886     248.011 171.967 207.256  1.00  0.00           N
ATOM   3978  C   ARG A3886     248.756 171.079 213.238  1.00  0.00           C
ATOM   3979  O   ARG A3886     247.760 171.272 212.551  1.00  0.00           O
ATOM   3980  H   ARG A3886     251.542 171.987 214.463  1.00  0.00           H
ATOM   3981  HA  ARG A3886     249.715 172.758 212.361  1.00  0.00           H
ATOM   3982  HB2 ARG A3886     251.181 170.105 212.625  1.00  0.00           H
ATOM   3983  HB3 ARG A3886     251.983 171.574 212.087  1.00  0.00           H
ATOM   3984  HG2 ARG A3886     251.136 169.974 210.267  1.00  0.00           H
ATOM   3985  HG3 ARG A3886     249.504 170.475 210.688  1.00  0.00           H
ATOM   3986  HD2 ARG A3886     250.864 172.902 210.378  1.00  0.00           H
ATOM   3987  HD3 ARG A3886     251.624 171.899 209.157  1.00  0.00           H
ATOM   3988  HE  ARG A3886     249.124 173.195 209.036  1.00  0.00           H
ATOM   3989 HH11 ARG A3886     250.439 170.112 207.938  1.00  0.00           H
ATOM   3990 HH12 ARG A3886     249.122 169.892 206.805  1.00  0.00           H
ATOM   3991 HH21 ARG A3886     247.625 171.362 206.536  1.00  0.00           H
ATOM   3992 HH22 ARG A3886     247.604 172.873 207.434  1.00  0.00           H
ATOM   3993  N   PHE A3887     248.712 170.311 214.332  1.00  0.00           N
ATOM   3994  CA  PHE A3887     247.477 169.650 214.767  1.00  0.00           C
ATOM   3995  CB  PHE A3887     247.788 168.635 215.875  1.00  0.00           C
ATOM   3996  CG  PHE A3887     246.584 167.873 216.401  1.00  0.00           C
ATOM   3997  CD1 PHE A3887     245.925 166.938 215.581  1.00  0.00           C
ATOM   3998  CD2 PHE A3887     246.133 168.081 217.719  1.00  0.00           C
ATOM   3999  CE1 PHE A3887     244.817 166.223 216.073  1.00  0.00           C
ATOM   4000  CE2 PHE A3887     245.032 167.359 218.215  1.00  0.00           C
ATOM   4001  CZ  PHE A3887     244.371 166.432 217.390  1.00  0.00           C
ATOM   4002  C   PHE A3887     246.398 170.655 215.204  1.00  0.00           C
ATOM   4003  O   PHE A3887     245.271 170.565 214.730  1.00  0.00           O
ATOM   4004  H   PHE A3887     249.563 170.162 214.861  1.00  0.00           H
ATOM   4005  HA  PHE A3887     247.066 169.101 213.919  1.00  0.00           H
ATOM   4006  HB2 PHE A3887     248.266 169.160 216.702  1.00  0.00           H
ATOM   4007  HB3 PHE A3887     248.501 167.906 215.488  1.00  0.00           H
ATOM   4008  HD1 PHE A3887     246.265 166.775 214.568  1.00  0.00           H
ATOM   4009  HD2 PHE A3887     246.643 168.792 218.352  1.00  0.00           H
ATOM   4010  HE1 PHE A3887     244.303 165.519 215.433  1.00  0.00           H
ATOM   4011  HE2 PHE A3887     244.694 167.527 219.225  1.00  0.00           H
ATOM   4012  HZ  PHE A3887     243.515 165.885 217.758  1.00  0.00           H
ATOM   4013  N   LEU A3888     246.742 171.691 215.981  1.00  0.00           N
ATOM   4014  CA  LEU A3888     245.782 172.736 216.382  1.00  0.00           C
ATOM   4015  CB  LEU A3888     246.347 173.535 217.577  1.00  0.00           C
ATOM   4016  CG  LEU A3888     245.889 173.051 218.970  1.00  0.00           C
ATOM   4017  CD1 LEU A3888     244.428 173.416 219.253  1.00  0.00           C
ATOM   4018  CD2 LEU A3888     246.043 171.543 219.191  1.00  0.00           C
ATOM   4019  C   LEU A3888     245.347 173.659 215.227  1.00  0.00           C
ATOM   4020  O   LEU A3888     244.177 174.042 215.202  1.00  0.00           O
ATOM   4021  H   LEU A3888     247.691 171.742 216.331  1.00  0.00           H
ATOM   4022  HA  LEU A3888     244.864 172.240 216.697  1.00  0.00           H
ATOM   4023  HB2 LEU A3888     246.051 174.580 217.476  1.00  0.00           H
ATOM   4024  HB3 LEU A3888     247.437 173.521 217.538  1.00  0.00           H
ATOM   4025  HG  LEU A3888     246.501 173.558 219.716  1.00  0.00           H
ATOM   4026 HD21 LEU A3888     247.077 171.257 219.012  1.00  0.00           H
ATOM   4027 HD22 LEU A3888     245.781 171.287 220.213  1.00  0.00           H
ATOM   4028 HD23 LEU A3888     245.398 170.989 218.509  1.00  0.00           H
ATOM   4029 HD11 LEU A3888     244.141 173.067 220.242  1.00  0.00           H
ATOM   4030 HD12 LEU A3888     244.315 174.498 219.216  1.00  0.00           H
ATOM   4031 HD13 LEU A3888     243.771 172.977 218.503  1.00  0.00           H
ATOM   4032  N   GLN A3889     246.193 173.864 214.210  1.00  0.00           N
ATOM   4033  CA  GLN A3889     245.792 174.423 212.912  1.00  0.00           C
ATOM   4034  CB  GLN A3889     247.036 174.670 212.029  1.00  0.00           C
ATOM   4035  CG  GLN A3889     246.715 175.206 210.616  1.00  0.00           C
ATOM   4036  CD  GLN A3889     247.885 175.118 209.637  1.00  0.00           C
ATOM   4037  OE1 GLN A3889     249.028 174.885 210.011  1.00  0.00           O
ATOM   4038  NE2 GLN A3889     247.625 175.013 208.349  1.00  0.00           N
ATOM   4039  C   GLN A3889     244.790 173.491 212.220  1.00  0.00           C
ATOM   4040  O   GLN A3889     243.679 173.903 211.921  1.00  0.00           O
ATOM   4041  H   GLN A3889     247.142 173.519 214.302  1.00  0.00           H
ATOM   4042  HA  GLN A3889     245.293 175.379 213.077  1.00  0.00           H
ATOM   4043  HB2 GLN A3889     247.569 173.728 211.920  1.00  0.00           H
ATOM   4044  HB3 GLN A3889     247.700 175.375 212.530  1.00  0.00           H
ATOM   4045  HG2 GLN A3889     246.421 176.249 210.691  1.00  0.00           H
ATOM   4046  HG3 GLN A3889     245.887 174.649 210.181  1.00  0.00           H
ATOM   4047 HE21 GLN A3889     246.675 175.239 208.017  1.00  0.00           H
ATOM   4048 HE22 GLN A3889     248.387 175.228 207.727  1.00  0.00           H
ATOM   4049  N   LEU A3890     245.091 172.198 212.104  1.00  0.00           N
ATOM   4050  CA  LEU A3890     244.247 171.234 211.395  1.00  0.00           C
ATOM   4051  CB  LEU A3890     245.086 169.998 211.052  1.00  0.00           C
ATOM   4052  CG  LEU A3890     245.991 170.194 209.826  1.00  0.00           C
ATOM   4053  CD1 LEU A3890     246.862 168.956 209.652  1.00  0.00           C
ATOM   4054  CD2 LEU A3890     245.170 170.372 208.550  1.00  0.00           C
ATOM   4055  C   LEU A3890     242.936 170.847 212.097  1.00  0.00           C
ATOM   4056  O   LEU A3890     242.019 170.397 211.417  1.00  0.00           O
ATOM   4057  H   LEU A3890     246.014 171.892 212.392  1.00  0.00           H
ATOM   4058  HA  LEU A3890     243.921 171.704 210.470  1.00  0.00           H
ATOM   4059  HB2 LEU A3890     244.415 169.176 210.837  1.00  0.00           H
ATOM   4060  HB3 LEU A3890     245.682 169.713 211.919  1.00  0.00           H
ATOM   4061  HG  LEU A3890     246.636 171.061 209.968  1.00  0.00           H
ATOM   4062 HD11 LEU A3890     247.463 168.816 210.546  1.00  0.00           H
ATOM   4063 HD12 LEU A3890     247.519 169.089 208.795  1.00  0.00           H
ATOM   4064 HD13 LEU A3890     246.239 168.080 209.479  1.00  0.00           H
ATOM   4065 HD21 LEU A3890     244.418 169.587 208.463  1.00  0.00           H
ATOM   4066 HD22 LEU A3890     244.679 171.337 208.552  1.00  0.00           H
ATOM   4067 HD23 LEU A3890     245.817 170.347 207.680  1.00  0.00           H
ATOM   4068  N   LEU A3891     242.744 171.177 213.377  1.00  0.00           N
ATOM   4069  CA  LEU A3891     241.408 171.188 213.996  1.00  0.00           C
ATOM   4070  CB  LEU A3891     241.534 171.194 215.533  1.00  0.00           C
ATOM   4071  CG  LEU A3891     242.196 169.944 216.148  1.00  0.00           C
ATOM   4072  CD1 LEU A3891     242.207 170.059 217.675  1.00  0.00           C
ATOM   4073  CD2 LEU A3891     241.492 168.638 215.778  1.00  0.00           C
ATOM   4074  C   LEU A3891     240.513 172.348 213.502  1.00  0.00           C
ATOM   4075  O   LEU A3891     239.320 172.341 213.786  1.00  0.00           O
ATOM   4076  H   LEU A3891     243.542 171.513 213.902  1.00  0.00           H
ATOM   4077  HA  LEU A3891     240.884 170.281 213.699  1.00  0.00           H
ATOM   4078  HB2 LEU A3891     242.101 172.078 215.831  1.00  0.00           H
ATOM   4079  HB3 LEU A3891     240.532 171.288 215.953  1.00  0.00           H
ATOM   4080  HG  LEU A3891     243.225 169.873 215.819  1.00  0.00           H
ATOM   4081 HD11 LEU A3891     241.187 170.097 218.050  1.00  0.00           H
ATOM   4082 HD12 LEU A3891     242.734 170.968 217.959  1.00  0.00           H
ATOM   4083 HD13 LEU A3891     242.728 169.203 218.098  1.00  0.00           H
ATOM   4084 HD21 LEU A3891     241.945 167.808 216.317  1.00  0.00           H
ATOM   4085 HD22 LEU A3891     240.432 168.702 216.013  1.00  0.00           H
ATOM   4086 HD23 LEU A3891     241.613 168.454 214.711  1.00  0.00           H
ATOM   4087  N   CYS A3892     241.079 173.328 212.790  1.00  0.00           N
ATOM   4088  CA  CYS A3892     240.460 174.604 212.412  1.00  0.00           C
ATOM   4089  CB  CYS A3892     241.206 175.710 213.180  1.00  0.00           C
ATOM   4090  SG  CYS A3892     241.189 175.447 214.979  1.00  0.00           S
ATOM   4091  C   CYS A3892     240.504 174.892 210.889  1.00  0.00           C
ATOM   4092  O   CYS A3892     239.648 175.619 210.379  1.00  0.00           O
ATOM   4093  H   CYS A3892     242.072 173.254 212.618  1.00  0.00           H
ATOM   4094  HA  CYS A3892     239.410 174.610 212.711  1.00  0.00           H
ATOM   4095  HB2 CYS A3892     242.240 175.756 212.838  1.00  0.00           H
ATOM   4096  HB3 CYS A3892     240.752 176.669 212.958  1.00  0.00           H
ATOM   4097  HG  CYS A3892     242.282 174.661 215.004  1.00  0.00           H
ATOM   4098  N   GLU A3893     241.509 174.354 210.189  1.00  0.00           N
ATOM   4099  CA  GLU A3893     241.772 174.474 208.743  1.00  0.00           C
ATOM   4100  CB  GLU A3893     242.995 173.591 208.430  1.00  0.00           C
ATOM   4101  CG  GLU A3893     243.525 173.615 206.989  1.00  0.00           C
ATOM   4102  CD  GLU A3893     244.053 174.991 206.586  1.00  0.00           C
ATOM   4103  OE1 GLU A3893     245.160 175.383 207.031  1.00  0.00           O
ATOM   4104  OE2 GLU A3893     243.240 175.840 206.171  1.00  0.00           O
ATOM   4105  C   GLU A3893     240.556 174.066 207.892  1.00  0.00           C
ATOM   4106  O   GLU A3893     239.724 173.278 208.341  1.00  0.00           O
ATOM   4107  H   GLU A3893     242.218 173.875 210.726  1.00  0.00           H
ATOM   4108  HA  GLU A3893     242.015 175.512 208.508  1.00  0.00           H
ATOM   4109  HB2 GLU A3893     243.812 173.876 209.094  1.00  0.00           H
ATOM   4110  HB3 GLU A3893     242.723 172.561 208.665  1.00  0.00           H
ATOM   4111  HG2 GLU A3893     242.733 173.303 206.307  1.00  0.00           H
ATOM   4112  HG3 GLU A3893     244.336 172.891 206.903  1.00  0.00           H
ATOM   4113  N   GLY A3894     240.355 174.687 206.728  1.00  0.00           N
ATOM   4114  CA  GLY A3894     239.080 174.555 205.999  1.00  0.00           C
ATOM   4115  C   GLY A3894     237.883 175.204 206.724  1.00  0.00           C
ATOM   4116  O   GLY A3894     236.726 174.952 206.391  1.00  0.00           O
ATOM   4117  H   GLY A3894     241.091 175.276 206.343  1.00  0.00           H
ATOM   4118  HA2 GLY A3894     239.182 175.031 205.024  1.00  0.00           H
ATOM   4119  HA3 GLY A3894     238.856 173.498 205.843  1.00  0.00           H
ATOM   4120  N   HIS A3895     238.157 176.063 207.716  1.00  0.00           N
ATOM   4121  CA  HIS A3895     237.225 177.042 208.296  1.00  0.00           C
ATOM   4122  ND1 HIS A3895     237.692 180.008 205.760  1.00  0.00           N
ATOM   4123  CG  HIS A3895     237.957 178.905 206.570  1.00  0.00           C
ATOM   4124  CB  HIS A3895     236.851 178.097 207.230  1.00  0.00           C
ATOM   4125  NE2 HIS A3895     239.847 179.572 205.643  1.00  0.00           N
ATOM   4126  CD2 HIS A3895     239.303 178.645 206.507  1.00  0.00           C
ATOM   4127  CE1 HIS A3895     238.861 180.369 205.210  1.00  0.00           C
ATOM   4128  C   HIS A3895     236.002 176.422 209.016  1.00  0.00           C
ATOM   4129  O   HIS A3895     234.946 177.058 209.128  1.00  0.00           O
ATOM   4130  H   HIS A3895     239.125 176.121 207.999  1.00  0.00           H
ATOM   4131  HA  HIS A3895     237.774 177.572 209.074  1.00  0.00           H
ATOM   4132  HB2 HIS A3895     236.154 178.806 207.668  1.00  0.00           H
ATOM   4133  HB3 HIS A3895     236.302 177.597 206.431  1.00  0.00           H
ATOM   4134  HD2 HIS A3895     239.839 177.830 206.966  1.00  0.00           H
ATOM   4135  HE1 HIS A3895     238.987 181.152 204.475  1.00  0.00           H
ATOM   4136  HE2 HIS A3895     240.791 179.588 205.269  1.00  0.00           H
ATOM   4137  N   ASN A3896     236.155 175.214 209.581  1.00  0.00           N
ATOM   4138  CA  ASN A3896     235.119 174.413 210.270  1.00  0.00           C
ATOM   4139  CB  ASN A3896     235.617 172.964 210.333  1.00  0.00           C
ATOM   4140  CG  ASN A3896     234.552 171.916 210.636  1.00  0.00           C
ATOM   4141  OD1 ASN A3896     233.436 172.160 211.080  1.00  0.00           O
ATOM   4142  ND2 ASN A3896     234.860 170.692 210.292  1.00  0.00           N
ATOM   4143  C   ASN A3896     234.717 174.978 211.653  1.00  0.00           C
ATOM   4144  O   ASN A3896     234.916 174.376 212.712  1.00  0.00           O
ATOM   4145  H   ASN A3896     237.053 174.771 209.434  1.00  0.00           H
ATOM   4146  HA  ASN A3896     234.225 174.427 209.644  1.00  0.00           H
ATOM   4147  HB2 ASN A3896     236.040 172.718 209.358  1.00  0.00           H
ATOM   4148  HB3 ASN A3896     236.417 172.875 211.069  1.00  0.00           H
ATOM   4149 HD21 ASN A3896     235.793 170.558 209.900  1.00  0.00           H
ATOM   4150 HD22 ASN A3896     234.172 169.965 210.307  1.00  0.00           H
ATOM   4151  N   ASN A3897     234.143 176.178 211.627  1.00  0.00           N
ATOM   4152  CA  ASN A3897     234.146 177.152 212.716  1.00  0.00           C
ATOM   4153  CB  ASN A3897     233.723 178.518 212.147  1.00  0.00           C
ATOM   4154  CG  ASN A3897     232.411 178.480 211.391  1.00  0.00           C
ATOM   4155  OD1 ASN A3897     231.340 178.509 211.975  1.00  0.00           O
ATOM   4156  ND2 ASN A3897     232.451 178.304 210.089  1.00  0.00           N
ATOM   4157  C   ASN A3897     233.382 176.774 214.000  1.00  0.00           C
ATOM   4158  O   ASN A3897     233.606 177.427 215.021  1.00  0.00           O
ATOM   4159  H   ASN A3897     234.060 176.569 210.696  1.00  0.00           H
ATOM   4160  HA  ASN A3897     235.178 177.263 213.033  1.00  0.00           H
ATOM   4161  HB2 ASN A3897     234.503 178.884 211.478  1.00  0.00           H
ATOM   4162  HB3 ASN A3897     233.623 179.237 212.956  1.00  0.00           H
ATOM   4163 HD21 ASN A3897     231.578 178.274 209.602  1.00  0.00           H
ATOM   4164 HD22 ASN A3897     233.341 178.201 209.609  1.00  0.00           H
ATOM   4165  N   ASP A3898     232.653 175.652 214.055  1.00  0.00           N
ATOM   4166  CA  ASP A3898     232.224 175.055 215.335  1.00  0.00           C
ATOM   4167  CB  ASP A3898     231.295 173.850 215.074  1.00  0.00           C
ATOM   4168  CG  ASP A3898     230.576 173.278 216.315  1.00  0.00           C
ATOM   4169  OD1 ASP A3898     229.519 172.638 216.119  1.00  0.00           O
ATOM   4170  OD2 ASP A3898     231.218 173.059 217.367  1.00  0.00           O
ATOM   4171  C   ASP A3898     233.443 174.690 216.207  1.00  0.00           C
ATOM   4172  O   ASP A3898     233.500 175.109 217.365  1.00  0.00           O
ATOM   4173  H   ASP A3898     232.623 175.081 213.221  1.00  0.00           H
ATOM   4174  HA  ASP A3898     231.646 175.800 215.882  1.00  0.00           H
ATOM   4175  HB2 ASP A3898     231.879 173.054 214.610  1.00  0.00           H
ATOM   4176  HB3 ASP A3898     230.531 174.159 214.358  1.00  0.00           H
ATOM   4177  N   PHE A3899     234.537 174.211 215.596  1.00  0.00           N
ATOM   4178  CA  PHE A3899     235.774 173.893 216.314  1.00  0.00           C
ATOM   4179  CB  PHE A3899     236.702 173.011 215.461  1.00  0.00           C
ATOM   4180  CG  PHE A3899     237.323 171.842 216.221  1.00  0.00           C
ATOM   4181  CD1 PHE A3899     237.256 170.542 215.683  1.00  0.00           C
ATOM   4182  CD2 PHE A3899     237.940 172.034 217.474  1.00  0.00           C
ATOM   4183  CE1 PHE A3899     237.768 169.445 216.398  1.00  0.00           C
ATOM   4184  CE2 PHE A3899     238.453 170.938 218.193  1.00  0.00           C
ATOM   4185  CZ  PHE A3899     238.360 169.641 217.658  1.00  0.00           C
ATOM   4186  C   PHE A3899     236.489 175.150 216.829  1.00  0.00           C
ATOM   4187  O   PHE A3899     236.677 175.258 218.043  1.00  0.00           O
ATOM   4188  H   PHE A3899     234.520 174.072 214.587  1.00  0.00           H
ATOM   4189  HA  PHE A3899     235.486 173.312 217.190  1.00  0.00           H
ATOM   4190  HB2 PHE A3899     237.496 173.627 215.039  1.00  0.00           H
ATOM   4191  HB3 PHE A3899     236.138 172.608 214.618  1.00  0.00           H
ATOM   4192  HD1 PHE A3899     236.807 170.385 214.712  1.00  0.00           H
ATOM   4193  HD2 PHE A3899     238.024 173.028 217.881  1.00  0.00           H
ATOM   4194  HE1 PHE A3899     237.710 168.453 215.969  1.00  0.00           H
ATOM   4195  HE2 PHE A3899     238.934 171.096 219.146  1.00  0.00           H
ATOM   4196  HZ  PHE A3899     238.765 168.797 218.196  1.00  0.00           H
ATOM   4197  N   GLN A3900     236.655 176.195 216.005  1.00  0.00           N
ATOM   4198  CA  GLN A3900     237.150 177.507 216.455  1.00  0.00           C
ATOM   4199  CB  GLN A3900     237.165 178.524 215.293  1.00  0.00           C
ATOM   4200  CG  GLN A3900     238.351 178.408 214.319  1.00  0.00           C
ATOM   4201  CD  GLN A3900     238.106 177.472 213.142  1.00  0.00           C
ATOM   4202  OE1 GLN A3900     237.390 176.488 213.244  1.00  0.00           O
ATOM   4203  NE2 GLN A3900     238.721 177.728 212.011  1.00  0.00           N
ATOM   4204  C   GLN A3900     236.301 178.080 217.605  1.00  0.00           C
ATOM   4205  O   GLN A3900     236.848 178.534 218.617  1.00  0.00           O
ATOM   4206  H   GLN A3900     236.539 176.044 215.004  1.00  0.00           H
ATOM   4207  HA  GLN A3900     238.168 177.388 216.828  1.00  0.00           H
ATOM   4208  HB2 GLN A3900     237.228 179.520 215.730  1.00  0.00           H
ATOM   4209  HB3 GLN A3900     236.224 178.484 214.745  1.00  0.00           H
ATOM   4210  HG2 GLN A3900     238.544 179.402 213.912  1.00  0.00           H
ATOM   4211  HG3 GLN A3900     239.248 178.088 214.848  1.00  0.00           H
ATOM   4212 HE21 GLN A3900     238.746 176.977 211.327  1.00  0.00           H
ATOM   4213 HE22 GLN A3900     239.478 178.407 212.009  1.00  0.00           H
ATOM   4214  N   ASN A3901     234.971 177.960 217.525  1.00  0.00           N
ATOM   4215  CA  ASN A3901     234.060 178.420 218.572  1.00  0.00           C
ATOM   4216  CB  ASN A3901     232.612 178.448 218.026  1.00  0.00           C
ATOM   4217  CG  ASN A3901     232.281 179.700 217.221  1.00  0.00           C
ATOM   4218  OD1 ASN A3901     231.723 180.653 217.753  1.00  0.00           O
ATOM   4219  ND2 ASN A3901     232.834 179.868 216.052  1.00  0.00           N
ATOM   4220  C   ASN A3901     234.188 177.596 219.875  1.00  0.00           C
ATOM   4221  O   ASN A3901     234.181 178.172 220.970  1.00  0.00           O
ATOM   4222  H   ASN A3901     234.582 177.518 216.696  1.00  0.00           H
ATOM   4223  HA  ASN A3901     234.356 179.434 218.824  1.00  0.00           H
ATOM   4224  HB2 ASN A3901     231.915 178.405 218.861  1.00  0.00           H
ATOM   4225  HB3 ASN A3901     232.428 177.568 217.409  1.00  0.00           H
ATOM   4226 HD21 ASN A3901     232.623 180.687 215.508  1.00  0.00           H
ATOM   4227 HD22 ASN A3901     233.275 179.072 215.596  1.00  0.00           H
ATOM   4228  N   TYR A3902     234.418 176.287 219.760  1.00  0.00           N
ATOM   4229  CA  TYR A3902     234.642 175.343 220.860  1.00  0.00           C
ATOM   4230  CB  TYR A3902     234.424 173.927 220.296  1.00  0.00           C
ATOM   4231  CG  TYR A3902     234.248 172.805 221.305  1.00  0.00           C
ATOM   4232  CD1 TYR A3902     235.274 171.861 221.514  1.00  0.00           C
ATOM   4233  CD2 TYR A3902     232.997 172.621 221.922  1.00  0.00           C
ATOM   4234  CE1 TYR A3902     235.047 170.740 222.339  1.00  0.00           C
ATOM   4235  CE2 TYR A3902     232.782 171.525 222.779  1.00  0.00           C
ATOM   4236  CZ  TYR A3902     233.806 170.582 222.990  1.00  0.00           C
ATOM   4237  OH  TYR A3902     233.595 169.540 223.838  1.00  0.00           O
ATOM   4238  C   TYR A3902     236.034 175.496 221.509  1.00  0.00           C
ATOM   4239  O   TYR A3902     236.171 175.309 222.722  1.00  0.00           O
ATOM   4240  H   TYR A3902     234.385 175.892 218.820  1.00  0.00           H
ATOM   4241  HA  TYR A3902     233.890 175.525 221.626  1.00  0.00           H
ATOM   4242  HB2 TYR A3902     233.519 173.936 219.685  1.00  0.00           H
ATOM   4243  HB3 TYR A3902     235.249 173.679 219.627  1.00  0.00           H
ATOM   4244  HD1 TYR A3902     236.210 171.967 220.981  1.00  0.00           H
ATOM   4245  HD2 TYR A3902     232.193 173.318 221.719  1.00  0.00           H
ATOM   4246  HE1 TYR A3902     235.812 169.992 222.453  1.00  0.00           H
ATOM   4247  HE2 TYR A3902     231.825 171.388 223.257  1.00  0.00           H
ATOM   4248  HH  TYR A3902     233.864 168.700 223.457  1.00  0.00           H
ATOM   4249  N   LEU A3903     237.048 175.964 220.768  1.00  0.00           N
ATOM   4250  CA  LEU A3903     238.418 176.145 221.270  1.00  0.00           C
ATOM   4251  CB  LEU A3903     239.401 176.395 220.107  1.00  0.00           C
ATOM   4252  CG  LEU A3903     239.808 175.201 219.216  1.00  0.00           C
ATOM   4253  CD1 LEU A3903     241.130 175.526 218.525  1.00  0.00           C
ATOM   4254  CD2 LEU A3903     239.997 173.887 219.978  1.00  0.00           C
ATOM   4255  C   LEU A3903     238.559 177.261 222.320  1.00  0.00           C
ATOM   4256  O   LEU A3903     239.269 177.052 223.310  1.00  0.00           O
ATOM   4257  H   LEU A3903     236.890 176.048 219.765  1.00  0.00           H
ATOM   4258  HA  LEU A3903     238.714 175.231 221.783  1.00  0.00           H
ATOM   4259  HB2 LEU A3903     238.997 177.175 219.461  1.00  0.00           H
ATOM   4260  HB3 LEU A3903     240.312 176.793 220.545  1.00  0.00           H
ATOM   4261  HG  LEU A3903     239.061 175.046 218.447  1.00  0.00           H
ATOM   4262 HD21 LEU A3903     240.410 173.137 219.301  1.00  0.00           H
ATOM   4263 HD22 LEU A3903     239.031 173.532 220.334  1.00  0.00           H
ATOM   4264 HD23 LEU A3903     240.678 174.033 220.812  1.00  0.00           H
ATOM   4265 HD11 LEU A3903     241.399 174.720 217.841  1.00  0.00           H
ATOM   4266 HD12 LEU A3903     241.022 176.440 217.938  1.00  0.00           H
ATOM   4267 HD13 LEU A3903     241.931 175.660 219.249  1.00  0.00           H
ATOM   4268  N   ARG A3904     237.850 178.399 222.193  1.00  0.00           N
ATOM   4269  CA  ARG A3904     237.851 179.426 223.264  1.00  0.00           C
ATOM   4270  CB  ARG A3904     237.749 180.877 222.743  1.00  0.00           C
ATOM   4271  CG  ARG A3904     236.348 181.481 222.582  1.00  0.00           C
ATOM   4272  CD  ARG A3904     235.779 181.241 221.188  1.00  0.00           C
ATOM   4273  NE  ARG A3904     234.324 181.048 221.236  1.00  0.00           N
ATOM   4274  CZ  ARG A3904     233.464 181.389 220.300  1.00  0.00           C
ATOM   4275  NH1 ARG A3904     233.807 181.954 219.181  1.00  0.00           N
ATOM   4276  NH2 ARG A3904     232.234 180.988 220.405  1.00  0.00           N
ATOM   4277  C   ARG A3904     236.891 179.110 224.417  1.00  0.00           C
ATOM   4278  O   ARG A3904     237.188 179.443 225.563  1.00  0.00           O
ATOM   4279  H   ARG A3904     237.322 178.537 221.338  1.00  0.00           H
ATOM   4280  HA  ARG A3904     238.839 179.382 223.721  1.00  0.00           H
ATOM   4281  HB2 ARG A3904     238.297 180.976 221.807  1.00  0.00           H
ATOM   4282  HB3 ARG A3904     238.265 181.506 223.467  1.00  0.00           H
ATOM   4283  HG2 ARG A3904     235.673 181.101 223.346  1.00  0.00           H
ATOM   4284  HG3 ARG A3904     236.416 182.561 222.725  1.00  0.00           H
ATOM   4285  HD2 ARG A3904     236.238 180.359 220.734  1.00  0.00           H
ATOM   4286  HD3 ARG A3904     236.029 182.117 220.592  1.00  0.00           H
ATOM   4287  HE  ARG A3904     233.995 180.351 221.881  1.00  0.00           H
ATOM   4288 HH11 ARG A3904     233.158 181.901 218.408  1.00  0.00           H
ATOM   4289 HH12 ARG A3904     234.803 182.020 218.966  1.00  0.00           H
ATOM   4290 HH21 ARG A3904     231.685 181.032 219.550  1.00  0.00           H
ATOM   4291 HH22 ARG A3904     231.987 180.340 221.125  1.00  0.00           H
ATOM   4292  N   THR A3905     235.788 178.401 224.158  1.00  0.00           N
ATOM   4293  CA  THR A3905     234.984 177.760 225.212  1.00  0.00           C
ATOM   4294  CB  THR A3905     234.086 178.746 225.989  1.00  0.00           C
ATOM   4295  OG1 THR A3905     233.299 178.046 226.939  1.00  0.00           O
ATOM   4296  CG2 THR A3905     233.121 179.569 225.134  1.00  0.00           C
ATOM   4297  C   THR A3905     234.176 176.582 224.686  1.00  0.00           C
ATOM   4298  O   THR A3905     233.329 176.718 223.810  1.00  0.00           O
ATOM   4299  H   THR A3905     235.619 178.116 223.200  1.00  0.00           H
ATOM   4300  HA  THR A3905     235.691 177.353 225.929  1.00  0.00           H
ATOM   4301  HB  THR A3905     234.727 179.446 226.524  1.00  0.00           H
ATOM   4302  HG1 THR A3905     233.884 177.609 227.578  1.00  0.00           H
ATOM   4303 HG21 THR A3905     232.569 180.255 225.775  1.00  0.00           H
ATOM   4304 HG22 THR A3905     233.676 180.149 224.399  1.00  0.00           H
ATOM   4305 HG23 THR A3905     232.412 178.921 224.621  1.00  0.00           H
ATOM   4306  N   GLN A3906     234.324 175.444 225.362  1.00  0.00           N
ATOM   4307  CA  GLN A3906     233.644 174.205 224.992  1.00  0.00           C
ATOM   4308  CB  GLN A3906     234.374 173.023 225.651  1.00  0.00           C
ATOM   4309  CG  GLN A3906     235.820 172.849 225.149  1.00  0.00           C
ATOM   4310  CD  GLN A3906     236.837 173.724 225.880  1.00  0.00           C
ATOM   4311  OE1 GLN A3906     237.021 173.612 227.087  1.00  0.00           O
ATOM   4312  NE2 GLN A3906     237.344 174.753 225.242  1.00  0.00           N
ATOM   4313  C   GLN A3906     232.149 174.208 225.357  1.00  0.00           C
ATOM   4314  O   GLN A3906     231.373 173.461 224.772  1.00  0.00           O
ATOM   4315  H   GLN A3906     235.077 175.392 226.030  1.00  0.00           H
ATOM   4316  HA  GLN A3906     233.710 174.092 223.909  1.00  0.00           H
ATOM   4317  HB2 GLN A3906     234.371 173.147 226.734  1.00  0.00           H
ATOM   4318  HB3 GLN A3906     233.824 172.111 225.418  1.00  0.00           H
ATOM   4319  HG2 GLN A3906     235.864 173.038 224.077  1.00  0.00           H
ATOM   4320  HG3 GLN A3906     236.115 171.814 225.300  1.00  0.00           H
ATOM   4321 HE21 GLN A3906     238.164 175.213 225.628  1.00  0.00           H
ATOM   4322 HE22 GLN A3906     237.128 174.878 224.253  1.00  0.00           H
ATOM   4323  N   THR A3907     231.736 175.032 226.330  1.00  0.00           N
ATOM   4324  CA  THR A3907     230.369 175.198 226.888  1.00  0.00           C
ATOM   4325  CB  THR A3907     229.408 175.905 225.912  1.00  0.00           C
ATOM   4326  OG1 THR A3907     228.991 175.049 224.878  1.00  0.00           O
ATOM   4327  CG2 THR A3907     229.990 177.164 225.272  1.00  0.00           C
ATOM   4328  C   THR A3907     229.695 173.947 227.487  1.00  0.00           C
ATOM   4329  O   THR A3907     229.256 173.995 228.634  1.00  0.00           O
ATOM   4330  H   THR A3907     232.430 175.690 226.657  1.00  0.00           H
ATOM   4331  HA  THR A3907     230.476 175.884 227.727  1.00  0.00           H
ATOM   4332  HB  THR A3907     228.522 176.197 226.477  1.00  0.00           H
ATOM   4333  HG1 THR A3907     229.771 174.786 224.370  1.00  0.00           H
ATOM   4334 HG21 THR A3907     229.209 177.676 224.710  1.00  0.00           H
ATOM   4335 HG22 THR A3907     230.798 176.905 224.587  1.00  0.00           H
ATOM   4336 HG23 THR A3907     230.371 177.832 226.044  1.00  0.00           H
ATOM   4337  N   GLY A3908     229.664 172.815 226.778  1.00  0.00           N
ATOM   4338  CA  GLY A3908     229.048 171.551 227.196  1.00  0.00           C
ATOM   4339  C   GLY A3908     229.940 170.655 228.063  1.00  0.00           C
ATOM   4340  O   GLY A3908     229.447 169.675 228.626  1.00  0.00           O
ATOM   4341  H   GLY A3908     230.015 172.873 225.825  1.00  0.00           H
ATOM   4342  HA2 GLY A3908     228.777 170.990 226.302  1.00  0.00           H
ATOM   4343  HA3 GLY A3908     228.137 171.767 227.755  1.00  0.00           H
ATOM   4344  N   ASN A3909     231.228 170.986 228.207  1.00  0.00           N
ATOM   4345  CA  ASN A3909     232.112 170.404 229.222  1.00  0.00           C
ATOM   4346  CB  ASN A3909     233.581 170.775 228.915  1.00  0.00           C
ATOM   4347  CG  ASN A3909     234.292 169.740 228.059  1.00  0.00           C
ATOM   4348  OD1 ASN A3909     234.069 168.551 228.191  1.00  0.00           O
ATOM   4349  ND2 ASN A3909     235.340 170.122 227.370  1.00  0.00           N
ATOM   4350  C   ASN A3909     231.706 170.853 230.635  1.00  0.00           C
ATOM   4351  O   ASN A3909     231.242 171.971 230.835  1.00  0.00           O
ATOM   4352  H   ASN A3909     231.530 171.829 227.746  1.00  0.00           H
ATOM   4353  HA  ASN A3909     232.004 169.322 229.198  1.00  0.00           H
ATOM   4354  HB2 ASN A3909     233.623 171.749 228.431  1.00  0.00           H
ATOM   4355  HB3 ASN A3909     234.147 170.855 229.840  1.00  0.00           H
ATOM   4356 HD21 ASN A3909     235.788 169.407 226.823  1.00  0.00           H
ATOM   4357 HD22 ASN A3909     235.578 171.094 227.278  1.00  0.00           H
ATOM   4358  N   THR A3910     232.107 170.099 231.666  1.00  0.00           N
ATOM   4359  CA  THR A3910     231.954 170.530 233.075  1.00  0.00           C
ATOM   4360  CB  THR A3910     231.901 169.337 234.047  1.00  0.00           C
ATOM   4361  OG1 THR A3910     233.170 168.754 234.205  1.00  0.00           O
ATOM   4362  CG2 THR A3910     230.937 168.233 233.607  1.00  0.00           C
ATOM   4363  C   THR A3910     233.002 171.575 233.516  1.00  0.00           C
ATOM   4364  O   THR A3910     233.392 171.601 234.683  1.00  0.00           O
ATOM   4365  H   THR A3910     232.579 169.225 231.480  1.00  0.00           H
ATOM   4366  HA  THR A3910     230.990 171.033 233.153  1.00  0.00           H
ATOM   4367  HB  THR A3910     231.572 169.703 235.020  1.00  0.00           H
ATOM   4368  HG1 THR A3910     233.733 169.432 234.598  1.00  0.00           H
ATOM   4369 HG21 THR A3910     230.862 167.487 234.398  1.00  0.00           H
ATOM   4370 HG22 THR A3910     229.952 168.657 233.418  1.00  0.00           H
ATOM   4371 HG23 THR A3910     231.304 167.747 232.703  1.00  0.00           H
ATOM   4372  N   THR A3911     233.603 172.286 232.557  1.00  0.00           N
ATOM   4373  CA  THR A3911     234.672 173.288 232.702  1.00  0.00           C
ATOM   4374  CB  THR A3911     235.994 172.618 233.141  1.00  0.00           C
ATOM   4375  OG1 THR A3911     236.919 173.603 233.533  1.00  0.00           O
ATOM   4376  CG2 THR A3911     236.664 171.776 232.057  1.00  0.00           C
ATOM   4377  C   THR A3911     234.832 174.052 231.371  1.00  0.00           C
ATOM   4378  O   THR A3911     234.096 173.811 230.413  1.00  0.00           O
ATOM   4379  H   THR A3911     233.164 172.263 231.641  1.00  0.00           H
ATOM   4380  HA  THR A3911     234.388 174.004 233.472  1.00  0.00           H
ATOM   4381  HB  THR A3911     235.806 171.979 234.003  1.00  0.00           H
ATOM   4382  HG1 THR A3911     237.780 173.183 233.630  1.00  0.00           H
ATOM   4383 HG21 THR A3911     237.549 171.289 232.467  1.00  0.00           H
ATOM   4384 HG22 THR A3911     236.962 172.392 231.211  1.00  0.00           H
ATOM   4385 HG23 THR A3911     235.969 171.018 231.707  1.00  0.00           H
ATOM   4386  N   THR A3912     235.843 174.909 231.254  1.00  0.00           N
ATOM   4387  CA  THR A3912     236.360 175.402 229.970  1.00  0.00           C
ATOM   4388  CB  THR A3912     235.597 176.663 229.527  1.00  0.00           C
ATOM   4389  OG1 THR A3912     234.471 176.247 228.785  1.00  0.00           O
ATOM   4390  CG2 THR A3912     236.376 177.638 228.645  1.00  0.00           C
ATOM   4391  C   THR A3912     237.860 175.644 230.072  1.00  0.00           C
ATOM   4392  O   THR A3912     238.333 176.176 231.074  1.00  0.00           O
ATOM   4393  H   THR A3912     236.458 175.014 232.056  1.00  0.00           H
ATOM   4394  HA  THR A3912     236.214 174.635 229.209  1.00  0.00           H
ATOM   4395  HB  THR A3912     235.260 177.206 230.412  1.00  0.00           H
ATOM   4396  HG1 THR A3912     234.083 175.501 229.272  1.00  0.00           H
ATOM   4397 HG21 THR A3912     235.725 178.449 228.327  1.00  0.00           H
ATOM   4398 HG22 THR A3912     236.783 177.124 227.775  1.00  0.00           H
ATOM   4399 HG23 THR A3912     237.195 178.083 229.210  1.00  0.00           H
ATOM   4400  N   ILE A3913     238.584 175.317 229.002  1.00  0.00           N
ATOM   4401  CA  ILE A3913     239.977 175.704 228.780  1.00  0.00           C
ATOM   4402  CB  ILE A3913     240.903 174.464 228.784  1.00  0.00           C
ATOM   4403  CG1 ILE A3913     240.939 173.773 230.169  1.00  0.00           C
ATOM   4404  CG2 ILE A3913     242.337 174.849 228.374  1.00  0.00           C
ATOM   4405  CD1 ILE A3913     239.892 172.660 230.327  1.00  0.00           C
ATOM   4406  C   ILE A3913     240.017 176.460 227.453  1.00  0.00           C
ATOM   4407  O   ILE A3913     239.662 175.898 226.421  1.00  0.00           O
ATOM   4408  H   ILE A3913     238.113 174.857 228.225  1.00  0.00           H
ATOM   4409  HA  ILE A3913     240.309 176.379 229.569  1.00  0.00           H
ATOM   4410  HB  ILE A3913     240.531 173.755 228.046  1.00  0.00           H
ATOM   4411 HG12 ILE A3913     241.916 173.313 230.323  1.00  0.00           H
ATOM   4412 HG13 ILE A3913     240.802 174.516 230.955  1.00  0.00           H
ATOM   4413 HD11 ILE A3913     239.906 172.294 231.353  1.00  0.00           H
ATOM   4414 HD12 ILE A3913     240.123 171.836 229.652  1.00  0.00           H
ATOM   4415 HD13 ILE A3913     238.894 173.024 230.105  1.00  0.00           H
ATOM   4416 HG21 ILE A3913     242.360 175.240 227.356  1.00  0.00           H
ATOM   4417 HG22 ILE A3913     242.741 175.599 229.055  1.00  0.00           H
ATOM   4418 HG23 ILE A3913     242.982 173.970 228.397  1.00  0.00           H
ATOM   4419  N   ASN A3914     240.287 177.763 227.506  1.00  0.00           N
ATOM   4420  CA  ASN A3914     240.447 178.591 226.314  1.00  0.00           C
ATOM   4421  CB  ASN A3914     240.203 180.061 226.713  1.00  0.00           C
ATOM   4422  CG  ASN A3914     240.319 181.026 225.544  1.00  0.00           C
ATOM   4423  OD1 ASN A3914     240.918 180.740 224.523  1.00  0.00           O
ATOM   4424  ND2 ASN A3914     239.726 182.190 225.645  1.00  0.00           N
ATOM   4425  C   ASN A3914     241.847 178.345 225.727  1.00  0.00           C
ATOM   4426  O   ASN A3914     242.829 178.867 226.255  1.00  0.00           O
ATOM   4427  H   ASN A3914     240.569 178.163 228.386  1.00  0.00           H
ATOM   4428  HA  ASN A3914     239.706 178.306 225.564  1.00  0.00           H
ATOM   4429  HB2 ASN A3914     240.921 180.364 227.474  1.00  0.00           H
ATOM   4430  HB3 ASN A3914     239.201 180.149 227.130  1.00  0.00           H
ATOM   4431 HD21 ASN A3914     239.208 182.441 226.462  1.00  0.00           H
ATOM   4432 HD22 ASN A3914     239.775 182.806 224.836  1.00  0.00           H
ATOM   4433  N   ILE A3915     241.967 177.459 224.733  1.00  0.00           N
ATOM   4434  CA  ILE A3915     243.287 177.093 224.189  1.00  0.00           C
ATOM   4435  CB  ILE A3915     243.255 175.679 223.564  1.00  0.00           C
ATOM   4436  CG1 ILE A3915     244.633 174.984 223.626  1.00  0.00           C
ATOM   4437  CG2 ILE A3915     242.756 175.703 222.115  1.00  0.00           C
ATOM   4438  CD1 ILE A3915     244.971 174.462 225.031  1.00  0.00           C
ATOM   4439  C   ILE A3915     243.879 178.173 223.262  1.00  0.00           C
ATOM   4440  O   ILE A3915     245.099 178.249 223.127  1.00  0.00           O
ATOM   4441  H   ILE A3915     241.130 177.037 224.340  1.00  0.00           H
ATOM   4442  HA  ILE A3915     243.963 177.044 225.039  1.00  0.00           H
ATOM   4443  HB  ILE A3915     242.556 175.065 224.136  1.00  0.00           H
ATOM   4444 HG12 ILE A3915     244.637 174.129 222.949  1.00  0.00           H
ATOM   4445 HG13 ILE A3915     245.413 175.669 223.295  1.00  0.00           H
ATOM   4446 HD11 ILE A3915     244.916 175.259 225.769  1.00  0.00           H
ATOM   4447 HD12 ILE A3915     244.275 173.669 225.309  1.00  0.00           H
ATOM   4448 HD13 ILE A3915     245.985 174.065 225.034  1.00  0.00           H
ATOM   4449 HG21 ILE A3915     242.663 174.684 221.741  1.00  0.00           H
ATOM   4450 HG22 ILE A3915     243.457 176.234 221.467  1.00  0.00           H
ATOM   4451 HG23 ILE A3915     241.783 176.186 222.074  1.00  0.00           H
ATOM   4452  N   ILE A3916     243.057 179.132 222.815  1.00  0.00           N
ATOM   4453  CA  ILE A3916     243.488 180.298 222.027  1.00  0.00           C
ATOM   4454  CB  ILE A3916     242.277 181.172 221.607  1.00  0.00           C
ATOM   4455  CG1 ILE A3916     241.055 180.387 221.082  1.00  0.00           C
ATOM   4456  CG2 ILE A3916     242.701 182.252 220.602  1.00  0.00           C
ATOM   4457  CD1 ILE A3916     241.332 179.439 219.916  1.00  0.00           C
ATOM   4458  C   ILE A3916     244.492 181.136 222.828  1.00  0.00           C
ATOM   4459  O   ILE A3916     245.653 181.269 222.442  1.00  0.00           O
ATOM   4460  H   ILE A3916     242.078 179.066 223.049  1.00  0.00           H
ATOM   4461  HA  ILE A3916     243.989 179.943 221.125  1.00  0.00           H
ATOM   4462  HB  ILE A3916     241.930 181.714 222.485  1.00  0.00           H
ATOM   4463 HG12 ILE A3916     240.304 181.106 220.756  1.00  0.00           H
ATOM   4464 HG13 ILE A3916     240.620 179.808 221.897  1.00  0.00           H
ATOM   4465 HD11 ILE A3916     240.391 179.028 219.556  1.00  0.00           H
ATOM   4466 HD12 ILE A3916     241.790 179.991 219.106  1.00  0.00           H
ATOM   4467 HD13 ILE A3916     241.993 178.629 220.222  1.00  0.00           H
ATOM   4468 HG21 ILE A3916     243.492 182.872 221.019  1.00  0.00           H
ATOM   4469 HG22 ILE A3916     241.850 182.891 220.364  1.00  0.00           H
ATOM   4470 HG23 ILE A3916     243.063 181.801 219.681  1.00  0.00           H
ATOM   4471  N   ILE A3917     244.110 181.509 224.055  1.00  0.00           N
ATOM   4472  CA  ILE A3917     244.987 182.270 224.956  1.00  0.00           C
ATOM   4473  CB  ILE A3917     244.193 183.028 226.043  1.00  0.00           C
ATOM   4474  CG1 ILE A3917     243.595 182.089 227.112  1.00  0.00           C
ATOM   4475  CG2 ILE A3917     243.122 183.915 225.378  1.00  0.00           C
ATOM   4476  CD1 ILE A3917     242.820 182.809 228.222  1.00  0.00           C
ATOM   4477  C   ILE A3917     246.128 181.421 225.533  1.00  0.00           C
ATOM   4478  O   ILE A3917     247.248 181.911 225.534  1.00  0.00           O
ATOM   4479  H   ILE A3917     243.161 181.310 224.341  1.00  0.00           H
ATOM   4480  HA  ILE A3917     245.476 183.035 224.352  1.00  0.00           H
ATOM   4481  HB  ILE A3917     244.898 183.691 226.547  1.00  0.00           H
ATOM   4482 HG12 ILE A3917     244.401 181.528 227.588  1.00  0.00           H
ATOM   4483 HG13 ILE A3917     242.928 181.383 226.627  1.00  0.00           H
ATOM   4484 HD11 ILE A3917     242.526 182.085 228.982  1.00  0.00           H
ATOM   4485 HD12 ILE A3917     243.452 183.570 228.681  1.00  0.00           H
ATOM   4486 HD13 ILE A3917     241.920 183.273 227.818  1.00  0.00           H
ATOM   4487 HG21 ILE A3917     243.559 184.458 224.540  1.00  0.00           H
ATOM   4488 HG22 ILE A3917     242.743 184.648 226.090  1.00  0.00           H
ATOM   4489 HG23 ILE A3917     242.296 183.310 225.009  1.00  0.00           H
ATOM   4490  N   CYS A3918     245.952 180.101 225.692  1.00  0.00           N
ATOM   4491  CA  CYS A3918     247.066 179.199 226.040  1.00  0.00           C
ATOM   4492  CB  CYS A3918     246.546 177.778 226.297  1.00  0.00           C
ATOM   4493  SG  CYS A3918     245.362 177.722 227.675  1.00  0.00           S
ATOM   4494  C   CYS A3918     248.161 179.145 224.956  1.00  0.00           C
ATOM   4495  O   CYS A3918     249.323 178.881 225.260  1.00  0.00           O
ATOM   4496  H   CYS A3918     245.030 179.715 225.569  1.00  0.00           H
ATOM   4497  HA  CYS A3918     247.538 179.565 226.954  1.00  0.00           H
ATOM   4498  HB2 CYS A3918     246.093 177.390 225.385  1.00  0.00           H
ATOM   4499  HB3 CYS A3918     247.401 177.144 226.540  1.00  0.00           H
ATOM   4500  HG  CYS A3918     244.420 178.490 227.106  1.00  0.00           H
ATOM   4501  N   THR A3919     247.803 179.388 223.691  1.00  0.00           N
ATOM   4502  CA  THR A3919     248.767 179.419 222.580  1.00  0.00           C
ATOM   4503  CB  THR A3919     248.064 179.156 221.238  1.00  0.00           C
ATOM   4504  OG1 THR A3919     247.183 178.051 221.308  1.00  0.00           O
ATOM   4505  CG2 THR A3919     249.070 178.810 220.145  1.00  0.00           C
ATOM   4506  C   THR A3919     249.534 180.751 222.549  1.00  0.00           C
ATOM   4507  O   THR A3919     250.757 180.749 222.414  1.00  0.00           O
ATOM   4508  H   THR A3919     246.833 179.603 223.497  1.00  0.00           H
ATOM   4509  HA  THR A3919     249.499 178.626 222.729  1.00  0.00           H
ATOM   4510  HB  THR A3919     247.499 180.041 220.948  1.00  0.00           H
ATOM   4511  HG1 THR A3919     246.550 178.207 222.029  1.00  0.00           H
ATOM   4512 HG21 THR A3919     248.548 178.633 219.204  1.00  0.00           H
ATOM   4513 HG22 THR A3919     249.628 177.913 220.416  1.00  0.00           H
ATOM   4514 HG23 THR A3919     249.767 179.634 220.010  1.00  0.00           H
ATOM   4515  N   VAL A3920     248.878 181.855 222.937  1.00  0.00           N
ATOM   4516  CA  VAL A3920     249.543 183.136 223.257  1.00  0.00           C
ATOM   4517  CB  VAL A3920     248.520 184.281 223.430  1.00  0.00           C
ATOM   4518  CG1 VAL A3920     249.191 185.626 223.745  1.00  0.00           C
ATOM   4519  CG2 VAL A3920     247.673 184.475 222.163  1.00  0.00           C
ATOM   4520  C   VAL A3920     250.445 183.016 224.498  1.00  0.00           C
ATOM   4521  O   VAL A3920     251.576 183.496 224.470  1.00  0.00           O
ATOM   4522  H   VAL A3920     247.888 181.772 223.131  1.00  0.00           H
ATOM   4523  HA  VAL A3920     250.188 183.398 222.420  1.00  0.00           H
ATOM   4524  HB  VAL A3920     247.846 184.047 224.252  1.00  0.00           H
ATOM   4525 HG21 VAL A3920     247.092 183.577 221.956  1.00  0.00           H
ATOM   4526 HG22 VAL A3920     248.321 184.681 221.309  1.00  0.00           H
ATOM   4527 HG23 VAL A3920     246.983 185.306 222.294  1.00  0.00           H
ATOM   4528 HG11 VAL A3920     249.731 185.564 224.689  1.00  0.00           H
ATOM   4529 HG12 VAL A3920     248.437 186.404 223.845  1.00  0.00           H
ATOM   4530 HG13 VAL A3920     249.890 185.892 222.950  1.00  0.00           H
ATOM   4531  N   ASP A3921     250.043 182.226 225.498  1.00  0.00           N
ATOM   4532  CA  ASP A3921     250.858 181.921 226.680  1.00  0.00           C
ATOM   4533  CB  ASP A3921     250.044 181.174 227.757  1.00  0.00           C
ATOM   4534  CG  ASP A3921     248.793 181.897 228.280  1.00  0.00           C
ATOM   4535  OD1 ASP A3921     248.855 183.137 228.433  1.00  0.00           O
ATOM   4536  OD2 ASP A3921     247.912 181.174 228.807  1.00  0.00           O
ATOM   4537  C   ASP A3921     252.135 181.127 226.337  1.00  0.00           C
ATOM   4538  O   ASP A3921     253.163 181.366 226.967  1.00  0.00           O
ATOM   4539  H   ASP A3921     249.075 181.925 225.502  1.00  0.00           H
ATOM   4540  HA  ASP A3921     251.179 182.868 227.118  1.00  0.00           H
ATOM   4541  HB2 ASP A3921     249.755 180.199 227.370  1.00  0.00           H
ATOM   4542  HB3 ASP A3921     250.702 180.994 228.610  1.00  0.00           H
ATOM   4543  N   TYR A3922     252.150 180.294 225.281  1.00  0.00           N
ATOM   4544  CA  TYR A3922     253.404 179.745 224.730  1.00  0.00           C
ATOM   4545  CB  TYR A3922     253.156 178.569 223.760  1.00  0.00           C
ATOM   4546  CG  TYR A3922     254.436 178.055 223.100  1.00  0.00           C
ATOM   4547  CD1 TYR A3922     255.184 177.022 223.700  1.00  0.00           C
ATOM   4548  CD2 TYR A3922     254.924 178.659 221.921  1.00  0.00           C
ATOM   4549  CE1 TYR A3922     256.441 176.648 223.180  1.00  0.00           C
ATOM   4550  CE2 TYR A3922     256.177 178.284 221.395  1.00  0.00           C
ATOM   4551  CZ  TYR A3922     256.952 177.296 222.037  1.00  0.00           C
ATOM   4552  OH  TYR A3922     258.198 177.002 221.584  1.00  0.00           O
ATOM   4553  C   TYR A3922     254.247 180.834 224.045  1.00  0.00           C
ATOM   4554  O   TYR A3922     255.439 180.969 224.350  1.00  0.00           O
ATOM   4555  H   TYR A3922     251.283 180.140 224.781  1.00  0.00           H
ATOM   4556  HA  TYR A3922     253.992 179.358 225.561  1.00  0.00           H
ATOM   4557  HB2 TYR A3922     252.681 177.754 224.307  1.00  0.00           H
ATOM   4558  HB3 TYR A3922     252.467 178.883 222.976  1.00  0.00           H
ATOM   4559  HD1 TYR A3922     254.811 176.542 224.589  1.00  0.00           H
ATOM   4560  HD2 TYR A3922     254.348 179.431 221.426  1.00  0.00           H
ATOM   4561  HE1 TYR A3922     257.026 175.870 223.646  1.00  0.00           H
ATOM   4562  HE2 TYR A3922     256.562 178.758 220.504  1.00  0.00           H
ATOM   4563  HH  TYR A3922     258.739 176.524 222.233  1.00  0.00           H
ATOM   4564  N   LEU A3923     253.625 181.602 223.141  1.00  0.00           N
ATOM   4565  CA  LEU A3923     254.273 182.610 222.292  1.00  0.00           C
ATOM   4566  CB  LEU A3923     253.209 183.175 221.328  1.00  0.00           C
ATOM   4567  CG  LEU A3923     253.658 184.368 220.459  1.00  0.00           C
ATOM   4568  CD1 LEU A3923     254.789 183.996 219.500  1.00  0.00           C
ATOM   4569  CD2 LEU A3923     252.468 184.882 219.649  1.00  0.00           C
ATOM   4570  C   LEU A3923     254.961 183.725 223.095  1.00  0.00           C
ATOM   4571  O   LEU A3923     256.058 184.144 222.732  1.00  0.00           O
ATOM   4572  H   LEU A3923     252.638 181.425 222.980  1.00  0.00           H
ATOM   4573  HA  LEU A3923     255.046 182.116 221.701  1.00  0.00           H
ATOM   4574  HB2 LEU A3923     252.362 183.510 221.924  1.00  0.00           H
ATOM   4575  HB3 LEU A3923     252.862 182.372 220.676  1.00  0.00           H
ATOM   4576  HG  LEU A3923     253.994 185.181 221.102  1.00  0.00           H
ATOM   4577 HD21 LEU A3923     252.761 185.775 219.095  1.00  0.00           H
ATOM   4578 HD22 LEU A3923     252.131 184.118 218.947  1.00  0.00           H
ATOM   4579 HD23 LEU A3923     251.649 185.146 220.317  1.00  0.00           H
ATOM   4580 HD11 LEU A3923     255.083 184.873 218.924  1.00  0.00           H
ATOM   4581 HD12 LEU A3923     254.465 183.211 218.815  1.00  0.00           H
ATOM   4582 HD13 LEU A3923     255.660 183.657 220.055  1.00  0.00           H
ATOM   4583  N   LEU A3924     254.423 184.100 224.258  1.00  0.00           N
ATOM   4584  CA  LEU A3924     255.040 185.109 225.125  1.00  0.00           C
ATOM   4585  CB  LEU A3924     254.073 185.446 226.277  1.00  0.00           C
ATOM   4586  CG  LEU A3924     252.894 186.339 225.834  1.00  0.00           C
ATOM   4587  CD1 LEU A3924     251.770 186.297 226.870  1.00  0.00           C
ATOM   4588  CD2 LEU A3924     253.317 187.802 225.671  1.00  0.00           C
ATOM   4589  C   LEU A3924     256.436 184.695 225.633  1.00  0.00           C
ATOM   4590  O   LEU A3924     257.355 185.504 225.532  1.00  0.00           O
ATOM   4591  H   LEU A3924     253.500 183.745 224.492  1.00  0.00           H
ATOM   4592  HA  LEU A3924     255.201 186.011 224.534  1.00  0.00           H
ATOM   4593  HB2 LEU A3924     253.689 184.512 226.692  1.00  0.00           H
ATOM   4594  HB3 LEU A3924     254.621 185.960 227.068  1.00  0.00           H
ATOM   4595  HG  LEU A3924     252.495 185.986 224.884  1.00  0.00           H
ATOM   4596 HD11 LEU A3924     251.400 185.276 226.965  1.00  0.00           H
ATOM   4597 HD12 LEU A3924     252.138 186.639 227.837  1.00  0.00           H
ATOM   4598 HD13 LEU A3924     250.948 186.932 226.546  1.00  0.00           H
ATOM   4599 HD21 LEU A3924     252.463 188.406 225.364  1.00  0.00           H
ATOM   4600 HD22 LEU A3924     254.091 187.890 224.910  1.00  0.00           H
ATOM   4601 HD23 LEU A3924     253.709 188.190 226.612  1.00  0.00           H
ATOM   4602  N   ARG A3925     256.685 183.403 225.914  1.00  0.00           N
ATOM   4603  CA  ARG A3925     258.054 182.931 226.240  1.00  0.00           C
ATOM   4604  CB  ARG A3925     258.085 181.557 226.928  1.00  0.00           C
ATOM   4605  CG  ARG A3925     257.137 181.385 228.126  1.00  0.00           C
ATOM   4606  CD  ARG A3925     255.887 180.561 227.779  1.00  0.00           C
ATOM   4607  NE  ARG A3925     256.097 179.096 227.844  1.00  0.00           N
ATOM   4608  CZ  ARG A3925     256.459 178.272 226.874  1.00  0.00           C
ATOM   4609  NH1 ARG A3925     256.696 178.666 225.657  1.00  0.00           N
ATOM   4610  NH2 ARG A3925     256.577 177.000 227.129  1.00  0.00           N
ATOM   4611  C   ARG A3925     258.981 182.890 225.024  1.00  0.00           C
ATOM   4612  O   ARG A3925     260.200 182.937 225.177  1.00  0.00           O
ATOM   4613  H   ARG A3925     255.924 182.742 225.834  1.00  0.00           H
ATOM   4614  HA  ARG A3925     258.499 183.649 226.933  1.00  0.00           H
ATOM   4615  HB2 ARG A3925     257.901 180.794 226.181  1.00  0.00           H
ATOM   4616  HB3 ARG A3925     259.102 181.402 227.292  1.00  0.00           H
ATOM   4617  HG2 ARG A3925     257.669 180.894 228.941  1.00  0.00           H
ATOM   4618  HG3 ARG A3925     256.830 182.370 228.485  1.00  0.00           H
ATOM   4619  HD2 ARG A3925     255.528 180.857 226.797  1.00  0.00           H
ATOM   4620  HD3 ARG A3925     255.109 180.821 228.499  1.00  0.00           H
ATOM   4621  HE  ARG A3925     255.908 178.663 228.729  1.00  0.00           H
ATOM   4622 HH11 ARG A3925     256.846 177.987 224.928  1.00  0.00           H
ATOM   4623 HH12 ARG A3925     256.455 179.612 225.380  1.00  0.00           H
ATOM   4624 HH21 ARG A3925     256.999 176.373 226.448  1.00  0.00           H
ATOM   4625 HH22 ARG A3925     256.259 176.610 228.005  1.00  0.00           H
ATOM   4626  N   LEU A3926     258.429 182.726 223.819  1.00  0.00           N
ATOM   4627  CA  LEU A3926     259.205 182.821 222.581  1.00  0.00           C
ATOM   4628  CB  LEU A3926     258.423 182.152 221.433  1.00  0.00           C
ATOM   4629  CG  LEU A3926     259.159 182.099 220.079  1.00  0.00           C
ATOM   4630  CD1 LEU A3926     260.483 181.334 220.149  1.00  0.00           C
ATOM   4631  CD2 LEU A3926     258.268 181.390 219.058  1.00  0.00           C
ATOM   4632  C   LEU A3926     259.620 184.274 222.294  1.00  0.00           C
ATOM   4633  O   LEU A3926     260.790 184.494 221.995  1.00  0.00           O
ATOM   4634  H   LEU A3926     257.421 182.742 223.753  1.00  0.00           H
ATOM   4635  HA  LEU A3926     260.128 182.262 222.721  1.00  0.00           H
ATOM   4636  HB2 LEU A3926     257.490 182.690 221.281  1.00  0.00           H
ATOM   4637  HB3 LEU A3926     258.175 181.133 221.733  1.00  0.00           H
ATOM   4638  HG  LEU A3926     259.353 183.113 219.729  1.00  0.00           H
ATOM   4639 HD21 LEU A3926     258.791 181.309 218.107  1.00  0.00           H
ATOM   4640 HD22 LEU A3926     258.020 180.386 219.401  1.00  0.00           H
ATOM   4641 HD23 LEU A3926     257.351 181.959 218.903  1.00  0.00           H
ATOM   4642 HD11 LEU A3926     261.184 181.856 220.799  1.00  0.00           H
ATOM   4643 HD12 LEU A3926     260.310 180.322 220.514  1.00  0.00           H
ATOM   4644 HD13 LEU A3926     260.920 181.282 219.152  1.00  0.00           H
ATOM   4645  N   GLN A3927     258.778 185.254 222.646  1.00  0.00           N
ATOM   4646  CA  GLN A3927     259.141 186.677 222.648  1.00  0.00           C
ATOM   4647  CB  GLN A3927     257.871 187.546 222.744  1.00  0.00           C
ATOM   4648  CG  GLN A3927     258.093 188.993 222.256  1.00  0.00           C
ATOM   4649  CD  GLN A3927     258.967 189.843 223.178  1.00  0.00           C
ATOM   4650  OE1 GLN A3927     258.972 189.699 224.388  1.00  0.00           O
ATOM   4651  NE2 GLN A3927     259.756 190.751 222.651  1.00  0.00           N
ATOM   4652  C   GLN A3927     260.197 187.017 223.725  1.00  0.00           C
ATOM   4653  O   GLN A3927     261.232 187.593 223.379  1.00  0.00           O
ATOM   4654  H   GLN A3927     257.838 185.001 222.931  1.00  0.00           H
ATOM   4655  HA  GLN A3927     259.589 186.890 221.679  1.00  0.00           H
ATOM   4656  HB2 GLN A3927     257.101 187.105 222.109  1.00  0.00           H
ATOM   4657  HB3 GLN A3927     257.495 187.551 223.768  1.00  0.00           H
ATOM   4658  HG2 GLN A3927     258.536 188.967 221.259  1.00  0.00           H
ATOM   4659  HG3 GLN A3927     257.125 189.486 222.170  1.00  0.00           H
ATOM   4660 HE21 GLN A3927     259.754 190.930 221.650  1.00  0.00           H
ATOM   4661 HE22 GLN A3927     260.312 191.278 223.297  1.00  0.00           H
ATOM   4662  N   GLU A3928     260.084 186.462 224.943  1.00  0.00           N
ATOM   4663  CA  GLU A3928     261.142 186.552 225.971  1.00  0.00           C
ATOM   4664  CB  GLU A3928     260.770 185.769 227.253  1.00  0.00           C
ATOM   4665  CG  GLU A3928     259.647 186.354 228.125  1.00  0.00           C
ATOM   4666  CD  GLU A3928     259.368 185.478 229.367  1.00  0.00           C
ATOM   4667  OE1 GLU A3928     259.169 184.249 229.204  1.00  0.00           O
ATOM   4668  OE2 GLU A3928     259.360 186.028 230.494  1.00  0.00           O
ATOM   4669  C   GLU A3928     262.477 185.992 225.445  1.00  0.00           C
ATOM   4670  O   GLU A3928     263.500 186.680 225.427  1.00  0.00           O
ATOM   4671  H   GLU A3928     259.192 186.048 225.199  1.00  0.00           H
ATOM   4672  HA  GLU A3928     261.304 187.600 226.233  1.00  0.00           H
ATOM   4673  HB2 GLU A3928     260.505 184.752 226.973  1.00  0.00           H
ATOM   4674  HB3 GLU A3928     261.662 185.709 227.878  1.00  0.00           H
ATOM   4675  HG2 GLU A3928     259.939 187.360 228.436  1.00  0.00           H
ATOM   4676  HG3 GLU A3928     258.735 186.439 227.533  1.00  0.00           H
ATOM   4677  N   SER A3929     262.457 184.764 224.917  1.00  0.00           N
ATOM   4678  CA  SER A3929     263.672 184.058 224.509  1.00  0.00           C
ATOM   4679  CB  SER A3929     263.381 182.569 224.336  1.00  0.00           C
ATOM   4680  OG  SER A3929     264.592 181.871 224.086  1.00  0.00           O
ATOM   4681  C   SER A3929     264.316 184.598 223.228  1.00  0.00           C
ATOM   4682  O   SER A3929     265.500 184.326 223.025  1.00  0.00           O
ATOM   4683  H   SER A3929     261.579 184.252 224.945  1.00  0.00           H
ATOM   4684  HA  SER A3929     264.405 184.168 225.310  1.00  0.00           H
ATOM   4685  HB2 SER A3929     262.913 182.176 225.240  1.00  0.00           H
ATOM   4686  HB3 SER A3929     262.698 182.441 223.495  1.00  0.00           H
ATOM   4687  HG  SER A3929     265.130 182.460 223.528  1.00  0.00           H
ATOM   4688  N   ILE A3930     263.559 185.210 222.308  1.00  0.00           N
ATOM   4689  CA  ILE A3930     264.107 185.799 221.073  1.00  0.00           C
ATOM   4690  CB  ILE A3930     263.092 185.697 219.906  1.00  0.00           C
ATOM   4691  CG1 ILE A3930     263.829 185.752 218.551  1.00  0.00           C
ATOM   4692  CG2 ILE A3930     262.001 186.778 219.967  1.00  0.00           C
ATOM   4693  CD1 ILE A3930     262.927 185.469 217.341  1.00  0.00           C
ATOM   4694  C   ILE A3930     264.612 187.231 221.301  1.00  0.00           C
ATOM   4695  O   ILE A3930     265.640 187.605 220.739  1.00  0.00           O
ATOM   4696  H   ILE A3930     262.558 185.283 222.472  1.00  0.00           H
ATOM   4697  HA  ILE A3930     264.975 185.206 220.787  1.00  0.00           H
ATOM   4698  HB  ILE A3930     262.608 184.720 219.972  1.00  0.00           H
ATOM   4699 HG12 ILE A3930     264.618 184.998 218.556  1.00  0.00           H
ATOM   4700 HG13 ILE A3930     264.294 186.730 218.422  1.00  0.00           H
ATOM   4701 HD11 ILE A3930     263.534 185.416 216.437  1.00  0.00           H
ATOM   4702 HD12 ILE A3930     262.410 184.518 217.474  1.00  0.00           H
ATOM   4703 HD13 ILE A3930     262.195 186.268 217.216  1.00  0.00           H
ATOM   4704 HG21 ILE A3930     261.610 186.843 220.976  1.00  0.00           H
ATOM   4705 HG22 ILE A3930     262.402 187.750 219.678  1.00  0.00           H
ATOM   4706 HG23 ILE A3930     261.177 186.523 219.300  1.00  0.00           H
ATOM   4707  N   SER A3931     263.999 187.987 222.220  1.00  0.00           N
ATOM   4708  CA  SER A3931     264.418 189.358 222.538  1.00  0.00           C
ATOM   4709  CB  SER A3931     263.240 190.180 223.066  1.00  0.00           C
ATOM   4710  OG  SER A3931     262.744 189.675 224.286  1.00  0.00           O
ATOM   4711  C   SER A3931     265.622 189.420 223.487  1.00  0.00           C
ATOM   4712  O   SER A3931     266.574 190.135 223.178  1.00  0.00           O
ATOM   4713  H   SER A3931     263.174 187.621 222.684  1.00  0.00           H
ATOM   4714  HA  SER A3931     264.731 189.836 221.609  1.00  0.00           H
ATOM   4715  HB2 SER A3931     263.570 191.209 223.217  1.00  0.00           H
ATOM   4716  HB3 SER A3931     262.442 190.180 222.322  1.00  0.00           H
ATOM   4717  HG  SER A3931     262.134 188.940 224.084  1.00  0.00           H
ATOM   4718  N   ASP A3932     265.741 188.527 224.478  1.00  0.00           N
ATOM   4719  CA  ASP A3932     266.992 188.396 225.251  1.00  0.00           C
ATOM   4720  CB  ASP A3932     266.742 187.572 226.531  1.00  0.00           C
ATOM   4721  CG  ASP A3932     267.813 187.746 227.626  1.00  0.00           C
ATOM   4722  OD1 ASP A3932     268.606 188.712 227.558  1.00  0.00           O
ATOM   4723  OD2 ASP A3932     267.788 186.948 228.592  1.00  0.00           O
ATOM   4724  C   ASP A3932     268.131 187.810 224.387  1.00  0.00           C
ATOM   4725  O   ASP A3932     269.256 188.310 224.406  1.00  0.00           O
ATOM   4726  H   ASP A3932     264.931 187.972 224.747  1.00  0.00           H
ATOM   4727  HA  ASP A3932     267.305 189.395 225.560  1.00  0.00           H
ATOM   4728  HB2 ASP A3932     265.788 187.883 226.960  1.00  0.00           H
ATOM   4729  HB3 ASP A3932     266.656 186.517 226.264  1.00  0.00           H
ATOM   4730  N   PHE A3933     267.806 186.927 223.429  1.00  0.00           N
ATOM   4731  CA  PHE A3933     268.759 186.482 222.401  1.00  0.00           C
ATOM   4732  CB  PHE A3933     268.199 185.273 221.640  1.00  0.00           C
ATOM   4733  CG  PHE A3933     269.109 184.749 220.543  1.00  0.00           C
ATOM   4734  CD1 PHE A3933     270.188 183.901 220.863  1.00  0.00           C
ATOM   4735  CD2 PHE A3933     268.893 185.124 219.203  1.00  0.00           C
ATOM   4736  CE1 PHE A3933     271.041 183.426 219.849  1.00  0.00           C
ATOM   4737  CE2 PHE A3933     269.751 184.657 218.191  1.00  0.00           C
ATOM   4738  CZ  PHE A3933     270.823 183.806 218.512  1.00  0.00           C
ATOM   4739  C   PHE A3933     269.196 187.606 221.441  1.00  0.00           C
ATOM   4740  O   PHE A3933     270.383 187.679 221.126  1.00  0.00           O
ATOM   4741  H   PHE A3933     266.848 186.612 223.373  1.00  0.00           H
ATOM   4742  HA  PHE A3933     269.663 186.151 222.911  1.00  0.00           H
ATOM   4743  HB2 PHE A3933     267.241 185.544 221.199  1.00  0.00           H
ATOM   4744  HB3 PHE A3933     268.023 184.467 222.352  1.00  0.00           H
ATOM   4745  HD1 PHE A3933     270.362 183.617 221.889  1.00  0.00           H
ATOM   4746  HD2 PHE A3933     268.075 185.785 218.949  1.00  0.00           H
ATOM   4747  HE1 PHE A3933     271.869 182.776 220.096  1.00  0.00           H
ATOM   4748  HE2 PHE A3933     269.590 184.963 217.165  1.00  0.00           H
ATOM   4749  HZ  PHE A3933     271.481 183.455 217.731  1.00  0.00           H
ATOM   4750  N   TYR A3934     268.330 188.575 221.114  1.00  0.00           N
ATOM   4751  CA  TYR A3934     268.740 189.790 220.398  1.00  0.00           C
ATOM   4752  CB  TYR A3934     267.534 190.660 220.007  1.00  0.00           C
ATOM   4753  CG  TYR A3934     267.968 192.003 219.449  1.00  0.00           C
ATOM   4754  CD1 TYR A3934     268.568 192.072 218.178  1.00  0.00           C
ATOM   4755  CD2 TYR A3934     267.923 193.149 220.267  1.00  0.00           C
ATOM   4756  CE1 TYR A3934     269.156 193.273 217.740  1.00  0.00           C
ATOM   4757  CE2 TYR A3934     268.505 194.353 219.831  1.00  0.00           C
ATOM   4758  CZ  TYR A3934     269.144 194.411 218.574  1.00  0.00           C
ATOM   4759  OH  TYR A3934     269.744 195.568 218.179  1.00  0.00           O
ATOM   4760  C   TYR A3934     269.736 190.627 221.210  1.00  0.00           C
ATOM   4761  O   TYR A3934     270.802 190.977 220.701  1.00  0.00           O
ATOM   4762  H   TYR A3934     267.357 188.473 221.381  1.00  0.00           H
ATOM   4763  HA  TYR A3934     269.249 189.493 219.481  1.00  0.00           H
ATOM   4764  HB2 TYR A3934     266.906 190.838 220.875  1.00  0.00           H
ATOM   4765  HB3 TYR A3934     266.926 190.136 219.279  1.00  0.00           H
ATOM   4766  HD1 TYR A3934     268.610 191.191 217.552  1.00  0.00           H
ATOM   4767  HD2 TYR A3934     267.475 193.091 221.252  1.00  0.00           H
ATOM   4768  HE1 TYR A3934     269.615 193.314 216.769  1.00  0.00           H
ATOM   4769  HE2 TYR A3934     268.476 195.219 220.473  1.00  0.00           H
ATOM   4770  HH  TYR A3934     269.687 196.215 218.887  1.00  0.00           H
ATOM   4771  N   TRP A3935     269.452 190.897 222.488  1.00  0.00           N
ATOM   4772  CA  TRP A3935     270.355 191.692 223.328  1.00  0.00           C
ATOM   4773  CB  TRP A3935     269.638 192.125 224.610  1.00  0.00           C
ATOM   4774  CG  TRP A3935     268.464 193.031 224.372  1.00  0.00           C
ATOM   4775  CD2 TRP A3935     268.445 194.377 223.795  1.00  0.00           C
ATOM   4776  CD1 TRP A3935     267.174 192.726 224.629  1.00  0.00           C
ATOM   4777  NE1 TRP A3935     266.356 193.762 224.223  1.00  0.00           N
ATOM   4778  CE2 TRP A3935     267.086 194.807 223.700  1.00  0.00           C
ATOM   4779  CE3 TRP A3935     269.433 195.271 223.323  1.00  0.00           C
ATOM   4780  CZ2 TRP A3935     266.724 196.049 223.159  1.00  0.00           C
ATOM   4781  CZ3 TRP A3935     269.081 196.528 222.789  1.00  0.00           C
ATOM   4782  CH2 TRP A3935     267.731 196.916 222.700  1.00  0.00           C
ATOM   4783  C   TRP A3935     271.685 190.977 223.612  1.00  0.00           C
ATOM   4784  O   TRP A3935     272.735 191.614 223.520  1.00  0.00           O
ATOM   4785  H   TRP A3935     268.562 190.587 222.870  1.00  0.00           H
ATOM   4786  HA  TRP A3935     270.607 192.598 222.776  1.00  0.00           H
ATOM   4787  HB2 TRP A3935     269.306 191.236 225.150  1.00  0.00           H
ATOM   4788  HB3 TRP A3935     270.348 192.656 225.244  1.00  0.00           H
ATOM   4789  HD1 TRP A3935     266.836 191.781 225.043  1.00  0.00           H
ATOM   4790  HE3 TRP A3935     270.472 194.978 223.371  1.00  0.00           H
ATOM   4791  HZ2 TRP A3935     265.683 196.332 223.101  1.00  0.00           H
ATOM   4792  HZ3 TRP A3935     269.854 197.197 222.437  1.00  0.00           H
ATOM   4793  HH2 TRP A3935     267.468 197.877 222.278  1.00  0.00           H
ATOM   4794  HE1 TRP A3935     265.347 193.714 224.262  1.00  0.00           H
ATOM   4795  N   TYR A3936     271.682 189.644 223.683  1.00  0.00           N
ATOM   4796  CA  TYR A3936     272.887 188.808 223.674  1.00  0.00           C
ATOM   4797  CB  TYR A3936     272.453 187.363 223.957  1.00  0.00           C
ATOM   4798  CG  TYR A3936     273.563 186.333 224.061  1.00  0.00           C
ATOM   4799  CD1 TYR A3936     274.099 186.007 225.322  1.00  0.00           C
ATOM   4800  CD2 TYR A3936     274.011 185.654 222.910  1.00  0.00           C
ATOM   4801  CE1 TYR A3936     275.071 184.995 225.439  1.00  0.00           C
ATOM   4802  CE2 TYR A3936     274.999 184.654 223.019  1.00  0.00           C
ATOM   4803  CZ  TYR A3936     275.520 184.316 224.285  1.00  0.00           C
ATOM   4804  OH  TYR A3936     276.439 183.322 224.410  1.00  0.00           O
ATOM   4805  C   TYR A3936     273.671 188.917 222.354  1.00  0.00           C
ATOM   4806  O   TYR A3936     274.879 189.162 222.369  1.00  0.00           O
ATOM   4807  H   TYR A3936     270.779 189.180 223.754  1.00  0.00           H
ATOM   4808  HA  TYR A3936     273.547 189.136 224.476  1.00  0.00           H
ATOM   4809  HB2 TYR A3936     271.768 187.039 223.177  1.00  0.00           H
ATOM   4810  HB3 TYR A3936     271.891 187.363 224.890  1.00  0.00           H
ATOM   4811  HD1 TYR A3936     273.741 186.524 226.201  1.00  0.00           H
ATOM   4812  HD2 TYR A3936     273.586 185.895 221.943  1.00  0.00           H
ATOM   4813  HE1 TYR A3936     275.463 184.737 226.409  1.00  0.00           H
ATOM   4814  HE2 TYR A3936     275.347 184.135 222.139  1.00  0.00           H
ATOM   4815  HH  TYR A3936     276.528 183.067 225.327  1.00  0.00           H
ATOM   4816  N   TYR A3937     272.985 188.833 221.210  1.00  0.00           N
ATOM   4817  CA  TYR A3937     273.603 188.916 219.885  1.00  0.00           C
ATOM   4818  CB  TYR A3937     272.659 188.313 218.830  1.00  0.00           C
ATOM   4819  CG  TYR A3937     273.304 188.166 217.463  1.00  0.00           C
ATOM   4820  CD1 TYR A3937     274.526 187.475 217.356  1.00  0.00           C
ATOM   4821  CD2 TYR A3937     272.723 188.747 216.317  1.00  0.00           C
ATOM   4822  CE1 TYR A3937     275.202 187.423 216.127  1.00  0.00           C
ATOM   4823  CE2 TYR A3937     273.394 188.682 215.076  1.00  0.00           C
ATOM   4824  CZ  TYR A3937     274.652 188.048 214.991  1.00  0.00           C
ATOM   4825  OH  TYR A3937     275.363 188.051 213.835  1.00  0.00           O
ATOM   4826  C   TYR A3937     274.064 190.334 219.496  1.00  0.00           C
ATOM   4827  O   TYR A3937     275.071 190.475 218.807  1.00  0.00           O
ATOM   4828  H   TYR A3937     271.988 188.640 221.254  1.00  0.00           H
ATOM   4829  HA  TYR A3937     274.504 188.306 219.918  1.00  0.00           H
ATOM   4830  HB2 TYR A3937     271.768 188.938 218.752  1.00  0.00           H
ATOM   4831  HB3 TYR A3937     272.343 187.322 219.160  1.00  0.00           H
ATOM   4832  HD1 TYR A3937     274.964 187.011 218.225  1.00  0.00           H
ATOM   4833  HD2 TYR A3937     271.773 189.259 216.388  1.00  0.00           H
ATOM   4834  HE1 TYR A3937     276.149 186.922 216.049  1.00  0.00           H
ATOM   4835  HE2 TYR A3937     272.970 189.140 214.194  1.00  0.00           H
ATOM   4836  HH  TYR A3937     276.306 188.103 214.041  1.00  0.00           H
ATOM   4837  N   SER A3938     273.530 191.377 220.141  1.00  0.00           N
ATOM   4838  CA  SER A3938     273.989 192.767 219.976  1.00  0.00           C
ATOM   4839  CB  SER A3938     273.028 193.729 220.688  1.00  0.00           C
ATOM   4840  OG  SER A3938     273.252 193.802 222.084  1.00  0.00           O
ATOM   4841  C   SER A3938     275.444 193.011 220.424  1.00  0.00           C
ATOM   4842  O   SER A3938     276.040 194.021 220.054  1.00  0.00           O
ATOM   4843  H   SER A3938     272.677 191.208 220.665  1.00  0.00           H
ATOM   4844  HA  SER A3938     273.952 192.996 218.911  1.00  0.00           H
ATOM   4845  HB2 SER A3938     271.996 193.429 220.494  1.00  0.00           H
ATOM   4846  HB3 SER A3938     273.174 194.726 220.272  1.00  0.00           H
ATOM   4847  HG  SER A3938     273.071 192.937 222.504  1.00  0.00           H
ATOM   4848  N   GLY A3939     276.054 192.055 221.138  1.00  0.00           N
ATOM   4849  CA  GLY A3939     277.472 192.052 221.506  1.00  0.00           C
ATOM   4850  C   GLY A3939     278.407 191.260 220.576  1.00  0.00           C
ATOM   4851  O   GLY A3939     279.501 190.910 221.027  1.00  0.00           O
ATOM   4852  H   GLY A3939     275.506 191.238 221.377  1.00  0.00           H
ATOM   4853  HA2 GLY A3939     277.563 191.629 222.506  1.00  0.00           H
ATOM   4854  HA3 GLY A3939     277.834 193.079 221.538  1.00  0.00           H
ATOM   4855  N   LYS A3940     277.967 190.852 219.374  1.00  0.00           N
ATOM   4856  CA  LYS A3940     278.649 189.853 218.527  1.00  0.00           C
ATOM   4857  CB  LYS A3940     277.867 188.522 218.580  1.00  0.00           C
ATOM   4858  CG  LYS A3940     278.570 187.413 219.384  1.00  0.00           C
ATOM   4859  CD  LYS A3940     278.354 186.035 218.738  1.00  0.00           C
ATOM   4860  CE  LYS A3940     279.229 185.932 217.483  1.00  0.00           C
ATOM   4861  NZ  LYS A3940     278.785 184.878 216.554  1.00  0.00           N
ATOM   4862  C   LYS A3940     278.874 190.277 217.066  1.00  0.00           C
ATOM   4863  O   LYS A3940     278.214 191.160 216.533  1.00  0.00           O
ATOM   4864  H   LYS A3940     277.036 191.137 219.080  1.00  0.00           H
ATOM   4865  HA  LYS A3940     279.649 189.694 218.927  1.00  0.00           H
ATOM   4866  HB2 LYS A3940     277.691 188.182 217.561  1.00  0.00           H
ATOM   4867  HB3 LYS A3940     276.877 188.678 219.009  1.00  0.00           H
ATOM   4868  HG2 LYS A3940     278.167 187.408 220.398  1.00  0.00           H
ATOM   4869  HG3 LYS A3940     279.643 187.600 219.446  1.00  0.00           H
ATOM   4870  HD2 LYS A3940     278.636 185.249 219.440  1.00  0.00           H
ATOM   4871  HD3 LYS A3940     277.299 185.919 218.482  1.00  0.00           H
ATOM   4872  HE2 LYS A3940     280.273 185.775 217.769  1.00  0.00           H
ATOM   4873  HE3 LYS A3940     279.200 186.886 216.947  1.00  0.00           H
ATOM   4874  HZ1 LYS A3940     279.349 184.898 215.705  1.00  0.00           H
ATOM   4875  HZ2 LYS A3940     277.853 185.075 216.235  1.00  0.00           H
ATOM   4876  HZ3 LYS A3940     278.794 183.931 216.943  1.00  0.00           H
ATOM   4877  N   ASP A3941     279.802 189.566 216.427  1.00  0.00           N
ATOM   4878  CA  ASP A3941     279.994 189.433 214.977  1.00  0.00           C
ATOM   4879  CB  ASP A3941     281.487 189.095 214.722  1.00  0.00           C
ATOM   4880  CG  ASP A3941     282.094 187.913 215.514  1.00  0.00           C
ATOM   4881  OD1 ASP A3941     283.305 187.670 215.315  1.00  0.00           O
ATOM   4882  OD2 ASP A3941     281.446 187.397 216.456  1.00  0.00           O
ATOM   4883  C   ASP A3941     279.035 188.383 214.353  1.00  0.00           C
ATOM   4884  O   ASP A3941     278.112 187.899 215.014  1.00  0.00           O
ATOM   4885  H   ASP A3941     280.277 188.845 216.956  1.00  0.00           H
ATOM   4886  HA  ASP A3941     279.776 190.389 214.498  1.00  0.00           H
ATOM   4887  HB2 ASP A3941     281.643 188.924 213.656  1.00  0.00           H
ATOM   4888  HB3 ASP A3941     282.065 189.986 214.976  1.00  0.00           H
ATOM   4889  N   VAL A3942     279.233 188.024 213.075  1.00  0.00           N
ATOM   4890  CA  VAL A3942     278.468 187.001 212.319  1.00  0.00           C
ATOM   4891  CB  VAL A3942     279.229 186.590 211.034  1.00  0.00           C
ATOM   4892  CG1 VAL A3942     280.672 186.119 211.290  1.00  0.00           C
ATOM   4893  CG2 VAL A3942     278.521 185.462 210.275  1.00  0.00           C
ATOM   4894  C   VAL A3942     278.120 185.765 213.162  1.00  0.00           C
ATOM   4895  O   VAL A3942     278.976 185.211 213.862  1.00  0.00           O
ATOM   4896  H   VAL A3942     279.987 188.472 212.578  1.00  0.00           H
ATOM   4897  HA  VAL A3942     277.532 187.455 211.990  1.00  0.00           H
ATOM   4898  HB  VAL A3942     279.280 187.462 210.383  1.00  0.00           H
ATOM   4899 HG21 VAL A3942     279.027 185.293 209.325  1.00  0.00           H
ATOM   4900 HG22 VAL A3942     278.523 184.532 210.842  1.00  0.00           H
ATOM   4901 HG23 VAL A3942     277.492 185.751 210.058  1.00  0.00           H
ATOM   4902 HG11 VAL A3942     281.248 186.901 211.781  1.00  0.00           H
ATOM   4903 HG12 VAL A3942     281.148 185.890 210.337  1.00  0.00           H
ATOM   4904 HG13 VAL A3942     280.676 185.224 211.912  1.00  0.00           H
ATOM   4905  N   ILE A3943     276.843 185.362 213.187  1.00  0.00           N
ATOM   4906  CA  ILE A3943     276.412 184.201 213.976  1.00  0.00           C
ATOM   4907  CB  ILE A3943     274.884 184.194 214.226  1.00  0.00           C
ATOM   4908  CG1 ILE A3943     274.500 183.282 215.413  1.00  0.00           C
ATOM   4909  CG2 ILE A3943     274.094 183.712 213.010  1.00  0.00           C
ATOM   4910  CD1 ILE A3943     274.791 183.890 216.789  1.00  0.00           C
ATOM   4911  C   ILE A3943     276.968 182.906 213.365  1.00  0.00           C
ATOM   4912  O   ILE A3943     276.907 182.679 212.158  1.00  0.00           O
ATOM   4913  H   ILE A3943     276.180 185.795 212.553  1.00  0.00           H
ATOM   4914  HA  ILE A3943     276.869 184.304 214.951  1.00  0.00           H
ATOM   4915  HB  ILE A3943     274.559 185.210 214.451  1.00  0.00           H
ATOM   4916 HG12 ILE A3943     275.027 182.333 215.325  1.00  0.00           H
ATOM   4917 HG13 ILE A3943     273.429 183.077 215.375  1.00  0.00           H
ATOM   4918 HD11 ILE A3943     274.194 184.792 216.919  1.00  0.00           H
ATOM   4919 HD12 ILE A3943     274.513 183.176 217.564  1.00  0.00           H
ATOM   4920 HD13 ILE A3943     275.848 184.129 216.892  1.00  0.00           H
ATOM   4921 HG21 ILE A3943     274.522 184.126 212.099  1.00  0.00           H
ATOM   4922 HG22 ILE A3943     273.054 184.035 213.086  1.00  0.00           H
ATOM   4923 HG23 ILE A3943     274.129 182.628 212.958  1.00  0.00           H
ATOM   4924  N   GLU A3944     277.585 182.068 214.198  1.00  0.00           N
ATOM   4925  CA  GLU A3944     278.115 180.773 213.776  1.00  0.00           C
ATOM   4926  CB  GLU A3944     278.873 180.120 214.951  1.00  0.00           C
ATOM   4927  CG  GLU A3944     278.075 179.912 216.255  1.00  0.00           C
ATOM   4928  CD  GLU A3944     278.253 181.030 217.301  1.00  0.00           C
ATOM   4929  OE1 GLU A3944     278.260 182.231 216.927  1.00  0.00           O
ATOM   4930  OE2 GLU A3944     278.277 180.680 218.504  1.00  0.00           O
ATOM   4931  C   GLU A3944     276.999 179.869 213.211  1.00  0.00           C
ATOM   4932  O   GLU A3944     275.834 180.015 213.579  1.00  0.00           O
ATOM   4933  H   GLU A3944     277.643 182.300 215.185  1.00  0.00           H
ATOM   4934  HA  GLU A3944     278.827 180.950 212.969  1.00  0.00           H
ATOM   4935  HB2 GLU A3944     279.765 180.709 215.171  1.00  0.00           H
ATOM   4936  HB3 GLU A3944     279.218 179.143 214.611  1.00  0.00           H
ATOM   4937  HG2 GLU A3944     277.015 179.777 216.034  1.00  0.00           H
ATOM   4938  HG3 GLU A3944     278.428 178.979 216.698  1.00  0.00           H
ATOM   4939  N   GLU A3945     277.342 178.844 212.421  1.00  0.00           N
ATOM   4940  CA  GLU A3945     276.354 177.903 211.851  1.00  0.00           C
ATOM   4941  CB  GLU A3945     277.053 176.896 210.914  1.00  0.00           C
ATOM   4942  CG  GLU A3945     278.173 176.021 211.517  1.00  0.00           C
ATOM   4943  CD  GLU A3945     277.732 174.704 212.183  1.00  0.00           C
ATOM   4944  OE1 GLU A3945     276.518 174.516 212.408  1.00  0.00           O
ATOM   4945  OE2 GLU A3945     278.637 174.078 212.782  1.00  0.00           O
ATOM   4946  C   GLU A3945     275.494 177.215 212.925  1.00  0.00           C
ATOM   4947  O   GLU A3945     274.263 177.246 212.826  1.00  0.00           O
ATOM   4948  H   GLU A3945     278.303 178.745 212.134  1.00  0.00           H
ATOM   4949  HA  GLU A3945     275.661 178.477 211.235  1.00  0.00           H
ATOM   4950  HB2 GLU A3945     276.305 176.260 210.438  1.00  0.00           H
ATOM   4951  HB3 GLU A3945     277.509 177.486 210.118  1.00  0.00           H
ATOM   4952  HG2 GLU A3945     278.755 176.611 212.229  1.00  0.00           H
ATOM   4953  HG3 GLU A3945     278.852 175.761 210.701  1.00  0.00           H
[truncated: 2,447,275 more chars]
