# Supplementary material for: Structure-based mechanism of RyR channel operation by calcium and magnesium ions
Source: PLoS Comput Biol. 2025 Apr 29;21(4):e1012950. doi: 10.1371/journal.pcbi.1012950 (PMC12119028; doi:10.1371/journal.pcbi.1012950)
Supplement: S2 File — The zipped dataset contains the structural description of the input files as well as all data output of the OHM server for the 9 analyzed structures. The content of individual directories and files of the S2 File is described in the file “Description of files.txt”. (ZIP) [file pcbi.1012950.s011.zip › P11716/7tdg/7tdg_core__dimer.pdb]

HELIX    1   1 THR A 3646  LEU A 3654  1                                   9
HELIX    2   2 PHE A 3669  LEU A 3677  1                                   9
HELIX    3   3 LYS A 3679  GLU A 3682  1                                   4
HELIX    4   4 PRO A 3697  LEU A 3710  1                                  14
HELIX    5   5 TYR A 3720  GLU A 3737  1                                  18
HELIX    6   6 PHE A 3753  LYS A 3760  1                                   8
HELIX    7   7 TYR A 3765  ARG A 3769  1                                   5
HELIX    8   8 THR A 3772  ALA A 3785  1                                  14
HELIX    9   9 ALA A 3792  ILE A 3804  1                                  13
HELIX   10  10 ALA A 3810  LYS A 3823  1                                  14
HELIX   11  11 PHE A 3828  GLN A 3837  1                                  10
HELIX   12  12 LEU A 3844  LEU A 3856  1                                  13
HELIX   13  13 ASP A 3878  CYS A 3892  1                                  15
HELIX   14  14 PHE A 3899  ARG A 3904  1                                   6
HELIX   15  15 ILE A 3915  SER A 3938  1                                  24
HELIX   16  16 GLU A 3945  ILE A 3969  1                                  25
HELIX   17  17 THR A 3974  ALA A 3981  1                                   8
HELIX   18  18 LEU A 3985  GLN A 4005  1                                  21
HELIX   19  19 ILE A 4010  LEU A 4030  1                                  21
HELIX   20  20 ALA A 4041  GLU A 4050  1                                  10
HELIX   21  21 SER A 4052  VAL A 4072  1                                  21
HELIX   22  22 GLU A 4075  GLN A 4078  1                                   4
HELIX   23  23 LYS A 4090  SER A 4099  1                                  10
HELIX   24  24 GLY A 4105  CYS A 4114  1                                  10
HELIX   25  25 PHE A 4125  ASN A 4130  1                                   6
HELIX   26  26 ARG A 4137  HIS A 4153  1                                  17
HELIX   27  27 PRO A 4158  LEU A 4166  1                                   9
HELIX   28  28 GLU A 4168  TYR A 4173  1                                   6
HELIX   29  29 THR A 4200  TRP A 4205  1                                   6
HELIX   30  30 PRO A 4208  GLU A 4224  1                                  17
HELIX   31  31 LYS A 4230  GLN A 4250  1                                  21
HELIX   32  32 GLY A 4542  LEU A 4578  1                                  37
HELIX   33  33 TRP A 4644  PHE A 4683  1                                  40
HELIX   34  34 VAL A 4697  VAL A 4705  1                                   9
HELIX   35  35 VAL A 4720  HIS A 4728  1                                   9
HELIX   36  36 ARG A 4734  LEU A 4740  1                                   7
HELIX   37  37 ILE A 4750  HIS A 4753  1                                   4
HELIX   38  38 TRP A 4767  SER A 4770  1                                   4
HELIX   39  39 VAL A 4773  PHE A 4784  1                                  12
HELIX   40  40 ASN A 4787  LEU A 4801  1                                  15
HELIX   41  41 PHE A 4808  GLY A 4819  1                                  12
HELIX   42  42 LYS A 4821  PHE A 4858  1                                  38
HELIX   43  43 MET A 4879  GLY A 4890  1                                  12
HELIX   44  44 ILE A 4897  ASP A 4899  1                                   3
HELIX   45  45 ARG A 4913  ILE A 4925  1                                  13
HELIX   46  46 LEU A 4928  THR A 4956  1                                  29
HELIX   47  47 SER A 4965  THR A 4970  1                                   6
HELIX   48  48 GLY A 4974  GLU A 4981  1                                   8
HELIX   49  49 ASN A 4987  ASN A 4997  1                                  11
HELIX   50  50 GLU A 5000  GLU A 5002  1                                   3
HELIX   51  51 GLY A 5005  GLN A 5015  1                                  11
HELIX   52  52 THR D 3646  ASN D 3651  1                                   6
HELIX   53  53 PHE D 3669  GLY D 3681  1                                  13
HELIX   54  54 PRO D 3697  LEU D 3710  1                                  14
HELIX   55  55 TYR D 3720  GLU D 3737  1                                  18
HELIX   56  56 PHE D 3753  ARG D 3769  1                                  17
HELIX   57  57 THR D 3772  ALA D 3785  1                                  14
HELIX   58  58 ALA D 3792  LEU D 3805  1                                  14
HELIX   59  59 ALA D 3810  LYS D 3823  1                                  14
HELIX   60  60 PHE D 3828  THR D 3838  1                                  11
HELIX   61  61 LEU D 3844  LEU D 3856  1                                  13
HELIX   62  62 ASP D 3878  CYS D 3892  1                                  15
HELIX   63  63 ASP D 3898  ARG D 3904  1                                   7
HELIX   64  64 ILE D 3915  SER D 3938  1                                  24
HELIX   65  65 GLU D 3945  THR D 3966  1                                  22
HELIX   66  66 THR D 3974  ALA D 3981  1                                   8
HELIX   67  67 LEU D 3985  GLN D 4005  1                                  21
HELIX   68  68 SER D 4007  LEU D 4030  1                                  24
HELIX   69  69 ILE D 4040  GLU D 4050  1                                  11
HELIX   70  70 SER D 4052  LYS D 4069  1                                  18
HELIX   71  71 ILE D 4071  GLY D 4073  1                                   3
HELIX   72  72 GLU D 4075  GLN D 4078  1                                   4
HELIX   73  73 PHE D 4093  SER D 4099  1                                   7
HELIX   74  74 GLY D 4105  CYS D 4114  1                                  10
HELIX   75  75 ASP D 4118  ASN D 4120  1                                   3
HELIX   76  76 PHE D 4125  ASN D 4130  1                                   6
HELIX   77  77 GLN D 4133  HIS D 4153  1                                  21
HELIX   78  78 PRO D 4158  PHE D 4163  1                                   6
HELIX   79  79 GLU D 4168  TYR D 4173  1                                   6
HELIX   80  80 GLU D 4199  TRP D 4205  1                                   7
HELIX   81  81 PRO D 4208  GLU D 4224  1                                  17
HELIX   82  82 LYS D 4230  GLN D 4250  1                                  21
HELIX   83  83 GLY D 4542  LEU D 4578  1                                  37
HELIX   84  84 LEU D 4643  GLU D 4682  1                                  40
HELIX   85  85 VAL D 4697  LEU D 4704  1                                   8
HELIX   86  86 PHE D 4719  HIS D 4728  1                                  10
HELIX   87  87 ARG D 4734  ALA D 4738  1                                   5
HELIX   88  88 ALA D 4746  LEU D 4748  1                                   3
HELIX   89  89 ILE D 4750  ASN D 4754  1                                   5
HELIX   90  90 VAL D 4773  PHE D 4784  1                                  12
HELIX   91  91 ASN D 4787  LEU D 4801  1                                  15
HELIX   92  92 PHE D 4808  GLY D 4819  1                                  12
HELIX   93  93 LYS D 4821  PHE D 4858  1                                  38
HELIX   94  94 ARG D 4860  PHE D 4862  1                                   3
HELIX   95  95 MET D 4879  GLY D 4890  1                                  12
HELIX   96  96 ARG D 4913  ILE D 4925  1                                  13
HELIX   97  97 LEU D 4928  THR D 4956  1                                  29
HELIX   98  98 SER D 4965  THR D 4970  1                                   6
HELIX   99  99 GLY D 4974  LEU D 4980  1                                   7
HELIX  100 100 ALA D 4986  ASN D 4997  1                                  12
HELIX  101 101 GLU D 5000  GLU D 5002  1                                   3
HELIX  102 102 GLY D 5005  GLN D 5015  1                                  11
SHEET    1   1 1 LEU A4178  MET A4184  0
SHEET    2   2 1 ILE A4190  GLU A4196  0
SHEET    3   3 1 LEU D4178  GLY D4185  0
SHEET    4   4 1 ARG D4189  GLU D4196  0
ATOM      1  N   THR A3639     165.201 308.891 251.246  1.00  0.00           N
ATOM      2  CA  THR A3639     163.766 308.868 250.830  1.00  0.00           C
ATOM      3  CB  THR A3639     163.529 307.897 249.713  1.00  0.00           C
ATOM      4  OG1 THR A3639     164.281 308.555 248.635  1.00  0.00           O
ATOM      5  CG2 THR A3639     162.215 308.018 249.038  1.00  0.00           C
ATOM      6  C   THR A3639     162.917 308.438 252.015  1.00  0.00           C
ATOM      7  O   THR A3639     163.349 307.492 252.670  1.00  0.00           O
ATOM      8  HA  THR A3639     163.484 309.890 250.531  1.00  0.00           H
ATOM      9  HB  THR A3639     163.736 306.863 250.044  1.00  0.00           H
ATOM     10 HG21 THR A3639     162.184 307.386 248.149  1.00  0.00           H
ATOM     11 HG22 THR A3639     161.487 307.665 249.760  1.00  0.00           H
ATOM     12 HG23 THR A3639     162.003 309.061 248.754  1.00  0.00           H
ATOM     13  HG1 THR A3639     164.437 308.028 247.813  1.00  0.00           H
ATOM     14  H1  THR A3639     165.359 309.543 252.010  1.00  0.00           H
ATOM     15  H2  THR A3639     165.773 309.141 250.453  1.00  0.00           H
ATOM     16  H3  THR A3639     165.445 307.966 251.561  1.00  0.00           H
ATOM     17  N   PRO A3640     161.847 309.156 252.434  1.00  0.00           N
ATOM     18  CA  PRO A3640     161.025 308.728 253.569  1.00  0.00           C
ATOM     19  CD  PRO A3640     161.377 310.430 251.924  1.00  0.00           C
ATOM     20  CB  PRO A3640     160.149 309.925 253.932  1.00  0.00           C
ATOM     21  CG  PRO A3640     160.687 311.096 253.109  1.00  0.00           C
ATOM     22  C   PRO A3640     160.194 307.475 253.250  1.00  0.00           C
ATOM     23  O   PRO A3640     159.912 307.194 252.089  1.00  0.00           O
ATOM     24  HA  PRO A3640     161.673 308.508 254.416  1.00  0.00           H
ATOM     25  HD2 PRO A3640     162.196 311.062 251.577  1.00  0.00           H
ATOM     26  HD3 PRO A3640     160.656 310.254 251.123  1.00  0.00           H
ATOM     27  HB2 PRO A3640     159.108 309.743 253.677  1.00  0.00           H
ATOM     28  HB3 PRO A3640     160.225 310.135 254.996  1.00  0.00           H
ATOM     29  HG2 PRO A3640     161.421 311.642 253.704  1.00  0.00           H
ATOM     30  HG3 PRO A3640     159.885 311.763 252.789  1.00  0.00           H
ATOM     31  N   LEU A3641     159.784 306.737 254.289  1.00  0.00           N
ATOM     32  CA  LEU A3641     159.036 305.474 254.144  1.00  0.00           C
ATOM     33  CB  LEU A3641     159.627 304.459 255.144  1.00  0.00           C
ATOM     34  CG  LEU A3641     159.066 303.022 255.021  1.00  0.00           C
ATOM     35  CD1 LEU A3641     160.171 301.999 255.292  1.00  0.00           C
ATOM     36  CD2 LEU A3641     157.944 302.765 256.031  1.00  0.00           C
ATOM     37  C   LEU A3641     157.511 305.641 254.283  1.00  0.00           C
ATOM     38  O   LEU A3641     156.746 304.887 253.695  1.00  0.00           O
ATOM     39  H   LEU A3641     160.120 306.975 255.209  1.00  0.00           H
ATOM     40  HA  LEU A3641     159.210 305.081 253.141  1.00  0.00           H
ATOM     41  HB2 LEU A3641     159.481 304.818 256.164  1.00  0.00           H
ATOM     42  HB3 LEU A3641     160.702 304.424 254.965  1.00  0.00           H
ATOM     43  HG  LEU A3641     158.692 302.855 254.011  1.00  0.00           H
ATOM     44 HD11 LEU A3641     160.975 302.115 254.564  1.00  0.00           H
ATOM     45 HD12 LEU A3641     160.575 302.126 256.297  1.00  0.00           H
ATOM     46 HD13 LEU A3641     159.775 300.987 255.196  1.00  0.00           H
ATOM     47 HD21 LEU A3641     157.117 303.452 255.870  1.00  0.00           H
ATOM     48 HD22 LEU A3641     157.573 301.747 255.907  1.00  0.00           H
ATOM     49 HD23 LEU A3641     158.320 302.877 257.049  1.00  0.00           H
ATOM     50  N   TYR A3642     157.039 306.669 254.996  1.00  0.00           N
ATOM     51  CA  TYR A3642     155.602 306.896 255.210  1.00  0.00           C
ATOM     52  CB  TYR A3642     155.402 307.910 256.343  1.00  0.00           C
ATOM     53  CG  TYR A3642     156.332 309.113 256.310  1.00  0.00           C
ATOM     54  CD1 TYR A3642     156.113 310.170 255.404  1.00  0.00           C
ATOM     55  CD2 TYR A3642     157.447 309.148 257.173  1.00  0.00           C
ATOM     56  CE1 TYR A3642     157.010 311.244 255.344  1.00  0.00           C
ATOM     57  CE2 TYR A3642     158.344 310.227 257.128  1.00  0.00           C
ATOM     58  CZ  TYR A3642     158.112 311.277 256.212  1.00  0.00           C
ATOM     59  OH  TYR A3642     158.960 312.340 256.138  1.00  0.00           O
ATOM     60  C   TYR A3642     154.841 307.334 253.945  1.00  0.00           C
ATOM     61  O   TYR A3642     153.635 307.123 253.848  1.00  0.00           O
ATOM     62  H   TYR A3642     157.695 307.290 255.442  1.00  0.00           H
ATOM     63  HA  TYR A3642     155.149 305.954 255.522  1.00  0.00           H
ATOM     64  HB2 TYR A3642     154.370 308.257 256.342  1.00  0.00           H
ATOM     65  HB3 TYR A3642     155.559 307.387 257.284  1.00  0.00           H
ATOM     66  HD1 TYR A3642     155.250 310.152 254.746  1.00  0.00           H
ATOM     67  HD2 TYR A3642     157.609 308.341 257.878  1.00  0.00           H
ATOM     68  HE1 TYR A3642     156.871 312.057 254.645  1.00  0.00           H
ATOM     69  HE2 TYR A3642     159.193 310.249 257.793  1.00  0.00           H
ATOM     70  HH  TYR A3642     159.733 312.208 256.699  1.00  0.00           H
ATOM     71  N   ASN A3643     155.512 307.965 252.978  1.00  0.00           N
ATOM     72  CA  ASN A3643     154.946 308.342 251.679  1.00  0.00           C
ATOM     73  CB  ASN A3643     155.393 309.773 251.310  1.00  0.00           C
ATOM     74  CG  ASN A3643     156.895 310.001 251.286  1.00  0.00           C
ATOM     75  OD1 ASN A3643     157.693 309.221 251.762  1.00  0.00           O
ATOM     76  ND2 ASN A3643     157.314 311.202 250.968  1.00  0.00           N
ATOM     77  C   ASN A3643     155.214 307.281 250.586  1.00  0.00           C
ATOM     78  O   ASN A3643     155.488 307.622 249.434  1.00  0.00           O
ATOM     79  H   ASN A3643     156.513 308.093 253.090  1.00  0.00           H
ATOM     80  HA  ASN A3643     153.860 308.373 251.781  1.00  0.00           H
ATOM     81  HB2 ASN A3643     155.000 310.024 250.325  1.00  0.00           H
ATOM     82  HB3 ASN A3643     154.964 310.467 252.031  1.00  0.00           H
ATOM     83 HD21 ASN A3643     156.678 311.887 250.611  1.00  0.00           H
ATOM     84 HD22 ASN A3643     158.309 311.327 250.998  1.00  0.00           H
ATOM     85  N   LEU A3644     155.062 305.999 250.936  1.00  0.00           N
ATOM     86  CA  LEU A3644     155.308 304.841 250.067  1.00  0.00           C
ATOM     87  CB  LEU A3644     156.392 303.973 250.741  1.00  0.00           C
ATOM     88  CG  LEU A3644     157.085 302.927 249.851  1.00  0.00           C
ATOM     89  CD1 LEU A3644     158.004 303.606 248.831  1.00  0.00           C
ATOM     90  CD2 LEU A3644     157.936 301.981 250.697  1.00  0.00           C
ATOM     91  C   LEU A3644     154.001 304.057 249.812  1.00  0.00           C
ATOM     92  O   LEU A3644     153.163 303.961 250.712  1.00  0.00           O
ATOM     93  H   LEU A3644     154.777 305.801 251.888  1.00  0.00           H
ATOM     94  HA  LEU A3644     155.696 305.211 249.122  1.00  0.00           H
ATOM     95  HB2 LEU A3644     157.166 304.631 251.140  1.00  0.00           H
ATOM     96  HB3 LEU A3644     155.931 303.459 251.587  1.00  0.00           H
ATOM     97  HG  LEU A3644     156.338 302.332 249.328  1.00  0.00           H
ATOM     98 HD11 LEU A3644     158.510 302.852 248.230  1.00  0.00           H
ATOM     99 HD12 LEU A3644     158.759 304.193 249.358  1.00  0.00           H
ATOM    100 HD13 LEU A3644     157.439 304.267 248.179  1.00  0.00           H
ATOM    101 HD21 LEU A3644     158.434 301.248 250.062  1.00  0.00           H
ATOM    102 HD22 LEU A3644     158.691 302.541 251.250  1.00  0.00           H
ATOM    103 HD23 LEU A3644     157.307 301.447 251.408  1.00  0.00           H
ATOM    104  N   PRO A3645     153.783 303.469 248.616  1.00  0.00           N
ATOM    105  CA  PRO A3645     152.604 302.644 248.359  1.00  0.00           C
ATOM    106  CD  PRO A3645     154.542 303.664 247.390  1.00  0.00           C
ATOM    107  CB  PRO A3645     152.727 302.183 246.900  1.00  0.00           C
ATOM    108  CG  PRO A3645     153.596 303.264 246.260  1.00  0.00           C
ATOM    109  C   PRO A3645     152.523 301.455 249.324  1.00  0.00           C
ATOM    110  O   PRO A3645     153.454 300.655 249.380  1.00  0.00           O
ATOM    111  HA  PRO A3645     151.716 303.266 248.470  1.00  0.00           H
ATOM    112  HD2 PRO A3645     154.840 304.705 247.263  1.00  0.00           H
ATOM    113  HD3 PRO A3645     155.416 303.013 247.386  1.00  0.00           H
ATOM    114  HB2 PRO A3645     151.752 302.110 246.417  1.00  0.00           H
ATOM    115  HB3 PRO A3645     153.250 301.227 246.837  1.00  0.00           H
ATOM    116  HG2 PRO A3645     154.143 302.885 245.396  1.00  0.00           H
ATOM    117  HG3 PRO A3645     152.975 304.118 245.985  1.00  0.00           H
ATOM    118  N   THR A3646     151.296 301.022 249.625  1.00  0.00           N
ATOM    119  CA  THR A3646     151.059 299.723 250.289  1.00  0.00           C
ATOM    120  CB  THR A3646     149.558 299.520 250.534  1.00  0.00           C
ATOM    121  OG1 THR A3646     149.005 300.684 251.110  1.00  0.00           O
ATOM    122  CG2 THR A3646     149.251 298.363 251.479  1.00  0.00           C
ATOM    123  C   THR A3646     151.639 298.522 249.518  1.00  0.00           C
ATOM    124  O   THR A3646     152.365 297.740 250.108  1.00  0.00           O
ATOM    125  H   THR A3646     150.515 301.657 249.548  1.00  0.00           H
ATOM    126  HA  THR A3646     151.559 299.739 251.258  1.00  0.00           H
ATOM    127  HB  THR A3646     149.061 299.342 249.580  1.00  0.00           H
ATOM    128  HG1 THR A3646     149.355 300.743 252.005  1.00  0.00           H
ATOM    129 HG21 THR A3646     148.185 298.341 251.707  1.00  0.00           H
ATOM    130 HG22 THR A3646     149.522 297.420 251.006  1.00  0.00           H
ATOM    131 HG23 THR A3646     149.819 298.466 252.405  1.00  0.00           H
ATOM    132  N   HIS A3647     151.586 298.525 248.179  1.00  0.00           N
ATOM    133  CA  HIS A3647     152.196 297.486 247.321  1.00  0.00           C
ATOM    134  ND1 HIS A3647     151.963 299.574 244.905  1.00  0.00           N
ATOM    135  CG  HIS A3647     151.045 298.605 245.308  1.00  0.00           C
ATOM    136  CB  HIS A3647     151.367 297.323 246.037  1.00  0.00           C
ATOM    137  NE2 HIS A3647     149.972 300.136 244.151  1.00  0.00           N
ATOM    138  CD2 HIS A3647     149.810 298.957 244.845  1.00  0.00           C
ATOM    139  CE1 HIS A3647     151.273 300.471 244.191  1.00  0.00           C
ATOM    140  C   HIS A3647     153.712 297.631 247.045  1.00  0.00           C
ATOM    141  O   HIS A3647     154.258 296.875 246.246  1.00  0.00           O
ATOM    142  H   HIS A3647     151.132 299.295 247.717  1.00  0.00           H
ATOM    143  HA  HIS A3647     152.128 296.535 247.855  1.00  0.00           H
ATOM    144  HB2 HIS A3647     151.879 296.646 245.351  1.00  0.00           H
ATOM    145  HB3 HIS A3647     150.427 296.844 246.311  1.00  0.00           H
ATOM    146  HD2 HIS A3647     148.907 298.374 244.956  1.00  0.00           H
ATOM    147  HE1 HIS A3647     151.716 301.330 243.705  1.00  0.00           H
ATOM    148  HE2 HIS A3647     149.262 300.623 243.627  1.00  0.00           H
ATOM    149  N   ARG A3648     154.423 298.482 247.799  1.00  0.00           N
ATOM    150  CA  ARG A3648     155.854 298.281 248.124  1.00  0.00           C
ATOM    151  CB  ARG A3648     156.726 299.436 247.561  1.00  0.00           C
ATOM    152  CG  ARG A3648     158.212 299.061 247.320  1.00  0.00           C
ATOM    153  CD  ARG A3648     159.033 300.190 246.649  1.00  0.00           C
ATOM    154  NE  ARG A3648     160.402 299.771 246.256  1.00  0.00           N
ATOM    155  CZ  ARG A3648     161.302 300.456 245.549  1.00  0.00           C
ATOM    156  NH1 ARG A3648     161.082 301.656 245.087  1.00  0.00           N
ATOM    157  NH2 ARG A3648     162.469 299.955 245.279  1.00  0.00           N
ATOM    158  C   ARG A3648     156.015 298.024 249.632  1.00  0.00           C
ATOM    159  O   ARG A3648     156.458 296.945 249.991  1.00  0.00           O
ATOM    160  H   ARG A3648     153.885 299.059 248.434  1.00  0.00           H
ATOM    161  HA  ARG A3648     156.187 297.360 247.639  1.00  0.00           H
ATOM    162  HB2 ARG A3648     156.672 300.290 248.236  1.00  0.00           H
ATOM    163  HB3 ARG A3648     156.307 299.741 246.601  1.00  0.00           H
ATOM    164  HG2 ARG A3648     158.675 298.819 248.276  1.00  0.00           H
ATOM    165  HG3 ARG A3648     158.248 298.178 246.680  1.00  0.00           H
ATOM    166  HD2 ARG A3648     159.116 301.014 247.355  1.00  0.00           H
ATOM    167  HD3 ARG A3648     158.497 300.536 245.764  1.00  0.00           H
ATOM    168  HE  ARG A3648     160.734 298.890 246.628  1.00  0.00           H
ATOM    169 HH11 ARG A3648     160.253 302.153 245.310  1.00  0.00           H
ATOM    170 HH12 ARG A3648     161.817 302.115 244.525  1.00  0.00           H
ATOM    171 HH21 ARG A3648     162.758 299.057 245.617  1.00  0.00           H
ATOM    172 HH22 ARG A3648     163.157 300.561 244.807  1.00  0.00           H
ATOM    173  N   ALA A3649     155.329 298.804 250.473  1.00  0.00           N
ATOM    174  CA  ALA A3649     155.380 298.763 251.944  1.00  0.00           C
ATOM    175  CB  ALA A3649     154.727 300.057 252.455  1.00  0.00           C
ATOM    176  C   ALA A3649     154.771 297.527 252.661  1.00  0.00           C
ATOM    177  O   ALA A3649     154.748 297.503 253.889  1.00  0.00           O
ATOM    178  H   ALA A3649     154.817 299.574 250.068  1.00  0.00           H
ATOM    179  HA  ALA A3649     156.433 298.779 252.234  1.00  0.00           H
ATOM    180  HB1 ALA A3649     154.896 300.151 253.528  1.00  0.00           H
ATOM    181  HB2 ALA A3649     155.153 300.926 251.956  1.00  0.00           H
ATOM    182  HB3 ALA A3649     153.654 300.027 252.267  1.00  0.00           H
ATOM    183  N   CYS A3650     154.217 296.542 251.950  1.00  0.00           N
ATOM    184  CA  CYS A3650     153.847 295.228 252.503  1.00  0.00           C
ATOM    185  CB  CYS A3650     152.371 295.215 252.943  1.00  0.00           C
ATOM    186  SG  CYS A3650     151.231 295.131 251.528  1.00  0.00           S
ATOM    187  C   CYS A3650     154.228 294.066 251.563  1.00  0.00           C
ATOM    188  O   CYS A3650     153.558 293.033 251.534  1.00  0.00           O
ATOM    189  H   CYS A3650     154.092 296.684 250.957  1.00  0.00           H
ATOM    190  HA  CYS A3650     154.448 295.071 253.402  1.00  0.00           H
ATOM    191  HB2 CYS A3650     152.163 296.105 253.536  1.00  0.00           H
ATOM    192  HB3 CYS A3650     152.208 294.335 253.568  1.00  0.00           H
ATOM    193  HG  CYS A3650     151.765 294.004 251.023  1.00  0.00           H
ATOM    194  N   ASN A3651     155.224 294.289 250.701  1.00  0.00           N
ATOM    195  CA  ASN A3651     155.736 293.310 249.740  1.00  0.00           C
ATOM    196  CB  ASN A3651     155.096 293.559 248.359  1.00  0.00           C
ATOM    197  CG  ASN A3651     153.608 293.259 248.327  1.00  0.00           C
ATOM    198  OD1 ASN A3651     152.766 294.124 248.138  1.00  0.00           O
ATOM    199  ND2 ASN A3651     153.227 292.020 248.538  1.00  0.00           N
ATOM    200  C   ASN A3651     157.268 293.342 249.685  1.00  0.00           C
ATOM    201  O   ASN A3651     157.879 292.325 249.988  1.00  0.00           O
ATOM    202  H   ASN A3651     155.738 295.158 250.798  1.00  0.00           H
ATOM    203  HA  ASN A3651     155.474 292.306 250.078  1.00  0.00           H
ATOM    204  HB2 ASN A3651     155.250 294.596 248.058  1.00  0.00           H
ATOM    205  HB3 ASN A3651     155.582 292.916 247.626  1.00  0.00           H
ATOM    206 HD21 ASN A3651     153.909 291.342 248.831  1.00  0.00           H
ATOM    207 HD22 ASN A3651     152.247 291.879 248.679  1.00  0.00           H
ATOM    208  N   MET A3652     157.840 294.544 249.550  1.00  0.00           N
ATOM    209  CA  MET A3652     159.218 294.866 249.930  1.00  0.00           C
ATOM    210  CB  MET A3652     159.684 296.106 249.159  1.00  0.00           C
ATOM    211  CG  MET A3652     161.160 296.426 249.403  1.00  0.00           C
ATOM    212  SD  MET A3652     161.750 297.888 248.501  1.00  0.00           S
ATOM    213  CE  MET A3652     163.489 297.819 249.010  1.00  0.00           C
ATOM    214  C   MET A3652     159.296 295.045 251.456  1.00  0.00           C
ATOM    215  O   MET A3652     158.898 296.088 251.979  1.00  0.00           O
ATOM    216  H   MET A3652     157.227 295.340 249.455  1.00  0.00           H
ATOM    217  HA  MET A3652     159.857 294.034 249.644  1.00  0.00           H
ATOM    218  HB2 MET A3652     159.538 295.935 248.091  1.00  0.00           H
ATOM    219  HB3 MET A3652     159.086 296.961 249.466  1.00  0.00           H
ATOM    220  HG2 MET A3652     161.756 295.564 249.099  1.00  0.00           H
ATOM    221  HG3 MET A3652     161.319 296.588 250.469  1.00  0.00           H
ATOM    222  HE1 MET A3652     164.040 298.646 248.564  1.00  0.00           H
ATOM    223  HE2 MET A3652     163.555 297.885 250.097  1.00  0.00           H
ATOM    224  HE3 MET A3652     163.928 296.874 248.687  1.00  0.00           H
ATOM    225  N   PHE A3653     159.368 293.887 252.101  1.00  0.00           N
ATOM    226  CA  PHE A3653     159.186 293.567 253.520  1.00  0.00           C
ATOM    227  CB  PHE A3653     157.752 293.946 253.953  1.00  0.00           C
ATOM    228  CG  PHE A3653     157.348 293.465 255.337  1.00  0.00           C
ATOM    229  CD1 PHE A3653     158.007 293.962 256.477  1.00  0.00           C
ATOM    230  CD2 PHE A3653     156.360 292.471 255.483  1.00  0.00           C
ATOM    231  CE1 PHE A3653     157.695 293.458 257.752  1.00  0.00           C
ATOM    232  CE2 PHE A3653     156.047 291.967 256.758  1.00  0.00           C
ATOM    233  CZ  PHE A3653     156.718 292.457 257.892  1.00  0.00           C
ATOM    234  C   PHE A3653     159.401 292.053 253.743  1.00  0.00           C
ATOM    235  O   PHE A3653     159.726 291.633 254.846  1.00  0.00           O
ATOM    236  H   PHE A3653     159.797 293.147 251.541  1.00  0.00           H
ATOM    237  HA  PHE A3653     159.917 294.105 254.124  1.00  0.00           H
ATOM    238  HB2 PHE A3653     157.649 295.031 253.940  1.00  0.00           H
ATOM    239  HB3 PHE A3653     157.050 293.540 253.223  1.00  0.00           H
ATOM    240  HD1 PHE A3653     158.797 294.692 256.368  1.00  0.00           H
ATOM    241  HD2 PHE A3653     155.878 292.056 254.611  1.00  0.00           H
ATOM    242  HE1 PHE A3653     158.245 293.800 258.617  1.00  0.00           H
ATOM    243  HE2 PHE A3653     155.330 291.166 256.862  1.00  0.00           H
ATOM    244  HZ  PHE A3653     156.517 292.034 258.866  1.00  0.00           H
ATOM    245  N   LEU A3654     159.104 291.236 252.723  1.00  0.00           N
ATOM    246  CA  LEU A3654     159.076 289.770 252.781  1.00  0.00           C
ATOM    247  CB  LEU A3654     157.956 289.271 251.845  1.00  0.00           C
ATOM    248  CG  LEU A3654     156.552 289.829 252.155  1.00  0.00           C
ATOM    249  CD1 LEU A3654     155.571 289.424 251.052  1.00  0.00           C
ATOM    250  CD2 LEU A3654     156.005 289.317 253.489  1.00  0.00           C
ATOM    251  C   LEU A3654     160.427 289.108 252.440  1.00  0.00           C
ATOM    252  O   LEU A3654     160.524 287.886 252.444  1.00  0.00           O
ATOM    253  H   LEU A3654     158.932 291.656 251.818  1.00  0.00           H
ATOM    254  HA  LEU A3654     158.847 289.461 253.802  1.00  0.00           H
ATOM    255  HB2 LEU A3654     158.227 289.549 250.825  1.00  0.00           H
ATOM    256  HB3 LEU A3654     157.919 288.181 251.892  1.00  0.00           H
ATOM    257  HG  LEU A3654     156.576 290.918 252.184  1.00  0.00           H
ATOM    258 HD11 LEU A3654     154.594 289.861 251.256  1.00  0.00           H
ATOM    259 HD12 LEU A3654     155.942 289.788 250.095  1.00  0.00           H
ATOM    260 HD13 LEU A3654     155.491 288.337 251.016  1.00  0.00           H
ATOM    261 HD21 LEU A3654     155.002 289.706 253.657  1.00  0.00           H
ATOM    262 HD22 LEU A3654     155.981 288.227 253.489  1.00  0.00           H
ATOM    263 HD23 LEU A3654     156.651 289.650 254.303  1.00  0.00           H
ATOM    264  N   GLU A3655     161.444 289.895 252.085  1.00  0.00           N
ATOM    265  CA  GLU A3655     162.795 289.437 251.728  1.00  0.00           C
ATOM    266  CB  GLU A3655     163.518 290.547 250.934  1.00  0.00           C
ATOM    267  CG  GLU A3655     162.817 290.980 249.628  1.00  0.00           C
ATOM    268  CD  GLU A3655     161.911 292.218 249.769  1.00  0.00           C
ATOM    269  OE1 GLU A3655     161.183 292.326 250.790  1.00  0.00           O
ATOM    270  OE2 GLU A3655     161.839 293.019 248.813  1.00  0.00           O
ATOM    271  C   GLU A3655     163.650 288.976 252.932  1.00  0.00           C
ATOM    272  O   GLU A3655     164.766 288.494 252.740  1.00  0.00           O
ATOM    273  H   GLU A3655     161.253 290.885 251.955  1.00  0.00           H
ATOM    274  HA  GLU A3655     162.700 288.567 251.078  1.00  0.00           H
ATOM    275  HB2 GLU A3655     163.676 291.417 251.573  1.00  0.00           H
ATOM    276  HB3 GLU A3655     164.501 290.164 250.658  1.00  0.00           H
ATOM    277  HG2 GLU A3655     162.241 290.143 249.226  1.00  0.00           H
ATOM    278  HG3 GLU A3655     163.596 291.212 248.897  1.00  0.00           H
ATOM    279  N   SER A3656     163.121 289.067 254.158  1.00  0.00           N
ATOM    280  CA  SER A3656     163.758 288.621 255.405  1.00  0.00           C
ATOM    281  CB  SER A3656     163.983 289.816 256.342  1.00  0.00           C
ATOM    282  OG  SER A3656     164.961 290.697 255.823  1.00  0.00           O
ATOM    283  C   SER A3656     162.901 287.576 256.125  1.00  0.00           C
ATOM    284  O   SER A3656     161.737 287.848 256.413  1.00  0.00           O
ATOM    285  H   SER A3656     162.183 289.432 254.231  1.00  0.00           H
ATOM    286  HA  SER A3656     164.727 288.179 255.184  1.00  0.00           H
ATOM    287  HB2 SER A3656     163.044 290.355 256.474  1.00  0.00           H
ATOM    288  HB3 SER A3656     164.316 289.455 257.316  1.00  0.00           H
ATOM    289  HG  SER A3656     165.824 290.261 255.950  1.00  0.00           H
ATOM    290  N   TYR A3657     163.504 286.450 256.536  1.00  0.00           N
ATOM    291  CA  TYR A3657     162.880 285.493 257.465  1.00  0.00           C
ATOM    292  CB  TYR A3657     163.318 284.057 257.140  1.00  0.00           C
ATOM    293  CG  TYR A3657     162.541 283.001 257.905  1.00  0.00           C
ATOM    294  CD1 TYR A3657     161.290 282.569 257.424  1.00  0.00           C
ATOM    295  CD2 TYR A3657     163.063 282.443 259.088  1.00  0.00           C
ATOM    296  CE1 TYR A3657     160.577 281.566 258.111  1.00  0.00           C
ATOM    297  CE2 TYR A3657     162.358 281.437 259.774  1.00  0.00           C
ATOM    298  CZ  TYR A3657     161.119 280.985 259.279  1.00  0.00           C
ATOM    299  OH  TYR A3657     160.452 279.985 259.910  1.00  0.00           O
ATOM    300  C   TYR A3657     163.096 285.908 258.935  1.00  0.00           C
ATOM    301  O   TYR A3657     162.330 286.726 259.441  1.00  0.00           O
ATOM    302  H   TYR A3657     164.430 286.243 256.190  1.00  0.00           H
ATOM    303  HA  TYR A3657     161.800 285.527 257.306  1.00  0.00           H
ATOM    304  HB2 TYR A3657     163.165 283.883 256.074  1.00  0.00           H
ATOM    305  HB3 TYR A3657     164.385 283.940 257.332  1.00  0.00           H
ATOM    306  HD1 TYR A3657     160.887 282.992 256.515  1.00  0.00           H
ATOM    307  HD2 TYR A3657     164.021 282.760 259.465  1.00  0.00           H
ATOM    308  HE1 TYR A3657     159.631 281.206 257.741  1.00  0.00           H
ATOM    309  HE2 TYR A3657     162.776 280.986 260.664  1.00  0.00           H
ATOM    310  HH  TYR A3657     161.050 279.438 260.436  1.00  0.00           H
ATOM    311  N   LYS A3658     164.246 285.555 259.538  1.00  0.00           N
ATOM    312  CA  LYS A3658     164.760 286.212 260.764  1.00  0.00           C
ATOM    313  CB  LYS A3658     165.070 285.198 261.885  1.00  0.00           C
ATOM    314  CG  LYS A3658     163.845 284.350 262.299  1.00  0.00           C
ATOM    315  CD  LYS A3658     163.708 284.116 263.817  1.00  0.00           C
ATOM    316  CE  LYS A3658     164.926 283.462 264.489  1.00  0.00           C
ATOM    317  NZ  LYS A3658     164.700 282.039 264.824  1.00  0.00           N
ATOM    318  C   LYS A3658     165.929 287.174 260.500  1.00  0.00           C
ATOM    319  O   LYS A3658     166.038 288.170 261.207  1.00  0.00           O
ATOM    320  H   LYS A3658     164.815 284.844 259.098  1.00  0.00           H
ATOM    321  HA  LYS A3658     163.976 286.861 261.158  1.00  0.00           H
ATOM    322  HB2 LYS A3658     165.879 284.537 261.578  1.00  0.00           H
ATOM    323  HB3 LYS A3658     165.413 285.765 262.752  1.00  0.00           H
ATOM    324  HG2 LYS A3658     163.890 283.389 261.788  1.00  0.00           H
ATOM    325  HG3 LYS A3658     162.934 284.853 261.971  1.00  0.00           H
ATOM    326  HD2 LYS A3658     162.820 283.507 263.997  1.00  0.00           H
ATOM    327  HD3 LYS A3658     163.542 285.083 264.292  1.00  0.00           H
ATOM    328  HE2 LYS A3658     165.785 283.541 263.818  1.00  0.00           H
ATOM    329  HE3 LYS A3658     165.170 284.005 265.404  1.00  0.00           H
ATOM    330  HZ1 LYS A3658     165.503 281.623 265.304  1.00  0.00           H
ATOM    331  HZ2 LYS A3658     163.971 281.842 265.512  1.00  0.00           H
ATOM    332  HZ3 LYS A3658     164.543 281.471 263.997  1.00  0.00           H
ATOM    333  N   ALA A3659     166.599 287.050 259.347  1.00  0.00           N
ATOM    334  CA  ALA A3659     167.439 288.117 258.778  1.00  0.00           C
ATOM    335  CB  ALA A3659     168.869 287.991 259.323  1.00  0.00           C
ATOM    336  C   ALA A3659     167.419 288.143 257.237  1.00  0.00           C
ATOM    337  O   ALA A3659     167.048 289.157 256.649  1.00  0.00           O
ATOM    338  H   ALA A3659     166.433 286.219 258.803  1.00  0.00           H
ATOM    339  HA  ALA A3659     167.047 289.081 259.108  1.00  0.00           H
ATOM    340  HB1 ALA A3659     169.470 288.829 258.968  1.00  0.00           H
ATOM    341  HB2 ALA A3659     169.329 287.063 258.988  1.00  0.00           H
ATOM    342  HB3 ALA A3659     168.856 288.011 260.413  1.00  0.00           H
ATOM    343  N   ALA A3660     167.659 286.999 256.589  1.00  0.00           N
ATOM    344  CA  ALA A3660     167.514 286.810 255.139  1.00  0.00           C
ATOM    345  CB  ALA A3660     168.705 287.447 254.404  1.00  0.00           C
ATOM    346  C   ALA A3660     167.376 285.312 254.829  1.00  0.00           C
ATOM    347  O   ALA A3660     166.259 284.837 254.639  1.00  0.00           O
ATOM    348  H   ALA A3660     167.876 286.177 257.139  1.00  0.00           H
ATOM    349  HA  ALA A3660     166.605 287.299 254.790  1.00  0.00           H
ATOM    350  HB1 ALA A3660     168.614 287.258 253.333  1.00  0.00           H
ATOM    351  HB2 ALA A3660     168.703 288.526 254.564  1.00  0.00           H
ATOM    352  HB3 ALA A3660     169.649 287.037 254.764  1.00  0.00           H
ATOM    353  N   TRP A3661     168.438 284.560 255.142  1.00  0.00           N
ATOM    354  CA  TRP A3661     168.371 283.135 255.478  1.00  0.00           C
ATOM    355  CB  TRP A3661     169.798 282.554 255.421  1.00  0.00           C
ATOM    356  CG  TRP A3661     169.928 281.080 255.674  1.00  0.00           C
ATOM    357  CD2 TRP A3661     170.506 280.396 256.835  1.00  0.00           C
ATOM    358  CD1 TRP A3661     169.460 280.098 254.868  1.00  0.00           C
ATOM    359  NE1 TRP A3661     169.686 278.868 255.455  1.00  0.00           N
ATOM    360  CE2 TRP A3661     170.313 278.991 256.673  1.00  0.00           C
ATOM    361  CE3 TRP A3661     171.179 280.816 258.003  1.00  0.00           C
ATOM    362  CZ2 TRP A3661     170.726 278.057 257.632  1.00  0.00           C
ATOM    363  CZ3 TRP A3661     171.596 279.885 258.976  1.00  0.00           C
ATOM    364  CH2 TRP A3661     171.363 278.511 258.797  1.00  0.00           C
ATOM    365  C   TRP A3661     167.652 282.906 256.828  1.00  0.00           C
ATOM    366  O   TRP A3661     167.161 283.855 257.455  1.00  0.00           O
ATOM    367  H   TRP A3661     169.293 285.040 255.374  1.00  0.00           H
ATOM    368  HA  TRP A3661     167.774 282.628 254.719  1.00  0.00           H
ATOM    369  HB2 TRP A3661     170.217 282.758 254.434  1.00  0.00           H
ATOM    370  HB3 TRP A3661     170.416 283.078 256.151  1.00  0.00           H
ATOM    371  HD1 TRP A3661     168.977 280.251 253.911  1.00  0.00           H
ATOM    372  HE3 TRP A3661     171.427 281.856 258.129  1.00  0.00           H
ATOM    373  HZ2 TRP A3661     170.569 276.998 257.477  1.00  0.00           H
ATOM    374  HZ3 TRP A3661     172.140 280.213 259.853  1.00  0.00           H
ATOM    375  HH2 TRP A3661     171.706 277.799 259.540  1.00  0.00           H
ATOM    376  HE1 TRP A3661     169.473 277.978 255.019  1.00  0.00           H
ATOM    377  N   ILE A3662     167.482 281.635 257.208  1.00  0.00           N
ATOM    378  CA  ILE A3662     166.565 281.211 258.268  1.00  0.00           C
ATOM    379  CB  ILE A3662     166.286 279.692 258.141  1.00  0.00           C
ATOM    380  CG1 ILE A3662     164.861 279.375 258.637  1.00  0.00           C
ATOM    381  CG2 ILE A3662     167.340 278.815 258.837  1.00  0.00           C
ATOM    382  CD1 ILE A3662     164.424 277.925 258.404  1.00  0.00           C
ATOM    383  C   ILE A3662     167.010 281.652 259.673  1.00  0.00           C
ATOM    384  O   ILE A3662     166.177 282.187 260.400  1.00  0.00           O
ATOM    385  H   ILE A3662     167.939 280.911 256.668  1.00  0.00           H
ATOM    386  HA  ILE A3662     165.624 281.725 258.073  1.00  0.00           H
ATOM    387  HB  ILE A3662     166.307 279.441 257.078  1.00  0.00           H
ATOM    388 HG12 ILE A3662     164.782 279.602 259.699  1.00  0.00           H
ATOM    389 HG13 ILE A3662     164.159 280.011 258.099  1.00  0.00           H
ATOM    390 HD11 ILE A3662     163.384 277.809 258.713  1.00  0.00           H
ATOM    391 HD12 ILE A3662     165.034 277.243 258.996  1.00  0.00           H
ATOM    392 HD13 ILE A3662     164.513 277.672 257.348  1.00  0.00           H
ATOM    393 HG21 ILE A3662     168.345 279.152 258.595  1.00  0.00           H
ATOM    394 HG22 ILE A3662     167.200 278.828 259.918  1.00  0.00           H
ATOM    395 HG23 ILE A3662     167.245 277.781 258.503  1.00  0.00           H
ATOM    396  N   LEU A3663     168.309 281.574 260.011  1.00  0.00           N
ATOM    397  CA  LEU A3663     168.871 281.940 261.328  1.00  0.00           C
ATOM    398  CB  LEU A3663     169.121 283.469 261.449  1.00  0.00           C
ATOM    399  CG  LEU A3663     170.231 284.138 260.617  1.00  0.00           C
ATOM    400  CD1 LEU A3663     171.593 283.473 260.796  1.00  0.00           C
ATOM    401  CD2 LEU A3663     169.898 284.249 259.131  1.00  0.00           C
ATOM    402  C   LEU A3663     168.006 281.410 262.497  1.00  0.00           C
ATOM    403  O   LEU A3663     167.448 282.208 263.252  1.00  0.00           O
ATOM    404  H   LEU A3663     168.932 281.118 259.358  1.00  0.00           H
ATOM    405  HA  LEU A3663     169.831 281.435 261.434  1.00  0.00           H
ATOM    406  HB2 LEU A3663     168.185 283.993 261.258  1.00  0.00           H
ATOM    407  HB3 LEU A3663     169.381 283.669 262.490  1.00  0.00           H
ATOM    408  HG  LEU A3663     170.324 285.160 260.985  1.00  0.00           H
ATOM    409 HD11 LEU A3663     172.360 284.045 260.275  1.00  0.00           H
ATOM    410 HD12 LEU A3663     171.583 282.457 260.410  1.00  0.00           H
ATOM    411 HD13 LEU A3663     171.849 283.442 261.856  1.00  0.00           H
ATOM    412 HD21 LEU A3663     168.947 284.764 259.023  1.00  0.00           H
ATOM    413 HD22 LEU A3663     169.821 283.262 258.688  1.00  0.00           H
ATOM    414 HD23 LEU A3663     170.680 284.812 258.624  1.00  0.00           H
ATOM    415  N   THR A3664     167.648 280.121 262.465  1.00  0.00           N
ATOM    416  CA  THR A3664     166.611 279.555 263.344  1.00  0.00           C
ATOM    417  CB  THR A3664     165.242 279.470 262.636  1.00  0.00           C
ATOM    418  OG1 THR A3664     164.810 280.780 262.303  1.00  0.00           O
ATOM    419  CG2 THR A3664     164.102 278.909 263.486  1.00  0.00           C
ATOM    420  C   THR A3664     167.009 278.217 263.959  1.00  0.00           C
ATOM    421  O   THR A3664     167.547 277.341 263.295  1.00  0.00           O
ATOM    422  H   THR A3664     168.126 279.480 261.846  1.00  0.00           H
ATOM    423  HA  THR A3664     166.493 280.228 264.187  1.00  0.00           H
ATOM    424  HB  THR A3664     165.341 278.869 261.733  1.00  0.00           H
ATOM    425  HG1 THR A3664     165.442 281.144 261.659  1.00  0.00           H
ATOM    426 HG21 THR A3664     163.187 278.883 262.894  1.00  0.00           H
ATOM    427 HG22 THR A3664     164.321 277.885 263.783  1.00  0.00           H
ATOM    428 HG23 THR A3664     163.941 279.499 264.382  1.00  0.00           H
ATOM    429  N   GLU A3665     166.614 278.095 265.221  1.00  0.00           N
ATOM    430  CA  GLU A3665     166.583 276.986 266.175  1.00  0.00           C
ATOM    431  CB  GLU A3665     166.010 277.595 267.487  1.00  0.00           C
ATOM    432  CG  GLU A3665     164.653 278.354 267.383  1.00  0.00           C
ATOM    433  CD  GLU A3665     164.728 279.870 267.049  1.00  0.00           C
ATOM    434  OE1 GLU A3665     165.784 280.351 266.573  1.00  0.00           O
ATOM    435  OE2 GLU A3665     163.667 280.520 266.869  1.00  0.00           O
ATOM    436  C   GLU A3665     165.849 275.688 265.724  1.00  0.00           C
ATOM    437  O   GLU A3665     165.372 274.926 266.561  1.00  0.00           O
ATOM    438  H   GLU A3665     166.288 278.961 265.634  1.00  0.00           H
ATOM    439  HA  GLU A3665     167.612 276.683 266.371  1.00  0.00           H
ATOM    440  HB2 GLU A3665     165.894 276.792 268.215  1.00  0.00           H
ATOM    441  HB3 GLU A3665     166.753 278.273 267.911  1.00  0.00           H
ATOM    442  HG2 GLU A3665     164.020 277.852 266.649  1.00  0.00           H
ATOM    443  HG3 GLU A3665     164.156 278.263 268.351  1.00  0.00           H
ATOM    444  N   ASP A3666     165.813 275.383 264.423  1.00  0.00           N
ATOM    445  CA  ASP A3666     165.189 274.190 263.816  1.00  0.00           C
ATOM    446  CB  ASP A3666     164.707 274.544 262.385  1.00  0.00           C
ATOM    447  CG  ASP A3666     163.719 275.723 262.293  1.00  0.00           C
ATOM    448  OD1 ASP A3666     162.680 275.694 262.993  1.00  0.00           O
ATOM    449  OD2 ASP A3666     163.900 276.581 261.393  1.00  0.00           O
ATOM    450  C   ASP A3666     166.097 272.919 263.846  1.00  0.00           C
ATOM    451  O   ASP A3666     166.277 272.259 262.823  1.00  0.00           O
ATOM    452  H   ASP A3666     166.335 275.982 263.794  1.00  0.00           H
ATOM    453  HA  ASP A3666     164.300 273.945 264.400  1.00  0.00           H
ATOM    454  HB2 ASP A3666     164.217 273.669 261.955  1.00  0.00           H
ATOM    455  HB3 ASP A3666     165.583 274.769 261.773  1.00  0.00           H
ATOM    456  N   HIS A3667     166.821 272.677 264.952  1.00  0.00           N
ATOM    457  CA  HIS A3667     167.945 271.708 265.048  1.00  0.00           C
ATOM    458  ND1 HIS A3667     170.899 270.920 264.962  1.00  0.00           N
ATOM    459  CG  HIS A3667     170.360 271.674 266.012  1.00  0.00           C
ATOM    460  CB  HIS A3667     168.956 272.244 266.083  1.00  0.00           C
ATOM    461  NE2 HIS A3667     172.485 271.306 266.451  1.00  0.00           N
ATOM    462  CD2 HIS A3667     171.347 271.928 266.919  1.00  0.00           C
ATOM    463  CE1 HIS A3667     172.186 270.709 265.289  1.00  0.00           C
ATOM    464  C   HIS A3667     167.533 270.237 265.330  1.00  0.00           C
ATOM    465  O   HIS A3667     166.432 269.977 265.814  1.00  0.00           O
ATOM    466  H   HIS A3667     166.608 273.241 265.763  1.00  0.00           H
ATOM    467  HA  HIS A3667     168.447 271.699 264.080  1.00  0.00           H
ATOM    468  HB2 HIS A3667     169.047 273.323 265.955  1.00  0.00           H
ATOM    469  HB3 HIS A3667     168.560 272.059 267.083  1.00  0.00           H
ATOM    470  HD2 HIS A3667     171.260 272.527 267.815  1.00  0.00           H
ATOM    471  HE1 HIS A3667     172.890 270.144 264.690  1.00  0.00           H
ATOM    472  HE2 HIS A3667     173.397 271.309 266.896  1.00  0.00           H
ATOM    473  N   SER A3668     168.439 269.282 265.056  1.00  0.00           N
ATOM    474  CA  SER A3668     168.280 267.808 265.159  1.00  0.00           C
ATOM    475  CB  SER A3668     168.556 267.277 266.575  1.00  0.00           C
ATOM    476  OG  SER A3668     168.525 265.856 266.642  1.00  0.00           O
ATOM    477  C   SER A3668     166.976 267.288 264.528  1.00  0.00           C
ATOM    478  O   SER A3668     166.177 266.547 265.108  1.00  0.00           O
ATOM    479  H   SER A3668     169.348 269.615 264.751  1.00  0.00           H
ATOM    480  HA  SER A3668     169.072 267.382 264.543  1.00  0.00           H
ATOM    481  HB2 SER A3668     167.803 267.676 267.255  1.00  0.00           H
ATOM    482  HB3 SER A3668     169.537 267.624 266.903  1.00  0.00           H
ATOM    483  HG  SER A3668     169.217 265.434 266.085  1.00  0.00           H
ATOM    484  N   PHE A3669     166.759 267.660 263.265  1.00  0.00           N
ATOM    485  CA  PHE A3669     165.761 266.977 262.447  1.00  0.00           C
ATOM    486  CB  PHE A3669     165.287 267.922 261.335  1.00  0.00           C
ATOM    487  CG  PHE A3669     164.066 267.399 260.607  1.00  0.00           C
ATOM    488  CD1 PHE A3669     162.783 267.652 261.129  1.00  0.00           C
ATOM    489  CD2 PHE A3669     164.207 266.603 259.455  1.00  0.00           C
ATOM    490  CE1 PHE A3669     161.646 267.109 260.504  1.00  0.00           C
ATOM    491  CE2 PHE A3669     163.071 266.056 258.833  1.00  0.00           C
ATOM    492  CZ  PHE A3669     161.791 266.306 259.358  1.00  0.00           C
ATOM    493  C   PHE A3669     166.304 265.651 261.886  1.00  0.00           C
ATOM    494  O   PHE A3669     165.542 264.695 261.729  1.00  0.00           O
ATOM    495  H   PHE A3669     167.471 268.215 262.798  1.00  0.00           H
ATOM    496  HA  PHE A3669     164.896 266.742 263.068  1.00  0.00           H
ATOM    497  HB2 PHE A3669     165.040 268.889 261.776  1.00  0.00           H
ATOM    498  HB3 PHE A3669     166.095 268.086 260.622  1.00  0.00           H
ATOM    499  HD1 PHE A3669     162.680 268.249 262.024  1.00  0.00           H
ATOM    500  HD2 PHE A3669     165.192 266.386 259.066  1.00  0.00           H
ATOM    501  HE1 PHE A3669     160.667 267.292 260.921  1.00  0.00           H
ATOM    502  HE2 PHE A3669     163.190 265.421 257.966  1.00  0.00           H
ATOM    503  HZ  PHE A3669     160.923 265.866 258.891  1.00  0.00           H
ATOM    504  N   GLU A3670     167.603 265.613 261.571  1.00  0.00           N
ATOM    505  CA  GLU A3670     168.205 264.781 260.524  1.00  0.00           C
ATOM    506  CB  GLU A3670     169.222 265.624 259.732  1.00  0.00           C
ATOM    507  CG  GLU A3670     168.653 266.934 259.155  1.00  0.00           C
ATOM    508  CD  GLU A3670     168.881 268.157 260.064  1.00  0.00           C
ATOM    509  OE1 GLU A3670     168.985 267.970 261.298  1.00  0.00           O
ATOM    510  OE2 GLU A3670     169.456 269.129 259.540  1.00  0.00           O
ATOM    511  C   GLU A3670     168.923 263.527 261.027  1.00  0.00           C
ATOM    512  O   GLU A3670     168.673 262.442 260.506  1.00  0.00           O
ATOM    513  H   GLU A3670     168.130 266.457 261.791  1.00  0.00           H
ATOM    514  HA  GLU A3670     167.428 264.449 259.836  1.00  0.00           H
ATOM    515  HB2 GLU A3670     170.089 265.849 260.356  1.00  0.00           H
ATOM    516  HB3 GLU A3670     169.589 265.014 258.910  1.00  0.00           H
ATOM    517  HG2 GLU A3670     167.588 266.815 258.944  1.00  0.00           H
ATOM    518  HG3 GLU A3670     169.152 267.112 258.200  1.00  0.00           H
ATOM    519  N   ASP A3671     169.751 263.635 262.067  1.00  0.00           N
ATOM    520  CA  ASP A3671     170.480 262.497 262.646  1.00  0.00           C
ATOM    521  CB  ASP A3671     171.535 263.047 263.632  1.00  0.00           C
ATOM    522  CG  ASP A3671     170.948 263.415 265.000  1.00  0.00           C
ATOM    523  OD1 ASP A3671     170.860 262.429 265.769  1.00  0.00           O
ATOM    524  OD2 ASP A3671     170.091 264.336 264.980  1.00  0.00           O
ATOM    525  C   ASP A3671     169.499 261.500 263.302  1.00  0.00           C
ATOM    526  O   ASP A3671     169.383 260.347 262.883  1.00  0.00           O
ATOM    527  H   ASP A3671     169.846 264.528 262.535  1.00  0.00           H
ATOM    528  HA  ASP A3671     170.995 261.972 261.845  1.00  0.00           H
ATOM    529  HB2 ASP A3671     172.320 262.302 263.759  1.00  0.00           H
ATOM    530  HB3 ASP A3671     172.007 263.932 263.204  1.00  0.00           H
ATOM    531  N   ARG A3672     168.523 262.085 263.995  1.00  0.00           N
ATOM    532  CA  ARG A3672     167.290 261.503 264.517  1.00  0.00           C
ATOM    533  CB  ARG A3672     166.740 262.620 265.429  1.00  0.00           C
ATOM    534  CG  ARG A3672     165.382 262.385 266.106  1.00  0.00           C
ATOM    535  CD  ARG A3672     164.371 263.473 265.708  1.00  0.00           C
ATOM    536  NE  ARG A3672     164.158 263.546 264.247  1.00  0.00           N
ATOM    537  CZ  ARG A3672     163.452 262.716 263.505  1.00  0.00           C
ATOM    538  NH1 ARG A3672     162.854 261.672 263.990  1.00  0.00           N
ATOM    539  NH2 ARG A3672     163.389 262.860 262.220  1.00  0.00           N
ATOM    540  C   ARG A3672     166.335 260.999 263.416  1.00  0.00           C
ATOM    541  O   ARG A3672     165.453 260.194 263.711  1.00  0.00           O
ATOM    542  H   ARG A3672     168.763 263.019 264.331  1.00  0.00           H
ATOM    543  HA  ARG A3672     167.542 260.639 265.132  1.00  0.00           H
ATOM    544  HB2 ARG A3672     167.472 262.782 266.225  1.00  0.00           H
ATOM    545  HB3 ARG A3672     166.714 263.554 264.864  1.00  0.00           H
ATOM    546  HG2 ARG A3672     164.991 261.398 265.870  1.00  0.00           H
ATOM    547  HG3 ARG A3672     165.521 262.429 267.187  1.00  0.00           H
ATOM    548  HD2 ARG A3672     164.752 264.437 266.057  1.00  0.00           H
ATOM    549  HD3 ARG A3672     163.424 263.284 266.215  1.00  0.00           H
ATOM    550  HE  ARG A3672     164.676 264.260 263.751  1.00  0.00           H
ATOM    551 HH11 ARG A3672     163.212 261.315 264.854  1.00  0.00           H
ATOM    552 HH12 ARG A3672     162.559 261.002 263.277  1.00  0.00           H
ATOM    553 HH21 ARG A3672     164.030 263.514 261.782  1.00  0.00           H
ATOM    554 HH22 ARG A3672     163.008 262.061 261.709  1.00  0.00           H
ATOM    555  N   MET A3673     166.531 261.369 262.143  1.00  0.00           N
ATOM    556  CA  MET A3673     165.836 260.748 260.999  1.00  0.00           C
ATOM    557  CB  MET A3673     165.597 261.762 259.867  1.00  0.00           C
ATOM    558  CG  MET A3673     164.403 261.366 258.984  1.00  0.00           C
ATOM    559  SD  MET A3673     164.078 262.477 257.584  1.00  0.00           S
ATOM    560  CE  MET A3673     165.492 262.043 256.544  1.00  0.00           C
ATOM    561  C   MET A3673     166.547 259.505 260.444  1.00  0.00           C
ATOM    562  O   MET A3673     165.880 258.635 259.893  1.00  0.00           O
ATOM    563  H   MET A3673     167.339 261.947 261.946  1.00  0.00           H
ATOM    564  HA  MET A3673     164.861 260.414 261.345  1.00  0.00           H
ATOM    565  HB2 MET A3673     165.384 262.740 260.284  1.00  0.00           H
ATOM    566  HB3 MET A3673     166.495 261.841 259.257  1.00  0.00           H
ATOM    567  HG2 MET A3673     163.509 261.346 259.606  1.00  0.00           H
ATOM    568  HG3 MET A3673     164.554 260.359 258.595  1.00  0.00           H
ATOM    569  HE1 MET A3673     165.437 262.594 255.606  1.00  0.00           H
ATOM    570  HE2 MET A3673     165.477 260.973 256.348  1.00  0.00           H
ATOM    571  HE3 MET A3673     166.419 262.296 257.059  1.00  0.00           H
ATOM    572  N   ILE A3674     167.862 259.353 260.641  1.00  0.00           N
ATOM    573  CA  ILE A3674     168.576 258.100 260.328  1.00  0.00           C
ATOM    574  CB  ILE A3674     170.109 258.293 260.461  1.00  0.00           C
ATOM    575  CG1 ILE A3674     170.655 259.497 259.655  1.00  0.00           C
ATOM    576  CG2 ILE A3674     170.884 257.027 260.064  1.00  0.00           C
ATOM    577  CD1 ILE A3674     170.376 259.480 258.144  1.00  0.00           C
ATOM    578  C   ILE A3674     168.066 256.951 261.216  1.00  0.00           C
ATOM    579  O   ILE A3674     167.875 255.834 260.730  1.00  0.00           O
ATOM    580  H   ILE A3674     168.370 260.080 261.137  1.00  0.00           H
ATOM    581  HA  ILE A3674     168.354 257.825 259.297  1.00  0.00           H
ATOM    582  HB  ILE A3674     170.337 258.476 261.511  1.00  0.00           H
ATOM    583 HG12 ILE A3674     170.242 260.416 260.067  1.00  0.00           H
ATOM    584 HG13 ILE A3674     171.733 259.548 259.803  1.00  0.00           H
ATOM    585 HD11 ILE A3674     170.799 260.380 257.697  1.00  0.00           H
ATOM    586 HD12 ILE A3674     170.836 258.610 257.677  1.00  0.00           H
ATOM    587 HD13 ILE A3674     169.302 259.473 257.956  1.00  0.00           H
ATOM    588 HG21 ILE A3674     170.601 256.189 260.702  1.00  0.00           H
ATOM    589 HG22 ILE A3674     171.954 257.203 260.178  1.00  0.00           H
ATOM    590 HG23 ILE A3674     170.674 256.769 259.031  1.00  0.00           H
ATOM    591  N   ASP A3675     167.657 257.270 262.448  1.00  0.00           N
ATOM    592  CA  ASP A3675     166.904 256.370 263.328  1.00  0.00           C
ATOM    593  CB  ASP A3675     166.849 256.963 264.744  1.00  0.00           C
ATOM    594  CG  ASP A3675     166.167 256.002 265.718  1.00  0.00           C
ATOM    595  OD1 ASP A3675     166.789 254.955 266.011  1.00  0.00           O
ATOM    596  OD2 ASP A3675     164.933 256.118 265.882  1.00  0.00           O
ATOM    597  C   ASP A3675     165.497 256.043 262.786  1.00  0.00           C
ATOM    598  O   ASP A3675     165.253 254.901 262.393  1.00  0.00           O
ATOM    599  H   ASP A3675     167.835 258.211 262.771  1.00  0.00           H
ATOM    600  HA  ASP A3675     167.444 255.423 263.398  1.00  0.00           H
ATOM    601  HB2 ASP A3675     167.866 257.158 265.091  1.00  0.00           H
ATOM    602  HB3 ASP A3675     166.311 257.911 264.728  1.00  0.00           H
ATOM    603  N   ASP A3676     164.623 257.042 262.575  1.00  0.00           N
ATOM    604  CA  ASP A3676     163.224 256.764 262.186  1.00  0.00           C
ATOM    605  CB  ASP A3676     162.333 258.017 262.341  1.00  0.00           C
ATOM    606  CG  ASP A3676     162.467 259.114 261.272  1.00  0.00           C
ATOM    607  OD1 ASP A3676     162.170 258.824 260.095  1.00  0.00           O
ATOM    608  OD2 ASP A3676     162.419 260.299 261.690  1.00  0.00           O
ATOM    609  C   ASP A3676     163.088 256.096 260.800  1.00  0.00           C
ATOM    610  O   ASP A3676     162.298 255.159 260.638  1.00  0.00           O
ATOM    611  H   ASP A3676     164.863 257.962 262.922  1.00  0.00           H
ATOM    612  HA  ASP A3676     162.847 256.037 262.905  1.00  0.00           H
ATOM    613  HB2 ASP A3676     161.294 257.684 262.341  1.00  0.00           H
ATOM    614  HB3 ASP A3676     162.524 258.452 263.325  1.00  0.00           H
ATOM    615  N   LEU A3677     164.024 256.381 259.888  1.00  0.00           N
ATOM    616  CA  LEU A3677     164.091 255.789 258.554  1.00  0.00           C
ATOM    617  CB  LEU A3677     164.806 256.803 257.640  1.00  0.00           C
ATOM    618  CG  LEU A3677     164.753 256.524 256.130  1.00  0.00           C
ATOM    619  CD1 LEU A3677     163.325 256.460 255.580  1.00  0.00           C
ATOM    620  CD2 LEU A3677     165.463 257.660 255.393  1.00  0.00           C
ATOM    621  C   LEU A3677     164.736 254.389 258.531  1.00  0.00           C
ATOM    622  O   LEU A3677     164.579 253.666 257.546  1.00  0.00           O
ATOM    623  H   LEU A3677     164.658 257.147 260.098  1.00  0.00           H
ATOM    624  HA  LEU A3677     163.064 255.674 258.211  1.00  0.00           H
ATOM    625  HB2 LEU A3677     165.853 256.854 257.944  1.00  0.00           H
ATOM    626  HB3 LEU A3677     164.360 257.785 257.814  1.00  0.00           H
ATOM    627  HG  LEU A3677     165.266 255.593 255.903  1.00  0.00           H
ATOM    628 HD11 LEU A3677     163.351 256.317 254.501  1.00  0.00           H
ATOM    629 HD12 LEU A3677     162.796 255.624 256.032  1.00  0.00           H
ATOM    630 HD13 LEU A3677     162.796 257.382 255.822  1.00  0.00           H
ATOM    631 HD21 LEU A3677     166.482 257.758 255.766  1.00  0.00           H
ATOM    632 HD22 LEU A3677     165.495 257.442 254.329  1.00  0.00           H
ATOM    633 HD23 LEU A3677     164.936 258.597 255.567  1.00  0.00           H
ATOM    634  N   SER A3678     165.397 253.952 259.608  1.00  0.00           N
ATOM    635  CA  SER A3678     165.910 252.578 259.767  1.00  0.00           C
ATOM    636  CB  SER A3678     167.395 252.606 260.142  1.00  0.00           C
ATOM    637  OG  SER A3678     167.599 253.193 261.404  1.00  0.00           O
ATOM    638  C   SER A3678     165.100 251.720 260.758  1.00  0.00           C
ATOM    639  O   SER A3678     165.060 250.498 260.595  1.00  0.00           O
ATOM    640  H   SER A3678     165.485 254.585 260.400  1.00  0.00           H
ATOM    641  HA  SER A3678     165.855 252.066 258.808  1.00  0.00           H
ATOM    642  HB2 SER A3678     167.953 253.167 259.389  1.00  0.00           H
ATOM    643  HB3 SER A3678     167.775 251.584 260.164  1.00  0.00           H
ATOM    644  HG  SER A3678     167.621 254.164 261.291  1.00  0.00           H
ATOM    645  N   LYS A3679     164.245 252.339 261.590  1.00  0.00           N
ATOM    646  CA  LYS A3679     163.503 251.725 262.715  1.00  0.00           C
ATOM    647  CB  LYS A3679     162.614 252.826 263.330  1.00  0.00           C
ATOM    648  CG  LYS A3679     162.043 252.510 264.725  1.00  0.00           C
ATOM    649  CD  LYS A3679     163.105 252.174 265.782  1.00  0.00           C
ATOM    650  CE  LYS A3679     164.231 253.212 265.827  1.00  0.00           C
ATOM    651  NZ  LYS A3679     165.234 252.918 266.870  1.00  0.00           N
ATOM    652  C   LYS A3679     162.657 250.487 262.384  1.00  0.00           C
ATOM    653  O   LYS A3679     162.581 249.560 263.185  1.00  0.00           O
ATOM    654  H   LYS A3679     164.366 253.349 261.648  1.00  0.00           H
ATOM    655  HA  LYS A3679     164.243 251.409 263.451  1.00  0.00           H
ATOM    656  HB2 LYS A3679     163.188 253.749 263.410  1.00  0.00           H
ATOM    657  HB3 LYS A3679     161.783 253.033 262.653  1.00  0.00           H
ATOM    658  HG2 LYS A3679     161.346 251.674 264.652  1.00  0.00           H
ATOM    659  HG3 LYS A3679     161.481 253.380 265.066  1.00  0.00           H
ATOM    660  HD2 LYS A3679     162.629 252.118 266.760  1.00  0.00           H
ATOM    661  HD3 LYS A3679     163.525 251.195 265.557  1.00  0.00           H
ATOM    662  HE2 LYS A3679     163.812 254.207 265.998  1.00  0.00           H
ATOM    663  HE3 LYS A3679     164.738 253.241 264.858  1.00  0.00           H
ATOM    664  HZ1 LYS A3679     164.884 253.132 267.786  1.00  0.00           H
ATOM    665  HZ2 LYS A3679     166.050 253.515 266.698  1.00  0.00           H
ATOM    666  HZ3 LYS A3679     165.493 251.927 266.870  1.00  0.00           H
ATOM    667  N   ALA A3680     162.141 250.374 261.158  1.00  0.00           N
ATOM    668  CA  ALA A3680     161.407 249.186 260.690  1.00  0.00           C
ATOM    669  CB  ALA A3680     160.614 249.570 259.436  1.00  0.00           C
ATOM    670  C   ALA A3680     162.282 247.921 260.472  1.00  0.00           C
ATOM    671  O   ALA A3680     161.767 246.868 260.074  1.00  0.00           O
ATOM    672  H   ALA A3680     162.290 251.148 260.531  1.00  0.00           H
ATOM    673  HA  ALA A3680     160.686 248.921 261.468  1.00  0.00           H
ATOM    674  HB1 ALA A3680     159.991 248.729 259.127  1.00  0.00           H
ATOM    675  HB2 ALA A3680     161.296 249.828 258.630  1.00  0.00           H
ATOM    676  HB3 ALA A3680     159.969 250.422 259.654  1.00  0.00           H
ATOM    677  N   GLY A3681     163.601 248.023 260.678  1.00  0.00           N
ATOM    678  CA  GLY A3681     164.524 246.895 260.842  1.00  0.00           C
ATOM    679  C   GLY A3681     164.636 246.355 262.278  1.00  0.00           C
ATOM    680  O   GLY A3681     165.244 245.303 262.455  1.00  0.00           O
ATOM    681  H   GLY A3681     163.976 248.943 260.897  1.00  0.00           H
ATOM    682  HA2 GLY A3681     165.519 247.225 260.546  1.00  0.00           H
ATOM    683  HA3 GLY A3681     164.223 246.073 260.193  1.00  0.00           H
ATOM    684  N   GLU A3682     164.043 247.038 263.264  1.00  0.00           N
ATOM    685  CA  GLU A3682     164.089 246.722 264.703  1.00  0.00           C
ATOM    686  CB  GLU A3682     164.762 247.914 265.424  1.00  0.00           C
ATOM    687  CG  GLU A3682     164.719 247.923 266.967  1.00  0.00           C
ATOM    688  CD  GLU A3682     164.370 249.320 267.508  1.00  0.00           C
ATOM    689  OE1 GLU A3682     165.180 250.246 267.267  1.00  0.00           O
ATOM    690  OE2 GLU A3682     163.176 249.544 267.818  1.00  0.00           O
ATOM    691  C   GLU A3682     162.689 246.429 265.271  1.00  0.00           C
ATOM    692  O   GLU A3682     162.480 245.393 265.899  1.00  0.00           O
ATOM    693  H   GLU A3682     163.582 247.906 263.026  1.00  0.00           H
ATOM    694  HA  GLU A3682     164.694 245.832 264.878  1.00  0.00           H
ATOM    695  HB2 GLU A3682     165.804 247.975 265.106  1.00  0.00           H
ATOM    696  HB3 GLU A3682     164.272 248.823 265.072  1.00  0.00           H
ATOM    697  HG2 GLU A3682     165.693 247.612 267.350  1.00  0.00           H
ATOM    698  HG3 GLU A3682     163.988 247.206 267.343  1.00  0.00           H
ATOM    699  N   GLN A3683     161.739 247.352 265.094  1.00  0.00           N
ATOM    700  CA  GLN A3683     160.551 247.414 265.952  1.00  0.00           C
ATOM    701  CB  GLN A3683     160.201 248.899 266.164  1.00  0.00           C
ATOM    702  CG  GLN A3683     159.386 249.130 267.448  1.00  0.00           C
ATOM    703  CD  GLN A3683     159.603 250.516 268.054  1.00  0.00           C
ATOM    704  OE1 GLN A3683     158.677 251.295 268.222  1.00  0.00           O
ATOM    705  NE2 GLN A3683     160.812 250.896 268.404  1.00  0.00           N
ATOM    706  C   GLN A3683     159.373 246.551 265.443  1.00  0.00           C
ATOM    707  O   GLN A3683     158.582 246.990 264.608  1.00  0.00           O
ATOM    708  H   GLN A3683     161.996 248.199 264.600  1.00  0.00           H
ATOM    709  HA  GLN A3683     160.846 247.015 266.925  1.00  0.00           H
ATOM    710  HB2 GLN A3683     161.135 249.456 266.239  1.00  0.00           H
ATOM    711  HB3 GLN A3683     159.661 249.293 265.302  1.00  0.00           H
ATOM    712  HG2 GLN A3683     158.328 248.983 267.230  1.00  0.00           H
ATOM    713  HG3 GLN A3683     159.683 248.399 268.202  1.00  0.00           H
ATOM    714 HE21 GLN A3683     161.635 250.304 268.216  1.00  0.00           H
ATOM    715 HE22 GLN A3683     160.911 251.804 268.807  1.00  0.00           H
ATOM    716  N   GLU A3684     159.294 245.300 265.905  1.00  0.00           N
ATOM    717  CA  GLU A3684     158.283 244.303 265.511  1.00  0.00           C
ATOM    718  CB  GLU A3684     158.919 242.901 265.661  1.00  0.00           C
ATOM    719  CG  GLU A3684     158.076 241.752 265.084  1.00  0.00           C
ATOM    720  CD  GLU A3684     158.837 240.410 265.100  1.00  0.00           C
ATOM    721  OE1 GLU A3684     159.189 239.942 266.210  1.00  0.00           O
ATOM    722  OE2 GLU A3684     159.047 239.834 264.005  1.00  0.00           O
ATOM    723  C   GLU A3684     156.947 244.427 266.292  1.00  0.00           C
ATOM    724  O   GLU A3684     156.944 244.392 267.524  1.00  0.00           O
ATOM    725  H   GLU A3684     160.046 244.982 266.503  1.00  0.00           H
ATOM    726  HA  GLU A3684     158.064 244.445 264.452  1.00  0.00           H
ATOM    727  HB2 GLU A3684     159.879 242.905 265.139  1.00  0.00           H
ATOM    728  HB3 GLU A3684     159.114 242.708 266.718  1.00  0.00           H
ATOM    729  HG2 GLU A3684     157.799 242.010 264.059  1.00  0.00           H
ATOM    730  HG3 GLU A3684     157.156 241.654 265.665  1.00  0.00           H
ATOM    731  N   GLU A3685     155.800 244.414 265.585  1.00  0.00           N
ATOM    732  CA  GLU A3685     154.474 244.056 266.159  1.00  0.00           C
ATOM    733  CB  GLU A3685     153.824 245.225 266.953  1.00  0.00           C
ATOM    734  CG  GLU A3685     152.520 244.778 267.663  1.00  0.00           C
ATOM    735  CD  GLU A3685     151.861 245.835 268.575  1.00  0.00           C
ATOM    736  OE1 GLU A3685     151.242 245.400 269.581  1.00  0.00           O
ATOM    737  OE2 GLU A3685     151.665 246.982 268.109  1.00  0.00           O
ATOM    738  C   GLU A3685     153.501 243.518 265.083  1.00  0.00           C
ATOM    739  O   GLU A3685     152.893 242.470 265.280  1.00  0.00           O
ATOM    740  H   GLU A3685     155.897 244.367 264.585  1.00  0.00           H
ATOM    741  HA  GLU A3685     154.638 243.238 266.863  1.00  0.00           H
ATOM    742  HB2 GLU A3685     153.611 246.048 266.269  1.00  0.00           H
ATOM    743  HB3 GLU A3685     154.529 245.578 267.709  1.00  0.00           H
ATOM    744  HG2 GLU A3685     152.755 243.889 268.256  1.00  0.00           H
ATOM    745  HG3 GLU A3685     151.793 244.484 266.903  1.00  0.00           H
ATOM    746  N   GLU A3686     153.384 244.169 263.915  1.00  0.00           N
ATOM    747  CA  GLU A3686     152.512 243.722 262.803  1.00  0.00           C
ATOM    748  CB  GLU A3686     151.744 244.923 262.179  1.00  0.00           C
ATOM    749  CG  GLU A3686     150.553 244.501 261.280  1.00  0.00           C
ATOM    750  CD  GLU A3686     149.451 245.572 261.084  1.00  0.00           C
ATOM    751  OE1 GLU A3686     149.784 246.726 260.723  1.00  0.00           O
ATOM    752  OE2 GLU A3686     148.256 245.176 261.030  1.00  0.00           O
ATOM    753  C   GLU A3686     153.242 242.794 261.795  1.00  0.00           C
ATOM    754  O   GLU A3686     153.172 242.988 260.581  1.00  0.00           O
ATOM    755  H   GLU A3686     153.900 245.026 263.800  1.00  0.00           H
ATOM    756  HA  GLU A3686     151.744 243.089 263.246  1.00  0.00           H
ATOM    757  HB2 GLU A3686     151.343 245.523 262.997  1.00  0.00           H
ATOM    758  HB3 GLU A3686     152.431 245.550 261.609  1.00  0.00           H
ATOM    759  HG2 GLU A3686     150.089 243.617 261.725  1.00  0.00           H
ATOM    760  HG3 GLU A3686     150.927 244.211 260.296  1.00  0.00           H
ATOM    761  N   GLU A3687     154.000 241.807 262.292  1.00  0.00           N
ATOM    762  CA  GLU A3687     154.801 240.864 261.480  1.00  0.00           C
ATOM    763  CB  GLU A3687     156.196 241.481 261.209  1.00  0.00           C
ATOM    764  CG  GLU A3687     156.760 241.088 259.831  1.00  0.00           C
ATOM    765  CD  GLU A3687     158.009 241.879 259.390  1.00  0.00           C
ATOM    766  OE1 GLU A3687     158.505 242.769 260.125  1.00  0.00           O
ATOM    767  OE2 GLU A3687     158.398 241.749 258.204  1.00  0.00           O
ATOM    768  C   GLU A3687     154.863 239.450 262.125  1.00  0.00           C
ATOM    769  O   GLU A3687     154.628 239.314 263.324  1.00  0.00           O
ATOM    770  H   GLU A3687     154.006 241.656 263.295  1.00  0.00           H
ATOM    771  HA  GLU A3687     154.295 240.749 260.522  1.00  0.00           H
ATOM    772  HB2 GLU A3687     156.107 242.569 261.228  1.00  0.00           H
ATOM    773  HB3 GLU A3687     156.893 241.183 261.993  1.00  0.00           H
ATOM    774  HG2 GLU A3687     156.985 240.024 259.844  1.00  0.00           H
ATOM    775  HG3 GLU A3687     155.978 241.247 259.084  1.00  0.00           H
ATOM    776  N   GLU A3688     154.993 238.372 261.329  1.00  0.00           N
ATOM    777  CA  GLU A3688     154.924 236.969 261.805  1.00  0.00           C
ATOM    778  CB  GLU A3688     153.439 236.558 262.016  1.00  0.00           C
ATOM    779  CG  GLU A3688     153.229 235.187 262.695  1.00  0.00           C
ATOM    780  CD  GLU A3688     151.746 234.853 263.003  1.00  0.00           C
ATOM    781  OE1 GLU A3688     150.873 235.080 262.128  1.00  0.00           O
ATOM    782  OE2 GLU A3688     151.495 234.176 264.033  1.00  0.00           O
ATOM    783  C   GLU A3688     155.649 235.986 260.845  1.00  0.00           C
ATOM    784  O   GLU A3688     155.515 236.101 259.629  1.00  0.00           O
ATOM    785  H   GLU A3688     155.183 238.512 260.349  1.00  0.00           H
ATOM    786  HA  GLU A3688     155.422 236.925 262.775  1.00  0.00           H
ATOM    787  HB2 GLU A3688     152.954 237.309 262.641  1.00  0.00           H
ATOM    788  HB3 GLU A3688     152.936 236.555 261.048  1.00  0.00           H
ATOM    789  HG2 GLU A3688     153.801 235.178 263.626  1.00  0.00           H
ATOM    790  HG3 GLU A3688     153.637 234.406 262.051  1.00  0.00           H
ATOM    791  N   GLU A3689     156.404 235.013 261.387  1.00  0.00           N
ATOM    792  CA  GLU A3689     156.985 233.821 260.704  1.00  0.00           C
ATOM    793  CB  GLU A3689     155.971 232.641 260.701  1.00  0.00           C
ATOM    794  CG  GLU A3689     156.639 231.246 260.638  1.00  0.00           C
ATOM    795  CD  GLU A3689     155.685 230.064 260.942  1.00  0.00           C
ATOM    796  OE1 GLU A3689     154.690 229.875 260.201  1.00  0.00           O
ATOM    797  OE2 GLU A3689     156.075 229.199 261.767  1.00  0.00           O
ATOM    798  C   GLU A3689     157.706 234.088 259.346  1.00  0.00           C
ATOM    799  O   GLU A3689     157.575 233.336 258.383  1.00  0.00           O
ATOM    800  H   GLU A3689     156.449 235.012 262.394  1.00  0.00           H
ATOM    801  HA  GLU A3689     157.794 233.500 261.359  1.00  0.00           H
ATOM    802  HB2 GLU A3689     155.409 232.681 261.635  1.00  0.00           H
ATOM    803  HB3 GLU A3689     155.267 232.758 259.877  1.00  0.00           H
ATOM    804  HG2 GLU A3689     157.456 231.231 261.364  1.00  0.00           H
ATOM    805  HG3 GLU A3689     157.083 231.098 259.652  1.00  0.00           H
ATOM    806  N   VAL A3690     158.507 235.162 259.281  1.00  0.00           N
ATOM    807  CA  VAL A3690     158.922 235.863 258.036  1.00  0.00           C
ATOM    808  CB  VAL A3690     159.706 237.148 258.413  1.00  0.00           C
ATOM    809  CG1 VAL A3690     159.933 238.080 257.216  1.00  0.00           C
ATOM    810  CG2 VAL A3690     158.991 237.964 259.502  1.00  0.00           C
ATOM    811  C   VAL A3690     159.735 235.049 257.002  1.00  0.00           C
ATOM    812  O   VAL A3690     159.561 235.239 255.800  1.00  0.00           O
ATOM    813  H   VAL A3690     158.498 235.738 260.110  1.00  0.00           H
ATOM    814  HA  VAL A3690     158.007 236.175 257.531  1.00  0.00           H
ATOM    815  HB  VAL A3690     160.683 236.859 258.805  1.00  0.00           H
ATOM    816 HG11 VAL A3690     160.530 237.586 256.453  1.00  0.00           H
ATOM    817 HG12 VAL A3690     160.466 238.975 257.538  1.00  0.00           H
ATOM    818 HG13 VAL A3690     158.974 238.377 256.791  1.00  0.00           H
ATOM    819 HG21 VAL A3690     159.046 237.462 260.468  1.00  0.00           H
ATOM    820 HG22 VAL A3690     159.462 238.941 259.620  1.00  0.00           H
ATOM    821 HG23 VAL A3690     157.947 238.104 259.225  1.00  0.00           H
ATOM    822  N   GLU A3691     160.703 234.241 257.451  1.00  0.00           N
ATOM    823  CA  GLU A3691     161.759 233.553 256.664  1.00  0.00           C
ATOM    824  CB  GLU A3691     161.187 232.358 255.856  1.00  0.00           C
ATOM    825  CG  GLU A3691     162.292 231.435 255.294  1.00  0.00           C
ATOM    826  CD  GLU A3691     161.782 230.079 254.750  1.00  0.00           C
ATOM    827  OE1 GLU A3691     160.868 230.075 253.891  1.00  0.00           O
ATOM    828  OE2 GLU A3691     162.459 229.055 255.016  1.00  0.00           O
ATOM    829  C   GLU A3691     162.720 234.454 255.839  1.00  0.00           C
ATOM    830  O   GLU A3691     163.931 234.397 256.058  1.00  0.00           O
ATOM    831  H   GLU A3691     160.725 234.120 258.449  1.00  0.00           H
ATOM    832  HA  GLU A3691     162.412 233.098 257.409  1.00  0.00           H
ATOM    833  HB2 GLU A3691     160.557 231.768 256.523  1.00  0.00           H
ATOM    834  HB3 GLU A3691     160.572 232.729 255.036  1.00  0.00           H
ATOM    835  HG2 GLU A3691     163.011 231.241 256.095  1.00  0.00           H
ATOM    836  HG3 GLU A3691     162.823 231.962 254.498  1.00  0.00           H
ATOM    837  N   GLU A3692     162.244 235.295 254.911  1.00  0.00           N
ATOM    838  CA  GLU A3692     163.093 236.098 254.004  1.00  0.00           C
ATOM    839  CB  GLU A3692     162.527 236.060 252.566  1.00  0.00           C
ATOM    840  CG  GLU A3692     163.501 236.643 251.523  1.00  0.00           C
ATOM    841  CD  GLU A3692     163.162 236.251 250.068  1.00  0.00           C
ATOM    842  OE1 GLU A3692     161.993 236.425 249.650  1.00  0.00           O
ATOM    843  OE2 GLU A3692     164.115 235.933 249.316  1.00  0.00           O
ATOM    844  C   GLU A3692     163.345 237.532 254.530  1.00  0.00           C
ATOM    845  O   GLU A3692     162.426 238.338 254.682  1.00  0.00           O
ATOM    846  H   GLU A3692     161.233 235.373 254.830  1.00  0.00           H
ATOM    847  HA  GLU A3692     164.065 235.606 253.953  1.00  0.00           H
ATOM    848  HB2 GLU A3692     162.340 235.017 252.308  1.00  0.00           H
ATOM    849  HB3 GLU A3692     161.579 236.599 252.528  1.00  0.00           H
ATOM    850  HG2 GLU A3692     164.507 236.284 251.759  1.00  0.00           H
ATOM    851  HG3 GLU A3692     163.513 237.731 251.617  1.00  0.00           H
ATOM    852  N   LYS A3693     164.609 237.881 254.834  1.00  0.00           N
ATOM    853  CA  LYS A3693     164.954 239.101 255.603  1.00  0.00           C
ATOM    854  CB  LYS A3693     166.443 239.050 256.034  1.00  0.00           C
ATOM    855  CG  LYS A3693     166.827 240.052 257.153  1.00  0.00           C
ATOM    856  CD  LYS A3693     167.383 241.411 256.678  1.00  0.00           C
ATOM    857  CE  LYS A3693     167.541 242.370 257.877  1.00  0.00           C
ATOM    858  NZ  LYS A3693     167.623 243.800 257.465  1.00  0.00           N
ATOM    859  C   LYS A3693     164.590 240.411 254.874  1.00  0.00           C
ATOM    860  O   LYS A3693     165.348 240.873 254.018  1.00  0.00           O
ATOM    861  H   LYS A3693     165.322 237.177 254.715  1.00  0.00           H
ATOM    862  HA  LYS A3693     164.354 239.063 256.516  1.00  0.00           H
ATOM    863  HB2 LYS A3693     166.635 238.049 256.430  1.00  0.00           H
ATOM    864  HB3 LYS A3693     167.096 239.189 255.169  1.00  0.00           H
ATOM    865  HG2 LYS A3693     165.952 240.222 257.787  1.00  0.00           H
ATOM    866  HG3 LYS A3693     167.595 239.585 257.774  1.00  0.00           H
ATOM    867  HD2 LYS A3693     166.701 241.837 255.947  1.00  0.00           H
ATOM    868  HD3 LYS A3693     168.351 241.257 256.191  1.00  0.00           H
ATOM    869  HE2 LYS A3693     168.427 242.078 258.450  1.00  0.00           H
ATOM    870  HE3 LYS A3693     166.667 242.245 258.526  1.00  0.00           H
ATOM    871  HZ1 LYS A3693     167.721 244.405 258.272  1.00  0.00           H
ATOM    872  HZ2 LYS A3693     166.747 244.056 257.003  1.00  0.00           H
ATOM    873  HZ3 LYS A3693     168.399 243.972 256.835  1.00  0.00           H
ATOM    874  N   LYS A3694     163.657 241.163 255.478  1.00  0.00           N
ATOM    875  CA  LYS A3694     163.314 242.570 255.172  1.00  0.00           C
ATOM    876  CB  LYS A3694     162.197 243.012 256.156  1.00  0.00           C
ATOM    877  CG  LYS A3694     162.091 244.531 256.416  1.00  0.00           C
ATOM    878  CD  LYS A3694     160.738 245.010 256.969  1.00  0.00           C
ATOM    879  CE  LYS A3694     160.079 244.138 258.046  1.00  0.00           C
ATOM    880  NZ  LYS A3694     160.607 244.290 259.424  1.00  0.00           N
ATOM    881  C   LYS A3694     164.546 243.506 255.204  1.00  0.00           C
ATOM    882  O   LYS A3694     165.109 243.726 256.281  1.00  0.00           O
ATOM    883  H   LYS A3694     163.067 240.670 256.137  1.00  0.00           H
ATOM    884  HA  LYS A3694     162.892 242.605 254.169  1.00  0.00           H
ATOM    885  HB2 LYS A3694     162.359 242.527 257.121  1.00  0.00           H
ATOM    886  HB3 LYS A3694     161.248 242.646 255.760  1.00  0.00           H
ATOM    887  HG2 LYS A3694     162.260 245.058 255.478  1.00  0.00           H
ATOM    888  HG3 LYS A3694     162.872 244.822 257.118  1.00  0.00           H
ATOM    889  HD2 LYS A3694     160.843 246.031 257.338  1.00  0.00           H
ATOM    890  HD3 LYS A3694     160.045 245.040 256.128  1.00  0.00           H
ATOM    891  HE2 LYS A3694     159.012 244.378 258.077  1.00  0.00           H
ATOM    892  HE3 LYS A3694     160.122 243.085 257.751  1.00  0.00           H
ATOM    893  HZ1 LYS A3694     161.490 243.829 259.553  1.00  0.00           H
ATOM    894  HZ2 LYS A3694     160.670 245.257 259.727  1.00  0.00           H
ATOM    895  HZ3 LYS A3694     159.927 243.801 260.026  1.00  0.00           H
ATOM    896  N   PRO A3695     164.915 244.175 254.092  1.00  0.00           N
ATOM    897  CA  PRO A3695     165.798 245.342 254.121  1.00  0.00           C
ATOM    898  CD  PRO A3695     164.589 243.853 252.713  1.00  0.00           C
ATOM    899  CB  PRO A3695     166.201 245.618 252.666  1.00  0.00           C
ATOM    900  CG  PRO A3695     165.790 244.352 251.912  1.00  0.00           C
ATOM    901  C   PRO A3695     165.069 246.537 254.748  1.00  0.00           C
ATOM    902  O   PRO A3695     163.908 246.792 254.424  1.00  0.00           O
ATOM    903  HA  PRO A3695     166.692 245.112 254.700  1.00  0.00           H
ATOM    904  HD2 PRO A3695     164.456 242.782 252.559  1.00  0.00           H
ATOM    905  HD3 PRO A3695     163.691 244.398 252.416  1.00  0.00           H
ATOM    906  HB2 PRO A3695     165.640 246.463 252.272  1.00  0.00           H
ATOM    907  HB3 PRO A3695     167.272 245.807 252.577  1.00  0.00           H
ATOM    908  HG2 PRO A3695     166.595 243.617 251.958  1.00  0.00           H
ATOM    909  HG3 PRO A3695     165.523 244.568 250.877  1.00  0.00           H
ATOM    910  N   ASP A3696     165.730 247.252 255.651  1.00  0.00           N
ATOM    911  CA  ASP A3696     165.188 248.448 256.303  1.00  0.00           C
ATOM    912  CB  ASP A3696     166.094 248.821 257.486  1.00  0.00           C
ATOM    913  CG  ASP A3696     167.557 248.948 257.066  1.00  0.00           C
ATOM    914  OD1 ASP A3696     168.179 247.873 256.867  1.00  0.00           O
ATOM    915  OD2 ASP A3696     167.903 250.056 256.597  1.00  0.00           O
ATOM    916  C   ASP A3696     165.022 249.628 255.312  1.00  0.00           C
ATOM    917  O   ASP A3696     165.602 249.602 254.220  1.00  0.00           O
ATOM    918  H   ASP A3696     166.721 247.090 255.808  1.00  0.00           H
ATOM    919  HA  ASP A3696     164.209 248.188 256.701  1.00  0.00           H
ATOM    920  HB2 ASP A3696     165.755 249.756 257.931  1.00  0.00           H
ATOM    921  HB3 ASP A3696     166.013 248.042 258.246  1.00  0.00           H
ATOM    922  N   PRO A3697     164.150 250.617 255.600  1.00  0.00           N
ATOM    923  CA  PRO A3697     163.780 251.639 254.616  1.00  0.00           C
ATOM    924  CD  PRO A3697     163.323 250.741 256.791  1.00  0.00           C
ATOM    925  CB  PRO A3697     162.633 252.442 255.237  1.00  0.00           C
ATOM    926  CG  PRO A3697     162.102 251.549 256.358  1.00  0.00           C
ATOM    927  C   PRO A3697     164.949 252.542 254.191  1.00  0.00           C
ATOM    928  O   PRO A3697     165.065 252.849 253.005  1.00  0.00           O
ATOM    929  HA  PRO A3697     163.403 251.131 253.729  1.00  0.00           H
ATOM    930  HD2 PRO A3697     163.000 249.774 257.172  1.00  0.00           H
ATOM    931  HD3 PRO A3697     163.872 251.276 257.566  1.00  0.00           H
ATOM    932  HB2 PRO A3697     161.857 252.657 254.502  1.00  0.00           H
ATOM    933  HB3 PRO A3697     163.004 253.373 255.656  1.00  0.00           H
ATOM    934  HG2 PRO A3697     161.696 252.135 257.184  1.00  0.00           H
ATOM    935  HG3 PRO A3697     161.346 250.873 255.958  1.00  0.00           H
ATOM    936  N   LEU A3698     165.895 252.817 255.094  1.00  0.00           N
ATOM    937  CA  LEU A3698     167.137 253.533 254.796  1.00  0.00           C
ATOM    938  CB  LEU A3698     167.864 253.812 256.125  1.00  0.00           C
ATOM    939  CG  LEU A3698     169.213 254.539 255.980  1.00  0.00           C
ATOM    940  CD1 LEU A3698     169.074 255.941 255.386  1.00  0.00           C
ATOM    941  CD2 LEU A3698     169.859 254.670 257.356  1.00  0.00           C
ATOM    942  C   LEU A3698     168.023 252.766 253.799  1.00  0.00           C
ATOM    943  O   LEU A3698     168.411 253.328 252.772  1.00  0.00           O
ATOM    944  H   LEU A3698     165.699 252.601 256.064  1.00  0.00           H
ATOM    945  HA  LEU A3698     166.875 254.486 254.336  1.00  0.00           H
ATOM    946  HB2 LEU A3698     167.215 254.408 256.768  1.00  0.00           H
ATOM    947  HB3 LEU A3698     168.042 252.859 256.627  1.00  0.00           H
ATOM    948  HG  LEU A3698     169.875 253.956 255.341  1.00  0.00           H
ATOM    949 HD21 LEU A3698     170.015 253.688 257.802  1.00  0.00           H
ATOM    950 HD22 LEU A3698     169.218 255.254 258.018  1.00  0.00           H
ATOM    951 HD23 LEU A3698     170.825 255.162 257.256  1.00  0.00           H
ATOM    952 HD11 LEU A3698     168.659 255.890 254.382  1.00  0.00           H
ATOM    953 HD12 LEU A3698     170.058 256.408 255.327  1.00  0.00           H
ATOM    954 HD13 LEU A3698     168.435 256.550 256.024  1.00  0.00           H
ATOM    955  N   HIS A3699     168.195 251.450 253.977  1.00  0.00           N
ATOM    956  CA  HIS A3699     168.916 250.620 253.002  1.00  0.00           C
ATOM    957  ND1 HIS A3699     170.441 247.813 251.803  1.00  0.00           N
ATOM    958  CG  HIS A3699     170.419 248.595 252.963  1.00  0.00           C
ATOM    959  CB  HIS A3699     169.214 249.236 253.599  1.00  0.00           C
ATOM    960  NE2 HIS A3699     172.520 248.199 252.456  1.00  0.00           N
ATOM    961  CD2 HIS A3699     171.702 248.836 253.356  1.00  0.00           C
ATOM    962  CE1 HIS A3699     171.742 247.601 251.539  1.00  0.00           C
ATOM    963  C   HIS A3699     168.176 250.513 251.660  1.00  0.00           C
ATOM    964  O   HIS A3699     168.784 250.687 250.602  1.00  0.00           O
ATOM    965  H   HIS A3699     167.860 251.018 254.839  1.00  0.00           H
ATOM    966  HA  HIS A3699     169.872 251.105 252.797  1.00  0.00           H
ATOM    967  HB2 HIS A3699     169.433 249.341 254.660  1.00  0.00           H
ATOM    968  HB3 HIS A3699     168.345 248.585 253.499  1.00  0.00           H
ATOM    969  HD2 HIS A3699     172.003 249.461 254.184  1.00  0.00           H
ATOM    970  HE1 HIS A3699     172.115 247.048 250.688  1.00  0.00           H
ATOM    971  HE2 HIS A3699     173.542 248.238 252.448  1.00  0.00           H
ATOM    972  N   GLN A3700     166.838 250.476 251.680  1.00  0.00           N
ATOM    973  CA  GLN A3700     166.021 250.571 250.461  1.00  0.00           C
ATOM    974  CB  GLN A3700     164.548 250.234 250.750  1.00  0.00           C
ATOM    975  CG  GLN A3700     164.352 248.766 251.162  1.00  0.00           C
ATOM    976  CD  GLN A3700     162.887 248.343 251.159  1.00  0.00           C
ATOM    977  OE1 GLN A3700     162.188 248.441 250.160  1.00  0.00           O
ATOM    978  NE2 GLN A3700     162.413 247.693 252.197  1.00  0.00           N
ATOM    979  C   GLN A3700     166.138 251.926 249.733  1.00  0.00           C
ATOM    980  O   GLN A3700     166.055 251.936 248.502  1.00  0.00           O
ATOM    981  H   GLN A3700     166.379 250.405 252.585  1.00  0.00           H
ATOM    982  HA  GLN A3700     166.392 249.822 249.764  1.00  0.00           H
ATOM    983  HB2 GLN A3700     163.978 250.414 249.837  1.00  0.00           H
ATOM    984  HB3 GLN A3700     164.157 250.888 251.527  1.00  0.00           H
ATOM    985  HG2 GLN A3700     164.769 248.609 252.152  1.00  0.00           H
ATOM    986  HG3 GLN A3700     164.885 248.120 250.466  1.00  0.00           H
ATOM    987 HE21 GLN A3700     162.989 247.538 253.025  1.00  0.00           H
ATOM    988 HE22 GLN A3700     161.454 247.409 252.164  1.00  0.00           H
ATOM    989  N   LEU A3701     166.420 253.028 250.440  1.00  0.00           N
ATOM    990  CA  LEU A3701     166.649 254.362 249.867  1.00  0.00           C
ATOM    991  CB  LEU A3701     166.321 255.416 250.940  1.00  0.00           C
ATOM    992  CG  LEU A3701     166.465 256.866 250.443  1.00  0.00           C
ATOM    993  CD1 LEU A3701     165.431 257.221 249.372  1.00  0.00           C
ATOM    994  CD2 LEU A3701     166.281 257.833 251.603  1.00  0.00           C
ATOM    995  C   LEU A3701     168.072 254.552 249.304  1.00  0.00           C
ATOM    996  O   LEU A3701     168.222 255.027 248.177  1.00  0.00           O
ATOM    997  H   LEU A3701     166.426 252.948 251.454  1.00  0.00           H
ATOM    998  HA  LEU A3701     165.953 254.495 249.040  1.00  0.00           H
ATOM    999  HB2 LEU A3701     165.303 255.260 251.299  1.00  0.00           H
ATOM   1000  HB3 LEU A3701     166.997 255.275 251.784  1.00  0.00           H
ATOM   1001  HG  LEU A3701     167.464 257.016 250.041  1.00  0.00           H
ATOM   1002 HD11 LEU A3701     165.507 258.281 249.129  1.00  0.00           H
ATOM   1003 HD12 LEU A3701     165.628 256.659 248.463  1.00  0.00           H
ATOM   1004 HD13 LEU A3701     164.426 257.008 249.733  1.00  0.00           H
ATOM   1005 HD21 LEU A3701     166.448 258.846 251.245  1.00  0.00           H
ATOM   1006 HD22 LEU A3701     167.013 257.621 252.383  1.00  0.00           H
ATOM   1007 HD23 LEU A3701     165.273 257.754 252.008  1.00  0.00           H
ATOM   1008  N   VAL A3702     169.089 253.958 249.933  1.00  0.00           N
ATOM   1009  CA  VAL A3702     170.427 253.805 249.320  1.00  0.00           C
ATOM   1010  CB  VAL A3702     171.421 253.203 250.337  1.00  0.00           C
ATOM   1011  CG1 VAL A3702     172.783 252.887 249.708  1.00  0.00           C
ATOM   1012  CG2 VAL A3702     171.665 254.171 251.502  1.00  0.00           C
ATOM   1013  C   VAL A3702     170.341 252.959 248.038  1.00  0.00           C
ATOM   1014  O   VAL A3702     170.816 253.368 246.974  1.00  0.00           O
ATOM   1015  H   VAL A3702     168.919 253.571 250.860  1.00  0.00           H
ATOM   1016  HA  VAL A3702     170.794 254.790 249.032  1.00  0.00           H
ATOM   1017  HB  VAL A3702     171.009 252.276 250.735  1.00  0.00           H
ATOM   1018 HG11 VAL A3702     172.690 252.111 248.950  1.00  0.00           H
ATOM   1019 HG12 VAL A3702     173.214 253.785 249.265  1.00  0.00           H
ATOM   1020 HG13 VAL A3702     173.455 252.520 250.483  1.00  0.00           H
ATOM   1021 HG21 VAL A3702     170.732 254.390 252.020  1.00  0.00           H
ATOM   1022 HG22 VAL A3702     172.350 253.722 252.224  1.00  0.00           H
ATOM   1023 HG23 VAL A3702     172.095 255.104 251.137  1.00  0.00           H
ATOM   1024  N   LEU A3703     169.488 251.930 248.063  1.00  0.00           N
ATOM   1025  CA  LEU A3703     169.063 251.141 246.905  1.00  0.00           C
ATOM   1026  CB  LEU A3703     168.658 249.729 247.377  1.00  0.00           C
ATOM   1027  CG  LEU A3703     169.773 248.899 248.047  1.00  0.00           C
ATOM   1028  CD1 LEU A3703     169.156 247.619 248.614  1.00  0.00           C
ATOM   1029  CD2 LEU A3703     170.857 248.499 247.043  1.00  0.00           C
ATOM   1030  C   LEU A3703     167.968 251.806 246.035  1.00  0.00           C
ATOM   1031  O   LEU A3703     167.460 251.155 245.119  1.00  0.00           O
ATOM   1032  H   LEU A3703     169.114 251.668 248.974  1.00  0.00           H
ATOM   1033  HA  LEU A3703     169.927 251.037 246.250  1.00  0.00           H
ATOM   1034  HB2 LEU A3703     167.832 249.835 248.078  1.00  0.00           H
ATOM   1035  HB3 LEU A3703     168.300 249.160 246.522  1.00  0.00           H
ATOM   1036  HG  LEU A3703     170.237 249.457 248.857  1.00  0.00           H
ATOM   1037 HD21 LEU A3703     171.370 249.387 246.676  1.00  0.00           H
ATOM   1038 HD22 LEU A3703     171.596 247.873 247.544  1.00  0.00           H
ATOM   1039 HD23 LEU A3703     170.424 247.949 246.209  1.00  0.00           H
ATOM   1040 HD11 LEU A3703     169.935 247.019 249.084  1.00  0.00           H
ATOM   1041 HD12 LEU A3703     168.671 247.040 247.831  1.00  0.00           H
ATOM   1042 HD13 LEU A3703     168.435 247.883 249.389  1.00  0.00           H
ATOM   1043  N   HIS A3704     167.650 253.092 246.203  1.00  0.00           N
ATOM   1044  CA  HIS A3704     167.010 253.944 245.183  1.00  0.00           C
ATOM   1045  ND1 HIS A3704     165.194 257.268 245.595  1.00  0.00           N
ATOM   1046  CG  HIS A3704     165.478 256.034 245.016  1.00  0.00           C
ATOM   1047  CB  HIS A3704     165.879 254.797 245.799  1.00  0.00           C
ATOM   1048  NE2 HIS A3704     165.245 257.527 243.412  1.00  0.00           N
ATOM   1049  CD2 HIS A3704     165.465 256.188 243.657  1.00  0.00           C
ATOM   1050  CE1 HIS A3704     165.085 258.148 244.592  1.00  0.00           C
ATOM   1051  C   HIS A3704     168.061 254.801 244.471  1.00  0.00           C
ATOM   1052  O   HIS A3704     168.141 254.738 243.242  1.00  0.00           O
ATOM   1053  H   HIS A3704     168.038 253.565 247.015  1.00  0.00           H
ATOM   1054  HA  HIS A3704     166.555 253.323 244.415  1.00  0.00           H
ATOM   1055  HB2 HIS A3704     164.999 254.169 245.943  1.00  0.00           H
ATOM   1056  HB3 HIS A3704     166.190 255.139 246.781  1.00  0.00           H
ATOM   1057  HD2 HIS A3704     165.709 255.435 242.923  1.00  0.00           H
ATOM   1058  HE1 HIS A3704     164.953 259.215 244.722  1.00  0.00           H
ATOM   1059  HE2 HIS A3704     165.369 258.003 242.526  1.00  0.00           H
ATOM   1060  N   PHE A3705     168.967 255.448 245.206  1.00  0.00           N
ATOM   1061  CA  PHE A3705     170.003 256.307 244.617  1.00  0.00           C
ATOM   1062  CB  PHE A3705     170.686 257.100 245.739  1.00  0.00           C
ATOM   1063  CG  PHE A3705     169.753 257.915 246.624  1.00  0.00           C
ATOM   1064  CD1 PHE A3705     168.628 258.580 246.086  1.00  0.00           C
ATOM   1065  CD2 PHE A3705     170.038 258.045 247.997  1.00  0.00           C
ATOM   1066  CE1 PHE A3705     167.786 259.335 246.918  1.00  0.00           C
ATOM   1067  CE2 PHE A3705     169.200 258.811 248.826  1.00  0.00           C
ATOM   1068  CZ  PHE A3705     168.068 259.445 248.288  1.00  0.00           C
ATOM   1069  C   PHE A3705     171.017 255.525 243.765  1.00  0.00           C
ATOM   1070  O   PHE A3705     171.114 255.777 242.561  1.00  0.00           O
ATOM   1071  H   PHE A3705     168.845 255.471 246.216  1.00  0.00           H
ATOM   1072  HA  PHE A3705     169.525 257.019 243.945  1.00  0.00           H
ATOM   1073  HB2 PHE A3705     171.236 256.399 246.370  1.00  0.00           H
ATOM   1074  HB3 PHE A3705     171.412 257.780 245.292  1.00  0.00           H
ATOM   1075  HD1 PHE A3705     168.397 258.518 245.034  1.00  0.00           H
ATOM   1076  HD2 PHE A3705     170.905 257.562 248.423  1.00  0.00           H
ATOM   1077  HE1 PHE A3705     166.918 259.832 246.509  1.00  0.00           H
ATOM   1078  HE2 PHE A3705     169.421 258.908 249.882  1.00  0.00           H
ATOM   1079  HZ  PHE A3705     167.413 260.016 248.928  1.00  0.00           H
ATOM   1080  N   SER A3706     171.466 254.366 244.262  1.00  0.00           N
ATOM   1081  CA  SER A3706     172.264 253.395 243.494  1.00  0.00           C
ATOM   1082  CB  SER A3706     172.609 252.217 244.416  1.00  0.00           C
ATOM   1083  OG  SER A3706     173.138 251.142 243.672  1.00  0.00           O
ATOM   1084  C   SER A3706     171.536 252.892 242.234  1.00  0.00           C
ATOM   1085  O   SER A3706     172.052 252.970 241.118  1.00  0.00           O
ATOM   1086  H   SER A3706     171.273 254.167 245.242  1.00  0.00           H
ATOM   1087  HA  SER A3706     173.193 253.869 243.175  1.00  0.00           H
ATOM   1088  HB2 SER A3706     173.332 252.540 245.167  1.00  0.00           H
ATOM   1089  HB3 SER A3706     171.707 251.874 244.923  1.00  0.00           H
ATOM   1090  HG  SER A3706     173.937 251.487 243.217  1.00  0.00           H
ATOM   1091  N   ARG A3707     170.243 252.577 242.371  1.00  0.00           N
ATOM   1092  CA  ARG A3707     169.369 252.114 241.276  1.00  0.00           C
ATOM   1093  CB  ARG A3707     168.095 251.550 241.918  1.00  0.00           C
ATOM   1094  CG  ARG A3707     167.314 250.549 241.050  1.00  0.00           C
ATOM   1095  CD  ARG A3707     165.958 250.179 241.678  1.00  0.00           C
ATOM   1096  NE  ARG A3707     166.073 249.855 243.114  1.00  0.00           N
ATOM   1097  CZ  ARG A3707     165.894 248.721 243.761  1.00  0.00           C
ATOM   1098  NH1 ARG A3707     165.566 247.610 243.163  1.00  0.00           N
ATOM   1099  NH2 ARG A3707     166.061 248.699 245.048  1.00  0.00           N
ATOM   1100  C   ARG A3707     169.056 253.203 240.238  1.00  0.00           C
ATOM   1101  O   ARG A3707     168.567 252.879 239.160  1.00  0.00           O
ATOM   1102  H   ARG A3707     169.849 252.677 243.295  1.00  0.00           H
ATOM   1103  HA  ARG A3707     169.889 251.320 240.740  1.00  0.00           H
ATOM   1104  HB2 ARG A3707     168.399 251.019 242.819  1.00  0.00           H
ATOM   1105  HB3 ARG A3707     167.441 252.376 242.204  1.00  0.00           H
ATOM   1106  HG2 ARG A3707     167.914 249.646 240.931  1.00  0.00           H
ATOM   1107  HG3 ARG A3707     167.127 250.972 240.063  1.00  0.00           H
ATOM   1108  HD2 ARG A3707     165.520 249.352 241.119  1.00  0.00           H
ATOM   1109  HD3 ARG A3707     165.294 251.040 241.576  1.00  0.00           H
ATOM   1110  HE  ARG A3707     166.425 250.602 243.709  1.00  0.00           H
ATOM   1111 HH11 ARG A3707     165.505 247.611 242.165  1.00  0.00           H
ATOM   1112 HH12 ARG A3707     165.494 246.768 243.702  1.00  0.00           H
ATOM   1113 HH21 ARG A3707     166.399 249.553 245.491  1.00  0.00           H
ATOM   1114 HH22 ARG A3707     165.930 247.874 245.601  1.00  0.00           H
ATOM   1115  N   THR A3708     169.305 254.470 240.565  1.00  0.00           N
ATOM   1116  CA  THR A3708     169.144 255.626 239.669  1.00  0.00           C
ATOM   1117  CB  THR A3708     168.672 256.851 240.471  1.00  0.00           C
ATOM   1118  OG1 THR A3708     167.490 256.516 241.164  1.00  0.00           O
ATOM   1119  CG2 THR A3708     168.351 258.056 239.589  1.00  0.00           C
ATOM   1120  C   THR A3708     170.443 255.927 238.913  1.00  0.00           C
ATOM   1121  O   THR A3708     170.418 256.066 237.688  1.00  0.00           O
ATOM   1122  H   THR A3708     169.685 254.643 241.488  1.00  0.00           H
ATOM   1123  HA  THR A3708     168.378 255.402 238.927  1.00  0.00           H
ATOM   1124  HB  THR A3708     169.435 257.139 241.193  1.00  0.00           H
ATOM   1125  HG1 THR A3708     167.751 255.939 241.900  1.00  0.00           H
ATOM   1126 HG21 THR A3708     167.956 258.861 240.210  1.00  0.00           H
ATOM   1127 HG22 THR A3708     169.255 258.412 239.097  1.00  0.00           H
ATOM   1128 HG23 THR A3708     167.608 257.783 238.840  1.00  0.00           H
ATOM   1129  N   ALA A3709     171.589 255.823 239.596  1.00  0.00           N
ATOM   1130  CA  ALA A3709     172.923 255.927 238.998  1.00  0.00           C
ATOM   1131  CB  ALA A3709     173.951 255.873 240.135  1.00  0.00           C
ATOM   1132  C   ALA A3709     173.201 254.817 237.967  1.00  0.00           C
ATOM   1133  O   ALA A3709     173.705 255.088 236.875  1.00  0.00           O
ATOM   1134  H   ALA A3709     171.543 255.680 240.601  1.00  0.00           H
ATOM   1135  HA  ALA A3709     173.011 256.891 238.494  1.00  0.00           H
ATOM   1136  HB1 ALA A3709     174.948 256.069 239.739  1.00  0.00           H
ATOM   1137  HB2 ALA A3709     173.715 256.621 240.888  1.00  0.00           H
ATOM   1138  HB3 ALA A3709     173.940 254.890 240.609  1.00  0.00           H
ATOM   1139  N   LEU A3710     172.779 253.583 238.266  1.00  0.00           N
ATOM   1140  CA  LEU A3710     172.955 252.391 237.425  1.00  0.00           C
ATOM   1141  CB  LEU A3710     172.965 251.143 238.336  1.00  0.00           C
ATOM   1142  CG  LEU A3710     174.120 251.094 239.361  1.00  0.00           C
ATOM   1143  CD1 LEU A3710     173.899 249.922 240.319  1.00  0.00           C
ATOM   1144  CD2 LEU A3710     175.483 250.909 238.689  1.00  0.00           C
ATOM   1145  C   LEU A3710     171.935 252.299 236.263  1.00  0.00           C
ATOM   1146  O   LEU A3710     171.286 251.270 236.065  1.00  0.00           O
ATOM   1147  H   LEU A3710     172.403 253.446 239.199  1.00  0.00           H
ATOM   1148  HA  LEU A3710     173.931 252.464 236.946  1.00  0.00           H
ATOM   1149  HB2 LEU A3710     172.016 251.109 238.874  1.00  0.00           H
ATOM   1150  HB3 LEU A3710     173.026 250.250 237.713  1.00  0.00           H
ATOM   1151  HG  LEU A3710     174.148 252.014 239.942  1.00  0.00           H
ATOM   1152 HD11 LEU A3710     172.963 250.070 240.858  1.00  0.00           H
ATOM   1153 HD12 LEU A3710     174.707 249.892 241.051  1.00  0.00           H
ATOM   1154 HD13 LEU A3710     173.866 248.982 239.771  1.00  0.00           H
ATOM   1155 HD21 LEU A3710     176.251 250.805 239.456  1.00  0.00           H
ATOM   1156 HD22 LEU A3710     175.477 250.020 238.061  1.00  0.00           H
ATOM   1157 HD23 LEU A3710     175.721 251.786 238.088  1.00  0.00           H
ATOM   1158  N   THR A3711     171.821 253.364 235.463  1.00  0.00           N
ATOM   1159  CA  THR A3711     170.951 253.461 234.271  1.00  0.00           C
ATOM   1160  CB  THR A3711     169.681 254.280 234.570  1.00  0.00           C
ATOM   1161  OG1 THR A3711     169.981 255.605 234.937  1.00  0.00           O
ATOM   1162  CG2 THR A3711     168.816 253.686 235.681  1.00  0.00           C
ATOM   1163  C   THR A3711     171.710 254.033 233.061  1.00  0.00           C
ATOM   1164  O   THR A3711     172.838 254.509 233.196  1.00  0.00           O
ATOM   1165  H   THR A3711     172.435 254.151 235.657  1.00  0.00           H
ATOM   1166  HA  THR A3711     170.624 252.461 233.987  1.00  0.00           H
ATOM   1167  HB  THR A3711     169.079 254.311 233.661  1.00  0.00           H
ATOM   1168  HG1 THR A3711     170.218 255.611 235.882  1.00  0.00           H
ATOM   1169 HG21 THR A3711     167.908 254.278 235.793  1.00  0.00           H
ATOM   1170 HG22 THR A3711     169.357 253.685 236.628  1.00  0.00           H
ATOM   1171 HG23 THR A3711     168.546 252.662 235.426  1.00  0.00           H
ATOM   1172  N   GLU A3712     171.166 253.925 231.840  1.00  0.00           N
ATOM   1173  CA  GLU A3712     171.846 254.287 230.576  1.00  0.00           C
ATOM   1174  CB  GLU A3712     171.224 253.518 229.391  1.00  0.00           C
ATOM   1175  CG  GLU A3712     169.765 253.856 229.023  1.00  0.00           C
ATOM   1176  CD  GLU A3712     168.748 252.887 229.642  1.00  0.00           C
ATOM   1177  OE1 GLU A3712     168.822 252.674 230.873  1.00  0.00           O
ATOM   1178  OE2 GLU A3712     167.900 252.372 228.871  1.00  0.00           O
ATOM   1179  C   GLU A3712     171.993 255.810 230.318  1.00  0.00           C
ATOM   1180  O   GLU A3712     171.743 256.319 229.222  1.00  0.00           O
ATOM   1181  H   GLU A3712     170.254 253.471 231.750  1.00  0.00           H
ATOM   1182  HA  GLU A3712     172.871 253.926 230.663  1.00  0.00           H
ATOM   1183  HB2 GLU A3712     171.842 253.722 228.515  1.00  0.00           H
ATOM   1184  HB3 GLU A3712     171.308 252.447 229.583  1.00  0.00           H
ATOM   1185  HG2 GLU A3712     169.521 254.876 229.324  1.00  0.00           H
ATOM   1186  HG3 GLU A3712     169.680 253.810 227.934  1.00  0.00           H
ATOM   1187  N   LYS A3713     172.401 256.562 231.344  1.00  0.00           N
ATOM   1188  CA  LYS A3713     172.484 258.025 231.345  1.00  0.00           C
ATOM   1189  CB  LYS A3713     172.879 258.511 232.747  1.00  0.00           C
ATOM   1190  CG  LYS A3713     171.941 258.133 233.905  1.00  0.00           C
ATOM   1191  CD  LYS A3713     170.450 258.442 233.685  1.00  0.00           C
ATOM   1192  CE  LYS A3713     170.145 259.861 233.190  1.00  0.00           C
ATOM   1193  NZ  LYS A3713     170.665 260.903 234.096  1.00  0.00           N
ATOM   1194  C   LYS A3713     173.482 258.591 230.326  1.00  0.00           C
ATOM   1195  O   LYS A3713     174.642 258.192 230.292  1.00  0.00           O
ATOM   1196  H   LYS A3713     172.637 256.067 232.201  1.00  0.00           H
ATOM   1197  HA  LYS A3713     171.499 258.406 231.087  1.00  0.00           H
ATOM   1198  HB2 LYS A3713     173.876 258.136 232.987  1.00  0.00           H
ATOM   1199  HB3 LYS A3713     172.946 259.590 232.701  1.00  0.00           H
ATOM   1200  HG2 LYS A3713     172.050 257.068 234.106  1.00  0.00           H
ATOM   1201  HG3 LYS A3713     172.278 258.664 234.797  1.00  0.00           H
ATOM   1202  HD2 LYS A3713     170.048 257.728 232.964  1.00  0.00           H
ATOM   1203  HD3 LYS A3713     169.923 258.277 234.627  1.00  0.00           H
ATOM   1204  HE2 LYS A3713     170.568 259.999 232.194  1.00  0.00           H
ATOM   1205  HE3 LYS A3713     169.059 259.980 233.114  1.00  0.00           H
ATOM   1206  HZ1 LYS A3713     170.266 260.812 235.018  1.00  0.00           H
ATOM   1207  HZ2 LYS A3713     171.679 260.950 234.128  1.00  0.00           H
ATOM   1208  HZ3 LYS A3713     170.343 261.818 233.762  1.00  0.00           H
ATOM   1209  N   SER A3714     173.130 259.761 229.783  1.00  0.00           N
ATOM   1210  CA  SER A3714     174.046 260.659 229.056  1.00  0.00           C
ATOM   1211  CB  SER A3714     173.330 261.209 227.818  1.00  0.00           C
ATOM   1212  OG  SER A3714     172.244 262.036 228.193  1.00  0.00           O
ATOM   1213  C   SER A3714     174.615 261.820 229.897  1.00  0.00           C
ATOM   1214  O   SER A3714     175.261 262.691 229.322  1.00  0.00           O
ATOM   1215  H   SER A3714     172.169 260.052 229.862  1.00  0.00           H
ATOM   1216  HA  SER A3714     174.902 260.080 228.709  1.00  0.00           H
ATOM   1217  HB2 SER A3714     174.033 261.783 227.212  1.00  0.00           H
ATOM   1218  HB3 SER A3714     172.958 260.375 227.221  1.00  0.00           H
ATOM   1219  HG  SER A3714     172.608 262.848 228.567  1.00  0.00           H
ATOM   1220  N   LYS A3715     174.209 261.939 231.170  1.00  0.00           N
ATOM   1221  CA  LYS A3715     174.652 262.932 232.174  1.00  0.00           C
ATOM   1222  CB  LYS A3715     174.088 264.342 231.864  1.00  0.00           C
ATOM   1223  CG  LYS A3715     172.564 264.472 232.031  1.00  0.00           C
ATOM   1224  CD  LYS A3715     171.994 265.830 231.588  1.00  0.00           C
ATOM   1225  CE  LYS A3715     172.551 267.059 232.325  1.00  0.00           C
ATOM   1226  NZ  LYS A3715     172.086 267.154 233.724  1.00  0.00           N
ATOM   1227  C   LYS A3715     174.236 262.480 233.585  1.00  0.00           C
ATOM   1228  O   LYS A3715     173.276 261.712 233.701  1.00  0.00           O
ATOM   1229  H   LYS A3715     173.628 261.201 231.534  1.00  0.00           H
ATOM   1230  HA  LYS A3715     175.743 262.999 232.161  1.00  0.00           H
ATOM   1231  HB2 LYS A3715     174.566 265.056 232.535  1.00  0.00           H
ATOM   1232  HB3 LYS A3715     174.364 264.622 230.847  1.00  0.00           H
ATOM   1233  HG2 LYS A3715     172.074 263.694 231.444  1.00  0.00           H
ATOM   1234  HG3 LYS A3715     172.307 264.317 233.075  1.00  0.00           H
ATOM   1235  HD2 LYS A3715     172.200 265.951 230.524  1.00  0.00           H
ATOM   1236  HD3 LYS A3715     170.910 265.804 231.715  1.00  0.00           H
ATOM   1237  HE2 LYS A3715     173.644 267.037 232.302  1.00  0.00           H
ATOM   1238  HE3 LYS A3715     172.219 267.956 231.797  1.00  0.00           H
ATOM   1239  HZ1 LYS A3715     172.239 268.086 234.113  1.00  0.00           H
ATOM   1240  HZ2 LYS A3715     171.074 267.090 233.834  1.00  0.00           H
ATOM   1241  HZ3 LYS A3715     172.519 266.470 234.339  1.00  0.00           H
ATOM   1242  N   LEU A3716     174.785 263.070 234.640  1.00  0.00           N
ATOM   1243  CA  LEU A3716     174.108 263.148 235.941  1.00  0.00           C
ATOM   1244  CB  LEU A3716     175.131 263.589 237.006  1.00  0.00           C
ATOM   1245  CG  LEU A3716     174.555 263.826 238.416  1.00  0.00           C
ATOM   1246  CD1 LEU A3716     173.819 262.599 238.959  1.00  0.00           C
ATOM   1247  CD2 LEU A3716     175.694 264.151 239.382  1.00  0.00           C
ATOM   1248  C   LEU A3716     172.908 264.108 235.830  1.00  0.00           C
ATOM   1249  O   LEU A3716     173.086 265.246 235.403  1.00  0.00           O
ATOM   1250  H   LEU A3716     175.549 263.722 234.454  1.00  0.00           H
ATOM   1251  HA  LEU A3716     173.740 262.158 236.210  1.00  0.00           H
ATOM   1252  HB2 LEU A3716     175.603 264.516 236.674  1.00  0.00           H
ATOM   1253  HB3 LEU A3716     175.903 262.825 237.069  1.00  0.00           H
ATOM   1254  HG  LEU A3716     173.866 264.669 238.387  1.00  0.00           H
ATOM   1255 HD21 LEU A3716     175.286 264.380 240.366  1.00  0.00           H
ATOM   1256 HD22 LEU A3716     176.244 265.024 239.028  1.00  0.00           H
ATOM   1257 HD23 LEU A3716     176.374 263.303 239.472  1.00  0.00           H
ATOM   1258 HD11 LEU A3716     172.919 262.406 238.380  1.00  0.00           H
ATOM   1259 HD12 LEU A3716     173.512 262.799 239.984  1.00  0.00           H
ATOM   1260 HD13 LEU A3716     174.472 261.727 238.948  1.00  0.00           H
ATOM   1261  N   ASP A3717     171.680 263.614 236.022  1.00  0.00           N
ATOM   1262  CA  ASP A3717     170.484 264.481 236.024  1.00  0.00           C
ATOM   1263  CB  ASP A3717     169.179 263.716 235.717  1.00  0.00           C
ATOM   1264  CG  ASP A3717     168.975 263.305 234.252  1.00  0.00           C
ATOM   1265  OD1 ASP A3717     169.917 263.510 233.454  1.00  0.00           O
ATOM   1266  OD2 ASP A3717     168.255 262.301 234.067  1.00  0.00           O
ATOM   1267  C   ASP A3717     170.357 265.213 237.363  1.00  0.00           C
ATOM   1268  O   ASP A3717     170.714 264.674 238.406  1.00  0.00           O
ATOM   1269  H   ASP A3717     171.610 262.750 236.531  1.00  0.00           H
ATOM   1270  HA  ASP A3717     170.596 265.244 235.254  1.00  0.00           H
ATOM   1271  HB2 ASP A3717     168.335 264.352 235.988  1.00  0.00           H
ATOM   1272  HB3 ASP A3717     169.137 262.829 236.352  1.00  0.00           H
ATOM   1273  N   GLU A3718     169.772 266.407 237.317  1.00  0.00           N
ATOM   1274  CA  GLU A3718     169.628 267.371 238.410  1.00  0.00           C
ATOM   1275  CB  GLU A3718     169.371 268.767 237.795  1.00  0.00           C
ATOM   1276  CG  GLU A3718     170.479 269.293 236.857  1.00  0.00           C
ATOM   1277  CD  GLU A3718     170.322 268.967 235.355  1.00  0.00           C
ATOM   1278  OE1 GLU A3718     169.780 267.891 235.001  1.00  0.00           O
ATOM   1279  OE2 GLU A3718     171.129 269.514 234.569  1.00  0.00           O
ATOM   1280  C   GLU A3718     168.557 266.977 239.458  1.00  0.00           C
ATOM   1281  O   GLU A3718     167.636 267.747 239.748  1.00  0.00           O
ATOM   1282  H   GLU A3718     169.537 266.765 236.394  1.00  0.00           H
ATOM   1283  HA  GLU A3718     170.575 267.409 238.952  1.00  0.00           H
ATOM   1284  HB2 GLU A3718     168.415 268.773 237.267  1.00  0.00           H
ATOM   1285  HB3 GLU A3718     169.295 269.475 238.622  1.00  0.00           H
ATOM   1286  HG2 GLU A3718     170.490 270.381 236.953  1.00  0.00           H
ATOM   1287  HG3 GLU A3718     171.448 268.932 237.209  1.00  0.00           H
ATOM   1288  N   ASP A3719     168.600 265.737 239.957  1.00  0.00           N
ATOM   1289  CA  ASP A3719     167.657 265.237 240.963  1.00  0.00           C
ATOM   1290  CB  ASP A3719     167.608 263.700 240.992  1.00  0.00           C
ATOM   1291  CG  ASP A3719     166.461 263.182 241.877  1.00  0.00           C
ATOM   1292  OD1 ASP A3719     165.665 264.021 242.366  1.00  0.00           O
ATOM   1293  OD2 ASP A3719     166.301 261.946 241.962  1.00  0.00           O
ATOM   1294  C   ASP A3719     167.926 265.831 242.358  1.00  0.00           C
ATOM   1295  O   ASP A3719     168.749 265.347 243.142  1.00  0.00           O
ATOM   1296  H   ASP A3719     169.373 265.142 239.675  1.00  0.00           H
ATOM   1297  HA  ASP A3719     166.661 265.564 240.661  1.00  0.00           H
ATOM   1298  HB2 ASP A3719     168.559 263.308 241.358  1.00  0.00           H
ATOM   1299  HB3 ASP A3719     167.455 263.334 239.975  1.00  0.00           H
ATOM   1300  N   TYR A3720     167.128 266.838 242.706  1.00  0.00           N
ATOM   1301  CA  TYR A3720     167.139 267.465 244.024  1.00  0.00           C
ATOM   1302  CB  TYR A3720     166.236 268.708 244.003  1.00  0.00           C
ATOM   1303  CG  TYR A3720     164.749 268.401 243.938  1.00  0.00           C
ATOM   1304  CD1 TYR A3720     164.100 268.278 242.693  1.00  0.00           C
ATOM   1305  CD2 TYR A3720     164.030 268.179 245.129  1.00  0.00           C
ATOM   1306  CE1 TYR A3720     162.740 267.916 242.640  1.00  0.00           C
ATOM   1307  CE2 TYR A3720     162.674 267.806 245.081  1.00  0.00           C
ATOM   1308  CZ  TYR A3720     162.029 267.668 243.833  1.00  0.00           C
ATOM   1309  OH  TYR A3720     160.729 267.275 243.787  1.00  0.00           O
ATOM   1310  C   TYR A3720     166.727 266.511 245.160  1.00  0.00           C
ATOM   1311  O   TYR A3720     167.062 266.798 246.306  1.00  0.00           O
ATOM   1312  H   TYR A3720     166.480 267.175 242.012  1.00  0.00           H
ATOM   1313  HA  TYR A3720     168.159 267.789 244.230  1.00  0.00           H
ATOM   1314  HB2 TYR A3720     166.514 269.340 243.159  1.00  0.00           H
ATOM   1315  HB3 TYR A3720     166.429 269.282 244.910  1.00  0.00           H
ATOM   1316  HD1 TYR A3720     164.658 268.428 241.778  1.00  0.00           H
ATOM   1317  HD2 TYR A3720     164.537 268.251 246.085  1.00  0.00           H
ATOM   1318  HE1 TYR A3720     162.245 267.785 241.691  1.00  0.00           H
ATOM   1319  HE2 TYR A3720     162.143 267.610 245.999  1.00  0.00           H
ATOM   1320  HH  TYR A3720     160.495 266.835 244.605  1.00  0.00           H
ATOM   1321  N   LEU A3721     166.001 265.415 244.887  1.00  0.00           N
ATOM   1322  CA  LEU A3721     165.607 264.453 245.923  1.00  0.00           C
ATOM   1323  CB  LEU A3721     164.456 263.569 245.410  1.00  0.00           C
ATOM   1324  CG  LEU A3721     163.951 262.522 246.424  1.00  0.00           C
ATOM   1325  CD1 LEU A3721     163.374 263.160 247.691  1.00  0.00           C
ATOM   1326  CD2 LEU A3721     162.849 261.678 245.781  1.00  0.00           C
ATOM   1327  C   LEU A3721     166.795 263.611 246.405  1.00  0.00           C
ATOM   1328  O   LEU A3721     166.923 263.409 247.608  1.00  0.00           O
ATOM   1329  H   LEU A3721     165.802 265.173 243.917  1.00  0.00           H
ATOM   1330  HA  LEU A3721     165.251 265.018 246.786  1.00  0.00           H
ATOM   1331  HB2 LEU A3721     163.626 264.211 245.113  1.00  0.00           H
ATOM   1332  HB3 LEU A3721     164.802 263.032 244.527  1.00  0.00           H
ATOM   1333  HG  LEU A3721     164.765 261.853 246.702  1.00  0.00           H
ATOM   1334 HD21 LEU A3721     162.537 260.898 246.475  1.00  0.00           H
ATOM   1335 HD22 LEU A3721     163.238 261.208 244.877  1.00  0.00           H
ATOM   1336 HD23 LEU A3721     161.998 262.307 245.524  1.00  0.00           H
ATOM   1337 HD11 LEU A3721     162.972 262.384 248.343  1.00  0.00           H
ATOM   1338 HD12 LEU A3721     164.165 263.674 248.238  1.00  0.00           H
ATOM   1339 HD13 LEU A3721     162.589 263.869 247.436  1.00  0.00           H
ATOM   1340  N   TYR A3722     167.727 263.259 245.512  1.00  0.00           N
ATOM   1341  CA  TYR A3722     169.036 262.742 245.924  1.00  0.00           C
ATOM   1342  CB  TYR A3722     169.861 262.291 244.710  1.00  0.00           C
ATOM   1343  CG  TYR A3722     171.326 262.055 245.049  1.00  0.00           C
ATOM   1344  CD1 TYR A3722     171.700 260.884 245.730  1.00  0.00           C
ATOM   1345  CD2 TYR A3722     172.297 263.043 244.780  1.00  0.00           C
ATOM   1346  CE1 TYR A3722     173.041 260.674 246.097  1.00  0.00           C
ATOM   1347  CE2 TYR A3722     173.643 262.838 245.147  1.00  0.00           C
ATOM   1348  CZ  TYR A3722     174.019 261.643 245.799  1.00  0.00           C
ATOM   1349  OH  TYR A3722     175.316 261.405 246.121  1.00  0.00           O
ATOM   1350  C   TYR A3722     169.813 263.793 246.717  1.00  0.00           C
ATOM   1351  O   TYR A3722     170.237 263.525 247.834  1.00  0.00           O
ATOM   1352  H   TYR A3722     167.582 263.503 244.542  1.00  0.00           H
ATOM   1353  HA  TYR A3722     168.896 261.885 246.585  1.00  0.00           H
ATOM   1354  HB2 TYR A3722     169.430 261.373 244.310  1.00  0.00           H
ATOM   1355  HB3 TYR A3722     169.804 263.050 243.930  1.00  0.00           H
ATOM   1356  HD1 TYR A3722     170.949 260.162 246.006  1.00  0.00           H
ATOM   1357  HD2 TYR A3722     172.008 263.976 244.325  1.00  0.00           H
ATOM   1358  HE1 TYR A3722     173.332 259.782 246.629  1.00  0.00           H
ATOM   1359  HE2 TYR A3722     174.384 263.599 244.953  1.00  0.00           H
ATOM   1360  HH  TYR A3722     175.903 262.127 245.837  1.00  0.00           H
ATOM   1361  N   MET A3723     169.963 264.999 246.159  1.00  0.00           N
ATOM   1362  CA  MET A3723     170.866 266.008 246.722  1.00  0.00           C
ATOM   1363  CB  MET A3723     170.975 267.173 245.732  1.00  0.00           C
ATOM   1364  CG  MET A3723     172.014 268.222 246.145  1.00  0.00           C
ATOM   1365  SD  MET A3723     172.381 269.444 244.848  1.00  0.00           S
ATOM   1366  CE  MET A3723     170.771 270.256 244.686  1.00  0.00           C
ATOM   1367  C   MET A3723     170.441 266.467 248.125  1.00  0.00           C
ATOM   1368  O   MET A3723     171.270 266.468 249.026  1.00  0.00           O
ATOM   1369  H   MET A3723     169.573 265.149 245.237  1.00  0.00           H
ATOM   1370  HA  MET A3723     171.856 265.558 246.827  1.00  0.00           H
ATOM   1371  HB2 MET A3723     170.001 267.652 245.639  1.00  0.00           H
ATOM   1372  HB3 MET A3723     171.260 266.775 244.757  1.00  0.00           H
ATOM   1373  HG2 MET A3723     171.668 268.744 247.038  1.00  0.00           H
ATOM   1374  HG3 MET A3723     172.944 267.710 246.399  1.00  0.00           H
ATOM   1375  HE1 MET A3723     170.860 271.097 243.999  1.00  0.00           H
ATOM   1376  HE2 MET A3723     170.040 269.550 244.293  1.00  0.00           H
ATOM   1377  HE3 MET A3723     170.444 270.617 245.662  1.00  0.00           H
ATOM   1378  N   ALA A3724     169.137 266.644 248.364  1.00  0.00           N
ATOM   1379  CA  ALA A3724     168.604 266.955 249.691  1.00  0.00           C
ATOM   1380  CB  ALA A3724     167.137 267.372 249.535  1.00  0.00           C
ATOM   1381  C   ALA A3724     168.740 265.793 250.692  1.00  0.00           C
ATOM   1382  O   ALA A3724     168.940 266.038 251.877  1.00  0.00           O
ATOM   1383  H   ALA A3724     168.480 266.563 247.599  1.00  0.00           H
ATOM   1384  HA  ALA A3724     169.162 267.799 250.106  1.00  0.00           H
ATOM   1385  HB1 ALA A3724     166.737 267.647 250.512  1.00  0.00           H
ATOM   1386  HB2 ALA A3724     166.556 266.543 249.129  1.00  0.00           H
ATOM   1387  HB3 ALA A3724     167.067 268.230 248.867  1.00  0.00           H
ATOM   1388  N   TYR A3725     168.668 264.533 250.245  1.00  0.00           N
ATOM   1389  CA  TYR A3725     168.959 263.397 251.123  1.00  0.00           C
ATOM   1390  CB  TYR A3725     168.375 262.096 250.564  1.00  0.00           C
ATOM   1391  CG  TYR A3725     167.076 261.699 251.238  1.00  0.00           C
ATOM   1392  CD1 TYR A3725     167.116 261.199 252.555  1.00  0.00           C
ATOM   1393  CD2 TYR A3725     165.844 261.819 250.567  1.00  0.00           C
ATOM   1394  CE1 TYR A3725     165.928 260.811 253.201  1.00  0.00           C
ATOM   1395  CE2 TYR A3725     164.652 261.430 251.211  1.00  0.00           C
ATOM   1396  CZ  TYR A3725     164.692 260.926 252.529  1.00  0.00           C
ATOM   1397  OH  TYR A3725     163.539 260.546 253.140  1.00  0.00           O
ATOM   1398  C   TYR A3725     170.452 263.240 251.411  1.00  0.00           C
ATOM   1399  O   TYR A3725     170.792 262.958 252.550  1.00  0.00           O
ATOM   1400  H   TYR A3725     168.551 264.360 249.256  1.00  0.00           H
ATOM   1401  HA  TYR A3725     168.487 263.582 252.090  1.00  0.00           H
ATOM   1402  HB2 TYR A3725     168.239 262.179 249.487  1.00  0.00           H
ATOM   1403  HB3 TYR A3725     169.085 261.285 250.732  1.00  0.00           H
ATOM   1404  HD1 TYR A3725     168.067 261.107 253.067  1.00  0.00           H
ATOM   1405  HD2 TYR A3725     165.821 262.211 249.561  1.00  0.00           H
ATOM   1406  HE1 TYR A3725     165.973 260.406 254.199  1.00  0.00           H
ATOM   1407  HE2 TYR A3725     163.704 261.513 250.708  1.00  0.00           H
ATOM   1408  HH  TYR A3725     163.690 260.319 254.061  1.00  0.00           H
ATOM   1409  N   ALA A3726     171.343 263.474 250.444  1.00  0.00           N
ATOM   1410  CA  ALA A3726     172.789 263.424 250.661  1.00  0.00           C
ATOM   1411  CB  ALA A3726     173.481 263.480 249.294  1.00  0.00           C
ATOM   1412  C   ALA A3726     173.282 264.536 251.611  1.00  0.00           C
ATOM   1413  O   ALA A3726     174.076 264.253 252.502  1.00  0.00           O
ATOM   1414  H   ALA A3726     171.005 263.697 249.516  1.00  0.00           H
ATOM   1415  HA  ALA A3726     173.035 262.471 251.130  1.00  0.00           H
ATOM   1416  HB1 ALA A3726     174.564 263.458 249.430  1.00  0.00           H
ATOM   1417  HB2 ALA A3726     173.179 262.624 248.690  1.00  0.00           H
ATOM   1418  HB3 ALA A3726     173.207 264.399 248.775  1.00  0.00           H
ATOM   1419  N   ASP A3727     172.667 265.720 251.536  1.00  0.00           N
ATOM   1420  CA  ASP A3727     172.818 266.857 252.459  1.00  0.00           C
ATOM   1421  CB  ASP A3727     171.968 267.993 251.849  1.00  0.00           C
ATOM   1422  CG  ASP A3727     172.082 269.368 252.504  1.00  0.00           C
ATOM   1423  OD1 ASP A3727     173.204 269.676 252.960  1.00  0.00           O
ATOM   1424  OD2 ASP A3727     171.206 270.196 252.162  1.00  0.00           O
ATOM   1425  C   ASP A3727     172.400 266.507 253.908  1.00  0.00           C
ATOM   1426  O   ASP A3727     173.244 266.428 254.803  1.00  0.00           O
ATOM   1427  H   ASP A3727     172.038 265.862 250.754  1.00  0.00           H
ATOM   1428  HA  ASP A3727     173.862 267.174 252.485  1.00  0.00           H
ATOM   1429  HB2 ASP A3727     170.921 267.694 251.852  1.00  0.00           H
ATOM   1430  HB3 ASP A3727     172.271 268.118 250.808  1.00  0.00           H
ATOM   1431  N   ILE A3728     171.171 265.995 254.070  1.00  0.00           N
ATOM   1432  CA  ILE A3728     170.615 265.490 255.343  1.00  0.00           C
ATOM   1433  CB  ILE A3728     169.132 265.098 255.100  1.00  0.00           C
ATOM   1434  CG1 ILE A3728     168.272 266.381 255.008  1.00  0.00           C
ATOM   1435  CG2 ILE A3728     168.524 264.140 256.140  1.00  0.00           C
ATOM   1436  CD1 ILE A3728     166.828 266.148 254.541  1.00  0.00           C
ATOM   1437  C   ILE A3728     171.436 264.324 255.923  1.00  0.00           C
ATOM   1438  O   ILE A3728     171.649 264.257 257.132  1.00  0.00           O
ATOM   1439  H   ILE A3728     170.551 266.024 253.269  1.00  0.00           H
ATOM   1440  HA  ILE A3728     170.650 266.289 256.085  1.00  0.00           H
ATOM   1441  HB  ILE A3728     169.083 264.578 254.142  1.00  0.00           H
ATOM   1442 HG12 ILE A3728     168.248 266.871 255.982  1.00  0.00           H
ATOM   1443 HG13 ILE A3728     168.735 267.075 254.307  1.00  0.00           H
ATOM   1444 HD11 ILE A3728     166.351 267.111 254.358  1.00  0.00           H
ATOM   1445 HD12 ILE A3728     166.259 265.622 255.308  1.00  0.00           H
ATOM   1446 HD13 ILE A3728     166.822 265.567 253.618  1.00  0.00           H
ATOM   1447 HG21 ILE A3728     169.131 263.242 256.257  1.00  0.00           H
ATOM   1448 HG22 ILE A3728     167.540 263.824 255.808  1.00  0.00           H
ATOM   1449 HG23 ILE A3728     168.431 264.640 257.100  1.00  0.00           H
ATOM   1450  N   MET A3729     171.872 263.386 255.079  1.00  0.00           N
ATOM   1451  CA  MET A3729     172.653 262.214 255.482  1.00  0.00           C
ATOM   1452  CB  MET A3729     172.676 261.177 254.345  1.00  0.00           C
ATOM   1453  CG  MET A3729     171.345 260.412 254.259  1.00  0.00           C
ATOM   1454  SD  MET A3729     171.104 259.390 252.772  1.00  0.00           S
ATOM   1455  CE  MET A3729     172.383 258.133 253.024  1.00  0.00           C
ATOM   1456  C   MET A3729     174.073 262.590 255.912  1.00  0.00           C
ATOM   1457  O   MET A3729     174.530 262.078 256.933  1.00  0.00           O
ATOM   1458  H   MET A3729     171.642 263.493 254.097  1.00  0.00           H
ATOM   1459  HA  MET A3729     172.178 261.762 256.354  1.00  0.00           H
ATOM   1460  HB2 MET A3729     173.478 260.461 254.518  1.00  0.00           H
ATOM   1461  HB3 MET A3729     172.884 261.676 253.399  1.00  0.00           H
ATOM   1462  HG2 MET A3729     170.529 261.133 254.296  1.00  0.00           H
ATOM   1463  HG3 MET A3729     171.254 259.775 255.139  1.00  0.00           H
ATOM   1464  HE1 MET A3729     172.317 257.384 252.236  1.00  0.00           H
ATOM   1465  HE2 MET A3729     173.367 258.602 252.991  1.00  0.00           H
ATOM   1466  HE3 MET A3729     172.239 257.651 253.992  1.00  0.00           H
ATOM   1467  N   ALA A3730     174.723 263.542 255.234  1.00  0.00           N
ATOM   1468  CA  ALA A3730     176.035 264.046 255.635  1.00  0.00           C
ATOM   1469  CB  ALA A3730     176.578 264.979 254.544  1.00  0.00           C
ATOM   1470  C   ALA A3730     175.974 264.731 257.010  1.00  0.00           C
ATOM   1471  O   ALA A3730     176.576 264.216 257.952  1.00  0.00           O
ATOM   1472  H   ALA A3730     174.278 263.971 254.428  1.00  0.00           H
ATOM   1473  HA  ALA A3730     176.719 263.201 255.728  1.00  0.00           H
ATOM   1474  HB1 ALA A3730     175.910 265.830 254.408  1.00  0.00           H
ATOM   1475  HB2 ALA A3730     176.662 264.437 253.603  1.00  0.00           H
ATOM   1476  HB3 ALA A3730     177.565 265.342 254.836  1.00  0.00           H
ATOM   1477  N   LYS A3731     175.030 265.664 257.221  1.00  0.00           N
ATOM   1478  CA  LYS A3731     174.818 266.313 258.533  1.00  0.00           C
ATOM   1479  CB  LYS A3731     174.460 267.798 258.386  1.00  0.00           C
ATOM   1480  CG  LYS A3731     173.002 268.096 257.992  1.00  0.00           C
ATOM   1481  CD  LYS A3731     172.544 269.469 258.516  1.00  0.00           C
ATOM   1482  CE  LYS A3731     172.610 269.633 260.050  1.00  0.00           C
ATOM   1483  NZ  LYS A3731     171.863 268.576 260.773  1.00  0.00           N
ATOM   1484  C   LYS A3731     173.971 265.523 259.545  1.00  0.00           C
ATOM   1485  O   LYS A3731     173.279 266.110 260.384  1.00  0.00           O
ATOM   1486  H   LYS A3731     174.468 265.968 256.428  1.00  0.00           H
ATOM   1487  HA  LYS A3731     175.789 266.327 259.023  1.00  0.00           H
ATOM   1488  HB2 LYS A3731     174.691 268.256 259.346  1.00  0.00           H
ATOM   1489  HB3 LYS A3731     175.126 268.261 257.656  1.00  0.00           H
ATOM   1490  HG2 LYS A3731     172.327 267.332 258.373  1.00  0.00           H
ATOM   1491  HG3 LYS A3731     172.922 268.086 256.905  1.00  0.00           H
ATOM   1492  HD2 LYS A3731     173.167 270.239 258.059  1.00  0.00           H
ATOM   1493  HD3 LYS A3731     171.521 269.638 258.179  1.00  0.00           H
ATOM   1494  HE2 LYS A3731     173.656 269.625 260.367  1.00  0.00           H
ATOM   1495  HE3 LYS A3731     172.186 270.607 260.305  1.00  0.00           H
ATOM   1496  HZ1 LYS A3731     171.888 268.706 261.771  1.00  0.00           H
ATOM   1497  HZ2 LYS A3731     170.877 268.621 260.501  1.00  0.00           H
ATOM   1498  HZ3 LYS A3731     172.229 267.649 260.559  1.00  0.00           H
ATOM   1499  N   SER A3732     174.091 264.196 259.496  1.00  0.00           N
ATOM   1500  CA  SER A3732     173.923 263.326 260.667  1.00  0.00           C
ATOM   1501  CB  SER A3732     173.251 262.009 260.263  1.00  0.00           C
ATOM   1502  OG  SER A3732     174.064 261.207 259.422  1.00  0.00           O
ATOM   1503  C   SER A3732     175.268 263.055 261.358  1.00  0.00           C
ATOM   1504  O   SER A3732     175.405 263.290 262.554  1.00  0.00           O
ATOM   1505  H   SER A3732     174.687 263.852 258.756  1.00  0.00           H
ATOM   1506  HA  SER A3732     173.281 263.820 261.394  1.00  0.00           H
ATOM   1507  HB2 SER A3732     173.043 261.441 261.171  1.00  0.00           H
ATOM   1508  HB3 SER A3732     172.306 262.224 259.762  1.00  0.00           H
ATOM   1509  HG  SER A3732     174.128 261.606 258.532  1.00  0.00           H
ATOM   1510  N   CYS A3733     176.292 262.727 260.563  1.00  0.00           N
ATOM   1511  CA  CYS A3733     177.660 262.473 261.006  1.00  0.00           C
ATOM   1512  CB  CYS A3733     178.279 261.453 260.041  1.00  0.00           C
ATOM   1513  SG  CYS A3733     177.355 259.883 260.093  1.00  0.00           S
ATOM   1514  C   CYS A3733     178.474 263.779 261.124  1.00  0.00           C
ATOM   1515  O   CYS A3733     179.031 264.011 262.193  1.00  0.00           O
ATOM   1516  H   CYS A3733     176.110 262.625 259.577  1.00  0.00           H
ATOM   1517  HA  CYS A3733     177.639 262.026 262.004  1.00  0.00           H
ATOM   1518  HB2 CYS A3733     178.251 261.853 259.027  1.00  0.00           H
ATOM   1519  HB3 CYS A3733     179.322 261.278 260.317  1.00  0.00           H
ATOM   1520  HG  CYS A3733     176.140 260.408 259.866  1.00  0.00           H
ATOM   1521  N   HIS A3734     178.243 264.760 260.234  1.00  0.00           N
ATOM   1522  CA  HIS A3734     178.561 266.193 260.428  1.00  0.00           C
ATOM   1523  ND1 HIS A3734     180.052 266.804 256.884  1.00  0.00           N
ATOM   1524  CG  HIS A3734     179.902 266.681 258.274  1.00  0.00           C
ATOM   1525  CB  HIS A3734     178.647 266.937 259.071  1.00  0.00           C
ATOM   1526  NE2 HIS A3734     182.011 266.294 257.779  1.00  0.00           N
ATOM   1527  CD2 HIS A3734     181.128 266.409 258.810  1.00  0.00           C
ATOM   1528  CE1 HIS A3734     181.348 266.552 256.631  1.00  0.00           C
ATOM   1529  C   HIS A3734     177.620 266.870 261.447  1.00  0.00           C
ATOM   1530  O   HIS A3734     176.773 267.697 261.103  1.00  0.00           O
ATOM   1531  H   HIS A3734     177.755 264.505 259.383  1.00  0.00           H
ATOM   1532  HA  HIS A3734     179.543 266.256 260.895  1.00  0.00           H
ATOM   1533  HB2 HIS A3734     177.792 266.685 258.449  1.00  0.00           H
ATOM   1534  HB3 HIS A3734     178.615 268.011 259.260  1.00  0.00           H
ATOM   1535  HD2 HIS A3734     181.365 266.287 259.856  1.00  0.00           H
ATOM   1536  HE1 HIS A3734     181.788 266.500 255.648  1.00  0.00           H
ATOM   1537  HE2 HIS A3734     182.953 265.911 257.886  1.00  0.00           H
ATOM   1538  N   LEU A3735     177.744 266.410 262.694  1.00  0.00           N
ATOM   1539  CA  LEU A3735     177.266 266.976 263.961  1.00  0.00           C
ATOM   1540  CB  LEU A3735     175.734 266.812 264.058  1.00  0.00           C
ATOM   1541  CG  LEU A3735     175.127 267.291 265.392  1.00  0.00           C
ATOM   1542  CD1 LEU A3735     173.609 267.099 265.354  1.00  0.00           C
ATOM   1543  CD2 LEU A3735     175.409 268.772 265.662  1.00  0.00           C
ATOM   1544  C   LEU A3735     177.969 266.266 265.140  1.00  0.00           C
ATOM   1545  O   LEU A3735     178.398 266.905 266.092  1.00  0.00           O
ATOM   1546  H   LEU A3735     178.427 265.668 262.791  1.00  0.00           H
ATOM   1547  HA  LEU A3735     177.530 268.034 264.000  1.00  0.00           H
ATOM   1548  HB2 LEU A3735     175.490 265.756 263.930  1.00  0.00           H
ATOM   1549  HB3 LEU A3735     175.269 267.365 263.242  1.00  0.00           H
ATOM   1550  HG  LEU A3735     175.522 266.697 266.215  1.00  0.00           H
ATOM   1551 HD11 LEU A3735     173.384 266.042 265.208  1.00  0.00           H
ATOM   1552 HD12 LEU A3735     173.176 267.411 266.305  1.00  0.00           H
ATOM   1553 HD13 LEU A3735     173.172 267.676 264.541  1.00  0.00           H
ATOM   1554 HD21 LEU A3735     176.478 268.910 265.842  1.00  0.00           H
ATOM   1555 HD22 LEU A3735     174.883 269.090 266.560  1.00  0.00           H
ATOM   1556 HD23 LEU A3735     175.114 269.378 264.808  1.00  0.00           H
ATOM   1557  N   GLU A3736     178.183 264.956 265.006  1.00  0.00           N
ATOM   1558  CA  GLU A3736     179.069 264.150 265.860  1.00  0.00           C
ATOM   1559  CB  GLU A3736     178.701 262.684 265.598  1.00  0.00           C
ATOM   1560  CG  GLU A3736     179.566 261.650 266.326  1.00  0.00           C
ATOM   1561  CD  GLU A3736     178.864 260.289 266.289  1.00  0.00           C
ATOM   1562  OE1 GLU A3736     177.817 260.210 266.974  1.00  0.00           O
ATOM   1563  OE2 GLU A3736     179.067 259.566 265.283  1.00  0.00           O
ATOM   1564  C   GLU A3736     180.554 264.430 265.575  1.00  0.00           C
ATOM   1565  O   GLU A3736     181.304 264.809 266.472  1.00  0.00           O
ATOM   1566  H   GLU A3736     177.798 264.497 264.193  1.00  0.00           H
ATOM   1567  HA  GLU A3736     178.884 264.379 266.911  1.00  0.00           H
ATOM   1568  HB2 GLU A3736     178.756 262.481 264.527  1.00  0.00           H
ATOM   1569  HB3 GLU A3736     177.663 262.560 265.905  1.00  0.00           H
ATOM   1570  HG2 GLU A3736     180.545 261.591 265.846  1.00  0.00           H
ATOM   1571  HG3 GLU A3736     179.706 261.959 267.365  1.00  0.00           H
ATOM   1572  N   GLU A3737     180.886 264.542 264.286  1.00  0.00           N
ATOM   1573  CA  GLU A3737     182.133 265.049 263.694  1.00  0.00           C
ATOM   1574  CB  GLU A3737     182.147 264.540 262.234  1.00  0.00           C
ATOM   1575  CG  GLU A3737     183.461 264.602 261.434  1.00  0.00           C
ATOM   1576  CD  GLU A3737     183.243 264.227 259.953  1.00  0.00           C
ATOM   1577  OE1 GLU A3737     182.264 263.514 259.633  1.00  0.00           O
ATOM   1578  OE2 GLU A3737     183.984 264.737 259.079  1.00  0.00           O
ATOM   1579  C   GLU A3737     182.276 266.590 263.832  1.00  0.00           C
ATOM   1580  O   GLU A3737     182.615 267.284 262.873  1.00  0.00           O
ATOM   1581  H   GLU A3737     180.181 264.251 263.619  1.00  0.00           H
ATOM   1582  HA  GLU A3737     182.971 264.598 264.227  1.00  0.00           H
ATOM   1583  HB2 GLU A3737     181.836 263.493 262.245  1.00  0.00           H
ATOM   1584  HB3 GLU A3737     181.388 265.100 261.691  1.00  0.00           H
ATOM   1585  HG2 GLU A3737     184.177 263.909 261.879  1.00  0.00           H
ATOM   1586  HG3 GLU A3737     183.887 265.604 261.486  1.00  0.00           H
ATOM   1587  N   GLY A3738     181.839 267.151 264.967  1.00  0.00           N
ATOM   1588  CA  GLY A3738     181.871 268.586 265.268  1.00  0.00           C
ATOM   1589  C   GLY A3738     180.757 269.051 266.213  1.00  0.00           C
ATOM   1590  O   GLY A3738     179.873 269.791 265.781  1.00  0.00           O
ATOM   1591  H   GLY A3738     181.506 266.517 265.687  1.00  0.00           H
ATOM   1592  HA2 GLY A3738     182.833 268.829 265.719  1.00  0.00           H
ATOM   1593  HA3 GLY A3738     181.780 269.154 264.341  1.00  0.00           H
ATOM   1594  N   GLY A3739     180.851 268.711 267.507  1.00  0.00           N
ATOM   1595  CA  GLY A3739     179.984 269.279 268.553  1.00  0.00           C
ATOM   1596  C   GLY A3739     179.676 268.376 269.756  1.00  0.00           C
ATOM   1597  O   GLY A3739     179.195 268.869 270.776  1.00  0.00           O
ATOM   1598  H   GLY A3739     181.663 268.189 267.805  1.00  0.00           H
ATOM   1599  HA2 GLY A3739     180.453 270.186 268.934  1.00  0.00           H
ATOM   1600  HA3 GLY A3739     179.026 269.555 268.112  1.00  0.00           H
ATOM   1601  N   GLU A3740     179.970 267.072 269.697  1.00  0.00           N
ATOM   1602  CA  GLU A3740     179.732 266.166 270.840  1.00  0.00           C
ATOM   1603  CB  GLU A3740     179.825 264.699 270.377  1.00  0.00           C
ATOM   1604  CG  GLU A3740     179.479 263.641 271.449  1.00  0.00           C
ATOM   1605  CD  GLU A3740     178.080 263.779 272.086  1.00  0.00           C
ATOM   1606  OE1 GLU A3740     177.219 264.482 271.505  1.00  0.00           O
ATOM   1607  OE2 GLU A3740     177.932 263.482 273.299  1.00  0.00           O
ATOM   1608  C   GLU A3740     180.661 266.457 272.040  1.00  0.00           C
ATOM   1609  O   GLU A3740     180.212 266.438 273.185  1.00  0.00           O
ATOM   1610  H   GLU A3740     180.290 266.679 268.823  1.00  0.00           H
ATOM   1611  HA  GLU A3740     178.715 266.336 271.181  1.00  0.00           H
ATOM   1612  HB2 GLU A3740     180.838 264.511 270.015  1.00  0.00           H
ATOM   1613  HB3 GLU A3740     179.151 264.562 269.531  1.00  0.00           H
ATOM   1614  HG2 GLU A3740     179.544 262.662 270.971  1.00  0.00           H
ATOM   1615  HG3 GLU A3740     180.246 263.681 272.225  1.00  0.00           H
ATOM   1616  N   ASN A3741     181.860 266.976 271.772  1.00  0.00           N
ATOM   1617  CA  ASN A3741     182.879 267.321 272.767  1.00  0.00           C
ATOM   1618  CB  ASN A3741     184.142 267.792 272.013  1.00  0.00           C
ATOM   1619  CG  ASN A3741     183.877 268.934 271.039  1.00  0.00           C
ATOM   1620  OD1 ASN A3741     183.207 268.770 270.028  1.00  0.00           O
ATOM   1621  ND2 ASN A3741     184.208 270.148 271.412  1.00  0.00           N
ATOM   1622  C   ASN A3741     182.422 268.365 273.814  1.00  0.00           C
ATOM   1623  O   ASN A3741     182.641 268.144 275.006  1.00  0.00           O
ATOM   1624  H   ASN A3741     182.096 267.127 270.800  1.00  0.00           H
ATOM   1625  HA  ASN A3741     183.133 266.413 273.322  1.00  0.00           H
ATOM   1626  HB2 ASN A3741     184.901 268.094 272.737  1.00  0.00           H
ATOM   1627  HB3 ASN A3741     184.545 266.956 271.442  1.00  0.00           H
ATOM   1628 HD21 ASN A3741     184.695 270.310 272.277  1.00  0.00           H
ATOM   1629 HD22 ASN A3741     183.854 270.913 270.861  1.00  0.00           H
ATOM   1630  N   GLY A3742     181.804 269.478 273.390  1.00  0.00           N
ATOM   1631  CA  GLY A3742     181.449 270.616 274.254  1.00  0.00           C
ATOM   1632  C   GLY A3742     181.365 271.965 273.516  1.00  0.00           C
ATOM   1633  O   GLY A3742     181.643 272.047 272.320  1.00  0.00           O
ATOM   1634  H   GLY A3742     181.675 269.606 272.395  1.00  0.00           H
ATOM   1635  HA2 GLY A3742     180.484 270.417 274.721  1.00  0.00           H
ATOM   1636  HA3 GLY A3742     182.194 270.713 275.046  1.00  0.00           H
ATOM   1637  N   GLU A3743     181.038 273.031 274.259  1.00  0.00           N
ATOM   1638  CA  GLU A3743     181.047 274.441 273.822  1.00  0.00           C
ATOM   1639  CB  GLU A3743     179.626 275.048 273.894  1.00  0.00           C
ATOM   1640  CG  GLU A3743     178.612 274.428 272.913  1.00  0.00           C
ATOM   1641  CD  GLU A3743     177.225 275.106 272.973  1.00  0.00           C
ATOM   1642  OE1 GLU A3743     176.626 275.315 271.890  1.00  0.00           O
ATOM   1643  OE2 GLU A3743     176.703 275.310 274.094  1.00  0.00           O
ATOM   1644  C   GLU A3743     182.016 275.265 274.698  1.00  0.00           C
ATOM   1645  O   GLU A3743     182.151 274.979 275.888  1.00  0.00           O
ATOM   1646  H   GLU A3743     180.934 272.896 275.255  1.00  0.00           H
ATOM   1647  HA  GLU A3743     181.393 274.502 272.788  1.00  0.00           H
ATOM   1648  HB2 GLU A3743     179.252 274.940 274.915  1.00  0.00           H
ATOM   1649  HB3 GLU A3743     179.698 276.113 273.673  1.00  0.00           H
ATOM   1650  HG2 GLU A3743     179.019 274.514 271.902  1.00  0.00           H
ATOM   1651  HG3 GLU A3743     178.497 273.366 273.140  1.00  0.00           H
ATOM   1652  N   ALA A3744     182.656 276.307 274.143  1.00  0.00           N
ATOM   1653  CA  ALA A3744     183.658 277.139 274.827  1.00  0.00           C
ATOM   1654  CB  ALA A3744     185.027 276.449 274.700  1.00  0.00           C
ATOM   1655  C   ALA A3744     183.707 278.581 274.267  1.00  0.00           C
ATOM   1656  O   ALA A3744     183.214 278.830 273.167  1.00  0.00           O
ATOM   1657  H   ALA A3744     182.467 276.545 273.181  1.00  0.00           H
ATOM   1658  HA  ALA A3744     183.404 277.202 275.886  1.00  0.00           H
ATOM   1659  HB1 ALA A3744     184.983 275.447 275.133  1.00  0.00           H
ATOM   1660  HB2 ALA A3744     185.791 277.021 275.230  1.00  0.00           H
ATOM   1661  HB3 ALA A3744     185.312 276.372 273.650  1.00  0.00           H
ATOM   1662  N   GLU A3745     184.347 279.506 274.999  1.00  0.00           N
ATOM   1663  CA  GLU A3745     184.590 280.901 274.568  1.00  0.00           C
ATOM   1664  CB  GLU A3745     183.822 281.895 275.475  1.00  0.00           C
ATOM   1665  CG  GLU A3745     182.291 281.851 275.288  1.00  0.00           C
ATOM   1666  CD  GLU A3745     181.559 283.052 275.932  1.00  0.00           C
ATOM   1667  OE1 GLU A3745     181.582 283.172 277.178  1.00  0.00           O
ATOM   1668  OE2 GLU A3745     180.809 283.755 275.203  1.00  0.00           O
ATOM   1669  C   GLU A3745     186.087 281.294 274.477  1.00  0.00           C
ATOM   1670  O   GLU A3745     186.396 282.264 273.788  1.00  0.00           O
ATOM   1671  H   GLU A3745     184.730 279.221 275.886  1.00  0.00           H
ATOM   1672  HA  GLU A3745     184.205 281.032 273.555  1.00  0.00           H
ATOM   1673  HB2 GLU A3745     184.068 281.703 276.521  1.00  0.00           H
ATOM   1674  HB3 GLU A3745     184.151 282.906 275.231  1.00  0.00           H
ATOM   1675  HG2 GLU A3745     182.074 281.838 274.217  1.00  0.00           H
ATOM   1676  HG3 GLU A3745     181.906 280.921 275.714  1.00  0.00           H
ATOM   1677  N   GLU A3746     187.010 280.502 275.043  1.00  0.00           N
ATOM   1678  CA  GLU A3746     188.478 280.678 274.960  1.00  0.00           C
ATOM   1679  CB  GLU A3746     189.016 281.492 276.161  1.00  0.00           C
ATOM   1680  CG  GLU A3746     188.505 282.952 276.198  1.00  0.00           C
ATOM   1681  CD  GLU A3746     189.125 283.831 277.304  1.00  0.00           C
ATOM   1682  OE1 GLU A3746     189.468 283.303 278.382  1.00  0.00           O
ATOM   1683  OE2 GLU A3746     189.084 285.081 277.143  1.00  0.00           O
ATOM   1684  C   GLU A3746     189.181 279.298 274.834  1.00  0.00           C
ATOM   1685  O   GLU A3746     188.566 278.267 275.106  1.00  0.00           O
ATOM   1686  H   GLU A3746     186.709 279.636 275.457  1.00  0.00           H
ATOM   1687  HA  GLU A3746     188.708 281.238 274.053  1.00  0.00           H
ATOM   1688  HB2 GLU A3746     188.746 280.988 277.090  1.00  0.00           H
ATOM   1689  HB3 GLU A3746     190.104 281.521 276.093  1.00  0.00           H
ATOM   1690  HG2 GLU A3746     188.717 283.406 275.229  1.00  0.00           H
ATOM   1691  HG3 GLU A3746     187.423 282.944 276.338  1.00  0.00           H
ATOM   1692  N   GLU A3747     190.387 279.278 274.261  1.00  0.00           N
ATOM   1693  CA  GLU A3747     191.013 278.090 273.633  1.00  0.00           C
ATOM   1694  CB  GLU A3747     191.945 278.565 272.493  1.00  0.00           C
ATOM   1695  CG  GLU A3747     191.204 279.368 271.403  1.00  0.00           C
ATOM   1696  CD  GLU A3747     192.133 279.871 270.279  1.00  0.00           C
ATOM   1697  OE1 GLU A3747     192.140 279.235 269.201  1.00  0.00           O
ATOM   1698  OE2 GLU A3747     192.581 281.040 270.384  1.00  0.00           O
ATOM   1699  C   GLU A3747     191.713 277.107 274.609  1.00  0.00           C
ATOM   1700  O   GLU A3747     192.931 276.925 274.558  1.00  0.00           O
ATOM   1701  H   GLU A3747     190.824 280.166 274.051  1.00  0.00           H
ATOM   1702  HA  GLU A3747     190.217 277.510 273.161  1.00  0.00           H
ATOM   1703  HB2 GLU A3747     192.399 277.698 272.015  1.00  0.00           H
ATOM   1704  HB3 GLU A3747     192.741 279.188 272.905  1.00  0.00           H
ATOM   1705  HG2 GLU A3747     190.421 278.740 270.968  1.00  0.00           H
ATOM   1706  HG3 GLU A3747     190.714 280.235 271.854  1.00  0.00           H
ATOM   1707  N   GLU A3748     190.943 276.474 275.505  1.00  0.00           N
ATOM   1708  CA  GLU A3748     191.384 275.311 276.319  1.00  0.00           C
ATOM   1709  CB  GLU A3748     190.699 275.359 277.705  1.00  0.00           C
ATOM   1710  CG  GLU A3748     191.715 275.427 278.864  1.00  0.00           C
ATOM   1711  CD  GLU A3748     192.077 274.072 279.510  1.00  0.00           C
ATOM   1712  OE1 GLU A3748     192.034 273.023 278.830  1.00  0.00           O
ATOM   1713  OE2 GLU A3748     192.348 274.070 280.732  1.00  0.00           O
ATOM   1714  C   GLU A3748     191.129 273.955 275.604  1.00  0.00           C
ATOM   1715  O   GLU A3748     190.463 273.907 274.566  1.00  0.00           O
ATOM   1716  H   GLU A3748     189.951 276.679 275.466  1.00  0.00           H
ATOM   1717  HA  GLU A3748     192.464 275.398 276.472  1.00  0.00           H
ATOM   1718  HB2 GLU A3748     190.031 274.507 277.833  1.00  0.00           H
ATOM   1719  HB3 GLU A3748     190.064 276.249 277.762  1.00  0.00           H
ATOM   1720  HG2 GLU A3748     192.611 275.954 278.523  1.00  0.00           H
ATOM   1721  HG3 GLU A3748     191.271 276.047 279.640  1.00  0.00           H
ATOM   1722  N   VAL A3749     191.590 272.839 276.193  1.00  0.00           N
ATOM   1723  CA  VAL A3749     191.531 271.473 275.639  1.00  0.00           C
ATOM   1724  CB  VAL A3749     192.972 270.927 275.475  1.00  0.00           C
ATOM   1725  CG1 VAL A3749     193.021 269.470 274.983  1.00  0.00           C
ATOM   1726  CG2 VAL A3749     193.786 271.764 274.473  1.00  0.00           C
ATOM   1727  C   VAL A3749     190.652 270.510 276.461  1.00  0.00           C
ATOM   1728  O   VAL A3749     189.986 269.668 275.861  1.00  0.00           O
ATOM   1729  H   VAL A3749     191.970 272.937 277.135  1.00  0.00           H
ATOM   1730  HA  VAL A3749     191.090 271.530 274.645  1.00  0.00           H
ATOM   1731  HB  VAL A3749     193.481 270.963 276.441  1.00  0.00           H
ATOM   1732 HG11 VAL A3749     192.582 268.809 275.733  1.00  0.00           H
ATOM   1733 HG12 VAL A3749     194.056 269.162 274.829  1.00  0.00           H
ATOM   1734 HG13 VAL A3749     192.468 269.376 274.047  1.00  0.00           H
ATOM   1735 HG21 VAL A3749     193.869 272.790 274.827  1.00  0.00           H
ATOM   1736 HG22 VAL A3749     193.295 271.769 273.501  1.00  0.00           H
ATOM   1737 HG23 VAL A3749     194.793 271.362 274.372  1.00  0.00           H
ATOM   1738  N   GLU A3750     190.690 270.588 277.802  1.00  0.00           N
ATOM   1739  CA  GLU A3750     190.024 269.776 278.858  1.00  0.00           C
ATOM   1740  CB  GLU A3750     188.596 270.294 279.180  1.00  0.00           C
ATOM   1741  CG  GLU A3750     187.403 269.813 278.311  1.00  0.00           C
ATOM   1742  CD  GLU A3750     186.506 268.703 278.929  1.00  0.00           C
ATOM   1743  OE1 GLU A3750     185.872 267.938 278.149  1.00  0.00           O
ATOM   1744  OE2 GLU A3750     186.236 268.777 280.148  1.00  0.00           O
ATOM   1745  C   GLU A3750     190.102 268.232 278.777  1.00  0.00           C
ATOM   1746  O   GLU A3750     190.521 267.582 279.735  1.00  0.00           O
ATOM   1747  H   GLU A3750     191.235 271.374 278.165  1.00  0.00           H
ATOM   1748  HA  GLU A3750     190.595 270.005 279.760  1.00  0.00           H
ATOM   1749  HB2 GLU A3750     188.635 271.383 279.117  1.00  0.00           H
ATOM   1750  HB3 GLU A3750     188.390 270.073 280.227  1.00  0.00           H
ATOM   1751  HG2 GLU A3750     187.769 269.505 277.334  1.00  0.00           H
ATOM   1752  HG3 GLU A3750     186.766 270.684 278.136  1.00  0.00           H
ATOM   1753  N   VAL A3751     189.692 267.634 277.657  1.00  0.00           N
ATOM   1754  CA  VAL A3751     189.284 266.225 277.528  1.00  0.00           C
ATOM   1755  CB  VAL A3751     188.748 265.965 276.095  1.00  0.00           C
ATOM   1756  CG1 VAL A3751     188.124 264.576 275.954  1.00  0.00           C
ATOM   1757  CG2 VAL A3751     187.689 266.948 275.580  1.00  0.00           C
ATOM   1758  C   VAL A3751     190.443 265.256 277.854  1.00  0.00           C
ATOM   1759  O   VAL A3751     191.375 265.121 277.049  1.00  0.00           O
ATOM   1760  H   VAL A3751     189.424 268.271 276.912  1.00  0.00           H
ATOM   1761  HA  VAL A3751     188.475 266.044 278.239  1.00  0.00           H
ATOM   1762  HB  VAL A3751     189.587 266.028 275.401  1.00  0.00           H
ATOM   1763 HG11 VAL A3751     187.224 264.518 276.565  1.00  0.00           H
ATOM   1764 HG12 VAL A3751     188.823 263.817 276.283  1.00  0.00           H
ATOM   1765 HG13 VAL A3751     187.848 264.390 274.917  1.00  0.00           H
ATOM   1766 HG21 VAL A3751     188.062 267.970 275.596  1.00  0.00           H
ATOM   1767 HG22 VAL A3751     187.419 266.702 274.554  1.00  0.00           H
ATOM   1768 HG23 VAL A3751     186.796 266.884 276.195  1.00  0.00           H
ATOM   1769  N   SER A3752     190.320 264.457 278.921  1.00  0.00           N
ATOM   1770  CA  SER A3752     191.285 263.396 279.274  1.00  0.00           C
ATOM   1771  CB  SER A3752     191.289 263.155 280.799  1.00  0.00           C
ATOM   1772  OG  SER A3752     190.955 261.830 281.175  1.00  0.00           O
ATOM   1773  C   SER A3752     191.115 262.114 278.427  1.00  0.00           C
ATOM   1774  O   SER A3752     190.281 262.043 277.531  1.00  0.00           O
ATOM   1775  H   SER A3752     189.504 264.558 279.523  1.00  0.00           H
ATOM   1776  HA  SER A3752     192.275 263.782 279.034  1.00  0.00           H
ATOM   1777  HB2 SER A3752     192.294 263.362 281.167  1.00  0.00           H
ATOM   1778  HB3 SER A3752     190.617 263.856 281.298  1.00  0.00           H
ATOM   1779  HG  SER A3752     189.991 261.722 280.960  1.00  0.00           H
ATOM   1780  N   PHE A3753     192.022 261.146 278.584  1.00  0.00           N
ATOM   1781  CA  PHE A3753     192.113 259.941 277.742  1.00  0.00           C
ATOM   1782  CB  PHE A3753     193.276 259.070 278.256  1.00  0.00           C
ATOM   1783  CG  PHE A3753     193.277 257.635 277.748  1.00  0.00           C
ATOM   1784  CD1 PHE A3753     193.681 257.347 276.431  1.00  0.00           C
ATOM   1785  CD2 PHE A3753     192.817 256.591 278.577  1.00  0.00           C
ATOM   1786  CE1 PHE A3753     193.626 256.028 275.947  1.00  0.00           C
ATOM   1787  CE2 PHE A3753     192.761 255.272 278.094  1.00  0.00           C
ATOM   1788  CZ  PHE A3753     193.165 254.990 276.776  1.00  0.00           C
ATOM   1789  C   PHE A3753     190.815 259.113 277.662  1.00  0.00           C
ATOM   1790  O   PHE A3753     190.460 258.649 276.581  1.00  0.00           O
ATOM   1791  H   PHE A3753     192.640 261.228 279.375  1.00  0.00           H
ATOM   1792  HA  PHE A3753     192.341 260.247 276.721  1.00  0.00           H
ATOM   1793  HB2 PHE A3753     193.237 259.042 279.346  1.00  0.00           H
ATOM   1794  HB3 PHE A3753     194.218 259.545 277.977  1.00  0.00           H
ATOM   1795  HD1 PHE A3753     194.013 258.143 275.778  1.00  0.00           H
ATOM   1796  HD2 PHE A3753     192.480 256.807 279.580  1.00  0.00           H
ATOM   1797  HE1 PHE A3753     193.914 255.820 274.925  1.00  0.00           H
ATOM   1798  HE2 PHE A3753     192.390 254.482 278.729  1.00  0.00           H
ATOM   1799  HZ  PHE A3753     193.107 253.983 276.391  1.00  0.00           H
ATOM   1800  N   GLU A3754     190.174 258.828 278.796  1.00  0.00           N
ATOM   1801  CA  GLU A3754     189.094 257.829 278.872  1.00  0.00           C
ATOM   1802  CB  GLU A3754     188.929 257.423 280.346  1.00  0.00           C
ATOM   1803  CG  GLU A3754     187.937 256.269 280.576  1.00  0.00           C
ATOM   1804  CD  GLU A3754     187.954 255.732 282.020  1.00  0.00           C
ATOM   1805  OE1 GLU A3754     188.818 256.172 282.819  1.00  0.00           O
ATOM   1806  OE2 GLU A3754     187.341 254.665 282.249  1.00  0.00           O
ATOM   1807  C   GLU A3754     187.785 258.327 278.242  1.00  0.00           C
ATOM   1808  O   GLU A3754     187.104 257.584 277.534  1.00  0.00           O
ATOM   1809  H   GLU A3754     190.385 259.371 279.622  1.00  0.00           H
ATOM   1810  HA  GLU A3754     189.397 256.947 278.308  1.00  0.00           H
ATOM   1811  HB2 GLU A3754     189.910 257.111 280.708  1.00  0.00           H
ATOM   1812  HB3 GLU A3754     188.608 258.290 280.926  1.00  0.00           H
ATOM   1813  HG2 GLU A3754     186.928 256.609 280.332  1.00  0.00           H
ATOM   1814  HG3 GLU A3754     188.194 255.453 279.896  1.00  0.00           H
ATOM   1815  N   GLU A3755     187.525 259.626 278.364  1.00  0.00           N
ATOM   1816  CA  GLU A3755     186.461 260.355 277.685  1.00  0.00           C
ATOM   1817  CB  GLU A3755     186.028 261.557 278.547  1.00  0.00           C
ATOM   1818  CG  GLU A3755     187.098 262.624 278.834  1.00  0.00           C
ATOM   1819  CD  GLU A3755     187.930 262.388 280.106  1.00  0.00           C
ATOM   1820  OE1 GLU A3755     188.576 261.318 280.224  1.00  0.00           O
ATOM   1821  OE2 GLU A3755     188.260 263.397 280.755  1.00  0.00           O
ATOM   1822  C   GLU A3755     186.824 260.743 276.239  1.00  0.00           C
ATOM   1823  O   GLU A3755     185.989 260.539 275.359  1.00  0.00           O
ATOM   1824  H   GLU A3755     188.130 260.164 278.985  1.00  0.00           H
ATOM   1825  HA  GLU A3755     185.595 259.701 277.614  1.00  0.00           H
ATOM   1826  HB2 GLU A3755     185.206 262.045 278.020  1.00  0.00           H
ATOM   1827  HB3 GLU A3755     185.626 261.194 279.494  1.00  0.00           H
ATOM   1828  HG2 GLU A3755     186.582 263.583 278.930  1.00  0.00           H
ATOM   1829  HG3 GLU A3755     187.764 262.704 277.981  1.00  0.00           H
ATOM   1830  N   LYS A3756     188.104 261.001 275.912  1.00  0.00           N
ATOM   1831  CA  LYS A3756     188.555 261.192 274.517  1.00  0.00           C
ATOM   1832  CB  LYS A3756     190.025 261.639 274.471  1.00  0.00           C
ATOM   1833  CG  LYS A3756     190.455 262.174 273.096  1.00  0.00           C
ATOM   1834  CD  LYS A3756     191.949 262.551 273.038  1.00  0.00           C
ATOM   1835  CE  LYS A3756     192.458 263.385 274.228  1.00  0.00           C
ATOM   1836  NZ  LYS A3756     191.747 264.679 274.375  1.00  0.00           N
ATOM   1837  C   LYS A3756     188.350 259.933 273.682  1.00  0.00           C
ATOM   1838  O   LYS A3756     187.739 260.004 272.622  1.00  0.00           O
ATOM   1839  H   LYS A3756     188.773 261.136 276.667  1.00  0.00           H
ATOM   1840  HA  LYS A3756     187.937 261.971 274.070  1.00  0.00           H
ATOM   1841  HB2 LYS A3756     190.671 260.811 274.767  1.00  0.00           H
ATOM   1842  HB3 LYS A3756     190.150 262.451 275.177  1.00  0.00           H
ATOM   1843  HG2 LYS A3756     190.263 261.422 272.330  1.00  0.00           H
ATOM   1844  HG3 LYS A3756     189.857 263.057 272.863  1.00  0.00           H
ATOM   1845  HD2 LYS A3756     192.144 263.083 272.105  1.00  0.00           H
ATOM   1846  HD3 LYS A3756     192.530 261.627 273.002  1.00  0.00           H
ATOM   1847  HE2 LYS A3756     193.531 263.559 274.103  1.00  0.00           H
ATOM   1848  HE3 LYS A3756     192.323 262.797 275.141  1.00  0.00           H
ATOM   1849  HZ1 LYS A3756     191.925 265.072 275.302  1.00  0.00           H
ATOM   1850  HZ2 LYS A3756     190.747 264.542 274.337  1.00  0.00           H
ATOM   1851  HZ3 LYS A3756     192.025 265.346 273.670  1.00  0.00           H
ATOM   1852  N   GLU A3757     188.696 258.767 274.227  1.00  0.00           N
ATOM   1853  CA  GLU A3757     188.391 257.458 273.639  1.00  0.00           C
ATOM   1854  CB  GLU A3757     189.182 256.370 274.388  1.00  0.00           C
ATOM   1855  CG  GLU A3757     190.608 256.208 273.834  1.00  0.00           C
ATOM   1856  CD  GLU A3757     190.608 255.652 272.401  1.00  0.00           C
ATOM   1857  OE1 GLU A3757     189.764 254.761 272.134  1.00  0.00           O
ATOM   1858  OE2 GLU A3757     191.344 256.195 271.545  1.00  0.00           O
ATOM   1859  C   GLU A3757     186.891 257.116 273.630  1.00  0.00           C
ATOM   1860  O   GLU A3757     186.482 256.217 272.890  1.00  0.00           O
ATOM   1861  H   GLU A3757     189.180 258.791 275.120  1.00  0.00           H
ATOM   1862  HA  GLU A3757     188.701 257.461 272.594  1.00  0.00           H
ATOM   1863  HB2 GLU A3757     188.664 255.414 274.306  1.00  0.00           H
ATOM   1864  HB3 GLU A3757     189.226 256.613 275.450  1.00  0.00           H
ATOM   1865  HG2 GLU A3757     191.124 257.170 273.871  1.00  0.00           H
ATOM   1866  HG3 GLU A3757     191.146 255.508 274.477  1.00  0.00           H
ATOM   1867  N   MET A3758     186.054 257.831 274.387  1.00  0.00           N
ATOM   1868  CA  MET A3758     184.598 257.730 274.284  1.00  0.00           C
ATOM   1869  CB  MET A3758     183.918 258.205 275.578  1.00  0.00           C
ATOM   1870  CG  MET A3758     182.637 257.412 275.871  1.00  0.00           C
ATOM   1871  SD  MET A3758     182.857 255.641 276.258  1.00  0.00           S
ATOM   1872  CE  MET A3758     183.939 255.749 277.715  1.00  0.00           C
ATOM   1873  C   MET A3758     184.075 258.471 273.045  1.00  0.00           C
ATOM   1874  O   MET A3758     183.505 257.823 272.165  1.00  0.00           O
ATOM   1875  H   MET A3758     186.428 258.602 274.929  1.00  0.00           H
ATOM   1876  HA  MET A3758     184.363 256.678 274.160  1.00  0.00           H
ATOM   1877  HB2 MET A3758     183.670 259.264 275.501  1.00  0.00           H
ATOM   1878  HB3 MET A3758     184.600 258.084 276.417  1.00  0.00           H
ATOM   1879  HG2 MET A3758     182.140 257.883 276.720  1.00  0.00           H
ATOM   1880  HG3 MET A3758     181.970 257.500 275.012  1.00  0.00           H
ATOM   1881  HE1 MET A3758     184.050 254.765 278.167  1.00  0.00           H
ATOM   1882  HE2 MET A3758     184.924 256.114 277.422  1.00  0.00           H
ATOM   1883  HE3 MET A3758     183.508 256.435 278.445  1.00  0.00           H
ATOM   1884  N   GLU A3759     184.427 259.747 272.855  1.00  0.00           N
ATOM   1885  CA  GLU A3759     184.039 260.489 271.643  1.00  0.00           C
ATOM   1886  CB  GLU A3759     184.232 262.027 271.733  1.00  0.00           C
ATOM   1887  CG  GLU A3759     185.045 262.640 272.891  1.00  0.00           C
ATOM   1888  CD  GLU A3759     184.199 263.026 274.122  1.00  0.00           C
ATOM   1889  OE1 GLU A3759     184.396 264.158 274.637  1.00  0.00           O
ATOM   1890  OE2 GLU A3759     183.263 262.270 274.464  1.00  0.00           O
ATOM   1891  C   GLU A3759     184.692 259.904 270.371  1.00  0.00           C
ATOM   1892  O   GLU A3759     183.995 259.333 269.529  1.00  0.00           O
ATOM   1893  H   GLU A3759     184.872 260.252 273.620  1.00  0.00           H
ATOM   1894  HA  GLU A3759     182.968 260.346 271.524  1.00  0.00           H
ATOM   1895  HB2 GLU A3759     183.246 262.493 271.723  1.00  0.00           H
ATOM   1896  HB3 GLU A3759     184.710 262.349 270.806  1.00  0.00           H
ATOM   1897  HG2 GLU A3759     185.853 261.967 273.170  1.00  0.00           H
ATOM   1898  HG3 GLU A3759     185.519 263.547 272.505  1.00  0.00           H
ATOM   1899  N   LYS A3760     186.034 259.835 270.341  1.00  0.00           N
ATOM   1900  CA  LYS A3760     186.881 259.393 269.205  1.00  0.00           C
ATOM   1901  CB  LYS A3760     188.341 259.370 269.717  1.00  0.00           C
ATOM   1902  CG  LYS A3760     189.434 258.855 268.761  1.00  0.00           C
ATOM   1903  CD  LYS A3760     190.792 258.811 269.490  1.00  0.00           C
ATOM   1904  CE  LYS A3760     191.806 257.917 268.762  1.00  0.00           C
ATOM   1905  NZ  LYS A3760     192.940 257.558 269.642  1.00  0.00           N
ATOM   1906  C   LYS A3760     186.494 258.022 268.646  1.00  0.00           C
ATOM   1907  O   LYS A3760     186.660 257.762 267.456  1.00  0.00           O
ATOM   1908  H   LYS A3760     186.520 260.179 271.167  1.00  0.00           H
ATOM   1909  HA  LYS A3760     186.796 260.110 268.388  1.00  0.00           H
ATOM   1910  HB2 LYS A3760     188.366 258.719 270.591  1.00  0.00           H
ATOM   1911  HB3 LYS A3760     188.614 260.378 270.037  1.00  0.00           H
ATOM   1912  HG2 LYS A3760     189.183 257.844 268.442  1.00  0.00           H
ATOM   1913  HG3 LYS A3760     189.503 259.500 267.884  1.00  0.00           H
ATOM   1914  HD2 LYS A3760     191.198 259.821 269.590  1.00  0.00           H
ATOM   1915  HD3 LYS A3760     190.639 258.410 270.493  1.00  0.00           H
ATOM   1916  HE2 LYS A3760     191.305 256.996 268.457  1.00  0.00           H
ATOM   1917  HE3 LYS A3760     192.177 258.433 267.873  1.00  0.00           H
ATOM   1918  HZ1 LYS A3760     193.564 256.893 269.178  1.00  0.00           H
ATOM   1919  HZ2 LYS A3760     192.590 257.116 270.494  1.00  0.00           H
ATOM   1920  HZ3 LYS A3760     193.507 258.384 269.849  1.00  0.00           H
ATOM   1921  N   GLN A3761     186.127 257.095 269.532  1.00  0.00           N
ATOM   1922  CA  GLN A3761     186.242 255.657 269.270  1.00  0.00           C
ATOM   1923  CB  GLN A3761     187.601 255.195 269.838  1.00  0.00           C
ATOM   1924  CG  GLN A3761     188.428 254.239 268.958  1.00  0.00           C
ATOM   1925  CD  GLN A3761     187.777 252.888 268.683  1.00  0.00           C
ATOM   1926  OE1 GLN A3761     187.810 251.955 269.480  1.00  0.00           O
ATOM   1927  NE2 GLN A3761     187.200 252.700 267.516  1.00  0.00           N
ATOM   1928  C   GLN A3761     185.036 254.849 269.797  1.00  0.00           C
ATOM   1929  O   GLN A3761     185.027 253.617 269.715  1.00  0.00           O
ATOM   1930  H   GLN A3761     186.085 257.402 270.494  1.00  0.00           H
ATOM   1931  HA  GLN A3761     186.256 255.506 268.191  1.00  0.00           H
ATOM   1932  HB2 GLN A3761     187.433 254.762 270.813  1.00  0.00           H
ATOM   1933  HB3 GLN A3761     188.239 256.065 270.005  1.00  0.00           H
ATOM   1934  HG2 GLN A3761     189.382 254.058 269.454  1.00  0.00           H
ATOM   1935  HG3 GLN A3761     188.645 254.737 268.013  1.00  0.00           H
ATOM   1936 HE21 GLN A3761     187.156 253.457 266.857  1.00  0.00           H
ATOM   1937 HE22 GLN A3761     186.747 251.819 267.376  1.00  0.00           H
ATOM   1938  N   ARG A3762     183.973 255.519 270.269  1.00  0.00           N
ATOM   1939  CA  ARG A3762     182.734 254.886 270.761  1.00  0.00           C
ATOM   1940  CB  ARG A3762     182.867 254.656 272.282  1.00  0.00           C
ATOM   1941  CG  ARG A3762     183.378 253.251 272.647  1.00  0.00           C
ATOM   1942  CD  ARG A3762     184.544 253.234 273.656  1.00  0.00           C
ATOM   1943  NE  ARG A3762     185.885 253.504 273.089  1.00  0.00           N
ATOM   1944  CZ  ARG A3762     186.645 252.677 272.393  1.00  0.00           C
ATOM   1945  NH1 ARG A3762     186.123 251.740 271.661  1.00  0.00           N
ATOM   1946  NH2 ARG A3762     187.930 252.807 272.275  1.00  0.00           N
ATOM   1947  C   ARG A3762     181.451 255.641 270.387  1.00  0.00           C
ATOM   1948  O   ARG A3762     180.519 254.977 269.936  1.00  0.00           O
ATOM   1949  H   ARG A3762     184.065 256.526 270.374  1.00  0.00           H
ATOM   1950  HA  ARG A3762     182.611 253.922 270.268  1.00  0.00           H
ATOM   1951  HB2 ARG A3762     183.545 255.394 272.698  1.00  0.00           H
ATOM   1952  HB3 ARG A3762     181.897 254.803 272.760  1.00  0.00           H
ATOM   1953  HG2 ARG A3762     182.543 252.713 273.099  1.00  0.00           H
ATOM   1954  HG3 ARG A3762     183.652 252.697 271.754  1.00  0.00           H
ATOM   1955  HD2 ARG A3762     184.572 252.250 274.127  1.00  0.00           H
ATOM   1956  HD3 ARG A3762     184.340 253.964 274.441  1.00  0.00           H
ATOM   1957  HE  ARG A3762     186.315 254.398 273.328  1.00  0.00           H
ATOM   1958 HH11 ARG A3762     185.200 251.982 271.352  1.00  0.00           H
ATOM   1959 HH12 ARG A3762     186.748 251.437 270.924  1.00  0.00           H
ATOM   1960 HH21 ARG A3762     188.412 253.675 272.548  1.00  0.00           H
ATOM   1961 HH22 ARG A3762     188.398 252.332 271.524  1.00  0.00           H
ATOM   1962  N   LEU A3763     181.451 256.978 270.357  1.00  0.00           N
ATOM   1963  CA  LEU A3763     180.333 257.760 269.799  1.00  0.00           C
ATOM   1964  CB  LEU A3763     180.377 259.221 270.286  1.00  0.00           C
ATOM   1965  CG  LEU A3763     179.664 259.523 271.621  1.00  0.00           C
ATOM   1966  CD1 LEU A3763     178.146 259.340 271.510  1.00  0.00           C
ATOM   1967  CD2 LEU A3763     180.164 258.694 272.804  1.00  0.00           C
ATOM   1968  C   LEU A3763     180.278 257.709 268.264  1.00  0.00           C
ATOM   1969  O   LEU A3763     179.187 257.521 267.742  1.00  0.00           O
ATOM   1970  H   LEU A3763     182.228 257.476 270.781  1.00  0.00           H
ATOM   1971  HA  LEU A3763     179.397 257.316 270.140  1.00  0.00           H
ATOM   1972  HB2 LEU A3763     181.413 259.543 270.347  1.00  0.00           H
ATOM   1973  HB3 LEU A3763     179.907 259.851 269.529  1.00  0.00           H
ATOM   1974  HG  LEU A3763     179.850 260.568 271.857  1.00  0.00           H
ATOM   1975 HD11 LEU A3763     177.671 259.753 272.399  1.00  0.00           H
ATOM   1976 HD12 LEU A3763     177.776 259.886 270.641  1.00  0.00           H
ATOM   1977 HD13 LEU A3763     177.884 258.288 271.415  1.00  0.00           H
ATOM   1978 HD21 LEU A3763     181.230 258.870 272.933  1.00  0.00           H
ATOM   1979 HD22 LEU A3763     179.656 259.018 273.712  1.00  0.00           H
ATOM   1980 HD23 LEU A3763     179.976 257.634 272.645  1.00  0.00           H
ATOM   1981  N   LEU A3764     181.425 257.553 267.583  1.00  0.00           N
ATOM   1982  CA  LEU A3764     181.561 257.455 266.110  1.00  0.00           C
ATOM   1983  CB  LEU A3764     183.065 257.548 265.740  1.00  0.00           C
ATOM   1984  CG  LEU A3764     183.538 258.913 265.196  1.00  0.00           C
ATOM   1985  CD1 LEU A3764     182.834 259.293 263.892  1.00  0.00           C
ATOM   1986  CD2 LEU A3764     183.369 260.047 266.202  1.00  0.00           C
ATOM   1987  C   LEU A3764     180.858 256.251 265.421  1.00  0.00           C
ATOM   1988  O   LEU A3764     181.056 255.986 264.230  1.00  0.00           O
ATOM   1989  H   LEU A3764     182.269 257.743 268.105  1.00  0.00           H
ATOM   1990  HA  LEU A3764     181.056 258.328 265.704  1.00  0.00           H
ATOM   1991  HB2 LEU A3764     183.304 256.803 264.980  1.00  0.00           H
ATOM   1992  HB3 LEU A3764     183.675 257.297 266.609  1.00  0.00           H
ATOM   1993  HG  LEU A3764     184.602 258.823 264.976  1.00  0.00           H
ATOM   1994 HD11 LEU A3764     183.316 260.170 263.462  1.00  0.00           H
ATOM   1995 HD12 LEU A3764     181.784 259.529 264.072  1.00  0.00           H
ATOM   1996 HD13 LEU A3764     182.905 258.466 263.188  1.00  0.00           H
ATOM   1997 HD21 LEU A3764     183.707 260.986 265.765  1.00  0.00           H
ATOM   1998 HD22 LEU A3764     183.975 259.841 267.081  1.00  0.00           H
ATOM   1999 HD23 LEU A3764     182.326 260.149 266.499  1.00  0.00           H
ATOM   2000  N   TYR A3765     179.977 255.526 266.115  1.00  0.00           N
ATOM   2001  CA  TYR A3765     179.132 254.479 265.542  1.00  0.00           C
ATOM   2002  CB  TYR A3765     178.416 253.695 266.664  1.00  0.00           C
ATOM   2003  CG  TYR A3765     177.069 254.257 267.090  1.00  0.00           C
ATOM   2004  CD1 TYR A3765     177.004 255.283 268.050  1.00  0.00           C
ATOM   2005  CD2 TYR A3765     175.881 253.783 266.496  1.00  0.00           C
ATOM   2006  CE1 TYR A3765     175.774 255.891 268.362  1.00  0.00           C
ATOM   2007  CE2 TYR A3765     174.643 254.369 266.826  1.00  0.00           C
ATOM   2008  CZ  TYR A3765     174.591 255.445 267.737  1.00  0.00           C
ATOM   2009  OH  TYR A3765     173.407 256.066 267.981  1.00  0.00           O
ATOM   2010  C   TYR A3765     178.136 254.988 264.479  1.00  0.00           C
ATOM   2011  O   TYR A3765     177.592 254.157 263.743  1.00  0.00           O
ATOM   2012  H   TYR A3765     179.728 255.890 267.028  1.00  0.00           H
ATOM   2013  HA  TYR A3765     179.803 253.783 265.037  1.00  0.00           H
ATOM   2014  HB2 TYR A3765     178.255 252.677 266.307  1.00  0.00           H
ATOM   2015  HB3 TYR A3765     179.070 253.622 267.535  1.00  0.00           H
ATOM   2016  HD1 TYR A3765     177.908 255.631 268.531  1.00  0.00           H
ATOM   2017  HD2 TYR A3765     175.922 252.979 265.778  1.00  0.00           H
ATOM   2018  HE1 TYR A3765     175.752 256.717 269.059  1.00  0.00           H
ATOM   2019  HE2 TYR A3765     173.726 254.009 266.389  1.00  0.00           H
ATOM   2020  HH  TYR A3765     173.507 256.719 268.679  1.00  0.00           H
ATOM   2021  N   GLN A3766     177.932 256.299 264.277  1.00  0.00           N
ATOM   2022  CA  GLN A3766     176.984 256.787 263.262  1.00  0.00           C
ATOM   2023  CB  GLN A3766     176.732 258.285 263.403  1.00  0.00           C
ATOM   2024  CG  GLN A3766     176.033 258.619 264.721  1.00  0.00           C
ATOM   2025  CD  GLN A3766     175.364 259.982 264.636  1.00  0.00           C
ATOM   2026  OE1 GLN A3766     174.472 260.178 263.813  1.00  0.00           O
ATOM   2027  NE2 GLN A3766     175.472 260.780 265.665  1.00  0.00           N
ATOM   2028  C   GLN A3766     177.382 256.493 261.810  1.00  0.00           C
ATOM   2029  O   GLN A3766     176.515 256.109 261.019  1.00  0.00           O
ATOM   2030  H   GLN A3766     178.382 256.980 264.888  1.00  0.00           H
ATOM   2031  HA  GLN A3766     176.043 256.276 263.439  1.00  0.00           H
ATOM   2032  HB2 GLN A3766     177.666 258.838 263.316  1.00  0.00           H
ATOM   2033  HB3 GLN A3766     176.085 258.588 262.579  1.00  0.00           H
ATOM   2034  HG2 GLN A3766     176.744 258.574 265.538  1.00  0.00           H
ATOM   2035  HG3 GLN A3766     175.268 257.880 264.939  1.00  0.00           H
ATOM   2036 HE21 GLN A3766     176.264 260.585 266.299  1.00  0.00           H
ATOM   2037 HE22 GLN A3766     175.138 261.719 265.578  1.00  0.00           H
ATOM   2038  N   GLN A3767     178.683 256.367 261.534  1.00  0.00           N
ATOM   2039  CA  GLN A3767     179.200 255.860 260.254  1.00  0.00           C
ATOM   2040  CB  GLN A3767     180.734 255.976 260.254  1.00  0.00           C
ATOM   2041  CG  GLN A3767     181.253 257.420 260.434  1.00  0.00           C
ATOM   2042  CD  GLN A3767     182.774 257.474 260.555  1.00  0.00           C
ATOM   2043  OE1 GLN A3767     183.411 256.579 261.090  1.00  0.00           O
ATOM   2044  NE2 GLN A3767     183.432 258.503 260.074  1.00  0.00           N
ATOM   2045  C   GLN A3767     178.758 254.399 259.990  1.00  0.00           C
ATOM   2046  O   GLN A3767     178.554 253.986 258.840  1.00  0.00           O
ATOM   2047  H   GLN A3767     179.348 256.654 262.246  1.00  0.00           H
ATOM   2048  HA  GLN A3767     178.805 256.479 259.447  1.00  0.00           H
ATOM   2049  HB2 GLN A3767     181.118 255.588 259.309  1.00  0.00           H
ATOM   2050  HB3 GLN A3767     181.124 255.354 261.061  1.00  0.00           H
ATOM   2051  HG2 GLN A3767     180.931 258.028 259.591  1.00  0.00           H
ATOM   2052  HG3 GLN A3767     180.841 257.862 261.341  1.00  0.00           H
ATOM   2053 HE21 GLN A3767     182.947 259.284 259.634  1.00  0.00           H
ATOM   2054 HE22 GLN A3767     184.421 258.515 260.236  1.00  0.00           H
ATOM   2055  N   SER A3768     178.457 253.643 261.055  1.00  0.00           N
ATOM   2056  CA  SER A3768     177.716 252.380 260.989  1.00  0.00           C
ATOM   2057  CB  SER A3768     178.136 251.446 262.130  1.00  0.00           C
ATOM   2058  OG  SER A3768     177.476 250.195 262.017  1.00  0.00           O
ATOM   2059  C   SER A3768     176.192 252.572 260.972  1.00  0.00           C
ATOM   2060  O   SER A3768     175.544 251.933 260.140  1.00  0.00           O
ATOM   2061  H   SER A3768     178.566 254.076 261.967  1.00  0.00           H
ATOM   2062  HA  SER A3768     177.987 251.879 260.061  1.00  0.00           H
ATOM   2063  HB2 SER A3768     179.216 251.292 262.092  1.00  0.00           H
ATOM   2064  HB3 SER A3768     177.881 251.886 263.092  1.00  0.00           H
ATOM   2065  HG  SER A3768     177.634 249.730 262.850  1.00  0.00           H
ATOM   2066  N   ARG A3769     175.590 253.438 261.807  1.00  0.00           N
ATOM   2067  CA  ARG A3769     174.114 253.600 261.885  1.00  0.00           C
ATOM   2068  CB  ARG A3769     173.681 254.425 263.131  1.00  0.00           C
ATOM   2069  CG  ARG A3769     173.273 255.909 262.968  1.00  0.00           C
ATOM   2070  CD  ARG A3769     172.821 256.501 264.324  1.00  0.00           C
ATOM   2071  NE  ARG A3769     172.642 257.971 264.293  1.00  0.00           N
ATOM   2072  CZ  ARG A3769     171.895 258.727 265.090  1.00  0.00           C
ATOM   2073  NH1 ARG A3769     171.071 258.247 265.976  1.00  0.00           N
ATOM   2074  NH2 ARG A3769     172.022 260.016 265.032  1.00  0.00           N
ATOM   2075  C   ARG A3769     173.471 254.047 260.561  1.00  0.00           C
ATOM   2076  O   ARG A3769     172.495 253.433 260.144  1.00  0.00           O
ATOM   2077  H   ARG A3769     176.175 253.948 262.465  1.00  0.00           H
ATOM   2078  HA  ARG A3769     173.708 252.602 262.051  1.00  0.00           H
ATOM   2079  HB2 ARG A3769     174.474 254.366 263.879  1.00  0.00           H
ATOM   2080  HB3 ARG A3769     172.817 253.914 263.559  1.00  0.00           H
ATOM   2081  HG2 ARG A3769     174.107 256.483 262.569  1.00  0.00           H
ATOM   2082  HG3 ARG A3769     172.441 255.981 262.270  1.00  0.00           H
ATOM   2083  HD2 ARG A3769     171.888 256.018 264.620  1.00  0.00           H
ATOM   2084  HD3 ARG A3769     173.576 256.269 265.078  1.00  0.00           H
ATOM   2085  HE  ARG A3769     173.295 258.513 263.739  1.00  0.00           H
ATOM   2086 HH11 ARG A3769     171.073 257.263 266.168  1.00  0.00           H
ATOM   2087 HH12 ARG A3769     170.634 258.897 266.604  1.00  0.00           H
ATOM   2088 HH21 ARG A3769     172.822 260.390 264.529  1.00  0.00           H
ATOM   2089 HH22 ARG A3769     171.480 260.682 265.589  1.00  0.00           H
ATOM   2090  N   LEU A3770     174.203 254.815 259.750  1.00  0.00           N
ATOM   2091  CA  LEU A3770     173.794 255.247 258.403  1.00  0.00           C
ATOM   2092  CB  LEU A3770     174.621 256.503 258.070  1.00  0.00           C
ATOM   2093  CG  LEU A3770     174.062 257.325 256.887  1.00  0.00           C
ATOM   2094  CD1 LEU A3770     174.052 258.804 257.252  1.00  0.00           C
ATOM   2095  CD2 LEU A3770     174.892 257.164 255.609  1.00  0.00           C
ATOM   2096  C   LEU A3770     173.893 254.171 257.292  1.00  0.00           C
ATOM   2097  O   LEU A3770     173.383 254.374 256.193  1.00  0.00           O
ATOM   2098  H   LEU A3770     175.034 255.244 260.150  1.00  0.00           H
ATOM   2099  HA  LEU A3770     172.746 255.539 258.460  1.00  0.00           H
ATOM   2100  HB2 LEU A3770     175.658 256.222 257.878  1.00  0.00           H
ATOM   2101  HB3 LEU A3770     174.629 257.137 258.960  1.00  0.00           H
ATOM   2102  HG  LEU A3770     173.031 257.035 256.683  1.00  0.00           H
ATOM   2103 HD11 LEU A3770     173.452 258.955 258.149  1.00  0.00           H
ATOM   2104 HD12 LEU A3770     175.065 259.159 257.447  1.00  0.00           H
ATOM   2105 HD13 LEU A3770     173.613 259.387 256.451  1.00  0.00           H
ATOM   2106 HD21 LEU A3770     174.797 256.153 255.220  1.00  0.00           H
ATOM   2107 HD22 LEU A3770     175.939 257.361 255.816  1.00  0.00           H
ATOM   2108 HD23 LEU A3770     174.548 257.867 254.855  1.00  0.00           H
ATOM   2109  N   HIS A3771     174.506 253.014 257.570  1.00  0.00           N
ATOM   2110  CA  HIS A3771     174.985 252.011 256.598  1.00  0.00           C
ATOM   2111  ND1 HIS A3771     172.572 249.477 256.879  1.00  0.00           N
ATOM   2112  CG  HIS A3771     172.684 250.809 256.460  1.00  0.00           C
ATOM   2113  CB  HIS A3771     173.859 251.401 255.736  1.00  0.00           C
ATOM   2114  NE2 HIS A3771     170.595 250.452 257.007  1.00  0.00           N
ATOM   2115  CD2 HIS A3771     171.466 251.404 256.535  1.00  0.00           C
ATOM   2116  CE1 HIS A3771     171.272 249.312 257.193  1.00  0.00           C
ATOM   2117  C   HIS A3771     176.164 252.477 255.719  1.00  0.00           C
ATOM   2118  O   HIS A3771     176.063 252.479 254.491  1.00  0.00           O
ATOM   2119  H   HIS A3771     174.807 252.907 258.533  1.00  0.00           H
ATOM   2120  HA  HIS A3771     175.370 251.190 257.195  1.00  0.00           H
ATOM   2121  HB2 HIS A3771     174.290 250.608 255.125  1.00  0.00           H
ATOM   2122  HB3 HIS A3771     173.485 252.152 255.040  1.00  0.00           H
ATOM   2123  HD2 HIS A3771     171.230 252.396 256.180  1.00  0.00           H
ATOM   2124  HE1 HIS A3771     170.807 248.373 257.470  1.00  0.00           H
ATOM   2125  HE2 HIS A3771     169.570 250.509 257.001  1.00  0.00           H
ATOM   2126  N   THR A3772     177.358 252.311 256.298  1.00  0.00           N
ATOM   2127  CA  THR A3772     178.626 252.073 255.567  1.00  0.00           C
ATOM   2128  CB  THR A3772     179.734 251.760 256.597  1.00  0.00           C
ATOM   2129  OG1 THR A3772     180.311 252.964 257.019  1.00  0.00           O
ATOM   2130  CG2 THR A3772     180.889 250.878 256.114  1.00  0.00           C
ATOM   2131  C   THR A3772     178.544 250.950 254.511  1.00  0.00           C
ATOM   2132  O   THR A3772     179.217 251.022 253.488  1.00  0.00           O
ATOM   2133  H   THR A3772     177.416 252.455 257.300  1.00  0.00           H
ATOM   2134  HA  THR A3772     178.903 252.985 255.037  1.00  0.00           H
ATOM   2135  HB  THR A3772     179.290 251.264 257.461  1.00  0.00           H
ATOM   2136  HG1 THR A3772     179.701 253.433 257.615  1.00  0.00           H
ATOM   2137 HG21 THR A3772     180.535 249.869 255.915  1.00  0.00           H
ATOM   2138 HG22 THR A3772     181.332 251.302 255.211  1.00  0.00           H
ATOM   2139 HG23 THR A3772     181.648 250.820 256.896  1.00  0.00           H
ATOM   2140  N   ARG A3773     177.713 249.917 254.733  1.00  0.00           N
ATOM   2141  CA  ARG A3773     177.453 248.792 253.804  1.00  0.00           C
ATOM   2142  CB  ARG A3773     177.100 247.500 254.579  1.00  0.00           C
ATOM   2143  CG  ARG A3773     175.892 247.605 255.535  1.00  0.00           C
ATOM   2144  CD  ARG A3773     176.303 247.892 256.984  1.00  0.00           C
ATOM   2145  NE  ARG A3773     175.161 248.399 257.764  1.00  0.00           N
ATOM   2146  CZ  ARG A3773     175.218 249.034 258.918  1.00  0.00           C
ATOM   2147  NH1 ARG A3773     176.324 249.119 259.599  1.00  0.00           N
ATOM   2148  NH2 ARG A3773     174.182 249.696 259.332  1.00  0.00           N
ATOM   2149  C   ARG A3773     176.435 249.141 252.700  1.00  0.00           C
ATOM   2150  O   ARG A3773     175.317 248.617 252.687  1.00  0.00           O
ATOM   2151  H   ARG A3773     177.124 249.999 255.543  1.00  0.00           H
ATOM   2152  HA  ARG A3773     178.374 248.593 253.248  1.00  0.00           H
ATOM   2153  HB2 ARG A3773     176.883 246.723 253.844  1.00  0.00           H
ATOM   2154  HB3 ARG A3773     177.976 247.169 255.138  1.00  0.00           H
ATOM   2155  HG2 ARG A3773     175.345 246.662 255.519  1.00  0.00           H
ATOM   2156  HG3 ARG A3773     175.214 248.386 255.192  1.00  0.00           H
ATOM   2157  HD2 ARG A3773     177.098 248.639 256.992  1.00  0.00           H
ATOM   2158  HD3 ARG A3773     176.686 246.974 257.435  1.00  0.00           H
ATOM   2159  HE  ARG A3773     174.260 248.456 257.297  1.00  0.00           H
ATOM   2160 HH11 ARG A3773     177.125 248.582 259.336  1.00  0.00           H
ATOM   2161 HH12 ARG A3773     176.363 249.679 260.448  1.00  0.00           H
ATOM   2162 HH21 ARG A3773     173.369 249.764 258.731  1.00  0.00           H
ATOM   2163 HH22 ARG A3773     174.342 250.438 260.004  1.00  0.00           H
ATOM   2164  N   GLY A3774     176.729 250.191 251.946  1.00  0.00           N
ATOM   2165  CA  GLY A3774     175.910 250.671 250.835  1.00  0.00           C
ATOM   2166  C   GLY A3774     176.218 252.123 250.469  1.00  0.00           C
ATOM   2167  O   GLY A3774     176.168 252.485 249.292  1.00  0.00           O
ATOM   2168  H   GLY A3774     177.713 250.457 251.915  1.00  0.00           H
ATOM   2169  HA2 GLY A3774     174.856 250.603 251.103  1.00  0.00           H
ATOM   2170  HA3 GLY A3774     176.098 250.046 249.962  1.00  0.00           H
ATOM   2171  N   ALA A3775     176.526 252.964 251.464  1.00  0.00           N
ATOM   2172  CA  ALA A3775     176.792 254.386 251.260  1.00  0.00           C
ATOM   2173  CB  ALA A3775     176.890 255.065 252.633  1.00  0.00           C
ATOM   2174  C   ALA A3775     178.052 254.638 250.412  1.00  0.00           C
ATOM   2175  O   ALA A3775     177.978 255.364 249.422  1.00  0.00           O
ATOM   2176  H   ALA A3775     176.514 252.615 252.417  1.00  0.00           H
ATOM   2177  HA  ALA A3775     175.949 254.825 250.725  1.00  0.00           H
ATOM   2178  HB1 ALA A3775     177.076 256.133 252.507  1.00  0.00           H
ATOM   2179  HB2 ALA A3775     175.954 254.935 253.179  1.00  0.00           H
ATOM   2180  HB3 ALA A3775     177.705 254.629 253.214  1.00  0.00           H
ATOM   2181  N   ALA A3776     179.154 253.934 250.691  1.00  0.00           N
ATOM   2182  CA  ALA A3776     180.420 254.086 249.969  1.00  0.00           C
ATOM   2183  CB  ALA A3776     181.489 253.313 250.751  1.00  0.00           C
ATOM   2184  C   ALA A3776     180.325 253.599 248.509  1.00  0.00           C
ATOM   2185  O   ALA A3776     180.689 254.312 247.569  1.00  0.00           O
ATOM   2186  H   ALA A3776     179.113 253.241 251.427  1.00  0.00           H
ATOM   2187  HA  ALA A3776     180.694 255.142 249.952  1.00  0.00           H
ATOM   2188  HB1 ALA A3776     182.452 253.403 250.252  1.00  0.00           H
ATOM   2189  HB2 ALA A3776     181.221 252.256 250.817  1.00  0.00           H
ATOM   2190  HB3 ALA A3776     181.575 253.722 251.758  1.00  0.00           H
ATOM   2191  N   GLU A3777     179.665 252.460 248.303  1.00  0.00           N
ATOM   2192  CA  GLU A3777     179.409 251.860 246.996  1.00  0.00           C
ATOM   2193  CB  GLU A3777     178.729 250.485 247.167  1.00  0.00           C
ATOM   2194  CG  GLU A3777     179.464 249.481 248.078  1.00  0.00           C
ATOM   2195  CD  GLU A3777     178.949 249.484 249.532  1.00  0.00           C
ATOM   2196  OE1 GLU A3777     178.952 250.573 250.153  1.00  0.00           O
ATOM   2197  OE2 GLU A3777     178.312 248.483 249.929  1.00  0.00           O
ATOM   2198  C   GLU A3777     178.530 252.765 246.116  1.00  0.00           C
ATOM   2199  O   GLU A3777     178.761 252.855 244.903  1.00  0.00           O
ATOM   2200  H   GLU A3777     179.374 251.932 249.128  1.00  0.00           H
ATOM   2201  HA  GLU A3777     180.364 251.714 246.490  1.00  0.00           H
ATOM   2202  HB2 GLU A3777     177.710 250.621 247.533  1.00  0.00           H
ATOM   2203  HB3 GLU A3777     178.656 250.040 246.173  1.00  0.00           H
ATOM   2204  HG2 GLU A3777     179.319 248.484 247.655  1.00  0.00           H
ATOM   2205  HG3 GLU A3777     180.537 249.685 248.056  1.00  0.00           H
ATOM   2206  N   MET A3778     177.555 253.449 246.730  1.00  0.00           N
ATOM   2207  CA  MET A3778     176.621 254.390 246.102  1.00  0.00           C
ATOM   2208  CB  MET A3778     175.371 254.482 246.996  1.00  0.00           C
ATOM   2209  CG  MET A3778     174.211 255.310 246.430  1.00  0.00           C
ATOM   2210  SD  MET A3778     174.391 257.116 246.398  1.00  0.00           S
ATOM   2211  CE  MET A3778     174.636 257.503 248.155  1.00  0.00           C
ATOM   2212  C   MET A3778     177.249 255.767 245.819  1.00  0.00           C
ATOM   2213  O   MET A3778     177.170 256.228 244.681  1.00  0.00           O
ATOM   2214  H   MET A3778     177.443 253.286 247.728  1.00  0.00           H
ATOM   2215  HA  MET A3778     176.312 253.975 245.144  1.00  0.00           H
ATOM   2216  HB2 MET A3778     175.648 254.866 247.977  1.00  0.00           H
ATOM   2217  HB3 MET A3778     174.992 253.468 247.137  1.00  0.00           H
ATOM   2218  HG2 MET A3778     174.019 254.973 245.412  1.00  0.00           H
ATOM   2219  HG3 MET A3778     173.324 255.083 247.023  1.00  0.00           H
ATOM   2220  HE1 MET A3778     174.700 258.584 248.283  1.00  0.00           H
ATOM   2221  HE2 MET A3778     173.800 257.122 248.742  1.00  0.00           H
ATOM   2222  HE3 MET A3778     175.565 257.057 248.511  1.00  0.00           H
ATOM   2223  N   VAL A3779     178.063 256.309 246.733  1.00  0.00           N
ATOM   2224  CA  VAL A3779     178.853 257.542 246.521  1.00  0.00           C
ATOM   2225  CB  VAL A3779     179.626 257.909 247.811  1.00  0.00           C
ATOM   2226  CG1 VAL A3779     180.809 258.859 247.586  1.00  0.00           C
ATOM   2227  CG2 VAL A3779     178.682 258.583 248.816  1.00  0.00           C
ATOM   2228  C   VAL A3779     179.797 257.397 245.323  1.00  0.00           C
ATOM   2229  O   VAL A3779     179.733 258.194 244.385  1.00  0.00           O
ATOM   2230  H   VAL A3779     178.125 255.863 247.645  1.00  0.00           H
ATOM   2231  HA  VAL A3779     178.174 258.363 246.289  1.00  0.00           H
ATOM   2232  HB  VAL A3779     180.021 256.996 248.258  1.00  0.00           H
ATOM   2233 HG21 VAL A3779     177.823 257.946 249.016  1.00  0.00           H
ATOM   2234 HG22 VAL A3779     178.337 259.541 248.427  1.00  0.00           H
ATOM   2235 HG23 VAL A3779     179.208 258.755 249.757  1.00  0.00           H
ATOM   2236 HG11 VAL A3779     181.580 258.386 246.979  1.00  0.00           H
ATOM   2237 HG12 VAL A3779     180.473 259.779 247.110  1.00  0.00           H
ATOM   2238 HG13 VAL A3779     181.259 259.110 248.545  1.00  0.00           H
ATOM   2239  N   LEU A3780     180.472 256.250 245.205  1.00  0.00           N
ATOM   2240  CA  LEU A3780     181.295 255.923 244.036  1.00  0.00           C
ATOM   2241  CB  LEU A3780     182.116 254.667 244.353  1.00  0.00           C
ATOM   2242  CG  LEU A3780     183.217 254.848 245.415  1.00  0.00           C
ATOM   2243  CD1 LEU A3780     183.860 253.487 245.657  1.00  0.00           C
ATOM   2244  CD2 LEU A3780     184.309 255.812 244.957  1.00  0.00           C
ATOM   2245  C   LEU A3780     180.483 255.717 242.743  1.00  0.00           C
ATOM   2246  O   LEU A3780     180.998 255.973 241.652  1.00  0.00           O
ATOM   2247  H   LEU A3780     180.462 255.608 245.995  1.00  0.00           H
ATOM   2248  HA  LEU A3780     181.972 256.756 243.844  1.00  0.00           H
ATOM   2249  HB2 LEU A3780     181.425 253.898 244.701  1.00  0.00           H
ATOM   2250  HB3 LEU A3780     182.585 254.320 243.432  1.00  0.00           H
ATOM   2251  HG  LEU A3780     182.793 255.216 246.347  1.00  0.00           H
ATOM   2252 HD11 LEU A3780     183.139 252.818 246.129  1.00  0.00           H
ATOM   2253 HD12 LEU A3780     184.704 253.609 246.328  1.00  0.00           H
ATOM   2254 HD13 LEU A3780     184.222 253.060 244.724  1.00  0.00           H
ATOM   2255 HD21 LEU A3780     185.107 255.841 245.700  1.00  0.00           H
ATOM   2256 HD22 LEU A3780     183.907 256.820 244.871  1.00  0.00           H
ATOM   2257 HD23 LEU A3780     184.724 255.493 244.003  1.00  0.00           H
ATOM   2258  N   GLN A3781     179.220 255.281 242.826  1.00  0.00           N
ATOM   2259  CA  GLN A3781     178.316 255.265 241.667  1.00  0.00           C
ATOM   2260  CB  GLN A3781     177.083 254.377 241.906  1.00  0.00           C
ATOM   2261  CG  GLN A3781     177.444 252.890 241.890  1.00  0.00           C
ATOM   2262  CD  GLN A3781     176.427 252.025 242.627  1.00  0.00           C
ATOM   2263  OE1 GLN A3781     175.229 252.244 242.573  1.00  0.00           O
ATOM   2264  NE2 GLN A3781     176.831 250.925 243.221  1.00  0.00           N
ATOM   2265  C   GLN A3781     177.871 256.669 241.252  1.00  0.00           C
ATOM   2266  O   GLN A3781     177.786 256.904 240.053  1.00  0.00           O
ATOM   2267  H   GLN A3781     178.820 255.154 243.749  1.00  0.00           H
ATOM   2268  HA  GLN A3781     178.855 254.855 240.813  1.00  0.00           H
ATOM   2269  HB2 GLN A3781     176.623 254.635 242.858  1.00  0.00           H
ATOM   2270  HB3 GLN A3781     176.349 254.553 241.120  1.00  0.00           H
ATOM   2271  HG2 GLN A3781     178.410 252.776 242.362  1.00  0.00           H
ATOM   2272  HG3 GLN A3781     177.531 252.544 240.861  1.00  0.00           H
ATOM   2273 HE21 GLN A3781     177.822 250.770 243.344  1.00  0.00           H
ATOM   2274 HE22 GLN A3781     176.155 250.432 243.777  1.00  0.00           H
ATOM   2275  N   MET A3782     177.701 257.613 242.181  1.00  0.00           N
ATOM   2276  CA  MET A3782     177.295 258.994 241.883  1.00  0.00           C
ATOM   2277  CB  MET A3782     176.578 259.603 243.100  1.00  0.00           C
ATOM   2278  CG  MET A3782     175.212 258.936 243.326  1.00  0.00           C
ATOM   2279  SD  MET A3782     174.012 259.149 241.973  1.00  0.00           S
ATOM   2280  CE  MET A3782     173.487 260.855 242.265  1.00  0.00           C
ATOM   2281  C   MET A3782     178.448 259.884 241.389  1.00  0.00           C
ATOM   2282  O   MET A3782     178.309 260.515 240.338  1.00  0.00           O
ATOM   2283  H   MET A3782     177.772 257.340 243.159  1.00  0.00           H
ATOM   2284  HA  MET A3782     176.576 258.963 241.066  1.00  0.00           H
ATOM   2285  HB2 MET A3782     176.427 260.671 242.940  1.00  0.00           H
ATOM   2286  HB3 MET A3782     177.192 259.471 243.992  1.00  0.00           H
ATOM   2287  HG2 MET A3782     175.366 257.869 243.482  1.00  0.00           H
ATOM   2288  HG3 MET A3782     174.778 259.336 244.242  1.00  0.00           H
ATOM   2289  HE1 MET A3782     173.030 260.914 243.249  1.00  0.00           H
ATOM   2290  HE2 MET A3782     172.751 261.144 241.517  1.00  0.00           H
ATOM   2291  HE3 MET A3782     174.343 261.528 242.220  1.00  0.00           H
ATOM   2292  N   ILE A3783     179.664 259.702 241.919  1.00  0.00           N
ATOM   2293  CA  ILE A3783     180.886 260.310 241.351  1.00  0.00           C
ATOM   2294  CB  ILE A3783     182.095 260.129 242.303  1.00  0.00           C
ATOM   2295  CG1 ILE A3783     181.843 260.827 243.661  1.00  0.00           C
ATOM   2296  CG2 ILE A3783     183.382 260.687 241.660  1.00  0.00           C
ATOM   2297  CD1 ILE A3783     182.859 260.474 244.755  1.00  0.00           C
ATOM   2298  C   ILE A3783     181.172 259.751 239.944  1.00  0.00           C
ATOM   2299  O   ILE A3783     181.519 260.507 239.036  1.00  0.00           O
ATOM   2300  H   ILE A3783     179.737 259.159 242.777  1.00  0.00           H
ATOM   2301  HA  ILE A3783     180.713 261.382 241.239  1.00  0.00           H
ATOM   2302  HB  ILE A3783     182.232 259.061 242.482  1.00  0.00           H
ATOM   2303 HG12 ILE A3783     180.868 260.532 244.038  1.00  0.00           H
ATOM   2304 HG13 ILE A3783     181.830 261.909 243.522  1.00  0.00           H
ATOM   2305 HG21 ILE A3783     183.635 260.151 240.746  1.00  0.00           H
ATOM   2306 HG22 ILE A3783     183.255 261.746 241.428  1.00  0.00           H
ATOM   2307 HG23 ILE A3783     184.224 260.583 242.340  1.00  0.00           H
ATOM   2308 HD11 ILE A3783     182.523 260.893 245.704  1.00  0.00           H
ATOM   2309 HD12 ILE A3783     183.837 260.896 244.525  1.00  0.00           H
ATOM   2310 HD13 ILE A3783     182.939 259.392 244.857  1.00  0.00           H
ATOM   2311  N   SER A3784     180.859 258.471 239.700  1.00  0.00           N
ATOM   2312  CA  SER A3784     180.893 257.858 238.363  1.00  0.00           C
ATOM   2313  CB  SER A3784     181.392 256.412 238.469  1.00  0.00           C
ATOM   2314  OG  SER A3784     181.733 255.922 237.186  1.00  0.00           O
ATOM   2315  C   SER A3784     179.571 257.970 237.567  1.00  0.00           C
ATOM   2316  O   SER A3784     179.465 257.402 236.471  1.00  0.00           O
ATOM   2317  H   SER A3784     180.569 257.897 240.483  1.00  0.00           H
ATOM   2318  HA  SER A3784     181.638 258.396 237.775  1.00  0.00           H
ATOM   2319  HB2 SER A3784     182.277 256.380 239.105  1.00  0.00           H
ATOM   2320  HB3 SER A3784     180.617 255.785 238.913  1.00  0.00           H
ATOM   2321  HG  SER A3784     180.907 255.856 236.692  1.00  0.00           H
ATOM   2322  N   ALA A3785     178.563 258.703 238.056  1.00  0.00           N
ATOM   2323  CA  ALA A3785     177.347 259.052 237.312  1.00  0.00           C
ATOM   2324  CB  ALA A3785     176.136 259.155 238.249  1.00  0.00           C
ATOM   2325  C   ALA A3785     177.553 260.356 236.529  1.00  0.00           C
ATOM   2326  O   ALA A3785     177.311 260.365 235.318  1.00  0.00           O
ATOM   2327  H   ALA A3785     178.665 259.095 238.985  1.00  0.00           H
ATOM   2328  HA  ALA A3785     177.128 258.259 236.597  1.00  0.00           H
ATOM   2329  HB1 ALA A3785     175.239 259.352 237.663  1.00  0.00           H
ATOM   2330  HB2 ALA A3785     175.996 258.217 238.786  1.00  0.00           H
ATOM   2331  HB3 ALA A3785     176.269 259.966 238.962  1.00  0.00           H
ATOM   2332  N   CYS A3786     178.244 261.325 237.136  1.00  0.00           N
ATOM   2333  CA  CYS A3786     178.890 262.423 236.417  1.00  0.00           C
ATOM   2334  CB  CYS A3786     179.135 263.589 237.396  1.00  0.00           C
ATOM   2335  SG  CYS A3786     180.725 263.473 238.263  1.00  0.00           S
ATOM   2336  C   CYS A3786     180.165 261.958 235.674  1.00  0.00           C
ATOM   2337  O   CYS A3786     180.642 260.835 235.868  1.00  0.00           O
ATOM   2338  H   CYS A3786     178.490 261.194 238.110  1.00  0.00           H
ATOM   2339  HA  CYS A3786     178.193 262.786 235.659  1.00  0.00           H
ATOM   2340  HB2 CYS A3786     179.135 264.525 236.838  1.00  0.00           H
ATOM   2341  HB3 CYS A3786     178.325 263.648 238.124  1.00  0.00           H
ATOM   2342  HG  CYS A3786     180.559 262.269 238.835  1.00  0.00           H
ATOM   2343  N   LYS A3787     180.638 262.787 234.738  1.00  0.00           N
ATOM   2344  CA  LYS A3787     181.954 262.759 234.071  1.00  0.00           C
ATOM   2345  CB  LYS A3787     181.928 261.994 232.723  1.00  0.00           C
ATOM   2346  CG  LYS A3787     181.768 260.473 232.849  1.00  0.00           C
ATOM   2347  CD  LYS A3787     180.303 260.012 232.855  1.00  0.00           C
ATOM   2348  CE  LYS A3787     180.200 258.733 233.686  1.00  0.00           C
ATOM   2349  NZ  LYS A3787     178.798 258.423 234.028  1.00  0.00           N
ATOM   2350  C   LYS A3787     182.475 264.200 233.902  1.00  0.00           C
ATOM   2351  O   LYS A3787     182.816 264.612 232.794  1.00  0.00           O
ATOM   2352  H   LYS A3787     180.073 263.623 234.582  1.00  0.00           H
ATOM   2353  HA  LYS A3787     182.667 262.266 234.735  1.00  0.00           H
ATOM   2354  HB2 LYS A3787     181.155 262.406 232.072  1.00  0.00           H
ATOM   2355  HB3 LYS A3787     182.890 262.156 232.233  1.00  0.00           H
ATOM   2356  HG2 LYS A3787     182.266 259.995 232.004  1.00  0.00           H
ATOM   2357  HG3 LYS A3787     182.280 260.147 233.756  1.00  0.00           H
ATOM   2358  HD2 LYS A3787     179.670 260.781 233.296  1.00  0.00           H
ATOM   2359  HD3 LYS A3787     179.964 259.837 231.833  1.00  0.00           H
ATOM   2360  HE2 LYS A3787     180.677 257.902 233.162  1.00  0.00           H
ATOM   2361  HE3 LYS A3787     180.749 258.901 234.620  1.00  0.00           H
ATOM   2362  HZ1 LYS A3787     178.793 257.759 234.801  1.00  0.00           H
ATOM   2363  HZ2 LYS A3787     178.347 259.261 234.393  1.00  0.00           H
ATOM   2364  HZ3 LYS A3787     178.268 258.075 233.247  1.00  0.00           H
ATOM   2365  N   GLY A3788     182.378 265.004 234.965  1.00  0.00           N
ATOM   2366  CA  GLY A3788     182.762 266.423 234.961  1.00  0.00           C
ATOM   2367  C   GLY A3788     181.611 267.437 235.034  1.00  0.00           C
ATOM   2368  O   GLY A3788     181.846 268.622 234.821  1.00  0.00           O
ATOM   2369  H   GLY A3788     182.085 264.590 235.838  1.00  0.00           H
ATOM   2370  HA2 GLY A3788     183.350 266.652 234.071  1.00  0.00           H
ATOM   2371  HA3 GLY A3788     183.402 266.601 235.825  1.00  0.00           H
ATOM   2372  N   GLU A3789     180.383 267.036 235.380  1.00  0.00           N
ATOM   2373  CA  GLU A3789     179.309 267.956 235.801  1.00  0.00           C
ATOM   2374  CB  GLU A3789     177.922 267.280 235.735  1.00  0.00           C
ATOM   2375  CG  GLU A3789     177.492 266.813 234.333  1.00  0.00           C
ATOM   2376  CD  GLU A3789     177.796 265.331 234.075  1.00  0.00           C
ATOM   2377  OE1 GLU A3789     178.907 264.870 234.414  1.00  0.00           O
ATOM   2378  OE2 GLU A3789     176.873 264.607 233.638  1.00  0.00           O
ATOM   2379  C   GLU A3789     179.586 268.563 237.197  1.00  0.00           C
ATOM   2380  O   GLU A3789     178.939 268.223 238.186  1.00  0.00           O
ATOM   2381  H   GLU A3789     180.164 266.046 235.355  1.00  0.00           H
ATOM   2382  HA  GLU A3789     179.291 268.795 235.105  1.00  0.00           H
ATOM   2383  HB2 GLU A3789     177.873 266.443 236.433  1.00  0.00           H
ATOM   2384  HB3 GLU A3789     177.189 268.019 236.063  1.00  0.00           H
ATOM   2385  HG2 GLU A3789     177.971 267.432 233.571  1.00  0.00           H
ATOM   2386  HG3 GLU A3789     176.414 266.969 234.242  1.00  0.00           H
ATOM   2387  N   THR A3790     180.618 269.404 237.286  1.00  0.00           N
ATOM   2388  CA  THR A3790     181.118 270.041 238.517  1.00  0.00           C
ATOM   2389  CB  THR A3790     182.318 270.946 238.185  1.00  0.00           C
ATOM   2390  OG1 THR A3790     181.933 271.913 237.233  1.00  0.00           O
ATOM   2391  CG2 THR A3790     183.500 270.174 237.595  1.00  0.00           C
ATOM   2392  C   THR A3790     180.056 270.891 239.227  1.00  0.00           C
ATOM   2393  O   THR A3790     179.411 271.726 238.590  1.00  0.00           O
ATOM   2394  H   THR A3790     181.134 269.603 236.435  1.00  0.00           H
ATOM   2395  HA  THR A3790     181.449 269.263 239.204  1.00  0.00           H
ATOM   2396  HB  THR A3790     182.643 271.448 239.097  1.00  0.00           H
ATOM   2397  HG1 THR A3790     181.121 272.320 237.560  1.00  0.00           H
ATOM   2398 HG21 THR A3790     184.387 270.807 237.622  1.00  0.00           H
ATOM   2399 HG22 THR A3790     183.298 269.901 236.561  1.00  0.00           H
ATOM   2400 HG23 THR A3790     183.687 269.271 238.173  1.00  0.00           H
ATOM   2401  N   GLY A3791     180.037 270.853 240.565  1.00  0.00           N
ATOM   2402  CA  GLY A3791     179.230 271.750 241.403  1.00  0.00           C
ATOM   2403  C   GLY A3791     178.533 271.051 242.575  1.00  0.00           C
ATOM   2404  O   GLY A3791     178.803 269.889 242.871  1.00  0.00           O
ATOM   2405  H   GLY A3791     180.634 270.193 241.045  1.00  0.00           H
ATOM   2406  HA2 GLY A3791     179.877 272.528 241.809  1.00  0.00           H
ATOM   2407  HA3 GLY A3791     178.465 272.236 240.796  1.00  0.00           H
ATOM   2408  N   ALA A3792     177.540 271.728 243.164  1.00  0.00           N
ATOM   2409  CA  ALA A3792     176.917 271.373 244.448  1.00  0.00           C
ATOM   2410  CB  ALA A3792     175.785 272.377 244.702  1.00  0.00           C
ATOM   2411  C   ALA A3792     176.382 269.931 244.570  1.00  0.00           C
ATOM   2412  O   ALA A3792     176.516 269.326 245.625  1.00  0.00           O
ATOM   2413  H   ALA A3792     177.394 272.675 242.855  1.00  0.00           H
ATOM   2414  HA  ALA A3792     177.659 271.503 245.240  1.00  0.00           H
ATOM   2415  HB1 ALA A3792     175.337 272.176 245.678  1.00  0.00           H
ATOM   2416  HB2 ALA A3792     176.180 273.394 244.706  1.00  0.00           H
ATOM   2417  HB3 ALA A3792     175.016 272.283 243.935  1.00  0.00           H
ATOM   2418  N   MET A3793     175.871 269.319 243.494  1.00  0.00           N
ATOM   2419  CA  MET A3793     175.403 267.922 243.540  1.00  0.00           C
ATOM   2420  CB  MET A3793     174.549 267.640 242.295  1.00  0.00           C
ATOM   2421  CG  MET A3793     173.770 266.326 242.398  1.00  0.00           C
ATOM   2422  SD  MET A3793     172.666 266.041 240.988  1.00  0.00           S
ATOM   2423  CE  MET A3793     171.749 264.609 241.611  1.00  0.00           C
ATOM   2424  C   MET A3793     176.553 266.907 243.687  1.00  0.00           C
ATOM   2425  O   MET A3793     176.385 265.856 244.307  1.00  0.00           O
ATOM   2426  H   MET A3793     175.804 269.834 242.633  1.00  0.00           H
ATOM   2427  HA  MET A3793     174.768 267.807 244.421  1.00  0.00           H
ATOM   2428  HB2 MET A3793     175.188 267.611 241.411  1.00  0.00           H
ATOM   2429  HB3 MET A3793     173.826 268.449 242.172  1.00  0.00           H
ATOM   2430  HG2 MET A3793     174.467 265.491 242.472  1.00  0.00           H
ATOM   2431  HG3 MET A3793     173.169 266.352 243.308  1.00  0.00           H
ATOM   2432  HE1 MET A3793     171.081 264.230 240.839  1.00  0.00           H
ATOM   2433  HE2 MET A3793     171.156 264.909 242.473  1.00  0.00           H
ATOM   2434  HE3 MET A3793     172.445 263.822 241.901  1.00  0.00           H
ATOM   2435  N   VAL A3794     177.740 267.241 243.169  1.00  0.00           N
ATOM   2436  CA  VAL A3794     178.970 266.458 243.361  1.00  0.00           C
ATOM   2437  CB  VAL A3794     179.902 266.550 242.135  1.00  0.00           C
ATOM   2438  CG1 VAL A3794     181.087 265.580 242.256  1.00  0.00           C
ATOM   2439  CG2 VAL A3794     179.169 266.198 240.832  1.00  0.00           C
ATOM   2440  C   VAL A3794     179.688 266.860 244.656  1.00  0.00           C
ATOM   2441  O   VAL A3794     180.053 265.964 245.402  1.00  0.00           O
ATOM   2442  H   VAL A3794     177.842 268.167 242.770  1.00  0.00           H
ATOM   2443  HA  VAL A3794     178.696 265.408 243.468  1.00  0.00           H
ATOM   2444  HB  VAL A3794     180.281 267.568 242.047  1.00  0.00           H
ATOM   2445 HG11 VAL A3794     181.665 265.783 243.157  1.00  0.00           H
ATOM   2446 HG12 VAL A3794     180.726 264.552 242.301  1.00  0.00           H
ATOM   2447 HG13 VAL A3794     181.747 265.691 241.395  1.00  0.00           H
ATOM   2448 HG21 VAL A3794     179.869 266.218 239.996  1.00  0.00           H
ATOM   2449 HG22 VAL A3794     178.389 266.930 240.626  1.00  0.00           H
ATOM   2450 HG23 VAL A3794     178.725 265.205 240.906  1.00  0.00           H
ATOM   2451  N   SER A3795     179.662 268.139 245.052  1.00  0.00           N
ATOM   2452  CA  SER A3795     180.155 268.602 246.368  1.00  0.00           C
ATOM   2453  CB  SER A3795     180.171 270.143 246.432  1.00  0.00           C
ATOM   2454  OG  SER A3795     179.500 270.668 247.557  1.00  0.00           O
ATOM   2455  C   SER A3795     179.401 267.964 247.548  1.00  0.00           C
ATOM   2456  O   SER A3795     180.025 267.295 248.361  1.00  0.00           O
ATOM   2457  H   SER A3795     179.305 268.834 244.409  1.00  0.00           H
ATOM   2458  HA  SER A3795     181.195 268.284 246.469  1.00  0.00           H
ATOM   2459  HB2 SER A3795     179.713 270.558 245.534  1.00  0.00           H
ATOM   2460  HB3 SER A3795     181.207 270.481 246.465  1.00  0.00           H
ATOM   2461  HG  SER A3795     180.026 271.462 247.855  1.00  0.00           H
ATOM   2462  N   SER A3796     178.068 267.875 247.483  1.00  0.00           N
ATOM   2463  CA  SER A3796     177.223 267.130 248.436  1.00  0.00           C
ATOM   2464  CB  SER A3796     175.755 267.369 248.053  1.00  0.00           C
ATOM   2465  OG  SER A3796     174.859 266.545 248.766  1.00  0.00           O
ATOM   2466  C   SER A3796     177.539 265.624 248.468  1.00  0.00           C
ATOM   2467  O   SER A3796     177.677 265.035 249.540  1.00  0.00           O
ATOM   2468  H   SER A3796     177.602 268.462 246.801  1.00  0.00           H
ATOM   2469  HA  SER A3796     177.387 267.523 249.440  1.00  0.00           H
ATOM   2470  HB2 SER A3796     175.501 268.417 248.223  1.00  0.00           H
ATOM   2471  HB3 SER A3796     175.632 267.154 246.990  1.00  0.00           H
ATOM   2472  HG  SER A3796     174.767 266.872 249.670  1.00  0.00           H
ATOM   2473  N   THR A3797     177.871 265.045 247.308  1.00  0.00           N
ATOM   2474  CA  THR A3797     178.349 263.655 247.204  1.00  0.00           C
ATOM   2475  CB  THR A3797     178.330 263.185 245.738  1.00  0.00           C
ATOM   2476  OG1 THR A3797     177.037 263.321 245.179  1.00  0.00           O
ATOM   2477  CG2 THR A3797     178.709 261.717 245.564  1.00  0.00           C
ATOM   2478  C   THR A3797     179.747 263.463 247.816  1.00  0.00           C
ATOM   2479  O   THR A3797     180.016 262.400 248.370  1.00  0.00           O
ATOM   2480  H   THR A3797     177.898 265.629 246.487  1.00  0.00           H
ATOM   2481  HA  THR A3797     177.670 263.016 247.770  1.00  0.00           H
ATOM   2482  HB  THR A3797     179.024 263.780 245.150  1.00  0.00           H
ATOM   2483  HG1 THR A3797     176.874 264.269 245.022  1.00  0.00           H
ATOM   2484 HG21 THR A3797     178.575 261.426 244.523  1.00  0.00           H
ATOM   2485 HG22 THR A3797     178.091 261.088 246.205  1.00  0.00           H
ATOM   2486 HG23 THR A3797     179.755 261.579 245.830  1.00  0.00           H
ATOM   2487  N   LEU A3798     180.616 264.480 247.777  1.00  0.00           N
ATOM   2488  CA  LEU A3798     181.932 264.481 248.426  1.00  0.00           C
ATOM   2489  CB  LEU A3798     182.880 265.479 247.730  1.00  0.00           C
ATOM   2490  CG  LEU A3798     183.259 265.109 246.281  1.00  0.00           C
ATOM   2491  CD1 LEU A3798     183.965 266.276 245.588  1.00  0.00           C
ATOM   2492  CD2 LEU A3798     184.192 263.896 246.215  1.00  0.00           C
ATOM   2493  C   LEU A3798     181.856 264.756 249.937  1.00  0.00           C
ATOM   2494  O   LEU A3798     182.503 264.024 250.672  1.00  0.00           O
ATOM   2495  H   LEU A3798     180.330 265.337 247.315  1.00  0.00           H
ATOM   2496  HA  LEU A3798     182.365 263.485 248.330  1.00  0.00           H
ATOM   2497  HB2 LEU A3798     182.418 266.467 247.738  1.00  0.00           H
ATOM   2498  HB3 LEU A3798     183.798 265.548 248.316  1.00  0.00           H
ATOM   2499  HG  LEU A3798     182.361 264.877 245.713  1.00  0.00           H
ATOM   2500 HD11 LEU A3798     183.355 267.177 245.663  1.00  0.00           H
ATOM   2501 HD12 LEU A3798     184.134 266.045 244.538  1.00  0.00           H
ATOM   2502 HD13 LEU A3798     184.925 266.470 246.068  1.00  0.00           H
ATOM   2503 HD21 LEU A3798     184.465 263.693 245.181  1.00  0.00           H
ATOM   2504 HD22 LEU A3798     183.699 263.018 246.629  1.00  0.00           H
ATOM   2505 HD23 LEU A3798     185.096 264.096 246.793  1.00  0.00           H
ATOM   2506  N   LYS A3799     180.918 265.581 250.432  1.00  0.00           N
ATOM   2507  CA  LYS A3799     180.667 265.737 251.885  1.00  0.00           C
ATOM   2508  CB  LYS A3799     179.617 266.828 252.185  1.00  0.00           C
ATOM   2509  CG  LYS A3799     179.894 268.243 251.649  1.00  0.00           C
ATOM   2510  CD  LYS A3799     181.278 268.816 251.995  1.00  0.00           C
ATOM   2511  CE  LYS A3799     181.412 270.260 251.490  1.00  0.00           C
ATOM   2512  NZ  LYS A3799     181.459 270.324 250.011  1.00  0.00           N
ATOM   2513  C   LYS A3799     180.224 264.415 252.523  1.00  0.00           C
ATOM   2514  O   LYS A3799     180.889 263.921 253.432  1.00  0.00           O
ATOM   2515  H   LYS A3799     180.405 266.159 249.774  1.00  0.00           H
ATOM   2516  HA  LYS A3799     181.604 266.008 252.374  1.00  0.00           H
ATOM   2517  HB2 LYS A3799     179.515 266.901 253.270  1.00  0.00           H
ATOM   2518  HB3 LYS A3799     178.651 266.509 251.791  1.00  0.00           H
ATOM   2519  HG2 LYS A3799     179.768 268.243 250.573  1.00  0.00           H
ATOM   2520  HG3 LYS A3799     179.133 268.908 252.060  1.00  0.00           H
ATOM   2521  HD2 LYS A3799     182.065 268.204 251.549  1.00  0.00           H
ATOM   2522  HD3 LYS A3799     181.404 268.809 253.079  1.00  0.00           H
ATOM   2523  HE2 LYS A3799     182.345 270.676 251.885  1.00  0.00           H
ATOM   2524  HE3 LYS A3799     180.578 270.853 251.871  1.00  0.00           H
ATOM   2525  HZ1 LYS A3799     180.731 269.798 249.560  1.00  0.00           H
ATOM   2526  HZ2 LYS A3799     182.350 269.936 249.677  1.00  0.00           H
ATOM   2527  HZ3 LYS A3799     181.433 271.274 249.645  1.00  0.00           H
ATOM   2528  N   LEU A3800     179.271 263.729 251.882  1.00  0.00           N
ATOM   2529  CA  LEU A3800     178.844 262.374 252.255  1.00  0.00           C
ATOM   2530  CB  LEU A3800     177.571 262.045 251.448  1.00  0.00           C
ATOM   2531  CG  LEU A3800     176.918 260.691 251.790  1.00  0.00           C
ATOM   2532  CD1 LEU A3800     176.365 260.659 253.216  1.00  0.00           C
ATOM   2533  CD2 LEU A3800     175.756 260.424 250.830  1.00  0.00           C
ATOM   2534  C   LEU A3800     179.953 261.320 252.045  1.00  0.00           C
ATOM   2535  O   LEU A3800     180.044 260.358 252.802  1.00  0.00           O
ATOM   2536  H   LEU A3800     178.796 264.191 251.115  1.00  0.00           H
ATOM   2537  HA  LEU A3800     178.601 262.379 253.318  1.00  0.00           H
ATOM   2538  HB2 LEU A3800     176.836 262.836 251.610  1.00  0.00           H
ATOM   2539  HB3 LEU A3800     177.831 262.046 250.388  1.00  0.00           H
ATOM   2540  HG  LEU A3800     177.642 259.887 251.667  1.00  0.00           H
ATOM   2541 HD21 LEU A3800     176.122 260.424 249.803  1.00  0.00           H
ATOM   2542 HD22 LEU A3800     175.001 261.201 250.943  1.00  0.00           H
ATOM   2543 HD23 LEU A3800     175.314 259.454 251.051  1.00  0.00           H
ATOM   2544 HD11 LEU A3800     175.864 259.710 253.402  1.00  0.00           H
ATOM   2545 HD12 LEU A3800     175.663 261.480 253.362  1.00  0.00           H
ATOM   2546 HD13 LEU A3800     177.179 260.757 253.934  1.00  0.00           H
ATOM   2547  N   GLY A3801     180.823 261.517 251.051  1.00  0.00           N
ATOM   2548  CA  GLY A3801     181.990 260.674 250.782  1.00  0.00           C
ATOM   2549  C   GLY A3801     183.182 260.885 251.723  1.00  0.00           C
ATOM   2550  O   GLY A3801     184.052 260.021 251.761  1.00  0.00           O
ATOM   2551  H   GLY A3801     180.676 262.313 250.444  1.00  0.00           H
ATOM   2552  HA2 GLY A3801     182.335 260.883 249.770  1.00  0.00           H
ATOM   2553  HA3 GLY A3801     181.698 259.627 250.845  1.00  0.00           H
ATOM   2554  N   ILE A3802     183.222 261.997 252.463  1.00  0.00           N
ATOM   2555  CA  ILE A3802     184.237 262.328 253.473  1.00  0.00           C
ATOM   2556  CB  ILE A3802     184.598 263.836 253.390  1.00  0.00           C
ATOM   2557  CG1 ILE A3802     185.458 264.101 252.131  1.00  0.00           C
ATOM   2558  CG2 ILE A3802     185.328 264.352 254.646  1.00  0.00           C
ATOM   2559  CD1 ILE A3802     185.504 265.579 251.717  1.00  0.00           C
ATOM   2560  C   ILE A3802     183.752 261.914 254.864  1.00  0.00           C
ATOM   2561  O   ILE A3802     184.388 261.075 255.491  1.00  0.00           O
ATOM   2562  H   ILE A3802     182.521 262.702 252.270  1.00  0.00           H
ATOM   2563  HA  ILE A3802     185.144 261.754 253.277  1.00  0.00           H
ATOM   2564  HB  ILE A3802     183.668 264.400 253.300  1.00  0.00           H
ATOM   2565 HG12 ILE A3802     186.475 263.743 252.297  1.00  0.00           H
ATOM   2566 HG13 ILE A3802     185.049 263.546 251.287  1.00  0.00           H
ATOM   2567 HG21 ILE A3802     184.687 264.284 255.526  1.00  0.00           H
ATOM   2568 HG22 ILE A3802     185.597 265.401 254.532  1.00  0.00           H
ATOM   2569 HG23 ILE A3802     186.233 263.775 254.826  1.00  0.00           H
ATOM   2570 HD11 ILE A3802     186.027 265.671 250.767  1.00  0.00           H
ATOM   2571 HD12 ILE A3802     184.491 265.966 251.597  1.00  0.00           H
ATOM   2572 HD13 ILE A3802     186.035 266.172 252.462  1.00  0.00           H
ATOM   2573  N   SER A3803     182.574 262.380 255.295  1.00  0.00           N
ATOM   2574  CA  SER A3803     182.109 262.245 256.690  1.00  0.00           C
ATOM   2575  CB  SER A3803     180.786 262.999 256.841  1.00  0.00           C
ATOM   2576  OG  SER A3803     180.292 262.877 258.150  1.00  0.00           O
ATOM   2577  C   SER A3803     181.933 260.793 257.156  1.00  0.00           C
ATOM   2578  O   SER A3803     182.421 260.398 258.214  1.00  0.00           O
ATOM   2579  H   SER A3803     182.072 263.024 254.694  1.00  0.00           H
ATOM   2580  HA  SER A3803     182.841 262.714 257.348  1.00  0.00           H
ATOM   2581  HB2 SER A3803     180.049 262.592 256.147  1.00  0.00           H
ATOM   2582  HB3 SER A3803     180.938 264.048 256.607  1.00  0.00           H
ATOM   2583  HG  SER A3803     181.021 263.168 258.770  1.00  0.00           H
ATOM   2584  N   ILE A3804     181.486 259.921 256.246  1.00  0.00           N
ATOM   2585  CA  ILE A3804     181.331 258.475 256.482  1.00  0.00           C
ATOM   2586  CB  ILE A3804     180.406 257.893 255.379  1.00  0.00           C
ATOM   2587  CG1 ILE A3804     179.024 258.597 255.372  1.00  0.00           C
ATOM   2588  CG2 ILE A3804     180.189 256.369 255.460  1.00  0.00           C
ATOM   2589  CD1 ILE A3804     178.242 258.543 256.693  1.00  0.00           C
ATOM   2590  C   ILE A3804     182.679 257.738 256.656  1.00  0.00           C
ATOM   2591  O   ILE A3804     182.695 256.564 257.025  1.00  0.00           O
ATOM   2592  H   ILE A3804     181.201 260.292 255.351  1.00  0.00           H
ATOM   2593  HA  ILE A3804     180.827 258.350 257.437  1.00  0.00           H
ATOM   2594  HB  ILE A3804     180.876 258.094 254.414  1.00  0.00           H
ATOM   2595 HG12 ILE A3804     179.155 259.648 255.116  1.00  0.00           H
ATOM   2596 HG13 ILE A3804     178.407 258.160 254.585  1.00  0.00           H
ATOM   2597 HG21 ILE A3804     181.113 255.849 255.209  1.00  0.00           H
ATOM   2598 HG22 ILE A3804     179.892 256.083 256.470  1.00  0.00           H
ATOM   2599 HG23 ILE A3804     179.425 256.057 254.750  1.00  0.00           H
ATOM   2600 HD11 ILE A3804     177.294 259.061 256.563  1.00  0.00           H
ATOM   2601 HD12 ILE A3804     178.054 257.510 256.985  1.00  0.00           H
ATOM   2602 HD13 ILE A3804     178.790 259.053 257.484  1.00  0.00           H
ATOM   2603  N   LEU A3805     183.812 258.424 256.457  1.00  0.00           N
ATOM   2604  CA  LEU A3805     185.160 257.865 256.570  1.00  0.00           C
ATOM   2605  CB  LEU A3805     185.485 257.079 255.274  1.00  0.00           C
ATOM   2606  CG  LEU A3805     185.320 257.826 253.932  1.00  0.00           C
ATOM   2607  CD1 LEU A3805     186.533 258.681 253.606  1.00  0.00           C
ATOM   2608  CD2 LEU A3805     185.149 256.833 252.782  1.00  0.00           C
ATOM   2609  C   LEU A3805     186.254 258.867 257.030  1.00  0.00           C
ATOM   2610  O   LEU A3805     187.433 258.617 256.788  1.00  0.00           O
ATOM   2611  H   LEU A3805     183.738 259.400 256.190  1.00  0.00           H
ATOM   2612  HA  LEU A3805     185.115 257.135 257.375  1.00  0.00           H
ATOM   2613  HB2 LEU A3805     186.495 256.672 255.334  1.00  0.00           H
ATOM   2614  HB3 LEU A3805     184.808 256.226 255.260  1.00  0.00           H
ATOM   2615  HG  LEU A3805     184.433 258.457 253.954  1.00  0.00           H
ATOM   2616 HD11 LEU A3805     186.602 259.449 254.365  1.00  0.00           H
ATOM   2617 HD12 LEU A3805     186.412 259.164 252.638  1.00  0.00           H
ATOM   2618 HD13 LEU A3805     187.439 258.075 253.613  1.00  0.00           H
ATOM   2619 HD21 LEU A3805     184.199 256.320 252.899  1.00  0.00           H
ATOM   2620 HD22 LEU A3805     185.971 256.118 252.780  1.00  0.00           H
ATOM   2621 HD23 LEU A3805     185.131 257.379 251.839  1.00  0.00           H
ATOM   2622  N   ASN A3806     185.912 259.979 257.707  1.00  0.00           N
ATOM   2623  CA  ASN A3806     186.879 261.054 258.028  1.00  0.00           C
ATOM   2624  CB  ASN A3806     186.168 262.408 258.218  1.00  0.00           C
ATOM   2625  CG  ASN A3806     187.076 263.623 257.991  1.00  0.00           C
ATOM   2626  OD1 ASN A3806     188.140 263.583 257.377  1.00  0.00           O
ATOM   2627  ND2 ASN A3806     186.615 264.790 258.354  1.00  0.00           N
ATOM   2628  C   ASN A3806     187.894 260.737 259.150  1.00  0.00           C
ATOM   2629  O   ASN A3806     188.952 261.362 259.194  1.00  0.00           O
ATOM   2630  H   ASN A3806     184.929 260.172 257.841  1.00  0.00           H
ATOM   2631  HA  ASN A3806     187.490 261.180 257.149  1.00  0.00           H
ATOM   2632  HB2 ASN A3806     185.340 262.495 257.517  1.00  0.00           H
ATOM   2633  HB3 ASN A3806     185.754 262.461 259.224  1.00  0.00           H
ATOM   2634 HD21 ASN A3806     185.669 264.843 258.753  1.00  0.00           H
ATOM   2635 HD22 ASN A3806     187.188 265.602 258.259  1.00  0.00           H
ATOM   2636  N   GLY A3807     187.731 259.613 259.856  1.00  0.00           N
ATOM   2637  CA  GLY A3807     188.775 258.995 260.690  1.00  0.00           C
ATOM   2638  C   GLY A3807     189.757 258.112 259.902  1.00  0.00           C
ATOM   2639  O   GLY A3807     190.235 257.106 260.427  1.00  0.00           O
ATOM   2640  H   GLY A3807     186.926 259.036 259.646  1.00  0.00           H
ATOM   2641  HA2 GLY A3807     189.348 259.778 261.189  1.00  0.00           H
ATOM   2642  HA3 GLY A3807     188.300 258.381 261.455  1.00  0.00           H
ATOM   2643  N   GLY A3808     189.815 258.280 258.577  1.00  0.00           N
ATOM   2644  CA  GLY A3808     190.451 257.380 257.610  1.00  0.00           C
ATOM   2645  C   GLY A3808     189.654 256.098 257.349  1.00  0.00           C
ATOM   2646  O   GLY A3808     189.417 255.747 256.196  1.00  0.00           O
ATOM   2647  H   GLY A3808     189.261 259.034 258.195  1.00  0.00           H
ATOM   2648  HA2 GLY A3808     190.564 257.904 256.662  1.00  0.00           H
ATOM   2649  HA3 GLY A3808     191.439 257.104 257.978  1.00  0.00           H
ATOM   2650  N   ASN A3809     189.198 255.422 258.410  1.00  0.00           N
ATOM   2651  CA  ASN A3809     188.231 254.321 258.387  1.00  0.00           C
ATOM   2652  CB  ASN A3809     186.816 254.898 258.212  1.00  0.00           C
ATOM   2653  CG  ASN A3809     186.356 255.748 259.382  1.00  0.00           C
ATOM   2654  OD1 ASN A3809     186.544 256.951 259.433  1.00  0.00           O
ATOM   2655  ND2 ASN A3809     185.619 255.157 260.289  1.00  0.00           N
ATOM   2656  C   ASN A3809     188.576 253.215 257.362  1.00  0.00           C
ATOM   2657  O   ASN A3809     187.826 252.960 256.418  1.00  0.00           O
ATOM   2658  H   ASN A3809     189.423 255.835 259.312  1.00  0.00           H
ATOM   2659  HA  ASN A3809     188.264 253.848 259.370  1.00  0.00           H
ATOM   2660  HB2 ASN A3809     186.788 255.505 257.310  1.00  0.00           H
ATOM   2661  HB3 ASN A3809     186.109 254.084 258.087  1.00  0.00           H
ATOM   2662 HD21 ASN A3809     185.302 254.222 260.158  1.00  0.00           H
ATOM   2663 HD22 ASN A3809     185.062 255.791 260.864  1.00  0.00           H
ATOM   2664  N   ALA A3810     189.640 252.447 257.625  1.00  0.00           N
ATOM   2665  CA  ALA A3810     190.161 251.409 256.719  1.00  0.00           C
ATOM   2666  CB  ALA A3810     191.379 250.770 257.394  1.00  0.00           C
ATOM   2667  C   ALA A3810     189.142 250.324 256.284  1.00  0.00           C
ATOM   2668  O   ALA A3810     189.197 249.834 255.155  1.00  0.00           O
ATOM   2669  H   ALA A3810     190.230 252.726 258.395  1.00  0.00           H
ATOM   2670  HA  ALA A3810     190.509 251.903 255.815  1.00  0.00           H
ATOM   2671  HB1 ALA A3810     191.823 250.034 256.722  1.00  0.00           H
ATOM   2672  HB2 ALA A3810     191.082 250.275 258.320  1.00  0.00           H
ATOM   2673  HB3 ALA A3810     192.127 251.534 257.613  1.00  0.00           H
ATOM   2674  N   GLU A3811     188.130 250.044 257.111  1.00  0.00           N
ATOM   2675  CA  GLU A3811     186.976 249.186 256.784  1.00  0.00           C
ATOM   2676  CB  GLU A3811     186.097 249.068 258.054  1.00  0.00           C
ATOM   2677  CG  GLU A3811     185.802 247.623 258.492  1.00  0.00           C
ATOM   2678  CD  GLU A3811     184.678 246.976 257.677  1.00  0.00           C
ATOM   2679  OE1 GLU A3811     183.568 247.561 257.678  1.00  0.00           O
ATOM   2680  OE2 GLU A3811     185.001 246.276 256.691  1.00  0.00           O
ATOM   2681  C   GLU A3811     186.157 249.742 255.597  1.00  0.00           C
ATOM   2682  O   GLU A3811     185.776 249.009 254.680  1.00  0.00           O
ATOM   2683  H   GLU A3811     188.135 250.501 258.010  1.00  0.00           H
ATOM   2684  HA  GLU A3811     187.334 248.195 256.498  1.00  0.00           H
ATOM   2685  HB2 GLU A3811     186.608 249.551 258.889  1.00  0.00           H
ATOM   2686  HB3 GLU A3811     185.161 249.613 257.917  1.00  0.00           H
ATOM   2687  HG2 GLU A3811     186.717 247.029 258.431  1.00  0.00           H
ATOM   2688  HG3 GLU A3811     185.496 247.642 259.540  1.00  0.00           H
ATOM   2689  N   VAL A3812     185.962 251.063 255.549  1.00  0.00           N
ATOM   2690  CA  VAL A3812     185.292 251.771 254.448  1.00  0.00           C
ATOM   2691  CB  VAL A3812     184.753 253.147 254.896  1.00  0.00           C
ATOM   2692  CG1 VAL A3812     183.771 253.683 253.847  1.00  0.00           C
ATOM   2693  CG2 VAL A3812     184.005 253.101 256.233  1.00  0.00           C
ATOM   2694  C   VAL A3812     186.224 251.939 253.245  1.00  0.00           C
ATOM   2695  O   VAL A3812     185.812 251.622 252.128  1.00  0.00           O
ATOM   2696  H   VAL A3812     186.419 251.636 256.251  1.00  0.00           H
ATOM   2697  HA  VAL A3812     184.442 251.171 254.124  1.00  0.00           H
ATOM   2698  HB  VAL A3812     185.586 253.843 254.994  1.00  0.00           H
ATOM   2699 HG11 VAL A3812     184.285 253.862 252.903  1.00  0.00           H
ATOM   2700 HG12 VAL A3812     183.341 254.621 254.199  1.00  0.00           H
ATOM   2701 HG13 VAL A3812     182.962 252.969 253.692  1.00  0.00           H
ATOM   2702 HG21 VAL A3812     183.131 252.463 256.154  1.00  0.00           H
ATOM   2703 HG22 VAL A3812     184.645 252.729 257.029  1.00  0.00           H
ATOM   2704 HG23 VAL A3812     183.678 254.106 256.505  1.00  0.00           H
ATOM   2705  N   GLN A3813     187.520 252.201 253.476  1.00  0.00           N
ATOM   2706  CA  GLN A3813     188.536 252.243 252.410  1.00  0.00           C
ATOM   2707  CB  GLN A3813     189.944 252.536 252.963  1.00  0.00           C
ATOM   2708  CG  GLN A3813     190.098 253.881 253.690  1.00  0.00           C
ATOM   2709  CD  GLN A3813     191.492 254.074 254.302  1.00  0.00           C
ATOM   2710  OE1 GLN A3813     192.279 253.148 254.449  1.00  0.00           O
ATOM   2711  NE2 GLN A3813     191.865 255.268 254.698  1.00  0.00           N
ATOM   2712  C   GLN A3813     188.589 250.925 251.624  1.00  0.00           C
ATOM   2713  O   GLN A3813     188.499 250.944 250.396  1.00  0.00           O
ATOM   2714  H   GLN A3813     187.799 252.426 254.426  1.00  0.00           H
ATOM   2715  HA  GLN A3813     188.272 253.037 251.710  1.00  0.00           H
ATOM   2716  HB2 GLN A3813     190.225 251.729 253.638  1.00  0.00           H
ATOM   2717  HB3 GLN A3813     190.649 252.525 252.129  1.00  0.00           H
ATOM   2718  HG2 GLN A3813     189.362 253.940 254.486  1.00  0.00           H
ATOM   2719  HG3 GLN A3813     189.901 254.687 252.987  1.00  0.00           H
ATOM   2720 HE21 GLN A3813     191.204 256.039 254.696  1.00  0.00           H
ATOM   2721 HE22 GLN A3813     192.750 255.346 255.158  1.00  0.00           H
ATOM   2722  N   GLN A3814     188.588 249.768 252.301  1.00  0.00           N
ATOM   2723  CA  GLN A3814     188.625 248.486 251.594  1.00  0.00           C
ATOM   2724  CB  GLN A3814     189.143 247.347 252.484  1.00  0.00           C
ATOM   2725  CG  GLN A3814     189.566 246.113 251.650  1.00  0.00           C
ATOM   2726  CD  GLN A3814     190.769 246.345 250.722  1.00  0.00           C
ATOM   2727  OE1 GLN A3814     190.758 246.063 249.526  1.00  0.00           O
ATOM   2728  NE2 GLN A3814     191.866 246.847 251.240  1.00  0.00           N
ATOM   2729  C   GLN A3814     187.299 248.132 250.902  1.00  0.00           C
ATOM   2730  O   GLN A3814     187.365 247.615 249.794  1.00  0.00           O
ATOM   2731  H   GLN A3814     188.668 249.786 253.315  1.00  0.00           H
ATOM   2732  HA  GLN A3814     189.358 248.603 250.800  1.00  0.00           H
ATOM   2733  HB2 GLN A3814     188.358 247.057 253.185  1.00  0.00           H
ATOM   2734  HB3 GLN A3814     189.998 247.699 253.064  1.00  0.00           H
ATOM   2735  HG2 GLN A3814     189.839 245.321 252.347  1.00  0.00           H
ATOM   2736  HG3 GLN A3814     188.724 245.752 251.061  1.00  0.00           H
ATOM   2737 HE21 GLN A3814     191.922 247.070 252.217  1.00  0.00           H
ATOM   2738 HE22 GLN A3814     192.706 246.850 250.656  1.00  0.00           H
ATOM   2739  N   LYS A3815     186.133 248.579 251.396  1.00  0.00           N
ATOM   2740  CA  LYS A3815     184.850 248.459 250.659  1.00  0.00           C
ATOM   2741  CB  LYS A3815     183.653 248.573 251.616  1.00  0.00           C
ATOM   2742  CG  LYS A3815     183.248 247.175 252.101  1.00  0.00           C
ATOM   2743  CD  LYS A3815     182.012 247.187 253.011  1.00  0.00           C
ATOM   2744  CE  LYS A3815     182.180 248.015 254.289  1.00  0.00           C
ATOM   2745  NZ  LYS A3815     183.408 247.661 255.029  1.00  0.00           N
ATOM   2746  C   LYS A3815     184.694 249.432 249.488  1.00  0.00           C
ATOM   2747  O   LYS A3815     183.941 249.149 248.560  1.00  0.00           O
ATOM   2748  H   LYS A3815     186.146 249.069 252.284  1.00  0.00           H
ATOM   2749  HA  LYS A3815     184.824 247.475 250.179  1.00  0.00           H
ATOM   2750  HB2 LYS A3815     183.905 249.224 252.455  1.00  0.00           H
ATOM   2751  HB3 LYS A3815     182.801 249.008 251.089  1.00  0.00           H
ATOM   2752  HG2 LYS A3815     183.014 246.558 251.231  1.00  0.00           H
ATOM   2753  HG3 LYS A3815     184.088 246.711 252.621  1.00  0.00           H
ATOM   2754  HD2 LYS A3815     181.779 246.158 253.286  1.00  0.00           H
ATOM   2755  HD3 LYS A3815     181.163 247.584 252.450  1.00  0.00           H
ATOM   2756  HE2 LYS A3815     182.206 249.078 254.031  1.00  0.00           H
ATOM   2757  HE3 LYS A3815     181.312 247.845 254.930  1.00  0.00           H
ATOM   2758  HZ1 LYS A3815     183.381 247.972 256.004  1.00  0.00           H
ATOM   2759  HZ2 LYS A3815     184.260 248.051 254.637  1.00  0.00           H
ATOM   2760  HZ3 LYS A3815     183.577 246.670 255.168  1.00  0.00           H
ATOM   2761  N   MET A3816     185.462 250.520 249.448  1.00  0.00           N
ATOM   2762  CA  MET A3816     185.696 251.247 248.199  1.00  0.00           C
ATOM   2763  CB  MET A3816     186.216 252.664 248.489  1.00  0.00           C
ATOM   2764  CG  MET A3816     185.123 253.552 249.097  1.00  0.00           C
ATOM   2765  SD  MET A3816     185.354 255.319 248.769  1.00  0.00           S
ATOM   2766  CE  MET A3816     183.842 255.981 249.516  1.00  0.00           C
ATOM   2767  C   MET A3816     186.656 250.487 247.271  1.00  0.00           C
ATOM   2768  O   MET A3816     186.486 250.522 246.053  1.00  0.00           O
ATOM   2769  H   MET A3816     186.007 250.756 250.271  1.00  0.00           H
ATOM   2770  HA  MET A3816     184.752 251.337 247.660  1.00  0.00           H
ATOM   2771  HB2 MET A3816     186.542 253.108 247.548  1.00  0.00           H
ATOM   2772  HB3 MET A3816     187.075 252.638 249.157  1.00  0.00           H
ATOM   2773  HG2 MET A3816     184.161 253.264 248.673  1.00  0.00           H
ATOM   2774  HG3 MET A3816     185.084 253.383 250.174  1.00  0.00           H
ATOM   2775  HE1 MET A3816     183.871 257.071 249.492  1.00  0.00           H
ATOM   2776  HE2 MET A3816     182.972 255.629 248.962  1.00  0.00           H
ATOM   2777  HE3 MET A3816     183.770 255.651 250.553  1.00  0.00           H
ATOM   2778  N   LEU A3817     187.668 249.811 247.818  1.00  0.00           N
ATOM   2779  CA  LEU A3817     188.821 249.328 247.060  1.00  0.00           C
ATOM   2780  CB  LEU A3817     190.073 249.559 247.920  1.00  0.00           C
ATOM   2781  CG  LEU A3817     191.397 249.203 247.236  1.00  0.00           C
ATOM   2782  CD1 LEU A3817     191.653 249.971 245.937  1.00  0.00           C
ATOM   2783  CD2 LEU A3817     192.553 249.480 248.190  1.00  0.00           C
ATOM   2784  C   LEU A3817     188.717 247.889 246.511  1.00  0.00           C
ATOM   2785  O   LEU A3817     189.146 247.685 245.380  1.00  0.00           O
ATOM   2786  H   LEU A3817     187.761 249.849 248.827  1.00  0.00           H
ATOM   2787  HA  LEU A3817     188.919 249.972 246.188  1.00  0.00           H
ATOM   2788  HB2 LEU A3817     190.105 250.607 248.220  1.00  0.00           H
ATOM   2789  HB3 LEU A3817     189.988 248.949 248.816  1.00  0.00           H
ATOM   2790  HG  LEU A3817     191.385 248.142 247.015  1.00  0.00           H
ATOM   2791 HD11 LEU A3817     192.642 249.717 245.558  1.00  0.00           H
ATOM   2792 HD12 LEU A3817     190.918 249.694 245.184  1.00  0.00           H
ATOM   2793 HD13 LEU A3817     191.604 251.043 246.120  1.00  0.00           H
ATOM   2794 HD21 LEU A3817     192.448 248.866 249.085  1.00  0.00           H
ATOM   2795 HD22 LEU A3817     193.499 249.241 247.706  1.00  0.00           H
ATOM   2796 HD23 LEU A3817     192.560 250.527 248.484  1.00  0.00           H
ATOM   2797  N   ASP A3818     188.120 246.910 247.198  1.00  0.00           N
ATOM   2798  CA  ASP A3818     187.864 245.565 246.634  1.00  0.00           C
ATOM   2799  CB  ASP A3818     187.469 244.559 247.734  1.00  0.00           C
ATOM   2800  CG  ASP A3818     185.969 244.514 248.064  1.00  0.00           C
ATOM   2801  OD1 ASP A3818     185.401 245.604 248.285  1.00  0.00           O
ATOM   2802  OD2 ASP A3818     185.370 243.472 247.711  1.00  0.00           O
ATOM   2803  C   ASP A3818     186.829 245.622 245.493  1.00  0.00           C
ATOM   2804  O   ASP A3818     187.107 245.214 244.360  1.00  0.00           O
ATOM   2805  H   ASP A3818     187.720 247.122 248.110  1.00  0.00           H
ATOM   2806  HA  ASP A3818     188.783 245.195 246.197  1.00  0.00           H
ATOM   2807  HB2 ASP A3818     188.031 244.777 248.644  1.00  0.00           H
ATOM   2808  HB3 ASP A3818     187.778 243.567 247.398  1.00  0.00           H
ATOM   2809  N   TYR A3819     185.851 246.497 245.704  1.00  0.00           N
ATOM   2810  CA  TYR A3819     184.940 247.047 244.724  1.00  0.00           C
ATOM   2811  CB  TYR A3819     184.014 247.987 245.501  1.00  0.00           C
ATOM   2812  CG  TYR A3819     182.967 248.739 244.715  1.00  0.00           C
ATOM   2813  CD1 TYR A3819     181.784 248.089 244.312  1.00  0.00           C
ATOM   2814  CD2 TYR A3819     183.107 250.126 244.543  1.00  0.00           C
ATOM   2815  CE1 TYR A3819     180.723 248.835 243.765  1.00  0.00           C
ATOM   2816  CE2 TYR A3819     182.048 250.876 244.004  1.00  0.00           C
ATOM   2817  CZ  TYR A3819     180.849 250.234 243.645  1.00  0.00           C
ATOM   2818  OH  TYR A3819     179.806 250.976 243.202  1.00  0.00           O
ATOM   2819  C   TYR A3819     185.690 247.704 243.552  1.00  0.00           C
ATOM   2820  O   TYR A3819     185.645 247.166 242.449  1.00  0.00           O
ATOM   2821  H   TYR A3819     185.652 246.681 246.690  1.00  0.00           H
ATOM   2822  HA  TYR A3819     184.342 246.230 244.322  1.00  0.00           H
ATOM   2823  HB2 TYR A3819     183.498 247.402 246.265  1.00  0.00           H
ATOM   2824  HB3 TYR A3819     184.628 248.709 246.036  1.00  0.00           H
ATOM   2825  HD1 TYR A3819     181.666 247.031 244.509  1.00  0.00           H
ATOM   2826  HD2 TYR A3819     183.996 250.621 244.912  1.00  0.00           H
ATOM   2827  HE1 TYR A3819     179.790 248.355 243.518  1.00  0.00           H
ATOM   2828  HE2 TYR A3819     182.137 251.943 243.925  1.00  0.00           H
ATOM   2829  HH  TYR A3819     179.642 251.725 243.808  1.00  0.00           H
ATOM   2830  N   LEU A3820     186.546 248.714 243.754  1.00  0.00           N
ATOM   2831  CA  LEU A3820     187.318 249.331 242.653  1.00  0.00           C
ATOM   2832  CB  LEU A3820     187.845 250.713 243.087  1.00  0.00           C
ATOM   2833  CG  LEU A3820     186.748 251.792 243.226  1.00  0.00           C
ATOM   2834  CD1 LEU A3820     187.294 253.010 243.971  1.00  0.00           C
ATOM   2835  CD2 LEU A3820     186.213 252.269 241.870  1.00  0.00           C
ATOM   2836  C   LEU A3820     188.434 248.443 242.047  1.00  0.00           C
ATOM   2837  O   LEU A3820     188.903 248.744 240.941  1.00  0.00           O
ATOM   2838  H   LEU A3820     186.617 249.112 244.687  1.00  0.00           H
ATOM   2839  HA  LEU A3820     186.624 249.491 241.830  1.00  0.00           H
ATOM   2840  HB2 LEU A3820     188.576 251.061 242.360  1.00  0.00           H
ATOM   2841  HB3 LEU A3820     188.363 250.597 244.040  1.00  0.00           H
ATOM   2842  HG  LEU A3820     185.905 251.394 243.784  1.00  0.00           H
ATOM   2843 HD21 LEU A3820     185.463 253.043 242.034  1.00  0.00           H
ATOM   2844 HD22 LEU A3820     187.022 252.683 241.273  1.00  0.00           H
ATOM   2845 HD23 LEU A3820     185.748 251.444 241.337  1.00  0.00           H
ATOM   2846 HD11 LEU A3820     187.638 252.709 244.961  1.00  0.00           H
ATOM   2847 HD12 LEU A3820     188.121 253.457 243.426  1.00  0.00           H
ATOM   2848 HD13 LEU A3820     186.510 253.754 244.100  1.00  0.00           H
ATOM   2849  N   LYS A3821     188.767 247.293 242.650  1.00  0.00           N
ATOM   2850  CA  LYS A3821     189.590 246.225 242.051  1.00  0.00           C
ATOM   2851  CB  LYS A3821     190.269 245.386 243.154  1.00  0.00           C
ATOM   2852  CG  LYS A3821     191.443 246.093 243.865  1.00  0.00           C
ATOM   2853  CD  LYS A3821     191.683 245.467 245.249  1.00  0.00           C
ATOM   2854  CE  LYS A3821     192.819 246.143 246.019  1.00  0.00           C
ATOM   2855  NZ  LYS A3821     192.747 245.832 247.469  1.00  0.00           N
ATOM   2856  C   LYS A3821     188.783 245.340 241.090  1.00  0.00           C
ATOM   2857  O   LYS A3821     189.206 245.192 239.942  1.00  0.00           O
ATOM   2858  H   LYS A3821     188.406 247.143 243.592  1.00  0.00           H
ATOM   2859  HA  LYS A3821     190.378 246.675 241.453  1.00  0.00           H
ATOM   2860  HB2 LYS A3821     190.656 244.467 242.711  1.00  0.00           H
ATOM   2861  HB3 LYS A3821     189.522 245.099 243.889  1.00  0.00           H
ATOM   2862  HG2 LYS A3821     192.343 245.999 243.256  1.00  0.00           H
ATOM   2863  HG3 LYS A3821     191.226 247.154 243.989  1.00  0.00           H
ATOM   2864  HD2 LYS A3821     191.896 244.402 245.146  1.00  0.00           H
ATOM   2865  HD3 LYS A3821     190.777 245.585 245.836  1.00  0.00           H
ATOM   2866  HE2 LYS A3821     193.786 245.829 245.617  1.00  0.00           H
ATOM   2867  HE3 LYS A3821     192.752 247.225 245.883  1.00  0.00           H
ATOM   2868  HZ1 LYS A3821     193.511 246.311 247.964  1.00  0.00           H
ATOM   2869  HZ2 LYS A3821     192.863 244.858 247.681  1.00  0.00           H
ATOM   2870  HZ3 LYS A3821     191.898 246.157 247.930  1.00  0.00           H
ATOM   2871  N   ASP A3822     187.595 244.847 241.476  1.00  0.00           N
ATOM   2872  CA  ASP A3822     186.864 243.827 240.691  1.00  0.00           C
ATOM   2873  CB  ASP A3822     186.727 242.495 241.455  1.00  0.00           C
ATOM   2874  CG  ASP A3822     186.947 241.301 240.505  1.00  0.00           C
ATOM   2875  OD1 ASP A3822     188.107 241.176 240.065  1.00  0.00           O
ATOM   2876  OD2 ASP A3822     186.020 241.047 239.699  1.00  0.00           O
ATOM   2877  C   ASP A3822     185.548 244.280 240.007  1.00  0.00           C
ATOM   2878  O   ASP A3822     185.323 243.870 238.863  1.00  0.00           O
ATOM   2879  H   ASP A3822     187.320 245.007 242.446  1.00  0.00           H
ATOM   2880  HA  ASP A3822     187.520 243.585 239.863  1.00  0.00           H
ATOM   2881  HB2 ASP A3822     187.483 242.448 242.242  1.00  0.00           H
ATOM   2882  HB3 ASP A3822     185.746 242.436 241.927  1.00  0.00           H
ATOM   2883  N   LYS A3823     184.945 245.398 240.454  1.00  0.00           N
ATOM   2884  CA  LYS A3823     184.124 246.300 239.600  1.00  0.00           C
ATOM   2885  CB  LYS A3823     183.570 247.477 240.430  1.00  0.00           C
ATOM   2886  CG  LYS A3823     182.460 248.305 239.760  1.00  0.00           C
ATOM   2887  CD  LYS A3823     182.463 249.721 240.360  1.00  0.00           C
ATOM   2888  CE  LYS A3823     181.282 250.544 239.843  1.00  0.00           C
ATOM   2889  NZ  LYS A3823     181.473 251.997 240.073  1.00  0.00           N
ATOM   2890  C   LYS A3823     184.959 246.853 238.439  1.00  0.00           C
ATOM   2891  O   LYS A3823     184.446 246.972 237.328  1.00  0.00           O
ATOM   2892  H   LYS A3823     185.251 245.759 241.356  1.00  0.00           H
ATOM   2893  HA  LYS A3823     183.296 245.732 239.175  1.00  0.00           H
ATOM   2894  HB2 LYS A3823     184.400 248.152 240.639  1.00  0.00           H
ATOM   2895  HB3 LYS A3823     183.182 247.106 241.381  1.00  0.00           H
ATOM   2896  HG2 LYS A3823     182.627 248.379 238.685  1.00  0.00           H
ATOM   2897  HG3 LYS A3823     181.497 247.824 239.933  1.00  0.00           H
ATOM   2898  HD2 LYS A3823     183.397 250.214 240.083  1.00  0.00           H
ATOM   2899  HD3 LYS A3823     182.413 249.653 241.446  1.00  0.00           H
ATOM   2900  HE2 LYS A3823     181.195 250.378 238.764  1.00  0.00           H
ATOM   2901  HE3 LYS A3823     180.363 250.194 240.322  1.00  0.00           H
ATOM   2902  HZ1 LYS A3823     180.759 252.515 239.579  1.00  0.00           H
ATOM   2903  HZ2 LYS A3823     182.320 252.317 239.591  1.00  0.00           H
ATOM   2904  HZ3 LYS A3823     181.510 252.244 241.050  1.00  0.00           H
ATOM   2905  N   LYS A3824     186.273 247.012 238.675  1.00  0.00           N
ATOM   2906  CA  LYS A3824     187.331 247.024 237.645  1.00  0.00           C
ATOM   2907  CB  LYS A3824     187.450 245.584 237.124  1.00  0.00           C
ATOM   2908  CG  LYS A3824     188.783 245.229 236.474  1.00  0.00           C
ATOM   2909  CD  LYS A3824     188.894 243.724 236.162  1.00  0.00           C
ATOM   2910  CE  LYS A3824     188.765 242.809 237.399  1.00  0.00           C
ATOM   2911  NZ  LYS A3824     187.378 242.327 237.646  1.00  0.00           N
ATOM   2912  C   LYS A3824     187.116 248.102 236.577  1.00  0.00           C
ATOM   2913  O   LYS A3824     187.049 247.821 235.382  1.00  0.00           O
ATOM   2914  H   LYS A3824     186.561 246.837 239.629  1.00  0.00           H
ATOM   2915  HA  LYS A3824     188.268 247.273 238.145  1.00  0.00           H
ATOM   2916  HB2 LYS A3824     186.625 245.357 236.445  1.00  0.00           H
ATOM   2917  HB3 LYS A3824     187.366 244.947 237.994  1.00  0.00           H
ATOM   2918  HG2 LYS A3824     188.892 245.797 235.550  1.00  0.00           H
ATOM   2919  HG3 LYS A3824     189.590 245.503 237.154  1.00  0.00           H
ATOM   2920  HD2 LYS A3824     189.882 243.565 235.726  1.00  0.00           H
ATOM   2921  HD3 LYS A3824     188.156 243.451 235.406  1.00  0.00           H
ATOM   2922  HE2 LYS A3824     189.416 241.943 237.264  1.00  0.00           H
ATOM   2923  HE3 LYS A3824     189.128 243.352 238.279  1.00  0.00           H
ATOM   2924  HZ1 LYS A3824     187.363 241.719 238.481  1.00  0.00           H
ATOM   2925  HZ2 LYS A3824     186.986 241.799 236.891  1.00  0.00           H
ATOM   2926  HZ3 LYS A3824     186.729 243.070 237.899  1.00  0.00           H
ATOM   2927  N   GLU A3825     186.697 249.265 237.070  1.00  0.00           N
ATOM   2928  CA  GLU A3825     185.952 250.266 236.313  1.00  0.00           C
ATOM   2929  CB  GLU A3825     184.741 250.707 237.154  1.00  0.00           C
ATOM   2930  CG  GLU A3825     183.756 251.604 236.386  1.00  0.00           C
ATOM   2931  CD  GLU A3825     182.840 252.403 237.325  1.00  0.00           C
ATOM   2932  OE1 GLU A3825     181.616 252.152 237.291  1.00  0.00           O
ATOM   2933  OE2 GLU A3825     183.353 252.982 238.312  1.00  0.00           O
ATOM   2934  C   GLU A3825     186.840 251.453 235.918  1.00  0.00           C
ATOM   2935  O   GLU A3825     187.343 252.188 236.775  1.00  0.00           O
ATOM   2936  H   GLU A3825     186.729 249.371 238.071  1.00  0.00           H
ATOM   2937  HA  GLU A3825     185.567 249.804 235.403  1.00  0.00           H
ATOM   2938  HB2 GLU A3825     184.199 249.826 237.499  1.00  0.00           H
ATOM   2939  HB3 GLU A3825     185.119 251.228 238.034  1.00  0.00           H
ATOM   2940  HG2 GLU A3825     184.304 252.305 235.763  1.00  0.00           H
ATOM   2941  HG3 GLU A3825     183.165 250.977 235.714  1.00  0.00           H
ATOM   2942  N   VAL A3826     186.889 251.761 234.620  1.00  0.00           N
ATOM   2943  CA  VAL A3826     187.455 253.011 234.089  1.00  0.00           C
ATOM   2944  CB  VAL A3826     188.187 252.770 232.748  1.00  0.00           C
ATOM   2945  CG1 VAL A3826     187.310 252.219 231.613  1.00  0.00           C
ATOM   2946  CG2 VAL A3826     188.925 254.024 232.265  1.00  0.00           C
ATOM   2947  C   VAL A3826     186.386 254.117 234.123  1.00  0.00           C
ATOM   2948  O   VAL A3826     185.892 254.581 233.098  1.00  0.00           O
ATOM   2949  H   VAL A3826     186.516 251.092 233.964  1.00  0.00           H
ATOM   2950  HA  VAL A3826     188.233 253.334 234.782  1.00  0.00           H
ATOM   2951  HB  VAL A3826     188.955 252.020 232.938  1.00  0.00           H
ATOM   2952 HG11 VAL A3826     187.941 251.992 230.753  1.00  0.00           H
ATOM   2953 HG12 VAL A3826     186.557 252.947 231.318  1.00  0.00           H
ATOM   2954 HG13 VAL A3826     186.823 251.299 231.932  1.00  0.00           H
ATOM   2955 HG21 VAL A3826     189.588 254.389 233.050  1.00  0.00           H
ATOM   2956 HG22 VAL A3826     188.221 254.810 231.996  1.00  0.00           H
ATOM   2957 HG23 VAL A3826     189.525 253.780 231.388  1.00  0.00           H
ATOM   2958  N   GLY A3827     185.859 254.366 235.323  1.00  0.00           N
ATOM   2959  CA  GLY A3827     184.702 255.229 235.591  1.00  0.00           C
ATOM   2960  C   GLY A3827     185.052 256.298 236.615  1.00  0.00           C
ATOM   2961  O   GLY A3827     185.620 257.324 236.238  1.00  0.00           O
ATOM   2962  H   GLY A3827     186.248 253.849 236.105  1.00  0.00           H
ATOM   2963  HA2 GLY A3827     184.370 255.727 234.680  1.00  0.00           H
ATOM   2964  HA3 GLY A3827     183.875 254.632 235.974  1.00  0.00           H
ATOM   2965  N   PHE A3828     184.953 255.938 237.899  1.00  0.00           N
ATOM   2966  CA  PHE A3828     185.292 256.790 239.048  1.00  0.00           C
ATOM   2967  CB  PHE A3828     185.318 255.902 240.304  1.00  0.00           C
ATOM   2968  CG  PHE A3828     185.951 256.550 241.520  1.00  0.00           C
ATOM   2969  CD1 PHE A3828     185.311 257.632 242.153  1.00  0.00           C
ATOM   2970  CD2 PHE A3828     187.187 256.086 242.012  1.00  0.00           C
ATOM   2971  CE1 PHE A3828     185.903 258.242 243.273  1.00  0.00           C
ATOM   2972  CE2 PHE A3828     187.774 256.695 243.134  1.00  0.00           C
ATOM   2973  CZ  PHE A3828     187.132 257.772 243.767  1.00  0.00           C
ATOM   2974  C   PHE A3828     186.609 257.573 238.884  1.00  0.00           C
ATOM   2975  O   PHE A3828     186.580 258.799 238.792  1.00  0.00           O
ATOM   2976  H   PHE A3828     184.478 255.061 238.100  1.00  0.00           H
ATOM   2977  HA  PHE A3828     184.504 257.534 239.177  1.00  0.00           H
ATOM   2978  HB2 PHE A3828     184.296 255.612 240.553  1.00  0.00           H
ATOM   2979  HB3 PHE A3828     185.869 254.987 240.078  1.00  0.00           H
ATOM   2980  HD1 PHE A3828     184.359 257.986 241.791  1.00  0.00           H
ATOM   2981  HD2 PHE A3828     187.688 255.254 241.541  1.00  0.00           H
ATOM   2982  HE1 PHE A3828     185.404 259.060 243.773  1.00  0.00           H
ATOM   2983  HE2 PHE A3828     188.714 256.330 243.525  1.00  0.00           H
ATOM   2984  HZ  PHE A3828     187.577 258.227 244.643  1.00  0.00           H
ATOM   2985  N   PHE A3829     187.719 256.880 238.609  1.00  0.00           N
ATOM   2986  CA  PHE A3829     189.043 257.509 238.526  1.00  0.00           C
ATOM   2987  CB  PHE A3829     190.119 256.419 238.442  1.00  0.00           C
ATOM   2988  CG  PHE A3829     190.113 255.420 239.580  1.00  0.00           C
ATOM   2989  CD1 PHE A3829     190.688 255.773 240.816  1.00  0.00           C
ATOM   2990  CD2 PHE A3829     189.581 254.128 239.396  1.00  0.00           C
ATOM   2991  CE1 PHE A3829     190.738 254.838 241.864  1.00  0.00           C
ATOM   2992  CE2 PHE A3829     189.639 253.190 240.442  1.00  0.00           C
ATOM   2993  CZ  PHE A3829     190.216 253.547 241.675  1.00  0.00           C
ATOM   2994  C   PHE A3829     189.214 258.501 237.360  1.00  0.00           C
ATOM   2995  O   PHE A3829     189.922 259.492 237.520  1.00  0.00           O
ATOM   2996  H   PHE A3829     187.678 255.878 238.704  1.00  0.00           H
ATOM   2997  HA  PHE A3829     189.210 258.074 239.446  1.00  0.00           H
ATOM   2998  HB2 PHE A3829     190.019 255.888 237.494  1.00  0.00           H
ATOM   2999  HB3 PHE A3829     191.093 256.905 238.445  1.00  0.00           H
ATOM   3000  HD1 PHE A3829     191.094 256.765 240.966  1.00  0.00           H
ATOM   3001  HD2 PHE A3829     189.142 253.845 238.449  1.00  0.00           H
ATOM   3002  HE1 PHE A3829     191.170 255.113 242.818  1.00  0.00           H
ATOM   3003  HE2 PHE A3829     189.236 252.197 240.301  1.00  0.00           H
ATOM   3004  HZ  PHE A3829     190.250 252.837 242.489  1.00  0.00           H
ATOM   3005  N   GLN A3830     188.558 258.289 236.209  1.00  0.00           N
ATOM   3006  CA  GLN A3830     188.607 259.265 235.106  1.00  0.00           C
ATOM   3007  CB  GLN A3830     188.527 258.584 233.726  1.00  0.00           C
ATOM   3008  CG  GLN A3830     187.166 257.970 233.348  1.00  0.00           C
ATOM   3009  CD  GLN A3830     186.996 257.754 231.840  1.00  0.00           C
ATOM   3010  OE1 GLN A3830     187.484 258.478 230.990  1.00  0.00           O
ATOM   3011  NE2 GLN A3830     186.250 256.761 231.417  1.00  0.00           N
ATOM   3012  C   GLN A3830     187.579 260.398 235.263  1.00  0.00           C
ATOM   3013  O   GLN A3830     187.825 261.499 234.780  1.00  0.00           O
ATOM   3014  H   GLN A3830     187.875 257.546 236.173  1.00  0.00           H
ATOM   3015  HA  GLN A3830     189.585 259.750 235.132  1.00  0.00           H
ATOM   3016  HB2 GLN A3830     188.775 259.352 232.993  1.00  0.00           H
ATOM   3017  HB3 GLN A3830     189.296 257.813 233.658  1.00  0.00           H
ATOM   3018  HG2 GLN A3830     186.356 258.624 233.667  1.00  0.00           H
ATOM   3019  HG3 GLN A3830     187.055 257.020 233.868  1.00  0.00           H
ATOM   3020 HE21 GLN A3830     185.938 256.048 232.071  1.00  0.00           H
ATOM   3021 HE22 GLN A3830     186.222 256.638 230.427  1.00  0.00           H
ATOM   3022  N   SER A3831     186.495 260.181 236.021  1.00  0.00           N
ATOM   3023  CA  SER A3831     185.585 261.257 236.443  1.00  0.00           C
ATOM   3024  CB  SER A3831     184.318 260.661 237.069  1.00  0.00           C
ATOM   3025  OG  SER A3831     183.355 261.672 237.254  1.00  0.00           O
ATOM   3026  C   SER A3831     186.279 262.224 237.414  1.00  0.00           C
ATOM   3027  O   SER A3831     186.378 263.413 237.116  1.00  0.00           O
ATOM   3028  H   SER A3831     186.363 259.261 236.425  1.00  0.00           H
ATOM   3029  HA  SER A3831     185.289 261.832 235.565  1.00  0.00           H
ATOM   3030  HB2 SER A3831     183.907 259.898 236.406  1.00  0.00           H
ATOM   3031  HB3 SER A3831     184.556 260.206 238.031  1.00  0.00           H
ATOM   3032  HG  SER A3831     182.642 261.328 237.825  1.00  0.00           H
ATOM   3033  N   ILE A3832     187.037 261.663 238.369  1.00  0.00           N
ATOM   3034  CA  ILE A3832     187.965 262.392 239.248  1.00  0.00           C
ATOM   3035  CB  ILE A3832     188.567 261.423 240.297  1.00  0.00           C
ATOM   3036  CG1 ILE A3832     187.521 260.963 241.343  1.00  0.00           C
ATOM   3037  CG2 ILE A3832     189.810 261.993 241.002  1.00  0.00           C
ATOM   3038  CD1 ILE A3832     187.012 262.045 242.309  1.00  0.00           C
ATOM   3039  C   ILE A3832     189.051 263.127 238.448  1.00  0.00           C
ATOM   3040  O   ILE A3832     189.183 264.336 238.606  1.00  0.00           O
ATOM   3041  H   ILE A3832     186.946 260.664 238.515  1.00  0.00           H
ATOM   3042  HA  ILE A3832     187.407 263.166 239.773  1.00  0.00           H
ATOM   3043  HB  ILE A3832     188.898 260.529 239.769  1.00  0.00           H
ATOM   3044 HG12 ILE A3832     186.661 260.536 240.829  1.00  0.00           H
ATOM   3045 HG13 ILE A3832     187.965 260.165 241.939  1.00  0.00           H
ATOM   3046 HG21 ILE A3832     190.645 262.082 240.307  1.00  0.00           H
ATOM   3047 HG22 ILE A3832     189.597 262.978 241.419  1.00  0.00           H
ATOM   3048 HG23 ILE A3832     190.116 261.326 241.807  1.00  0.00           H
ATOM   3049 HD11 ILE A3832     186.304 261.598 243.007  1.00  0.00           H
ATOM   3050 HD12 ILE A3832     187.836 262.465 242.885  1.00  0.00           H
ATOM   3051 HD13 ILE A3832     186.505 262.840 241.762  1.00  0.00           H
ATOM   3052  N   GLN A3833     189.724 262.476 237.488  1.00  0.00           N
ATOM   3053  CA  GLN A3833     190.760 263.157 236.696  1.00  0.00           C
ATOM   3054  CB  GLN A3833     191.537 262.152 235.827  1.00  0.00           C
ATOM   3055  CG  GLN A3833     192.788 262.811 235.210  1.00  0.00           C
ATOM   3056  CD  GLN A3833     193.604 261.875 234.325  1.00  0.00           C
ATOM   3057  OE1 GLN A3833     193.088 261.051 233.585  1.00  0.00           O
ATOM   3058  NE2 GLN A3833     194.915 261.982 234.341  1.00  0.00           N
ATOM   3059  C   GLN A3833     190.199 264.311 235.844  1.00  0.00           C
ATOM   3060  O   GLN A3833     190.819 265.369 235.784  1.00  0.00           O
ATOM   3061  H   GLN A3833     189.630 261.471 237.415  1.00  0.00           H
ATOM   3062  HA  GLN A3833     191.466 263.601 237.400  1.00  0.00           H
ATOM   3063  HB2 GLN A3833     190.888 261.779 235.034  1.00  0.00           H
ATOM   3064  HB3 GLN A3833     191.855 261.312 236.446  1.00  0.00           H
ATOM   3065  HG2 GLN A3833     192.500 263.664 234.597  1.00  0.00           H
ATOM   3066  HG3 GLN A3833     193.422 263.178 236.019  1.00  0.00           H
ATOM   3067 HE21 GLN A3833     195.371 262.592 235.006  1.00  0.00           H
ATOM   3068 HE22 GLN A3833     195.438 261.322 233.800  1.00  0.00           H
ATOM   3069  N   ALA A3834     189.014 264.157 235.240  1.00  0.00           N
ATOM   3070  CA  ALA A3834     188.370 265.208 234.446  1.00  0.00           C
ATOM   3071  CB  ALA A3834     187.189 264.581 233.693  1.00  0.00           C
ATOM   3072  C   ALA A3834     187.915 266.414 235.293  1.00  0.00           C
ATOM   3073  O   ALA A3834     188.080 267.557 234.871  1.00  0.00           O
ATOM   3074  H   ALA A3834     188.535 263.267 235.329  1.00  0.00           H
ATOM   3075  HA  ALA A3834     189.086 265.579 233.712  1.00  0.00           H
ATOM   3076  HB1 ALA A3834     186.709 265.337 233.071  1.00  0.00           H
ATOM   3077  HB2 ALA A3834     186.459 264.188 234.403  1.00  0.00           H
ATOM   3078  HB3 ALA A3834     187.545 263.769 233.058  1.00  0.00           H
ATOM   3079  N   LEU A3835     187.429 266.155 236.511  1.00  0.00           N
ATOM   3080  CA  LEU A3835     187.076 267.150 237.530  1.00  0.00           C
ATOM   3081  CB  LEU A3835     186.360 266.345 238.640  1.00  0.00           C
ATOM   3082  CG  LEU A3835     185.743 267.070 239.848  1.00  0.00           C
ATOM   3083  CD1 LEU A3835     185.023 266.020 240.703  1.00  0.00           C
ATOM   3084  CD2 LEU A3835     186.770 267.756 240.739  1.00  0.00           C
ATOM   3085  C   LEU A3835     188.326 267.929 237.999  1.00  0.00           C
ATOM   3086  O   LEU A3835     188.412 269.146 237.826  1.00  0.00           O
ATOM   3087  H   LEU A3835     187.329 265.179 236.772  1.00  0.00           H
ATOM   3088  HA  LEU A3835     186.376 267.870 237.105  1.00  0.00           H
ATOM   3089  HB2 LEU A3835     187.052 265.600 239.028  1.00  0.00           H
ATOM   3090  HB3 LEU A3835     185.547 265.798 238.159  1.00  0.00           H
ATOM   3091  HG  LEU A3835     185.017 267.801 239.498  1.00  0.00           H
ATOM   3092 HD11 LEU A3835     184.600 266.486 241.593  1.00  0.00           H
ATOM   3093 HD12 LEU A3835     184.222 265.554 240.130  1.00  0.00           H
ATOM   3094 HD13 LEU A3835     185.730 265.255 241.025  1.00  0.00           H
ATOM   3095 HD21 LEU A3835     187.157 268.643 240.246  1.00  0.00           H
ATOM   3096 HD22 LEU A3835     186.307 268.085 241.671  1.00  0.00           H
ATOM   3097 HD23 LEU A3835     187.584 267.071 240.967  1.00  0.00           H
ATOM   3098  N   MET A3836     189.387 267.201 238.343  1.00  0.00           N
ATOM   3099  CA  MET A3836     190.691 267.719 238.782  1.00  0.00           C
ATOM   3100  CB  MET A3836     191.492 266.484 239.224  1.00  0.00           C
ATOM   3101  CG  MET A3836     192.767 266.730 240.027  1.00  0.00           C
ATOM   3102  SD  MET A3836     193.228 265.210 240.909  1.00  0.00           S
ATOM   3103  CE  MET A3836     194.717 265.757 241.772  1.00  0.00           C
ATOM   3104  C   MET A3836     191.423 268.534 237.696  1.00  0.00           C
ATOM   3105  O   MET A3836     191.982 269.598 237.975  1.00  0.00           O
ATOM   3106  H   MET A3836     189.252 266.196 238.405  1.00  0.00           H
ATOM   3107  HA  MET A3836     190.538 268.369 239.646  1.00  0.00           H
ATOM   3108  HB2 MET A3836     190.839 265.887 239.862  1.00  0.00           H
ATOM   3109  HB3 MET A3836     191.741 265.878 238.353  1.00  0.00           H
ATOM   3110  HG2 MET A3836     192.589 267.520 240.758  1.00  0.00           H
ATOM   3111  HG3 MET A3836     193.576 267.035 239.362  1.00  0.00           H
ATOM   3112  HE1 MET A3836     194.865 265.160 242.673  1.00  0.00           H
ATOM   3113  HE2 MET A3836     194.629 266.808 242.042  1.00  0.00           H
ATOM   3114  HE3 MET A3836     195.571 265.620 241.117  1.00  0.00           H
ATOM   3115  N   GLN A3837     191.229 268.163 236.425  1.00  0.00           N
ATOM   3116  CA  GLN A3837     191.725 268.893 235.253  1.00  0.00           C
ATOM   3117  CB  GLN A3837     191.442 268.077 233.970  1.00  0.00           C
ATOM   3118  CG  GLN A3837     192.709 267.470 233.344  1.00  0.00           C
ATOM   3119  CD  GLN A3837     193.400 268.379 232.322  1.00  0.00           C
ATOM   3120  OE1 GLN A3837     193.778 267.950 231.243  1.00  0.00           O
ATOM   3121  NE2 GLN A3837     193.429 269.685 232.496  1.00  0.00           N
ATOM   3122  C   GLN A3837     191.122 270.294 235.081  1.00  0.00           C
ATOM   3123  O   GLN A3837     191.734 271.092 234.370  1.00  0.00           O
ATOM   3124  H   GLN A3837     190.759 267.278 236.264  1.00  0.00           H
ATOM   3125  HA  GLN A3837     192.801 269.027 235.370  1.00  0.00           H
ATOM   3126  HB2 GLN A3837     190.746 267.273 234.194  1.00  0.00           H
ATOM   3127  HB3 GLN A3837     190.943 268.695 233.221  1.00  0.00           H
ATOM   3128  HG2 GLN A3837     193.417 267.204 234.130  1.00  0.00           H
ATOM   3129  HG3 GLN A3837     192.424 266.551 232.831  1.00  0.00           H
ATOM   3130 HE21 GLN A3837     192.992 270.132 233.295  1.00  0.00           H
ATOM   3131 HE22 GLN A3837     193.880 270.215 231.778  1.00  0.00           H
ATOM   3132  N   THR A3838     189.917 270.562 235.599  1.00  0.00           N
ATOM   3133  CA  THR A3838     189.186 271.821 235.350  1.00  0.00           C
ATOM   3134  CB  THR A3838     187.853 271.570 234.618  1.00  0.00           C
ATOM   3135  OG1 THR A3838     187.350 272.787 234.113  1.00  0.00           O
ATOM   3136  CG2 THR A3838     186.756 270.951 235.483  1.00  0.00           C
ATOM   3137  C   THR A3838     189.012 272.720 236.580  1.00  0.00           C
ATOM   3138  O   THR A3838     188.496 273.825 236.423  1.00  0.00           O
ATOM   3139  H   THR A3838     189.458 269.845 236.155  1.00  0.00           H
ATOM   3140  HA  THR A3838     189.780 272.419 234.661  1.00  0.00           H
ATOM   3141  HB  THR A3838     188.037 270.910 233.769  1.00  0.00           H
ATOM   3142  HG1 THR A3838     187.370 273.413 234.856  1.00  0.00           H
ATOM   3143 HG21 THR A3838     185.834 270.877 234.907  1.00  0.00           H
ATOM   3144 HG22 THR A3838     186.574 271.556 236.371  1.00  0.00           H
ATOM   3145 HG23 THR A3838     187.056 269.949 235.782  1.00  0.00           H
ATOM   3146  N   CYS A3839     189.495 272.317 237.760  1.00  0.00           N
ATOM   3147  CA  CYS A3839     189.491 273.158 238.964  1.00  0.00           C
ATOM   3148  CB  CYS A3839     189.933 272.309 240.166  1.00  0.00           C
ATOM   3149  SG  CYS A3839     188.742 270.970 240.454  1.00  0.00           S
ATOM   3150  C   CYS A3839     190.395 274.393 238.780  1.00  0.00           C
ATOM   3151  O   CYS A3839     191.568 274.257 238.399  1.00  0.00           O
ATOM   3152  H   CYS A3839     189.931 271.410 237.823  1.00  0.00           H
ATOM   3153  HA  CYS A3839     188.473 273.510 239.153  1.00  0.00           H
ATOM   3154  HB2 CYS A3839     190.924 271.891 239.989  1.00  0.00           H
ATOM   3155  HB3 CYS A3839     189.974 272.936 241.061  1.00  0.00           H
ATOM   3156  HG  CYS A3839     188.839 270.364 239.262  1.00  0.00           H
ATOM   3157  N   SER A3840     189.821 275.588 238.955  1.00  0.00           N
ATOM   3158  CA  SER A3840     190.471 276.887 238.731  1.00  0.00           C
ATOM   3159  CB  SER A3840     189.407 277.947 238.396  1.00  0.00           C
ATOM   3160  OG  SER A3840     188.525 278.177 239.471  1.00  0.00           O
ATOM   3161  C   SER A3840     191.388 277.343 239.881  1.00  0.00           C
ATOM   3162  O   SER A3840     191.717 276.580 240.791  1.00  0.00           O
ATOM   3163  H   SER A3840     188.830 275.609 239.193  1.00  0.00           H
ATOM   3164  HA  SER A3840     191.106 276.794 237.851  1.00  0.00           H
ATOM   3165  HB2 SER A3840     188.829 277.609 237.535  1.00  0.00           H
ATOM   3166  HB3 SER A3840     189.892 278.886 238.129  1.00  0.00           H
ATOM   3167  HG  SER A3840     187.866 277.437 239.416  1.00  0.00           H
ATOM   3168  N   VAL A3841     192.018 278.504 239.661  1.00  0.00           N
ATOM   3169  CA  VAL A3841     193.158 279.073 240.397  1.00  0.00           C
ATOM   3170  CB  VAL A3841     194.490 278.568 239.780  1.00  0.00           C
ATOM   3171  CG1 VAL A3841     195.720 279.168 240.455  1.00  0.00           C
ATOM   3172  CG2 VAL A3841     194.675 277.044 239.864  1.00  0.00           C
ATOM   3173  C   VAL A3841     193.043 280.616 240.366  1.00  0.00           C
ATOM   3174  O   VAL A3841     192.309 281.168 239.544  1.00  0.00           O
ATOM   3175  H   VAL A3841     191.651 279.095 238.930  1.00  0.00           H
ATOM   3176  HA  VAL A3841     193.115 278.747 241.438  1.00  0.00           H
ATOM   3177  HB  VAL A3841     194.514 278.850 238.726  1.00  0.00           H
ATOM   3178 HG11 VAL A3841     196.625 278.725 240.045  1.00  0.00           H
ATOM   3179 HG12 VAL A3841     195.766 280.232 240.247  1.00  0.00           H
ATOM   3180 HG13 VAL A3841     195.694 278.993 241.531  1.00  0.00           H
ATOM   3181 HG21 VAL A3841     193.906 276.529 239.293  1.00  0.00           H
ATOM   3182 HG22 VAL A3841     195.646 276.757 239.465  1.00  0.00           H
ATOM   3183 HG23 VAL A3841     194.622 276.728 240.906  1.00  0.00           H
ATOM   3184  N   LEU A3842     193.718 281.317 241.283  1.00  0.00           N
ATOM   3185  CA  LEU A3842     193.684 282.771 241.503  1.00  0.00           C
ATOM   3186  CB  LEU A3842     194.494 283.003 242.803  1.00  0.00           C
ATOM   3187  CG  LEU A3842     194.601 284.442 243.342  1.00  0.00           C
ATOM   3188  CD1 LEU A3842     193.355 284.828 244.138  1.00  0.00           C
ATOM   3189  CD2 LEU A3842     195.796 284.549 244.292  1.00  0.00           C
ATOM   3190  C   LEU A3842     194.162 283.615 240.283  1.00  0.00           C
ATOM   3191  O   LEU A3842     195.320 284.020 240.182  1.00  0.00           O
ATOM   3192  H   LEU A3842     194.328 280.797 241.898  1.00  0.00           H
ATOM   3193  HA  LEU A3842     192.651 283.044 241.703  1.00  0.00           H
ATOM   3194  HB2 LEU A3842     195.504 282.640 242.631  1.00  0.00           H
ATOM   3195  HB3 LEU A3842     194.078 282.375 243.593  1.00  0.00           H
ATOM   3196  HG  LEU A3842     194.737 285.148 242.524  1.00  0.00           H
ATOM   3197 HD11 LEU A3842     193.424 285.875 244.433  1.00  0.00           H
ATOM   3198 HD12 LEU A3842     193.281 284.208 245.033  1.00  0.00           H
ATOM   3199 HD13 LEU A3842     192.467 284.678 243.537  1.00  0.00           H
ATOM   3200 HD21 LEU A3842     195.837 285.543 244.736  1.00  0.00           H
ATOM   3201 HD22 LEU A3842     196.721 284.375 243.739  1.00  0.00           H
ATOM   3202 HD23 LEU A3842     195.715 283.809 245.089  1.00  0.00           H
ATOM   3203  N   ASP A3843     193.242 283.967 239.377  1.00  0.00           N
ATOM   3204  CA  ASP A3843     193.459 284.923 238.269  1.00  0.00           C
ATOM   3205  CB  ASP A3843     192.267 284.805 237.276  1.00  0.00           C
ATOM   3206  CG  ASP A3843     192.290 285.736 236.045  1.00  0.00           C
ATOM   3207  OD1 ASP A3843     193.183 286.600 235.922  1.00  0.00           O
ATOM   3208  OD2 ASP A3843     191.279 285.796 235.296  1.00  0.00           O
ATOM   3209  C   ASP A3843     193.678 286.364 238.797  1.00  0.00           C
ATOM   3210  O   ASP A3843     192.723 287.128 238.975  1.00  0.00           O
ATOM   3211  H   ASP A3843     192.346 283.503 239.435  1.00  0.00           H
ATOM   3212  HA  ASP A3843     194.363 284.630 237.733  1.00  0.00           H
ATOM   3213  HB2 ASP A3843     191.341 284.986 237.822  1.00  0.00           H
ATOM   3214  HB3 ASP A3843     192.232 283.776 236.916  1.00  0.00           H
ATOM   3215  N   LEU A3844     194.939 286.805 238.933  1.00  0.00           N
ATOM   3216  CA  LEU A3844     195.289 288.190 239.308  1.00  0.00           C
ATOM   3217  CB  LEU A3844     196.822 288.377 239.215  1.00  0.00           C
ATOM   3218  CG  LEU A3844     197.293 289.845 239.364  1.00  0.00           C
ATOM   3219  CD1 LEU A3844     197.009 290.419 240.754  1.00  0.00           C
ATOM   3220  CD2 LEU A3844     198.778 289.988 239.074  1.00  0.00           C
ATOM   3221  C   LEU A3844     194.586 289.230 238.419  1.00  0.00           C
ATOM   3222  O   LEU A3844     194.156 290.290 238.880  1.00  0.00           O
ATOM   3223  H   LEU A3844     195.690 286.127 238.853  1.00  0.00           H
ATOM   3224  HA  LEU A3844     194.973 288.363 240.337  1.00  0.00           H
ATOM   3225  HB2 LEU A3844     197.152 288.023 238.237  1.00  0.00           H
ATOM   3226  HB3 LEU A3844     197.316 287.762 239.967  1.00  0.00           H
ATOM   3227  HG  LEU A3844     196.787 290.469 238.628  1.00  0.00           H
ATOM   3228 HD11 LEU A3844     195.946 290.368 240.980  1.00  0.00           H
ATOM   3229 HD12 LEU A3844     197.319 291.462 240.779  1.00  0.00           H
ATOM   3230 HD13 LEU A3844     197.565 289.863 241.508  1.00  0.00           H
ATOM   3231 HD21 LEU A3844     198.999 289.618 238.072  1.00  0.00           H
ATOM   3232 HD22 LEU A3844     199.353 289.407 239.786  1.00  0.00           H
ATOM   3233 HD23 LEU A3844     199.078 291.032 239.134  1.00  0.00           H
ATOM   3234  N   ASN A3845     194.410 288.928 237.135  1.00  0.00           N
ATOM   3235  CA  ASN A3845     193.737 289.824 236.217  1.00  0.00           C
ATOM   3236  CB  ASN A3845     194.237 289.488 234.804  1.00  0.00           C
ATOM   3237  CG  ASN A3845     193.843 290.547 233.800  1.00  0.00           C
ATOM   3238  OD1 ASN A3845     192.773 290.500 233.206  1.00  0.00           O
ATOM   3239  ND2 ASN A3845     194.724 291.480 233.525  1.00  0.00           N
ATOM   3240  C   ASN A3845     192.203 289.829 236.422  1.00  0.00           C
ATOM   3241  O   ASN A3845     191.582 290.863 236.188  1.00  0.00           O
ATOM   3242  H   ASN A3845     194.621 287.981 236.828  1.00  0.00           H
ATOM   3243  HA  ASN A3845     194.076 290.837 236.446  1.00  0.00           H
ATOM   3244  HB2 ASN A3845     195.326 289.411 234.829  1.00  0.00           H
ATOM   3245  HB3 ASN A3845     193.866 288.516 234.493  1.00  0.00           H
ATOM   3246 HD21 ASN A3845     195.604 291.488 234.024  1.00  0.00           H
ATOM   3247 HD22 ASN A3845     194.446 292.200 232.889  1.00  0.00           H
ATOM   3248  N   ALA A3846     191.579 288.793 236.999  1.00  0.00           N
ATOM   3249  CA  ALA A3846     190.201 288.859 237.517  1.00  0.00           C
ATOM   3250  CB  ALA A3846     189.645 287.462 237.818  1.00  0.00           C
ATOM   3251  C   ALA A3846     190.087 289.725 238.776  1.00  0.00           C
ATOM   3252  O   ALA A3846     189.173 290.544 238.861  1.00  0.00           O
ATOM   3253  H   ALA A3846     192.143 287.978 237.235  1.00  0.00           H
ATOM   3254  HA  ALA A3846     189.571 289.318 236.761  1.00  0.00           H
ATOM   3255  HB1 ALA A3846     188.605 287.546 238.137  1.00  0.00           H
ATOM   3256  HB2 ALA A3846     189.694 286.817 236.948  1.00  0.00           H
ATOM   3257  HB3 ALA A3846     190.211 287.005 238.624  1.00  0.00           H
ATOM   3258  N   PHE A3847     191.078 289.660 239.663  1.00  0.00           N
ATOM   3259  CA  PHE A3847     191.179 290.533 240.833  1.00  0.00           C
ATOM   3260  CB  PHE A3847     192.334 289.992 241.685  1.00  0.00           C
ATOM   3261  CG  PHE A3847     192.585 290.718 242.982  1.00  0.00           C
ATOM   3262  CD1 PHE A3847     191.943 290.287 244.156  1.00  0.00           C
ATOM   3263  CD2 PHE A3847     193.524 291.764 243.033  1.00  0.00           C
ATOM   3264  CE1 PHE A3847     192.250 290.893 245.382  1.00  0.00           C
ATOM   3265  CE2 PHE A3847     193.818 292.378 244.261  1.00  0.00           C
ATOM   3266  CZ  PHE A3847     193.191 291.936 245.438  1.00  0.00           C
ATOM   3267  C   PHE A3847     191.332 292.021 240.434  1.00  0.00           C
ATOM   3268  O   PHE A3847     190.539 292.863 240.868  1.00  0.00           O
ATOM   3269  H   PHE A3847     191.803 288.960 239.519  1.00  0.00           H
ATOM   3270  HA  PHE A3847     190.261 290.447 241.417  1.00  0.00           H
ATOM   3271  HB2 PHE A3847     193.256 290.011 241.112  1.00  0.00           H
ATOM   3272  HB3 PHE A3847     192.133 288.944 241.915  1.00  0.00           H
ATOM   3273  HD1 PHE A3847     191.249 289.457 244.132  1.00  0.00           H
ATOM   3274  HD2 PHE A3847     194.049 292.071 242.139  1.00  0.00           H
ATOM   3275  HE1 PHE A3847     191.791 290.519 246.285  1.00  0.00           H
ATOM   3276  HE2 PHE A3847     194.553 293.167 244.310  1.00  0.00           H
ATOM   3277  HZ  PHE A3847     193.458 292.379 246.387  1.00  0.00           H
ATOM   3278  N   GLU A3848     192.110 292.289 239.375  1.00  0.00           N
ATOM   3279  CA  GLU A3848     192.216 293.597 238.706  1.00  0.00           C
ATOM   3280  CB  GLU A3848     193.313 293.520 237.618  1.00  0.00           C
ATOM   3281  CG  GLU A3848     193.791 294.869 237.044  1.00  0.00           C
ATOM   3282  CD  GLU A3848     193.068 295.384 235.783  1.00  0.00           C
ATOM   3283  OE1 GLU A3848     191.955 294.893 235.490  1.00  0.00           O
ATOM   3284  OE2 GLU A3848     193.248 296.602 235.530  1.00  0.00           O
ATOM   3285  C   GLU A3848     190.866 294.080 238.140  1.00  0.00           C
ATOM   3286  O   GLU A3848     190.436 295.207 238.432  1.00  0.00           O
ATOM   3287  H   GLU A3848     192.740 291.547 239.072  1.00  0.00           H
ATOM   3288  HA  GLU A3848     192.534 294.326 239.453  1.00  0.00           H
ATOM   3289  HB2 GLU A3848     194.186 293.051 238.076  1.00  0.00           H
ATOM   3290  HB3 GLU A3848     192.996 292.873 236.804  1.00  0.00           H
ATOM   3291  HG2 GLU A3848     194.846 294.758 236.785  1.00  0.00           H
ATOM   3292  HG3 GLU A3848     193.733 295.624 237.832  1.00  0.00           H
ATOM   3293  N   ARG A3849     190.123 293.202 237.446  1.00  0.00           N
ATOM   3294  CA  ARG A3849     188.774 293.485 236.913  1.00  0.00           C
ATOM   3295  CB  ARG A3849     188.259 292.288 236.080  1.00  0.00           C
ATOM   3296  CG  ARG A3849     189.013 291.997 234.765  1.00  0.00           C
ATOM   3297  CD  ARG A3849     188.742 290.553 234.270  1.00  0.00           C
ATOM   3298  NE  ARG A3849     189.967 289.834 233.851  1.00  0.00           N
ATOM   3299  CZ  ARG A3849     190.239 288.542 233.995  1.00  0.00           C
ATOM   3300  NH1 ARG A3849     189.417 287.662 234.478  1.00  0.00           N
ATOM   3301  NH2 ARG A3849     191.410 288.080 233.705  1.00  0.00           N
ATOM   3302  C   ARG A3849     187.775 293.800 238.037  1.00  0.00           C
ATOM   3303  O   ARG A3849     187.029 294.775 237.923  1.00  0.00           O
ATOM   3304  H   ARG A3849     190.551 292.301 237.247  1.00  0.00           H
ATOM   3305  HA  ARG A3849     188.825 294.366 236.278  1.00  0.00           H
ATOM   3306  HB2 ARG A3849     188.291 291.402 236.711  1.00  0.00           H
ATOM   3307  HB3 ARG A3849     187.212 292.464 235.829  1.00  0.00           H
ATOM   3308  HG2 ARG A3849     188.686 292.706 234.004  1.00  0.00           H
ATOM   3309  HG3 ARG A3849     190.077 292.164 234.901  1.00  0.00           H
ATOM   3310  HD2 ARG A3849     188.258 289.988 235.066  1.00  0.00           H
ATOM   3311  HD3 ARG A3849     188.049 290.599 233.429  1.00  0.00           H
ATOM   3312  HE  ARG A3849     190.784 290.397 233.633  1.00  0.00           H
ATOM   3313 HH11 ARG A3849     188.584 287.954 234.939  1.00  0.00           H
ATOM   3314 HH12 ARG A3849     189.876 286.784 234.755  1.00  0.00           H
ATOM   3315 HH21 ARG A3849     192.130 288.737 233.450  1.00  0.00           H
ATOM   3316 HH22 ARG A3849     191.678 287.198 234.165  1.00  0.00           H
ATOM   3317  N   GLN A3850     187.735 292.970 239.081  1.00  0.00           N
ATOM   3318  CA  GLN A3850     186.708 292.971 240.128  1.00  0.00           C
ATOM   3319  CB  GLN A3850     186.801 291.649 240.916  1.00  0.00           C
ATOM   3320  CG  GLN A3850     185.867 291.528 242.138  1.00  0.00           C
ATOM   3321  CD  GLN A3850     184.380 291.390 241.803  1.00  0.00           C
ATOM   3322  OE1 GLN A3850     183.825 291.966 240.877  1.00  0.00           O
ATOM   3323  NE2 GLN A3850     183.617 290.706 242.621  1.00  0.00           N
ATOM   3324  C   GLN A3850     186.807 294.178 241.063  1.00  0.00           C
ATOM   3325  O   GLN A3850     185.806 294.859 241.289  1.00  0.00           O
ATOM   3326  H   GLN A3850     188.402 292.201 239.084  1.00  0.00           H
ATOM   3327  HA  GLN A3850     185.731 293.016 239.647  1.00  0.00           H
ATOM   3328  HB2 GLN A3850     186.603 290.817 240.239  1.00  0.00           H
ATOM   3329  HB3 GLN A3850     187.825 291.542 241.278  1.00  0.00           H
ATOM   3330  HG2 GLN A3850     186.171 290.635 242.684  1.00  0.00           H
ATOM   3331  HG3 GLN A3850     186.005 292.370 242.815  1.00  0.00           H
ATOM   3332 HE21 GLN A3850     183.981 290.390 243.518  1.00  0.00           H
ATOM   3333 HE22 GLN A3850     182.667 290.551 242.357  1.00  0.00           H
ATOM   3334  N   ASN A3851     188.008 294.537 241.524  1.00  0.00           N
ATOM   3335  CA  ASN A3851     188.155 295.616 242.510  1.00  0.00           C
ATOM   3336  CB  ASN A3851     189.573 295.545 243.108  1.00  0.00           C
ATOM   3337  CG  ASN A3851     189.795 294.264 243.906  1.00  0.00           C
ATOM   3338  OD1 ASN A3851     188.869 293.662 244.423  1.00  0.00           O
ATOM   3339  ND2 ASN A3851     191.015 293.802 244.006  1.00  0.00           N
ATOM   3340  C   ASN A3851     187.789 297.002 241.936  1.00  0.00           C
ATOM   3341  O   ASN A3851     187.145 297.809 242.609  1.00  0.00           O
ATOM   3342  H   ASN A3851     188.806 293.934 241.333  1.00  0.00           H
ATOM   3343  HA  ASN A3851     187.447 295.435 243.324  1.00  0.00           H
ATOM   3344  HB2 ASN A3851     189.726 296.384 243.786  1.00  0.00           H
ATOM   3345  HB3 ASN A3851     190.312 295.602 242.310  1.00  0.00           H
ATOM   3346 HD21 ASN A3851     191.785 294.233 243.532  1.00  0.00           H
ATOM   3347 HD22 ASN A3851     191.147 292.914 244.471  1.00  0.00           H
ATOM   3348  N   LYS A3852     187.927 297.186 240.614  1.00  0.00           N
ATOM   3349  CA  LYS A3852     187.402 298.367 239.903  1.00  0.00           C
ATOM   3350  CB  LYS A3852     188.059 298.492 238.522  1.00  0.00           C
ATOM   3351  CG  LYS A3852     189.537 298.903 238.623  1.00  0.00           C
ATOM   3352  CD  LYS A3852     190.107 299.336 237.261  1.00  0.00           C
ATOM   3353  CE  LYS A3852     189.999 298.250 236.184  1.00  0.00           C
ATOM   3354  NZ  LYS A3852     190.840 297.092 236.525  1.00  0.00           N
ATOM   3355  C   LYS A3852     185.872 298.414 239.770  1.00  0.00           C
ATOM   3356  O   LYS A3852     185.351 299.491 239.490  1.00  0.00           O
ATOM   3357  H   LYS A3852     188.368 296.442 240.085  1.00  0.00           H
ATOM   3358  HA  LYS A3852     187.657 299.253 240.487  1.00  0.00           H
ATOM   3359  HB2 LYS A3852     187.530 299.261 237.955  1.00  0.00           H
ATOM   3360  HB3 LYS A3852     187.964 297.543 237.990  1.00  0.00           H
ATOM   3361  HG2 LYS A3852     189.626 299.747 239.308  1.00  0.00           H
ATOM   3362  HG3 LYS A3852     190.122 298.075 239.026  1.00  0.00           H
ATOM   3363  HD2 LYS A3852     189.567 300.221 236.922  1.00  0.00           H
ATOM   3364  HD3 LYS A3852     191.155 299.613 237.391  1.00  0.00           H
ATOM   3365  HE2 LYS A3852     190.331 298.661 235.228  1.00  0.00           H
ATOM   3366  HE3 LYS A3852     188.957 297.936 236.087  1.00  0.00           H
ATOM   3367  HZ1 LYS A3852     190.812 296.321 235.853  1.00  0.00           H
ATOM   3368  HZ2 LYS A3852     190.637 296.667 237.427  1.00  0.00           H
ATOM   3369  HZ3 LYS A3852     191.841 297.296 236.475  1.00  0.00           H
ATOM   3370  N   ALA A3853     185.147 297.308 239.959  1.00  0.00           N
ATOM   3371  CA  ALA A3853     183.681 297.294 239.923  1.00  0.00           C
ATOM   3372  CB  ALA A3853     183.200 295.863 239.657  1.00  0.00           C
ATOM   3373  C   ALA A3853     183.051 297.884 241.200  1.00  0.00           C
ATOM   3374  O   ALA A3853     182.177 298.745 241.101  1.00  0.00           O
ATOM   3375  H   ALA A3853     185.621 296.454 240.233  1.00  0.00           H
ATOM   3376  HA  ALA A3853     183.352 297.913 239.088  1.00  0.00           H
ATOM   3377  HB1 ALA A3853     182.122 295.867 239.495  1.00  0.00           H
ATOM   3378  HB2 ALA A3853     183.695 295.461 238.771  1.00  0.00           H
ATOM   3379  HB3 ALA A3853     183.425 295.224 240.511  1.00  0.00           H
ATOM   3380  N   GLU A3854     183.639 297.614 242.371  1.00  0.00           N
ATOM   3381  CA  GLU A3854     183.332 298.349 243.613  1.00  0.00           C
ATOM   3382  CB  GLU A3854     183.992 297.629 244.802  1.00  0.00           C
ATOM   3383  CG  GLU A3854     183.979 298.392 246.142  1.00  0.00           C
ATOM   3384  CD  GLU A3854     182.610 298.920 246.603  1.00  0.00           C
ATOM   3385  OE1 GLU A3854     181.578 298.405 246.120  1.00  0.00           O
ATOM   3386  OE2 GLU A3854     182.561 299.415 247.751  1.00  0.00           O
ATOM   3387  C   GLU A3854     183.756 299.828 243.534  1.00  0.00           C
ATOM   3388  O   GLU A3854     183.014 300.701 243.984  1.00  0.00           O
ATOM   3389  H   GLU A3854     184.390 296.935 242.393  1.00  0.00           H
ATOM   3390  HA  GLU A3854     182.252 298.336 243.768  1.00  0.00           H
ATOM   3391  HB2 GLU A3854     183.490 296.670 244.941  1.00  0.00           H
ATOM   3392  HB3 GLU A3854     185.033 297.421 244.551  1.00  0.00           H
ATOM   3393  HG2 GLU A3854     184.670 299.234 246.065  1.00  0.00           H
ATOM   3394  HG3 GLU A3854     184.373 297.721 246.910  1.00  0.00           H
ATOM   3395  N   GLY A3855     184.745 300.133 242.684  1.00  0.00           N
ATOM   3396  CA  GLY A3855     185.103 301.489 242.246  1.00  0.00           C
ATOM   3397  C   GLY A3855     184.000 302.292 241.527  1.00  0.00           C
ATOM   3398  O   GLY A3855     184.207 303.475 241.252  1.00  0.00           O
ATOM   3399  H   GLY A3855     185.308 299.363 242.348  1.00  0.00           H
ATOM   3400  HA2 GLY A3855     185.412 302.062 243.121  1.00  0.00           H
ATOM   3401  HA3 GLY A3855     185.953 301.417 241.568  1.00  0.00           H
ATOM   3402  N   LEU A3856     182.809 301.720 241.300  1.00  0.00           N
ATOM   3403  CA  LEU A3856     181.591 302.457 240.930  1.00  0.00           C
ATOM   3404  CB  LEU A3856     181.406 302.439 239.400  1.00  0.00           C
ATOM   3405  CG  LEU A3856     180.985 301.066 238.827  1.00  0.00           C
ATOM   3406  CD1 LEU A3856     179.820 301.220 237.846  1.00  0.00           C
ATOM   3407  CD2 LEU A3856     182.138 300.407 238.072  1.00  0.00           C
ATOM   3408  C   LEU A3856     180.319 302.023 241.694  1.00  0.00           C
ATOM   3409  O   LEU A3856     179.216 302.376 241.276  1.00  0.00           O
ATOM   3410  H   LEU A3856     182.716 300.736 241.530  1.00  0.00           H
ATOM   3411  HA  LEU A3856     181.746 303.498 241.218  1.00  0.00           H
ATOM   3412  HB2 LEU A3856     180.639 303.177 239.162  1.00  0.00           H
ATOM   3413  HB3 LEU A3856     182.327 302.779 238.925  1.00  0.00           H
ATOM   3414  HG  LEU A3856     180.660 300.400 239.624  1.00  0.00           H
ATOM   3415 HD11 LEU A3856     178.962 301.635 238.377  1.00  0.00           H
ATOM   3416 HD12 LEU A3856     179.544 300.242 237.451  1.00  0.00           H
ATOM   3417 HD13 LEU A3856     180.103 301.882 237.029  1.00  0.00           H
ATOM   3418 HD21 LEU A3856     181.837 299.419 237.728  1.00  0.00           H
ATOM   3419 HD22 LEU A3856     182.442 301.020 237.225  1.00  0.00           H
ATOM   3420 HD23 LEU A3856     182.983 300.294 238.751  1.00  0.00           H
ATOM   3421  N   GLY A3857     180.443 301.281 242.800  1.00  0.00           N
ATOM   3422  CA  GLY A3857     179.315 300.642 243.494  1.00  0.00           C
ATOM   3423  C   GLY A3857     178.314 301.600 244.159  1.00  0.00           C
ATOM   3424  O   GLY A3857     177.129 301.281 244.264  1.00  0.00           O
ATOM   3425  H   GLY A3857     181.379 301.044 243.122  1.00  0.00           H
ATOM   3426  HA2 GLY A3857     179.716 299.985 244.268  1.00  0.00           H
ATOM   3427  HA3 GLY A3857     178.770 300.027 242.781  1.00  0.00           H
ATOM   3428  N   MET A3858     178.735 302.831 244.479  1.00  0.00           N
ATOM   3429  CA  MET A3858     177.915 303.873 245.122  1.00  0.00           C
ATOM   3430  CB  MET A3858     178.835 304.843 245.888  1.00  0.00           C
ATOM   3431  CG  MET A3858     178.053 305.690 246.900  1.00  0.00           C
ATOM   3432  SD  MET A3858     179.059 306.915 247.781  1.00  0.00           S
ATOM   3433  CE  MET A3858     177.927 307.316 249.136  1.00  0.00           C
ATOM   3434  C   MET A3858     176.937 304.580 244.151  1.00  0.00           C
ATOM   3435  O   MET A3858     177.025 305.784 243.893  1.00  0.00           O
ATOM   3436  H   MET A3858     179.713 303.025 244.322  1.00  0.00           H
ATOM   3437  HA  MET A3858     177.294 303.369 245.865  1.00  0.00           H
ATOM   3438  HB2 MET A3858     179.583 304.269 246.438  1.00  0.00           H
ATOM   3439  HB3 MET A3858     179.353 305.494 245.183  1.00  0.00           H
ATOM   3440  HG2 MET A3858     177.613 305.014 247.634  1.00  0.00           H
ATOM   3441  HG3 MET A3858     177.245 306.215 246.394  1.00  0.00           H
ATOM   3442  HE1 MET A3858     178.390 308.060 249.784  1.00  0.00           H
ATOM   3443  HE2 MET A3858     176.997 307.713 248.730  1.00  0.00           H
ATOM   3444  HE3 MET A3858     177.719 306.416 249.715  1.00  0.00           H
ATOM   3445  N   VAL A3859     176.053 303.805 243.523  1.00  0.00           N
ATOM   3446  CA  VAL A3859     175.089 304.262 242.507  1.00  0.00           C
ATOM   3447  CB  VAL A3859     174.658 303.053 241.640  1.00  0.00           C
ATOM   3448  CG1 VAL A3859     173.597 303.361 240.571  1.00  0.00           C
ATOM   3449  CG2 VAL A3859     175.875 302.496 240.890  1.00  0.00           C
ATOM   3450  C   VAL A3859     173.918 305.054 243.129  1.00  0.00           C
ATOM   3451  O   VAL A3859     173.699 305.060 244.339  1.00  0.00           O
ATOM   3452  H   VAL A3859     176.075 302.816 243.756  1.00  0.00           H
ATOM   3453  HA  VAL A3859     175.615 304.956 241.851  1.00  0.00           H
ATOM   3454  HB  VAL A3859     174.267 302.270 242.286  1.00  0.00           H
ATOM   3455 HG21 VAL A3859     175.570 301.724 240.187  1.00  0.00           H
ATOM   3456 HG22 VAL A3859     176.389 303.286 240.344  1.00  0.00           H
ATOM   3457 HG23 VAL A3859     176.576 302.046 241.594  1.00  0.00           H
ATOM   3458 HG11 VAL A3859     173.424 302.471 239.964  1.00  0.00           H
ATOM   3459 HG12 VAL A3859     172.651 303.619 241.040  1.00  0.00           H
ATOM   3460 HG13 VAL A3859     173.939 304.169 239.925  1.00  0.00           H
ATOM   3461  N   ASN A3860     173.185 305.821 242.312  1.00  0.00           N
ATOM   3462  CA  ASN A3860     172.034 306.612 242.765  1.00  0.00           C
ATOM   3463  CB  ASN A3860     171.903 307.848 241.850  1.00  0.00           C
ATOM   3464  CG  ASN A3860     171.131 309.004 242.468  1.00  0.00           C
ATOM   3465  OD1 ASN A3860     170.348 309.674 241.823  1.00  0.00           O
ATOM   3466  ND2 ASN A3860     171.279 309.264 243.749  1.00  0.00           N
ATOM   3467  C   ASN A3860     170.722 305.795 242.910  1.00  0.00           C
ATOM   3468  O   ASN A3860     170.615 304.657 242.453  1.00  0.00           O
ATOM   3469  H   ASN A3860     173.375 305.766 241.326  1.00  0.00           H
ATOM   3470  HA  ASN A3860     172.282 306.953 243.770  1.00  0.00           H
ATOM   3471  HB2 ASN A3860     172.900 308.227 241.624  1.00  0.00           H
ATOM   3472  HB3 ASN A3860     171.421 307.561 240.915  1.00  0.00           H
ATOM   3473 HD21 ASN A3860     171.987 308.796 244.289  1.00  0.00           H
ATOM   3474 HD22 ASN A3860     170.759 310.046 244.102  1.00  0.00           H
ATOM   3475  N   GLU A3861     169.734 306.369 243.601  1.00  0.00           N
ATOM   3476  CA  GLU A3861     168.537 305.680 244.117  1.00  0.00           C
ATOM   3477  CB  GLU A3861     167.737 306.685 244.955  1.00  0.00           C
ATOM   3478  CG  GLU A3861     166.533 306.030 245.639  1.00  0.00           C
ATOM   3479  CD  GLU A3861     165.897 306.963 246.663  1.00  0.00           C
ATOM   3480  OE1 GLU A3861     166.601 307.438 247.585  1.00  0.00           O
ATOM   3481  OE2 GLU A3861     164.667 307.182 246.579  1.00  0.00           O
ATOM   3482  C   GLU A3861     167.647 304.997 243.054  1.00  0.00           C
ATOM   3483  O   GLU A3861     167.518 305.487 241.935  1.00  0.00           O
ATOM   3484  H   GLU A3861     169.863 307.323 243.898  1.00  0.00           H
ATOM   3485  HA  GLU A3861     168.882 304.899 244.794  1.00  0.00           H
ATOM   3486  HB2 GLU A3861     168.404 307.100 245.712  1.00  0.00           H
ATOM   3487  HB3 GLU A3861     167.390 307.500 244.317  1.00  0.00           H
ATOM   3488  HG2 GLU A3861     166.861 305.118 246.143  1.00  0.00           H
ATOM   3489  HG3 GLU A3861     165.793 305.759 244.883  1.00  0.00           H
ATOM   3490  N   ASP A3862     167.104 303.815 243.394  1.00  0.00           N
ATOM   3491  CA  ASP A3862     166.379 302.862 242.518  1.00  0.00           C
ATOM   3492  CB  ASP A3862     164.889 303.253 242.321  1.00  0.00           C
ATOM   3493  CG  ASP A3862     163.918 302.760 243.422  1.00  0.00           C
ATOM   3494  OD1 ASP A3862     164.216 301.769 244.128  1.00  0.00           O
ATOM   3495  OD2 ASP A3862     162.722 303.136 243.386  1.00  0.00           O
ATOM   3496  C   ASP A3862     167.115 302.448 241.213  1.00  0.00           C
ATOM   3497  O   ASP A3862     166.675 301.519 240.539  1.00  0.00           O
ATOM   3498  H   ASP A3862     167.210 303.520 244.353  1.00  0.00           H
ATOM   3499  HA  ASP A3862     166.359 301.927 243.074  1.00  0.00           H
ATOM   3500  HB2 ASP A3862     164.540 302.832 241.377  1.00  0.00           H
ATOM   3501  HB3 ASP A3862     164.811 304.338 242.231  1.00  0.00           H
ATOM   3502  N   GLY A3863     168.354 302.917 241.002  1.00  0.00           N
ATOM   3503  CA  GLY A3863     169.378 302.270 240.170  1.00  0.00           C
ATOM   3504  C   GLY A3863     170.355 301.403 240.978  1.00  0.00           C
ATOM   3505  O   GLY A3863     170.651 300.279 240.588  1.00  0.00           O
ATOM   3506  H   GLY A3863     168.627 303.734 241.535  1.00  0.00           H
ATOM   3507  HA2 GLY A3863     169.956 303.044 239.669  1.00  0.00           H
ATOM   3508  HA3 GLY A3863     168.907 301.644 239.411  1.00  0.00           H
ATOM   3509  N   THR A3864     170.688 301.823 242.203  1.00  0.00           N
ATOM   3510  CA  THR A3864     171.606 301.139 243.143  1.00  0.00           C
ATOM   3511  CB  THR A3864     172.081 302.137 244.212  1.00  0.00           C
ATOM   3512  OG1 THR A3864     173.177 301.617 244.914  1.00  0.00           O
ATOM   3513  CG2 THR A3864     171.011 302.544 245.227  1.00  0.00           C
ATOM   3514  C   THR A3864     171.063 299.845 243.775  1.00  0.00           C
ATOM   3515  O   THR A3864     171.598 299.365 244.769  1.00  0.00           O
ATOM   3516  H   THR A3864     170.425 302.774 242.439  1.00  0.00           H
ATOM   3517  HA  THR A3864     172.488 300.845 242.575  1.00  0.00           H
ATOM   3518  HB  THR A3864     172.408 303.033 243.695  1.00  0.00           H
ATOM   3519  HG1 THR A3864     172.899 300.778 245.311  1.00  0.00           H
ATOM   3520 HG21 THR A3864     171.418 303.324 245.871  1.00  0.00           H
ATOM   3521 HG22 THR A3864     170.137 302.933 244.709  1.00  0.00           H
ATOM   3522 HG23 THR A3864     170.721 301.693 245.843  1.00  0.00           H
ATOM   3523  N   VAL A3865     170.005 299.266 243.207  1.00  0.00           N
ATOM   3524  CA  VAL A3865     169.245 298.121 243.747  1.00  0.00           C
ATOM   3525  CB  VAL A3865     167.977 297.919 242.882  1.00  0.00           C
ATOM   3526  CG1 VAL A3865     167.110 296.718 243.274  1.00  0.00           C
ATOM   3527  CG2 VAL A3865     167.078 299.163 242.960  1.00  0.00           C
ATOM   3528  C   VAL A3865     170.077 296.831 243.848  1.00  0.00           C
ATOM   3529  O   VAL A3865     169.730 295.947 244.621  1.00  0.00           O
ATOM   3530  H   VAL A3865     169.692 299.659 242.328  1.00  0.00           H
ATOM   3531  HA  VAL A3865     168.930 298.360 244.763  1.00  0.00           H
ATOM   3532  HB  VAL A3865     168.284 297.787 241.843  1.00  0.00           H
ATOM   3533 HG11 VAL A3865     167.648 295.789 243.084  1.00  0.00           H
ATOM   3534 HG12 VAL A3865     166.198 296.703 242.678  1.00  0.00           H
ATOM   3535 HG13 VAL A3865     166.854 296.770 244.332  1.00  0.00           H
ATOM   3536 HG21 VAL A3865     167.619 300.040 242.614  1.00  0.00           H
ATOM   3537 HG22 VAL A3865     166.746 299.326 243.985  1.00  0.00           H
ATOM   3538 HG23 VAL A3865     166.207 299.037 242.316  1.00  0.00           H
ATOM   3539  N   ILE A3866     171.187 296.733 243.106  1.00  0.00           N
ATOM   3540  CA  ILE A3866     172.000 295.507 242.988  1.00  0.00           C
ATOM   3541  CB  ILE A3866     171.441 294.685 241.799  1.00  0.00           C
ATOM   3542  CG1 ILE A3866     171.918 293.218 241.824  1.00  0.00           C
ATOM   3543  CG2 ILE A3866     171.756 295.356 240.446  1.00  0.00           C
ATOM   3544  CD1 ILE A3866     171.056 292.292 240.957  1.00  0.00           C
ATOM   3545  C   ILE A3866     173.519 295.764 242.881  1.00  0.00           C
ATOM   3546  O   ILE A3866     174.314 294.828 242.875  1.00  0.00           O
ATOM   3547  H   ILE A3866     171.376 297.492 242.473  1.00  0.00           H
ATOM   3548  HA  ILE A3866     171.857 294.918 243.897  1.00  0.00           H
ATOM   3549  HB  ILE A3866     170.355 294.663 241.912  1.00  0.00           H
ATOM   3550 HG12 ILE A3866     172.954 293.149 241.489  1.00  0.00           H
ATOM   3551 HG13 ILE A3866     171.867 292.852 242.850  1.00  0.00           H
ATOM   3552 HG21 ILE A3866     171.428 296.395 240.446  1.00  0.00           H
ATOM   3553 HG22 ILE A3866     171.232 294.838 239.644  1.00  0.00           H
ATOM   3554 HG23 ILE A3866     172.828 295.316 240.244  1.00  0.00           H
ATOM   3555 HD11 ILE A3866     171.136 292.567 239.906  1.00  0.00           H
ATOM   3556 HD12 ILE A3866     170.014 292.349 241.273  1.00  0.00           H
ATOM   3557 HD13 ILE A3866     171.403 291.265 241.073  1.00  0.00           H
ATOM   3558  N   ASN A3867     173.957 297.027 242.811  1.00  0.00           N
ATOM   3559  CA  ASN A3867     175.301 297.412 242.340  1.00  0.00           C
ATOM   3560  CB  ASN A3867     175.244 298.848 241.770  1.00  0.00           C
ATOM   3561  CG  ASN A3867     176.137 299.026 240.550  1.00  0.00           C
ATOM   3562  OD1 ASN A3867     175.660 299.228 239.445  1.00  0.00           O
ATOM   3563  ND2 ASN A3867     177.428 298.848 240.681  1.00  0.00           N
ATOM   3564  C   ASN A3867     176.455 297.189 243.354  1.00  0.00           C
ATOM   3565  O   ASN A3867     177.480 297.862 243.272  1.00  0.00           O
ATOM   3566  H   ASN A3867     173.292 297.765 242.971  1.00  0.00           H
ATOM   3567  HA  ASN A3867     175.533 296.746 241.506  1.00  0.00           H
ATOM   3568  HB2 ASN A3867     174.230 299.085 241.453  1.00  0.00           H
ATOM   3569  HB3 ASN A3867     175.541 299.566 242.536  1.00  0.00           H
ATOM   3570 HD21 ASN A3867     177.807 298.623 241.598  1.00  0.00           H
ATOM   3571 HD22 ASN A3867     178.016 298.977 239.881  1.00  0.00           H
ATOM   3572  N   ARG A3868     176.308 296.235 244.282  1.00  0.00           N
ATOM   3573  CA  ARG A3868     177.385 295.750 245.166  1.00  0.00           C
ATOM   3574  CB  ARG A3868     177.438 296.606 246.452  1.00  0.00           C
ATOM   3575  CG  ARG A3868     178.850 296.637 247.062  1.00  0.00           C
ATOM   3576  CD  ARG A3868     178.941 297.604 248.247  1.00  0.00           C
ATOM   3577  NE  ARG A3868     180.342 297.829 248.639  1.00  0.00           N
ATOM   3578  CZ  ARG A3868     181.053 297.276 249.602  1.00  0.00           C
ATOM   3579  NH1 ARG A3868     180.575 296.364 250.402  1.00  0.00           N
ATOM   3580  NH2 ARG A3868     182.284 297.647 249.772  1.00  0.00           N
ATOM   3581  C   ARG A3868     177.321 294.239 245.433  1.00  0.00           C
ATOM   3582  O   ARG A3868     177.936 293.751 246.378  1.00  0.00           O
ATOM   3583  H   ARG A3868     175.447 295.705 244.243  1.00  0.00           H
ATOM   3584  HA  ARG A3868     178.328 295.900 244.631  1.00  0.00           H
ATOM   3585  HB2 ARG A3868     177.166 297.634 246.203  1.00  0.00           H
ATOM   3586  HB3 ARG A3868     176.721 296.228 247.182  1.00  0.00           H
ATOM   3587  HG2 ARG A3868     179.546 296.956 246.288  1.00  0.00           H
ATOM   3588  HG3 ARG A3868     179.148 295.646 247.403  1.00  0.00           H
ATOM   3589  HD2 ARG A3868     178.522 298.565 247.943  1.00  0.00           H
ATOM   3590  HD3 ARG A3868     178.355 297.223 249.084  1.00  0.00           H
ATOM   3591  HE  ARG A3868     180.896 298.406 247.992  1.00  0.00           H
ATOM   3592 HH11 ARG A3868     179.650 296.022 250.236  1.00  0.00           H
ATOM   3593 HH12 ARG A3868     181.173 295.953 251.094  1.00  0.00           H
ATOM   3594 HH21 ARG A3868     182.622 298.370 249.123  1.00  0.00           H
ATOM   3595 HH22 ARG A3868     182.897 297.237 250.446  1.00  0.00           H
ATOM   3596  N   GLN A3869     176.599 293.468 244.612  1.00  0.00           N
ATOM   3597  CA  GLN A3869     176.519 291.998 244.712  1.00  0.00           C
ATOM   3598  CB  GLN A3869     175.211 291.513 244.052  1.00  0.00           C
ATOM   3599  CG  GLN A3869     174.833 290.078 244.468  1.00  0.00           C
ATOM   3600  CD  GLN A3869     173.410 289.679 244.083  1.00  0.00           C
ATOM   3601  OE1 GLN A3869     172.716 290.327 243.319  1.00  0.00           O
ATOM   3602  NE2 GLN A3869     172.909 288.582 244.606  1.00  0.00           N
ATOM   3603  C   GLN A3869     177.804 291.286 244.210  1.00  0.00           C
ATOM   3604  O   GLN A3869     177.755 290.333 243.436  1.00  0.00           O
ATOM   3605  H   GLN A3869     176.142 293.906 243.825  1.00  0.00           H
ATOM   3606  HA  GLN A3869     176.444 291.759 245.773  1.00  0.00           H
ATOM   3607  HB2 GLN A3869     175.296 291.575 242.965  1.00  0.00           H
ATOM   3608  HB3 GLN A3869     174.404 292.178 244.368  1.00  0.00           H
ATOM   3609  HG2 GLN A3869     175.517 289.362 244.017  1.00  0.00           H
ATOM   3610  HG3 GLN A3869     174.921 289.993 245.552  1.00  0.00           H
ATOM   3611 HE21 GLN A3869     173.448 288.020 245.241  1.00  0.00           H
ATOM   3612 HE22 GLN A3869     171.968 288.355 244.343  1.00  0.00           H
ATOM   3613  N   ASN A3870     178.968 291.852 244.539  1.00  0.00           N
ATOM   3614  CA  ASN A3870     180.280 291.468 244.029  1.00  0.00           C
ATOM   3615  CB  ASN A3870     181.140 292.742 243.887  1.00  0.00           C
ATOM   3616  CG  ASN A3870     180.710 293.580 242.696  1.00  0.00           C
ATOM   3617  OD1 ASN A3870     179.663 294.210 242.708  1.00  0.00           O
ATOM   3618  ND2 ASN A3870     181.409 293.500 241.586  1.00  0.00           N
ATOM   3619  C   ASN A3870     180.932 290.380 244.899  1.00  0.00           C
ATOM   3620  O   ASN A3870     181.061 289.238 244.452  1.00  0.00           O
ATOM   3621  H   ASN A3870     178.926 292.642 245.170  1.00  0.00           H
ATOM   3622  HA  ASN A3870     180.159 291.032 243.034  1.00  0.00           H
ATOM   3623  HB2 ASN A3870     181.061 293.357 244.783  1.00  0.00           H
ATOM   3624  HB3 ASN A3870     182.189 292.481 243.773  1.00  0.00           H
ATOM   3625 HD21 ASN A3870     182.281 292.978 241.528  1.00  0.00           H
ATOM   3626 HD22 ASN A3870     181.089 294.053 240.817  1.00  0.00           H
ATOM   3627  N   GLY A3871     181.305 290.724 246.139  1.00  0.00           N
ATOM   3628  CA  GLY A3871     182.194 289.901 246.974  1.00  0.00           C
ATOM   3629  C   GLY A3871     183.571 289.684 246.328  1.00  0.00           C
ATOM   3630  O   GLY A3871     183.927 290.380 245.374  1.00  0.00           O
ATOM   3631  H   GLY A3871     181.173 291.683 246.417  1.00  0.00           H
ATOM   3632  HA2 GLY A3871     181.730 288.929 247.143  1.00  0.00           H
ATOM   3633  HA3 GLY A3871     182.342 290.382 247.941  1.00  0.00           H
ATOM   3634  N   GLU A3872     184.241 288.587 246.674  1.00  0.00           N
ATOM   3635  CA  GLU A3872     185.276 288.021 245.801  1.00  0.00           C
ATOM   3636  CB  GLU A3872     185.967 286.832 246.488  1.00  0.00           C
ATOM   3637  CG  GLU A3872     186.978 286.174 245.533  1.00  0.00           C
ATOM   3638  CD  GLU A3872     187.763 285.017 246.143  1.00  0.00           C
ATOM   3639  OE1 GLU A3872     187.419 284.606 247.271  1.00  0.00           O
ATOM   3640  OE2 GLU A3872     188.468 284.339 245.358  1.00  0.00           O
ATOM   3641  C   GLU A3872     184.657 287.569 244.468  1.00  0.00           C
ATOM   3642  O   GLU A3872     183.652 286.856 244.475  1.00  0.00           O
ATOM   3643  H   GLU A3872     183.911 288.007 247.431  1.00  0.00           H
ATOM   3644  HA  GLU A3872     186.034 288.782 245.604  1.00  0.00           H
ATOM   3645  HB2 GLU A3872     185.213 286.100 246.782  1.00  0.00           H
ATOM   3646  HB3 GLU A3872     186.484 287.192 247.379  1.00  0.00           H
ATOM   3647  HG2 GLU A3872     186.458 285.781 244.658  1.00  0.00           H
ATOM   3648  HG3 GLU A3872     187.669 286.949 245.205  1.00  0.00           H
ATOM   3649  N   LYS A3873     185.343 287.836 243.347  1.00  0.00           N
ATOM   3650  CA  LYS A3873     185.242 287.049 242.104  1.00  0.00           C
ATOM   3651  CB  LYS A3873     184.180 287.609 241.125  1.00  0.00           C
ATOM   3652  CG  LYS A3873     182.713 287.535 241.589  1.00  0.00           C
ATOM   3653  CD  LYS A3873     182.202 286.092 241.770  1.00  0.00           C
ATOM   3654  CE  LYS A3873     180.884 286.004 242.552  1.00  0.00           C
ATOM   3655  NZ  LYS A3873     181.056 286.459 243.953  1.00  0.00           N
ATOM   3656  C   LYS A3873     186.620 286.973 241.444  1.00  0.00           C
ATOM   3657  O   LYS A3873     186.949 287.802 240.598  1.00  0.00           O
ATOM   3658  H   LYS A3873     186.183 288.389 243.457  1.00  0.00           H
ATOM   3659  HA  LYS A3873     184.985 286.020 242.358  1.00  0.00           H
ATOM   3660  HB2 LYS A3873     184.420 288.648 240.904  1.00  0.00           H
ATOM   3661  HB3 LYS A3873     184.258 287.057 240.186  1.00  0.00           H
ATOM   3662  HG2 LYS A3873     182.611 288.096 242.514  1.00  0.00           H
ATOM   3663  HG3 LYS A3873     182.089 288.029 240.843  1.00  0.00           H
ATOM   3664  HD2 LYS A3873     182.062 285.646 240.784  1.00  0.00           H
ATOM   3665  HD3 LYS A3873     182.940 285.487 242.296  1.00  0.00           H
ATOM   3666  HE2 LYS A3873     180.570 284.956 242.550  1.00  0.00           H
ATOM   3667  HE3 LYS A3873     180.117 286.597 242.048  1.00  0.00           H
ATOM   3668  HZ1 LYS A3873     181.096 287.476 244.011  1.00  0.00           H
ATOM   3669  HZ2 LYS A3873     180.339 286.114 244.571  1.00  0.00           H
ATOM   3670  HZ3 LYS A3873     181.973 286.168 244.302  1.00  0.00           H
ATOM   3671  N   VAL A3874     187.426 286.012 241.889  1.00  0.00           N
ATOM   3672  CA  VAL A3874     188.677 285.616 241.225  1.00  0.00           C
ATOM   3673  CB  VAL A3874     189.914 286.361 241.773  1.00  0.00           C
ATOM   3674  CG1 VAL A3874     190.058 286.390 243.294  1.00  0.00           C
ATOM   3675  CG2 VAL A3874     191.189 285.741 241.217  1.00  0.00           C
ATOM   3676  C   VAL A3874     188.819 284.093 241.203  1.00  0.00           C
ATOM   3677  O   VAL A3874     188.814 283.537 240.109  1.00  0.00           O
ATOM   3678  H   VAL A3874     187.070 285.383 242.598  1.00  0.00           H
ATOM   3679  HA  VAL A3874     188.602 285.902 240.176  1.00  0.00           H
ATOM   3680  HB  VAL A3874     189.860 287.395 241.428  1.00  0.00           H
ATOM   3681 HG11 VAL A3874     189.229 286.934 243.733  1.00  0.00           H
ATOM   3682 HG12 VAL A3874     190.977 286.908 243.572  1.00  0.00           H
ATOM   3683 HG13 VAL A3874     190.095 285.380 243.698  1.00  0.00           H
ATOM   3684 HG21 VAL A3874     191.100 285.633 240.140  1.00  0.00           H
ATOM   3685 HG22 VAL A3874     192.049 286.369 241.452  1.00  0.00           H
ATOM   3686 HG23 VAL A3874     191.342 284.753 241.641  1.00  0.00           H
ATOM   3687  N   MET A3875     188.665 283.422 242.348  1.00  0.00           N
ATOM   3688  CA  MET A3875     188.347 281.987 242.398  1.00  0.00           C
ATOM   3689  CB  MET A3875     189.026 281.353 243.625  1.00  0.00           C
ATOM   3690  CG  MET A3875     190.559 281.473 243.551  1.00  0.00           C
ATOM   3691  SD  MET A3875     191.435 281.223 245.117  1.00  0.00           S
ATOM   3692  CE  MET A3875     191.169 279.445 245.376  1.00  0.00           C
ATOM   3693  C   MET A3875     186.819 281.769 242.382  1.00  0.00           C
ATOM   3694  O   MET A3875     186.043 282.727 242.497  1.00  0.00           O
ATOM   3695  H   MET A3875     188.618 283.926 243.230  1.00  0.00           H
ATOM   3696  HA  MET A3875     188.750 281.494 241.511  1.00  0.00           H
ATOM   3697  HB2 MET A3875     188.761 280.297 243.690  1.00  0.00           H
ATOM   3698  HB3 MET A3875     188.666 281.849 244.524  1.00  0.00           H
ATOM   3699  HG2 MET A3875     190.936 280.764 242.812  1.00  0.00           H
ATOM   3700  HG3 MET A3875     190.823 282.473 243.211  1.00  0.00           H
ATOM   3701  HE1 MET A3875     191.577 279.148 246.344  1.00  0.00           H
ATOM   3702  HE2 MET A3875     191.660 278.873 244.590  1.00  0.00           H
ATOM   3703  HE3 MET A3875     190.103 279.222 245.369  1.00  0.00           H
ATOM   3704  N   ALA A3876     186.385 280.518 242.193  1.00  0.00           N
ATOM   3705  CA  ALA A3876     184.970 280.126 242.231  1.00  0.00           C
ATOM   3706  CB  ALA A3876     184.354 280.352 240.843  1.00  0.00           C
ATOM   3707  C   ALA A3876     184.758 278.672 242.691  1.00  0.00           C
ATOM   3708  O   ALA A3876     183.969 278.442 243.602  1.00  0.00           O
ATOM   3709  H   ALA A3876     187.070 279.783 242.092  1.00  0.00           H
ATOM   3710  HA  ALA A3876     184.448 280.761 242.949  1.00  0.00           H
ATOM   3711  HB1 ALA A3876     183.298 280.084 240.869  1.00  0.00           H
ATOM   3712  HB2 ALA A3876     184.452 281.399 240.558  1.00  0.00           H
ATOM   3713  HB3 ALA A3876     184.858 279.725 240.106  1.00  0.00           H
ATOM   3714  N   ASP A3877     185.545 277.730 242.167  1.00  0.00           N
ATOM   3715  CA  ASP A3877     185.408 276.274 242.396  1.00  0.00           C
ATOM   3716  CB  ASP A3877     186.078 275.491 241.242  1.00  0.00           C
ATOM   3717  CG  ASP A3877     185.934 276.080 239.833  1.00  0.00           C
ATOM   3718  OD1 ASP A3877     184.941 276.795 239.568  1.00  0.00           O
ATOM   3719  OD2 ASP A3877     186.994 276.139 239.169  1.00  0.00           O
ATOM   3720  C   ASP A3877     185.956 275.796 243.766  1.00  0.00           C
ATOM   3721  O   ASP A3877     186.513 274.707 243.873  1.00  0.00           O
ATOM   3722  H   ASP A3877     186.066 277.984 241.340  1.00  0.00           H
ATOM   3723  HA  ASP A3877     184.344 276.040 242.380  1.00  0.00           H
ATOM   3724  HB2 ASP A3877     187.147 275.426 241.458  1.00  0.00           H
ATOM   3725  HB3 ASP A3877     185.684 274.473 241.237  1.00  0.00           H
ATOM   3726  N   ASP A3878     186.040 276.710 244.729  1.00  0.00           N
ATOM   3727  CA  ASP A3878     187.047 276.722 245.799  1.00  0.00           C
ATOM   3728  CB  ASP A3878     187.028 278.147 246.380  1.00  0.00           C
ATOM   3729  CG  ASP A3878     188.224 278.521 247.255  1.00  0.00           C
ATOM   3730  OD1 ASP A3878     189.194 277.738 247.307  1.00  0.00           O
ATOM   3731  OD2 ASP A3878     188.298 279.737 247.549  1.00  0.00           O
ATOM   3732  C   ASP A3878     186.828 275.635 246.869  1.00  0.00           C
ATOM   3733  O   ASP A3878     187.611 274.693 246.969  1.00  0.00           O
ATOM   3734  H   ASP A3878     185.526 277.564 244.570  1.00  0.00           H
ATOM   3735  HA  ASP A3878     188.029 276.542 245.355  1.00  0.00           H
ATOM   3736  HB2 ASP A3878     187.004 278.855 245.548  1.00  0.00           H
ATOM   3737  HB3 ASP A3878     186.111 278.290 246.954  1.00  0.00           H
ATOM   3738  N   GLU A3879     185.627 275.600 247.452  1.00  0.00           N
ATOM   3739  CA  GLU A3879     185.166 274.539 248.364  1.00  0.00           C
ATOM   3740  CB  GLU A3879     183.795 274.972 248.931  1.00  0.00           C
ATOM   3741  CG  GLU A3879     182.793 273.863 249.304  1.00  0.00           C
ATOM   3742  CD  GLU A3879     181.883 273.382 248.156  1.00  0.00           C
ATOM   3743  OE1 GLU A3879     181.939 273.931 247.031  1.00  0.00           O
ATOM   3744  OE2 GLU A3879     181.006 272.531 248.451  1.00  0.00           O
ATOM   3745  C   GLU A3879     185.151 273.156 247.690  1.00  0.00           C
ATOM   3746  O   GLU A3879     185.719 272.204 248.216  1.00  0.00           O
ATOM   3747  H   GLU A3879     184.979 276.339 247.233  1.00  0.00           H
ATOM   3748  HA  GLU A3879     185.866 274.461 249.199  1.00  0.00           H
ATOM   3749  HB2 GLU A3879     183.308 275.668 248.245  1.00  0.00           H
ATOM   3750  HB3 GLU A3879     184.003 275.545 249.836  1.00  0.00           H
ATOM   3751  HG2 GLU A3879     183.328 273.016 249.739  1.00  0.00           H
ATOM   3752  HG3 GLU A3879     182.145 274.264 250.087  1.00  0.00           H
ATOM   3753  N   PHE A3880     184.726 273.096 246.430  1.00  0.00           N
ATOM   3754  CA  PHE A3880     184.733 271.884 245.611  1.00  0.00           C
ATOM   3755  CB  PHE A3880     183.896 272.208 244.368  1.00  0.00           C
ATOM   3756  CG  PHE A3880     183.669 271.055 243.418  1.00  0.00           C
ATOM   3757  CD1 PHE A3880     182.957 269.925 243.854  1.00  0.00           C
ATOM   3758  CD2 PHE A3880     184.163 271.108 242.103  1.00  0.00           C
ATOM   3759  CE1 PHE A3880     182.709 268.865 242.969  1.00  0.00           C
ATOM   3760  CE2 PHE A3880     183.923 270.042 241.221  1.00  0.00           C
ATOM   3761  CZ  PHE A3880     183.175 268.929 241.644  1.00  0.00           C
ATOM   3762  C   PHE A3880     186.146 271.375 245.247  1.00  0.00           C
ATOM   3763  O   PHE A3880     186.334 270.182 245.001  1.00  0.00           O
ATOM   3764  H   PHE A3880     184.198 273.889 246.094  1.00  0.00           H
ATOM   3765  HA  PHE A3880     184.240 271.090 246.175  1.00  0.00           H
ATOM   3766  HB2 PHE A3880     184.375 273.026 243.829  1.00  0.00           H
ATOM   3767  HB3 PHE A3880     182.917 272.563 244.695  1.00  0.00           H
ATOM   3768  HD1 PHE A3880     182.639 269.857 244.885  1.00  0.00           H
ATOM   3769  HD2 PHE A3880     184.757 271.954 241.784  1.00  0.00           H
ATOM   3770  HE1 PHE A3880     182.204 267.987 243.336  1.00  0.00           H
ATOM   3771  HE2 PHE A3880     184.360 270.071 240.236  1.00  0.00           H
ATOM   3772  HZ  PHE A3880     183.008 268.099 240.975  1.00  0.00           H
ATOM   3773  N   THR A3881     187.157 272.249 245.264  1.00  0.00           N
ATOM   3774  CA  THR A3881     188.578 271.882 245.119  1.00  0.00           C
ATOM   3775  CB  THR A3881     189.388 273.068 244.564  1.00  0.00           C
ATOM   3776  OG1 THR A3881     188.854 273.485 243.327  1.00  0.00           O
ATOM   3777  CG2 THR A3881     190.851 272.722 244.292  1.00  0.00           C
ATOM   3778  C   THR A3881     189.174 271.411 246.451  1.00  0.00           C
ATOM   3779  O   THR A3881     189.952 270.458 246.476  1.00  0.00           O
ATOM   3780  H   THR A3881     186.939 273.215 245.489  1.00  0.00           H
ATOM   3781  HA  THR A3881     188.664 271.059 244.411  1.00  0.00           H
ATOM   3782  HB  THR A3881     189.349 273.901 245.265  1.00  0.00           H
ATOM   3783  HG1 THR A3881     187.979 273.871 243.524  1.00  0.00           H
ATOM   3784 HG21 THR A3881     191.337 273.573 243.816  1.00  0.00           H
ATOM   3785 HG22 THR A3881     190.908 271.855 243.633  1.00  0.00           H
ATOM   3786 HG23 THR A3881     191.368 272.509 245.226  1.00  0.00           H
ATOM   3787  N   GLN A3882     188.746 271.998 247.570  1.00  0.00           N
ATOM   3788  CA  GLN A3882     189.154 271.593 248.921  1.00  0.00           C
ATOM   3789  CB  GLN A3882     188.771 272.703 249.916  1.00  0.00           C
ATOM   3790  CG  GLN A3882     189.490 274.045 249.645  1.00  0.00           C
ATOM   3791  CD  GLN A3882     188.798 275.237 250.306  1.00  0.00           C
ATOM   3792  OE1 GLN A3882     188.135 275.130 251.324  1.00  0.00           O
ATOM   3793  NE2 GLN A3882     188.928 276.438 249.789  1.00  0.00           N
ATOM   3794  C   GLN A3882     188.566 270.220 249.318  1.00  0.00           C
ATOM   3795  O   GLN A3882     189.337 269.335 249.697  1.00  0.00           O
ATOM   3796  H   GLN A3882     188.085 272.765 247.487  1.00  0.00           H
ATOM   3797  HA  GLN A3882     190.240 271.488 248.940  1.00  0.00           H
ATOM   3798  HB2 GLN A3882     189.012 272.376 250.929  1.00  0.00           H
ATOM   3799  HB3 GLN A3882     187.693 272.860 249.861  1.00  0.00           H
ATOM   3800  HG2 GLN A3882     190.514 273.985 250.013  1.00  0.00           H
ATOM   3801  HG3 GLN A3882     189.541 274.241 248.576  1.00  0.00           H
ATOM   3802 HE21 GLN A3882     189.329 276.603 248.864  1.00  0.00           H
ATOM   3803 HE22 GLN A3882     188.477 277.177 250.288  1.00  0.00           H
ATOM   3804  N   ASP A3883     187.310 269.947 248.925  1.00  0.00           N
ATOM   3805  CA  ASP A3883     186.676 268.616 248.978  1.00  0.00           C
ATOM   3806  CB  ASP A3883     185.346 268.591 248.192  1.00  0.00           C
ATOM   3807  CG  ASP A3883     184.181 269.399 248.748  1.00  0.00           C
ATOM   3808  OD1 ASP A3883     184.048 269.449 249.988  1.00  0.00           O
ATOM   3809  OD2 ASP A3883     183.170 269.499 248.013  1.00  0.00           O
ATOM   3810  C   ASP A3883     187.554 267.541 248.328  1.00  0.00           C
ATOM   3811  O   ASP A3883     187.769 266.463 248.884  1.00  0.00           O
ATOM   3812  H   ASP A3883     186.738 270.730 248.620  1.00  0.00           H
ATOM   3813  HA  ASP A3883     186.489 268.337 250.016  1.00  0.00           H
ATOM   3814  HB2 ASP A3883     185.532 268.921 247.171  1.00  0.00           H
ATOM   3815  HB3 ASP A3883     185.014 267.555 248.145  1.00  0.00           H
ATOM   3816  N   LEU A3884     188.049 267.834 247.122  1.00  0.00           N
ATOM   3817  CA  LEU A3884     188.779 266.892 246.285  1.00  0.00           C
ATOM   3818  CB  LEU A3884     188.998 267.562 244.917  1.00  0.00           C
ATOM   3819  CG  LEU A3884     189.723 266.698 243.877  1.00  0.00           C
ATOM   3820  CD1 LEU A3884     188.857 265.523 243.416  1.00  0.00           C
ATOM   3821  CD2 LEU A3884     190.074 267.570 242.673  1.00  0.00           C
ATOM   3822  C   LEU A3884     190.096 266.449 246.936  1.00  0.00           C
ATOM   3823  O   LEU A3884     190.385 265.252 246.969  1.00  0.00           O
ATOM   3824  H   LEU A3884     187.837 268.748 246.745  1.00  0.00           H
ATOM   3825  HA  LEU A3884     188.161 266.004 246.156  1.00  0.00           H
ATOM   3826  HB2 LEU A3884     188.031 267.871 244.514  1.00  0.00           H
ATOM   3827  HB3 LEU A3884     189.592 268.460 245.070  1.00  0.00           H
ATOM   3828  HG  LEU A3884     190.653 266.311 244.291  1.00  0.00           H
ATOM   3829 HD11 LEU A3884     188.711 264.834 244.247  1.00  0.00           H
ATOM   3830 HD12 LEU A3884     187.889 265.886 243.073  1.00  0.00           H
ATOM   3831 HD13 LEU A3884     189.362 264.995 242.609  1.00  0.00           H
ATOM   3832 HD21 LEU A3884     190.799 268.326 242.980  1.00  0.00           H
ATOM   3833 HD22 LEU A3884     190.514 266.956 241.896  1.00  0.00           H
ATOM   3834 HD23 LEU A3884     189.184 268.074 242.300  1.00  0.00           H
ATOM   3835  N   PHE A3885     190.874 267.385 247.486  1.00  0.00           N
ATOM   3836  CA  PHE A3885     192.175 267.066 248.082  1.00  0.00           C
ATOM   3837  CB  PHE A3885     193.095 268.292 248.043  1.00  0.00           C
ATOM   3838  CG  PHE A3885     193.567 268.608 246.635  1.00  0.00           C
ATOM   3839  CD1 PHE A3885     194.410 267.697 245.969  1.00  0.00           C
ATOM   3840  CD2 PHE A3885     193.148 269.779 245.975  1.00  0.00           C
ATOM   3841  CE1 PHE A3885     194.809 267.941 244.645  1.00  0.00           C
ATOM   3842  CE2 PHE A3885     193.558 270.029 244.653  1.00  0.00           C
ATOM   3843  CZ  PHE A3885     194.380 269.105 243.984  1.00  0.00           C
ATOM   3844  C   PHE A3885     192.088 266.436 249.477  1.00  0.00           C
ATOM   3845  O   PHE A3885     192.872 265.514 249.732  1.00  0.00           O
ATOM   3846  H   PHE A3885     190.562 268.350 247.462  1.00  0.00           H
ATOM   3847  HA  PHE A3885     192.642 266.302 247.460  1.00  0.00           H
ATOM   3848  HB2 PHE A3885     193.977 268.092 248.653  1.00  0.00           H
ATOM   3849  HB3 PHE A3885     192.577 269.152 248.471  1.00  0.00           H
ATOM   3850  HD1 PHE A3885     194.744 266.798 246.471  1.00  0.00           H
ATOM   3851  HD2 PHE A3885     192.507 270.485 246.483  1.00  0.00           H
ATOM   3852  HE1 PHE A3885     195.444 267.227 244.142  1.00  0.00           H
ATOM   3853  HE2 PHE A3885     193.238 270.932 244.151  1.00  0.00           H
ATOM   3854  HZ  PHE A3885     194.682 269.292 242.966  1.00  0.00           H
ATOM   3855  N   ARG A3886     191.046 266.727 250.276  1.00  0.00           N
ATOM   3856  CA  ARG A3886     190.759 265.930 251.484  1.00  0.00           C
ATOM   3857  CB  ARG A3886     189.811 266.666 252.452  1.00  0.00           C
ATOM   3858  CG  ARG A3886     189.544 265.904 253.775  1.00  0.00           C
ATOM   3859  CD  ARG A3886     190.813 265.558 254.579  1.00  0.00           C
ATOM   3860  NE  ARG A3886     190.513 264.830 255.833  1.00  0.00           N
ATOM   3861  CZ  ARG A3886     191.399 264.351 256.693  1.00  0.00           C
ATOM   3862  NH1 ARG A3886     192.687 264.448 256.505  1.00  0.00           N
ATOM   3863  NH2 ARG A3886     190.987 263.717 257.752  1.00  0.00           N
ATOM   3864  C   ARG A3886     190.235 264.540 251.130  1.00  0.00           C
ATOM   3865  O   ARG A3886     190.784 263.565 251.621  1.00  0.00           O
ATOM   3866  H   ARG A3886     190.417 267.486 250.019  1.00  0.00           H
ATOM   3867  HA  ARG A3886     191.709 265.780 252.003  1.00  0.00           H
ATOM   3868  HB2 ARG A3886     190.241 267.638 252.695  1.00  0.00           H
ATOM   3869  HB3 ARG A3886     188.857 266.842 251.953  1.00  0.00           H
ATOM   3870  HG2 ARG A3886     189.005 264.982 253.555  1.00  0.00           H
ATOM   3871  HG3 ARG A3886     188.898 266.524 254.398  1.00  0.00           H
ATOM   3872  HD2 ARG A3886     191.464 264.933 253.967  1.00  0.00           H
ATOM   3873  HD3 ARG A3886     191.345 266.485 254.811  1.00  0.00           H
ATOM   3874  HE  ARG A3886     189.545 264.673 256.085  1.00  0.00           H
ATOM   3875 HH11 ARG A3886     193.049 264.957 255.707  1.00  0.00           H
ATOM   3876 HH12 ARG A3886     193.340 264.017 257.141  1.00  0.00           H
ATOM   3877 HH21 ARG A3886     189.990 263.548 257.883  1.00  0.00           H
ATOM   3878 HH22 ARG A3886     191.638 263.360 258.426  1.00  0.00           H
ATOM   3879  N   PHE A3887     189.314 264.402 250.174  1.00  0.00           N
ATOM   3880  CA  PHE A3887     188.785 263.092 249.765  1.00  0.00           C
ATOM   3881  CB  PHE A3887     187.621 263.316 248.789  1.00  0.00           C
ATOM   3882  CG  PHE A3887     186.967 262.052 248.264  1.00  0.00           C
ATOM   3883  CD1 PHE A3887     186.219 261.227 249.126  1.00  0.00           C
ATOM   3884  CD2 PHE A3887     187.091 261.708 246.905  1.00  0.00           C
ATOM   3885  CE1 PHE A3887     185.607 260.061 248.634  1.00  0.00           C
ATOM   3886  CE2 PHE A3887     186.471 260.547 246.410  1.00  0.00           C
ATOM   3887  CZ  PHE A3887     185.730 259.720 247.275  1.00  0.00           C
ATOM   3888  C   PHE A3887     189.862 262.161 249.170  1.00  0.00           C
ATOM   3889  O   PHE A3887     189.895 260.973 249.493  1.00  0.00           O
ATOM   3890  H   PHE A3887     188.897 265.239 249.775  1.00  0.00           H
ATOM   3891  HA  PHE A3887     188.392 262.589 250.650  1.00  0.00           H
ATOM   3892  HB2 PHE A3887     186.854 263.906 249.291  1.00  0.00           H
ATOM   3893  HB3 PHE A3887     187.983 263.904 247.945  1.00  0.00           H
ATOM   3894  HD1 PHE A3887     186.121 261.481 250.173  1.00  0.00           H
ATOM   3895  HD2 PHE A3887     187.665 262.339 246.242  1.00  0.00           H
ATOM   3896  HE1 PHE A3887     185.053 259.426 249.312  1.00  0.00           H
ATOM   3897  HE2 PHE A3887     186.575 260.294 245.369  1.00  0.00           H
ATOM   3898  HZ  PHE A3887     185.266 258.817 246.905  1.00  0.00           H
ATOM   3899  N   LEU A3888     190.822 262.708 248.411  1.00  0.00           N
ATOM   3900  CA  LEU A3888     191.971 261.951 247.897  1.00  0.00           C
ATOM   3901  CB  LEU A3888     192.625 262.726 246.739  1.00  0.00           C
ATOM   3902  CG  LEU A3888     191.793 262.755 245.444  1.00  0.00           C
ATOM   3903  CD1 LEU A3888     192.436 263.719 244.446  1.00  0.00           C
ATOM   3904  CD2 LEU A3888     191.707 261.368 244.795  1.00  0.00           C
ATOM   3905  C   LEU A3888     193.015 261.599 248.971  1.00  0.00           C
ATOM   3906  O   LEU A3888     193.516 260.477 248.948  1.00  0.00           O
ATOM   3907  H   LEU A3888     190.735 263.688 248.161  1.00  0.00           H
ATOM   3908  HA  LEU A3888     191.611 260.995 247.522  1.00  0.00           H
ATOM   3909  HB2 LEU A3888     193.588 262.266 246.514  1.00  0.00           H
ATOM   3910  HB3 LEU A3888     192.818 263.748 247.070  1.00  0.00           H
ATOM   3911  HG  LEU A3888     190.780 263.094 245.649  1.00  0.00           H
ATOM   3912 HD11 LEU A3888     192.450 264.721 244.877  1.00  0.00           H
ATOM   3913 HD12 LEU A3888     193.462 263.418 244.237  1.00  0.00           H
ATOM   3914 HD13 LEU A3888     191.859 263.747 243.523  1.00  0.00           H
ATOM   3915 HD21 LEU A3888     191.236 261.452 243.819  1.00  0.00           H
ATOM   3916 HD22 LEU A3888     192.706 260.946 244.691  1.00  0.00           H
ATOM   3917 HD23 LEU A3888     191.103 260.710 245.417  1.00  0.00           H
ATOM   3918  N   GLN A3889     193.269 262.484 249.943  1.00  0.00           N
ATOM   3919  CA  GLN A3889     194.093 262.195 251.130  1.00  0.00           C
ATOM   3920  CB  GLN A3889     194.156 263.467 252.001  1.00  0.00           C
ATOM   3921  CG  GLN A3889     194.985 263.316 253.285  1.00  0.00           C
ATOM   3922  CD  GLN A3889     194.937 264.547 254.188  1.00  0.00           C
ATOM   3923  OE1 GLN A3889     194.101 265.433 254.038  1.00  0.00           O
ATOM   3924  NE2 GLN A3889     195.676 264.566 255.271  1.00  0.00           N
ATOM   3925  C   GLN A3889     193.502 261.042 251.949  1.00  0.00           C
ATOM   3926  O   GLN A3889     194.183 260.104 252.354  1.00  0.00           O
ATOM   3927  H   GLN A3889     192.801 263.382 249.908  1.00  0.00           H
ATOM   3928  HA  GLN A3889     195.104 261.917 250.831  1.00  0.00           H
ATOM   3929  HB2 GLN A3889     194.570 264.282 251.418  1.00  0.00           H
ATOM   3930  HB3 GLN A3889     193.148 263.752 252.289  1.00  0.00           H
ATOM   3931  HG2 GLN A3889     194.636 262.464 253.868  1.00  0.00           H
ATOM   3932  HG3 GLN A3889     196.016 263.145 252.989  1.00  0.00           H
ATOM   3933 HE21 GLN A3889     196.352 263.832 255.491  1.00  0.00           H
ATOM   3934 HE22 GLN A3889     195.835 265.481 255.687  1.00  0.00           H
ATOM   3935  N   LEU A3890     192.211 261.161 252.236  1.00  0.00           N
ATOM   3936  CA  LEU A3890     191.540 260.491 253.339  1.00  0.00           C
ATOM   3937  CB  LEU A3890     190.226 261.255 253.500  1.00  0.00           C
ATOM   3938  CG  LEU A3890     189.266 260.750 254.570  1.00  0.00           C
ATOM   3939  CD1 LEU A3890     189.940 260.750 255.937  1.00  0.00           C
ATOM   3940  CD2 LEU A3890     188.072 261.710 254.522  1.00  0.00           C
ATOM   3941  C   LEU A3890     191.345 258.983 253.134  1.00  0.00           C
ATOM   3942  O   LEU A3890     191.484 258.197 254.071  1.00  0.00           O
ATOM   3943  H   LEU A3890     191.743 261.982 251.866  1.00  0.00           H
ATOM   3944  HA  LEU A3890     192.144 260.629 254.232  1.00  0.00           H
ATOM   3945  HB2 LEU A3890     190.472 262.290 253.744  1.00  0.00           H
ATOM   3946  HB3 LEU A3890     189.702 261.238 252.542  1.00  0.00           H
ATOM   3947  HG  LEU A3890     188.951 259.741 254.323  1.00  0.00           H
ATOM   3948 HD21 LEU A3890     187.270 261.358 255.159  1.00  0.00           H
ATOM   3949 HD22 LEU A3890     188.378 262.703 254.849  1.00  0.00           H
ATOM   3950 HD23 LEU A3890     187.678 261.766 253.508  1.00  0.00           H
ATOM   3951 HD11 LEU A3890     189.279 260.320 256.673  1.00  0.00           H
ATOM   3952 HD12 LEU A3890     190.201 261.761 256.229  1.00  0.00           H
ATOM   3953 HD13 LEU A3890     190.831 260.131 255.927  1.00  0.00           H
ATOM   3954  N   LEU A3891     191.261 258.558 251.874  1.00  0.00           N
ATOM   3955  CA  LEU A3891     191.273 257.146 251.486  1.00  0.00           C
ATOM   3956  CB  LEU A3891     190.674 257.025 250.076  1.00  0.00           C
ATOM   3957  CG  LEU A3891     189.196 257.457 249.973  1.00  0.00           C
ATOM   3958  CD1 LEU A3891     188.760 257.479 248.507  1.00  0.00           C
ATOM   3959  CD2 LEU A3891     188.264 256.505 250.726  1.00  0.00           C
ATOM   3960  C   LEU A3891     192.655 256.463 251.641  1.00  0.00           C
ATOM   3961  O   LEU A3891     192.749 255.240 251.499  1.00  0.00           O
ATOM   3962  H   LEU A3891     191.234 259.262 251.147  1.00  0.00           H
ATOM   3963  HA  LEU A3891     190.622 256.615 252.176  1.00  0.00           H
ATOM   3964  HB2 LEU A3891     190.761 255.991 249.742  1.00  0.00           H
ATOM   3965  HB3 LEU A3891     191.264 257.658 249.412  1.00  0.00           H
ATOM   3966  HG  LEU A3891     189.070 258.461 250.377  1.00  0.00           H
ATOM   3967 HD11 LEU A3891     189.388 258.182 247.959  1.00  0.00           H
ATOM   3968 HD12 LEU A3891     187.727 257.822 248.445  1.00  0.00           H
ATOM   3969 HD13 LEU A3891     188.842 256.483 248.077  1.00  0.00           H
ATOM   3970 HD21 LEU A3891     187.232 256.823 250.578  1.00  0.00           H
ATOM   3971 HD22 LEU A3891     188.472 256.545 251.794  1.00  0.00           H
ATOM   3972 HD23 LEU A3891     188.387 255.486 250.362  1.00  0.00           H
ATOM   3973  N   CYS A3892     193.672 257.194 252.111  1.00  0.00           N
ATOM   3974  CA  CYS A3892     194.877 256.658 252.750  1.00  0.00           C
ATOM   3975  CB  CYS A3892     195.925 256.283 251.688  1.00  0.00           C
ATOM   3976  SG  CYS A3892     196.403 257.700 250.659  1.00  0.00           S
ATOM   3977  C   CYS A3892     195.425 257.569 253.874  1.00  0.00           C
ATOM   3978  O   CYS A3892     196.632 257.632 254.064  1.00  0.00           O
ATOM   3979  H   CYS A3892     193.561 258.202 252.152  1.00  0.00           H
ATOM   3980  HA  CYS A3892     194.599 255.738 253.262  1.00  0.00           H
ATOM   3981  HB2 CYS A3892     196.810 255.902 252.200  1.00  0.00           H
ATOM   3982  HB3 CYS A3892     195.523 255.499 251.050  1.00  0.00           H
ATOM   3983  HG  CYS A3892     197.019 258.370 251.649  1.00  0.00           H
ATOM   3984  N   GLU A3893     194.542 258.154 254.700  1.00  0.00           N
ATOM   3985  CA  GLU A3893     194.883 259.025 255.855  1.00  0.00           C
ATOM   3986  CB  GLU A3893     193.549 259.452 256.519  1.00  0.00           C
ATOM   3987  CG  GLU A3893     193.476 259.657 258.042  1.00  0.00           C
ATOM   3988  CD  GLU A3893     194.470 260.680 258.601  1.00  0.00           C
ATOM   3989  OE1 GLU A3893     195.275 260.279 259.463  1.00  0.00           O
ATOM   3990  OE2 GLU A3893     194.857 261.623 257.872  1.00  0.00           O
ATOM   3991  C   GLU A3893     195.862 258.378 256.858  1.00  0.00           C
ATOM   3992  O   GLU A3893     196.753 259.051 257.384  1.00  0.00           O
ATOM   3993  H   GLU A3893     193.562 258.091 254.455  1.00  0.00           H
ATOM   3994  HA  GLU A3893     195.379 259.925 255.487  1.00  0.00           H
ATOM   3995  HB2 GLU A3893     193.231 260.379 256.045  1.00  0.00           H
ATOM   3996  HB3 GLU A3893     192.797 258.698 256.292  1.00  0.00           H
ATOM   3997  HG2 GLU A3893     193.626 258.689 258.527  1.00  0.00           H
ATOM   3998  HG3 GLU A3893     192.465 259.986 258.291  1.00  0.00           H
ATOM   3999  N   GLY A3894     195.760 257.057 257.026  1.00  0.00           N
ATOM   4000  CA  GLY A3894     196.828 256.208 257.548  1.00  0.00           C
ATOM   4001  C   GLY A3894     197.426 255.348 256.432  1.00  0.00           C
ATOM   4002  O   GLY A3894     196.703 254.938 255.518  1.00  0.00           O
ATOM   4003  H   GLY A3894     195.072 256.600 256.453  1.00  0.00           H
ATOM   4004  HA2 GLY A3894     197.618 256.823 257.982  1.00  0.00           H
ATOM   4005  HA3 GLY A3894     196.436 255.555 258.327  1.00  0.00           H
ATOM   4006  N   HIS A3895     198.702 254.984 256.598  1.00  0.00           N
ATOM   4007  CA  HIS A3895     199.654 254.437 255.606  1.00  0.00           C
ATOM   4008  ND1 HIS A3895     201.493 256.963 256.365  1.00  0.00           N
ATOM   4009  CG  HIS A3895     201.410 255.714 256.970  1.00  0.00           C
ATOM   4010  CB  HIS A3895     201.056 254.435 256.248  1.00  0.00           C
ATOM   4011  NE2 HIS A3895     201.795 257.207 258.540  1.00  0.00           N
ATOM   4012  CD2 HIS A3895     201.591 255.860 258.317  1.00  0.00           C
ATOM   4013  CE1 HIS A3895     201.732 257.840 257.356  1.00  0.00           C
ATOM   4014  C   HIS A3895     199.317 253.056 254.989  1.00  0.00           C
ATOM   4015  O   HIS A3895     200.101 252.107 255.052  1.00  0.00           O
ATOM   4016  H   HIS A3895     199.154 255.418 257.392  1.00  0.00           H
ATOM   4017  HA  HIS A3895     199.690 255.147 254.777  1.00  0.00           H
ATOM   4018  HB2 HIS A3895     201.785 254.268 255.458  1.00  0.00           H
ATOM   4019  HB3 HIS A3895     201.126 253.611 256.960  1.00  0.00           H
ATOM   4020  HD2 HIS A3895     201.557 255.079 259.064  1.00  0.00           H
ATOM   4021  HE1 HIS A3895     201.846 258.909 257.221  1.00  0.00           H
ATOM   4022  HE2 HIS A3895     201.932 257.674 259.440  1.00  0.00           H
ATOM   4023  N   ASN A3896     198.104 252.888 254.455  1.00  0.00           N
ATOM   4024  CA  ASN A3896     197.485 251.584 254.192  1.00  0.00           C
ATOM   4025  CB  ASN A3896     195.978 251.782 253.912  1.00  0.00           C
ATOM   4026  CG  ASN A3896     195.619 252.571 252.657  1.00  0.00           C
ATOM   4027  OD1 ASN A3896     196.286 252.545 251.628  1.00  0.00           O
ATOM   4028  ND2 ASN A3896     194.429 253.124 252.643  1.00  0.00           N
ATOM   4029  C   ASN A3896     198.159 250.734 253.098  1.00  0.00           C
ATOM   4030  O   ASN A3896     197.794 249.568 252.938  1.00  0.00           O
ATOM   4031  H   ASN A3896     197.490 253.693 254.512  1.00  0.00           H
ATOM   4032  HA  ASN A3896     197.574 250.999 255.109  1.00  0.00           H
ATOM   4033  HB2 ASN A3896     195.498 250.808 253.839  1.00  0.00           H
ATOM   4034  HB3 ASN A3896     195.541 252.294 254.771  1.00  0.00           H
ATOM   4035 HD21 ASN A3896     193.827 253.077 253.462  1.00  0.00           H
ATOM   4036 HD22 ASN A3896     194.138 253.708 251.872  1.00  0.00           H
ATOM   4037  N   ASN A3897     199.087 251.309 252.325  1.00  0.00           N
ATOM   4038  CA  ASN A3897     199.741 250.784 251.122  1.00  0.00           C
ATOM   4039  CB  ASN A3897     200.744 249.678 251.492  1.00  0.00           C
ATOM   4040  CG  ASN A3897     202.144 250.249 251.571  1.00  0.00           C
ATOM   4041  OD1 ASN A3897     202.864 250.222 250.581  1.00  0.00           O
ATOM   4042  ND2 ASN A3897     202.448 250.953 252.635  1.00  0.00           N
ATOM   4043  C   ASN A3897     198.812 250.400 249.962  1.00  0.00           C
ATOM   4044  O   ASN A3897     199.108 250.739 248.820  1.00  0.00           O
ATOM   4045  H   ASN A3897     199.371 252.247 252.591  1.00  0.00           H
ATOM   4046  HA  ASN A3897     200.333 251.604 250.718  1.00  0.00           H
ATOM   4047  HB2 ASN A3897     200.486 249.214 252.444  1.00  0.00           H
ATOM   4048  HB3 ASN A3897     200.745 248.906 250.725  1.00  0.00           H
ATOM   4049 HD21 ASN A3897     201.751 251.152 253.338  1.00  0.00           H
ATOM   4050 HD22 ASN A3897     203.312 251.490 252.659  1.00  0.00           H
ATOM   4051  N   ASP A3898     197.707 249.710 250.205  1.00  0.00           N
ATOM   4052  CA  ASP A3898     196.805 249.174 249.188  1.00  0.00           C
ATOM   4053  CB  ASP A3898     195.787 248.298 249.935  1.00  0.00           C
ATOM   4054  CG  ASP A3898     195.025 247.292 249.075  1.00  0.00           C
ATOM   4055  OD1 ASP A3898     195.178 247.223 247.836  1.00  0.00           O
ATOM   4056  OD2 ASP A3898     194.113 246.640 249.624  1.00  0.00           O
ATOM   4057  C   ASP A3898     196.148 250.287 248.347  1.00  0.00           C
ATOM   4058  O   ASP A3898     196.352 250.346 247.131  1.00  0.00           O
ATOM   4059  H   ASP A3898     197.530 249.463 251.174  1.00  0.00           H
ATOM   4060  HA  ASP A3898     197.378 248.538 248.511  1.00  0.00           H
ATOM   4061  HB2 ASP A3898     196.317 247.722 250.696  1.00  0.00           H
ATOM   4062  HB3 ASP A3898     195.072 248.941 250.452  1.00  0.00           H
ATOM   4063  N   PHE A3899     195.590 251.316 248.999  1.00  0.00           N
ATOM   4064  CA  PHE A3899     195.044 252.487 248.303  1.00  0.00           C
ATOM   4065  CB  PHE A3899     193.993 253.188 249.172  1.00  0.00           C
ATOM   4066  CG  PHE A3899     193.100 254.123 248.378  1.00  0.00           C
ATOM   4067  CD1 PHE A3899     191.943 253.626 247.747  1.00  0.00           C
ATOM   4068  CD2 PHE A3899     193.420 255.488 248.264  1.00  0.00           C
ATOM   4069  CE1 PHE A3899     191.122 254.479 246.988  1.00  0.00           C
ATOM   4070  CE2 PHE A3899     192.594 256.343 247.514  1.00  0.00           C
ATOM   4071  CZ  PHE A3899     191.452 255.840 246.867  1.00  0.00           C
ATOM   4072  C   PHE A3899     196.135 253.467 247.845  1.00  0.00           C
ATOM   4073  O   PHE A3899     196.095 253.895 246.691  1.00  0.00           O
ATOM   4074  H   PHE A3899     195.625 251.333 250.013  1.00  0.00           H
ATOM   4075  HA  PHE A3899     194.537 252.134 247.405  1.00  0.00           H
ATOM   4076  HB2 PHE A3899     193.366 252.442 249.661  1.00  0.00           H
ATOM   4077  HB3 PHE A3899     194.499 253.755 249.950  1.00  0.00           H
ATOM   4078  HD1 PHE A3899     191.671 252.590 247.869  1.00  0.00           H
ATOM   4079  HD2 PHE A3899     194.284 255.893 248.774  1.00  0.00           H
ATOM   4080  HE1 PHE A3899     190.220 254.099 246.533  1.00  0.00           H
ATOM   4081  HE2 PHE A3899     192.816 257.401 247.481  1.00  0.00           H
ATOM   4082  HZ  PHE A3899     190.806 256.513 246.322  1.00  0.00           H
ATOM   4083  N   GLN A3900     197.217 253.631 248.622  1.00  0.00           N
ATOM   4084  CA  GLN A3900     198.394 254.426 248.219  1.00  0.00           C
ATOM   4085  CB  GLN A3900     199.491 254.359 249.299  1.00  0.00           C
ATOM   4086  CG  GLN A3900     199.147 255.014 250.648  1.00  0.00           C
ATOM   4087  CD  GLN A3900     200.262 254.788 251.672  1.00  0.00           C
ATOM   4088  OE1 GLN A3900     200.667 253.661 251.905  1.00  0.00           O
ATOM   4089  NE2 GLN A3900     200.746 255.797 252.351  1.00  0.00           N
ATOM   4090  C   GLN A3900     198.985 253.941 246.878  1.00  0.00           C
ATOM   4091  O   GLN A3900     199.208 254.735 245.961  1.00  0.00           O
ATOM   4092  H   GLN A3900     197.196 253.234 249.555  1.00  0.00           H
ATOM   4093  HA  GLN A3900     198.092 255.467 248.096  1.00  0.00           H
ATOM   4094  HB2 GLN A3900     199.741 253.314 249.465  1.00  0.00           H
ATOM   4095  HB3 GLN A3900     200.387 254.850 248.918  1.00  0.00           H
ATOM   4096  HG2 GLN A3900     198.993 256.083 250.500  1.00  0.00           H
ATOM   4097  HG3 GLN A3900     198.234 254.576 251.046  1.00  0.00           H
ATOM   4098 HE21 GLN A3900     200.389 256.740 252.213  1.00  0.00           H
ATOM   4099 HE22 GLN A3900     201.603 255.656 252.881  1.00  0.00           H
ATOM   4100  N   ASN A3901     199.127 252.623 246.698  1.00  0.00           N
ATOM   4101  CA  ASN A3901     199.581 252.015 245.447  1.00  0.00           C
ATOM   4102  CB  ASN A3901     200.041 250.565 245.709  1.00  0.00           C
ATOM   4103  CG  ASN A3901     201.438 250.470 246.307  1.00  0.00           C
ATOM   4104  OD1 ASN A3901     202.416 250.355 245.579  1.00  0.00           O
ATOM   4105  ND2 ASN A3901     201.589 250.587 247.600  1.00  0.00           N
ATOM   4106  C   ASN A3901     198.509 252.072 244.342  1.00  0.00           C
ATOM   4107  O   ASN A3901     198.860 252.300 243.181  1.00  0.00           O
ATOM   4108  H   ASN A3901     198.885 252.012 247.474  1.00  0.00           H
ATOM   4109  HA  ASN A3901     200.434 252.588 245.076  1.00  0.00           H
ATOM   4110  HB2 ASN A3901     199.325 250.052 246.351  1.00  0.00           H
ATOM   4111  HB3 ASN A3901     200.064 250.029 244.761  1.00  0.00           H
ATOM   4112 HD21 ASN A3901     200.766 250.683 248.185  1.00  0.00           H
ATOM   4113 HD22 ASN A3901     202.496 250.489 248.033  1.00  0.00           H
ATOM   4114  N   TYR A3902     197.221 251.906 244.668  1.00  0.00           N
ATOM   4115  CA  TYR A3902     196.141 251.931 243.671  1.00  0.00           C
ATOM   4116  CB  TYR A3902     194.893 251.215 244.216  1.00  0.00           C
ATOM   4117  CG  TYR A3902     194.032 250.537 243.158  1.00  0.00           C
ATOM   4118  CD1 TYR A3902     194.473 249.330 242.578  1.00  0.00           C
ATOM   4119  CD2 TYR A3902     192.773 251.059 242.800  1.00  0.00           C
ATOM   4120  CE1 TYR A3902     193.670 248.651 241.641  1.00  0.00           C
ATOM   4121  CE2 TYR A3902     191.963 250.380 241.865  1.00  0.00           C
ATOM   4122  CZ  TYR A3902     192.412 249.177 241.279  1.00  0.00           C
ATOM   4123  OH  TYR A3902     191.654 248.543 240.344  1.00  0.00           O
ATOM   4124  C   TYR A3902     195.828 253.346 243.140  1.00  0.00           C
ATOM   4125  O   TYR A3902     195.508 253.474 241.959  1.00  0.00           O
ATOM   4126  H   TYR A3902     196.982 251.684 245.632  1.00  0.00           H
ATOM   4127  HA  TYR A3902     196.488 251.349 242.818  1.00  0.00           H
ATOM   4128  HB2 TYR A3902     194.294 251.919 244.798  1.00  0.00           H
ATOM   4129  HB3 TYR A3902     195.210 250.426 244.897  1.00  0.00           H
ATOM   4130  HD1 TYR A3902     195.433 248.920 242.868  1.00  0.00           H
ATOM   4131  HD2 TYR A3902     192.426 251.970 243.268  1.00  0.00           H
ATOM   4132  HE1 TYR A3902     194.009 247.722 241.209  1.00  0.00           H
ATOM   4133  HE2 TYR A3902     190.995 250.770 241.598  1.00  0.00           H
ATOM   4134  HH  TYR A3902     190.706 248.690 240.502  1.00  0.00           H
ATOM   4135  N   LEU A3903     196.120 254.416 243.897  1.00  0.00           N
ATOM   4136  CA  LEU A3903     196.148 255.813 243.417  1.00  0.00           C
ATOM   4137  CB  LEU A3903     196.483 256.768 244.585  1.00  0.00           C
ATOM   4138  CG  LEU A3903     195.321 257.114 245.530  1.00  0.00           C
ATOM   4139  CD1 LEU A3903     195.866 257.899 246.723  1.00  0.00           C
ATOM   4140  CD2 LEU A3903     194.271 257.975 244.819  1.00  0.00           C
ATOM   4141  C   LEU A3903     197.192 256.019 242.310  1.00  0.00           C
ATOM   4142  O   LEU A3903     196.880 256.578 241.248  1.00  0.00           O
ATOM   4143  H   LEU A3903     196.345 254.250 244.877  1.00  0.00           H
ATOM   4144  HA  LEU A3903     195.177 256.072 243.001  1.00  0.00           H
ATOM   4145  HB2 LEU A3903     196.863 257.706 244.177  1.00  0.00           H
ATOM   4146  HB3 LEU A3903     197.289 256.329 245.173  1.00  0.00           H
ATOM   4147  HG  LEU A3903     194.856 256.196 245.883  1.00  0.00           H
ATOM   4148 HD11 LEU A3903     196.579 257.290 247.279  1.00  0.00           H
ATOM   4149 HD12 LEU A3903     196.358 258.815 246.394  1.00  0.00           H
ATOM   4150 HD13 LEU A3903     195.058 258.172 247.404  1.00  0.00           H
ATOM   4151 HD21 LEU A3903     193.530 258.318 245.540  1.00  0.00           H
ATOM   4152 HD22 LEU A3903     193.761 257.393 244.056  1.00  0.00           H
ATOM   4153 HD23 LEU A3903     194.743 258.854 244.380  1.00  0.00           H
ATOM   4154  N   ARG A3904     198.406 255.494 242.529  1.00  0.00           N
ATOM   4155  CA  ARG A3904     199.507 255.504 241.556  1.00  0.00           C
ATOM   4156  CB  ARG A3904     200.796 255.056 242.262  1.00  0.00           C
ATOM   4157  CG  ARG A3904     202.047 255.223 241.380  1.00  0.00           C
ATOM   4158  CD  ARG A3904     203.280 254.534 241.974  1.00  0.00           C
ATOM   4159  NE  ARG A3904     203.133 253.061 242.008  1.00  0.00           N
ATOM   4160  CZ  ARG A3904     203.133 252.276 243.073  1.00  0.00           C
ATOM   4161  NH1 ARG A3904     203.259 252.697 244.291  1.00  0.00           N
ATOM   4162  NH2 ARG A3904     202.996 250.991 242.942  1.00  0.00           N
ATOM   4163  C   ARG A3904     199.194 254.632 240.338  1.00  0.00           C
ATOM   4164  O   ARG A3904     199.451 255.044 239.209  1.00  0.00           O
ATOM   4165  H   ARG A3904     198.572 255.081 243.442  1.00  0.00           H
ATOM   4166  HA  ARG A3904     199.653 256.524 241.204  1.00  0.00           H
ATOM   4167  HB2 ARG A3904     200.927 255.660 243.160  1.00  0.00           H
ATOM   4168  HB3 ARG A3904     200.692 254.015 242.565  1.00  0.00           H
ATOM   4169  HG2 ARG A3904     201.871 254.807 240.388  1.00  0.00           H
ATOM   4170  HG3 ARG A3904     202.258 256.288 241.270  1.00  0.00           H
ATOM   4171  HD2 ARG A3904     204.141 254.780 241.351  1.00  0.00           H
ATOM   4172  HD3 ARG A3904     203.476 254.942 242.963  1.00  0.00           H
ATOM   4173  HE  ARG A3904     203.052 252.607 241.119  1.00  0.00           H
ATOM   4174 HH11 ARG A3904     203.131 253.687 244.496  1.00  0.00           H
ATOM   4175 HH12 ARG A3904     203.164 252.042 245.058  1.00  0.00           H
ATOM   4176 HH21 ARG A3904     202.775 250.575 242.062  1.00  0.00           H
ATOM   4177 HH22 ARG A3904     202.902 250.466 243.810  1.00  0.00           H
ATOM   4178  N   THR A3905     198.608 253.449 240.529  1.00  0.00           N
ATOM   4179  CA  THR A3905     198.214 252.574 239.416  1.00  0.00           C
ATOM   4180  CB  THR A3905     199.445 251.852 238.831  1.00  0.00           C
ATOM   4181  OG1 THR A3905     199.086 251.071 237.712  1.00  0.00           O
ATOM   4182  CG2 THR A3905     200.217 250.962 239.809  1.00  0.00           C
ATOM   4183  C   THR A3905     197.048 251.639 239.771  1.00  0.00           C
ATOM   4184  O   THR A3905     197.175 250.678 240.522  1.00  0.00           O
ATOM   4185  H   THR A3905     198.453 253.133 241.483  1.00  0.00           H
ATOM   4186  HA  THR A3905     197.854 253.228 238.627  1.00  0.00           H
ATOM   4187  HB  THR A3905     200.141 252.613 238.479  1.00  0.00           H
ATOM   4188 HG21 THR A3905     201.095 250.555 239.309  1.00  0.00           H
ATOM   4189 HG22 THR A3905     200.535 251.547 240.672  1.00  0.00           H
ATOM   4190 HG23 THR A3905     199.595 250.140 240.153  1.00  0.00           H
ATOM   4191  HG1 THR A3905     198.916 251.663 236.967  1.00  0.00           H
ATOM   4192  N   GLN A3906     195.896 251.889 239.145  1.00  0.00           N
ATOM   4193  CA  GLN A3906     194.636 251.161 239.320  1.00  0.00           C
ATOM   4194  CB  GLN A3906     193.462 252.049 238.848  1.00  0.00           C
ATOM   4195  CG  GLN A3906     193.274 253.369 239.619  1.00  0.00           C
ATOM   4196  CD  GLN A3906     194.301 254.463 239.323  1.00  0.00           C
ATOM   4197  OE1 GLN A3906     194.991 254.457 238.309  1.00  0.00           O
ATOM   4198  NE2 GLN A3906     194.377 255.479 240.150  1.00  0.00           N
ATOM   4199  C   GLN A3906     194.643 249.799 238.589  1.00  0.00           C
ATOM   4200  O   GLN A3906     193.938 249.625 237.593  1.00  0.00           O
ATOM   4201  H   GLN A3906     195.842 252.754 238.625  1.00  0.00           H
ATOM   4202  HA  GLN A3906     194.504 250.967 240.384  1.00  0.00           H
ATOM   4203  HB2 GLN A3906     192.543 251.474 238.971  1.00  0.00           H
ATOM   4204  HB3 GLN A3906     193.570 252.270 237.784  1.00  0.00           H
ATOM   4205  HG2 GLN A3906     192.303 253.772 239.351  1.00  0.00           H
ATOM   4206  HG3 GLN A3906     193.258 253.158 240.688  1.00  0.00           H
ATOM   4207 HE21 GLN A3906     193.921 255.364 241.040  1.00  0.00           H
ATOM   4208 HE22 GLN A3906     195.231 256.020 240.133  1.00  0.00           H
ATOM   4209  N   THR A3907     195.542 248.880 238.963  1.00  0.00           N
ATOM   4210  CA  THR A3907     196.006 247.748 238.123  1.00  0.00           C
ATOM   4211  CB  THR A3907     197.084 246.911 238.837  1.00  0.00           C
ATOM   4212  OG1 THR A3907     196.536 246.229 239.942  1.00  0.00           O
ATOM   4213  CG2 THR A3907     198.270 247.726 239.341  1.00  0.00           C
ATOM   4214  C   THR A3907     194.941 246.766 237.613  1.00  0.00           C
ATOM   4215  O   THR A3907     195.271 245.910 236.795  1.00  0.00           O
ATOM   4216  H   THR A3907     196.127 249.128 239.759  1.00  0.00           H
ATOM   4217  HA  THR A3907     196.469 248.176 237.234  1.00  0.00           H
ATOM   4218  HB  THR A3907     197.470 246.173 238.132  1.00  0.00           H
ATOM   4219  HG1 THR A3907     196.039 245.475 239.616  1.00  0.00           H
ATOM   4220 HG21 THR A3907     199.078 247.050 239.617  1.00  0.00           H
ATOM   4221 HG22 THR A3907     198.618 248.401 238.560  1.00  0.00           H
ATOM   4222 HG23 THR A3907     197.982 248.296 240.222  1.00  0.00           H
ATOM   4223  N   GLY A3908     193.693 246.816 238.093  1.00  0.00           N
ATOM   4224  CA  GLY A3908     192.592 246.043 237.503  1.00  0.00           C
ATOM   4225  C   GLY A3908     192.118 246.583 236.143  1.00  0.00           C
ATOM   4226  O   GLY A3908     191.590 245.826 235.328  1.00  0.00           O
ATOM   4227  H   GLY A3908     193.466 247.543 238.760  1.00  0.00           H
ATOM   4228  HA2 GLY A3908     191.746 246.070 238.190  1.00  0.00           H
ATOM   4229  HA3 GLY A3908     192.900 245.006 237.373  1.00  0.00           H
ATOM   4230  N   ASN A3909     192.293 247.883 235.889  1.00  0.00           N
ATOM   4231  CA  ASN A3909     191.793 248.568 234.697  1.00  0.00           C
ATOM   4232  CB  ASN A3909     191.650 250.073 235.007  1.00  0.00           C
ATOM   4233  CG  ASN A3909     190.269 250.397 235.529  1.00  0.00           C
ATOM   4234  OD1 ASN A3909     189.294 250.099 234.865  1.00  0.00           O
ATOM   4235  ND2 ASN A3909     190.144 251.128 236.612  1.00  0.00           N
ATOM   4236  C   ASN A3909     192.632 248.326 233.429  1.00  0.00           C
ATOM   4237  O   ASN A3909     193.839 248.106 233.472  1.00  0.00           O
ATOM   4238  H   ASN A3909     192.817 248.432 236.564  1.00  0.00           H
ATOM   4239  HA  ASN A3909     190.802 248.162 234.476  1.00  0.00           H
ATOM   4240  HB2 ASN A3909     191.764 250.654 234.095  1.00  0.00           H
ATOM   4241  HB3 ASN A3909     192.418 250.404 235.704  1.00  0.00           H
ATOM   4242 HD21 ASN A3909     190.953 251.385 237.151  1.00  0.00           H
ATOM   4243 HD22 ASN A3909     189.203 251.409 236.864  1.00  0.00           H
ATOM   4244  N   THR A3910     192.037 248.679 232.283  1.00  0.00           N
ATOM   4245  CA  THR A3910     192.713 248.810 230.973  1.00  0.00           C
ATOM   4246  CB  THR A3910     191.678 249.203 229.903  1.00  0.00           C
ATOM   4247  OG1 THR A3910     190.893 250.307 230.314  1.00  0.00           O
ATOM   4248  CG2 THR A3910     190.707 248.060 229.605  1.00  0.00           C
ATOM   4249  C   THR A3910     193.825 249.867 230.927  1.00  0.00           C
ATOM   4250  O   THR A3910     194.551 249.944 229.938  1.00  0.00           O
ATOM   4251  H   THR A3910     191.067 248.967 232.324  1.00  0.00           H
ATOM   4252  HA  THR A3910     193.166 247.856 230.706  1.00  0.00           H
ATOM   4253  HB  THR A3910     192.191 249.458 228.975  1.00  0.00           H
ATOM   4254  HG1 THR A3910     191.449 251.094 230.436  1.00  0.00           H
ATOM   4255 HG21 THR A3910     190.018 248.370 228.820  1.00  0.00           H
ATOM   4256 HG22 THR A3910     191.262 247.184 229.271  1.00  0.00           H
ATOM   4257 HG23 THR A3910     190.135 247.809 230.499  1.00  0.00           H
ATOM   4258  N   THR A3911     193.786 250.809 231.866  1.00  0.00           N
ATOM   4259  CA  THR A3911     194.390 252.147 231.821  1.00  0.00           C
ATOM   4260  CB  THR A3911     193.535 253.115 230.975  1.00  0.00           C
ATOM   4261  OG1 THR A3911     192.159 252.907 231.230  1.00  0.00           O
ATOM   4262  CG2 THR A3911     193.734 252.976 229.468  1.00  0.00           C
ATOM   4263  C   THR A3911     194.422 252.693 233.247  1.00  0.00           C
ATOM   4264  O   THR A3911     193.391 252.656 233.918  1.00  0.00           O
ATOM   4265  H   THR A3911     193.161 250.644 232.640  1.00  0.00           H
ATOM   4266  HA  THR A3911     195.404 252.097 231.423  1.00  0.00           H
ATOM   4267  HB  THR A3911     193.796 254.139 231.249  1.00  0.00           H
ATOM   4268  HG1 THR A3911     192.019 253.111 232.166  1.00  0.00           H
ATOM   4269 HG21 THR A3911     193.232 253.804 228.966  1.00  0.00           H
ATOM   4270 HG22 THR A3911     193.310 252.040 229.111  1.00  0.00           H
ATOM   4271 HG23 THR A3911     194.797 253.010 229.232  1.00  0.00           H
ATOM   4272  N   THR A3912     195.545 253.266 233.684  1.00  0.00           N
ATOM   4273  CA  THR A3912     195.731 253.749 235.065  1.00  0.00           C
ATOM   4274  CB  THR A3912     196.682 252.844 235.861  1.00  0.00           C
ATOM   4275  OG1 THR A3912     198.008 252.889 235.380  1.00  0.00           O
ATOM   4276  CG2 THR A3912     196.233 251.382 235.821  1.00  0.00           C
ATOM   4277  C   THR A3912     196.202 255.201 235.089  1.00  0.00           C
ATOM   4278  O   THR A3912     196.930 255.619 234.192  1.00  0.00           O
ATOM   4279  H   THR A3912     196.350 253.320 233.079  1.00  0.00           H
ATOM   4280  HA  THR A3912     194.772 253.724 235.585  1.00  0.00           H
ATOM   4281  HB  THR A3912     196.680 253.184 236.892  1.00  0.00           H
ATOM   4282  HG1 THR A3912     198.258 253.815 235.257  1.00  0.00           H
ATOM   4283 HG21 THR A3912     196.773 250.803 236.567  1.00  0.00           H
ATOM   4284 HG22 THR A3912     196.424 250.950 234.839  1.00  0.00           H
ATOM   4285 HG23 THR A3912     195.167 251.321 236.035  1.00  0.00           H
ATOM   4286  N   ILE A3913     195.736 255.963 236.078  1.00  0.00           N
ATOM   4287  CA  ILE A3913     195.720 257.433 236.082  1.00  0.00           C
ATOM   4288  CB  ILE A3913     194.461 257.903 236.856  1.00  0.00           C
ATOM   4289  CG1 ILE A3913     193.140 257.327 236.285  1.00  0.00           C
ATOM   4290  CG2 ILE A3913     194.366 259.432 236.937  1.00  0.00           C
ATOM   4291  CD1 ILE A3913     192.898 257.540 234.785  1.00  0.00           C
ATOM   4292  C   ILE A3913     196.996 258.057 236.664  1.00  0.00           C
ATOM   4293  O   ILE A3913     197.481 259.047 236.130  1.00  0.00           O
ATOM   4294  H   ILE A3913     195.212 255.503 236.816  1.00  0.00           H
ATOM   4295  HA  ILE A3913     195.646 257.793 235.055  1.00  0.00           H
ATOM   4296  HB  ILE A3913     194.545 257.540 237.882  1.00  0.00           H
ATOM   4297 HG12 ILE A3913     193.099 256.257 236.490  1.00  0.00           H
ATOM   4298 HG13 ILE A3913     192.310 257.788 236.817  1.00  0.00           H
ATOM   4299 HG21 ILE A3913     193.445 259.729 237.440  1.00  0.00           H
ATOM   4300 HG22 ILE A3913     195.203 259.843 237.503  1.00  0.00           H
ATOM   4301 HG23 ILE A3913     194.383 259.853 235.936  1.00  0.00           H
ATOM   4302 HD11 ILE A3913     191.919 257.138 234.519  1.00  0.00           H
ATOM   4303 HD12 ILE A3913     192.913 258.602 234.548  1.00  0.00           H
ATOM   4304 HD13 ILE A3913     193.656 257.023 234.197  1.00  0.00           H
ATOM   4305  N   ASN A3914     197.529 257.479 237.746  1.00  0.00           N
ATOM   4306  CA  ASN A3914     198.553 258.073 238.614  1.00  0.00           C
ATOM   4307  CB  ASN A3914     199.949 257.990 237.970  1.00  0.00           C
ATOM   4308  CG  ASN A3914     201.047 258.157 239.009  1.00  0.00           C
ATOM   4309  OD1 ASN A3914     200.809 258.491 240.159  1.00  0.00           O
ATOM   4310  ND2 ASN A3914     202.268 257.825 238.664  1.00  0.00           N
ATOM   4311  C   ASN A3914     198.181 259.481 239.128  1.00  0.00           C
ATOM   4312  O   ASN A3914     198.656 260.511 238.644  1.00  0.00           O
ATOM   4313  H   ASN A3914     197.087 256.639 238.084  1.00  0.00           H
ATOM   4314  HA  ASN A3914     198.588 257.443 239.500  1.00  0.00           H
ATOM   4315  HB2 ASN A3914     200.072 257.015 237.501  1.00  0.00           H
ATOM   4316  HB3 ASN A3914     200.056 258.760 237.207  1.00  0.00           H
ATOM   4317 HD21 ASN A3914     202.484 257.594 237.716  1.00  0.00           H
ATOM   4318 HD22 ASN A3914     203.000 257.956 239.358  1.00  0.00           H
ATOM   4319  N   ILE A3915     197.322 259.515 240.150  1.00  0.00           N
ATOM   4320  CA  ILE A3915     196.777 260.765 240.710  1.00  0.00           C
ATOM   4321  CB  ILE A3915     195.524 260.449 241.567  1.00  0.00           C
ATOM   4322  CG1 ILE A3915     194.407 259.908 240.633  1.00  0.00           C
ATOM   4323  CG2 ILE A3915     195.021 261.677 242.344  1.00  0.00           C
ATOM   4324  CD1 ILE A3915     193.133 259.417 241.332  1.00  0.00           C
ATOM   4325  C   ILE A3915     197.844 261.620 241.433  1.00  0.00           C
ATOM   4326  O   ILE A3915     197.717 262.842 241.456  1.00  0.00           O
ATOM   4327  H   ILE A3915     197.005 258.636 240.541  1.00  0.00           H
ATOM   4328  HA  ILE A3915     196.438 261.378 239.876  1.00  0.00           H
ATOM   4329  HB  ILE A3915     195.785 259.675 242.291  1.00  0.00           H
ATOM   4330 HG12 ILE A3915     194.130 260.687 239.922  1.00  0.00           H
ATOM   4331 HG13 ILE A3915     194.792 259.062 240.064  1.00  0.00           H
ATOM   4332 HG21 ILE A3915     195.771 262.019 243.060  1.00  0.00           H
ATOM   4333 HG22 ILE A3915     194.784 262.494 241.660  1.00  0.00           H
ATOM   4334 HG23 ILE A3915     194.134 261.431 242.921  1.00  0.00           H
ATOM   4335 HD11 ILE A3915     192.469 258.970 240.591  1.00  0.00           H
ATOM   4336 HD12 ILE A3915     193.386 258.666 242.079  1.00  0.00           H
ATOM   4337 HD13 ILE A3915     192.609 260.247 241.805  1.00  0.00           H
ATOM   4338  N   ILE A3916     199.009 261.047 241.764  1.00  0.00           N
ATOM   4339  CA  ILE A3916     200.172 261.787 242.290  1.00  0.00           C
ATOM   4340  CB  ILE A3916     201.284 260.806 242.747  1.00  0.00           C
ATOM   4341  CG1 ILE A3916     200.749 259.734 243.730  1.00  0.00           C
ATOM   4342  CG2 ILE A3916     202.461 261.575 243.378  1.00  0.00           C
ATOM   4343  CD1 ILE A3916     201.748 258.611 244.032  1.00  0.00           C
ATOM   4344  C   ILE A3916     200.714 262.783 241.246  1.00  0.00           C
ATOM   4345  O   ILE A3916     200.892 263.961 241.546  1.00  0.00           O
ATOM   4346  H   ILE A3916     199.109 260.053 241.628  1.00  0.00           H
ATOM   4347  HA  ILE A3916     199.851 262.365 243.159  1.00  0.00           H
ATOM   4348  HB  ILE A3916     201.662 260.292 241.863  1.00  0.00           H
ATOM   4349 HG12 ILE A3916     200.453 260.209 244.666  1.00  0.00           H
ATOM   4350 HG13 ILE A3916     199.869 259.250 243.309  1.00  0.00           H
ATOM   4351 HG21 ILE A3916     202.868 262.308 242.681  1.00  0.00           H
ATOM   4352 HG22 ILE A3916     203.270 260.894 243.641  1.00  0.00           H
ATOM   4353 HG23 ILE A3916     202.130 262.095 244.279  1.00  0.00           H
ATOM   4354 HD11 ILE A3916     201.236 257.832 244.596  1.00  0.00           H
ATOM   4355 HD12 ILE A3916     202.126 258.184 243.103  1.00  0.00           H
ATOM   4356 HD13 ILE A3916     202.578 258.984 244.631  1.00  0.00           H
ATOM   4357  N   ILE A3917     200.796 262.369 239.975  1.00  0.00           N
ATOM   4358  CA  ILE A3917     201.195 263.250 238.861  1.00  0.00           C
ATOM   4359  CB  ILE A3917     201.497 262.425 237.588  1.00  0.00           C
ATOM   4360  CG1 ILE A3917     202.541 261.308 237.822  1.00  0.00           C
ATOM   4361  CG2 ILE A3917     201.936 263.339 236.430  1.00  0.00           C
ATOM   4362  CD1 ILE A3917     203.938 261.773 238.253  1.00  0.00           C
ATOM   4363  C   ILE A3917     200.125 264.317 238.587  1.00  0.00           C
ATOM   4364  O   ILE A3917     200.425 265.508 238.627  1.00  0.00           O
ATOM   4365  H   ILE A3917     200.512 261.423 239.764  1.00  0.00           H
ATOM   4366  HA  ILE A3917     202.102 263.781 239.147  1.00  0.00           H
ATOM   4367  HB  ILE A3917     200.572 261.935 237.278  1.00  0.00           H
ATOM   4368 HG12 ILE A3917     202.643 260.731 236.903  1.00  0.00           H
ATOM   4369 HG13 ILE A3917     202.166 260.630 238.585  1.00  0.00           H
ATOM   4370 HG21 ILE A3917     201.115 263.995 236.128  1.00  0.00           H
ATOM   4371 HG22 ILE A3917     202.223 262.742 235.565  1.00  0.00           H
ATOM   4372 HG23 ILE A3917     202.775 263.967 236.731  1.00  0.00           H
ATOM   4373 HD11 ILE A3917     204.577 260.901 238.395  1.00  0.00           H
ATOM   4374 HD12 ILE A3917     203.884 262.321 239.194  1.00  0.00           H
ATOM   4375 HD13 ILE A3917     204.381 262.403 237.482  1.00  0.00           H
ATOM   4376  N   CYS A3918     198.852 263.912 238.637  1.00  0.00           N
ATOM   4377  CA  CYS A3918     197.714 264.829 238.518  1.00  0.00           C
ATOM   4378  CB  CYS A3918     196.406 264.020 238.519  1.00  0.00           C
ATOM   4379  SG  CYS A3918     196.388 262.730 237.231  1.00  0.00           S
ATOM   4380  C   CYS A3918     197.676 265.899 239.633  1.00  0.00           C
ATOM   4381  O   CYS A3918     196.996 266.914 239.486  1.00  0.00           O
ATOM   4382  H   CYS A3918     198.671 262.925 238.724  1.00  0.00           H
ATOM   4383  HA  CYS A3918     197.800 265.351 237.563  1.00  0.00           H
ATOM   4384  HB2 CYS A3918     195.578 264.710 238.344  1.00  0.00           H
ATOM   4385  HB3 CYS A3918     196.258 263.571 239.501  1.00  0.00           H
ATOM   4386  HG  CYS A3918     197.396 261.973 237.695  1.00  0.00           H
ATOM   4387  N   THR A3919     198.327 265.646 240.775  1.00  0.00           N
ATOM   4388  CA  THR A3919     198.369 266.553 241.933  1.00  0.00           C
ATOM   4389  CB  THR A3919     198.586 265.764 243.234  1.00  0.00           C
ATOM   4390  OG1 THR A3919     197.543 264.827 243.376  1.00  0.00           O
ATOM   4391  CG2 THR A3919     198.574 266.648 244.480  1.00  0.00           C
ATOM   4392  C   THR A3919     199.421 267.651 241.773  1.00  0.00           C
ATOM   4393  O   THR A3919     199.099 268.816 242.002  1.00  0.00           O
ATOM   4394  H   THR A3919     198.840 264.776 240.840  1.00  0.00           H
ATOM   4395  HA  THR A3919     197.405 267.053 242.021  1.00  0.00           H
ATOM   4396  HB  THR A3919     199.536 265.234 243.195  1.00  0.00           H
ATOM   4397  HG1 THR A3919     197.626 264.166 242.670  1.00  0.00           H
ATOM   4398 HG21 THR A3919     198.568 266.024 245.374  1.00  0.00           H
ATOM   4399 HG22 THR A3919     199.462 267.279 244.505  1.00  0.00           H
ATOM   4400 HG23 THR A3919     197.689 267.280 244.486  1.00  0.00           H
ATOM   4401  N   VAL A3920     200.586 267.361 241.171  1.00  0.00           N
ATOM   4402  CA  VAL A3920     201.513 268.423 240.720  1.00  0.00           C
ATOM   4403  CB  VAL A3920     202.967 267.923 240.570  1.00  0.00           C
ATOM   4404  CG1 VAL A3920     203.161 266.840 239.505  1.00  0.00           C
ATOM   4405  CG2 VAL A3920     203.928 269.081 240.268  1.00  0.00           C
ATOM   4406  C   VAL A3920     200.985 269.182 239.489  1.00  0.00           C
ATOM   4407  O   VAL A3920     201.068 270.412 239.476  1.00  0.00           O
ATOM   4408  H   VAL A3920     200.764 266.404 240.890  1.00  0.00           H
ATOM   4409  HA  VAL A3920     201.551 269.159 241.517  1.00  0.00           H
ATOM   4410  HB  VAL A3920     203.269 267.497 241.528  1.00  0.00           H
ATOM   4411 HG11 VAL A3920     202.633 265.940 239.812  1.00  0.00           H
ATOM   4412 HG12 VAL A3920     204.220 266.600 239.411  1.00  0.00           H
ATOM   4413 HG13 VAL A3920     202.781 267.178 238.540  1.00  0.00           H
ATOM   4414 HG21 VAL A3920     203.814 269.862 241.020  1.00  0.00           H
ATOM   4415 HG22 VAL A3920     203.727 269.501 239.282  1.00  0.00           H
ATOM   4416 HG23 VAL A3920     204.959 268.726 240.295  1.00  0.00           H
ATOM   4417  N   ASP A3921     200.133 268.532 238.684  1.00  0.00           N
ATOM   4418  CA  ASP A3921     199.278 269.171 237.664  1.00  0.00           C
ATOM   4419  CB  ASP A3921     198.727 268.133 236.665  1.00  0.00           C
ATOM   4420  CG  ASP A3921     199.779 267.265 235.961  1.00  0.00           C
ATOM   4421  OD1 ASP A3921     200.816 267.840 235.557  1.00  0.00           O
ATOM   4422  OD2 ASP A3921     199.379 266.160 235.525  1.00  0.00           O
ATOM   4423  C   ASP A3921     198.125 270.039 238.238  1.00  0.00           C
ATOM   4424  O   ASP A3921     197.371 270.650 237.470  1.00  0.00           O
ATOM   4425  H   ASP A3921     200.116 267.519 238.740  1.00  0.00           H
ATOM   4426  HA  ASP A3921     199.915 269.848 237.093  1.00  0.00           H
ATOM   4427  HB2 ASP A3921     198.019 267.491 237.184  1.00  0.00           H
ATOM   4428  HB3 ASP A3921     198.169 268.662 235.891  1.00  0.00           H
ATOM   4429  N   TYR A3922     198.022 270.204 239.564  1.00  0.00           N
ATOM   4430  CA  TYR A3922     197.338 271.340 240.208  1.00  0.00           C
ATOM   4431  CB  TYR A3922     196.193 270.860 241.117  1.00  0.00           C
ATOM   4432  CG  TYR A3922     195.341 272.007 241.651  1.00  0.00           C
ATOM   4433  CD1 TYR A3922     194.154 272.379 240.985  1.00  0.00           C
ATOM   4434  CD2 TYR A3922     195.765 272.749 242.773  1.00  0.00           C
ATOM   4435  CE1 TYR A3922     193.438 273.525 241.387  1.00  0.00           C
ATOM   4436  CE2 TYR A3922     195.046 273.888 243.183  1.00  0.00           C
ATOM   4437  CZ  TYR A3922     193.893 274.294 242.479  1.00  0.00           C
ATOM   4438  OH  TYR A3922     193.242 275.432 242.839  1.00  0.00           O
ATOM   4439  C   TYR A3922     198.315 272.245 240.974  1.00  0.00           C
ATOM   4440  O   TYR A3922     198.335 273.453 240.738  1.00  0.00           O
ATOM   4441  H   TYR A3922     198.643 269.651 240.142  1.00  0.00           H
ATOM   4442  HA  TYR A3922     196.890 271.970 239.443  1.00  0.00           H
ATOM   4443  HB2 TYR A3922     195.556 270.177 240.553  1.00  0.00           H
ATOM   4444  HB3 TYR A3922     196.611 270.303 241.957  1.00  0.00           H
ATOM   4445  HD1 TYR A3922     193.793 271.784 240.163  1.00  0.00           H
ATOM   4446  HD2 TYR A3922     196.658 272.461 243.312  1.00  0.00           H
ATOM   4447  HE1 TYR A3922     192.539 273.826 240.872  1.00  0.00           H
ATOM   4448  HE2 TYR A3922     195.375 274.470 244.030  1.00  0.00           H
ATOM   4449  HH  TYR A3922     192.579 275.708 242.187  1.00  0.00           H
ATOM   4450  N   LEU A3923     199.184 271.671 241.813  1.00  0.00           N
ATOM   4451  CA  LEU A3923     200.048 272.407 242.743  1.00  0.00           C
ATOM   4452  CB  LEU A3923     200.886 271.386 243.533  1.00  0.00           C
ATOM   4453  CG  LEU A3923     201.833 271.992 244.586  1.00  0.00           C
ATOM   4454  CD1 LEU A3923     201.086 272.789 245.658  1.00  0.00           C
ATOM   4455  CD2 LEU A3923     202.619 270.865 245.255  1.00  0.00           C
ATOM   4456  C   LEU A3923     200.954 273.437 242.055  1.00  0.00           C
ATOM   4457  O   LEU A3923     201.045 274.575 242.515  1.00  0.00           O
ATOM   4458  H   LEU A3923     199.128 270.664 241.932  1.00  0.00           H
ATOM   4459  HA  LEU A3923     199.407 272.952 243.438  1.00  0.00           H
ATOM   4460  HB2 LEU A3923     200.221 270.674 244.019  1.00  0.00           H
ATOM   4461  HB3 LEU A3923     201.500 270.835 242.824  1.00  0.00           H
ATOM   4462  HG  LEU A3923     202.545 272.648 244.088  1.00  0.00           H
ATOM   4463 HD21 LEU A3923     203.138 270.272 244.503  1.00  0.00           H
ATOM   4464 HD22 LEU A3923     203.362 271.285 245.931  1.00  0.00           H
ATOM   4465 HD23 LEU A3923     201.947 270.222 245.823  1.00  0.00           H
ATOM   4466 HD11 LEU A3923     201.784 273.139 246.416  1.00  0.00           H
ATOM   4467 HD12 LEU A3923     200.606 273.660 245.216  1.00  0.00           H
ATOM   4468 HD13 LEU A3923     200.336 272.167 246.142  1.00  0.00           H
ATOM   4469  N   LEU A3924     201.539 273.093 240.901  1.00  0.00           N
ATOM   4470  CA  LEU A3924     202.381 274.043 240.175  1.00  0.00           C
ATOM   4471  CB  LEU A3924     203.234 273.309 239.132  1.00  0.00           C
ATOM   4472  CG  LEU A3924     204.200 274.260 238.393  1.00  0.00           C
ATOM   4473  CD1 LEU A3924     205.355 274.750 239.268  1.00  0.00           C
ATOM   4474  CD2 LEU A3924     204.799 273.539 237.199  1.00  0.00           C
ATOM   4475  C   LEU A3924     201.572 275.190 239.550  1.00  0.00           C
ATOM   4476  O   LEU A3924     202.021 276.325 239.628  1.00  0.00           O
ATOM   4477  H   LEU A3924     201.396 272.161 240.526  1.00  0.00           H
ATOM   4478  HA  LEU A3924     203.058 274.499 240.898  1.00  0.00           H
ATOM   4479  HB2 LEU A3924     203.809 272.520 239.620  1.00  0.00           H
ATOM   4480  HB3 LEU A3924     202.563 272.846 238.407  1.00  0.00           H
ATOM   4481  HG  LEU A3924     203.658 275.118 238.006  1.00  0.00           H
ATOM   4482 HD11 LEU A3924     205.985 275.432 238.696  1.00  0.00           H
ATOM   4483 HD12 LEU A3924     205.957 273.912 239.615  1.00  0.00           H
ATOM   4484 HD13 LEU A3924     204.972 275.305 240.122  1.00  0.00           H
ATOM   4485 HD21 LEU A3924     205.417 274.250 236.654  1.00  0.00           H
ATOM   4486 HD22 LEU A3924     203.986 273.208 236.553  1.00  0.00           H
ATOM   4487 HD23 LEU A3924     205.390 272.689 237.542  1.00  0.00           H
ATOM   4488  N   ARG A3925     200.321 274.966 239.116  1.00  0.00           N
ATOM   4489  CA  ARG A3925     199.448 276.059 238.638  1.00  0.00           C
ATOM   4490  CB  ARG A3925     198.123 275.524 238.075  1.00  0.00           C
ATOM   4491  CG  ARG A3925     198.305 274.714 236.787  1.00  0.00           C
ATOM   4492  CD  ARG A3925     196.940 274.317 236.204  1.00  0.00           C
ATOM   4493  NE  ARG A3925     196.339 273.167 236.908  1.00  0.00           N
ATOM   4494  CZ  ARG A3925     195.104 273.000 237.346  1.00  0.00           C
ATOM   4495  NH1 ARG A3925     194.252 273.983 237.444  1.00  0.00           N
ATOM   4496  NH2 ARG A3925     194.719 271.797 237.659  1.00  0.00           N
ATOM   4497  C   ARG A3925     199.152 277.071 239.743  1.00  0.00           C
ATOM   4498  O   ARG A3925     199.054 278.267 239.471  1.00  0.00           O
ATOM   4499  H   ARG A3925     199.930 274.044 239.252  1.00  0.00           H
ATOM   4500  HA  ARG A3925     199.973 276.611 237.851  1.00  0.00           H
ATOM   4501  HB2 ARG A3925     197.488 276.381 237.846  1.00  0.00           H
ATOM   4502  HB3 ARG A3925     197.614 274.919 238.824  1.00  0.00           H
ATOM   4503  HG2 ARG A3925     198.831 275.334 236.059  1.00  0.00           H
ATOM   4504  HG3 ARG A3925     198.902 273.821 236.980  1.00  0.00           H
ATOM   4505  HD2 ARG A3925     197.097 274.028 235.163  1.00  0.00           H
ATOM   4506  HD3 ARG A3925     196.276 275.182 236.212  1.00  0.00           H
ATOM   4507  HE  ARG A3925     196.915 272.329 236.963  1.00  0.00           H
ATOM   4508 HH11 ARG A3925     194.603 274.915 237.354  1.00  0.00           H
ATOM   4509 HH12 ARG A3925     193.331 273.845 237.855  1.00  0.00           H
ATOM   4510 HH21 ARG A3925     195.419 271.059 237.634  1.00  0.00           H
ATOM   4511 HH22 ARG A3925     193.771 271.602 237.932  1.00  0.00           H
ATOM   4512  N   LEU A3926     199.009 276.594 240.981  1.00  0.00           N
ATOM   4513  CA  LEU A3926     198.854 277.454 242.151  1.00  0.00           C
ATOM   4514  CB  LEU A3926     198.350 276.609 243.335  1.00  0.00           C
ATOM   4515  CG  LEU A3926     198.112 277.401 244.633  1.00  0.00           C
ATOM   4516  CD1 LEU A3926     197.097 278.534 244.461  1.00  0.00           C
ATOM   4517  CD2 LEU A3926     197.576 276.457 245.705  1.00  0.00           C
ATOM   4518  C   LEU A3926     200.138 278.249 242.452  1.00  0.00           C
ATOM   4519  O   LEU A3926     200.040 279.460 242.612  1.00  0.00           O
ATOM   4520  H   LEU A3926     199.101 275.596 241.119  1.00  0.00           H
ATOM   4521  HA  LEU A3926     198.085 278.190 241.918  1.00  0.00           H
ATOM   4522  HB2 LEU A3926     197.416 276.126 243.043  1.00  0.00           H
ATOM   4523  HB3 LEU A3926     199.078 275.827 243.547  1.00  0.00           H
ATOM   4524  HG  LEU A3926     199.058 277.813 244.979  1.00  0.00           H
ATOM   4525 HD11 LEU A3926     197.499 279.301 243.799  1.00  0.00           H
ATOM   4526 HD12 LEU A3926     196.164 278.143 244.057  1.00  0.00           H
ATOM   4527 HD13 LEU A3926     196.902 278.994 245.429  1.00  0.00           H
ATOM   4528 HD21 LEU A3926     198.281 275.642 245.870  1.00  0.00           H
ATOM   4529 HD22 LEU A3926     197.453 277.003 246.641  1.00  0.00           H
ATOM   4530 HD23 LEU A3926     196.614 276.052 245.400  1.00  0.00           H
ATOM   4531  N   GLN A3927     201.330 277.659 242.300  1.00  0.00           N
ATOM   4532  CA  GLN A3927     202.605 278.393 242.391  1.00  0.00           C
ATOM   4533  CB  GLN A3927     203.777 277.396 242.468  1.00  0.00           C
ATOM   4534  CG  GLN A3927     205.118 278.047 242.863  1.00  0.00           C
ATOM   4535  CD  GLN A3927     205.758 278.907 241.769  1.00  0.00           C
ATOM   4536  OE1 GLN A3927     205.669 278.642 240.582  1.00  0.00           O
ATOM   4537  NE2 GLN A3927     206.502 279.934 242.114  1.00  0.00           N
ATOM   4538  C   GLN A3927     202.789 279.425 241.256  1.00  0.00           C
ATOM   4539  O   GLN A3927     203.113 280.579 241.532  1.00  0.00           O
ATOM   4540  H   GLN A3927     201.359 276.663 242.117  1.00  0.00           H
ATOM   4541  HA  GLN A3927     202.595 278.947 243.328  1.00  0.00           H
ATOM   4542  HB2 GLN A3927     203.540 276.647 243.226  1.00  0.00           H
ATOM   4543  HB3 GLN A3927     203.887 276.880 241.515  1.00  0.00           H
ATOM   4544  HG2 GLN A3927     204.969 278.654 243.756  1.00  0.00           H
ATOM   4545  HG3 GLN A3927     205.824 277.257 243.122  1.00  0.00           H
ATOM   4546 HE21 GLN A3927     206.731 280.110 243.088  1.00  0.00           H
ATOM   4547 HE22 GLN A3927     206.961 280.412 241.367  1.00  0.00           H
ATOM   4548  N   GLU A3928     202.454 279.070 240.012  1.00  0.00           N
ATOM   4549  CA  GLU A3928     202.528 279.952 238.835  1.00  0.00           C
ATOM   4550  CB  GLU A3928     202.110 279.164 237.570  1.00  0.00           C
ATOM   4551  CG  GLU A3928     203.148 278.127 237.086  1.00  0.00           C
ATOM   4552  CD  GLU A3928     202.617 277.115 236.040  1.00  0.00           C
ATOM   4553  OE1 GLU A3928     201.392 277.088 235.768  1.00  0.00           O
ATOM   4554  OE2 GLU A3928     203.459 276.397 235.444  1.00  0.00           O
ATOM   4555  C   GLU A3928     201.633 281.197 239.003  1.00  0.00           C
ATOM   4556  O   GLU A3928     202.059 282.323 238.737  1.00  0.00           O
ATOM   4557  H   GLU A3928     202.245 278.090 239.849  1.00  0.00           H
ATOM   4558  HA  GLU A3928     203.554 280.300 238.711  1.00  0.00           H
ATOM   4559  HB2 GLU A3928     201.940 279.870 236.755  1.00  0.00           H
ATOM   4560  HB3 GLU A3928     201.165 278.666 237.781  1.00  0.00           H
ATOM   4561  HG2 GLU A3928     203.993 278.672 236.657  1.00  0.00           H
ATOM   4562  HG3 GLU A3928     203.530 277.573 237.943  1.00  0.00           H
ATOM   4563  N   SER A3929     200.444 281.010 239.583  1.00  0.00           N
ATOM   4564  CA  SER A3929     199.511 282.075 239.971  1.00  0.00           C
ATOM   4565  CB  SER A3929     198.166 281.416 240.257  1.00  0.00           C
ATOM   4566  OG  SER A3929     197.281 282.252 240.970  1.00  0.00           O
ATOM   4567  C   SER A3929     199.976 282.891 241.184  1.00  0.00           C
ATOM   4568  O   SER A3929     199.955 284.123 241.126  1.00  0.00           O
ATOM   4569  H   SER A3929     200.185 280.052 239.797  1.00  0.00           H
ATOM   4570  HA  SER A3929     199.392 282.767 239.137  1.00  0.00           H
ATOM   4571  HB2 SER A3929     197.712 281.108 239.314  1.00  0.00           H
ATOM   4572  HB3 SER A3929     198.335 280.526 240.864  1.00  0.00           H
ATOM   4573  HG  SER A3929     196.941 282.971 240.415  1.00  0.00           H
ATOM   4574  N   ILE A3930     200.489 282.232 242.230  1.00  0.00           N
ATOM   4575  CA  ILE A3930     201.075 282.884 243.410  1.00  0.00           C
ATOM   4576  CB  ILE A3930     201.503 281.826 244.461  1.00  0.00           C
ATOM   4577  CG1 ILE A3930     200.264 281.313 245.229  1.00  0.00           C
ATOM   4578  CG2 ILE A3930     202.547 282.352 245.464  1.00  0.00           C
ATOM   4579  CD1 ILE A3930     200.530 280.033 246.038  1.00  0.00           C
ATOM   4580  C   ILE A3930     202.238 283.791 243.000  1.00  0.00           C
ATOM   4581  O   ILE A3930     202.330 284.891 243.528  1.00  0.00           O
ATOM   4582  H   ILE A3930     200.475 281.217 242.209  1.00  0.00           H
ATOM   4583  HA  ILE A3930     200.321 283.529 243.860  1.00  0.00           H
ATOM   4584  HB  ILE A3930     201.959 280.991 243.933  1.00  0.00           H
ATOM   4585 HG12 ILE A3930     199.463 281.098 244.523  1.00  0.00           H
ATOM   4586 HG13 ILE A3930     199.907 282.093 245.904  1.00  0.00           H
ATOM   4587 HD11 ILE A3930     199.592 279.647 246.433  1.00  0.00           H
ATOM   4588 HD12 ILE A3930     200.981 279.276 245.396  1.00  0.00           H
ATOM   4589 HD13 ILE A3930     201.191 280.238 246.879  1.00  0.00           H
ATOM   4590 HG21 ILE A3930     203.464 282.619 244.942  1.00  0.00           H
ATOM   4591 HG22 ILE A3930     202.160 283.224 245.989  1.00  0.00           H
ATOM   4592 HG23 ILE A3930     202.806 281.585 246.192  1.00  0.00           H
ATOM   4593  N   SER A3931     203.029 283.412 241.991  1.00  0.00           N
ATOM   4594  CA  SER A3931     204.130 284.220 241.454  1.00  0.00           C
ATOM   4595  CB  SER A3931     204.956 283.363 240.490  1.00  0.00           C
ATOM   4596  OG  SER A3931     206.092 284.056 240.000  1.00  0.00           O
ATOM   4597  C   SER A3931     203.648 285.517 240.787  1.00  0.00           C
ATOM   4598  O   SER A3931     204.039 286.599 241.225  1.00  0.00           O
ATOM   4599  H   SER A3931     202.893 282.475 241.621  1.00  0.00           H
ATOM   4600  HA  SER A3931     204.781 284.504 242.282  1.00  0.00           H
ATOM   4601  HB2 SER A3931     205.286 282.463 241.012  1.00  0.00           H
ATOM   4602  HB3 SER A3931     204.333 283.061 239.648  1.00  0.00           H
ATOM   4603  HG  SER A3931     206.572 283.441 239.438  1.00  0.00           H
ATOM   4604  N   ASP A3932     202.689 285.450 239.852  1.00  0.00           N
ATOM   4605  CA  ASP A3932     202.103 286.644 239.205  1.00  0.00           C
ATOM   4606  CB  ASP A3932     201.088 286.197 238.131  1.00  0.00           C
ATOM   4607  CG  ASP A3932     200.534 287.346 237.268  1.00  0.00           C
ATOM   4608  OD1 ASP A3932     201.346 288.179 236.803  1.00  0.00           O
ATOM   4609  OD2 ASP A3932     199.344 287.261 236.879  1.00  0.00           O
ATOM   4610  C   ASP A3932     201.437 287.582 240.230  1.00  0.00           C
ATOM   4611  O   ASP A3932     201.748 288.776 240.298  1.00  0.00           O
ATOM   4612  H   ASP A3932     202.338 284.538 239.585  1.00  0.00           H
ATOM   4613  HA  ASP A3932     202.897 287.207 238.712  1.00  0.00           H
ATOM   4614  HB2 ASP A3932     201.578 285.484 237.466  1.00  0.00           H
ATOM   4615  HB3 ASP A3932     200.259 285.679 238.618  1.00  0.00           H
ATOM   4616  N   PHE A3933     200.667 287.004 241.161  1.00  0.00           N
ATOM   4617  CA  PHE A3933     200.012 287.735 242.246  1.00  0.00           C
ATOM   4618  CB  PHE A3933     199.022 286.796 242.955  1.00  0.00           C
ATOM   4619  CG  PHE A3933     197.893 287.498 243.690  1.00  0.00           C
ATOM   4620  CD1 PHE A3933     196.637 287.646 243.068  1.00  0.00           C
ATOM   4621  CD2 PHE A3933     198.076 287.973 245.001  1.00  0.00           C
ATOM   4622  CE1 PHE A3933     195.573 288.270 243.747  1.00  0.00           C
ATOM   4623  CE2 PHE A3933     197.006 288.577 245.688  1.00  0.00           C
ATOM   4624  CZ  PHE A3933     195.758 288.733 245.061  1.00  0.00           C
ATOM   4625  C   PHE A3933     201.027 288.369 243.215  1.00  0.00           C
ATOM   4626  O   PHE A3933     200.925 289.563 243.502  1.00  0.00           O
ATOM   4627  H   PHE A3933     200.526 285.998 241.104  1.00  0.00           H
ATOM   4628  HA  PHE A3933     199.444 288.551 241.807  1.00  0.00           H
ATOM   4629  HB2 PHE A3933     198.567 286.141 242.210  1.00  0.00           H
ATOM   4630  HB3 PHE A3933     199.565 286.153 243.650  1.00  0.00           H
ATOM   4631  HD1 PHE A3933     196.483 287.256 242.074  1.00  0.00           H
ATOM   4632  HD2 PHE A3933     199.036 287.865 245.487  1.00  0.00           H
ATOM   4633  HE1 PHE A3933     194.611 288.374 243.268  1.00  0.00           H
ATOM   4634  HE2 PHE A3933     197.154 288.944 246.693  1.00  0.00           H
ATOM   4635  HZ  PHE A3933     194.943 289.211 245.588  1.00  0.00           H
ATOM   4636  N   TYR A3934     202.098 287.650 243.567  1.00  0.00           N
ATOM   4637  CA  TYR A3934     203.205 288.158 244.378  1.00  0.00           C
ATOM   4638  CB  TYR A3934     204.215 287.048 244.721  1.00  0.00           C
ATOM   4639  CG  TYR A3934     205.582 287.590 245.103  1.00  0.00           C
ATOM   4640  CD1 TYR A3934     205.772 288.251 246.333  1.00  0.00           C
ATOM   4641  CD2 TYR A3934     206.621 287.563 244.152  1.00  0.00           C
ATOM   4642  CE1 TYR A3934     206.979 288.931 246.591  1.00  0.00           C
ATOM   4643  CE2 TYR A3934     207.830 288.229 244.413  1.00  0.00           C
ATOM   4644  CZ  TYR A3934     207.999 288.940 245.617  1.00  0.00           C
ATOM   4645  OH  TYR A3934     209.110 289.703 245.786  1.00  0.00           O
ATOM   4646  C   TYR A3934     203.918 289.338 243.715  1.00  0.00           C
ATOM   4647  O   TYR A3934     204.111 290.342 244.389  1.00  0.00           O
ATOM   4648  H   TYR A3934     202.158 286.686 243.254  1.00  0.00           H
ATOM   4649  HA  TYR A3934     202.797 288.528 245.319  1.00  0.00           H
ATOM   4650  HB2 TYR A3934     203.820 286.443 245.537  1.00  0.00           H
ATOM   4651  HB3 TYR A3934     204.345 286.401 243.856  1.00  0.00           H
ATOM   4652  HD1 TYR A3934     204.972 288.277 247.059  1.00  0.00           H
ATOM   4653  HD2 TYR A3934     206.469 287.075 243.197  1.00  0.00           H
ATOM   4654  HE1 TYR A3934     207.121 289.468 247.518  1.00  0.00           H
ATOM   4655  HE2 TYR A3934     208.607 288.236 243.669  1.00  0.00           H
ATOM   4656  HH  TYR A3934     209.800 289.425 245.179  1.00  0.00           H
ATOM   4657  N   TRP A3935     204.206 289.333 242.410  1.00  0.00           N
ATOM   4658  CA  TRP A3935     204.899 290.476 241.790  1.00  0.00           C
ATOM   4659  CB  TRP A3935     205.421 290.103 240.397  1.00  0.00           C
ATOM   4660  CG  TRP A3935     206.534 289.096 240.412  1.00  0.00           C
ATOM   4661  CD2 TRP A3935     207.892 289.230 240.946  1.00  0.00           C
ATOM   4662  CD1 TRP A3935     206.449 287.826 239.959  1.00  0.00           C
ATOM   4663  NE1 TRP A3935     207.621 287.150 240.223  1.00  0.00           N
ATOM   4664  CE2 TRP A3935     208.559 287.973 240.810  1.00  0.00           C
ATOM   4665  CE3 TRP A3935     208.620 290.276 241.557  1.00  0.00           C
ATOM   4666  CZ2 TRP A3935     209.875 287.767 241.253  1.00  0.00           C
ATOM   4667  CZ3 TRP A3935     209.944 290.082 242.001  1.00  0.00           C
ATOM   4668  CH2 TRP A3935     210.574 288.833 241.847  1.00  0.00           C
ATOM   4669  C   TRP A3935     204.059 291.768 241.782  1.00  0.00           C
ATOM   4670  O   TRP A3935     204.615 292.852 241.984  1.00  0.00           O
ATOM   4671  H   TRP A3935     204.037 288.487 241.869  1.00  0.00           H
ATOM   4672  HA  TRP A3935     205.774 290.695 242.401  1.00  0.00           H
ATOM   4673  HB2 TRP A3935     204.593 289.724 239.794  1.00  0.00           H
ATOM   4674  HB3 TRP A3935     205.800 291.005 239.915  1.00  0.00           H
ATOM   4675  HD1 TRP A3935     205.557 287.385 239.530  1.00  0.00           H
ATOM   4676  HE3 TRP A3935     208.146 291.236 241.701  1.00  0.00           H
ATOM   4677  HZ2 TRP A3935     210.339 286.797 241.151  1.00  0.00           H
ATOM   4678  HZ3 TRP A3935     210.476 290.897 242.475  1.00  0.00           H
ATOM   4679  HH2 TRP A3935     211.587 288.688 242.199  1.00  0.00           H
ATOM   4680  HE1 TRP A3935     207.704 286.147 240.109  1.00  0.00           H
ATOM   4681  N   TYR A3936     202.725 291.664 241.804  1.00  0.00           N
ATOM   4682  CA  TYR A3936     201.818 292.796 242.062  1.00  0.00           C
ATOM   4683  CB  TYR A3936     200.438 292.469 241.465  1.00  0.00           C
ATOM   4684  CG  TYR A3936     199.345 293.465 241.817  1.00  0.00           C
ATOM   4685  CD1 TYR A3936     199.371 294.778 241.304  1.00  0.00           C
ATOM   4686  CD2 TYR A3936     198.362 293.102 242.753  1.00  0.00           C
ATOM   4687  CE1 TYR A3936     198.439 295.734 241.759  1.00  0.00           C
ATOM   4688  CE2 TYR A3936     197.429 294.051 243.203  1.00  0.00           C
ATOM   4689  CZ  TYR A3936     197.476 295.375 242.727  1.00  0.00           C
ATOM   4690  OH  TYR A3936     196.647 296.314 243.255  1.00  0.00           O
ATOM   4691  C   TYR A3936     201.748 293.248 243.546  1.00  0.00           C
ATOM   4692  O   TYR A3936     201.288 294.359 243.828  1.00  0.00           O
ATOM   4693  H   TYR A3936     202.323 290.736 241.704  1.00  0.00           H
ATOM   4694  HA  TYR A3936     202.204 293.656 241.516  1.00  0.00           H
ATOM   4695  HB2 TYR A3936     200.133 291.478 241.805  1.00  0.00           H
ATOM   4696  HB3 TYR A3936     200.534 292.424 240.380  1.00  0.00           H
ATOM   4697  HD1 TYR A3936     200.144 295.059 240.603  1.00  0.00           H
ATOM   4698  HD2 TYR A3936     198.349 292.093 243.146  1.00  0.00           H
ATOM   4699  HE1 TYR A3936     198.480 296.752 241.408  1.00  0.00           H
ATOM   4700  HE2 TYR A3936     196.690 293.771 243.932  1.00  0.00           H
ATOM   4701  HH  TYR A3936     196.442 296.117 244.194  1.00  0.00           H
ATOM   4702  N   TYR A3937     202.318 292.489 244.486  1.00  0.00           N
ATOM   4703  CA  TYR A3937     202.461 292.843 245.910  1.00  0.00           C
ATOM   4704  CB  TYR A3937     201.702 291.813 246.756  1.00  0.00           C
ATOM   4705  CG  TYR A3937     200.211 292.076 246.713  1.00  0.00           C
ATOM   4706  CD1 TYR A3937     199.704 293.164 247.440  1.00  0.00           C
ATOM   4707  CD2 TYR A3937     199.349 291.320 245.898  1.00  0.00           C
ATOM   4708  CE1 TYR A3937     198.344 293.499 247.352  1.00  0.00           C
ATOM   4709  CE2 TYR A3937     197.991 291.676 245.782  1.00  0.00           C
ATOM   4710  CZ  TYR A3937     197.491 292.778 246.498  1.00  0.00           C
ATOM   4711  OH  TYR A3937     196.219 293.207 246.311  1.00  0.00           O
ATOM   4712  C   TYR A3937     203.910 293.055 246.389  1.00  0.00           C
ATOM   4713  O   TYR A3937     204.122 293.836 247.312  1.00  0.00           O
ATOM   4714  H   TYR A3937     202.674 291.582 244.201  1.00  0.00           H
ATOM   4715  HA  TYR A3937     201.982 293.804 246.082  1.00  0.00           H
ATOM   4716  HB2 TYR A3937     202.034 291.887 247.792  1.00  0.00           H
ATOM   4717  HB3 TYR A3937     201.923 290.802 246.408  1.00  0.00           H
ATOM   4718  HD1 TYR A3937     200.366 293.732 248.077  1.00  0.00           H
ATOM   4719  HD2 TYR A3937     199.734 290.479 245.344  1.00  0.00           H
ATOM   4720  HE1 TYR A3937     197.946 294.297 247.954  1.00  0.00           H
ATOM   4721  HE2 TYR A3937     197.334 291.128 245.124  1.00  0.00           H
ATOM   4722  HH  TYR A3937     196.209 294.181 246.238  1.00  0.00           H
ATOM   4723  N   SER A3938     204.894 292.636 245.596  1.00  0.00           N
ATOM   4724  CA  SER A3938     206.309 293.000 245.710  1.00  0.00           C
ATOM   4725  CB  SER A3938     207.077 292.193 244.658  1.00  0.00           C
ATOM   4726  OG  SER A3938     208.469 292.355 244.792  1.00  0.00           O
ATOM   4727  C   SER A3938     206.524 294.502 245.484  1.00  0.00           C
ATOM   4728  O   SER A3938     207.140 295.183 246.298  1.00  0.00           O
ATOM   4729  H   SER A3938     204.645 291.956 244.888  1.00  0.00           H
ATOM   4730  HA  SER A3938     206.675 292.738 246.704  1.00  0.00           H
ATOM   4731  HB2 SER A3938     206.823 291.137 244.753  1.00  0.00           H
ATOM   4732  HB3 SER A3938     206.777 292.524 243.663  1.00  0.00           H
ATOM   4733  HG  SER A3938     208.782 291.677 245.411  1.00  0.00           H
ATOM   4734  N   GLY A3939     205.776 295.074 244.531  1.00  0.00           N
ATOM   4735  CA  GLY A3939     205.749 296.511 244.240  1.00  0.00           C
ATOM   4736  C   GLY A3939     204.943 297.391 245.210  1.00  0.00           C
ATOM   4737  O   GLY A3939     204.444 298.426 244.765  1.00  0.00           O
ATOM   4738  H   GLY A3939     205.239 294.457 243.937  1.00  0.00           H
ATOM   4739  HA2 GLY A3939     205.344 296.657 243.239  1.00  0.00           H
ATOM   4740  HA3 GLY A3939     206.775 296.880 244.247  1.00  0.00           H
ATOM   4741  N   LYS A3940     204.679 296.949 246.450  1.00  0.00           N
ATOM   4742  CA  LYS A3940     203.993 297.737 247.497  1.00  0.00           C
ATOM   4743  CB  LYS A3940     202.818 296.947 248.116  1.00  0.00           C
ATOM   4744  CG  LYS A3940     201.451 297.137 247.434  1.00  0.00           C
ATOM   4745  CD  LYS A3940     201.469 297.016 245.904  1.00  0.00           C
ATOM   4746  CE  LYS A3940     200.047 297.011 245.330  1.00  0.00           C
ATOM   4747  NZ  LYS A3940     199.397 295.692 245.475  1.00  0.00           N
ATOM   4748  C   LYS A3940     204.966 298.184 248.590  1.00  0.00           C
ATOM   4749  O   LYS A3940     205.728 297.381 249.130  1.00  0.00           O
ATOM   4750  H   LYS A3940     205.153 296.100 246.747  1.00  0.00           H
ATOM   4751  HA  LYS A3940     203.592 298.653 247.061  1.00  0.00           H
ATOM   4752  HB2 LYS A3940     202.696 297.259 249.155  1.00  0.00           H
ATOM   4753  HB3 LYS A3940     203.063 295.889 248.142  1.00  0.00           H
ATOM   4754  HG2 LYS A3940     200.767 296.397 247.851  1.00  0.00           H
ATOM   4755  HG3 LYS A3940     201.072 298.127 247.694  1.00  0.00           H
ATOM   4756  HD2 LYS A3940     201.992 297.881 245.497  1.00  0.00           H
ATOM   4757  HD3 LYS A3940     202.005 296.116 245.606  1.00  0.00           H
ATOM   4758  HE2 LYS A3940     200.097 297.276 244.270  1.00  0.00           H
ATOM   4759  HE3 LYS A3940     199.458 297.770 245.858  1.00  0.00           H
ATOM   4760  HZ1 LYS A3940     198.408 295.752 245.252  1.00  0.00           H
ATOM   4761  HZ2 LYS A3940     199.395 295.424 246.452  1.00  0.00           H
ATOM   4762  HZ3 LYS A3940     199.866 294.986 244.909  1.00  0.00           H
ATOM   4763  N   ASP A3941     204.737 299.399 249.074  1.00  0.00           N
ATOM   4764  CA  ASP A3941     205.134 299.857 250.405  1.00  0.00           C
ATOM   4765  CB  ASP A3941     205.002 301.399 250.503  1.00  0.00           C
ATOM   4766  CG  ASP A3941     203.760 302.044 249.846  1.00  0.00           C
ATOM   4767  OD1 ASP A3941     202.833 301.300 249.444  1.00  0.00           O
ATOM   4768  OD2 ASP A3941     203.815 303.268 249.597  1.00  0.00           O
ATOM   4769  C   ASP A3941     204.320 299.123 251.488  1.00  0.00           C
ATOM   4770  O   ASP A3941     204.866 298.238 252.150  1.00  0.00           O
ATOM   4771  H   ASP A3941     203.973 299.932 248.668  1.00  0.00           H
ATOM   4772  HA  ASP A3941     206.182 299.606 250.575  1.00  0.00           H
ATOM   4773  HB2 ASP A3941     205.034 301.687 251.555  1.00  0.00           H
ATOM   4774  HB3 ASP A3941     205.884 301.828 250.026  1.00  0.00           H
ATOM   4775  N   VAL A3942     202.989 299.249 251.441  1.00  0.00           N
ATOM   4776  CA  VAL A3942     202.033 298.538 252.311  1.00  0.00           C
ATOM   4777  CB  VAL A3942     201.399 299.493 253.344  1.00  0.00           C
ATOM   4778  CG1 VAL A3942     200.312 298.814 254.191  1.00  0.00           C
ATOM   4779  CG2 VAL A3942     202.462 300.038 254.308  1.00  0.00           C
ATOM   4780  C   VAL A3942     200.976 297.815 251.473  1.00  0.00           C
ATOM   4781  O   VAL A3942     200.487 298.330 250.468  1.00  0.00           O
ATOM   4782  H   VAL A3942     202.610 299.908 250.760  1.00  0.00           H
ATOM   4783  HA  VAL A3942     202.573 297.777 252.875  1.00  0.00           H
ATOM   4784  HB  VAL A3942     200.943 300.333 252.819  1.00  0.00           H
ATOM   4785 HG11 VAL A3942     199.464 298.527 253.570  1.00  0.00           H
ATOM   4786 HG12 VAL A3942     200.720 297.929 254.680  1.00  0.00           H
ATOM   4787 HG13 VAL A3942     199.955 299.501 254.958  1.00  0.00           H
ATOM   4788 HG21 VAL A3942     203.206 300.617 253.763  1.00  0.00           H
ATOM   4789 HG22 VAL A3942     201.999 300.688 255.051  1.00  0.00           H
ATOM   4790 HG23 VAL A3942     202.962 299.215 254.822  1.00  0.00           H
ATOM   4791  N   ILE A3943     200.652 296.579 251.855  1.00  0.00           N
ATOM   4792  CA  ILE A3943     199.729 295.711 251.115  1.00  0.00           C
ATOM   4793  CB  ILE A3943     200.070 294.235 251.431  1.00  0.00           C
ATOM   4794  CG1 ILE A3943     201.477 293.918 250.859  1.00  0.00           C
ATOM   4795  CG2 ILE A3943     198.977 293.277 250.924  1.00  0.00           C
ATOM   4796  CD1 ILE A3943     201.882 292.440 250.835  1.00  0.00           C
ATOM   4797  C   ILE A3943     198.269 296.095 251.408  1.00  0.00           C
ATOM   4798  O   ILE A3943     197.842 296.127 252.564  1.00  0.00           O
ATOM   4799  H   ILE A3943     201.027 296.234 252.728  1.00  0.00           H
ATOM   4800  HA  ILE A3943     199.888 295.868 250.048  1.00  0.00           H
ATOM   4801  HB  ILE A3943     200.121 294.125 252.512  1.00  0.00           H
ATOM   4802 HG12 ILE A3943     201.555 294.301 249.843  1.00  0.00           H
ATOM   4803 HG13 ILE A3943     202.219 294.447 251.459  1.00  0.00           H
ATOM   4804 HD11 ILE A3943     202.927 292.356 250.535  1.00  0.00           H
ATOM   4805 HD12 ILE A3943     201.271 291.894 250.116  1.00  0.00           H
ATOM   4806 HD13 ILE A3943     201.760 291.998 251.823  1.00  0.00           H
ATOM   4807 HG21 ILE A3943     198.030 293.483 251.417  1.00  0.00           H
ATOM   4808 HG22 ILE A3943     198.840 293.392 249.862  1.00  0.00           H
ATOM   4809 HG23 ILE A3943     199.245 292.245 251.141  1.00  0.00           H
ATOM   4810  N   GLU A3944     197.466 296.321 250.359  1.00  0.00           N
ATOM   4811  CA  GLU A3944     196.048 296.661 250.515  1.00  0.00           C
ATOM   4812  CB  GLU A3944     195.430 297.155 249.187  1.00  0.00           C
ATOM   4813  CG  GLU A3944     195.407 296.170 247.999  1.00  0.00           C
ATOM   4814  CD  GLU A3944     196.570 296.356 247.008  1.00  0.00           C
ATOM   4815  OE1 GLU A3944     197.701 296.617 247.466  1.00  0.00           O
ATOM   4816  OE2 GLU A3944     196.463 295.830 245.870  1.00  0.00           O
ATOM   4817  C   GLU A3944     195.219 295.537 251.178  1.00  0.00           C
ATOM   4818  O   GLU A3944     195.482 294.347 251.008  1.00  0.00           O
ATOM   4819  H   GLU A3944     197.868 296.369 249.426  1.00  0.00           H
ATOM   4820  HA  GLU A3944     196.013 297.506 251.204  1.00  0.00           H
ATOM   4821  HB2 GLU A3944     194.395 297.426 249.402  1.00  0.00           H
ATOM   4822  HB3 GLU A3944     195.928 298.075 248.881  1.00  0.00           H
ATOM   4823  HG2 GLU A3944     195.393 295.143 248.367  1.00  0.00           H
ATOM   4824  HG3 GLU A3944     194.474 296.329 247.455  1.00  0.00           H
ATOM   4825  N   GLU A3945     194.144 295.922 251.877  1.00  0.00           N
ATOM   4826  CA  GLU A3945     193.313 295.035 252.716  1.00  0.00           C
ATOM   4827  CB  GLU A3945     192.220 295.905 253.370  1.00  0.00           C
ATOM   4828  CG  GLU A3945     191.153 295.147 254.183  1.00  0.00           C
ATOM   4829  CD  GLU A3945     189.875 294.774 253.409  1.00  0.00           C
ATOM   4830  OE1 GLU A3945     189.779 294.986 252.180  1.00  0.00           O
ATOM   4831  OE2 GLU A3945     189.019 294.072 253.988  1.00  0.00           O
ATOM   4832  C   GLU A3945     192.735 293.828 251.959  1.00  0.00           C
ATOM   4833  O   GLU A3945     192.995 292.684 252.330  1.00  0.00           O
ATOM   4834  H   GLU A3945     194.001 296.912 251.991  1.00  0.00           H
ATOM   4835  HA  GLU A3945     193.937 294.625 253.512  1.00  0.00           H
ATOM   4836  HB2 GLU A3945     192.727 296.588 254.054  1.00  0.00           H
ATOM   4837  HB3 GLU A3945     191.737 296.526 252.614  1.00  0.00           H
ATOM   4838  HG2 GLU A3945     190.855 295.793 255.011  1.00  0.00           H
ATOM   4839  HG3 GLU A3945     191.602 294.251 254.616  1.00  0.00           H
ATOM   4840  N   GLN A3946     192.160 294.067 250.778  1.00  0.00           N
ATOM   4841  CA  GLN A3946     191.650 293.022 249.888  1.00  0.00           C
ATOM   4842  CB  GLN A3946     190.664 293.688 248.900  1.00  0.00           C
ATOM   4843  CG  GLN A3946     189.907 292.772 247.920  1.00  0.00           C
ATOM   4844  CD  GLN A3946     189.171 291.616 248.593  1.00  0.00           C
ATOM   4845  OE1 GLN A3946     188.069 291.752 249.110  1.00  0.00           O
ATOM   4846  NE2 GLN A3946     189.817 290.488 248.752  1.00  0.00           N
ATOM   4847  C   GLN A3946     192.774 292.210 249.204  1.00  0.00           C
ATOM   4848  O   GLN A3946     192.491 291.183 248.598  1.00  0.00           O
ATOM   4849  H   GLN A3946     191.893 295.021 250.590  1.00  0.00           H
ATOM   4850  HA  GLN A3946     191.088 292.318 250.503  1.00  0.00           H
ATOM   4851  HB2 GLN A3946     191.210 294.428 248.313  1.00  0.00           H
ATOM   4852  HB3 GLN A3946     189.915 294.224 249.485  1.00  0.00           H
ATOM   4853  HG2 GLN A3946     189.178 293.371 247.375  1.00  0.00           H
ATOM   4854  HG3 GLN A3946     190.606 292.376 247.185  1.00  0.00           H
ATOM   4855 HE21 GLN A3946     190.796 290.452 248.481  1.00  0.00           H
ATOM   4856 HE22 GLN A3946     189.442 289.721 249.286  1.00  0.00           H
ATOM   4857  N   GLY A3947     194.039 292.625 249.315  1.00  0.00           N
ATOM   4858  CA  GLY A3947     195.210 291.836 248.922  1.00  0.00           C
ATOM   4859  C   GLY A3947     195.587 290.786 249.965  1.00  0.00           C
ATOM   4860  O   GLY A3947     195.488 289.592 249.682  1.00  0.00           O
ATOM   4861  H   GLY A3947     194.222 293.431 249.902  1.00  0.00           H
ATOM   4862  HA2 GLY A3947     196.059 292.508 248.817  1.00  0.00           H
ATOM   4863  HA3 GLY A3947     195.032 291.338 247.968  1.00  0.00           H
ATOM   4864  N   LYS A3948     195.784 291.226 251.219  1.00  0.00           N
ATOM   4865  CA  LYS A3948     195.979 290.347 252.393  1.00  0.00           C
ATOM   4866  CB  LYS A3948     196.149 291.210 253.671  1.00  0.00           C
ATOM   4867  CG  LYS A3948     197.605 291.668 253.887  1.00  0.00           C
ATOM   4868  CD  LYS A3948     197.794 293.146 254.273  1.00  0.00           C
ATOM   4869  CE  LYS A3948     197.442 293.506 255.719  1.00  0.00           C
ATOM   4870  NZ  LYS A3948     198.030 294.820 256.086  1.00  0.00           N
ATOM   4871  C   LYS A3948     194.829 289.344 252.540  1.00  0.00           C
ATOM   4872  O   LYS A3948     195.018 288.145 252.333  1.00  0.00           O
ATOM   4873  H   LYS A3948     195.767 292.231 251.364  1.00  0.00           H
ATOM   4874  HA  LYS A3948     196.873 289.741 252.244  1.00  0.00           H
ATOM   4875  HB2 LYS A3948     195.855 290.624 254.544  1.00  0.00           H
ATOM   4876  HB3 LYS A3948     195.486 292.075 253.615  1.00  0.00           H
ATOM   4877  HG2 LYS A3948     198.067 291.040 254.650  1.00  0.00           H
ATOM   4878  HG3 LYS A3948     198.162 291.500 252.968  1.00  0.00           H
ATOM   4879  HD2 LYS A3948     198.849 293.372 254.135  1.00  0.00           H
ATOM   4880  HD3 LYS A3948     197.223 293.778 253.592  1.00  0.00           H
ATOM   4881  HE2 LYS A3948     197.849 292.739 256.385  1.00  0.00           H
ATOM   4882  HE3 LYS A3948     196.357 293.520 255.845  1.00  0.00           H
ATOM   4883  HZ1 LYS A3948     197.882 295.056 257.066  1.00  0.00           H
ATOM   4884  HZ2 LYS A3948     197.718 295.581 255.506  1.00  0.00           H
ATOM   4885  HZ3 LYS A3948     199.053 294.827 255.998  1.00  0.00           H
ATOM   4886  N   ARG A3949     193.597 289.864 252.533  1.00  0.00           N
ATOM   4887  CA  ARG A3949     192.330 289.112 252.586  1.00  0.00           C
ATOM   4888  CB  ARG A3949     191.286 290.025 253.251  1.00  0.00           C
ATOM   4889  CG  ARG A3949     190.082 289.263 253.835  1.00  0.00           C
ATOM   4890  CD  ARG A3949     189.030 290.197 254.459  1.00  0.00           C
ATOM   4891  NE  ARG A3949     188.679 291.372 253.632  1.00  0.00           N
ATOM   4892  CZ  ARG A3949     188.284 291.441 252.376  1.00  0.00           C
ATOM   4893  NH1 ARG A3949     188.117 290.405 251.608  1.00  0.00           N
ATOM   4894  NH2 ARG A3949     188.111 292.597 251.817  1.00  0.00           N
ATOM   4895  C   ARG A3949     191.897 288.521 251.225  1.00  0.00           C
ATOM   4896  O   ARG A3949     190.718 288.569 250.862  1.00  0.00           O
ATOM   4897  H   ARG A3949     193.539 290.878 252.550  1.00  0.00           H
ATOM   4898  HA  ARG A3949     192.495 288.254 253.243  1.00  0.00           H
ATOM   4899  HB2 ARG A3949     190.962 290.759 252.513  1.00  0.00           H
ATOM   4900  HB3 ARG A3949     191.757 290.567 254.074  1.00  0.00           H
ATOM   4901  HG2 ARG A3949     189.605 288.657 253.069  1.00  0.00           H
ATOM   4902  HG3 ARG A3949     190.439 288.582 254.609  1.00  0.00           H
ATOM   4903  HD2 ARG A3949     188.131 289.619 254.680  1.00  0.00           H
ATOM   4904  HD3 ARG A3949     189.429 290.561 255.409  1.00  0.00           H
ATOM   4905  HE  ARG A3949     188.812 292.292 254.058  1.00  0.00           H
ATOM   4906 HH11 ARG A3949     188.482 289.521 251.918  1.00  0.00           H
ATOM   4907 HH12 ARG A3949     187.958 290.594 250.629  1.00  0.00           H
ATOM   4908 HH21 ARG A3949     188.458 293.417 252.335  1.00  0.00           H
ATOM   4909 HH22 ARG A3949     188.002 292.643 250.818  1.00  0.00           H
ATOM   4910  N   ASN A3950     192.861 288.014 250.453  1.00  0.00           N
ATOM   4911  CA  ASN A3950     192.657 287.128 249.296  1.00  0.00           C
ATOM   4912  CB  ASN A3950     192.324 287.959 248.039  1.00  0.00           C
ATOM   4913  CG  ASN A3950     191.500 287.239 246.975  1.00  0.00           C
ATOM   4914  OD1 ASN A3950     190.666 287.846 246.320  1.00  0.00           O
ATOM   4915  ND2 ASN A3950     191.594 285.936 246.838  1.00  0.00           N
ATOM   4916  C   ASN A3950     193.880 286.230 249.032  1.00  0.00           C
ATOM   4917  O   ASN A3950     193.683 285.091 248.613  1.00  0.00           O
ATOM   4918  H   ASN A3950     193.794 288.054 250.846  1.00  0.00           H
ATOM   4919  HA  ASN A3950     191.811 286.474 249.520  1.00  0.00           H
ATOM   4920  HB2 ASN A3950     191.738 288.814 248.341  1.00  0.00           H
ATOM   4921  HB3 ASN A3950     193.244 288.326 247.585  1.00  0.00           H
ATOM   4922 HD21 ASN A3950     192.313 285.418 247.334  1.00  0.00           H
ATOM   4923 HD22 ASN A3950     190.997 285.502 246.153  1.00  0.00           H
ATOM   4924  N   PHE A3951     195.104 286.717 249.279  1.00  0.00           N
ATOM   4925  CA  PHE A3951     196.345 285.938 249.133  1.00  0.00           C
ATOM   4926  CB  PHE A3951     197.539 286.904 249.201  1.00  0.00           C
ATOM   4927  CG  PHE A3951     198.869 286.365 248.694  1.00  0.00           C
ATOM   4928  CD1 PHE A3951     198.970 285.802 247.405  1.00  0.00           C
ATOM   4929  CD2 PHE A3951     200.032 286.510 249.474  1.00  0.00           C
ATOM   4930  CE1 PHE A3951     200.219 285.394 246.902  1.00  0.00           C
ATOM   4931  CE2 PHE A3951     201.280 286.095 248.974  1.00  0.00           C
ATOM   4932  CZ  PHE A3951     201.375 285.542 247.687  1.00  0.00           C
ATOM   4933  C   PHE A3951     196.468 284.817 250.181  1.00  0.00           C
ATOM   4934  O   PHE A3951     196.768 283.690 249.804  1.00  0.00           O
ATOM   4935  H   PHE A3951     195.201 287.689 249.557  1.00  0.00           H
ATOM   4936  HA  PHE A3951     196.333 285.460 248.154  1.00  0.00           H
ATOM   4937  HB2 PHE A3951     197.308 287.784 248.604  1.00  0.00           H
ATOM   4938  HB3 PHE A3951     197.654 287.243 250.232  1.00  0.00           H
ATOM   4939  HD1 PHE A3951     198.092 285.695 246.785  1.00  0.00           H
ATOM   4940  HD2 PHE A3951     199.974 286.947 250.459  1.00  0.00           H
ATOM   4941  HE1 PHE A3951     200.295 284.969 245.911  1.00  0.00           H
ATOM   4942  HE2 PHE A3951     202.170 286.201 249.578  1.00  0.00           H
ATOM   4943  HZ  PHE A3951     202.337 285.228 247.305  1.00  0.00           H
ATOM   4944  N   SER A3952     195.896 285.059 251.367  1.00  0.00           N
ATOM   4945  CA  SER A3952     195.593 284.093 252.438  1.00  0.00           C
ATOM   4946  CB  SER A3952     194.530 284.766 253.322  1.00  0.00           C
ATOM   4947  OG  SER A3952     193.776 283.851 254.075  1.00  0.00           O
ATOM   4948  C   SER A3952     195.125 282.706 251.951  1.00  0.00           C
ATOM   4949  O   SER A3952     195.850 281.722 252.096  1.00  0.00           O
ATOM   4950  H   SER A3952     195.698 286.025 251.587  1.00  0.00           H
ATOM   4951  HA  SER A3952     196.486 283.937 253.047  1.00  0.00           H
ATOM   4952  HB2 SER A3952     195.013 285.482 253.989  1.00  0.00           H
ATOM   4953  HB3 SER A3952     193.833 285.313 252.686  1.00  0.00           H
ATOM   4954  HG  SER A3952     194.403 283.506 254.777  1.00  0.00           H
ATOM   4955  N   LYS A3953     194.088 282.659 251.098  1.00  0.00           N
ATOM   4956  CA  LYS A3953     193.536 281.396 250.566  1.00  0.00           C
ATOM   4957  CB  LYS A3953     192.319 281.665 249.681  1.00  0.00           C
ATOM   4958  CG  LYS A3953     191.170 282.406 250.377  1.00  0.00           C
ATOM   4959  CD  LYS A3953     189.875 282.259 249.567  1.00  0.00           C
ATOM   4960  CE  LYS A3953     190.073 282.651 248.098  1.00  0.00           C
ATOM   4961  NZ  LYS A3953     188.865 282.370 247.307  1.00  0.00           N
[truncated: 2,427,642 more chars]
