# Supplementary material for: Structure-based mechanism of RyR channel operation by calcium and magnesium ions
Source: PLoS Comput Biol. 2025 Apr 29;21(4):e1012950. doi: 10.1371/journal.pcbi.1012950 (PMC12119028; doi:10.1371/journal.pcbi.1012950)
Supplement: S2 File — The zipped dataset contains the structural description of the input files as well as all data output of the OHM server for the 9 analyzed structures. The content of individual directories and files of the S2 File is described in the file “Description of files.txt”. (ZIP) [file pcbi.1012950.s011.zip › P11716/7tdh/7tdh_core__dimer.pdb]

HELIX    1   1 THR A 3646  ASN A 3651  1                                   6
HELIX    2   2 ASP A 3671  GLY A 3681  1                                  11
HELIX    3   3 PRO A 3697  ALA A 3709  1                                  13
HELIX    4   4 TYR A 3722  ALA A 3724  1                                   3
HELIX    5   5 ALA A 3726  GLU A 3736  1                                  11
HELIX    6   6 LYS A 3756  ARG A 3769  1                                  14
HELIX    7   7 THR A 3772  SER A 3784  1                                  13
HELIX    8   8 ALA A 3792  SER A 3803  1                                  12
HELIX    9   9 ALA A 3810  ASP A 3822  1                                  13
HELIX   10  10 PHE A 3828  GLN A 3837  1                                  10
HELIX   11  11 LEU A 3844  LEU A 3856  1                                  13
HELIX   12  12 VAL A 3865  ASN A 3867  1                                   3
HELIX   13  13 ASP A 3878  LEU A 3890  1                                  13
HELIX   14  14 PHE A 3899  ARG A 3904  1                                   6
HELIX   15  15 ILE A 3915  SER A 3938  1                                  24
HELIX   16  16 GLU A 3945  TYR A 3968  1                                  24
HELIX   17  17 THR A 3974  HIS A 3982  1                                   9
HELIX   18  18 TRP A 3986  LEU A 4003  1                                  18
HELIX   19  19 LEU A 4012  LEU A 4030  1                                  19
HELIX   20  20 VAL A 4036  GLY A 4038  1                                   3
HELIX   21  21 GLN A 4043  SER A 4051  1                                   9
HELIX   22  22 GLU A 4056  PHE A 4065  1                                  10
HELIX   23  23 LYS A 4067  GLY A 4073  1                                   7
HELIX   24  24 GLU A 4075  PHE A 4077  1                                   3
HELIX   25  25 ASP A 4092  SER A 4099  1                                   8
HELIX   26  26 GLY A 4105  CYS A 4114  1                                  10
HELIX   27  27 ASP A 4118  ASN A 4120  1                                   3
HELIX   28  28 PHE A 4125  ASN A 4130  1                                   6
HELIX   29  29 ARG A 4137  HIS A 4153  1                                  17
HELIX   30  30 LEU A 4160  ASN A 4162  1                                   3
HELIX   31  31 GLU A 4168  TYR A 4173  1                                   6
HELIX   32  32 GLU A 4199  TRP A 4205  1                                   7
HELIX   33  33 PRO A 4208  ASP A 4220  1                                  13
HELIX   34  34 GLU A 4229  ILE A 4251  1                                  23
HELIX   35  35 GLU A 4543  SER A 4556  1                                  14
HELIX   36  36 PHE A 4559  ILE A 4576  1                                  18
HELIX   37  37 TRP A 4644  TYR A 4661  1                                  18
HELIX   38  38 PRO A 4667  ARG A 4673  1                                   7
HELIX   39  39 LYS A 4675  PHE A 4683  1                                   9
HELIX   40  40 ASP A 4702  ASN A 4707  1                                   6
HELIX   41  41 PHE A 4711  ASN A 4714  1                                   4
HELIX   42  42 PHE A 4719  LEU A 4725  1                                   7
HELIX   43  43 ARG A 4734  LEU A 4741  1                                   8
HELIX   44  44 ALA A 4746  GLU A 4749  1                                   4
HELIX   45  45 TRP A 4767  MET A 4769  1                                   3
HELIX   46  46 VAL A 4773  THR A 4785  1                                  13
HELIX   47  47 ASN A 4787  HIS A 4803  1                                  17
HELIX   48  48 PHE A 4808  ALA A 4817  1                                  10
HELIX   49  49 LYS A 4821  LYS A 4861  1                                  41
HELIX   50  50 MET A 4879  GLY A 4890  1                                  12
HELIX   51  51 GLU A 4910  GLU A 4955  1                                  46
HELIX   52  52 SER A 4965  THR A 4970  1                                   6
HELIX   53  53 GLU A 4976  HIS A 4978  1                                   3
HELIX   54  54 ASN A 4987  LEU A 4995  1                                   9
HELIX   55  55 GLY A 5005  GLU A 5016  1                                  12
HELIX   56  56 THR D 3646  ASN D 3651  1                                   6
HELIX   57  57 ASP D 3671  GLY D 3681  1                                  11
HELIX   58  58 PRO D 3697  ALA D 3709  1                                  13
HELIX   59  59 TYR D 3722  ALA D 3724  1                                   3
HELIX   60  60 ALA D 3726  GLU D 3736  1                                  11
HELIX   61  61 LYS D 3756  ARG D 3769  1                                  14
HELIX   62  62 THR D 3772  SER D 3784  1                                  13
HELIX   63  63 ALA D 3792  SER D 3803  1                                  12
HELIX   64  64 ALA D 3810  ASP D 3822  1                                  13
HELIX   65  65 PHE D 3828  GLN D 3837  1                                  10
HELIX   66  66 LEU D 3844  LEU D 3856  1                                  13
HELIX   67  67 VAL D 3865  ASN D 3867  1                                   3
HELIX   68  68 ASP D 3878  LEU D 3890  1                                  13
HELIX   69  69 PHE D 3899  ARG D 3904  1                                   6
HELIX   70  70 ILE D 3915  SER D 3938  1                                  24
HELIX   71  71 GLU D 3945  TYR D 3968  1                                  24
HELIX   72  72 THR D 3974  HIS D 3982  1                                   9
HELIX   73  73 TRP D 3986  LEU D 4003  1                                  18
HELIX   74  74 LEU D 4012  LEU D 4030  1                                  19
HELIX   75  75 VAL D 4036  GLY D 4038  1                                   3
HELIX   76  76 GLN D 4043  SER D 4051  1                                   9
HELIX   77  77 GLU D 4056  PHE D 4065  1                                  10
HELIX   78  78 LYS D 4067  GLY D 4073  1                                   7
HELIX   79  79 GLU D 4075  PHE D 4077  1                                   3
HELIX   80  80 ASP D 4092  SER D 4099  1                                   8
HELIX   81  81 GLY D 4105  CYS D 4114  1                                  10
HELIX   82  82 ASP D 4118  ASN D 4120  1                                   3
HELIX   83  83 PHE D 4125  ASN D 4130  1                                   6
HELIX   84  84 ARG D 4137  HIS D 4153  1                                  17
HELIX   85  85 LEU D 4160  ASN D 4162  1                                   3
HELIX   86  86 GLU D 4168  TYR D 4173  1                                   6
HELIX   87  87 GLU D 4199  TRP D 4205  1                                   7
HELIX   88  88 PRO D 4208  ASP D 4220  1                                  13
HELIX   89  89 GLU D 4229  ILE D 4251  1                                  23
HELIX   90  90 GLU D 4543  SER D 4556  1                                  14
HELIX   91  91 PHE D 4559  ILE D 4576  1                                  18
HELIX   92  92 TRP D 4644  TYR D 4661  1                                  18
HELIX   93  93 PRO D 4667  ARG D 4673  1                                   7
HELIX   94  94 LYS D 4675  PHE D 4683  1                                   9
HELIX   95  95 ASP D 4702  ASN D 4707  1                                   6
HELIX   96  96 PHE D 4711  ASN D 4714  1                                   4
HELIX   97  97 PHE D 4719  LEU D 4725  1                                   7
HELIX   98  98 ARG D 4734  LEU D 4741  1                                   8
HELIX   99  99 ALA D 4746  GLU D 4749  1                                   4
HELIX  100 100 TRP D 4767  MET D 4769  1                                   3
HELIX  101 101 VAL D 4773  THR D 4785  1                                  13
HELIX  102 102 ASN D 4787  HIS D 4803  1                                  17
HELIX  103 103 PHE D 4808  ALA D 4817  1                                  10
HELIX  104 104 LYS D 4821  LYS D 4861  1                                  41
HELIX  105 105 MET D 4879  GLY D 4890  1                                  12
HELIX  106 106 GLU D 4910  GLU D 4955  1                                  46
HELIX  107 107 SER D 4965  THR D 4970  1                                   6
HELIX  108 108 GLU D 4976  HIS D 4978  1                                   3
HELIX  109 109 ASN D 4987  LEU D 4995  1                                   9
HELIX  110 110 GLY D 5005  GLU D 5016  1                                  12
SHEET    1   1 1 ARG A4180  ILE A4183  0
SHEET    2   2 1 GLU A4191  TYR A4194  0
SHEET    3   3 1 LYS A4581  SER A4583  0
SHEET    4   4 1 VAL A4628  TYR A4630  0
SHEET    5   5 1 ARG D4180  ILE D4183  0
SHEET    6   6 1 GLU D4191  TYR D4194  0
SHEET    7   7 1 LYS D4581  SER D4583  0
SHEET    8   8 1 VAL D4628  TYR D4630  0
ATOM      1  N   THR A3639     163.246 308.599 248.200  1.00  0.00           N
ATOM      2  CA  THR A3639     161.783 308.824 248.144  1.00  0.00           C
ATOM      3  CB  THR A3639     161.123 307.799 247.220  1.00  0.00           C
ATOM      4  OG1 THR A3639     161.426 306.525 247.722  1.00  0.00           O
ATOM      5  CG2 THR A3639     161.701 307.886 245.806  1.00  0.00           C
ATOM      6  C   THR A3639     161.189 308.696 249.543  1.00  0.00           C
ATOM      7  O   THR A3639     161.739 307.935 250.334  1.00  0.00           O
ATOM      8  HA  THR A3639     161.563 309.818 247.763  1.00  0.00           H
ATOM      9  HB  THR A3639     160.040 307.954 247.190  1.00  0.00           H
ATOM     10  HG1 THR A3639     160.814 306.276 248.430  1.00  0.00           H
ATOM     11 HG21 THR A3639     161.195 307.162 245.170  1.00  0.00           H
ATOM     12 HG22 THR A3639     162.760 307.631 245.801  1.00  0.00           H
ATOM     13 HG23 THR A3639     161.557 308.882 245.396  1.00  0.00           H
ATOM     14  H1  THR A3639     163.612 308.946 249.072  1.00  0.00           H
ATOM     15  H2  THR A3639     163.698 309.053 247.421  1.00  0.00           H
ATOM     16  H3  THR A3639     163.423 307.604 248.146  1.00  0.00           H
ATOM     17  N   PRO A3640     160.201 309.531 249.927  1.00  0.00           N
ATOM     18  CA  PRO A3640     159.548 309.393 251.236  1.00  0.00           C
ATOM     19  CD  PRO A3640     159.657 310.671 249.208  1.00  0.00           C
ATOM     20  CB  PRO A3640     158.585 310.583 251.346  1.00  0.00           C
ATOM     21  CG  PRO A3640     159.081 311.570 250.292  1.00  0.00           C
ATOM     22  C   PRO A3640     158.810 308.048 251.364  1.00  0.00           C
ATOM     23  O   PRO A3640     158.349 307.518 250.356  1.00  0.00           O
ATOM     24  HA  PRO A3640     160.305 309.460 252.024  1.00  0.00           H
ATOM     25  HD2 PRO A3640     158.874 310.322 248.537  1.00  0.00           H
ATOM     26  HD3 PRO A3640     160.434 311.195 248.656  1.00  0.00           H
ATOM     27  HB2 PRO A3640     157.569 310.270 251.102  1.00  0.00           H
ATOM     28  HB3 PRO A3640     158.619 311.018 252.343  1.00  0.00           H
ATOM     29  HG2 PRO A3640     159.876 312.182 250.708  1.00  0.00           H
ATOM     30  HG3 PRO A3640     158.281 312.187 249.904  1.00  0.00           H
ATOM     31  N   LEU A3641     158.620 307.554 252.596  1.00  0.00           N
ATOM     32  CA  LEU A3641     157.885 306.304 252.855  1.00  0.00           C
ATOM     33  CB  LEU A3641     158.165 305.842 254.306  1.00  0.00           C
ATOM     34  CG  LEU A3641     159.338 304.861 254.507  1.00  0.00           C
ATOM     35  CD1 LEU A3641     159.109 303.545 253.761  1.00  0.00           C
ATOM     36  CD2 LEU A3641     160.682 305.466 254.107  1.00  0.00           C
ATOM     37  C   LEU A3641     156.367 306.432 252.638  1.00  0.00           C
ATOM     38  O   LEU A3641     155.695 305.448 252.343  1.00  0.00           O
ATOM     39  H   LEU A3641     159.098 307.997 253.367  1.00  0.00           H
ATOM     40  HA  LEU A3641     158.233 305.548 252.149  1.00  0.00           H
ATOM     41  HB2 LEU A3641     158.325 306.714 254.946  1.00  0.00           H
ATOM     42  HB3 LEU A3641     157.274 305.342 254.689  1.00  0.00           H
ATOM     43  HG  LEU A3641     159.384 304.631 255.573  1.00  0.00           H
ATOM     44 HD11 LEU A3641     159.920 302.852 253.988  1.00  0.00           H
ATOM     45 HD12 LEU A3641     158.170 303.095 254.085  1.00  0.00           H
ATOM     46 HD13 LEU A3641     159.083 303.696 252.684  1.00  0.00           H
ATOM     47 HD21 LEU A3641     160.856 306.384 254.664  1.00  0.00           H
ATOM     48 HD22 LEU A3641     161.474 304.759 254.354  1.00  0.00           H
ATOM     49 HD23 LEU A3641     160.712 305.661 253.036  1.00  0.00           H
ATOM     50  N   TYR A3642     155.804 307.608 252.918  1.00  0.00           N
ATOM     51  CA  TYR A3642     154.391 307.905 252.677  1.00  0.00           C
ATOM     52  CB  TYR A3642     153.946 309.038 253.615  1.00  0.00           C
ATOM     53  CG  TYR A3642     154.871 310.236 253.660  1.00  0.00           C
ATOM     54  CD1 TYR A3642     154.852 311.185 252.620  1.00  0.00           C
ATOM     55  CD2 TYR A3642     155.754 310.398 254.743  1.00  0.00           C
ATOM     56  CE1 TYR A3642     155.728 312.290 252.652  1.00  0.00           C
ATOM     57  CE2 TYR A3642     156.613 311.508 254.789  1.00  0.00           C
ATOM     58  CZ  TYR A3642     156.605 312.453 253.746  1.00  0.00           C
ATOM     59  OH  TYR A3642     157.473 313.499 253.785  1.00  0.00           O
ATOM     60  C   TYR A3642     154.125 308.211 251.192  1.00  0.00           C
ATOM     61  O   TYR A3642     155.017 308.152 250.358  1.00  0.00           O
ATOM     62  H   TYR A3642     156.424 308.371 253.125  1.00  0.00           H
ATOM     63  HA  TYR A3642     153.807 307.016 252.921  1.00  0.00           H
ATOM     64  HB2 TYR A3642     152.944 309.370 253.342  1.00  0.00           H
ATOM     65  HB3 TYR A3642     153.867 308.622 254.618  1.00  0.00           H
ATOM     66  HD1 TYR A3642     154.168 311.049 251.797  1.00  0.00           H
ATOM     67  HD2 TYR A3642     155.770 309.670 255.539  1.00  0.00           H
ATOM     68  HE1 TYR A3642     155.720 313.021 251.854  1.00  0.00           H
ATOM     69  HE2 TYR A3642     157.288 311.645 255.619  1.00  0.00           H
ATOM     70  HH  TYR A3642     157.936 313.628 252.959  1.00  0.00           H
ATOM     71  N   ASN A3643     152.876 308.568 250.857  1.00  0.00           N
ATOM     72  CA  ASN A3643     152.370 308.762 249.483  1.00  0.00           C
ATOM     73  CB  ASN A3643     152.683 310.178 248.948  1.00  0.00           C
ATOM     74  CG  ASN A3643     154.166 310.497 248.774  1.00  0.00           C
ATOM     75  OD1 ASN A3643     154.877 309.959 247.949  1.00  0.00           O
ATOM     76  ND2 ASN A3643     154.627 311.588 249.351  1.00  0.00           N
ATOM     77  C   ASN A3643     152.690 307.625 248.493  1.00  0.00           C
ATOM     78  O   ASN A3643     152.618 307.814 247.279  1.00  0.00           O
ATOM     79  H   ASN A3643     152.210 308.645 251.606  1.00  0.00           H
ATOM     80  HA  ASN A3643     151.285 308.723 249.561  1.00  0.00           H
ATOM     81  HB2 ASN A3643     152.225 310.299 247.964  1.00  0.00           H
ATOM     82  HB3 ASN A3643     152.235 310.919 249.613  1.00  0.00           H
ATOM     83 HD21 ASN A3643     154.040 312.151 249.939  1.00  0.00           H
ATOM     84 HD22 ASN A3643     155.614 311.735 249.211  1.00  0.00           H
ATOM     85  N   LEU A3644     152.780 306.401 249.014  1.00  0.00           N
ATOM     86  CA  LEU A3644     153.151 305.207 248.272  1.00  0.00           C
ATOM     87  CB  LEU A3644     154.471 304.669 248.864  1.00  0.00           C
ATOM     88  CG  LEU A3644     155.264 303.716 247.944  1.00  0.00           C
ATOM     89  CD1 LEU A3644     156.757 303.860 248.202  1.00  0.00           C
ATOM     90  CD2 LEU A3644     154.898 302.249 248.176  1.00  0.00           C
ATOM     91  C   LEU A3644     151.991 304.188 248.308  1.00  0.00           C
ATOM     92  O   LEU A3644     151.306 304.085 249.334  1.00  0.00           O
ATOM     93  H   LEU A3644     152.662 306.282 250.006  1.00  0.00           H
ATOM     94  HA  LEU A3644     153.356 305.499 247.244  1.00  0.00           H
ATOM     95  HB2 LEU A3644     155.103 305.537 249.055  1.00  0.00           H
ATOM     96  HB3 LEU A3644     154.281 304.194 249.829  1.00  0.00           H
ATOM     97  HG  LEU A3644     155.064 303.966 246.902  1.00  0.00           H
ATOM     98 HD21 LEU A3644     153.846 302.078 247.959  1.00  0.00           H
ATOM     99 HD22 LEU A3644     155.102 301.977 249.215  1.00  0.00           H
ATOM    100 HD23 LEU A3644     155.499 301.612 247.525  1.00  0.00           H
ATOM    101 HD11 LEU A3644     157.061 304.880 248.000  1.00  0.00           H
ATOM    102 HD12 LEU A3644     157.311 303.193 247.552  1.00  0.00           H
ATOM    103 HD13 LEU A3644     156.976 303.621 249.239  1.00  0.00           H
ATOM    104  N   PRO A3645     151.685 303.488 247.193  1.00  0.00           N
ATOM    105  CA  PRO A3645     150.583 302.524 247.160  1.00  0.00           C
ATOM    106  CD  PRO A3645     152.219 303.687 245.851  1.00  0.00           C
ATOM    107  CB  PRO A3645     150.536 302.001 245.724  1.00  0.00           C
ATOM    108  CG  PRO A3645     151.176 303.112 244.905  1.00  0.00           C
ATOM    109  C   PRO A3645     150.744 301.377 248.172  1.00  0.00           C
ATOM    110  O   PRO A3645     151.799 300.743 248.247  1.00  0.00           O
ATOM    111  HA  PRO A3645     149.656 303.063 247.379  1.00  0.00           H
ATOM    112  HD2 PRO A3645     152.363 304.744 245.633  1.00  0.00           H
ATOM    113  HD3 PRO A3645     153.161 303.146 245.761  1.00  0.00           H
ATOM    114  HB2 PRO A3645     149.510 301.822 245.420  1.00  0.00           H
ATOM    115  HB3 PRO A3645     151.136 301.095 245.640  1.00  0.00           H
ATOM    116  HG2 PRO A3645     151.636 302.734 244.001  1.00  0.00           H
ATOM    117  HG3 PRO A3645     150.438 303.875 244.680  1.00  0.00           H
ATOM    118  N   THR A3646     149.607 300.903 248.686  1.00  0.00           N
ATOM    119  CA  THR A3646     149.540 299.695 249.521  1.00  0.00           C
ATOM    120  CB  THR A3646     148.126 299.488 250.083  1.00  0.00           C
ATOM    121  OG1 THR A3646     147.177 299.445 249.039  1.00  0.00           O
ATOM    122  CG2 THR A3646     147.718 300.615 251.030  1.00  0.00           C
ATOM    123  C   THR A3646     149.982 298.437 248.775  1.00  0.00           C
ATOM    124  O   THR A3646     150.692 297.631 249.360  1.00  0.00           O
ATOM    125  H   THR A3646     148.745 301.396 248.513  1.00  0.00           H
ATOM    126  HA  THR A3646     150.217 299.817 250.365  1.00  0.00           H
ATOM    127  HB  THR A3646     148.095 298.547 250.634  1.00  0.00           H
ATOM    128  HG1 THR A3646     147.111 298.534 248.736  1.00  0.00           H
ATOM    129 HG21 THR A3646     146.737 300.394 251.451  1.00  0.00           H
ATOM    130 HG22 THR A3646     148.440 300.691 251.843  1.00  0.00           H
ATOM    131 HG23 THR A3646     147.672 301.566 250.499  1.00  0.00           H
ATOM    132  N   HIS A3647     149.735 298.326 247.462  1.00  0.00           N
ATOM    133  CA  HIS A3647     150.140 297.171 246.639  1.00  0.00           C
ATOM    134  ND1 HIS A3647     148.857 299.390 244.326  1.00  0.00           N
ATOM    135  CG  HIS A3647     149.481 298.141 244.368  1.00  0.00           C
ATOM    136  CB  HIS A3647     149.240 297.069 245.398  1.00  0.00           C
ATOM    137  NE2 HIS A3647     150.319 299.253 242.671  1.00  0.00           N
ATOM    138  CD2 HIS A3647     150.388 298.062 243.353  1.00  0.00           C
ATOM    139  CE1 HIS A3647     149.390 300.020 243.266  1.00  0.00           C
ATOM    140  C   HIS A3647     151.641 297.115 246.276  1.00  0.00           C
ATOM    141  O   HIS A3647     152.025 296.322 245.423  1.00  0.00           O
ATOM    142  H   HIS A3647     149.230 299.070 247.000  1.00  0.00           H
ATOM    143  HA  HIS A3647     149.969 296.267 247.228  1.00  0.00           H
ATOM    144  HB2 HIS A3647     149.401 296.098 244.927  1.00  0.00           H
ATOM    145  HB3 HIS A3647     148.195 297.109 245.709  1.00  0.00           H
ATOM    146  HD2 HIS A3647     151.051 297.226 243.160  1.00  0.00           H
ATOM    147  HE1 HIS A3647     149.124 301.021 242.953  1.00  0.00           H
ATOM    148  HE2 HIS A3647     150.891 299.513 241.880  1.00  0.00           H
ATOM    149  N   ARG A3648     152.483 297.907 246.953  1.00  0.00           N
ATOM    150  CA  ARG A3648     153.924 297.638 247.111  1.00  0.00           C
ATOM    151  CB  ARG A3648     154.741 298.496 246.119  1.00  0.00           C
ATOM    152  CG  ARG A3648     156.269 298.487 246.333  1.00  0.00           C
ATOM    153  CD  ARG A3648     156.933 297.099 246.327  1.00  0.00           C
ATOM    154  NE  ARG A3648     157.510 296.715 245.023  1.00  0.00           N
ATOM    155  CZ  ARG A3648     157.645 295.462 244.615  1.00  0.00           C
ATOM    156  NH1 ARG A3648     156.822 294.506 244.943  1.00  0.00           N
ATOM    157  NH2 ARG A3648     158.653 295.136 243.856  1.00  0.00           N
ATOM    158  C   ARG A3648     154.371 297.783 248.571  1.00  0.00           C
ATOM    159  O   ARG A3648     154.977 296.860 249.100  1.00  0.00           O
ATOM    160  H   ARG A3648     152.059 298.547 247.609  1.00  0.00           H
ATOM    161  HA  ARG A3648     154.102 296.588 246.862  1.00  0.00           H
ATOM    162  HB2 ARG A3648     154.531 298.147 245.106  1.00  0.00           H
ATOM    163  HB3 ARG A3648     154.403 299.531 246.192  1.00  0.00           H
ATOM    164  HG2 ARG A3648     156.740 299.114 245.575  1.00  0.00           H
ATOM    165  HG3 ARG A3648     156.474 298.953 247.297  1.00  0.00           H
ATOM    166  HD2 ARG A3648     156.237 296.353 246.691  1.00  0.00           H
ATOM    167  HD3 ARG A3648     157.760 297.117 247.038  1.00  0.00           H
ATOM    168  HE  ARG A3648     158.231 297.328 244.688  1.00  0.00           H
ATOM    169 HH11 ARG A3648     156.144 294.691 245.678  1.00  0.00           H
ATOM    170 HH12 ARG A3648     157.135 293.561 244.855  1.00  0.00           H
ATOM    171 HH21 ARG A3648     159.447 295.751 243.860  1.00  0.00           H
ATOM    172 HH22 ARG A3648     158.843 294.159 243.740  1.00  0.00           H
ATOM    173  N   ALA A3649     153.811 298.754 249.301  1.00  0.00           N
ATOM    174  CA  ALA A3649     154.097 298.949 250.727  1.00  0.00           C
ATOM    175  CB  ALA A3649     153.328 300.186 251.211  1.00  0.00           C
ATOM    176  C   ALA A3649     153.771 297.734 251.626  1.00  0.00           C
ATOM    177  O   ALA A3649     154.360 297.604 252.693  1.00  0.00           O
ATOM    178  H   ALA A3649     153.277 299.469 248.827  1.00  0.00           H
ATOM    179  HA  ALA A3649     155.164 299.150 250.835  1.00  0.00           H
ATOM    180  HB1 ALA A3649     153.624 300.414 252.236  1.00  0.00           H
ATOM    181  HB2 ALA A3649     152.258 299.991 251.188  1.00  0.00           H
ATOM    182  HB3 ALA A3649     153.552 301.046 250.582  1.00  0.00           H
ATOM    183  N   CYS A3650     152.837 296.859 251.231  1.00  0.00           N
ATOM    184  CA  CYS A3650     152.488 295.652 251.991  1.00  0.00           C
ATOM    185  CB  CYS A3650     151.033 295.255 251.689  1.00  0.00           C
ATOM    186  SG  CYS A3650     150.828 294.651 249.985  1.00  0.00           S
ATOM    187  C   CYS A3650     153.436 294.452 251.797  1.00  0.00           C
ATOM    188  O   CYS A3650     153.245 293.458 252.491  1.00  0.00           O
ATOM    189  H   CYS A3650     152.355 297.027 250.360  1.00  0.00           H
ATOM    190  HA  CYS A3650     152.548 295.892 253.054  1.00  0.00           H
ATOM    191  HB2 CYS A3650     150.753 294.450 252.373  1.00  0.00           H
ATOM    192  HB3 CYS A3650     150.375 296.105 251.864  1.00  0.00           H
ATOM    193  HG  CYS A3650     151.071 295.823 249.386  1.00  0.00           H
ATOM    194  N   ASN A3651     154.399 294.499 250.863  1.00  0.00           N
ATOM    195  CA  ASN A3651     155.258 293.347 250.542  1.00  0.00           C
ATOM    196  CB  ASN A3651     154.998 292.899 249.084  1.00  0.00           C
ATOM    197  CG  ASN A3651     155.708 293.727 248.019  1.00  0.00           C
ATOM    198  OD1 ASN A3651     155.082 294.351 247.173  1.00  0.00           O
ATOM    199  ND2 ASN A3651     157.002 293.569 247.885  1.00  0.00           N
ATOM    200  C   ASN A3651     156.755 293.548 250.850  1.00  0.00           C
ATOM    201  O   ASN A3651     157.527 292.662 250.492  1.00  0.00           O
ATOM    202  H   ASN A3651     154.502 295.335 250.300  1.00  0.00           H
ATOM    203  HA  ASN A3651     154.963 292.509 251.175  1.00  0.00           H
ATOM    204  HB2 ASN A3651     153.928 292.903 248.882  1.00  0.00           H
ATOM    205  HB3 ASN A3651     155.348 291.872 248.983  1.00  0.00           H
ATOM    206 HD21 ASN A3651     157.525 293.077 248.608  1.00  0.00           H
ATOM    207 HD22 ASN A3651     157.589 294.211 247.353  1.00  0.00           H
ATOM    208  N   MET A3652     157.150 294.736 251.333  1.00  0.00           N
ATOM    209  CA  MET A3652     158.529 295.265 251.366  1.00  0.00           C
ATOM    210  CB  MET A3652     158.532 296.673 251.994  1.00  0.00           C
ATOM    211  CG  MET A3652     157.730 297.738 251.238  1.00  0.00           C
ATOM    212  SD  MET A3652     158.207 298.095 249.522  1.00  0.00           S
ATOM    213  CE  MET A3652     160.011 298.261 249.645  1.00  0.00           C
ATOM    214  C   MET A3652     159.525 294.366 252.124  1.00  0.00           C
ATOM    215  O   MET A3652     159.772 294.577 253.310  1.00  0.00           O
ATOM    216  H   MET A3652     156.422 295.378 251.597  1.00  0.00           H
ATOM    217  HA  MET A3652     158.889 295.354 250.341  1.00  0.00           H
ATOM    218  HB2 MET A3652     158.125 296.607 253.005  1.00  0.00           H
ATOM    219  HB3 MET A3652     159.563 297.017 252.083  1.00  0.00           H
ATOM    220  HG2 MET A3652     157.807 298.667 251.803  1.00  0.00           H
ATOM    221  HG3 MET A3652     156.683 297.441 251.239  1.00  0.00           H
ATOM    222  HE1 MET A3652     160.268 299.005 250.399  1.00  0.00           H
ATOM    223  HE2 MET A3652     160.455 297.302 249.915  1.00  0.00           H
ATOM    224  HE3 MET A3652     160.416 298.569 248.681  1.00  0.00           H
ATOM    225  N   PHE A3653     160.023 293.330 251.452  1.00  0.00           N
ATOM    226  CA  PHE A3653     160.831 292.243 252.013  1.00  0.00           C
ATOM    227  CB  PHE A3653     159.956 291.420 252.982  1.00  0.00           C
ATOM    228  CG  PHE A3653     160.701 290.384 253.799  1.00  0.00           C
ATOM    229  CD1 PHE A3653     161.760 290.788 254.633  1.00  0.00           C
ATOM    230  CD2 PHE A3653     160.297 289.034 253.789  1.00  0.00           C
ATOM    231  CE1 PHE A3653     162.415 289.852 255.448  1.00  0.00           C
ATOM    232  CE2 PHE A3653     160.943 288.101 254.620  1.00  0.00           C
ATOM    233  CZ  PHE A3653     162.000 288.510 255.451  1.00  0.00           C
ATOM    234  C   PHE A3653     161.369 291.324 250.904  1.00  0.00           C
ATOM    235  O   PHE A3653     162.574 291.112 250.803  1.00  0.00           O
ATOM    236  H   PHE A3653     159.781 293.278 250.463  1.00  0.00           H
ATOM    237  HA  PHE A3653     161.680 292.665 252.551  1.00  0.00           H
ATOM    238  HB2 PHE A3653     159.477 292.087 253.696  1.00  0.00           H
ATOM    239  HB3 PHE A3653     159.157 290.934 252.419  1.00  0.00           H
ATOM    240  HD1 PHE A3653     162.071 291.822 254.659  1.00  0.00           H
ATOM    241  HD2 PHE A3653     159.482 288.710 253.160  1.00  0.00           H
ATOM    242  HE1 PHE A3653     163.235 290.165 256.075  1.00  0.00           H
ATOM    243  HE2 PHE A3653     160.638 287.063 254.625  1.00  0.00           H
ATOM    244  HZ  PHE A3653     162.496 287.787 256.088  1.00  0.00           H
ATOM    245  N   LEU A3654     160.492 290.915 249.975  1.00  0.00           N
ATOM    246  CA  LEU A3654     160.823 290.019 248.853  1.00  0.00           C
ATOM    247  CB  LEU A3654     159.523 289.412 248.284  1.00  0.00           C
ATOM    248  CG  LEU A3654     158.527 290.402 247.641  1.00  0.00           C
ATOM    249  CD1 LEU A3654     158.820 290.716 246.169  1.00  0.00           C
ATOM    250  CD2 LEU A3654     157.115 289.811 247.688  1.00  0.00           C
ATOM    251  C   LEU A3654     161.697 290.668 247.766  1.00  0.00           C
ATOM    252  O   LEU A3654     162.251 289.976 246.920  1.00  0.00           O
ATOM    253  H   LEU A3654     159.536 291.225 250.076  1.00  0.00           H
ATOM    254  HA  LEU A3654     161.419 289.197 249.255  1.00  0.00           H
ATOM    255  HB2 LEU A3654     159.027 288.904 249.113  1.00  0.00           H
ATOM    256  HB3 LEU A3654     159.784 288.644 247.554  1.00  0.00           H
ATOM    257  HG  LEU A3654     158.517 291.330 248.207  1.00  0.00           H
ATOM    258 HD11 LEU A3654     159.769 291.239 246.080  1.00  0.00           H
ATOM    259 HD12 LEU A3654     158.040 291.358 245.769  1.00  0.00           H
ATOM    260 HD13 LEU A3654     158.872 289.791 245.594  1.00  0.00           H
ATOM    261 HD21 LEU A3654     156.826 289.650 248.726  1.00  0.00           H
ATOM    262 HD22 LEU A3654     156.408 290.500 247.229  1.00  0.00           H
ATOM    263 HD23 LEU A3654     157.095 288.858 247.158  1.00  0.00           H
ATOM    264  N   GLU A3655     161.819 291.994 247.766  1.00  0.00           N
ATOM    265  CA  GLU A3655     162.822 292.747 247.005  1.00  0.00           C
ATOM    266  CB  GLU A3655     162.214 294.057 246.460  1.00  0.00           C
ATOM    267  CG  GLU A3655     161.535 294.962 247.503  1.00  0.00           C
ATOM    268  CD  GLU A3655     160.072 294.564 247.724  1.00  0.00           C
ATOM    269  OE1 GLU A3655     159.791 293.796 248.671  1.00  0.00           O
ATOM    270  OE2 GLU A3655     159.211 294.958 246.900  1.00  0.00           O
ATOM    271  C   GLU A3655     164.138 292.925 247.798  1.00  0.00           C
ATOM    272  O   GLU A3655     164.706 294.015 247.843  1.00  0.00           O
ATOM    273  H   GLU A3655     161.267 292.506 248.447  1.00  0.00           H
ATOM    274  HA  GLU A3655     163.103 292.153 246.134  1.00  0.00           H
ATOM    275  HB2 GLU A3655     163.004 294.626 245.968  1.00  0.00           H
ATOM    276  HB3 GLU A3655     161.486 293.807 245.686  1.00  0.00           H
ATOM    277  HG2 GLU A3655     162.085 294.935 248.445  1.00  0.00           H
ATOM    278  HG3 GLU A3655     161.559 295.990 247.133  1.00  0.00           H
ATOM    279  N   SER A3656     164.613 291.855 248.447  1.00  0.00           N
ATOM    280  CA  SER A3656     165.915 291.792 249.127  1.00  0.00           C
ATOM    281  CB  SER A3656     165.807 292.341 250.555  1.00  0.00           C
ATOM    282  OG  SER A3656     165.186 291.424 251.429  1.00  0.00           O
ATOM    283  C   SER A3656     166.484 290.364 249.119  1.00  0.00           C
ATOM    284  O   SER A3656     165.739 289.395 248.974  1.00  0.00           O
ATOM    285  H   SER A3656     164.104 290.982 248.378  1.00  0.00           H
ATOM    286  HA  SER A3656     166.612 292.428 248.581  1.00  0.00           H
ATOM    287  HB2 SER A3656     166.811 292.543 250.929  1.00  0.00           H
ATOM    288  HB3 SER A3656     165.249 293.279 250.547  1.00  0.00           H
ATOM    289  HG  SER A3656     164.264 291.271 251.143  1.00  0.00           H
ATOM    290  N   TYR A3657     167.815 290.230 249.152  1.00  0.00           N
ATOM    291  CA  TYR A3657     168.502 288.986 248.768  1.00  0.00           C
ATOM    292  CB  TYR A3657     169.866 289.316 248.135  1.00  0.00           C
ATOM    293  CG  TYR A3657     169.806 290.196 246.892  1.00  0.00           C
ATOM    294  CD1 TYR A3657     168.864 289.930 245.875  1.00  0.00           C
ATOM    295  CD2 TYR A3657     170.730 291.248 246.724  1.00  0.00           C
ATOM    296  CE1 TYR A3657     168.829 290.723 244.714  1.00  0.00           C
ATOM    297  CE2 TYR A3657     170.705 292.037 245.556  1.00  0.00           C
ATOM    298  CZ  TYR A3657     169.750 291.776 244.548  1.00  0.00           C
ATOM    299  OH  TYR A3657     169.709 292.517 243.412  1.00  0.00           O
ATOM    300  C   TYR A3657     168.606 287.887 249.843  1.00  0.00           C
ATOM    301  O   TYR A3657     169.025 286.784 249.503  1.00  0.00           O
ATOM    302  H   TYR A3657     168.376 291.066 249.197  1.00  0.00           H
ATOM    303  HA  TYR A3657     167.901 288.515 247.991  1.00  0.00           H
ATOM    304  HB2 TYR A3657     170.493 289.793 248.890  1.00  0.00           H
ATOM    305  HB3 TYR A3657     170.354 288.383 247.849  1.00  0.00           H
ATOM    306  HD1 TYR A3657     168.178 289.101 245.965  1.00  0.00           H
ATOM    307  HD2 TYR A3657     171.483 291.432 247.479  1.00  0.00           H
ATOM    308  HE1 TYR A3657     168.119 290.518 243.929  1.00  0.00           H
ATOM    309  HE2 TYR A3657     171.429 292.827 245.418  1.00  0.00           H
ATOM    310  HH  TYR A3657     170.435 293.166 243.378  1.00  0.00           H
ATOM    311  N   LYS A3658     168.037 288.075 251.045  1.00  0.00           N
ATOM    312  CA  LYS A3658     167.568 286.939 251.862  1.00  0.00           C
ATOM    313  CB  LYS A3658     168.691 286.304 252.713  1.00  0.00           C
ATOM    314  CG  LYS A3658     169.243 287.113 253.901  1.00  0.00           C
ATOM    315  CD  LYS A3658     170.354 286.304 254.592  1.00  0.00           C
ATOM    316  CE  LYS A3658     170.855 286.989 255.869  1.00  0.00           C
ATOM    317  NZ  LYS A3658     171.880 286.159 256.555  1.00  0.00           N
ATOM    318  C   LYS A3658     166.303 287.276 252.650  1.00  0.00           C
ATOM    319  O   LYS A3658     166.302 288.153 253.507  1.00  0.00           O
ATOM    320  H   LYS A3658     167.633 288.982 251.235  1.00  0.00           H
ATOM    321  HA  LYS A3658     167.281 286.157 251.156  1.00  0.00           H
ATOM    322  HB2 LYS A3658     168.308 285.359 253.102  1.00  0.00           H
ATOM    323  HB3 LYS A3658     169.523 286.058 252.050  1.00  0.00           H
ATOM    324  HG2 LYS A3658     168.447 287.301 254.621  1.00  0.00           H
ATOM    325  HG3 LYS A3658     169.643 288.065 253.548  1.00  0.00           H
ATOM    326  HD2 LYS A3658     169.961 285.319 254.852  1.00  0.00           H
ATOM    327  HD3 LYS A3658     171.185 286.175 253.896  1.00  0.00           H
ATOM    328  HE2 LYS A3658     171.269 287.967 255.605  1.00  0.00           H
ATOM    329  HE3 LYS A3658     169.998 287.154 256.532  1.00  0.00           H
ATOM    330  HZ1 LYS A3658     172.194 286.602 257.410  1.00  0.00           H
ATOM    331  HZ2 LYS A3658     171.500 285.249 256.787  1.00  0.00           H
ATOM    332  HZ3 LYS A3658     172.685 286.014 255.958  1.00  0.00           H
ATOM    333  N   ALA A3659     165.244 286.515 252.387  1.00  0.00           N
ATOM    334  CA  ALA A3659     163.958 286.583 253.086  1.00  0.00           C
ATOM    335  CB  ALA A3659     162.858 286.296 252.053  1.00  0.00           C
ATOM    336  C   ALA A3659     163.881 285.651 254.322  1.00  0.00           C
ATOM    337  O   ALA A3659     162.793 285.401 254.834  1.00  0.00           O
ATOM    338  H   ALA A3659     165.335 285.825 251.659  1.00  0.00           H
ATOM    339  HA  ALA A3659     163.815 287.601 253.453  1.00  0.00           H
ATOM    340  HB1 ALA A3659     161.879 286.397 252.519  1.00  0.00           H
ATOM    341  HB2 ALA A3659     162.930 287.009 251.230  1.00  0.00           H
ATOM    342  HB3 ALA A3659     162.963 285.280 251.669  1.00  0.00           H
ATOM    343  N   ALA A3660     165.013 285.062 254.721  1.00  0.00           N
ATOM    344  CA  ALA A3660     165.155 284.095 255.809  1.00  0.00           C
ATOM    345  CB  ALA A3660     164.807 282.698 255.277  1.00  0.00           C
ATOM    346  C   ALA A3660     166.590 284.136 256.370  1.00  0.00           C
ATOM    347  O   ALA A3660     167.531 284.501 255.654  1.00  0.00           O
ATOM    348  H   ALA A3660     165.871 285.319 254.262  1.00  0.00           H
ATOM    349  HA  ALA A3660     164.462 284.346 256.615  1.00  0.00           H
ATOM    350  HB1 ALA A3660     164.924 281.960 256.071  1.00  0.00           H
ATOM    351  HB2 ALA A3660     165.467 282.434 254.450  1.00  0.00           H
ATOM    352  HB3 ALA A3660     163.771 282.679 254.937  1.00  0.00           H
ATOM    353  N   TRP A3661     166.737 283.864 257.666  1.00  0.00           N
ATOM    354  CA  TRP A3661     168.000 283.733 258.411  1.00  0.00           C
ATOM    355  CB  TRP A3661     168.698 285.110 258.537  1.00  0.00           C
ATOM    356  CG  TRP A3661     167.945 286.204 259.236  1.00  0.00           C
ATOM    357  CD2 TRP A3661     166.959 287.141 258.691  1.00  0.00           C
ATOM    358  CD1 TRP A3661     168.007 286.477 260.559  1.00  0.00           C
ATOM    359  NE1 TRP A3661     167.113 287.473 260.877  1.00  0.00           N
ATOM    360  CE2 TRP A3661     166.423 287.908 259.769  1.00  0.00           C
ATOM    361  CE3 TRP A3661     166.458 287.422 257.399  1.00  0.00           C
ATOM    362  CZ2 TRP A3661     165.411 288.862 259.589  1.00  0.00           C
ATOM    363  CZ3 TRP A3661     165.452 288.388 257.201  1.00  0.00           C
ATOM    364  CH2 TRP A3661     164.920 289.098 258.294  1.00  0.00           C
ATOM    365  C   TRP A3661     167.692 283.082 259.778  1.00  0.00           C
ATOM    366  O   TRP A3661     166.683 282.397 259.900  1.00  0.00           O
ATOM    367  H   TRP A3661     165.908 283.535 258.160  1.00  0.00           H
ATOM    368  HA  TRP A3661     168.659 283.051 257.874  1.00  0.00           H
ATOM    369  HB2 TRP A3661     169.655 284.974 259.042  1.00  0.00           H
ATOM    370  HB3 TRP A3661     168.935 285.466 257.537  1.00  0.00           H
ATOM    371  HD1 TRP A3661     168.604 285.945 261.290  1.00  0.00           H
ATOM    372  HE3 TRP A3661     166.846 286.880 256.552  1.00  0.00           H
ATOM    373  HZ2 TRP A3661     165.017 289.398 260.437  1.00  0.00           H
ATOM    374  HZ3 TRP A3661     165.085 288.573 256.201  1.00  0.00           H
ATOM    375  HH2 TRP A3661     164.136 289.824 258.143  1.00  0.00           H
ATOM    376  HE1 TRP A3661     166.897 287.711 261.836  1.00  0.00           H
ATOM    377  N   ILE A3662     168.511 283.333 260.806  1.00  0.00           N
ATOM    378  CA  ILE A3662     168.199 283.078 262.225  1.00  0.00           C
ATOM    379  CB  ILE A3662     169.516 283.045 263.050  1.00  0.00           C
ATOM    380  CG1 ILE A3662     169.322 282.716 264.547  1.00  0.00           C
ATOM    381  CG2 ILE A3662     170.374 284.324 262.929  1.00  0.00           C
ATOM    382  CD1 ILE A3662     168.727 281.326 264.793  1.00  0.00           C
ATOM    383  C   ILE A3662     167.079 284.013 262.768  1.00  0.00           C
ATOM    384  O   ILE A3662     167.362 285.005 263.442  1.00  0.00           O
ATOM    385  H   ILE A3662     169.336 283.873 260.626  1.00  0.00           H
ATOM    386  HA  ILE A3662     167.794 282.068 262.274  1.00  0.00           H
ATOM    387  HB  ILE A3662     170.120 282.239 262.630  1.00  0.00           H
ATOM    388 HG12 ILE A3662     168.691 283.464 265.026  1.00  0.00           H
ATOM    389 HG13 ILE A3662     170.296 282.742 265.038  1.00  0.00           H
ATOM    390 HG21 ILE A3662     170.618 284.534 261.890  1.00  0.00           H
ATOM    391 HG22 ILE A3662     169.860 285.176 263.372  1.00  0.00           H
ATOM    392 HG23 ILE A3662     171.312 284.176 263.467  1.00  0.00           H
ATOM    393 HD11 ILE A3662     168.715 281.122 265.864  1.00  0.00           H
ATOM    394 HD12 ILE A3662     167.706 281.280 264.421  1.00  0.00           H
ATOM    395 HD13 ILE A3662     169.331 280.567 264.296  1.00  0.00           H
ATOM    396  N   LEU A3663     165.885 283.891 262.172  1.00  0.00           N
ATOM    397  CA  LEU A3663     164.582 284.425 262.622  1.00  0.00           C
ATOM    398  CB  LEU A3663     164.543 285.969 262.491  1.00  0.00           C
ATOM    399  CG  LEU A3663     163.500 286.672 263.383  1.00  0.00           C
ATOM    400  CD1 LEU A3663     163.855 286.585 264.871  1.00  0.00           C
ATOM    401  CD2 LEU A3663     163.428 288.157 263.011  1.00  0.00           C
ATOM    402  C   LEU A3663     163.391 283.755 261.874  1.00  0.00           C
ATOM    403  O   LEU A3663     162.379 284.404 261.592  1.00  0.00           O
ATOM    404  H   LEU A3663     165.827 283.042 261.614  1.00  0.00           H
ATOM    405  HA  LEU A3663     164.485 284.139 263.669  1.00  0.00           H
ATOM    406  HB2 LEU A3663     164.353 286.214 261.446  1.00  0.00           H
ATOM    407  HB3 LEU A3663     165.509 286.387 262.752  1.00  0.00           H
ATOM    408  HG  LEU A3663     162.510 286.245 263.240  1.00  0.00           H
ATOM    409 HD11 LEU A3663     163.821 285.545 265.195  1.00  0.00           H
ATOM    410 HD12 LEU A3663     164.861 286.969 265.042  1.00  0.00           H
ATOM    411 HD13 LEU A3663     163.137 287.149 265.462  1.00  0.00           H
ATOM    412 HD21 LEU A3663     163.144 288.246 261.963  1.00  0.00           H
ATOM    413 HD22 LEU A3663     164.398 288.627 263.171  1.00  0.00           H
ATOM    414 HD23 LEU A3663     162.675 288.649 263.625  1.00  0.00           H
ATOM    415  N   THR A3664     163.588 282.539 261.359  1.00  0.00           N
ATOM    416  CA  THR A3664     162.672 281.786 260.477  1.00  0.00           C
ATOM    417  CB  THR A3664     162.894 282.128 258.979  1.00  0.00           C
ATOM    418  OG1 THR A3664     164.241 282.394 258.645  1.00  0.00           O
ATOM    419  CG2 THR A3664     162.126 283.373 258.535  1.00  0.00           C
ATOM    420  C   THR A3664     162.711 280.267 260.758  1.00  0.00           C
ATOM    421  O   THR A3664     162.698 279.454 259.838  1.00  0.00           O
ATOM    422  H   THR A3664     164.390 282.026 261.732  1.00  0.00           H
ATOM    423  HA  THR A3664     161.657 282.084 260.732  1.00  0.00           H
ATOM    424  HB  THR A3664     162.537 281.307 258.358  1.00  0.00           H
ATOM    425  HG1 THR A3664     164.801 281.888 259.258  1.00  0.00           H
ATOM    426 HG21 THR A3664     162.222 283.489 257.456  1.00  0.00           H
ATOM    427 HG22 THR A3664     162.533 284.257 259.024  1.00  0.00           H
ATOM    428 HG23 THR A3664     161.073 283.267 258.791  1.00  0.00           H
ATOM    429  N   GLU A3665     162.843 279.890 262.031  1.00  0.00           N
ATOM    430  CA  GLU A3665     163.158 278.529 262.499  1.00  0.00           C
ATOM    431  CB  GLU A3665     163.735 278.595 263.932  1.00  0.00           C
ATOM    432  CG  GLU A3665     165.085 279.323 264.073  1.00  0.00           C
ATOM    433  CD  GLU A3665     165.041 280.804 263.673  1.00  0.00           C
ATOM    434  OE1 GLU A3665     164.093 281.506 264.097  1.00  0.00           O
ATOM    435  OE2 GLU A3665     165.650 281.124 262.630  1.00  0.00           O
ATOM    436  C   GLU A3665     161.969 277.539 262.478  1.00  0.00           C
ATOM    437  O   GLU A3665     160.815 277.928 262.662  1.00  0.00           O
ATOM    438  H   GLU A3665     162.951 280.627 262.724  1.00  0.00           H
ATOM    439  HA  GLU A3665     163.929 278.119 261.846  1.00  0.00           H
ATOM    440  HB2 GLU A3665     163.886 277.576 264.291  1.00  0.00           H
ATOM    441  HB3 GLU A3665     163.003 279.066 264.590  1.00  0.00           H
ATOM    442  HG2 GLU A3665     165.407 279.252 265.114  1.00  0.00           H
ATOM    443  HG3 GLU A3665     165.825 278.797 263.465  1.00  0.00           H
ATOM    444  N   ASP A3666     162.299 276.238 262.486  1.00  0.00           N
ATOM    445  CA  ASP A3666     161.403 275.118 262.845  1.00  0.00           C
ATOM    446  CB  ASP A3666     160.587 274.684 261.612  1.00  0.00           C
ATOM    447  CG  ASP A3666     159.681 273.470 261.873  1.00  0.00           C
ATOM    448  OD1 ASP A3666     160.247 272.368 262.059  1.00  0.00           O
ATOM    449  OD2 ASP A3666     158.457 273.605 261.638  1.00  0.00           O
ATOM    450  C   ASP A3666     162.200 273.947 263.465  1.00  0.00           C
ATOM    451  O   ASP A3666     161.971 273.604 264.625  1.00  0.00           O
ATOM    452  H   ASP A3666     163.280 276.018 262.435  1.00  0.00           H
ATOM    453  HA  ASP A3666     160.699 275.458 263.605  1.00  0.00           H
ATOM    454  HB2 ASP A3666     159.975 275.526 261.283  1.00  0.00           H
ATOM    455  HB3 ASP A3666     161.274 274.440 260.800  1.00  0.00           H
ATOM    456  N   HIS A3667     163.279 273.524 262.785  1.00  0.00           N
ATOM    457  CA  HIS A3667     164.392 272.704 263.305  1.00  0.00           C
ATOM    458  ND1 HIS A3667     167.228 271.841 264.466  1.00  0.00           N
ATOM    459  CG  HIS A3667     166.813 273.081 264.043  1.00  0.00           C
ATOM    460  CB  HIS A3667     165.395 273.605 264.055  1.00  0.00           C
ATOM    461  NE2 HIS A3667     169.006 272.835 263.616  1.00  0.00           N
ATOM    462  CD2 HIS A3667     167.911 273.704 263.514  1.00  0.00           C
ATOM    463  CE1 HIS A3667     168.542 271.722 264.219  1.00  0.00           C
ATOM    464  C   HIS A3667     163.970 271.435 264.087  1.00  0.00           C
ATOM    465  O   HIS A3667     164.546 271.099 265.124  1.00  0.00           O
ATOM    466  H   HIS A3667     163.354 273.817 261.825  1.00  0.00           H
ATOM    467  HA  HIS A3667     164.917 272.321 262.428  1.00  0.00           H
ATOM    468  HB2 HIS A3667     165.406 274.590 263.587  1.00  0.00           H
ATOM    469  HB3 HIS A3667     165.067 273.734 265.087  1.00  0.00           H
ATOM    470  HD2 HIS A3667     167.921 274.688 263.070  1.00  0.00           H
ATOM    471  HE1 HIS A3667     169.131 270.836 264.434  1.00  0.00           H
ATOM    472  HD1 HIS A3667     166.607 271.105 264.804  1.00  0.00           H
ATOM    473  N   SER A3668     162.856 270.817 263.679  1.00  0.00           N
ATOM    474  CA  SER A3668     162.229 269.674 264.363  1.00  0.00           C
ATOM    475  CB  SER A3668     160.776 270.037 264.693  1.00  0.00           C
ATOM    476  OG  SER A3668     160.716 271.143 265.579  1.00  0.00           O
ATOM    477  C   SER A3668     162.344 268.349 263.576  1.00  0.00           C
ATOM    478  O   SER A3668     161.523 267.434 263.746  1.00  0.00           O
ATOM    479  H   SER A3668     162.364 271.227 262.895  1.00  0.00           H
ATOM    480  HA  SER A3668     162.742 269.505 265.311  1.00  0.00           H
ATOM    481  HB2 SER A3668     160.241 270.276 263.773  1.00  0.00           H
ATOM    482  HB3 SER A3668     160.290 269.186 265.173  1.00  0.00           H
ATOM    483  HG  SER A3668     161.171 271.897 265.161  1.00  0.00           H
ATOM    484  N   PHE A3669     163.263 268.270 262.608  1.00  0.00           N
ATOM    485  CA  PHE A3669     163.272 267.244 261.553  1.00  0.00           C
ATOM    486  CB  PHE A3669     162.324 267.671 260.418  1.00  0.00           C
ATOM    487  CG  PHE A3669     162.674 268.991 259.755  1.00  0.00           C
ATOM    488  CD1 PHE A3669     162.079 270.187 260.200  1.00  0.00           C
ATOM    489  CD2 PHE A3669     163.600 269.027 258.696  1.00  0.00           C
ATOM    490  CE1 PHE A3669     162.418 271.411 259.600  1.00  0.00           C
ATOM    491  CE2 PHE A3669     163.936 270.252 258.092  1.00  0.00           C
ATOM    492  CZ  PHE A3669     163.351 271.445 258.548  1.00  0.00           C
ATOM    493  C   PHE A3669     164.668 266.829 261.060  1.00  0.00           C
ATOM    494  O   PHE A3669     164.791 266.233 259.996  1.00  0.00           O
ATOM    495  H   PHE A3669     163.956 269.021 262.534  1.00  0.00           H
ATOM    496  HA  PHE A3669     162.884 266.328 261.981  1.00  0.00           H
ATOM    497  HB2 PHE A3669     162.300 266.888 259.658  1.00  0.00           H
ATOM    498  HB3 PHE A3669     161.314 267.745 260.822  1.00  0.00           H
ATOM    499  HD1 PHE A3669     161.367 270.176 261.014  1.00  0.00           H
ATOM    500  HD2 PHE A3669     164.070 268.114 258.359  1.00  0.00           H
ATOM    501  HE1 PHE A3669     161.963 272.322 259.960  1.00  0.00           H
ATOM    502  HE2 PHE A3669     164.663 270.275 257.294  1.00  0.00           H
ATOM    503  HZ  PHE A3669     163.628 272.388 258.101  1.00  0.00           H
ATOM    504  N   GLU A3670     165.690 267.051 261.877  1.00  0.00           N
ATOM    505  CA  GLU A3670     167.085 266.715 261.615  1.00  0.00           C
ATOM    506  CB  GLU A3670     167.964 267.795 262.274  1.00  0.00           C
ATOM    507  CG  GLU A3670     167.961 269.172 261.597  1.00  0.00           C
ATOM    508  CD  GLU A3670     166.667 270.014 261.593  1.00  0.00           C
ATOM    509  OE1 GLU A3670     165.729 269.756 262.382  1.00  0.00           O
ATOM    510  OE2 GLU A3670     166.773 271.119 261.004  1.00  0.00           O
ATOM    511  C   GLU A3670     167.441 265.278 262.066  1.00  0.00           C
ATOM    512  O   GLU A3670     167.071 264.308 261.404  1.00  0.00           O
ATOM    513  H   GLU A3670     165.531 267.691 262.648  1.00  0.00           H
ATOM    514  HA  GLU A3670     167.271 266.746 260.541  1.00  0.00           H
ATOM    515  HB2 GLU A3670     167.684 267.913 263.322  1.00  0.00           H
ATOM    516  HB3 GLU A3670     168.996 267.445 262.238  1.00  0.00           H
ATOM    517  HG2 GLU A3670     168.727 269.756 262.109  1.00  0.00           H
ATOM    518  HG3 GLU A3670     168.295 269.042 260.567  1.00  0.00           H
ATOM    519  N   ASP A3671     168.095 265.135 263.221  1.00  0.00           N
ATOM    520  CA  ASP A3671     168.629 263.910 263.839  1.00  0.00           C
ATOM    521  CB  ASP A3671     169.067 264.272 265.282  1.00  0.00           C
ATOM    522  CG  ASP A3671     168.078 265.192 266.037  1.00  0.00           C
ATOM    523  OD1 ASP A3671     168.056 266.388 265.669  1.00  0.00           O
ATOM    524  OD2 ASP A3671     167.063 264.641 266.523  1.00  0.00           O
ATOM    525  C   ASP A3671     167.617 262.750 263.862  1.00  0.00           C
ATOM    526  O   ASP A3671     167.789 261.709 263.217  1.00  0.00           O
ATOM    527  H   ASP A3671     168.201 265.969 263.799  1.00  0.00           H
ATOM    528  HA  ASP A3671     169.505 263.570 263.286  1.00  0.00           H
ATOM    529  HB2 ASP A3671     170.029 264.784 265.226  1.00  0.00           H
ATOM    530  HB3 ASP A3671     169.224 263.355 265.853  1.00  0.00           H
ATOM    531  N   ARG A3672     166.437 263.038 264.411  1.00  0.00           N
ATOM    532  CA  ARG A3672     165.296 262.136 264.523  1.00  0.00           C
ATOM    533  CB  ARG A3672     164.187 262.938 265.221  1.00  0.00           C
ATOM    534  CG  ARG A3672     162.937 262.099 265.527  1.00  0.00           C
ATOM    535  CD  ARG A3672     161.684 262.935 265.836  1.00  0.00           C
ATOM    536  NE  ARG A3672     161.386 263.955 264.805  1.00  0.00           N
ATOM    537  CZ  ARG A3672     161.153 263.754 263.518  1.00  0.00           C
ATOM    538  NH1 ARG A3672     160.981 262.580 262.980  1.00  0.00           N
ATOM    539  NH2 ARG A3672     161.073 264.785 262.728  1.00  0.00           N
ATOM    540  C   ARG A3672     164.847 261.586 263.167  1.00  0.00           C
ATOM    541  O   ARG A3672     164.365 260.459 263.125  1.00  0.00           O
ATOM    542  H   ARG A3672     166.437 263.871 265.003  1.00  0.00           H
ATOM    543  HA  ARG A3672     165.585 261.288 265.143  1.00  0.00           H
ATOM    544  HB2 ARG A3672     164.568 263.344 266.161  1.00  0.00           H
ATOM    545  HB3 ARG A3672     163.933 263.779 264.575  1.00  0.00           H
ATOM    546  HG2 ARG A3672     162.712 261.470 264.677  1.00  0.00           H
ATOM    547  HG3 ARG A3672     163.147 261.442 266.371  1.00  0.00           H
ATOM    548  HD2 ARG A3672     161.837 263.436 266.793  1.00  0.00           H
ATOM    549  HD3 ARG A3672     160.833 262.258 265.936  1.00  0.00           H
ATOM    550  HE  ARG A3672     161.558 264.913 265.067  1.00  0.00           H
ATOM    551 HH11 ARG A3672     160.995 261.727 263.554  1.00  0.00           H
ATOM    552 HH12 ARG A3672     160.979 262.423 261.994  1.00  0.00           H
ATOM    553 HH21 ARG A3672     161.226 265.720 263.105  1.00  0.00           H
ATOM    554 HH22 ARG A3672     161.002 264.643 261.741  1.00  0.00           H
ATOM    555  N   MET A3673     164.982 262.342 262.073  1.00  0.00           N
ATOM    556  CA  MET A3673     164.554 261.900 260.739  1.00  0.00           C
ATOM    557  CB  MET A3673     164.295 263.124 259.848  1.00  0.00           C
ATOM    558  CG  MET A3673     163.562 262.758 258.549  1.00  0.00           C
ATOM    559  SD  MET A3673     162.875 264.161 257.624  1.00  0.00           S
ATOM    560  CE  MET A3673     164.408 264.894 256.983  1.00  0.00           C
ATOM    561  C   MET A3673     165.512 260.892 260.080  1.00  0.00           C
ATOM    562  O   MET A3673     165.084 260.166 259.185  1.00  0.00           O
ATOM    563  H   MET A3673     165.559 263.176 262.141  1.00  0.00           H
ATOM    564  HA  MET A3673     163.605 261.375 260.859  1.00  0.00           H
ATOM    565  HB2 MET A3673     163.673 263.827 260.401  1.00  0.00           H
ATOM    566  HB3 MET A3673     165.242 263.606 259.605  1.00  0.00           H
ATOM    567  HG2 MET A3673     164.243 262.211 257.895  1.00  0.00           H
ATOM    568  HG3 MET A3673     162.736 262.093 258.802  1.00  0.00           H
ATOM    569  HE1 MET A3673     164.174 265.802 256.428  1.00  0.00           H
ATOM    570  HE2 MET A3673     165.079 265.143 257.804  1.00  0.00           H
ATOM    571  HE3 MET A3673     164.907 264.185 256.322  1.00  0.00           H
ATOM    572  N   ILE A3674     166.729 260.712 260.604  1.00  0.00           N
ATOM    573  CA  ILE A3674     167.539 259.509 260.348  1.00  0.00           C
ATOM    574  CB  ILE A3674     169.040 259.804 260.599  1.00  0.00           C
ATOM    575  CG1 ILE A3674     169.566 261.008 259.787  1.00  0.00           C
ATOM    576  CG2 ILE A3674     169.904 258.556 260.334  1.00  0.00           C
ATOM    577  CD1 ILE A3674     169.440 260.884 258.263  1.00  0.00           C
ATOM    578  C   ILE A3674     167.053 258.350 261.230  1.00  0.00           C
ATOM    579  O   ILE A3674     166.842 257.224 260.764  1.00  0.00           O
ATOM    580  H   ILE A3674     167.038 261.340 261.342  1.00  0.00           H
ATOM    581  HA  ILE A3674     167.415 259.202 259.310  1.00  0.00           H
ATOM    582  HB  ILE A3674     169.166 260.058 261.652  1.00  0.00           H
ATOM    583 HG12 ILE A3674     170.619 261.161 260.033  1.00  0.00           H
ATOM    584 HG13 ILE A3674     169.038 261.909 260.104  1.00  0.00           H
ATOM    585 HD11 ILE A3674     169.840 261.787 257.807  1.00  0.00           H
ATOM    586 HD12 ILE A3674     170.008 260.028 257.901  1.00  0.00           H
ATOM    587 HD13 ILE A3674     168.394 260.784 257.974  1.00  0.00           H
ATOM    588 HG21 ILE A3674     169.675 257.776 261.060  1.00  0.00           H
ATOM    589 HG22 ILE A3674     169.731 258.175 259.329  1.00  0.00           H
ATOM    590 HG23 ILE A3674     170.959 258.814 260.446  1.00  0.00           H
ATOM    591  N   ASP A3675     166.862 258.623 262.521  1.00  0.00           N
ATOM    592  CA  ASP A3675     166.707 257.577 263.529  1.00  0.00           C
ATOM    593  CB  ASP A3675     167.086 258.155 264.903  1.00  0.00           C
ATOM    594  CG  ASP A3675     167.522 257.050 265.868  1.00  0.00           C
ATOM    595  OD1 ASP A3675     168.523 256.377 265.530  1.00  0.00           O
ATOM    596  OD2 ASP A3675     166.639 256.614 266.643  1.00  0.00           O
ATOM    597  C   ASP A3675     165.314 256.913 263.534  1.00  0.00           C
ATOM    598  O   ASP A3675     165.215 255.696 263.688  1.00  0.00           O
ATOM    599  H   ASP A3675     167.091 259.559 262.840  1.00  0.00           H
ATOM    600  HA  ASP A3675     167.430 256.793 263.301  1.00  0.00           H
ATOM    601  HB2 ASP A3675     166.244 258.714 265.315  1.00  0.00           H
ATOM    602  HB3 ASP A3675     167.924 258.845 264.787  1.00  0.00           H
ATOM    603  N   ASP A3676     164.205 257.653 263.387  1.00  0.00           N
ATOM    604  CA  ASP A3676     162.847 257.070 263.318  1.00  0.00           C
ATOM    605  CB  ASP A3676     161.791 257.957 264.012  1.00  0.00           C
ATOM    606  CG  ASP A3676     161.407 259.299 263.370  1.00  0.00           C
ATOM    607  OD1 ASP A3676     161.541 259.477 262.142  1.00  0.00           O
ATOM    608  OD2 ASP A3676     160.758 260.094 264.094  1.00  0.00           O
ATOM    609  C   ASP A3676     162.434 256.572 261.920  1.00  0.00           C
ATOM    610  O   ASP A3676     161.745 255.553 261.839  1.00  0.00           O
ATOM    611  H   ASP A3676     164.312 258.654 263.224  1.00  0.00           H
ATOM    612  HA  ASP A3676     162.858 256.160 263.911  1.00  0.00           H
ATOM    613  HB2 ASP A3676     160.879 257.367 264.107  1.00  0.00           H
ATOM    614  HB3 ASP A3676     162.143 258.154 265.027  1.00  0.00           H
ATOM    615  N   LEU A3677     163.105 257.047 260.866  1.00  0.00           N
ATOM    616  CA  LEU A3677     163.031 256.477 259.516  1.00  0.00           C
ATOM    617  CB  LEU A3677     163.692 257.475 258.549  1.00  0.00           C
ATOM    618  CG  LEU A3677     163.765 257.036 257.075  1.00  0.00           C
ATOM    619  CD1 LEU A3677     162.379 256.866 256.449  1.00  0.00           C
ATOM    620  CD2 LEU A3677     164.535 258.078 256.264  1.00  0.00           C
ATOM    621  C   LEU A3677     163.687 255.089 259.418  1.00  0.00           C
ATOM    622  O   LEU A3677     163.163 254.203 258.743  1.00  0.00           O
ATOM    623  H   LEU A3677     163.656 257.884 261.007  1.00  0.00           H
ATOM    624  HA  LEU A3677     161.980 256.365 259.250  1.00  0.00           H
ATOM    625  HB2 LEU A3677     163.156 258.423 258.608  1.00  0.00           H
ATOM    626  HB3 LEU A3677     164.714 257.643 258.893  1.00  0.00           H
ATOM    627  HG  LEU A3677     164.300 256.091 256.999  1.00  0.00           H
ATOM    628 HD11 LEU A3677     161.848 256.059 256.954  1.00  0.00           H
ATOM    629 HD12 LEU A3677     161.815 257.793 256.547  1.00  0.00           H
ATOM    630 HD13 LEU A3677     162.484 256.608 255.396  1.00  0.00           H
ATOM    631 HD21 LEU A3677     165.534 258.198 256.686  1.00  0.00           H
ATOM    632 HD22 LEU A3677     164.024 259.041 256.313  1.00  0.00           H
ATOM    633 HD23 LEU A3677     164.625 257.757 255.228  1.00  0.00           H
ATOM    634  N   SER A3678     164.863 254.913 260.028  1.00  0.00           N
ATOM    635  CA  SER A3678     165.675 253.694 259.891  1.00  0.00           C
ATOM    636  CB  SER A3678     167.132 253.983 260.273  1.00  0.00           C
ATOM    637  OG  SER A3678     167.211 254.559 261.558  1.00  0.00           O
ATOM    638  C   SER A3678     165.130 252.504 260.687  1.00  0.00           C
ATOM    639  O   SER A3678     164.887 251.442 260.105  1.00  0.00           O
ATOM    640  H   SER A3678     165.260 255.698 260.530  1.00  0.00           H
ATOM    641  HA  SER A3678     165.662 253.389 258.847  1.00  0.00           H
ATOM    642  HB2 SER A3678     167.702 253.052 260.256  1.00  0.00           H
ATOM    643  HB3 SER A3678     167.572 254.673 259.553  1.00  0.00           H
ATOM    644  HG  SER A3678     167.179 255.527 261.450  1.00  0.00           H
ATOM    645  N   LYS A3679     164.761 252.692 261.963  1.00  0.00           N
ATOM    646  CA  LYS A3679     164.250 251.591 262.812  1.00  0.00           C
ATOM    647  CB  LYS A3679     164.472 251.886 264.304  1.00  0.00           C
ATOM    648  CG  LYS A3679     163.587 252.996 264.883  1.00  0.00           C
ATOM    649  CD  LYS A3679     164.024 253.314 266.325  1.00  0.00           C
ATOM    650  CE  LYS A3679     163.435 254.636 266.825  1.00  0.00           C
ATOM    651  NZ  LYS A3679     164.183 255.785 266.269  1.00  0.00           N
ATOM    652  C   LYS A3679     162.835 251.089 262.475  1.00  0.00           C
ATOM    653  O   LYS A3679     162.469 250.014 262.941  1.00  0.00           O
ATOM    654  H   LYS A3679     165.016 253.578 262.392  1.00  0.00           H
ATOM    655  HA  LYS A3679     164.885 250.729 262.597  1.00  0.00           H
ATOM    656  HB2 LYS A3679     165.521 252.160 264.437  1.00  0.00           H
ATOM    657  HB3 LYS A3679     164.296 250.970 264.871  1.00  0.00           H
ATOM    658  HG2 LYS A3679     163.669 253.882 264.260  1.00  0.00           H
ATOM    659  HG3 LYS A3679     162.544 252.677 264.883  1.00  0.00           H
ATOM    660  HD2 LYS A3679     165.114 253.370 266.386  1.00  0.00           H
ATOM    661  HD3 LYS A3679     163.690 252.504 266.976  1.00  0.00           H
ATOM    662  HE2 LYS A3679     162.383 254.687 266.533  1.00  0.00           H
ATOM    663  HE3 LYS A3679     163.500 254.662 267.916  1.00  0.00           H
ATOM    664  HZ1 LYS A3679     163.764 256.682 266.451  1.00  0.00           H
ATOM    665  HZ2 LYS A3679     165.137 255.844 266.646  1.00  0.00           H
ATOM    666  HZ3 LYS A3679     164.354 255.684 265.271  1.00  0.00           H
ATOM    667  N   ALA A3680     162.196 251.652 261.444  1.00  0.00           N
ATOM    668  CA  ALA A3680     161.073 251.040 260.714  1.00  0.00           C
ATOM    669  CB  ALA A3680     160.496 252.099 259.768  1.00  0.00           C
ATOM    670  C   ALA A3680     161.433 249.728 259.962  1.00  0.00           C
ATOM    671  O   ALA A3680     160.559 249.061 259.392  1.00  0.00           O
ATOM    672  H   ALA A3680     162.601 252.490 261.052  1.00  0.00           H
ATOM    673  HA  ALA A3680     160.304 250.777 261.443  1.00  0.00           H
ATOM    674  HB1 ALA A3680     159.598 251.712 259.287  1.00  0.00           H
ATOM    675  HB2 ALA A3680     160.238 252.999 260.330  1.00  0.00           H
ATOM    676  HB3 ALA A3680     161.230 252.356 259.003  1.00  0.00           H
ATOM    677  N   GLY A3681     162.700 249.296 260.020  1.00  0.00           N
ATOM    678  CA  GLY A3681     163.114 247.915 259.757  1.00  0.00           C
ATOM    679  C   GLY A3681     162.412 246.853 260.625  1.00  0.00           C
ATOM    680  O   GLY A3681     162.088 245.796 260.086  1.00  0.00           O
ATOM    681  H   GLY A3681     163.394 249.927 260.406  1.00  0.00           H
ATOM    682  HA2 GLY A3681     162.934 247.681 258.708  1.00  0.00           H
ATOM    683  HA3 GLY A3681     164.185 247.838 259.947  1.00  0.00           H
ATOM    684  N   GLU A3682     161.869 247.224 261.789  1.00  0.00           N
ATOM    685  CA  GLU A3682     161.133 246.333 262.705  1.00  0.00           C
ATOM    686  CB  GLU A3682     161.978 246.108 263.979  1.00  0.00           C
ATOM    687  CG  GLU A3682     162.317 244.630 264.233  1.00  0.00           C
ATOM    688  CD  GLU A3682     163.188 243.973 263.147  1.00  0.00           C
ATOM    689  OE1 GLU A3682     163.957 244.656 262.431  1.00  0.00           O
ATOM    690  OE2 GLU A3682     163.133 242.731 262.998  1.00  0.00           O
ATOM    691  C   GLU A3682     159.720 246.866 263.041  1.00  0.00           C
ATOM    692  O   GLU A3682     159.451 248.060 262.904  1.00  0.00           O
ATOM    693  H   GLU A3682     162.057 248.160 262.136  1.00  0.00           H
ATOM    694  HA  GLU A3682     160.992 245.367 262.219  1.00  0.00           H
ATOM    695  HB2 GLU A3682     162.909 246.676 263.925  1.00  0.00           H
ATOM    696  HB3 GLU A3682     161.429 246.483 264.844  1.00  0.00           H
ATOM    697  HG2 GLU A3682     162.842 244.561 265.188  1.00  0.00           H
ATOM    698  HG3 GLU A3682     161.379 244.078 264.329  1.00  0.00           H
ATOM    699  N   GLN A3683     158.784 245.975 263.406  1.00  0.00           N
ATOM    700  CA  GLN A3683     157.356 246.286 263.612  1.00  0.00           C
ATOM    701  CB  GLN A3683     156.697 246.437 262.228  1.00  0.00           C
ATOM    702  CG  GLN A3683     155.255 246.975 262.235  1.00  0.00           C
ATOM    703  CD  GLN A3683     154.795 247.543 260.890  1.00  0.00           C
ATOM    704  OE1 GLN A3683     153.991 248.461 260.829  1.00  0.00           O
ATOM    705  NE2 GLN A3683     155.319 247.100 259.769  1.00  0.00           N
ATOM    706  C   GLN A3683     156.643 245.190 264.438  1.00  0.00           C
ATOM    707  O   GLN A3683     157.152 244.079 264.548  1.00  0.00           O
ATOM    708  H   GLN A3683     159.045 245.004 263.519  1.00  0.00           H
ATOM    709  HA  GLN A3683     157.279 247.232 264.149  1.00  0.00           H
ATOM    710  HB2 GLN A3683     157.306 247.118 261.632  1.00  0.00           H
ATOM    711  HB3 GLN A3683     156.699 245.459 261.752  1.00  0.00           H
ATOM    712  HG2 GLN A3683     155.175 247.769 262.977  1.00  0.00           H
ATOM    713  HG3 GLN A3683     154.577 246.166 262.505  1.00  0.00           H
ATOM    714 HE21 GLN A3683     156.018 246.351 259.774  1.00  0.00           H
ATOM    715 HE22 GLN A3683     154.973 247.483 258.916  1.00  0.00           H
ATOM    716  N   GLU A3684     155.460 245.484 264.997  1.00  0.00           N
ATOM    717  CA  GLU A3684     154.614 244.506 265.713  1.00  0.00           C
ATOM    718  CB  GLU A3684     153.735 245.266 266.736  1.00  0.00           C
ATOM    719  CG  GLU A3684     152.852 244.363 267.621  1.00  0.00           C
ATOM    720  CD  GLU A3684     152.078 245.124 268.722  1.00  0.00           C
ATOM    721  OE1 GLU A3684     151.954 246.368 268.633  1.00  0.00           O
ATOM    722  OE2 GLU A3684     151.547 244.445 269.635  1.00  0.00           O
ATOM    723  C   GLU A3684     153.781 243.607 264.767  1.00  0.00           C
ATOM    724  O   GLU A3684     153.937 242.388 264.770  1.00  0.00           O
ATOM    725  H   GLU A3684     155.106 246.419 264.895  1.00  0.00           H
ATOM    726  HA  GLU A3684     155.264 243.833 266.276  1.00  0.00           H
ATOM    727  HB2 GLU A3684     153.097 245.968 266.196  1.00  0.00           H
ATOM    728  HB3 GLU A3684     154.397 245.841 267.386  1.00  0.00           H
ATOM    729  HG2 GLU A3684     152.135 243.838 266.986  1.00  0.00           H
ATOM    730  HG3 GLU A3684     153.495 243.616 268.092  1.00  0.00           H
ATOM    731  N   GLU A3685     152.925 244.185 263.914  1.00  0.00           N
ATOM    732  CA  GLU A3685     152.004 243.443 263.027  1.00  0.00           C
ATOM    733  CB  GLU A3685     150.680 244.244 262.871  1.00  0.00           C
ATOM    734  CG  GLU A3685     149.501 243.429 262.286  1.00  0.00           C
ATOM    735  CD  GLU A3685     148.160 244.199 262.172  1.00  0.00           C
ATOM    736  OE1 GLU A3685     147.919 245.143 262.961  1.00  0.00           O
ATOM    737  OE2 GLU A3685     147.275 243.727 261.413  1.00  0.00           O
ATOM    738  C   GLU A3685     152.670 243.017 261.691  1.00  0.00           C
ATOM    739  O   GLU A3685     152.264 243.473 260.623  1.00  0.00           O
ATOM    740  H   GLU A3685     152.832 245.187 263.941  1.00  0.00           H
ATOM    741  HA  GLU A3685     151.744 242.513 263.535  1.00  0.00           H
ATOM    742  HB2 GLU A3685     150.385 244.594 263.861  1.00  0.00           H
ATOM    743  HB3 GLU A3685     150.861 245.122 262.248  1.00  0.00           H
ATOM    744  HG2 GLU A3685     149.345 242.555 262.923  1.00  0.00           H
ATOM    745  HG3 GLU A3685     149.777 243.064 261.296  1.00  0.00           H
ATOM    746  N   GLU A3686     153.773 242.247 261.739  1.00  0.00           N
ATOM    747  CA  GLU A3686     154.570 241.911 260.531  1.00  0.00           C
ATOM    748  CB  GLU A3686     155.639 243.011 260.312  1.00  0.00           C
ATOM    749  CG  GLU A3686     156.299 243.001 258.913  1.00  0.00           C
ATOM    750  CD  GLU A3686     156.933 244.347 258.510  1.00  0.00           C
ATOM    751  OE1 GLU A3686     157.235 244.559 257.314  1.00  0.00           O
ATOM    752  OE2 GLU A3686     157.281 245.167 259.391  1.00  0.00           O
ATOM    753  C   GLU A3686     155.154 240.473 260.429  1.00  0.00           C
ATOM    754  O   GLU A3686     155.444 240.043 259.315  1.00  0.00           O
ATOM    755  H   GLU A3686     154.135 242.009 262.657  1.00  0.00           H
ATOM    756  HA  GLU A3686     153.896 241.975 259.676  1.00  0.00           H
ATOM    757  HB2 GLU A3686     155.146 243.976 260.436  1.00  0.00           H
ATOM    758  HB3 GLU A3686     156.412 242.928 261.078  1.00  0.00           H
ATOM    759  HG2 GLU A3686     157.066 242.224 258.888  1.00  0.00           H
ATOM    760  HG3 GLU A3686     155.535 242.752 258.173  1.00  0.00           H
ATOM    761  N   GLU A3687     155.180 239.655 261.496  1.00  0.00           N
ATOM    762  CA  GLU A3687     155.712 238.267 261.468  1.00  0.00           C
ATOM    763  CB  GLU A3687     156.959 238.175 262.380  1.00  0.00           C
ATOM    764  CG  GLU A3687     157.523 236.760 262.642  1.00  0.00           C
ATOM    765  CD  GLU A3687     157.996 236.022 261.380  1.00  0.00           C
ATOM    766  OE1 GLU A3687     158.929 236.528 260.722  1.00  0.00           O
ATOM    767  OE2 GLU A3687     157.497 234.899 261.119  1.00  0.00           O
ATOM    768  C   GLU A3687     154.656 237.195 261.831  1.00  0.00           C
ATOM    769  O   GLU A3687     154.182 237.155 262.966  1.00  0.00           O
ATOM    770  H   GLU A3687     154.863 240.006 262.386  1.00  0.00           H
ATOM    771  HA  GLU A3687     156.059 238.039 260.461  1.00  0.00           H
ATOM    772  HB2 GLU A3687     156.705 238.606 263.350  1.00  0.00           H
ATOM    773  HB3 GLU A3687     157.749 238.793 261.950  1.00  0.00           H
ATOM    774  HG2 GLU A3687     158.372 236.859 263.323  1.00  0.00           H
ATOM    775  HG3 GLU A3687     156.774 236.161 263.164  1.00  0.00           H
ATOM    776  N   GLU A3688     154.455 236.212 260.939  1.00  0.00           N
ATOM    777  CA  GLU A3688     153.956 234.858 261.260  1.00  0.00           C
ATOM    778  CB  GLU A3688     152.419 234.845 261.512  1.00  0.00           C
ATOM    779  CG  GLU A3688     151.911 233.483 262.045  1.00  0.00           C
ATOM    780  CD  GLU A3688     150.415 233.453 262.450  1.00  0.00           C
ATOM    781  OE1 GLU A3688     149.552 233.886 261.648  1.00  0.00           O
ATOM    782  OE2 GLU A3688     150.096 232.767 263.456  1.00  0.00           O
ATOM    783  C   GLU A3688     154.377 233.843 260.164  1.00  0.00           C
ATOM    784  O   GLU A3688     153.696 233.689 259.151  1.00  0.00           O
ATOM    785  H   GLU A3688     154.925 236.302 260.051  1.00  0.00           H
ATOM    786  HA  GLU A3688     154.436 234.549 262.189  1.00  0.00           H
ATOM    787  HB2 GLU A3688     152.175 235.604 262.256  1.00  0.00           H
ATOM    788  HB3 GLU A3688     151.895 235.097 260.590  1.00  0.00           H
ATOM    789  HG2 GLU A3688     152.081 232.717 261.286  1.00  0.00           H
ATOM    790  HG3 GLU A3688     152.517 233.218 262.915  1.00  0.00           H
ATOM    791  N   GLU A3689     155.489 233.127 260.388  1.00  0.00           N
ATOM    792  CA  GLU A3689     156.059 232.075 259.513  1.00  0.00           C
ATOM    793  CB  GLU A3689     155.105 230.845 259.436  1.00  0.00           C
ATOM    794  CG  GLU A3689     155.772 229.504 259.058  1.00  0.00           C
ATOM    795  CD  GLU A3689     154.873 228.272 259.336  1.00  0.00           C
ATOM    796  OE1 GLU A3689     155.223 227.480 260.248  1.00  0.00           O
ATOM    797  OE2 GLU A3689     153.975 227.970 258.510  1.00  0.00           O
ATOM    798  C   GLU A3689     156.636 232.604 258.169  1.00  0.00           C
ATOM    799  O   GLU A3689     156.407 232.033 257.103  1.00  0.00           O
ATOM    800  H   GLU A3689     156.134 233.543 261.059  1.00  0.00           H
ATOM    801  HA  GLU A3689     156.939 231.722 260.048  1.00  0.00           H
ATOM    802  HB2 GLU A3689     154.662 230.710 260.425  1.00  0.00           H
ATOM    803  HB3 GLU A3689     154.294 231.051 258.737  1.00  0.00           H
ATOM    804  HG2 GLU A3689     156.696 229.407 259.636  1.00  0.00           H
ATOM    805  HG3 GLU A3689     156.050 229.521 258.003  1.00  0.00           H
ATOM    806  N   VAL A3690     157.386 233.720 258.212  1.00  0.00           N
ATOM    807  CA  VAL A3690     157.788 234.521 257.022  1.00  0.00           C
ATOM    808  CB  VAL A3690     158.194 235.943 257.483  1.00  0.00           C
ATOM    809  CG1 VAL A3690     158.768 236.839 256.376  1.00  0.00           C
ATOM    810  CG2 VAL A3690     156.983 236.687 258.065  1.00  0.00           C
ATOM    811  C   VAL A3690     158.890 233.910 256.127  1.00  0.00           C
ATOM    812  O   VAL A3690     158.862 234.104 254.912  1.00  0.00           O
ATOM    813  H   VAL A3690     157.500 234.162 259.127  1.00  0.00           H
ATOM    814  HA  VAL A3690     156.912 234.623 256.383  1.00  0.00           H
ATOM    815  HB  VAL A3690     158.960 235.846 258.250  1.00  0.00           H
ATOM    816 HG21 VAL A3690     156.559 236.119 258.890  1.00  0.00           H
ATOM    817 HG22 VAL A3690     156.222 236.833 257.300  1.00  0.00           H
ATOM    818 HG23 VAL A3690     157.302 237.655 258.452  1.00  0.00           H
ATOM    819 HG11 VAL A3690     159.726 236.450 256.036  1.00  0.00           H
ATOM    820 HG12 VAL A3690     158.941 237.842 256.766  1.00  0.00           H
ATOM    821 HG13 VAL A3690     158.078 236.891 255.535  1.00  0.00           H
ATOM    822  N   GLU A3691     159.895 233.245 256.706  1.00  0.00           N
ATOM    823  CA  GLU A3691     161.119 232.686 256.066  1.00  0.00           C
ATOM    824  CB  GLU A3691     160.769 231.460 255.179  1.00  0.00           C
ATOM    825  CG  GLU A3691     161.997 230.607 254.788  1.00  0.00           C
ATOM    826  CD  GLU A3691     161.650 229.222 254.191  1.00  0.00           C
ATOM    827  OE1 GLU A3691     160.838 229.153 253.238  1.00  0.00           O
ATOM    828  OE2 GLU A3691     162.341 228.237 254.556  1.00  0.00           O
ATOM    829  C   GLU A3691     162.095 233.687 255.378  1.00  0.00           C
ATOM    830  O   GLU A3691     163.304 233.555 255.577  1.00  0.00           O
ATOM    831  H   GLU A3691     159.820 233.154 257.707  1.00  0.00           H
ATOM    832  HA  GLU A3691     161.707 232.280 256.889  1.00  0.00           H
ATOM    833  HB2 GLU A3691     160.084 230.822 255.739  1.00  0.00           H
ATOM    834  HB3 GLU A3691     160.264 231.796 254.273  1.00  0.00           H
ATOM    835  HG2 GLU A3691     162.602 231.164 254.069  1.00  0.00           H
ATOM    836  HG3 GLU A3691     162.605 230.458 255.684  1.00  0.00           H
ATOM    837  N   GLU A3692     161.635 234.768 254.730  1.00  0.00           N
ATOM    838  CA  GLU A3692     162.484 235.745 254.003  1.00  0.00           C
ATOM    839  CB  GLU A3692     162.294 235.549 252.479  1.00  0.00           C
ATOM    840  CG  GLU A3692     163.195 236.444 251.607  1.00  0.00           C
ATOM    841  CD  GLU A3692     163.131 236.068 250.111  1.00  0.00           C
ATOM    842  OE1 GLU A3692     162.545 236.852 249.324  1.00  0.00           O
ATOM    843  OE2 GLU A3692     163.821 235.098 249.715  1.00  0.00           O
ATOM    844  C   GLU A3692     162.250 237.206 254.468  1.00  0.00           C
ATOM    845  O   GLU A3692     161.244 237.831 254.133  1.00  0.00           O
ATOM    846  H   GLU A3692     160.628 234.835 254.615  1.00  0.00           H
ATOM    847  HA  GLU A3692     163.529 235.515 254.207  1.00  0.00           H
ATOM    848  HB2 GLU A3692     162.518 234.507 252.243  1.00  0.00           H
ATOM    849  HB3 GLU A3692     161.252 235.736 252.218  1.00  0.00           H
ATOM    850  HG2 GLU A3692     162.903 237.488 251.742  1.00  0.00           H
ATOM    851  HG3 GLU A3692     164.226 236.345 251.957  1.00  0.00           H
ATOM    852  N   LYS A3693     163.171 237.766 255.276  1.00  0.00           N
ATOM    853  CA  LYS A3693     163.012 239.096 255.910  1.00  0.00           C
ATOM    854  CB  LYS A3693     163.966 239.247 257.125  1.00  0.00           C
ATOM    855  CG  LYS A3693     163.755 240.594 257.845  1.00  0.00           C
ATOM    856  CD  LYS A3693     164.487 240.804 259.176  1.00  0.00           C
ATOM    857  CE  LYS A3693     164.274 242.274 259.584  1.00  0.00           C
ATOM    858  NZ  LYS A3693     164.782 242.582 260.939  1.00  0.00           N
ATOM    859  C   LYS A3693     163.123 240.277 254.918  1.00  0.00           C
ATOM    860  O   LYS A3693     164.075 240.374 254.146  1.00  0.00           O
ATOM    861  H   LYS A3693     163.969 237.204 255.531  1.00  0.00           H
ATOM    862  HA  LYS A3693     161.993 239.119 256.301  1.00  0.00           H
ATOM    863  HB2 LYS A3693     163.772 238.436 257.829  1.00  0.00           H
ATOM    864  HB3 LYS A3693     165.002 239.178 256.788  1.00  0.00           H
ATOM    865  HG2 LYS A3693     164.090 241.384 257.176  1.00  0.00           H
ATOM    866  HG3 LYS A3693     162.688 240.719 258.032  1.00  0.00           H
ATOM    867  HD2 LYS A3693     165.553 240.604 259.053  1.00  0.00           H
ATOM    868  HD3 LYS A3693     164.069 240.136 259.932  1.00  0.00           H
ATOM    869  HE2 LYS A3693     163.203 242.496 259.559  1.00  0.00           H
ATOM    870  HE3 LYS A3693     164.762 242.920 258.847  1.00  0.00           H
ATOM    871  HZ1 LYS A3693     164.621 243.564 261.192  1.00  0.00           H
ATOM    872  HZ2 LYS A3693     165.749 242.360 261.093  1.00  0.00           H
ATOM    873  HZ3 LYS A3693     164.196 242.168 261.671  1.00  0.00           H
ATOM    874  N   LYS A3694     162.322 241.320 255.191  1.00  0.00           N
ATOM    875  CA  LYS A3694     162.370 242.688 254.624  1.00  0.00           C
ATOM    876  CB  LYS A3694     161.349 243.573 255.384  1.00  0.00           C
ATOM    877  CG  LYS A3694     161.657 243.742 256.890  1.00  0.00           C
ATOM    878  CD  LYS A3694     160.494 244.269 257.737  1.00  0.00           C
ATOM    879  CE  LYS A3694     160.247 245.774 257.555  1.00  0.00           C
ATOM    880  NZ  LYS A3694     159.643 246.357 258.775  1.00  0.00           N
ATOM    881  C   LYS A3694     163.781 243.342 254.611  1.00  0.00           C
ATOM    882  O   LYS A3694     164.409 243.437 255.666  1.00  0.00           O
ATOM    883  H   LYS A3694     161.618 241.146 255.890  1.00  0.00           H
ATOM    884  HA  LYS A3694     162.020 242.611 253.598  1.00  0.00           H
ATOM    885  HB2 LYS A3694     161.314 244.560 254.920  1.00  0.00           H
ATOM    886  HB3 LYS A3694     160.362 243.120 255.279  1.00  0.00           H
ATOM    887  HG2 LYS A3694     162.509 244.410 257.021  1.00  0.00           H
ATOM    888  HG3 LYS A3694     161.926 242.775 257.307  1.00  0.00           H
ATOM    889  HD2 LYS A3694     159.590 243.706 257.511  1.00  0.00           H
ATOM    890  HD3 LYS A3694     160.742 244.072 258.781  1.00  0.00           H
ATOM    891  HE2 LYS A3694     161.206 246.264 257.366  1.00  0.00           H
ATOM    892  HE3 LYS A3694     159.585 245.924 256.697  1.00  0.00           H
ATOM    893  HZ1 LYS A3694     160.208 246.106 259.578  1.00  0.00           H
ATOM    894  HZ2 LYS A3694     159.598 247.370 258.752  1.00  0.00           H
ATOM    895  HZ3 LYS A3694     158.705 245.972 258.925  1.00  0.00           H
ATOM    896  N   PRO A3695     164.190 243.996 253.502  1.00  0.00           N
ATOM    897  CA  PRO A3695     165.360 244.884 253.472  1.00  0.00           C
ATOM    898  CD  PRO A3695     163.793 243.678 252.139  1.00  0.00           C
ATOM    899  CB  PRO A3695     165.707 245.094 251.992  1.00  0.00           C
ATOM    900  CG  PRO A3695     165.044 243.908 251.295  1.00  0.00           C
ATOM    901  C   PRO A3695     165.137 246.231 254.184  1.00  0.00           C
ATOM    902  O   PRO A3695     164.069 246.836 254.060  1.00  0.00           O
ATOM    903  HA  PRO A3695     166.191 244.365 253.953  1.00  0.00           H
ATOM    904  HD2 PRO A3695     163.477 242.638 252.040  1.00  0.00           H
ATOM    905  HD3 PRO A3695     162.996 244.353 251.823  1.00  0.00           H
ATOM    906  HB2 PRO A3695     166.785 245.105 251.830  1.00  0.00           H
ATOM    907  HB3 PRO A3695     165.264 246.020 251.626  1.00  0.00           H
ATOM    908  HG2 PRO A3695     165.694 243.034 251.357  1.00  0.00           H
ATOM    909  HG3 PRO A3695     164.797 244.133 250.257  1.00  0.00           H
ATOM    910  N   ASP A3696     166.219 246.773 254.749  1.00  0.00           N
ATOM    911  CA  ASP A3696     166.291 248.031 255.514  1.00  0.00           C
ATOM    912  CB  ASP A3696     167.733 248.131 256.049  1.00  0.00           C
ATOM    913  CG  ASP A3696     168.138 249.480 256.655  1.00  0.00           C
ATOM    914  OD1 ASP A3696     168.106 250.472 255.894  1.00  0.00           O
ATOM    915  OD2 ASP A3696     168.929 249.417 257.614  1.00  0.00           O
ATOM    916  C   ASP A3696     165.852 249.291 254.719  1.00  0.00           C
ATOM    917  O   ASP A3696     166.209 249.410 253.543  1.00  0.00           O
ATOM    918  H   ASP A3696     167.071 246.238 254.718  1.00  0.00           H
ATOM    919  HA  ASP A3696     165.640 247.913 256.375  1.00  0.00           H
ATOM    920  HB2 ASP A3696     167.871 247.347 256.796  1.00  0.00           H
ATOM    921  HB3 ASP A3696     168.424 247.918 255.233  1.00  0.00           H
ATOM    922  N   PRO A3697     165.157 250.274 255.342  1.00  0.00           N
ATOM    923  CA  PRO A3697     164.648 251.467 254.652  1.00  0.00           C
ATOM    924  CD  PRO A3697     164.670 250.263 256.720  1.00  0.00           C
ATOM    925  CB  PRO A3697     163.887 252.271 255.719  1.00  0.00           C
ATOM    926  CG  PRO A3697     163.485 251.222 256.750  1.00  0.00           C
ATOM    927  C   PRO A3697     165.712 252.348 253.976  1.00  0.00           C
ATOM    928  O   PRO A3697     165.527 252.754 252.827  1.00  0.00           O
ATOM    929  HA  PRO A3697     163.940 251.141 253.890  1.00  0.00           H
ATOM    930  HD2 PRO A3697     165.455 250.624 257.386  1.00  0.00           H
ATOM    931  HD3 PRO A3697     164.328 249.280 257.038  1.00  0.00           H
ATOM    932  HB2 PRO A3697     163.016 252.776 255.300  1.00  0.00           H
ATOM    933  HB3 PRO A3697     164.546 252.997 256.198  1.00  0.00           H
ATOM    934  HG2 PRO A3697     162.583 250.704 256.421  1.00  0.00           H
ATOM    935  HG3 PRO A3697     163.343 251.655 257.740  1.00  0.00           H
ATOM    936  N   LEU A3698     166.823 252.644 254.658  1.00  0.00           N
ATOM    937  CA  LEU A3698     167.910 253.474 254.122  1.00  0.00           C
ATOM    938  CB  LEU A3698     168.836 253.953 255.261  1.00  0.00           C
ATOM    939  CG  LEU A3698     168.364 255.167 256.088  1.00  0.00           C
ATOM    940  CD1 LEU A3698     168.276 256.446 255.253  1.00  0.00           C
ATOM    941  CD2 LEU A3698     167.014 254.939 256.761  1.00  0.00           C
ATOM    942  C   LEU A3698     168.713 252.701 253.072  1.00  0.00           C
ATOM    943  O   LEU A3698     169.039 253.261 252.022  1.00  0.00           O
ATOM    944  H   LEU A3698     167.024 252.097 255.493  1.00  0.00           H
ATOM    945  HA  LEU A3698     167.484 254.341 253.619  1.00  0.00           H
ATOM    946  HB2 LEU A3698     169.800 254.223 254.827  1.00  0.00           H
ATOM    947  HB3 LEU A3698     169.020 253.119 255.941  1.00  0.00           H
ATOM    948  HG  LEU A3698     169.103 255.332 256.871  1.00  0.00           H
ATOM    949 HD11 LEU A3698     169.230 256.629 254.759  1.00  0.00           H
ATOM    950 HD12 LEU A3698     168.060 257.289 255.911  1.00  0.00           H
ATOM    951 HD13 LEU A3698     167.485 256.371 254.509  1.00  0.00           H
ATOM    952 HD21 LEU A3698     167.040 253.980 257.274  1.00  0.00           H
ATOM    953 HD22 LEU A3698     166.215 254.935 256.022  1.00  0.00           H
ATOM    954 HD23 LEU A3698     166.829 255.734 257.485  1.00  0.00           H
ATOM    955  N   HIS A3699     168.838 251.381 253.245  1.00  0.00           N
ATOM    956  CA  HIS A3699     169.401 250.486 252.234  1.00  0.00           C
ATOM    957  ND1 HIS A3699     169.928 247.539 250.746  1.00  0.00           N
ATOM    958  CG  HIS A3699     170.337 248.153 251.934  1.00  0.00           C
ATOM    959  CB  HIS A3699     169.501 249.064 252.794  1.00  0.00           C
ATOM    960  NE2 HIS A3699     172.034 247.007 251.145  1.00  0.00           N
ATOM    961  CD2 HIS A3699     171.639 247.830 252.175  1.00  0.00           C
ATOM    962  CE1 HIS A3699     170.992 246.851 250.310  1.00  0.00           C
ATOM    963  C   HIS A3699     168.611 250.534 250.919  1.00  0.00           C
ATOM    964  O   HIS A3699     169.203 250.828 249.880  1.00  0.00           O
ATOM    965  H   HIS A3699     168.523 250.987 254.134  1.00  0.00           H
ATOM    966  HA  HIS A3699     170.414 250.817 252.019  1.00  0.00           H
ATOM    967  HB2 HIS A3699     169.952 249.107 253.787  1.00  0.00           H
ATOM    968  HB3 HIS A3699     168.508 248.630 252.889  1.00  0.00           H
ATOM    969  HD2 HIS A3699     172.229 248.170 253.018  1.00  0.00           H
ATOM    970  HE1 HIS A3699     171.003 246.251 249.410  1.00  0.00           H
ATOM    971  HE2 HIS A3699     172.943 246.583 251.039  1.00  0.00           H
ATOM    972  N   GLN A3700     167.271 250.547 250.976  1.00  0.00           N
ATOM    973  CA  GLN A3700     166.415 250.675 249.781  1.00  0.00           C
ATOM    974  CB  GLN A3700     164.925 250.467 250.125  1.00  0.00           C
ATOM    975  CG  GLN A3700     164.615 249.220 250.981  1.00  0.00           C
ATOM    976  CD  GLN A3700     163.419 248.375 250.553  1.00  0.00           C
ATOM    977  OE1 GLN A3700     162.950 248.392 249.423  1.00  0.00           O
ATOM    978  NE2 GLN A3700     162.919 247.536 251.436  1.00  0.00           N
ATOM    979  C   GLN A3700     166.581 252.023 249.045  1.00  0.00           C
ATOM    980  O   GLN A3700     166.398 252.074 247.820  1.00  0.00           O
ATOM    981  H   GLN A3700     166.837 250.372 251.880  1.00  0.00           H
ATOM    982  HA  GLN A3700     166.707 249.889 249.085  1.00  0.00           H
ATOM    983  HB2 GLN A3700     164.379 250.416 249.183  1.00  0.00           H
ATOM    984  HB3 GLN A3700     164.557 251.344 250.660  1.00  0.00           H
ATOM    985  HG2 GLN A3700     165.482 248.560 251.020  1.00  0.00           H
ATOM    986  HG3 GLN A3700     164.399 249.569 251.987  1.00  0.00           H
ATOM    987 HE21 GLN A3700     163.312 247.479 252.376  1.00  0.00           H
ATOM    988 HE22 GLN A3700     162.129 246.990 251.157  1.00  0.00           H
ATOM    989  N   LEU A3701     166.920 253.096 249.776  1.00  0.00           N
ATOM    990  CA  LEU A3701     167.106 254.467 249.274  1.00  0.00           C
ATOM    991  CB  LEU A3701     166.783 255.471 250.406  1.00  0.00           C
ATOM    992  CG  LEU A3701     165.363 256.072 250.396  1.00  0.00           C
ATOM    993  CD1 LEU A3701     165.152 257.000 249.195  1.00  0.00           C
ATOM    994  CD2 LEU A3701     164.250 255.024 250.391  1.00  0.00           C
ATOM    995  C   LEU A3701     168.512 254.730 248.704  1.00  0.00           C
ATOM    996  O   LEU A3701     168.625 255.277 247.605  1.00  0.00           O
ATOM    997  H   LEU A3701     167.039 252.951 250.774  1.00  0.00           H
ATOM    998  HA  LEU A3701     166.411 254.628 248.453  1.00  0.00           H
ATOM    999  HB2 LEU A3701     166.946 254.993 251.374  1.00  0.00           H
ATOM   1000  HB3 LEU A3701     167.486 256.304 250.356  1.00  0.00           H
ATOM   1001  HG  LEU A3701     165.255 256.673 251.299  1.00  0.00           H
ATOM   1002 HD11 LEU A3701     165.928 257.764 249.187  1.00  0.00           H
ATOM   1003 HD12 LEU A3701     165.180 256.445 248.260  1.00  0.00           H
ATOM   1004 HD13 LEU A3701     164.187 257.498 249.291  1.00  0.00           H
ATOM   1005 HD21 LEU A3701     164.372 254.372 251.255  1.00  0.00           H
ATOM   1006 HD22 LEU A3701     163.284 255.520 250.471  1.00  0.00           H
ATOM   1007 HD23 LEU A3701     164.282 254.427 249.483  1.00  0.00           H
ATOM   1008  N   VAL A3702     169.584 254.217 249.314  1.00  0.00           N
ATOM   1009  CA  VAL A3702     170.930 254.283 248.704  1.00  0.00           C
ATOM   1010  CB  VAL A3702     172.025 254.101 249.773  1.00  0.00           C
ATOM   1011  CG1 VAL A3702     172.135 252.672 250.307  1.00  0.00           C
ATOM   1012  CG2 VAL A3702     173.385 254.529 249.222  1.00  0.00           C
ATOM   1013  C   VAL A3702     171.065 253.317 247.513  1.00  0.00           C
ATOM   1014  O   VAL A3702     171.540 253.703 246.437  1.00  0.00           O
ATOM   1015  H   VAL A3702     169.463 253.773 250.224  1.00  0.00           H
ATOM   1016  HA  VAL A3702     171.056 255.289 248.303  1.00  0.00           H
ATOM   1017  HB  VAL A3702     171.791 254.758 250.611  1.00  0.00           H
ATOM   1018 HG21 VAL A3702     173.327 255.564 248.889  1.00  0.00           H
ATOM   1019 HG22 VAL A3702     174.128 254.471 250.017  1.00  0.00           H
ATOM   1020 HG23 VAL A3702     173.683 253.893 248.390  1.00  0.00           H
ATOM   1021 HG11 VAL A3702     171.180 252.381 250.735  1.00  0.00           H
ATOM   1022 HG12 VAL A3702     172.402 251.975 249.514  1.00  0.00           H
ATOM   1023 HG13 VAL A3702     172.886 252.635 251.097  1.00  0.00           H
ATOM   1024  N   LEU A3703     170.330 252.199 247.574  1.00  0.00           N
ATOM   1025  CA  LEU A3703     170.021 251.324 246.442  1.00  0.00           C
ATOM   1026  CB  LEU A3703     169.484 249.989 247.007  1.00  0.00           C
ATOM   1027  CG  LEU A3703     169.252 248.823 246.027  1.00  0.00           C
ATOM   1028  CD1 LEU A3703     170.516 248.427 245.265  1.00  0.00           C
ATOM   1029  CD2 LEU A3703     168.745 247.604 246.797  1.00  0.00           C
ATOM   1030  C   LEU A3703     169.063 251.972 245.420  1.00  0.00           C
ATOM   1031  O   LEU A3703     168.802 251.359 244.392  1.00  0.00           O
ATOM   1032  H   LEU A3703     169.929 251.947 248.475  1.00  0.00           H
ATOM   1033  HA  LEU A3703     170.956 251.120 245.920  1.00  0.00           H
ATOM   1034  HB2 LEU A3703     170.184 249.640 247.768  1.00  0.00           H
ATOM   1035  HB3 LEU A3703     168.533 250.195 247.499  1.00  0.00           H
ATOM   1036  HG  LEU A3703     168.480 249.087 245.308  1.00  0.00           H
ATOM   1037 HD11 LEU A3703     170.839 249.249 244.626  1.00  0.00           H
ATOM   1038 HD12 LEU A3703     170.317 247.558 244.639  1.00  0.00           H
ATOM   1039 HD13 LEU A3703     171.313 248.187 245.970  1.00  0.00           H
ATOM   1040 HD21 LEU A3703     167.825 247.856 247.325  1.00  0.00           H
ATOM   1041 HD22 LEU A3703     168.546 246.781 246.112  1.00  0.00           H
ATOM   1042 HD23 LEU A3703     169.488 247.292 247.532  1.00  0.00           H
ATOM   1043  N   HIS A3704     168.495 253.162 245.664  1.00  0.00           N
ATOM   1044  CA  HIS A3704     167.695 253.920 244.686  1.00  0.00           C
ATOM   1045  ND1 HIS A3704     164.996 254.912 243.212  1.00  0.00           N
ATOM   1046  CG  HIS A3704     165.652 255.363 244.366  1.00  0.00           C
ATOM   1047  CB  HIS A3704     166.427 254.505 245.332  1.00  0.00           C
ATOM   1048  NE2 HIS A3704     165.009 257.130 243.238  1.00  0.00           N
ATOM   1049  CD2 HIS A3704     165.663 256.727 244.377  1.00  0.00           C
ATOM   1050  CE1 HIS A3704     164.630 256.032 242.560  1.00  0.00           C
ATOM   1051  C   HIS A3704     168.483 255.012 243.960  1.00  0.00           C
ATOM   1052  O   HIS A3704     168.449 255.053 242.729  1.00  0.00           O
ATOM   1053  H   HIS A3704     168.713 253.618 246.543  1.00  0.00           H
ATOM   1054  HA  HIS A3704     167.374 253.252 243.895  1.00  0.00           H
ATOM   1055  HB2 HIS A3704     166.693 255.131 246.178  1.00  0.00           H
ATOM   1056  HB3 HIS A3704     165.792 253.706 245.709  1.00  0.00           H
ATOM   1057  HD2 HIS A3704     166.163 257.360 245.103  1.00  0.00           H
ATOM   1058  HE1 HIS A3704     164.124 256.052 241.604  1.00  0.00           H
ATOM   1059  HE2 HIS A3704     164.899 258.089 242.930  1.00  0.00           H
ATOM   1060  N   PHE A3705     169.217 255.863 244.683  1.00  0.00           N
ATOM   1061  CA  PHE A3705     169.956 256.967 244.053  1.00  0.00           C
ATOM   1062  CB  PHE A3705     170.466 257.937 245.124  1.00  0.00           C
ATOM   1063  CG  PHE A3705     169.364 258.789 245.730  1.00  0.00           C
ATOM   1064  CD1 PHE A3705     168.741 259.780 244.944  1.00  0.00           C
ATOM   1065  CD2 PHE A3705     168.968 258.616 247.071  1.00  0.00           C
ATOM   1066  CE1 PHE A3705     167.732 260.591 245.491  1.00  0.00           C
ATOM   1067  CE2 PHE A3705     167.971 259.443 247.623  1.00  0.00           C
ATOM   1068  CZ  PHE A3705     167.354 260.431 246.835  1.00  0.00           C
ATOM   1069  C   PHE A3705     171.074 256.485 243.107  1.00  0.00           C
ATOM   1070  O   PHE A3705     171.214 257.030 242.014  1.00  0.00           O
ATOM   1071  H   PHE A3705     169.174 255.811 245.697  1.00  0.00           H
ATOM   1072  HA  PHE A3705     169.258 257.526 243.436  1.00  0.00           H
ATOM   1073  HB2 PHE A3705     170.987 257.381 245.905  1.00  0.00           H
ATOM   1074  HB3 PHE A3705     171.183 258.616 244.660  1.00  0.00           H
ATOM   1075  HD1 PHE A3705     169.053 259.940 243.922  1.00  0.00           H
ATOM   1076  HD2 PHE A3705     169.447 257.872 247.691  1.00  0.00           H
ATOM   1077  HE1 PHE A3705     167.270 261.363 244.889  1.00  0.00           H
ATOM   1078  HE2 PHE A3705     167.698 259.340 248.664  1.00  0.00           H
ATOM   1079  HZ  PHE A3705     166.608 261.085 247.270  1.00  0.00           H
ATOM   1080  N   SER A3706     171.631 255.302 243.379  1.00  0.00           N
ATOM   1081  CA  SER A3706     172.428 254.496 242.436  1.00  0.00           C
ATOM   1082  CB  SER A3706     172.942 253.250 243.175  1.00  0.00           C
ATOM   1083  OG  SER A3706     171.893 252.612 243.890  1.00  0.00           O
ATOM   1084  C   SER A3706     171.647 254.107 241.162  1.00  0.00           C
ATOM   1085  O   SER A3706     171.916 254.638 240.080  1.00  0.00           O
ATOM   1086  H   SER A3706     171.391 254.874 244.262  1.00  0.00           H
ATOM   1087  HA  SER A3706     173.293 255.078 242.114  1.00  0.00           H
ATOM   1088  HB2 SER A3706     173.373 252.549 242.461  1.00  0.00           H
ATOM   1089  HB3 SER A3706     173.720 253.543 243.880  1.00  0.00           H
ATOM   1090  HG  SER A3706     171.919 252.932 244.812  1.00  0.00           H
ATOM   1091  N   ARG A3707     170.532 253.369 241.306  1.00  0.00           N
ATOM   1092  CA  ARG A3707     169.668 252.915 240.188  1.00  0.00           C
ATOM   1093  CB  ARG A3707     168.398 252.225 240.722  1.00  0.00           C
ATOM   1094  CG  ARG A3707     168.638 250.854 241.369  1.00  0.00           C
ATOM   1095  CD  ARG A3707     167.364 250.201 241.962  1.00  0.00           C
ATOM   1096  NE  ARG A3707     166.345 251.156 242.480  1.00  0.00           N
ATOM   1097  CZ  ARG A3707     165.774 251.186 243.678  1.00  0.00           C
ATOM   1098  NH1 ARG A3707     166.177 250.455 244.674  1.00  0.00           N
ATOM   1099  NH2 ARG A3707     164.823 252.036 243.931  1.00  0.00           N
ATOM   1100  C   ARG A3707     169.219 254.037 239.246  1.00  0.00           C
ATOM   1101  O   ARG A3707     168.984 253.760 238.074  1.00  0.00           O
ATOM   1102  H   ARG A3707     170.359 253.013 242.239  1.00  0.00           H
ATOM   1103  HA  ARG A3707     170.233 252.216 239.569  1.00  0.00           H
ATOM   1104  HB2 ARG A3707     167.931 252.895 241.442  1.00  0.00           H
ATOM   1105  HB3 ARG A3707     167.701 252.080 239.895  1.00  0.00           H
ATOM   1106  HG2 ARG A3707     169.402 250.954 242.135  1.00  0.00           H
ATOM   1107  HG3 ARG A3707     169.047 250.179 240.617  1.00  0.00           H
ATOM   1108  HD2 ARG A3707     167.672 249.500 242.739  1.00  0.00           H
ATOM   1109  HD3 ARG A3707     166.895 249.613 241.171  1.00  0.00           H
ATOM   1110  HE  ARG A3707     166.014 251.846 241.829  1.00  0.00           H
ATOM   1111 HH11 ARG A3707     167.131 250.134 244.580  1.00  0.00           H
ATOM   1112 HH12 ARG A3707     165.863 250.674 245.607  1.00  0.00           H
ATOM   1113 HH21 ARG A3707     164.733 252.870 243.358  1.00  0.00           H
ATOM   1114 HH22 ARG A3707     164.479 252.090 244.873  1.00  0.00           H
ATOM   1115  N   THR A3708     168.952 255.239 239.762  1.00  0.00           N
ATOM   1116  CA  THR A3708     168.432 256.368 238.965  1.00  0.00           C
ATOM   1117  CB  THR A3708     167.364 257.134 239.758  1.00  0.00           C
ATOM   1118  OG1 THR A3708     166.565 257.879 238.874  1.00  0.00           O
ATOM   1119  CG2 THR A3708     167.931 258.101 240.790  1.00  0.00           C
ATOM   1120  C   THR A3708     169.516 257.289 238.376  1.00  0.00           C
ATOM   1121  O   THR A3708     169.209 258.111 237.504  1.00  0.00           O
ATOM   1122  H   THR A3708     169.093 255.361 240.761  1.00  0.00           H
ATOM   1123  HA  THR A3708     167.915 255.948 238.102  1.00  0.00           H
ATOM   1124  HB  THR A3708     166.725 256.411 240.267  1.00  0.00           H
ATOM   1125  HG1 THR A3708     167.143 258.531 238.463  1.00  0.00           H
ATOM   1126 HG21 THR A3708     167.121 258.503 241.399  1.00  0.00           H
ATOM   1127 HG22 THR A3708     168.623 257.564 241.431  1.00  0.00           H
ATOM   1128 HG23 THR A3708     168.458 258.925 240.309  1.00  0.00           H
ATOM   1129  N   ALA A3709     170.779 257.120 238.788  1.00  0.00           N
ATOM   1130  CA  ALA A3709     171.952 257.701 238.130  1.00  0.00           C
ATOM   1131  CB  ALA A3709     173.039 257.904 239.195  1.00  0.00           C
ATOM   1132  C   ALA A3709     172.472 256.829 236.967  1.00  0.00           C
ATOM   1133  O   ALA A3709     172.957 257.359 235.969  1.00  0.00           O
ATOM   1134  H   ALA A3709     170.961 256.470 239.545  1.00  0.00           H
ATOM   1135  HA  ALA A3709     171.694 258.679 237.721  1.00  0.00           H
ATOM   1136  HB1 ALA A3709     173.913 258.375 238.744  1.00  0.00           H
ATOM   1137  HB2 ALA A3709     172.663 258.548 239.992  1.00  0.00           H
ATOM   1138  HB3 ALA A3709     173.335 256.945 239.623  1.00  0.00           H
ATOM   1139  N   LEU A3710     172.330 255.500 237.067  1.00  0.00           N
ATOM   1140  CA  LEU A3710     172.933 254.500 236.173  1.00  0.00           C
ATOM   1141  CB  LEU A3710     172.921 253.157 236.936  1.00  0.00           C
ATOM   1142  CG  LEU A3710     173.750 252.021 236.305  1.00  0.00           C
ATOM   1143  CD1 LEU A3710     175.248 252.334 236.292  1.00  0.00           C
ATOM   1144  CD2 LEU A3710     173.544 250.734 237.107  1.00  0.00           C
ATOM   1145  C   LEU A3710     172.291 254.423 234.763  1.00  0.00           C
ATOM   1146  O   LEU A3710     171.608 253.459 234.418  1.00  0.00           O
ATOM   1147  H   LEU A3710     171.975 255.154 237.951  1.00  0.00           H
ATOM   1148  HA  LEU A3710     173.972 254.796 236.028  1.00  0.00           H
ATOM   1149  HB2 LEU A3710     171.885 252.826 237.029  1.00  0.00           H
ATOM   1150  HB3 LEU A3710     173.298 253.328 237.944  1.00  0.00           H
ATOM   1151  HG  LEU A3710     173.424 251.838 235.283  1.00  0.00           H
ATOM   1152 HD11 LEU A3710     175.449 253.182 235.640  1.00  0.00           H
ATOM   1153 HD12 LEU A3710     175.585 252.568 237.302  1.00  0.00           H
ATOM   1154 HD13 LEU A3710     175.803 251.474 235.920  1.00  0.00           H
ATOM   1155 HD21 LEU A3710     172.487 250.468 237.102  1.00  0.00           H
ATOM   1156 HD22 LEU A3710     173.871 250.885 238.137  1.00  0.00           H
ATOM   1157 HD23 LEU A3710     174.118 249.923 236.661  1.00  0.00           H
ATOM   1158  N   THR A3711     172.514 255.440 233.926  1.00  0.00           N
ATOM   1159  CA  THR A3711     171.975 255.553 232.553  1.00  0.00           C
ATOM   1160  CB  THR A3711     170.483 255.968 232.580  1.00  0.00           C
ATOM   1161  OG1 THR A3711     169.987 256.388 231.322  1.00  0.00           O
ATOM   1162  CG2 THR A3711     170.189 257.114 233.557  1.00  0.00           C
ATOM   1163  C   THR A3711     172.822 256.498 231.687  1.00  0.00           C
ATOM   1164  O   THR A3711     173.477 257.410 232.183  1.00  0.00           O
ATOM   1165  H   THR A3711     173.010 256.247 234.298  1.00  0.00           H
ATOM   1166  HA  THR A3711     172.022 254.569 232.086  1.00  0.00           H
ATOM   1167  HB  THR A3711     169.898 255.105 232.898  1.00  0.00           H
ATOM   1168  HG1 THR A3711     170.167 255.705 230.639  1.00  0.00           H
ATOM   1169 HG21 THR A3711     169.187 257.504 233.380  1.00  0.00           H
ATOM   1170 HG22 THR A3711     170.925 257.908 233.435  1.00  0.00           H
ATOM   1171 HG23 THR A3711     170.239 256.745 234.581  1.00  0.00           H
ATOM   1172  N   GLU A3712     172.745 256.336 230.365  1.00  0.00           N
ATOM   1173  CA  GLU A3712     173.334 257.156 229.292  1.00  0.00           C
ATOM   1174  CB  GLU A3712     173.172 256.377 227.967  1.00  0.00           C
ATOM   1175  CG  GLU A3712     171.732 256.230 227.420  1.00  0.00           C
ATOM   1176  CD  GLU A3712     170.964 254.997 227.937  1.00  0.00           C
ATOM   1177  OE1 GLU A3712     170.746 254.901 229.171  1.00  0.00           O
ATOM   1178  OE2 GLU A3712     170.479 254.226 227.077  1.00  0.00           O
ATOM   1179  C   GLU A3712     172.800 258.613 229.189  1.00  0.00           C
ATOM   1180  O   GLU A3712     172.797 259.230 228.119  1.00  0.00           O
ATOM   1181  H   GLU A3712     172.094 255.619 230.050  1.00  0.00           H
ATOM   1182  HA  GLU A3712     174.400 257.242 229.501  1.00  0.00           H
ATOM   1183  HB2 GLU A3712     173.761 256.898 227.211  1.00  0.00           H
ATOM   1184  HB3 GLU A3712     173.615 255.385 228.074  1.00  0.00           H
ATOM   1185  HG2 GLU A3712     171.808 256.158 226.332  1.00  0.00           H
ATOM   1186  HG3 GLU A3712     171.154 257.131 227.634  1.00  0.00           H
ATOM   1187  N   LYS A3713     172.269 259.147 230.289  1.00  0.00           N
ATOM   1188  CA  LYS A3713     171.520 260.402 230.404  1.00  0.00           C
ATOM   1189  CB  LYS A3713     170.807 260.329 231.761  1.00  0.00           C
ATOM   1190  CG  LYS A3713     169.823 261.471 232.032  1.00  0.00           C
ATOM   1191  CD  LYS A3713     169.024 261.210 233.318  1.00  0.00           C
ATOM   1192  CE  LYS A3713     169.925 261.174 234.560  1.00  0.00           C
ATOM   1193  NZ  LYS A3713     169.136 261.040 235.805  1.00  0.00           N
ATOM   1194  C   LYS A3713     172.431 261.628 230.238  1.00  0.00           C
ATOM   1195  O   LYS A3713     173.010 262.134 231.194  1.00  0.00           O
ATOM   1196  H   LYS A3713     172.397 258.607 231.140  1.00  0.00           H
ATOM   1197  HA  LYS A3713     170.766 260.428 229.618  1.00  0.00           H
ATOM   1198  HB2 LYS A3713     170.241 259.397 231.784  1.00  0.00           H
ATOM   1199  HB3 LYS A3713     171.558 260.295 232.552  1.00  0.00           H
ATOM   1200  HG2 LYS A3713     169.126 261.547 231.196  1.00  0.00           H
ATOM   1201  HG3 LYS A3713     170.364 262.413 232.123  1.00  0.00           H
ATOM   1202  HD2 LYS A3713     168.296 262.015 233.430  1.00  0.00           H
ATOM   1203  HD3 LYS A3713     168.485 260.266 233.228  1.00  0.00           H
ATOM   1204  HE2 LYS A3713     170.659 260.368 234.483  1.00  0.00           H
ATOM   1205  HE3 LYS A3713     170.462 262.128 234.600  1.00  0.00           H
ATOM   1206  HZ1 LYS A3713     168.322 261.661 235.740  1.00  0.00           H
ATOM   1207  HZ2 LYS A3713     168.890 260.094 236.055  1.00  0.00           H
ATOM   1208  HZ3 LYS A3713     169.640 261.504 236.557  1.00  0.00           H
ATOM   1209  N   SER A3714     172.531 262.126 229.003  1.00  0.00           N
ATOM   1210  CA  SER A3714     173.524 263.124 228.560  1.00  0.00           C
ATOM   1211  CB  SER A3714     173.702 263.020 227.038  1.00  0.00           C
ATOM   1212  OG  SER A3714     172.596 263.592 226.365  1.00  0.00           O
ATOM   1213  C   SER A3714     173.297 264.590 229.021  1.00  0.00           C
ATOM   1214  O   SER A3714     173.447 265.506 228.207  1.00  0.00           O
ATOM   1215  H   SER A3714     172.095 261.575 228.278  1.00  0.00           H
ATOM   1216  HA  SER A3714     174.474 262.816 228.990  1.00  0.00           H
ATOM   1217  HB2 SER A3714     174.609 263.554 226.749  1.00  0.00           H
ATOM   1218  HB3 SER A3714     173.809 261.973 226.751  1.00  0.00           H
ATOM   1219  HG  SER A3714     172.590 264.519 226.650  1.00  0.00           H
ATOM   1220  N   LYS A3715     172.744 264.793 230.224  1.00  0.00           N
ATOM   1221  CA  LYS A3715     172.583 266.064 230.968  1.00  0.00           C
ATOM   1222  CB  LYS A3715     171.551 266.980 230.265  1.00  0.00           C
ATOM   1223  CG  LYS A3715     171.287 268.331 230.961  1.00  0.00           C
ATOM   1224  CD  LYS A3715     170.097 268.320 231.937  1.00  0.00           C
ATOM   1225  CE  LYS A3715     169.966 269.688 232.623  1.00  0.00           C
ATOM   1226  NZ  LYS A3715     169.209 269.603 233.891  1.00  0.00           N
ATOM   1227  C   LYS A3715     172.112 265.705 232.380  1.00  0.00           C
ATOM   1228  O   LYS A3715     171.104 265.005 232.486  1.00  0.00           O
ATOM   1229  H   LYS A3715     172.620 263.954 230.784  1.00  0.00           H
ATOM   1230  HA  LYS A3715     173.546 266.577 231.045  1.00  0.00           H
ATOM   1231  HB2 LYS A3715     171.929 267.210 229.270  1.00  0.00           H
ATOM   1232  HB3 LYS A3715     170.608 266.444 230.139  1.00  0.00           H
ATOM   1233  HG2 LYS A3715     172.190 268.647 231.485  1.00  0.00           H
ATOM   1234  HG3 LYS A3715     171.073 269.072 230.190  1.00  0.00           H
ATOM   1235  HD2 LYS A3715     169.175 268.093 231.400  1.00  0.00           H
ATOM   1236  HD3 LYS A3715     170.247 267.546 232.684  1.00  0.00           H
ATOM   1237  HE2 LYS A3715     170.971 270.059 232.849  1.00  0.00           H
ATOM   1238  HE3 LYS A3715     169.480 270.389 231.942  1.00  0.00           H
ATOM   1239  HZ1 LYS A3715     168.295 269.158 233.801  1.00  0.00           H
ATOM   1240  HZ2 LYS A3715     169.747 269.100 234.595  1.00  0.00           H
ATOM   1241  HZ3 LYS A3715     168.934 270.515 234.257  1.00  0.00           H
ATOM   1242  N   LEU A3716     172.765 266.188 233.440  1.00  0.00           N
ATOM   1243  CA  LEU A3716     172.330 265.878 234.814  1.00  0.00           C
ATOM   1244  CB  LEU A3716     173.517 265.835 235.788  1.00  0.00           C
ATOM   1245  CG  LEU A3716     174.096 264.423 235.998  1.00  0.00           C
ATOM   1246  CD1 LEU A3716     173.143 263.480 236.740  1.00  0.00           C
ATOM   1247  CD2 LEU A3716     174.491 263.752 234.680  1.00  0.00           C
ATOM   1248  C   LEU A3716     171.198 266.781 235.313  1.00  0.00           C
ATOM   1249  O   LEU A3716     171.104 267.962 234.982  1.00  0.00           O
ATOM   1250  H   LEU A3716     173.593 266.771 233.302  1.00  0.00           H
ATOM   1251  HA  LEU A3716     171.896 264.879 234.793  1.00  0.00           H
ATOM   1252  HB2 LEU A3716     174.306 266.501 235.434  1.00  0.00           H
ATOM   1253  HB3 LEU A3716     173.191 266.211 236.758  1.00  0.00           H
ATOM   1254  HG  LEU A3716     174.986 264.534 236.613  1.00  0.00           H
ATOM   1255 HD21 LEU A3716     175.147 264.427 234.134  1.00  0.00           H
ATOM   1256 HD22 LEU A3716     174.991 262.811 234.889  1.00  0.00           H
ATOM   1257 HD23 LEU A3716     173.610 263.540 234.074  1.00  0.00           H
ATOM   1258 HD11 LEU A3716     172.809 263.943 237.669  1.00  0.00           H
ATOM   1259 HD12 LEU A3716     172.268 263.242 236.137  1.00  0.00           H
ATOM   1260 HD13 LEU A3716     173.664 262.555 236.988  1.00  0.00           H
ATOM   1261  N   ASP A3717     170.226 266.137 235.945  1.00  0.00           N
ATOM   1262  CA  ASP A3717     168.863 266.608 236.156  1.00  0.00           C
ATOM   1263  CB  ASP A3717     167.905 265.441 236.509  1.00  0.00           C
ATOM   1264  CG  ASP A3717     168.331 264.028 236.070  1.00  0.00           C
ATOM   1265  OD1 ASP A3717     169.469 263.601 236.380  1.00  0.00           O
ATOM   1266  OD2 ASP A3717     167.488 263.252 235.562  1.00  0.00           O
ATOM   1267  C   ASP A3717     168.781 267.720 237.213  1.00  0.00           C
ATOM   1268  O   ASP A3717     169.491 267.720 238.216  1.00  0.00           O
ATOM   1269  H   ASP A3717     170.387 265.165 236.199  1.00  0.00           H
ATOM   1270  HA  ASP A3717     168.515 267.024 235.211  1.00  0.00           H
ATOM   1271  HB2 ASP A3717     167.802 265.412 237.590  1.00  0.00           H
ATOM   1272  HB3 ASP A3717     166.920 265.670 236.098  1.00  0.00           H
ATOM   1273  N   GLU A3718     167.792 268.598 237.063  1.00  0.00           N
ATOM   1274  CA  GLU A3718     167.317 269.499 238.123  1.00  0.00           C
ATOM   1275  CB  GLU A3718     166.686 270.770 237.505  1.00  0.00           C
ATOM   1276  CG  GLU A3718     165.726 270.557 236.314  1.00  0.00           C
ATOM   1277  CD  GLU A3718     166.463 270.362 234.976  1.00  0.00           C
ATOM   1278  OE1 GLU A3718     167.197 271.283 234.547  1.00  0.00           O
ATOM   1279  OE2 GLU A3718     166.613 269.196 234.536  1.00  0.00           O
ATOM   1280  C   GLU A3718     166.422 268.750 239.141  1.00  0.00           C
ATOM   1281  O   GLU A3718     165.244 269.066 239.316  1.00  0.00           O
ATOM   1282  H   GLU A3718     167.203 268.511 236.240  1.00  0.00           H
ATOM   1283  HA  GLU A3718     168.181 269.832 238.699  1.00  0.00           H
ATOM   1284  HB2 GLU A3718     166.152 271.306 238.290  1.00  0.00           H
ATOM   1285  HB3 GLU A3718     167.495 271.428 237.183  1.00  0.00           H
ATOM   1286  HG2 GLU A3718     165.093 271.443 236.225  1.00  0.00           H
ATOM   1287  HG3 GLU A3718     165.071 269.707 236.515  1.00  0.00           H
ATOM   1288  N   ASP A3719     166.944 267.647 239.693  1.00  0.00           N
ATOM   1289  CA  ASP A3719     166.207 266.706 240.545  1.00  0.00           C
ATOM   1290  CB  ASP A3719     166.905 265.335 240.572  1.00  0.00           C
ATOM   1291  CG  ASP A3719     166.073 264.315 241.355  1.00  0.00           C
ATOM   1292  OD1 ASP A3719     164.831 264.357 241.208  1.00  0.00           O
ATOM   1293  OD2 ASP A3719     166.649 263.624 242.223  1.00  0.00           O
ATOM   1294  C   ASP A3719     165.993 267.227 241.978  1.00  0.00           C
ATOM   1295  O   ASP A3719     166.822 267.029 242.869  1.00  0.00           O
ATOM   1296  H   ASP A3719     167.910 267.424 239.474  1.00  0.00           H
ATOM   1297  HA  ASP A3719     165.223 266.554 240.098  1.00  0.00           H
ATOM   1298  HB2 ASP A3719     167.012 264.965 239.555  1.00  0.00           H
ATOM   1299  HB3 ASP A3719     167.900 265.431 241.011  1.00  0.00           H
ATOM   1300  N   TYR A3720     164.790 267.738 242.244  1.00  0.00           N
ATOM   1301  CA  TYR A3720     164.301 268.073 243.589  1.00  0.00           C
ATOM   1302  CB  TYR A3720     163.269 269.211 243.479  1.00  0.00           C
ATOM   1303  CG  TYR A3720     162.947 269.907 244.791  1.00  0.00           C
ATOM   1304  CD1 TYR A3720     163.941 270.663 245.442  1.00  0.00           C
ATOM   1305  CD2 TYR A3720     161.677 269.763 245.386  1.00  0.00           C
ATOM   1306  CE1 TYR A3720     163.686 271.239 246.700  1.00  0.00           C
ATOM   1307  CE2 TYR A3720     161.410 270.356 246.636  1.00  0.00           C
ATOM   1308  CZ  TYR A3720     162.421 271.080 247.302  1.00  0.00           C
ATOM   1309  OH  TYR A3720     162.181 271.594 248.536  1.00  0.00           O
ATOM   1310  C   TYR A3720     163.818 266.835 244.387  1.00  0.00           C
ATOM   1311  O   TYR A3720     162.763 266.862 245.022  1.00  0.00           O
ATOM   1312  H   TYR A3720     164.160 267.852 241.466  1.00  0.00           H
ATOM   1313  HA  TYR A3720     165.149 268.467 244.152  1.00  0.00           H
ATOM   1314  HB2 TYR A3720     163.660 269.969 242.798  1.00  0.00           H
ATOM   1315  HB3 TYR A3720     162.353 268.815 243.038  1.00  0.00           H
ATOM   1316  HD1 TYR A3720     164.934 270.739 245.017  1.00  0.00           H
ATOM   1317  HD2 TYR A3720     160.935 269.136 244.916  1.00  0.00           H
ATOM   1318  HE1 TYR A3720     164.480 271.753 247.223  1.00  0.00           H
ATOM   1319  HE2 TYR A3720     160.462 270.208 247.126  1.00  0.00           H
ATOM   1320  HH  TYR A3720     162.987 271.599 249.061  1.00  0.00           H
ATOM   1321  N   LEU A3721     164.521 265.705 244.243  1.00  0.00           N
ATOM   1322  CA  LEU A3721     164.474 264.566 245.167  1.00  0.00           C
ATOM   1323  CB  LEU A3721     163.938 263.285 244.492  1.00  0.00           C
ATOM   1324  CG  LEU A3721     162.423 263.155 244.242  1.00  0.00           C
ATOM   1325  CD1 LEU A3721     161.591 263.391 245.505  1.00  0.00           C
ATOM   1326  CD2 LEU A3721     161.876 264.033 243.117  1.00  0.00           C
ATOM   1327  C   LEU A3721     165.862 264.316 245.775  1.00  0.00           C
ATOM   1328  O   LEU A3721     165.979 264.320 246.993  1.00  0.00           O
ATOM   1329  H   LEU A3721     165.311 265.741 243.611  1.00  0.00           H
ATOM   1330  HA  LEU A3721     163.828 264.814 246.010  1.00  0.00           H
ATOM   1331  HB2 LEU A3721     164.214 262.448 245.135  1.00  0.00           H
ATOM   1332  HB3 LEU A3721     164.460 263.132 243.548  1.00  0.00           H
ATOM   1333  HG  LEU A3721     162.250 262.122 243.938  1.00  0.00           H
ATOM   1334 HD11 LEU A3721     161.986 262.786 246.321  1.00  0.00           H
ATOM   1335 HD12 LEU A3721     160.554 263.118 245.321  1.00  0.00           H
ATOM   1336 HD13 LEU A3721     161.637 264.444 245.789  1.00  0.00           H
ATOM   1337 HD21 LEU A3721     162.491 263.897 242.226  1.00  0.00           H
ATOM   1338 HD22 LEU A3721     161.910 265.080 243.406  1.00  0.00           H
ATOM   1339 HD23 LEU A3721     160.849 263.754 242.895  1.00  0.00           H
ATOM   1340  N   TYR A3722     166.929 264.235 244.973  1.00  0.00           N
ATOM   1341  CA  TYR A3722     168.303 264.233 245.498  1.00  0.00           C
ATOM   1342  CB  TYR A3722     169.281 263.839 244.372  1.00  0.00           C
ATOM   1343  CG  TYR A3722     170.763 263.700 244.719  1.00  0.00           C
ATOM   1344  CD1 TYR A3722     171.210 263.491 246.041  1.00  0.00           C
ATOM   1345  CD2 TYR A3722     171.714 263.767 243.680  1.00  0.00           C
ATOM   1346  CE1 TYR A3722     172.588 263.405 246.321  1.00  0.00           C
ATOM   1347  CE2 TYR A3722     173.095 263.692 243.956  1.00  0.00           C
ATOM   1348  CZ  TYR A3722     173.536 263.526 245.286  1.00  0.00           C
ATOM   1349  OH  TYR A3722     174.863 263.493 245.588  1.00  0.00           O
ATOM   1350  C   TYR A3722     168.656 265.592 246.133  1.00  0.00           C
ATOM   1351  O   TYR A3722     169.090 265.636 247.283  1.00  0.00           O
ATOM   1352  H   TYR A3722     166.791 264.156 243.965  1.00  0.00           H
ATOM   1353  HA  TYR A3722     168.363 263.480 246.285  1.00  0.00           H
ATOM   1354  HB2 TYR A3722     169.189 264.581 243.576  1.00  0.00           H
ATOM   1355  HB3 TYR A3722     168.956 262.885 243.956  1.00  0.00           H
ATOM   1356  HD1 TYR A3722     170.506 263.415 246.858  1.00  0.00           H
ATOM   1357  HD2 TYR A3722     171.374 263.887 242.662  1.00  0.00           H
ATOM   1358  HE1 TYR A3722     172.931 263.270 247.337  1.00  0.00           H
ATOM   1359  HE2 TYR A3722     173.814 263.763 243.154  1.00  0.00           H
ATOM   1360  HH  TYR A3722     175.426 263.408 244.813  1.00  0.00           H
ATOM   1361  N   MET A3723     168.269 266.696 245.478  1.00  0.00           N
ATOM   1362  CA  MET A3723     168.404 268.077 245.977  1.00  0.00           C
ATOM   1363  CB  MET A3723     168.657 269.047 244.804  1.00  0.00           C
ATOM   1364  CG  MET A3723     169.708 268.616 243.766  1.00  0.00           C
ATOM   1365  SD  MET A3723     171.463 268.723 244.232  1.00  0.00           S
ATOM   1366  CE  MET A3723     171.663 267.252 245.277  1.00  0.00           C
ATOM   1367  C   MET A3723     167.212 268.525 246.853  1.00  0.00           C
ATOM   1368  O   MET A3723     166.690 269.630 246.680  1.00  0.00           O
ATOM   1369  H   MET A3723     167.823 266.576 244.575  1.00  0.00           H
ATOM   1370  HA  MET A3723     169.271 268.121 246.635  1.00  0.00           H
ATOM   1371  HB2 MET A3723     167.716 269.179 244.269  1.00  0.00           H
ATOM   1372  HB3 MET A3723     168.946 270.020 245.205  1.00  0.00           H
ATOM   1373  HG2 MET A3723     169.578 269.271 242.905  1.00  0.00           H
ATOM   1374  HG3 MET A3723     169.491 267.606 243.420  1.00  0.00           H
ATOM   1375  HE1 MET A3723     172.721 267.037 245.400  1.00  0.00           H
ATOM   1376  HE2 MET A3723     171.229 267.422 246.261  1.00  0.00           H
ATOM   1377  HE3 MET A3723     171.182 266.397 244.807  1.00  0.00           H
ATOM   1378  N   ALA A3724     166.645 267.587 247.615  1.00  0.00           N
ATOM   1379  CA  ALA A3724     165.598 267.824 248.616  1.00  0.00           C
ATOM   1380  CB  ALA A3724     164.231 267.750 247.919  1.00  0.00           C
ATOM   1381  C   ALA A3724     165.701 266.853 249.819  1.00  0.00           C
ATOM   1382  O   ALA A3724     164.680 266.507 250.417  1.00  0.00           O
ATOM   1383  H   ALA A3724     167.133 266.704 247.676  1.00  0.00           H
ATOM   1384  HA  ALA A3724     165.737 268.829 249.019  1.00  0.00           H
ATOM   1385  HB1 ALA A3724     163.447 268.042 248.616  1.00  0.00           H
ATOM   1386  HB2 ALA A3724     164.211 268.421 247.063  1.00  0.00           H
ATOM   1387  HB3 ALA A3724     164.047 266.730 247.581  1.00  0.00           H
ATOM   1388  N   TYR A3725     166.883 266.257 250.005  1.00  0.00           N
ATOM   1389  CA  TYR A3725     167.174 265.190 250.973  1.00  0.00           C
ATOM   1390  CB  TYR A3725     166.820 263.800 250.401  1.00  0.00           C
ATOM   1391  CG  TYR A3725     165.417 263.305 250.706  1.00  0.00           C
ATOM   1392  CD1 TYR A3725     165.178 262.550 251.872  1.00  0.00           C
ATOM   1393  CD2 TYR A3725     164.351 263.597 249.835  1.00  0.00           C
ATOM   1394  CE1 TYR A3725     163.876 262.102 252.173  1.00  0.00           C
ATOM   1395  CE2 TYR A3725     163.045 263.172 250.138  1.00  0.00           C
ATOM   1396  CZ  TYR A3725     162.807 262.425 251.311  1.00  0.00           C
ATOM   1397  OH  TYR A3725     161.537 262.062 251.626  1.00  0.00           O
ATOM   1398  C   TYR A3725     168.652 265.188 251.379  1.00  0.00           C
ATOM   1399  O   TYR A3725     168.945 265.010 252.559  1.00  0.00           O
ATOM   1400  H   TYR A3725     167.672 266.787 249.642  1.00  0.00           H
ATOM   1401  HA  TYR A3725     166.588 265.353 251.877  1.00  0.00           H
ATOM   1402  HB2 TYR A3725     166.988 263.794 249.325  1.00  0.00           H
ATOM   1403  HB3 TYR A3725     167.510 263.066 250.821  1.00  0.00           H
ATOM   1404  HD1 TYR A3725     165.992 262.339 252.553  1.00  0.00           H
ATOM   1405  HD2 TYR A3725     164.532 264.210 248.964  1.00  0.00           H
ATOM   1406  HE1 TYR A3725     163.683 261.550 253.080  1.00  0.00           H
ATOM   1407  HE2 TYR A3725     162.232 263.441 249.486  1.00  0.00           H
ATOM   1408  HH  TYR A3725     160.928 262.750 251.362  1.00  0.00           H
ATOM   1409  N   ALA A3726     169.585 265.305 250.422  1.00  0.00           N
ATOM   1410  CA  ALA A3726     171.028 265.309 250.708  1.00  0.00           C
ATOM   1411  CB  ALA A3726     171.774 265.267 249.373  1.00  0.00           C
ATOM   1412  C   ALA A3726     171.449 266.534 251.540  1.00  0.00           C
ATOM   1413  O   ALA A3726     172.146 266.415 252.543  1.00  0.00           O
ATOM   1414  H   ALA A3726     169.290 265.471 249.468  1.00  0.00           H
ATOM   1415  HA  ALA A3726     171.289 264.412 251.264  1.00  0.00           H
ATOM   1416  HB1 ALA A3726     172.849 265.260 249.558  1.00  0.00           H
ATOM   1417  HB2 ALA A3726     171.496 264.364 248.834  1.00  0.00           H
ATOM   1418  HB3 ALA A3726     171.525 266.142 248.770  1.00  0.00           H
ATOM   1419  N   ASP A3727     170.842 267.666 251.202  1.00  0.00           N
ATOM   1420  CA  ASP A3727     170.855 268.956 251.887  1.00  0.00           C
ATOM   1421  CB  ASP A3727     169.873 269.886 251.136  1.00  0.00           C
ATOM   1422  CG  ASP A3727     168.615 269.164 250.613  1.00  0.00           C
ATOM   1423  OD1 ASP A3727     168.745 268.466 249.577  1.00  0.00           O
ATOM   1424  OD2 ASP A3727     167.703 268.947 251.437  1.00  0.00           O
ATOM   1425  C   ASP A3727     170.516 268.862 253.386  1.00  0.00           C
ATOM   1426  O   ASP A3727     171.331 269.256 254.221  1.00  0.00           O
ATOM   1427  H   ASP A3727     170.216 267.615 250.403  1.00  0.00           H
ATOM   1428  HA  ASP A3727     171.858 269.382 251.818  1.00  0.00           H
ATOM   1429  HB2 ASP A3727     169.586 270.716 251.782  1.00  0.00           H
ATOM   1430  HB3 ASP A3727     170.399 270.309 250.277  1.00  0.00           H
ATOM   1431  N   ILE A3728     169.356 268.301 253.743  1.00  0.00           N
ATOM   1432  CA  ILE A3728     168.958 268.121 255.148  1.00  0.00           C
ATOM   1433  CB  ILE A3728     167.420 267.995 255.282  1.00  0.00           C
ATOM   1434  CG1 ILE A3728     166.935 267.800 256.738  1.00  0.00           C
ATOM   1435  CG2 ILE A3728     166.828 266.861 254.425  1.00  0.00           C
ATOM   1436  CD1 ILE A3728     167.325 268.940 257.688  1.00  0.00           C
ATOM   1437  C   ILE A3728     169.717 266.984 255.847  1.00  0.00           C
ATOM   1438  O   ILE A3728     170.154 267.169 256.982  1.00  0.00           O
ATOM   1439  H   ILE A3728     168.678 268.110 253.010  1.00  0.00           H
ATOM   1440  HA  ILE A3728     169.244 269.031 255.677  1.00  0.00           H
ATOM   1441  HB  ILE A3728     166.987 268.929 254.915  1.00  0.00           H
ATOM   1442 HG12 ILE A3728     165.848 267.738 256.732  1.00  0.00           H
ATOM   1443 HG13 ILE A3728     167.317 266.860 257.139  1.00  0.00           H
ATOM   1444 HD11 ILE A3728     166.817 268.798 258.642  1.00  0.00           H
ATOM   1445 HD12 ILE A3728     167.025 269.900 257.266  1.00  0.00           H
ATOM   1446 HD13 ILE A3728     168.400 268.945 257.864  1.00  0.00           H
ATOM   1447 HG21 ILE A3728     167.054 267.035 253.374  1.00  0.00           H
ATOM   1448 HG22 ILE A3728     165.743 266.844 254.530  1.00  0.00           H
ATOM   1449 HG23 ILE A3728     167.228 265.896 254.732  1.00  0.00           H
ATOM   1450  N   MET A3729     169.949 265.839 255.191  1.00  0.00           N
ATOM   1451  CA  MET A3729     170.569 264.689 255.868  1.00  0.00           C
ATOM   1452  CB  MET A3729     170.334 263.380 255.097  1.00  0.00           C
ATOM   1453  CG  MET A3729     171.193 263.180 253.844  1.00  0.00           C
ATOM   1454  SD  MET A3729     172.939 262.721 254.056  1.00  0.00           S
ATOM   1455  CE  MET A3729     172.833 261.183 255.010  1.00  0.00           C
ATOM   1456  C   MET A3729     172.049 264.920 256.209  1.00  0.00           C
ATOM   1457  O   MET A3729     172.498 264.454 257.260  1.00  0.00           O
ATOM   1458  H   MET A3729     169.612 265.734 254.240  1.00  0.00           H
ATOM   1459  HA  MET A3729     170.046 264.575 256.816  1.00  0.00           H
ATOM   1460  HB2 MET A3729     170.507 262.543 255.770  1.00  0.00           H
ATOM   1461  HB3 MET A3729     169.284 263.341 254.805  1.00  0.00           H
ATOM   1462  HG2 MET A3729     171.168 264.109 253.285  1.00  0.00           H
ATOM   1463  HG3 MET A3729     170.722 262.409 253.234  1.00  0.00           H
ATOM   1464  HE1 MET A3729     173.837 260.776 255.142  1.00  0.00           H
ATOM   1465  HE2 MET A3729     172.214 260.459 254.483  1.00  0.00           H
ATOM   1466  HE3 MET A3729     172.410 261.384 255.994  1.00  0.00           H
ATOM   1467  N   ALA A3730     172.749 265.774 255.451  1.00  0.00           N
ATOM   1468  CA  ALA A3730     174.106 266.199 255.781  1.00  0.00           C
ATOM   1469  CB  ALA A3730     174.648 267.057 254.632  1.00  0.00           C
ATOM   1470  C   ALA A3730     174.150 266.939 257.130  1.00  0.00           C
ATOM   1471  O   ALA A3730     174.801 266.451 258.051  1.00  0.00           O
ATOM   1472  H   ALA A3730     172.337 266.121 254.591  1.00  0.00           H
ATOM   1473  HA  ALA A3730     174.737 265.313 255.874  1.00  0.00           H
ATOM   1474  HB1 ALA A3730     175.663 267.382 254.866  1.00  0.00           H
ATOM   1475  HB2 ALA A3730     174.014 267.931 254.480  1.00  0.00           H
ATOM   1476  HB3 ALA A3730     174.671 266.467 253.714  1.00  0.00           H
ATOM   1477  N   LYS A3731     173.243 267.905 257.349  1.00  0.00           N
ATOM   1478  CA  LYS A3731     173.022 268.579 258.647  1.00  0.00           C
ATOM   1479  CB  LYS A3731     172.528 270.018 258.418  1.00  0.00           C
ATOM   1480  CG  LYS A3731     172.783 270.896 259.664  1.00  0.00           C
ATOM   1481  CD  LYS A3731     171.656 271.892 259.971  1.00  0.00           C
ATOM   1482  CE  LYS A3731     170.380 271.145 260.378  1.00  0.00           C
ATOM   1483  NZ  LYS A3731     169.316 272.058 260.854  1.00  0.00           N
ATOM   1484  C   LYS A3731     172.124 267.769 259.607  1.00  0.00           C
ATOM   1485  O   LYS A3731     171.176 268.291 260.197  1.00  0.00           O
ATOM   1486  H   LYS A3731     172.616 268.132 256.587  1.00  0.00           H
ATOM   1487  HA  LYS A3731     173.992 268.645 259.148  1.00  0.00           H
ATOM   1488  HB2 LYS A3731     173.067 270.459 257.577  1.00  0.00           H
ATOM   1489  HB3 LYS A3731     171.470 269.990 258.154  1.00  0.00           H
ATOM   1490  HG2 LYS A3731     173.710 271.450 259.509  1.00  0.00           H
ATOM   1491  HG3 LYS A3731     172.928 270.273 260.547  1.00  0.00           H
ATOM   1492  HD2 LYS A3731     171.981 272.527 260.797  1.00  0.00           H
ATOM   1493  HD3 LYS A3731     171.468 272.512 259.094  1.00  0.00           H
ATOM   1494  HE2 LYS A3731     170.630 270.425 261.165  1.00  0.00           H
ATOM   1495  HE3 LYS A3731     170.019 270.561 259.527  1.00  0.00           H
ATOM   1496  HZ1 LYS A3731     168.421 271.564 260.930  1.00  0.00           H
ATOM   1497  HZ2 LYS A3731     169.163 272.828 260.231  1.00  0.00           H
ATOM   1498  HZ3 LYS A3731     169.503 272.389 261.799  1.00  0.00           H
ATOM   1499  N   SER A3732     172.390 266.470 259.697  1.00  0.00           N
ATOM   1500  CA  SER A3732     171.818 265.554 260.697  1.00  0.00           C
ATOM   1501  CB  SER A3732     170.470 265.000 260.226  1.00  0.00           C
ATOM   1502  OG  SER A3732     170.627 264.065 259.181  1.00  0.00           O
ATOM   1503  C   SER A3732     172.791 264.421 261.043  1.00  0.00           C
ATOM   1504  O   SER A3732     172.943 264.117 262.221  1.00  0.00           O
ATOM   1505  H   SER A3732     173.210 266.167 259.190  1.00  0.00           H
ATOM   1506  HA  SER A3732     171.636 266.114 261.614  1.00  0.00           H
ATOM   1507  HB2 SER A3732     169.832 265.821 259.894  1.00  0.00           H
ATOM   1508  HB3 SER A3732     169.984 264.500 261.064  1.00  0.00           H
ATOM   1509  HG  SER A3732     171.260 264.419 258.535  1.00  0.00           H
ATOM   1510  N   CYS A3733     173.652 264.042 260.085  1.00  0.00           N
ATOM   1511  CA  CYS A3733     174.951 263.424 260.369  1.00  0.00           C
ATOM   1512  CB  CYS A3733     175.592 262.915 259.064  1.00  0.00           C
ATOM   1513  SG  CYS A3733     174.442 261.842 258.145  1.00  0.00           S
ATOM   1514  C   CYS A3733     175.856 264.435 261.093  1.00  0.00           C
ATOM   1515  O   CYS A3733     176.030 264.313 262.306  1.00  0.00           O
ATOM   1516  H   CYS A3733     173.474 264.329 259.134  1.00  0.00           H
ATOM   1517  HA  CYS A3733     174.805 262.577 261.042  1.00  0.00           H
ATOM   1518  HB2 CYS A3733     175.885 263.755 258.432  1.00  0.00           H
ATOM   1519  HB3 CYS A3733     176.501 262.357 259.310  1.00  0.00           H
ATOM   1520  HG  CYS A3733     173.590 262.815 257.787  1.00  0.00           H
ATOM   1521  N   HIS A3734     176.062 265.602 260.458  1.00  0.00           N
ATOM   1522  CA  HIS A3734     176.628 266.831 261.032  1.00  0.00           C
ATOM   1523  ND1 HIS A3734     178.272 270.070 259.778  1.00  0.00           N
ATOM   1524  CG  HIS A3734     178.112 268.826 260.398  1.00  0.00           C
ATOM   1525  CB  HIS A3734     177.199 267.723 259.914  1.00  0.00           C
ATOM   1526  NE2 HIS A3734     179.728 269.905 261.432  1.00  0.00           N
ATOM   1527  CD2 HIS A3734     179.033 268.719 261.403  1.00  0.00           C
ATOM   1528  CE1 HIS A3734     179.257 270.689 260.449  1.00  0.00           C
ATOM   1529  C   HIS A3734     175.632 267.559 261.950  1.00  0.00           C
ATOM   1530  O   HIS A3734     175.073 268.605 261.616  1.00  0.00           O
ATOM   1531  H   HIS A3734     175.775 265.659 259.488  1.00  0.00           H
ATOM   1532  HA  HIS A3734     177.464 266.544 261.663  1.00  0.00           H
ATOM   1533  HB2 HIS A3734     177.780 267.100 259.233  1.00  0.00           H
ATOM   1534  HB3 HIS A3734     176.383 268.169 259.346  1.00  0.00           H
ATOM   1535  HD2 HIS A3734     179.226 267.847 262.015  1.00  0.00           H
ATOM   1536  HE1 HIS A3734     179.636 271.673 260.210  1.00  0.00           H
ATOM   1537  HE2 HIS A3734     180.498 270.125 262.051  1.00  0.00           H
ATOM   1538  N   LEU A3735     175.297 266.878 263.044  1.00  0.00           N
ATOM   1539  CA  LEU A3735     174.565 267.363 264.211  1.00  0.00           C
ATOM   1540  CB  LEU A3735     173.057 267.396 263.897  1.00  0.00           C
ATOM   1541  CG  LEU A3735     172.172 267.923 265.042  1.00  0.00           C
ATOM   1542  CD1 LEU A3735     170.727 267.984 264.550  1.00  0.00           C
ATOM   1543  CD2 LEU A3735     172.559 269.332 265.499  1.00  0.00           C
ATOM   1544  C   LEU A3735     174.884 266.484 265.435  1.00  0.00           C
ATOM   1545  O   LEU A3735     175.271 267.026 266.463  1.00  0.00           O
ATOM   1546  H   LEU A3735     175.721 265.960 263.128  1.00  0.00           H
ATOM   1547  HA  LEU A3735     174.908 268.375 264.431  1.00  0.00           H
ATOM   1548  HB2 LEU A3735     172.733 266.383 263.658  1.00  0.00           H
ATOM   1549  HB3 LEU A3735     172.896 268.021 263.018  1.00  0.00           H
ATOM   1550  HG  LEU A3735     172.225 267.243 265.892  1.00  0.00           H
ATOM   1551 HD11 LEU A3735     170.417 266.992 264.223  1.00  0.00           H
ATOM   1552 HD12 LEU A3735     170.070 268.285 265.366  1.00  0.00           H
ATOM   1553 HD13 LEU A3735     170.637 268.684 263.721  1.00  0.00           H
ATOM   1554 HD21 LEU A3735     173.539 269.305 265.977  1.00  0.00           H
ATOM   1555 HD22 LEU A3735     171.839 269.690 266.234  1.00  0.00           H
ATOM   1556 HD23 LEU A3735     172.590 270.010 264.647  1.00  0.00           H
ATOM   1557  N   GLU A3736     174.960 265.158 265.253  1.00  0.00           N
ATOM   1558  CA  GLU A3736     175.597 264.236 266.216  1.00  0.00           C
ATOM   1559  CB  GLU A3736     174.910 262.861 266.124  1.00  0.00           C
ATOM   1560  CG  GLU A3736     175.370 261.867 267.209  1.00  0.00           C
ATOM   1561  CD  GLU A3736     174.498 260.597 267.295  1.00  0.00           C
ATOM   1562  OE1 GLU A3736     173.410 260.548 266.682  1.00  0.00           O
ATOM   1563  OE2 GLU A3736     174.977 259.573 267.843  1.00  0.00           O
ATOM   1564  C   GLU A3736     177.126 264.158 266.017  1.00  0.00           C
ATOM   1565  O   GLU A3736     177.870 264.435 266.949  1.00  0.00           O
ATOM   1566  H   GLU A3736     174.646 264.772 264.372  1.00  0.00           H
ATOM   1567  HA  GLU A3736     175.436 264.617 267.226  1.00  0.00           H
ATOM   1568  HB2 GLU A3736     173.838 263.028 266.235  1.00  0.00           H
ATOM   1569  HB3 GLU A3736     175.092 262.429 265.138  1.00  0.00           H
ATOM   1570  HG2 GLU A3736     176.406 261.584 267.008  1.00  0.00           H
ATOM   1571  HG3 GLU A3736     175.339 262.371 268.177  1.00  0.00           H
ATOM   1572  N   GLU A3737     177.573 264.198 264.756  1.00  0.00           N
ATOM   1573  CA  GLU A3737     178.946 264.519 264.307  1.00  0.00           C
ATOM   1574  CB  GLU A3737     179.013 264.095 262.820  1.00  0.00           C
ATOM   1575  CG  GLU A3737     180.355 263.954 262.086  1.00  0.00           C
ATOM   1576  CD  GLU A3737     180.159 263.837 260.556  1.00  0.00           C
ATOM   1577  OE1 GLU A3737     179.039 263.535 260.075  1.00  0.00           O
ATOM   1578  OE2 GLU A3737     181.148 264.047 259.819  1.00  0.00           O
ATOM   1579  C   GLU A3737     179.309 266.018 264.519  1.00  0.00           C
ATOM   1580  O   GLU A3737     180.264 266.535 263.944  1.00  0.00           O
ATOM   1581  H   GLU A3737     176.891 264.055 264.019  1.00  0.00           H
ATOM   1582  HA  GLU A3737     179.650 263.918 264.885  1.00  0.00           H
ATOM   1583  HB2 GLU A3737     178.449 264.838 262.270  1.00  0.00           H
ATOM   1584  HB3 GLU A3737     178.500 263.136 262.716  1.00  0.00           H
ATOM   1585  HG2 GLU A3737     180.982 264.822 262.289  1.00  0.00           H
ATOM   1586  HG3 GLU A3737     180.873 263.069 262.462  1.00  0.00           H
ATOM   1587  N   GLY A3738     178.482 266.779 265.246  1.00  0.00           N
ATOM   1588  CA  GLY A3738     178.455 268.250 265.311  1.00  0.00           C
ATOM   1589  C   GLY A3738     179.596 268.931 266.081  1.00  0.00           C
ATOM   1590  O   GLY A3738     179.377 270.002 266.637  1.00  0.00           O
ATOM   1591  H   GLY A3738     177.791 266.285 265.799  1.00  0.00           H
ATOM   1592  HA2 GLY A3738     178.467 268.642 264.296  1.00  0.00           H
ATOM   1593  HA3 GLY A3738     177.518 268.555 265.779  1.00  0.00           H
ATOM   1594  N   GLY A3739     180.769 268.299 266.172  1.00  0.00           N
ATOM   1595  CA  GLY A3739     181.920 268.763 266.969  1.00  0.00           C
ATOM   1596  C   GLY A3739     182.885 267.653 267.412  1.00  0.00           C
ATOM   1597  O   GLY A3739     183.885 267.926 268.063  1.00  0.00           O
ATOM   1598  H   GLY A3739     180.882 267.489 265.578  1.00  0.00           H
ATOM   1599  HA2 GLY A3739     181.556 269.257 267.871  1.00  0.00           H
ATOM   1600  HA3 GLY A3739     182.486 269.493 266.392  1.00  0.00           H
ATOM   1601  N   GLU A3740     182.625 266.397 267.040  1.00  0.00           N
ATOM   1602  CA  GLU A3740     183.253 265.198 267.627  1.00  0.00           C
ATOM   1603  CB  GLU A3740     182.410 263.988 267.191  1.00  0.00           C
ATOM   1604  CG  GLU A3740     182.624 262.741 268.065  1.00  0.00           C
ATOM   1605  CD  GLU A3740     181.390 261.834 268.087  1.00  0.00           C
ATOM   1606  OE1 GLU A3740     180.263 262.347 268.281  1.00  0.00           O
ATOM   1607  OE2 GLU A3740     181.564 260.605 267.960  1.00  0.00           O
ATOM   1608  C   GLU A3740     184.761 264.999 267.342  1.00  0.00           C
ATOM   1609  O   GLU A3740     185.377 264.100 267.906  1.00  0.00           O
ATOM   1610  H   GLU A3740     181.777 266.239 266.523  1.00  0.00           H
ATOM   1611  HA  GLU A3740     183.169 265.288 268.712  1.00  0.00           H
ATOM   1612  HB2 GLU A3740     181.364 264.289 267.252  1.00  0.00           H
ATOM   1613  HB3 GLU A3740     182.620 263.744 266.148  1.00  0.00           H
ATOM   1614  HG2 GLU A3740     183.489 262.188 267.694  1.00  0.00           H
ATOM   1615  HG3 GLU A3740     182.833 263.052 269.091  1.00  0.00           H
ATOM   1616  N   ASN A3741     185.388 265.895 266.571  1.00  0.00           N
ATOM   1617  CA  ASN A3741     186.851 266.002 266.477  1.00  0.00           C
ATOM   1618  CB  ASN A3741     187.187 266.878 265.247  1.00  0.00           C
ATOM   1619  CG  ASN A3741     188.547 266.613 264.605  1.00  0.00           C
ATOM   1620  OD1 ASN A3741     188.685 266.686 263.394  1.00  0.00           O
ATOM   1621  ND2 ASN A3741     189.549 266.194 265.342  1.00  0.00           N
ATOM   1622  C   ASN A3741     187.484 266.574 267.769  1.00  0.00           C
ATOM   1623  O   ASN A3741     188.664 266.335 268.025  1.00  0.00           O
ATOM   1624  H   ASN A3741     184.842 266.673 266.240  1.00  0.00           H
ATOM   1625  HA  ASN A3741     187.260 265.000 266.324  1.00  0.00           H
ATOM   1626  HB2 ASN A3741     187.148 267.930 265.534  1.00  0.00           H
ATOM   1627  HB3 ASN A3741     186.444 266.706 264.470  1.00  0.00           H
ATOM   1628 HD21 ASN A3741     189.467 266.161 266.353  1.00  0.00           H
ATOM   1629 HD22 ASN A3741     190.406 265.954 264.876  1.00  0.00           H
ATOM   1630  N   GLY A3742     186.711 267.307 268.579  1.00  0.00           N
ATOM   1631  CA  GLY A3742     187.209 268.101 269.704  1.00  0.00           C
ATOM   1632  C   GLY A3742     187.749 269.478 269.296  1.00  0.00           C
ATOM   1633  O   GLY A3742     187.936 269.773 268.117  1.00  0.00           O
ATOM   1634  H   GLY A3742     185.755 267.482 268.293  1.00  0.00           H
ATOM   1635  HA2 GLY A3742     188.006 267.560 270.213  1.00  0.00           H
ATOM   1636  HA3 GLY A3742     186.394 268.253 270.411  1.00  0.00           H
ATOM   1637  N   GLU A3743     188.025 270.300 270.307  1.00  0.00           N
ATOM   1638  CA  GLU A3743     188.659 271.623 270.212  1.00  0.00           C
ATOM   1639  CB  GLU A3743     187.604 272.734 270.425  1.00  0.00           C
ATOM   1640  CG  GLU A3743     186.558 272.753 269.289  1.00  0.00           C
ATOM   1641  CD  GLU A3743     185.510 273.874 269.418  1.00  0.00           C
ATOM   1642  OE1 GLU A3743     184.839 273.924 270.474  1.00  0.00           O
ATOM   1643  OE2 GLU A3743     185.207 274.503 268.375  1.00  0.00           O
ATOM   1644  C   GLU A3743     189.857 271.694 271.191  1.00  0.00           C
ATOM   1645  O   GLU A3743     190.133 270.704 271.878  1.00  0.00           O
ATOM   1646  H   GLU A3743     187.917 269.951 271.246  1.00  0.00           H
ATOM   1647  HA  GLU A3743     189.070 271.751 269.209  1.00  0.00           H
ATOM   1648  HB2 GLU A3743     187.108 272.579 271.385  1.00  0.00           H
ATOM   1649  HB3 GLU A3743     188.108 273.700 270.446  1.00  0.00           H
ATOM   1650  HG2 GLU A3743     186.030 271.797 269.269  1.00  0.00           H
ATOM   1651  HG3 GLU A3743     187.088 272.859 268.339  1.00  0.00           H
ATOM   1652  N   ALA A3744     190.708 272.720 271.051  1.00  0.00           N
ATOM   1653  CA  ALA A3744     192.104 272.694 271.509  1.00  0.00           C
ATOM   1654  CB  ALA A3744     192.985 273.348 270.434  1.00  0.00           C
ATOM   1655  C   ALA A3744     192.353 273.236 272.938  1.00  0.00           C
ATOM   1656  O   ALA A3744     192.674 272.440 273.820  1.00  0.00           O
ATOM   1657  H   ALA A3744     190.431 273.510 270.490  1.00  0.00           H
ATOM   1658  HA  ALA A3744     192.417 271.650 271.553  1.00  0.00           H
ATOM   1659  HB1 ALA A3744     192.938 272.767 269.514  1.00  0.00           H
ATOM   1660  HB2 ALA A3744     192.641 274.360 270.226  1.00  0.00           H
ATOM   1661  HB3 ALA A3744     194.019 273.389 270.779  1.00  0.00           H
ATOM   1662  N   GLU A3745     192.437 274.559 273.119  1.00  0.00           N
ATOM   1663  CA  GLU A3745     192.980 275.189 274.337  1.00  0.00           C
ATOM   1664  CB  GLU A3745     193.315 276.673 274.075  1.00  0.00           C
ATOM   1665  CG  GLU A3745     194.340 276.924 272.948  1.00  0.00           C
ATOM   1666  CD  GLU A3745     193.710 277.261 271.582  1.00  0.00           C
ATOM   1667  OE1 GLU A3745     192.681 276.641 271.227  1.00  0.00           O
ATOM   1668  OE2 GLU A3745     194.311 278.088 270.856  1.00  0.00           O
ATOM   1669  C   GLU A3745     192.087 275.048 275.593  1.00  0.00           C
ATOM   1670  O   GLU A3745     190.857 274.986 275.519  1.00  0.00           O
ATOM   1671  H   GLU A3745     192.275 275.178 272.324  1.00  0.00           H
ATOM   1672  HA  GLU A3745     193.919 274.686 274.578  1.00  0.00           H
ATOM   1673  HB2 GLU A3745     192.400 277.233 273.875  1.00  0.00           H
ATOM   1674  HB3 GLU A3745     193.744 277.075 274.994  1.00  0.00           H
ATOM   1675  HG2 GLU A3745     194.966 277.766 273.255  1.00  0.00           H
ATOM   1676  HG3 GLU A3745     194.999 276.058 272.849  1.00  0.00           H
ATOM   1677  N   GLU A3746     192.713 275.045 276.775  1.00  0.00           N
ATOM   1678  CA  GLU A3746     192.093 274.701 278.064  1.00  0.00           C
ATOM   1679  CB  GLU A3746     193.181 274.234 279.055  1.00  0.00           C
ATOM   1680  CG  GLU A3746     193.988 272.999 278.601  1.00  0.00           C
ATOM   1681  CD  GLU A3746     195.338 273.329 277.935  1.00  0.00           C
ATOM   1682  OE1 GLU A3746     195.410 274.335 277.190  1.00  0.00           O
ATOM   1683  OE2 GLU A3746     196.304 272.570 278.193  1.00  0.00           O
ATOM   1684  C   GLU A3746     191.179 275.793 278.680  1.00  0.00           C
ATOM   1685  O   GLU A3746     191.474 276.369 279.730  1.00  0.00           O
ATOM   1686  H   GLU A3746     193.735 275.040 276.764  1.00  0.00           H
ATOM   1687  HA  GLU A3746     191.442 273.844 277.887  1.00  0.00           H
ATOM   1688  HB2 GLU A3746     193.861 275.056 279.285  1.00  0.00           H
ATOM   1689  HB3 GLU A3746     192.677 273.959 279.983  1.00  0.00           H
ATOM   1690  HG2 GLU A3746     193.380 272.389 277.928  1.00  0.00           H
ATOM   1691  HG3 GLU A3746     194.183 272.391 279.489  1.00  0.00           H
ATOM   1692  N   GLU A3747     189.980 275.958 278.115  1.00  0.00           N
ATOM   1693  CA  GLU A3747     188.800 276.551 278.785  1.00  0.00           C
ATOM   1694  CB  GLU A3747     187.700 276.819 277.729  1.00  0.00           C
ATOM   1695  CG  GLU A3747     187.556 278.304 277.342  1.00  0.00           C
ATOM   1696  CD  GLU A3747     186.778 279.147 278.373  1.00  0.00           C
ATOM   1697  OE1 GLU A3747     186.678 278.712 279.545  1.00  0.00           O
ATOM   1698  OE2 GLU A3747     186.243 280.210 277.975  1.00  0.00           O
ATOM   1699  C   GLU A3747     188.264 275.674 279.952  1.00  0.00           C
ATOM   1700  O   GLU A3747     188.629 274.503 280.093  1.00  0.00           O
ATOM   1701  H   GLU A3747     189.847 275.508 277.215  1.00  0.00           H
ATOM   1702  HA  GLU A3747     189.094 277.503 279.230  1.00  0.00           H
ATOM   1703  HB2 GLU A3747     187.924 276.250 276.825  1.00  0.00           H
ATOM   1704  HB3 GLU A3747     186.734 276.460 278.084  1.00  0.00           H
ATOM   1705  HG2 GLU A3747     188.547 278.735 277.183  1.00  0.00           H
ATOM   1706  HG3 GLU A3747     187.023 278.347 276.389  1.00  0.00           H
ATOM   1707  N   GLU A3748     187.309 276.190 280.745  1.00  0.00           N
ATOM   1708  CA  GLU A3748     186.718 275.543 281.946  1.00  0.00           C
ATOM   1709  CB  GLU A3748     185.970 276.587 282.825  1.00  0.00           C
ATOM   1710  CG  GLU A3748     186.841 277.699 283.448  1.00  0.00           C
ATOM   1711  CD  GLU A3748     186.183 278.386 284.674  1.00  0.00           C
ATOM   1712  OE1 GLU A3748     184.939 278.559 284.702  1.00  0.00           O
ATOM   1713  OE2 GLU A3748     186.925 278.726 285.629  1.00  0.00           O
ATOM   1714  C   GLU A3748     185.828 274.286 281.670  1.00  0.00           C
ATOM   1715  O   GLU A3748     184.841 274.046 282.370  1.00  0.00           O
ATOM   1716  H   GLU A3748     187.008 277.144 280.525  1.00  0.00           H
ATOM   1717  HA  GLU A3748     187.553 275.173 282.539  1.00  0.00           H
ATOM   1718  HB2 GLU A3748     185.168 277.043 282.241  1.00  0.00           H
ATOM   1719  HB3 GLU A3748     185.517 276.054 283.661  1.00  0.00           H
ATOM   1720  HG2 GLU A3748     187.068 278.447 282.686  1.00  0.00           H
ATOM   1721  HG3 GLU A3748     187.786 277.252 283.766  1.00  0.00           H
ATOM   1722  N   VAL A3749     186.119 273.486 280.632  1.00  0.00           N
ATOM   1723  CA  VAL A3749     185.193 272.484 280.048  1.00  0.00           C
ATOM   1724  CB  VAL A3749     185.067 272.685 278.522  1.00  0.00           C
ATOM   1725  CG1 VAL A3749     184.447 274.049 278.194  1.00  0.00           C
ATOM   1726  CG2 VAL A3749     186.395 272.548 277.762  1.00  0.00           C
ATOM   1727  C   VAL A3749     185.481 271.001 280.354  1.00  0.00           C
ATOM   1728  O   VAL A3749     184.528 270.233 280.456  1.00  0.00           O
ATOM   1729  H   VAL A3749     186.951 273.738 280.106  1.00  0.00           H
ATOM   1730  HA  VAL A3749     184.201 272.667 280.462  1.00  0.00           H
ATOM   1731  HB  VAL A3749     184.387 271.925 278.138  1.00  0.00           H
ATOM   1732 HG21 VAL A3749     186.824 271.560 277.920  1.00  0.00           H
ATOM   1733 HG22 VAL A3749     187.107 273.309 278.085  1.00  0.00           H
ATOM   1734 HG23 VAL A3749     186.220 272.675 276.693  1.00  0.00           H
ATOM   1735 HG11 VAL A3749     183.485 274.148 278.696  1.00  0.00           H
ATOM   1736 HG12 VAL A3749     185.103 274.854 278.525  1.00  0.00           H
ATOM   1737 HG13 VAL A3749     184.298 274.138 277.117  1.00  0.00           H
ATOM   1738  N   GLU A3750     186.750 270.608 280.530  1.00  0.00           N
ATOM   1739  CA  GLU A3750     187.266 269.212 280.521  1.00  0.00           C
ATOM   1740  CB  GLU A3750     186.847 268.411 281.778  1.00  0.00           C
ATOM   1741  CG  GLU A3750     187.682 267.131 282.026  1.00  0.00           C
ATOM   1742  CD  GLU A3750     187.169 265.834 281.355  1.00  0.00           C
ATOM   1743  OE1 GLU A3750     188.002 265.241 280.624  1.00  0.00           O
ATOM   1744  OE2 GLU A3750     186.230 265.214 281.917  1.00  0.00           O
ATOM   1745  C   GLU A3750     186.990 268.418 279.224  1.00  0.00           C
ATOM   1746  O   GLU A3750     185.852 268.056 278.923  1.00  0.00           O
ATOM   1747  H   GLU A3750     187.434 271.348 280.474  1.00  0.00           H
ATOM   1748  HA  GLU A3750     188.349 269.310 280.587  1.00  0.00           H
ATOM   1749  HB2 GLU A3750     186.998 269.064 282.640  1.00  0.00           H
ATOM   1750  HB3 GLU A3750     185.787 268.159 281.737  1.00  0.00           H
ATOM   1751  HG2 GLU A3750     187.707 266.962 283.105  1.00  0.00           H
ATOM   1752  HG3 GLU A3750     188.715 267.327 281.725  1.00  0.00           H
ATOM   1753  N   VAL A3751     188.059 267.996 278.532  1.00  0.00           N
ATOM   1754  CA  VAL A3751     187.964 267.035 277.419  1.00  0.00           C
ATOM   1755  CB  VAL A3751     187.476 267.765 276.140  1.00  0.00           C
ATOM   1756  CG1 VAL A3751     188.524 268.632 275.431  1.00  0.00           C
ATOM   1757  CG2 VAL A3751     186.837 266.791 275.146  1.00  0.00           C
ATOM   1758  C   VAL A3751     189.265 266.216 277.273  1.00  0.00           C
ATOM   1759  O   VAL A3751     190.314 266.719 276.866  1.00  0.00           O
ATOM   1760  H   VAL A3751     188.980 268.281 278.826  1.00  0.00           H
ATOM   1761  HA  VAL A3751     187.180 266.330 277.691  1.00  0.00           H
ATOM   1762  HB  VAL A3751     186.677 268.449 276.428  1.00  0.00           H
ATOM   1763 HG11 VAL A3751     188.995 269.302 276.152  1.00  0.00           H
ATOM   1764 HG12 VAL A3751     189.287 268.025 274.959  1.00  0.00           H
ATOM   1765 HG13 VAL A3751     188.040 269.245 274.669  1.00  0.00           H
ATOM   1766 HG21 VAL A3751     185.876 266.470 275.545  1.00  0.00           H
ATOM   1767 HG22 VAL A3751     187.445 265.904 275.015  1.00  0.00           H
ATOM   1768 HG23 VAL A3751     186.662 267.281 274.188  1.00  0.00           H
ATOM   1769  N   SER A3752     189.241 264.935 277.641  1.00  0.00           N
ATOM   1770  CA  SER A3752     190.428 264.104 277.919  1.00  0.00           C
ATOM   1771  CB  SER A3752     190.870 264.347 279.368  1.00  0.00           C
ATOM   1772  OG  SER A3752     190.010 263.674 280.261  1.00  0.00           O
ATOM   1773  C   SER A3752     190.163 262.606 277.687  1.00  0.00           C
ATOM   1774  O   SER A3752     189.076 262.213 277.284  1.00  0.00           O
ATOM   1775  H   SER A3752     188.327 264.530 277.850  1.00  0.00           H
ATOM   1776  HA  SER A3752     191.242 264.409 277.263  1.00  0.00           H
ATOM   1777  HB2 SER A3752     191.882 263.966 279.504  1.00  0.00           H
ATOM   1778  HB3 SER A3752     190.871 265.416 279.588  1.00  0.00           H
ATOM   1779  HG  SER A3752     189.208 264.259 280.399  1.00  0.00           H
ATOM   1780  N   PHE A3753     191.109 261.707 277.992  1.00  0.00           N
ATOM   1781  CA  PHE A3753     190.856 260.252 277.893  1.00  0.00           C
ATOM   1782  CB  PHE A3753     192.171 259.474 278.085  1.00  0.00           C
ATOM   1783  CG  PHE A3753     192.299 258.266 277.171  1.00  0.00           C
ATOM   1784  CD1 PHE A3753     193.021 258.378 275.965  1.00  0.00           C
ATOM   1785  CD2 PHE A3753     191.683 257.042 277.498  1.00  0.00           C
ATOM   1786  CE1 PHE A3753     193.122 257.280 275.093  1.00  0.00           C
ATOM   1787  CE2 PHE A3753     191.774 255.946 276.619  1.00  0.00           C
ATOM   1788  CZ  PHE A3753     192.493 256.065 275.418  1.00  0.00           C
ATOM   1789  C   PHE A3753     189.744 259.750 278.852  1.00  0.00           C
ATOM   1790  O   PHE A3753     189.246 258.634 278.708  1.00  0.00           O
ATOM   1791  H   PHE A3753     191.980 262.025 278.387  1.00  0.00           H
ATOM   1792  HA  PHE A3753     190.498 260.054 276.881  1.00  0.00           H
ATOM   1793  HB2 PHE A3753     193.016 260.135 277.883  1.00  0.00           H
ATOM   1794  HB3 PHE A3753     192.258 259.154 279.124  1.00  0.00           H
ATOM   1795  HD1 PHE A3753     193.501 259.311 275.704  1.00  0.00           H
ATOM   1796  HD2 PHE A3753     191.122 256.946 278.416  1.00  0.00           H
ATOM   1797  HE1 PHE A3753     193.684 257.373 274.173  1.00  0.00           H
ATOM   1798  HE2 PHE A3753     191.283 255.014 276.862  1.00  0.00           H
ATOM   1799  HZ  PHE A3753     192.563 255.224 274.742  1.00  0.00           H
ATOM   1800  N   GLU A3754     189.313 260.582 279.804  1.00  0.00           N
ATOM   1801  CA  GLU A3754     188.173 260.337 280.692  1.00  0.00           C
ATOM   1802  CB  GLU A3754     188.379 261.249 281.920  1.00  0.00           C
ATOM   1803  CG  GLU A3754     187.417 261.162 283.111  1.00  0.00           C
ATOM   1804  CD  GLU A3754     186.862 259.765 283.396  1.00  0.00           C
ATOM   1805  OE1 GLU A3754     187.687 258.831 283.545  1.00  0.00           O
ATOM   1806  OE2 GLU A3754     185.647 259.701 283.705  1.00  0.00           O
ATOM   1807  C   GLU A3754     186.799 260.512 279.997  1.00  0.00           C
ATOM   1808  O   GLU A3754     185.792 260.021 280.515  1.00  0.00           O
ATOM   1809  H   GLU A3754     189.709 261.516 279.836  1.00  0.00           H
ATOM   1810  HA  GLU A3754     188.219 259.300 281.027  1.00  0.00           H
ATOM   1811  HB2 GLU A3754     189.377 261.040 282.311  1.00  0.00           H
ATOM   1812  HB3 GLU A3754     188.369 262.285 281.588  1.00  0.00           H
ATOM   1813  HG2 GLU A3754     186.599 261.854 282.929  1.00  0.00           H
ATOM   1814  HG3 GLU A3754     187.935 261.524 284.002  1.00  0.00           H
ATOM   1815  N   GLU A3755     186.722 261.080 278.783  1.00  0.00           N
ATOM   1816  CA  GLU A3755     185.482 261.096 277.981  1.00  0.00           C
ATOM   1817  CB  GLU A3755     184.491 262.153 278.513  1.00  0.00           C
ATOM   1818  CG  GLU A3755     185.053 263.561 278.739  1.00  0.00           C
ATOM   1819  CD  GLU A3755     185.535 264.176 277.431  1.00  0.00           C
ATOM   1820  OE1 GLU A3755     184.638 264.389 276.583  1.00  0.00           O
ATOM   1821  OE2 GLU A3755     186.715 263.957 277.106  1.00  0.00           O
ATOM   1822  C   GLU A3755     185.635 261.131 276.439  1.00  0.00           C
ATOM   1823  O   GLU A3755     184.783 260.529 275.786  1.00  0.00           O
ATOM   1824  H   GLU A3755     187.544 261.549 278.408  1.00  0.00           H
ATOM   1825  HA  GLU A3755     184.995 260.138 278.158  1.00  0.00           H
ATOM   1826  HB2 GLU A3755     184.106 261.803 279.470  1.00  0.00           H
ATOM   1827  HB3 GLU A3755     183.635 262.209 277.839  1.00  0.00           H
ATOM   1828  HG2 GLU A3755     184.261 264.183 279.164  1.00  0.00           H
ATOM   1829  HG3 GLU A3755     185.867 263.522 279.465  1.00  0.00           H
ATOM   1830  N   LYS A3756     186.829 261.390 275.881  1.00  0.00           N
ATOM   1831  CA  LYS A3756     187.195 261.150 274.458  1.00  0.00           C
ATOM   1832  CB  LYS A3756     188.574 261.780 274.127  1.00  0.00           C
ATOM   1833  CG  LYS A3756     188.580 263.321 274.169  1.00  0.00           C
ATOM   1834  CD  LYS A3756     189.953 263.949 273.845  1.00  0.00           C
ATOM   1835  CE  LYS A3756     189.830 265.483 273.885  1.00  0.00           C
ATOM   1836  NZ  LYS A3756     191.117 266.213 273.728  1.00  0.00           N
ATOM   1837  C   LYS A3756     187.155 259.667 274.034  1.00  0.00           C
ATOM   1838  O   LYS A3756     187.398 259.345 272.872  1.00  0.00           O
ATOM   1839  H   LYS A3756     187.451 261.986 276.431  1.00  0.00           H
ATOM   1840  HA  LYS A3756     186.448 261.650 273.841  1.00  0.00           H
ATOM   1841  HB2 LYS A3756     189.323 261.389 274.816  1.00  0.00           H
ATOM   1842  HB3 LYS A3756     188.864 261.482 273.118  1.00  0.00           H
ATOM   1843  HG2 LYS A3756     188.285 263.650 275.161  1.00  0.00           H
ATOM   1844  HG3 LYS A3756     187.844 263.691 273.454  1.00  0.00           H
ATOM   1845  HD2 LYS A3756     190.274 263.632 272.852  1.00  0.00           H
ATOM   1846  HD3 LYS A3756     190.681 263.617 274.587  1.00  0.00           H
ATOM   1847  HE2 LYS A3756     189.125 265.798 273.109  1.00  0.00           H
ATOM   1848  HE3 LYS A3756     189.399 265.756 274.850  1.00  0.00           H
ATOM   1849  HZ1 LYS A3756     190.950 267.215 273.729  1.00  0.00           H
ATOM   1850  HZ2 LYS A3756     191.729 266.031 274.513  1.00  0.00           H
ATOM   1851  HZ3 LYS A3756     191.580 265.976 272.861  1.00  0.00           H
ATOM   1852  N   GLU A3757     186.831 258.747 274.942  1.00  0.00           N
ATOM   1853  CA  GLU A3757     186.554 257.322 274.685  1.00  0.00           C
ATOM   1854  CB  GLU A3757     187.501 256.505 275.580  1.00  0.00           C
ATOM   1855  CG  GLU A3757     187.440 254.972 275.449  1.00  0.00           C
ATOM   1856  CD  GLU A3757     187.961 254.379 274.131  1.00  0.00           C
ATOM   1857  OE1 GLU A3757     188.207 253.145 274.134  1.00  0.00           O
ATOM   1858  OE2 GLU A3757     188.357 255.160 273.233  1.00  0.00           O
ATOM   1859  C   GLU A3757     185.063 256.935 274.843  1.00  0.00           C
ATOM   1860  O   GLU A3757     184.629 255.968 274.219  1.00  0.00           O
ATOM   1861  H   GLU A3757     186.694 259.094 275.878  1.00  0.00           H
ATOM   1862  HA  GLU A3757     186.801 257.087 273.651  1.00  0.00           H
ATOM   1863  HB2 GLU A3757     188.526 256.825 275.388  1.00  0.00           H
ATOM   1864  HB3 GLU A3757     187.278 256.761 276.615  1.00  0.00           H
ATOM   1865  HG2 GLU A3757     188.063 254.572 276.250  1.00  0.00           H
ATOM   1866  HG3 GLU A3757     186.417 254.635 275.615  1.00  0.00           H
ATOM   1867  N   MET A3758     184.235 257.777 275.486  1.00  0.00           N
ATOM   1868  CA  MET A3758     182.765 257.722 275.360  1.00  0.00           C
ATOM   1869  CB  MET A3758     182.063 258.108 276.677  1.00  0.00           C
ATOM   1870  CG  MET A3758     182.039 259.598 277.063  1.00  0.00           C
ATOM   1871  SD  MET A3758     180.401 260.244 277.518  1.00  0.00           S
ATOM   1872  CE  MET A3758     179.620 260.210 275.877  1.00  0.00           C
ATOM   1873  C   MET A3758     182.224 258.568 274.199  1.00  0.00           C
ATOM   1874  O   MET A3758     181.111 258.319 273.747  1.00  0.00           O
ATOM   1875  H   MET A3758     184.629 258.635 275.851  1.00  0.00           H
ATOM   1876  HA  MET A3758     182.477 256.691 275.149  1.00  0.00           H
ATOM   1877  HB2 MET A3758     182.498 257.545 277.498  1.00  0.00           H
ATOM   1878  HB3 MET A3758     181.028 257.780 276.589  1.00  0.00           H
ATOM   1879  HG2 MET A3758     182.713 259.745 277.906  1.00  0.00           H
ATOM   1880  HG3 MET A3758     182.404 260.210 276.243  1.00  0.00           H
ATOM   1881  HE1 MET A3758     178.676 260.749 275.893  1.00  0.00           H
ATOM   1882  HE2 MET A3758     180.279 260.681 275.149  1.00  0.00           H
ATOM   1883  HE3 MET A3758     179.436 259.179 275.574  1.00  0.00           H
ATOM   1884  N   GLU A3759     182.954 259.601 273.764  1.00  0.00           N
ATOM   1885  CA  GLU A3759     182.450 260.592 272.806  1.00  0.00           C
ATOM   1886  CB  GLU A3759     183.185 261.930 273.022  1.00  0.00           C
ATOM   1887  CG  GLU A3759     182.447 263.138 272.422  1.00  0.00           C
ATOM   1888  CD  GLU A3759     181.251 263.631 273.258  1.00  0.00           C
ATOM   1889  OE1 GLU A3759     180.770 262.905 274.159  1.00  0.00           O
ATOM   1890  OE2 GLU A3759     180.546 264.549 272.787  1.00  0.00           O
ATOM   1891  C   GLU A3759     182.524 260.079 271.356  1.00  0.00           C
ATOM   1892  O   GLU A3759     181.488 259.694 270.818  1.00  0.00           O
ATOM   1893  H   GLU A3759     183.769 259.856 274.310  1.00  0.00           H
ATOM   1894  HA  GLU A3759     181.393 260.761 273.019  1.00  0.00           H
ATOM   1895  HB2 GLU A3759     183.324 262.108 274.090  1.00  0.00           H
ATOM   1896  HB3 GLU A3759     184.177 261.862 272.574  1.00  0.00           H
ATOM   1897  HG2 GLU A3759     182.113 262.886 271.414  1.00  0.00           H
ATOM   1898  HG3 GLU A3759     183.163 263.958 272.339  1.00  0.00           H
ATOM   1899  N   LYS A3760     183.737 259.723 270.880  1.00  0.00           N
ATOM   1900  CA  LYS A3760     184.005 259.167 269.526  1.00  0.00           C
ATOM   1901  CB  LYS A3760     185.518 259.150 269.234  1.00  0.00           C
ATOM   1902  CG  LYS A3760     186.296 258.039 269.959  1.00  0.00           C
ATOM   1903  CD  LYS A3760     187.791 258.095 269.595  1.00  0.00           C
ATOM   1904  CE  LYS A3760     188.579 256.971 270.281  1.00  0.00           C
ATOM   1905  NZ  LYS A3760     188.899 257.296 271.688  1.00  0.00           N
ATOM   1906  C   LYS A3760     183.334 257.814 269.213  1.00  0.00           C
ATOM   1907  O   LYS A3760     183.412 257.294 268.098  1.00  0.00           O
ATOM   1908  H   LYS A3760     184.536 260.003 271.431  1.00  0.00           H
ATOM   1909  HA  LYS A3760     183.573 259.865 268.811  1.00  0.00           H
ATOM   1910  HB2 LYS A3760     185.653 259.020 268.159  1.00  0.00           H
ATOM   1911  HB3 LYS A3760     185.940 260.121 269.502  1.00  0.00           H
ATOM   1912  HG2 LYS A3760     185.904 257.067 269.659  1.00  0.00           H
ATOM   1913  HG3 LYS A3760     186.163 258.144 271.034  1.00  0.00           H
ATOM   1914  HD2 LYS A3760     187.888 257.971 268.514  1.00  0.00           H
ATOM   1915  HD3 LYS A3760     188.209 259.067 269.867  1.00  0.00           H
ATOM   1916  HE2 LYS A3760     187.982 256.056 270.243  1.00  0.00           H
ATOM   1917  HE3 LYS A3760     189.505 256.789 269.727  1.00  0.00           H
ATOM   1918  HZ1 LYS A3760     188.884 256.442 272.257  1.00  0.00           H
ATOM   1919  HZ2 LYS A3760     189.807 257.726 271.776  1.00  0.00           H
ATOM   1920  HZ3 LYS A3760     188.205 257.926 272.084  1.00  0.00           H
ATOM   1921  N   GLN A3761     182.692 257.220 270.218  1.00  0.00           N
ATOM   1922  CA  GLN A3761     181.781 256.084 270.099  1.00  0.00           C
ATOM   1923  CB  GLN A3761     181.271 255.787 271.524  1.00  0.00           C
ATOM   1924  CG  GLN A3761     180.088 254.823 271.702  1.00  0.00           C
ATOM   1925  CD  GLN A3761     180.391 253.376 271.347  1.00  0.00           C
ATOM   1926  OE1 GLN A3761     180.562 252.516 272.206  1.00  0.00           O
ATOM   1927  NE2 GLN A3761     180.427 253.038 270.077  1.00  0.00           N
ATOM   1928  C   GLN A3761     180.619 256.373 269.133  1.00  0.00           C
ATOM   1929  O   GLN A3761     180.162 255.438 268.464  1.00  0.00           O
ATOM   1930  H   GLN A3761     182.613 257.780 271.055  1.00  0.00           H
ATOM   1931  HA  GLN A3761     182.331 255.220 269.724  1.00  0.00           H
ATOM   1932  HB2 GLN A3761     182.106 255.438 272.135  1.00  0.00           H
ATOM   1933  HB3 GLN A3761     180.932 256.733 271.935  1.00  0.00           H
ATOM   1934  HG2 GLN A3761     179.804 254.852 272.752  1.00  0.00           H
ATOM   1935  HG3 GLN A3761     179.232 255.169 271.123  1.00  0.00           H
ATOM   1936 HE21 GLN A3761     180.248 253.748 269.371  1.00  0.00           H
ATOM   1937 HE22 GLN A3761     180.585 252.075 269.854  1.00  0.00           H
ATOM   1938  N   ARG A3762     180.135 257.624 269.060  1.00  0.00           N
ATOM   1939  CA  ARG A3762     178.972 258.005 268.243  1.00  0.00           C
ATOM   1940  CB  ARG A3762     178.408 259.354 268.692  1.00  0.00           C
ATOM   1941  CG  ARG A3762     177.992 259.419 270.167  1.00  0.00           C
ATOM   1942  CD  ARG A3762     177.310 260.760 270.465  1.00  0.00           C
ATOM   1943  NE  ARG A3762     178.184 261.902 270.140  1.00  0.00           N
ATOM   1944  CZ  ARG A3762     178.630 262.853 270.928  1.00  0.00           C
ATOM   1945  NH1 ARG A3762     178.417 262.878 272.211  1.00  0.00           N
ATOM   1946  NH2 ARG A3762     179.407 263.760 270.438  1.00  0.00           N
ATOM   1947  C   ARG A3762     179.298 258.088 266.757  1.00  0.00           C
ATOM   1948  O   ARG A3762     178.651 257.396 265.982  1.00  0.00           O
ATOM   1949  H   ARG A3762     180.598 258.361 269.594  1.00  0.00           H
ATOM   1950  HA  ARG A3762     178.187 257.257 268.357  1.00  0.00           H
ATOM   1951  HB2 ARG A3762     177.542 259.583 268.071  1.00  0.00           H
ATOM   1952  HB3 ARG A3762     179.157 260.114 268.504  1.00  0.00           H
ATOM   1953  HG2 ARG A3762     178.866 259.313 270.809  1.00  0.00           H
ATOM   1954  HG3 ARG A3762     177.298 258.608 270.383  1.00  0.00           H
ATOM   1955  HD2 ARG A3762     176.404 260.832 269.861  1.00  0.00           H
ATOM   1956  HD3 ARG A3762     177.017 260.779 271.515  1.00  0.00           H
ATOM   1957  HE  ARG A3762     178.624 261.922 269.217  1.00  0.00           H
ATOM   1958 HH11 ARG A3762     178.101 262.037 272.638  1.00  0.00           H
ATOM   1959 HH12 ARG A3762     179.049 263.498 272.725  1.00  0.00           H
ATOM   1960 HH21 ARG A3762     179.762 263.567 269.498  1.00  0.00           H
ATOM   1961 HH22 ARG A3762     179.910 264.351 271.096  1.00  0.00           H
ATOM   1962  N   LEU A3763     180.397 258.731 266.368  1.00  0.00           N
ATOM   1963  CA  LEU A3763     180.861 258.861 264.982  1.00  0.00           C
ATOM   1964  CB  LEU A3763     182.142 259.721 264.987  1.00  0.00           C
ATOM   1965  CG  LEU A3763     182.841 259.971 263.634  1.00  0.00           C
ATOM   1966  CD1 LEU A3763     183.769 261.175 263.797  1.00  0.00           C
ATOM   1967  CD2 LEU A3763     183.713 258.807 263.145  1.00  0.00           C
ATOM   1968  C   LEU A3763     181.070 257.488 264.343  1.00  0.00           C
ATOM   1969  O   LEU A3763     180.480 257.200 263.301  1.00  0.00           O
ATOM   1970  H   LEU A3763     180.864 259.308 267.071  1.00  0.00           H
ATOM   1971  HA  LEU A3763     180.098 259.384 264.404  1.00  0.00           H
ATOM   1972  HB2 LEU A3763     181.854 260.693 265.387  1.00  0.00           H
ATOM   1973  HB3 LEU A3763     182.865 259.290 265.682  1.00  0.00           H
ATOM   1974  HG  LEU A3763     182.096 260.205 262.872  1.00  0.00           H
ATOM   1975 HD11 LEU A3763     183.184 262.071 264.005  1.00  0.00           H
ATOM   1976 HD12 LEU A3763     184.464 261.009 264.621  1.00  0.00           H
ATOM   1977 HD13 LEU A3763     184.340 261.339 262.888  1.00  0.00           H
ATOM   1978 HD21 LEU A3763     183.104 257.956 262.854  1.00  0.00           H
ATOM   1979 HD22 LEU A3763     184.278 259.112 262.265  1.00  0.00           H
ATOM   1980 HD23 LEU A3763     184.412 258.510 263.928  1.00  0.00           H
ATOM   1981  N   LEU A3764     181.728 256.574 265.062  1.00  0.00           N
ATOM   1982  CA  LEU A3764     181.913 255.193 264.618  1.00  0.00           C
ATOM   1983  CB  LEU A3764     182.903 254.511 265.580  1.00  0.00           C
ATOM   1984  CG  LEU A3764     183.227 253.044 265.237  1.00  0.00           C
ATOM   1985  CD1 LEU A3764     183.860 252.887 263.852  1.00  0.00           C
ATOM   1986  CD2 LEU A3764     184.205 252.482 266.270  1.00  0.00           C
ATOM   1987  C   LEU A3764     180.579 254.429 264.500  1.00  0.00           C
ATOM   1988  O   LEU A3764     180.379 253.685 263.540  1.00  0.00           O
ATOM   1989  H   LEU A3764     182.155 256.875 265.932  1.00  0.00           H
ATOM   1990  HA  LEU A3764     182.358 255.223 263.622  1.00  0.00           H
ATOM   1991  HB2 LEU A3764     183.832 255.084 265.584  1.00  0.00           H
ATOM   1992  HB3 LEU A3764     182.486 254.547 266.588  1.00  0.00           H
ATOM   1993  HG  LEU A3764     182.315 252.449 265.277  1.00  0.00           H
ATOM   1994 HD11 LEU A3764     183.146 253.172 263.080  1.00  0.00           H
ATOM   1995 HD12 LEU A3764     184.745 253.520 263.774  1.00  0.00           H
ATOM   1996 HD13 LEU A3764     184.145 251.848 263.691  1.00  0.00           H
ATOM   1997 HD21 LEU A3764     183.773 252.562 267.267  1.00  0.00           H
ATOM   1998 HD22 LEU A3764     184.408 251.433 266.057  1.00  0.00           H
ATOM   1999 HD23 LEU A3764     185.140 253.043 266.242  1.00  0.00           H
ATOM   2000  N   TYR A3765     179.620 254.675 265.397  1.00  0.00           N
ATOM   2001  CA  TYR A3765     178.277 254.092 265.338  1.00  0.00           C
ATOM   2002  CB  TYR A3765     177.613 254.243 266.714  1.00  0.00           C
ATOM   2003  CG  TYR A3765     176.161 253.809 266.806  1.00  0.00           C
ATOM   2004  CD1 TYR A3765     175.772 252.502 266.443  1.00  0.00           C
ATOM   2005  CD2 TYR A3765     175.205 254.704 267.324  1.00  0.00           C
ATOM   2006  CE1 TYR A3765     174.432 252.094 266.604  1.00  0.00           C
ATOM   2007  CE2 TYR A3765     173.873 254.295 267.504  1.00  0.00           C
ATOM   2008  CZ  TYR A3765     173.486 252.988 267.151  1.00  0.00           C
ATOM   2009  OH  TYR A3765     172.195 252.598 267.323  1.00  0.00           O
ATOM   2010  C   TYR A3765     177.410 254.669 264.202  1.00  0.00           C
ATOM   2011  O   TYR A3765     176.863 253.890 263.417  1.00  0.00           O
ATOM   2012  H   TYR A3765     179.809 255.354 266.127  1.00  0.00           H
ATOM   2013  HA  TYR A3765     178.385 253.025 265.146  1.00  0.00           H
ATOM   2014  HB2 TYR A3765     178.184 253.662 267.439  1.00  0.00           H
ATOM   2015  HB3 TYR A3765     177.677 255.285 267.021  1.00  0.00           H
ATOM   2016  HD1 TYR A3765     176.506 251.802 266.070  1.00  0.00           H
ATOM   2017  HD2 TYR A3765     175.495 255.705 267.629  1.00  0.00           H
ATOM   2018  HE1 TYR A3765     174.135 251.085 266.359  1.00  0.00           H
ATOM   2019  HE2 TYR A3765     173.163 254.990 267.931  1.00  0.00           H
ATOM   2020  HH  TYR A3765     171.931 252.817 268.223  1.00  0.00           H
ATOM   2021  N   GLN A3766     177.428 255.981 263.958  1.00  0.00           N
ATOM   2022  CA  GLN A3766     176.712 256.624 262.850  1.00  0.00           C
ATOM   2023  CB  GLN A3766     176.632 258.148 263.060  1.00  0.00           C
ATOM   2024  CG  GLN A3766     175.888 258.590 264.341  1.00  0.00           C
ATOM   2025  CD  GLN A3766     174.452 258.079 264.500  1.00  0.00           C
ATOM   2026  OE1 GLN A3766     173.773 257.662 263.563  1.00  0.00           O
ATOM   2027  NE2 GLN A3766     173.984 257.925 265.715  1.00  0.00           N
ATOM   2028  C   GLN A3766     177.307 256.254 261.478  1.00  0.00           C
ATOM   2029  O   GLN A3766     176.574 255.764 260.611  1.00  0.00           O
ATOM   2030  H   GLN A3766     177.941 256.575 264.603  1.00  0.00           H
ATOM   2031  HA  GLN A3766     175.693 256.257 262.852  1.00  0.00           H
ATOM   2032  HB2 GLN A3766     177.644 258.556 263.088  1.00  0.00           H
ATOM   2033  HB3 GLN A3766     176.120 258.587 262.202  1.00  0.00           H
ATOM   2034  HG2 GLN A3766     176.456 258.274 265.213  1.00  0.00           H
ATOM   2035  HG3 GLN A3766     175.858 259.679 264.367  1.00  0.00           H
ATOM   2036 HE21 GLN A3766     174.479 258.426 266.466  1.00  0.00           H
ATOM   2037 HE22 GLN A3766     172.992 257.996 265.810  1.00  0.00           H
ATOM   2038  N   GLN A3767     178.638 256.164 261.379  1.00  0.00           N
ATOM   2039  CA  GLN A3767     179.331 255.572 260.228  1.00  0.00           C
ATOM   2040  CB  GLN A3767     180.832 255.882 260.285  1.00  0.00           C
ATOM   2041  CG  GLN A3767     181.137 257.365 259.997  1.00  0.00           C
ATOM   2042  CD  GLN A3767     182.625 257.621 259.780  1.00  0.00           C
ATOM   2043  OE1 GLN A3767     183.462 256.741 259.913  1.00  0.00           O
ATOM   2044  NE2 GLN A3767     182.996 258.768 259.263  1.00  0.00           N
ATOM   2045  C   GLN A3767     179.098 254.055 260.085  1.00  0.00           C
ATOM   2046  O   GLN A3767     179.049 253.545 258.964  1.00  0.00           O
ATOM   2047  H   GLN A3767     179.207 256.526 262.143  1.00  0.00           H
ATOM   2048  HA  GLN A3767     178.944 256.041 259.326  1.00  0.00           H
ATOM   2049  HB2 GLN A3767     181.240 255.596 261.255  1.00  0.00           H
ATOM   2050  HB3 GLN A3767     181.324 255.281 259.519  1.00  0.00           H
ATOM   2051  HG2 GLN A3767     180.609 257.673 259.094  1.00  0.00           H
ATOM   2052  HG3 GLN A3767     180.791 257.989 260.820  1.00  0.00           H
ATOM   2053 HE21 GLN A3767     182.343 259.515 259.045  1.00  0.00           H
ATOM   2054 HE22 GLN A3767     183.988 258.867 259.078  1.00  0.00           H
ATOM   2055  N   SER A3768     178.786 253.332 261.167  1.00  0.00           N
ATOM   2056  CA  SER A3768     178.358 251.930 261.069  1.00  0.00           C
ATOM   2057  CB  SER A3768     178.470 251.191 262.412  1.00  0.00           C
ATOM   2058  OG  SER A3768     177.304 251.315 263.198  1.00  0.00           O
ATOM   2059  C   SER A3768     176.950 251.778 260.472  1.00  0.00           C
ATOM   2060  O   SER A3768     176.736 250.840 259.699  1.00  0.00           O
ATOM   2061  H   SER A3768     178.924 253.747 262.084  1.00  0.00           H
ATOM   2062  HA  SER A3768     179.052 251.435 260.391  1.00  0.00           H
ATOM   2063  HB2 SER A3768     178.614 250.130 262.204  1.00  0.00           H
ATOM   2064  HB3 SER A3768     179.340 251.540 262.967  1.00  0.00           H
ATOM   2065  HG  SER A3768     177.154 252.266 263.378  1.00  0.00           H
ATOM   2066  N   ARG A3769     176.017 252.711 260.731  1.00  0.00           N
ATOM   2067  CA  ARG A3769     174.577 252.543 260.430  1.00  0.00           C
ATOM   2068  CB  ARG A3769     173.736 252.818 261.700  1.00  0.00           C
ATOM   2069  CG  ARG A3769     173.740 254.273 262.206  1.00  0.00           C
ATOM   2070  CD  ARG A3769     173.759 254.377 263.745  1.00  0.00           C
ATOM   2071  NE  ARG A3769     172.470 254.072 264.385  1.00  0.00           N
ATOM   2072  CZ  ARG A3769     171.482 254.911 264.642  1.00  0.00           C
ATOM   2073  NH1 ARG A3769     171.431 256.146 264.235  1.00  0.00           N
ATOM   2074  NH2 ARG A3769     170.480 254.495 265.354  1.00  0.00           N
ATOM   2075  C   ARG A3769     174.065 253.253 259.166  1.00  0.00           C
ATOM   2076  O   ARG A3769     173.199 252.688 258.505  1.00  0.00           O
ATOM   2077  H   ARG A3769     176.292 253.468 261.353  1.00  0.00           H
ATOM   2078  HA  ARG A3769     174.413 251.487 260.214  1.00  0.00           H
ATOM   2079  HB2 ARG A3769     172.703 252.520 261.516  1.00  0.00           H
ATOM   2080  HB3 ARG A3769     174.121 252.168 262.488  1.00  0.00           H
ATOM   2081  HG2 ARG A3769     174.632 254.759 261.832  1.00  0.00           H
ATOM   2082  HG3 ARG A3769     172.882 254.812 261.803  1.00  0.00           H
ATOM   2083  HD2 ARG A3769     174.509 253.691 264.138  1.00  0.00           H
ATOM   2084  HD3 ARG A3769     174.078 255.371 264.043  1.00  0.00           H
ATOM   2085  HE  ARG A3769     172.421 253.195 264.875  1.00  0.00           H
ATOM   2086 HH11 ARG A3769     172.272 256.595 263.873  1.00  0.00           H
ATOM   2087 HH12 ARG A3769     170.651 256.706 264.546  1.00  0.00           H
ATOM   2088 HH21 ARG A3769     170.547 253.636 265.862  1.00  0.00           H
ATOM   2089 HH22 ARG A3769     169.710 255.152 265.527  1.00  0.00           H
ATOM   2090  N   LEU A3770     174.758 254.270 258.641  1.00  0.00           N
ATOM   2091  CA  LEU A3770     174.351 255.006 257.417  1.00  0.00           C
ATOM   2092  CB  LEU A3770     174.946 256.436 257.454  1.00  0.00           C
ATOM   2093  CG  LEU A3770     176.333 256.674 256.814  1.00  0.00           C
ATOM   2094  CD1 LEU A3770     176.903 257.999 257.321  1.00  0.00           C
ATOM   2095  CD2 LEU A3770     177.337 255.568 257.127  1.00  0.00           C
ATOM   2096  C   LEU A3770     174.555 254.269 256.062  1.00  0.00           C
ATOM   2097  O   LEU A3770     174.518 254.884 254.999  1.00  0.00           O
ATOM   2098  H   LEU A3770     175.488 254.680 259.218  1.00  0.00           H
ATOM   2099  HA  LEU A3770     173.271 255.135 257.500  1.00  0.00           H
ATOM   2100  HB2 LEU A3770     174.974 256.767 258.494  1.00  0.00           H
ATOM   2101  HB3 LEU A3770     174.247 257.098 256.941  1.00  0.00           H
ATOM   2102  HG  LEU A3770     176.228 256.743 255.732  1.00  0.00           H
ATOM   2103 HD11 LEU A3770     176.199 258.808 257.124  1.00  0.00           H
ATOM   2104 HD12 LEU A3770     177.086 257.947 258.395  1.00  0.00           H
ATOM   2105 HD13 LEU A3770     177.839 258.230 256.814  1.00  0.00           H
ATOM   2106 HD21 LEU A3770     177.122 254.684 256.538  1.00  0.00           H
ATOM   2107 HD22 LEU A3770     178.349 255.894 256.901  1.00  0.00           H
ATOM   2108 HD23 LEU A3770     177.276 255.318 258.181  1.00  0.00           H
ATOM   2109  N   HIS A3771     174.810 252.954 256.077  1.00  0.00           N
ATOM   2110  CA  HIS A3771     175.030 252.101 254.891  1.00  0.00           C
ATOM   2111  ND1 HIS A3771     173.046 249.523 255.213  1.00  0.00           N
ATOM   2112  CG  HIS A3771     172.824 250.891 255.011  1.00  0.00           C
ATOM   2113  CB  HIS A3771     173.699 251.788 254.186  1.00  0.00           C
ATOM   2114  NE2 HIS A3771     171.268 250.168 256.361  1.00  0.00           N
ATOM   2115  CD2 HIS A3771     171.734 251.288 255.722  1.00  0.00           C
ATOM   2116  CE1 HIS A3771     172.062 249.134 256.045  1.00  0.00           C
ATOM   2117  C   HIS A3771     176.132 252.587 253.931  1.00  0.00           C
ATOM   2118  O   HIS A3771     175.969 252.547 252.707  1.00  0.00           O
ATOM   2119  H   HIS A3771     174.670 252.501 256.971  1.00  0.00           H
ATOM   2120  HA  HIS A3771     175.394 251.147 255.269  1.00  0.00           H
ATOM   2121  HB2 HIS A3771     173.171 252.713 253.953  1.00  0.00           H
ATOM   2122  HB3 HIS A3771     173.892 251.263 253.250  1.00  0.00           H
ATOM   2123  HD2 HIS A3771     171.341 252.291 255.804  1.00  0.00           H
ATOM   2124  HE1 HIS A3771     171.915 248.127 256.412  1.00  0.00           H
ATOM   2125  HE2 HIS A3771     170.426 250.107 256.951  1.00  0.00           H
ATOM   2126  N   THR A3772     177.358 252.634 254.460  1.00  0.00           N
ATOM   2127  CA  THR A3772     178.626 252.700 253.698  1.00  0.00           C
ATOM   2128  CB  THR A3772     179.810 252.396 254.624  1.00  0.00           C
ATOM   2129  OG1 THR A3772     179.619 251.113 255.166  1.00  0.00           O
ATOM   2130  CG2 THR A3772     179.973 253.375 255.779  1.00  0.00           C
ATOM   2131  C   THR A3772     178.710 251.688 252.547  1.00  0.00           C
ATOM   2132  O   THR A3772     179.112 252.033 251.438  1.00  0.00           O
ATOM   2133  H   THR A3772     177.441 252.595 255.468  1.00  0.00           H
ATOM   2134  HA  THR A3772     178.757 253.700 253.290  1.00  0.00           H
ATOM   2135  HB  THR A3772     180.725 252.391 254.033  1.00  0.00           H
ATOM   2136  HG1 THR A3772     180.529 250.781 255.365  1.00  0.00           H
ATOM   2137 HG21 THR A3772     180.850 253.100 256.365  1.00  0.00           H
ATOM   2138 HG22 THR A3772     179.100 253.344 256.425  1.00  0.00           H
ATOM   2139 HG23 THR A3772     180.109 254.385 255.396  1.00  0.00           H
ATOM   2140  N   ARG A3773     178.198 250.465 252.755  1.00  0.00           N
ATOM   2141  CA  ARG A3773     178.187 249.374 251.761  1.00  0.00           C
ATOM   2142  CB  ARG A3773     177.754 248.033 252.391  1.00  0.00           C
ATOM   2143  CG  ARG A3773     178.415 247.720 253.747  1.00  0.00           C
ATOM   2144  CD  ARG A3773     177.514 248.141 254.916  1.00  0.00           C
ATOM   2145  NE  ARG A3773     178.303 248.483 256.105  1.00  0.00           N
ATOM   2146  CZ  ARG A3773     177.877 249.153 257.152  1.00  0.00           C
ATOM   2147  NH1 ARG A3773     176.618 249.416 257.366  1.00  0.00           N
ATOM   2148  NH2 ARG A3773     178.744 249.594 258.003  1.00  0.00           N
ATOM   2149  C   ARG A3773     177.327 249.678 250.530  1.00  0.00           C
ATOM   2150  O   ARG A3773     177.612 249.154 249.459  1.00  0.00           O
ATOM   2151  H   ARG A3773     177.993 250.259 253.724  1.00  0.00           H
ATOM   2152  HA  ARG A3773     179.200 249.264 251.380  1.00  0.00           H
ATOM   2153  HB2 ARG A3773     178.021 247.239 251.691  1.00  0.00           H
ATOM   2154  HB3 ARG A3773     176.668 248.012 252.503  1.00  0.00           H
ATOM   2155  HG2 ARG A3773     179.378 248.230 253.810  1.00  0.00           H
ATOM   2156  HG3 ARG A3773     178.595 246.647 253.824  1.00  0.00           H
ATOM   2157  HD2 ARG A3773     176.926 249.015 254.630  1.00  0.00           H
ATOM   2158  HD3 ARG A3773     176.825 247.327 255.150  1.00  0.00           H
ATOM   2159  HE  ARG A3773     179.323 248.425 256.064  1.00  0.00           H
ATOM   2160 HH11 ARG A3773     175.897 249.002 256.810  1.00  0.00           H
ATOM   2161 HH12 ARG A3773     176.397 249.900 258.234  1.00  0.00           H
ATOM   2162 HH21 ARG A3773     179.729 249.461 257.775  1.00  0.00           H
ATOM   2163 HH22 ARG A3773     178.437 250.198 258.750  1.00  0.00           H
ATOM   2164  N   GLY A3774     176.302 250.519 250.673  1.00  0.00           N
ATOM   2165  CA  GLY A3774     175.529 251.065 249.556  1.00  0.00           C
ATOM   2166  C   GLY A3774     176.084 252.394 249.036  1.00  0.00           C
ATOM   2167  O   GLY A3774     176.104 252.611 247.825  1.00  0.00           O
ATOM   2168  H   GLY A3774     176.186 250.961 251.578  1.00  0.00           H
ATOM   2169  HA2 GLY A3774     175.501 250.352 248.731  1.00  0.00           H
ATOM   2170  HA3 GLY A3774     174.511 251.236 249.898  1.00  0.00           H
ATOM   2171  N   ALA A3775     176.659 253.223 249.911  1.00  0.00           N
ATOM   2172  CA  ALA A3775     177.269 254.497 249.530  1.00  0.00           C
ATOM   2173  CB  ALA A3775     177.621 255.271 250.802  1.00  0.00           C
ATOM   2174  C   ALA A3775     178.496 254.320 248.614  1.00  0.00           C
ATOM   2175  O   ALA A3775     178.539 254.925 247.546  1.00  0.00           O
ATOM   2176  H   ALA A3775     176.605 253.005 250.900  1.00  0.00           H
ATOM   2177  HA  ALA A3775     176.529 255.079 248.983  1.00  0.00           H
ATOM   2178  HB1 ALA A3775     177.966 256.271 250.534  1.00  0.00           H
ATOM   2179  HB2 ALA A3775     176.744 255.363 251.445  1.00  0.00           H
ATOM   2180  HB3 ALA A3775     178.416 254.760 251.344  1.00  0.00           H
ATOM   2181  N   ALA A3776     179.347 253.326 248.888  1.00  0.00           N
ATOM   2182  CA  ALA A3776     180.491 252.969 248.043  1.00  0.00           C
ATOM   2183  CB  ALA A3776     181.333 251.931 248.795  1.00  0.00           C
ATOM   2184  C   ALA A3776     180.087 252.455 246.643  1.00  0.00           C
ATOM   2185  O   ALA A3776     180.820 252.658 245.678  1.00  0.00           O
ATOM   2186  H   ALA A3776     179.250 252.847 249.777  1.00  0.00           H
ATOM   2187  HA  ALA A3776     181.104 253.860 247.896  1.00  0.00           H
ATOM   2188  HB1 ALA A3776     182.220 251.688 248.208  1.00  0.00           H
ATOM   2189  HB2 ALA A3776     180.750 251.024 248.960  1.00  0.00           H
ATOM   2190  HB3 ALA A3776     181.652 252.339 249.756  1.00  0.00           H
ATOM   2191  N   GLU A3777     178.883 251.894 246.482  1.00  0.00           N
ATOM   2192  CA  GLU A3777     178.312 251.654 245.152  1.00  0.00           C
ATOM   2193  CB  GLU A3777     177.223 250.568 245.221  1.00  0.00           C
ATOM   2194  CG  GLU A3777     176.593 250.237 243.857  1.00  0.00           C
ATOM   2195  CD  GLU A3777     177.612 249.659 242.867  1.00  0.00           C
ATOM   2196  OE1 GLU A3777     178.122 248.548 243.103  1.00  0.00           O
ATOM   2197  OE2 GLU A3777     177.943 250.325 241.858  1.00  0.00           O
ATOM   2198  C   GLU A3777     177.785 252.953 244.523  1.00  0.00           C
ATOM   2199  O   GLU A3777     178.135 253.259 243.385  1.00  0.00           O
ATOM   2200  H   GLU A3777     178.279 251.812 247.287  1.00  0.00           H
ATOM   2201  HA  GLU A3777     179.103 251.286 244.498  1.00  0.00           H
ATOM   2202  HB2 GLU A3777     177.655 249.659 245.642  1.00  0.00           H
ATOM   2203  HB3 GLU A3777     176.428 250.898 245.888  1.00  0.00           H
ATOM   2204  HG2 GLU A3777     175.798 249.504 244.013  1.00  0.00           H
ATOM   2205  HG3 GLU A3777     176.126 251.132 243.441  1.00  0.00           H
ATOM   2206  N   MET A3778     176.980 253.738 245.252  1.00  0.00           N
ATOM   2207  CA  MET A3778     176.291 254.906 244.689  1.00  0.00           C
ATOM   2208  CB  MET A3778     175.151 255.392 245.611  1.00  0.00           C
ATOM   2209  CG  MET A3778     175.520 256.472 246.642  1.00  0.00           C
ATOM   2210  SD  MET A3778     175.644 258.180 246.026  1.00  0.00           S
ATOM   2211  CE  MET A3778     173.902 258.598 245.765  1.00  0.00           C
ATOM   2212  C   MET A3778     177.244 256.032 244.271  1.00  0.00           C
ATOM   2213  O   MET A3778     177.056 256.579 243.186  1.00  0.00           O
ATOM   2214  H   MET A3778     176.769 253.458 246.206  1.00  0.00           H
ATOM   2215  HA  MET A3778     175.820 254.564 243.767  1.00  0.00           H
ATOM   2216  HB2 MET A3778     174.352 255.788 244.984  1.00  0.00           H
ATOM   2217  HB3 MET A3778     174.740 254.532 246.142  1.00  0.00           H
ATOM   2218  HG2 MET A3778     176.469 256.207 247.101  1.00  0.00           H
ATOM   2219  HG3 MET A3778     174.768 256.466 247.429  1.00  0.00           H
ATOM   2220  HE1 MET A3778     173.825 259.642 245.460  1.00  0.00           H
ATOM   2221  HE2 MET A3778     173.484 257.963 244.986  1.00  0.00           H
ATOM   2222  HE3 MET A3778     173.349 258.458 246.695  1.00  0.00           H
ATOM   2223  N   VAL A3779     178.324 256.307 245.015  1.00  0.00           N
ATOM   2224  CA  VAL A3779     179.299 257.345 244.625  1.00  0.00           C
ATOM   2225  CB  VAL A3779     180.195 257.813 245.791  1.00  0.00           C
ATOM   2226  CG1 VAL A3779     179.359 258.314 246.974  1.00  0.00           C
ATOM   2227  CG2 VAL A3779     181.196 256.760 246.280  1.00  0.00           C
ATOM   2228  C   VAL A3779     180.127 256.896 243.419  1.00  0.00           C
ATOM   2229  O   VAL A3779     180.156 257.610 242.417  1.00  0.00           O
ATOM   2230  H   VAL A3779     178.442 255.827 245.904  1.00  0.00           H
ATOM   2231  HA  VAL A3779     178.735 258.222 244.306  1.00  0.00           H
ATOM   2232  HB  VAL A3779     180.775 258.663 245.428  1.00  0.00           H
ATOM   2233 HG21 VAL A3779     181.931 256.551 245.505  1.00  0.00           H
ATOM   2234 HG22 VAL A3779     180.686 255.839 246.550  1.00  0.00           H
ATOM   2235 HG23 VAL A3779     181.727 257.136 247.155  1.00  0.00           H
ATOM   2236 HG11 VAL A3779     178.631 259.049 246.633  1.00  0.00           H
ATOM   2237 HG12 VAL A3779     180.010 258.788 247.710  1.00  0.00           H
ATOM   2238 HG13 VAL A3779     178.832 257.491 247.454  1.00  0.00           H
ATOM   2239  N   LEU A3780     180.474 255.601 243.365  1.00  0.00           N
ATOM   2240  CA  LEU A3780     181.043 254.911 242.197  1.00  0.00           C
ATOM   2241  CB  LEU A3780     181.871 253.688 242.653  1.00  0.00           C
ATOM   2242  CG  LEU A3780     183.006 253.965 243.663  1.00  0.00           C
ATOM   2243  CD1 LEU A3780     183.771 252.668 243.933  1.00  0.00           C
ATOM   2244  CD2 LEU A3780     184.008 254.998 243.145  1.00  0.00           C
ATOM   2245  C   LEU A3780     179.995 254.554 241.114  1.00  0.00           C
ATOM   2246  O   LEU A3780     180.225 253.651 240.301  1.00  0.00           O
ATOM   2247  H   LEU A3780     180.279 255.037 244.183  1.00  0.00           H
ATOM   2248  HA  LEU A3780     181.726 255.608 241.712  1.00  0.00           H
ATOM   2249  HB2 LEU A3780     181.189 252.963 243.096  1.00  0.00           H
ATOM   2250  HB3 LEU A3780     182.321 253.235 241.770  1.00  0.00           H
ATOM   2251  HG  LEU A3780     182.585 254.330 244.598  1.00  0.00           H
ATOM   2252 HD21 LEU A3780     183.528 255.972 243.078  1.00  0.00           H
ATOM   2253 HD22 LEU A3780     184.392 254.700 242.170  1.00  0.00           H
ATOM   2254 HD23 LEU A3780     184.839 255.080 243.847  1.00  0.00           H
ATOM   2255 HD11 LEU A3780     183.091 251.921 244.340  1.00  0.00           H
ATOM   2256 HD12 LEU A3780     184.549 252.851 244.676  1.00  0.00           H
ATOM   2257 HD13 LEU A3780     184.234 252.293 243.021  1.00  0.00           H
ATOM   2258  N   GLN A3781     178.890 255.306 241.060  1.00  0.00           N
ATOM   2259  CA  GLN A3781     177.960 255.428 239.931  1.00  0.00           C
ATOM   2260  CB  GLN A3781     176.664 254.640 240.193  1.00  0.00           C
ATOM   2261  CG  GLN A3781     176.870 253.119 240.171  1.00  0.00           C
ATOM   2262  CD  GLN A3781     175.571 252.334 240.340  1.00  0.00           C
ATOM   2263  OE1 GLN A3781     174.463 252.830 240.217  1.00  0.00           O
ATOM   2264  NE2 GLN A3781     175.647 251.045 240.552  1.00  0.00           N
ATOM   2265  C   GLN A3781     177.623 256.901 239.641  1.00  0.00           C
ATOM   2266  O   GLN A3781     177.715 257.325 238.492  1.00  0.00           O
ATOM   2267  H   GLN A3781     178.777 255.967 241.817  1.00  0.00           H
ATOM   2268  HA  GLN A3781     178.432 255.027 239.033  1.00  0.00           H
ATOM   2269  HB2 GLN A3781     176.242 254.934 241.155  1.00  0.00           H
ATOM   2270  HB3 GLN A3781     175.946 254.898 239.412  1.00  0.00           H
ATOM   2271  HG2 GLN A3781     177.325 252.829 239.225  1.00  0.00           H
ATOM   2272  HG3 GLN A3781     177.552 252.835 240.969  1.00  0.00           H
ATOM   2273 HE21 GLN A3781     176.550 250.678 240.863  1.00  0.00           H
ATOM   2274 HE22 GLN A3781     174.791 250.575 240.763  1.00  0.00           H
ATOM   2275  N   MET A3782     177.405 257.723 240.672  1.00  0.00           N
ATOM   2276  CA  MET A3782     177.063 259.146 240.567  1.00  0.00           C
ATOM   2277  CB  MET A3782     176.746 259.678 241.977  1.00  0.00           C
ATOM   2278  CG  MET A3782     176.250 261.130 241.992  1.00  0.00           C
ATOM   2279  SD  MET A3782     174.674 261.440 241.141  1.00  0.00           S
ATOM   2280  CE  MET A3782     173.518 260.598 242.260  1.00  0.00           C
ATOM   2281  C   MET A3782     178.163 259.977 239.887  1.00  0.00           C
ATOM   2282  O   MET A3782     177.876 260.716 238.948  1.00  0.00           O
ATOM   2283  H   MET A3782     177.356 257.311 241.598  1.00  0.00           H
ATOM   2284  HA  MET A3782     176.164 259.238 239.957  1.00  0.00           H
ATOM   2285  HB2 MET A3782     175.986 259.045 242.438  1.00  0.00           H
ATOM   2286  HB3 MET A3782     177.646 259.617 242.590  1.00  0.00           H
ATOM   2287  HG2 MET A3782     176.134 261.436 243.033  1.00  0.00           H
ATOM   2288  HG3 MET A3782     177.013 261.770 241.549  1.00  0.00           H
ATOM   2289  HE1 MET A3782     173.708 259.525 242.255  1.00  0.00           H
ATOM   2290  HE2 MET A3782     172.495 260.781 241.929  1.00  0.00           H
ATOM   2291  HE3 MET A3782     173.638 260.983 243.272  1.00  0.00           H
ATOM   2292  N   ILE A3783     179.441 259.690 240.161  1.00  0.00           N
ATOM   2293  CA  ILE A3783     180.578 260.345 239.480  1.00  0.00           C
ATOM   2294  CB  ILE A3783     181.891 260.130 240.262  1.00  0.00           C
ATOM   2295  CG1 ILE A3783     182.354 258.658 240.164  1.00  0.00           C
ATOM   2296  CG2 ILE A3783     181.737 260.667 241.699  1.00  0.00           C
ATOM   2297  CD1 ILE A3783     183.475 258.275 241.130  1.00  0.00           C
ATOM   2298  C   ILE A3783     180.738 259.945 237.999  1.00  0.00           C
ATOM   2299  O   ILE A3783     181.453 260.624 237.259  1.00  0.00           O
ATOM   2300  H   ILE A3783     179.639 259.038 240.915  1.00  0.00           H
ATOM   2301  HA  ILE A3783     180.379 261.418 239.478  1.00  0.00           H
ATOM   2302  HB  ILE A3783     182.660 260.741 239.786  1.00  0.00           H
ATOM   2303 HG12 ILE A3783     182.710 258.470 239.150  1.00  0.00           H
ATOM   2304 HG13 ILE A3783     181.514 257.989 240.341  1.00  0.00           H
ATOM   2305 HG21 ILE A3783     181.318 261.674 241.681  1.00  0.00           H
ATOM   2306 HG22 ILE A3783     181.086 260.023 242.290  1.00  0.00           H
ATOM   2307 HG23 ILE A3783     182.711 260.720 242.186  1.00  0.00           H
ATOM   2308 HD11 ILE A3783     183.751 257.239 240.943  1.00  0.00           H
ATOM   2309 HD12 ILE A3783     184.341 258.919 240.972  1.00  0.00           H
ATOM   2310 HD13 ILE A3783     183.135 258.358 242.162  1.00  0.00           H
ATOM   2311  N   SER A3784     180.000 258.935 237.521  1.00  0.00           N
ATOM   2312  CA  SER A3784     179.877 258.594 236.092  1.00  0.00           C
ATOM   2313  CB  SER A3784     179.341 257.165 235.946  1.00  0.00           C
ATOM   2314  OG  SER A3784     179.663 256.630 234.679  1.00  0.00           O
ATOM   2315  C   SER A3784     179.004 259.590 235.300  1.00  0.00           C
ATOM   2316  O   SER A3784     178.997 259.564 234.071  1.00  0.00           O
ATOM   2317  H   SER A3784     179.356 258.479 238.159  1.00  0.00           H
ATOM   2318  HA  SER A3784     180.873 258.615 235.651  1.00  0.00           H
ATOM   2319  HB2 SER A3784     178.258 257.168 236.070  1.00  0.00           H
ATOM   2320  HB3 SER A3784     179.787 256.530 236.713  1.00  0.00           H
ATOM   2321  HG  SER A3784     179.249 255.768 234.600  1.00  0.00           H
ATOM   2322  N   ALA A3785     178.400 260.569 235.987  1.00  0.00           N
ATOM   2323  CA  ALA A3785     177.649 261.693 235.429  1.00  0.00           C
ATOM   2324  CB  ALA A3785     177.364 262.668 236.580  1.00  0.00           C
ATOM   2325  C   ALA A3785     178.349 262.432 234.271  1.00  0.00           C
ATOM   2326  O   ALA A3785     179.569 262.384 234.103  1.00  0.00           O
ATOM   2327  H   ALA A3785     178.432 260.519 237.000  1.00  0.00           H
ATOM   2328  HA  ALA A3785     176.701 261.309 235.050  1.00  0.00           H
ATOM   2329  HB1 ALA A3785     176.984 263.613 236.196  1.00  0.00           H
ATOM   2330  HB2 ALA A3785     176.628 262.238 237.260  1.00  0.00           H
ATOM   2331  HB3 ALA A3785     178.284 262.879 237.130  1.00  0.00           H
ATOM   2332  N   CYS A3786     177.592 263.261 233.553  1.00  0.00           N
ATOM   2333  CA  CYS A3786     178.161 264.215 232.604  1.00  0.00           C
ATOM   2334  CB  CYS A3786     177.036 264.937 231.855  1.00  0.00           C
ATOM   2335  SG  CYS A3786     176.077 263.737 230.890  1.00  0.00           S
ATOM   2336  C   CYS A3786     179.113 265.207 233.297  1.00  0.00           C
ATOM   2337  O   CYS A3786     178.852 265.670 234.404  1.00  0.00           O
ATOM   2338  H   CYS A3786     176.626 263.374 233.812  1.00  0.00           H
ATOM   2339  HA  CYS A3786     178.742 263.652 231.874  1.00  0.00           H
ATOM   2340  HB2 CYS A3786     177.464 265.682 231.183  1.00  0.00           H
ATOM   2341  HB3 CYS A3786     176.392 265.470 232.558  1.00  0.00           H
ATOM   2342  HG  CYS A3786     175.382 263.203 231.904  1.00  0.00           H
ATOM   2343  N   LYS A3787     180.244 265.487 232.636  1.00  0.00           N
ATOM   2344  CA  LYS A3787     181.173 266.585 232.957  1.00  0.00           C
ATOM   2345  CB  LYS A3787     182.595 266.063 233.283  1.00  0.00           C
ATOM   2346  CG  LYS A3787     182.815 265.620 234.745  1.00  0.00           C
ATOM   2347  CD  LYS A3787     182.154 264.307 235.190  1.00  0.00           C
ATOM   2348  CE  LYS A3787     182.695 263.110 234.401  1.00  0.00           C
ATOM   2349  NZ  LYS A3787     182.113 261.832 234.874  1.00  0.00           N
ATOM   2350  C   LYS A3787     181.131 267.651 231.846  1.00  0.00           C
ATOM   2351  O   LYS A3787     182.144 267.971 231.234  1.00  0.00           O
ATOM   2352  H   LYS A3787     180.374 265.031 231.748  1.00  0.00           H
ATOM   2353  HA  LYS A3787     180.809 267.105 233.849  1.00  0.00           H
ATOM   2354  HB2 LYS A3787     182.872 265.267 232.592  1.00  0.00           H
ATOM   2355  HB3 LYS A3787     183.303 266.879 233.126  1.00  0.00           H
ATOM   2356  HG2 LYS A3787     183.890 265.518 234.904  1.00  0.00           H
ATOM   2357  HG3 LYS A3787     182.469 266.419 235.402  1.00  0.00           H
ATOM   2358  HD2 LYS A3787     182.374 264.160 236.249  1.00  0.00           H
ATOM   2359  HD3 LYS A3787     181.074 264.379 235.080  1.00  0.00           H
ATOM   2360  HE2 LYS A3787     182.462 263.251 233.344  1.00  0.00           H
ATOM   2361  HE3 LYS A3787     183.783 263.086 234.517  1.00  0.00           H
ATOM   2362  HZ1 LYS A3787     182.235 261.702 235.877  1.00  0.00           H
ATOM   2363  HZ2 LYS A3787     181.112 261.809 234.693  1.00  0.00           H
ATOM   2364  HZ3 LYS A3787     182.553 261.039 234.436  1.00  0.00           H
ATOM   2365  N   GLY A3788     179.921 268.004 231.406  1.00  0.00           N
ATOM   2366  CA  GLY A3788     179.666 269.293 230.750  1.00  0.00           C
ATOM   2367  C   GLY A3788     179.269 270.380 231.760  1.00  0.00           C
ATOM   2368  O   GLY A3788     179.066 271.531 231.381  1.00  0.00           O
ATOM   2369  H   GLY A3788     179.115 267.626 231.903  1.00  0.00           H
ATOM   2370  HA2 GLY A3788     178.844 269.173 230.047  1.00  0.00           H
ATOM   2371  HA3 GLY A3788     180.553 269.630 230.212  1.00  0.00           H
ATOM   2372  N   GLU A3789     179.137 270.002 233.034  1.00  0.00           N
ATOM   2373  CA  GLU A3789     178.594 270.795 234.122  1.00  0.00           C
ATOM   2374  CB  GLU A3789     177.068 270.535 234.222  1.00  0.00           C
ATOM   2375  CG  GLU A3789     176.548 269.093 234.468  1.00  0.00           C
ATOM   2376  CD  GLU A3789     176.340 268.226 233.203  1.00  0.00           C
ATOM   2377  OE1 GLU A3789     177.343 267.892 232.525  1.00  0.00           O
ATOM   2378  OE2 GLU A3789     175.195 267.747 232.992  1.00  0.00           O
ATOM   2379  C   GLU A3789     179.348 270.499 235.435  1.00  0.00           C
ATOM   2380  O   GLU A3789     179.476 269.346 235.847  1.00  0.00           O
ATOM   2381  H   GLU A3789     179.151 269.007 233.209  1.00  0.00           H
ATOM   2382  HA  GLU A3789     178.739 271.851 233.892  1.00  0.00           H
ATOM   2383  HB2 GLU A3789     176.708 271.151 235.048  1.00  0.00           H
ATOM   2384  HB3 GLU A3789     176.591 270.920 233.320  1.00  0.00           H
ATOM   2385  HG2 GLU A3789     177.198 268.569 235.167  1.00  0.00           H
ATOM   2386  HG3 GLU A3789     175.582 269.189 234.971  1.00  0.00           H
ATOM   2387  N   THR A3790     179.753 271.539 236.171  1.00  0.00           N
ATOM   2388  CA  THR A3790     180.190 271.455 237.581  1.00  0.00           C
ATOM   2389  CB  THR A3790     181.061 272.668 237.958  1.00  0.00           C
ATOM   2390  OG1 THR A3790     180.374 273.854 237.630  1.00  0.00           O
ATOM   2391  CG2 THR A3790     182.402 272.668 237.223  1.00  0.00           C
ATOM   2392  C   THR A3790     178.965 271.330 238.502  1.00  0.00           C
ATOM   2393  O   THR A3790     178.550 272.294 239.144  1.00  0.00           O
ATOM   2394  H   THR A3790     179.666 272.476 235.801  1.00  0.00           H
ATOM   2395  HA  THR A3790     180.794 270.559 237.721  1.00  0.00           H
ATOM   2396  HB  THR A3790     181.260 272.649 239.031  1.00  0.00           H
ATOM   2397  HG1 THR A3790     179.717 273.970 238.329  1.00  0.00           H
ATOM   2398 HG21 THR A3790     182.994 273.520 237.560  1.00  0.00           H
ATOM   2399 HG22 THR A3790     182.949 271.754 237.451  1.00  0.00           H
ATOM   2400 HG23 THR A3790     182.250 272.745 236.147  1.00  0.00           H
ATOM   2401  N   GLY A3791     178.177 270.277 238.270  1.00  0.00           N
ATOM   2402  CA  GLY A3791     176.794 270.185 238.737  1.00  0.00           C
ATOM   2403  C   GLY A3791     176.666 270.072 240.259  1.00  0.00           C
ATOM   2404  O   GLY A3791     177.440 269.360 240.898  1.00  0.00           O
ATOM   2405  H   GLY A3791     178.518 269.584 237.611  1.00  0.00           H
ATOM   2406  HA2 GLY A3791     176.258 271.075 238.407  1.00  0.00           H
ATOM   2407  HA3 GLY A3791     176.320 269.314 238.286  1.00  0.00           H
ATOM   2408  N   ALA A3792     175.519 270.509 240.788  1.00  0.00           N
ATOM   2409  CA  ALA A3792     175.173 270.360 242.208  1.00  0.00           C
ATOM   2410  CB  ALA A3792     173.777 270.954 242.424  1.00  0.00           C
ATOM   2411  C   ALA A3792     175.246 268.896 242.705  1.00  0.00           C
ATOM   2412  O   ALA A3792     175.839 268.646 243.753  1.00  0.00           O
ATOM   2413  H   ALA A3792     174.919 271.087 240.222  1.00  0.00           H
ATOM   2414  HA  ALA A3792     175.882 270.947 242.795  1.00  0.00           H
ATOM   2415  HB1 ALA A3792     173.526 270.907 243.485  1.00  0.00           H
ATOM   2416  HB2 ALA A3792     173.032 270.393 241.859  1.00  0.00           H
ATOM   2417  HB3 ALA A3792     173.764 271.999 242.113  1.00  0.00           H
ATOM   2418  N   MET A3793     174.966 267.939 241.808  1.00  0.00           N
ATOM   2419  CA  MET A3793     175.155 266.493 241.992  1.00  0.00           C
ATOM   2420  CB  MET A3793     174.995 265.767 240.641  1.00  0.00           C
ATOM   2421  CG  MET A3793     173.742 266.075 239.811  1.00  0.00           C
ATOM   2422  SD  MET A3793     172.205 265.279 240.341  1.00  0.00           S
ATOM   2423  CE  MET A3793     171.530 266.526 241.469  1.00  0.00           C
ATOM   2424  C   MET A3793     176.535 266.105 242.558  1.00  0.00           C
ATOM   2425  O   MET A3793     176.606 265.268 243.458  1.00  0.00           O
ATOM   2426  H   MET A3793     174.561 268.246 240.940  1.00  0.00           H
ATOM   2427  HA  MET A3793     174.396 266.126 242.684  1.00  0.00           H
ATOM   2428  HB2 MET A3793     175.851 266.027 240.016  1.00  0.00           H
ATOM   2429  HB3 MET A3793     175.037 264.690 240.813  1.00  0.00           H
ATOM   2430  HG2 MET A3793     173.587 267.150 239.727  1.00  0.00           H
ATOM   2431  HG3 MET A3793     173.947 265.704 238.809  1.00  0.00           H
ATOM   2432  HE1 MET A3793     170.567 266.183 241.850  1.00  0.00           H
ATOM   2433  HE2 MET A3793     172.209 266.677 242.306  1.00  0.00           H
ATOM   2434  HE3 MET A3793     171.383 267.466 240.936  1.00  0.00           H
ATOM   2435  N   VAL A3794     177.632 266.660 242.018  1.00  0.00           N
ATOM   2436  CA  VAL A3794     179.001 266.313 242.445  1.00  0.00           C
ATOM   2437  CB  VAL A3794     180.022 266.372 241.286  1.00  0.00           C
ATOM   2438  CG1 VAL A3794     180.079 267.710 240.544  1.00  0.00           C
ATOM   2439  CG2 VAL A3794     181.438 266.016 241.756  1.00  0.00           C
ATOM   2440  C   VAL A3794     179.447 267.086 243.689  1.00  0.00           C
ATOM   2441  O   VAL A3794     179.976 266.450 244.591  1.00  0.00           O
ATOM   2442  H   VAL A3794     177.516 267.426 241.364  1.00  0.00           H
ATOM   2443  HA  VAL A3794     178.990 265.266 242.749  1.00  0.00           H
ATOM   2444  HB  VAL A3794     179.728 265.615 240.558  1.00  0.00           H
ATOM   2445 HG11 VAL A3794     179.166 267.846 239.970  1.00  0.00           H
ATOM   2446 HG12 VAL A3794     180.204 268.536 241.244  1.00  0.00           H
ATOM   2447 HG13 VAL A3794     180.910 267.710 239.839  1.00  0.00           H
ATOM   2448 HG21 VAL A3794     181.421 265.075 242.308  1.00  0.00           H
ATOM   2449 HG22 VAL A3794     181.839 266.798 242.403  1.00  0.00           H
ATOM   2450 HG23 VAL A3794     182.098 265.902 240.896  1.00  0.00           H
ATOM   2451  N   SER A3795     178.995 268.330 243.888  1.00  0.00           N
ATOM   2452  CA  SER A3795     179.215 269.056 245.158  1.00  0.00           C
ATOM   2453  CB  SER A3795     178.784 270.521 245.011  1.00  0.00           C
ATOM   2454  OG  SER A3795     177.379 270.654 244.881  1.00  0.00           O
ATOM   2455  C   SER A3795     178.514 268.386 246.356  1.00  0.00           C
ATOM   2456  O   SER A3795     179.165 268.060 247.345  1.00  0.00           O
ATOM   2457  H   SER A3795     178.507 268.795 243.135  1.00  0.00           H
ATOM   2458  HA  SER A3795     180.284 269.055 245.377  1.00  0.00           H
ATOM   2459  HB2 SER A3795     179.109 271.079 245.891  1.00  0.00           H
ATOM   2460  HB3 SER A3795     179.271 270.953 244.135  1.00  0.00           H
ATOM   2461  HG  SER A3795     177.012 269.929 244.357  1.00  0.00           H
ATOM   2462  N   SER A3796     177.299 267.874 246.137  1.00  0.00           N
ATOM   2463  CA  SER A3796     176.574 267.015 247.079  1.00  0.00           C
ATOM   2464  CB  SER A3796     175.160 266.806 246.531  1.00  0.00           C
ATOM   2465  OG  SER A3796     174.404 265.920 247.324  1.00  0.00           O
ATOM   2466  C   SER A3796     177.276 265.672 247.311  1.00  0.00           C
ATOM   2467  O   SER A3796     177.379 265.221 248.446  1.00  0.00           O
ATOM   2468  H   SER A3796     176.821 268.141 245.286  1.00  0.00           H
ATOM   2469  HA  SER A3796     176.497 267.521 248.042  1.00  0.00           H
ATOM   2470  HB2 SER A3796     174.653 267.771 246.501  1.00  0.00           H
ATOM   2471  HB3 SER A3796     175.214 266.411 245.516  1.00  0.00           H
ATOM   2472  HG  SER A3796     174.661 265.011 247.122  1.00  0.00           H
ATOM   2473  N   THR A3797     177.891 265.092 246.273  1.00  0.00           N
ATOM   2474  CA  THR A3797     178.674 263.850 246.403  1.00  0.00           C
ATOM   2475  CB  THR A3797     179.016 263.252 245.027  1.00  0.00           C
ATOM   2476  OG1 THR A3797     177.844 263.049 244.264  1.00  0.00           O
ATOM   2477  CG2 THR A3797     179.693 261.885 245.109  1.00  0.00           C
ATOM   2478  C   THR A3797     179.952 264.049 247.232  1.00  0.00           C
ATOM   2479  O   THR A3797     180.282 263.175 248.028  1.00  0.00           O
ATOM   2480  H   THR A3797     177.872 265.568 245.384  1.00  0.00           H
ATOM   2481  HA  THR A3797     178.067 263.118 246.937  1.00  0.00           H
ATOM   2482  HB  THR A3797     179.674 263.931 244.486  1.00  0.00           H
ATOM   2483  HG1 THR A3797     177.466 263.922 244.058  1.00  0.00           H
ATOM   2484 HG21 THR A3797     179.813 261.473 244.108  1.00  0.00           H
ATOM   2485 HG22 THR A3797     180.677 261.980 245.569  1.00  0.00           H
ATOM   2486 HG23 THR A3797     179.081 261.210 245.707  1.00  0.00           H
ATOM   2487  N   LEU A3798     180.598 265.221 247.160  1.00  0.00           N
ATOM   2488  CA  LEU A3798     181.741 265.576 248.015  1.00  0.00           C
ATOM   2489  CB  LEU A3798     182.446 266.839 247.475  1.00  0.00           C
ATOM   2490  CG  LEU A3798     183.127 266.685 246.103  1.00  0.00           C
ATOM   2491  CD1 LEU A3798     183.595 268.050 245.599  1.00  0.00           C
ATOM   2492  CD2 LEU A3798     184.339 265.756 246.165  1.00  0.00           C
ATOM   2493  C   LEU A3798     181.333 265.793 249.481  1.00  0.00           C
ATOM   2494  O   LEU A3798     182.023 265.309 250.373  1.00  0.00           O
ATOM   2495  H   LEU A3798     180.266 265.916 246.501  1.00  0.00           H
ATOM   2496  HA  LEU A3798     182.455 264.751 248.017  1.00  0.00           H
ATOM   2497  HB2 LEU A3798     181.716 267.646 247.415  1.00  0.00           H
ATOM   2498  HB3 LEU A3798     183.204 267.147 248.198  1.00  0.00           H
ATOM   2499  HG  LEU A3798     182.421 266.282 245.381  1.00  0.00           H
ATOM   2500 HD11 LEU A3798     182.753 268.737 245.542  1.00  0.00           H
ATOM   2501 HD12 LEU A3798     184.331 268.466 246.287  1.00  0.00           H
ATOM   2502 HD13 LEU A3798     184.045 267.956 244.612  1.00  0.00           H
ATOM   2503 HD21 LEU A3798     184.021 264.745 246.413  1.00  0.00           H
ATOM   2504 HD22 LEU A3798     184.848 265.740 245.202  1.00  0.00           H
ATOM   2505 HD23 LEU A3798     185.032 266.107 246.932  1.00  0.00           H
ATOM   2506  N   LYS A3799     180.186 266.436 249.746  1.00  0.00           N
ATOM   2507  CA  LYS A3799     179.758 266.761 251.125  1.00  0.00           C
ATOM   2508  CB  LYS A3799     179.038 268.126 251.171  1.00  0.00           C
ATOM   2509  CG  LYS A3799     180.007 269.205 250.649  1.00  0.00           C
ATOM   2510  CD  LYS A3799     179.646 270.678 250.903  1.00  0.00           C
ATOM   2511  CE  LYS A3799     180.761 271.433 250.171  1.00  0.00           C
ATOM   2512  NZ  LYS A3799     180.939 272.868 250.486  1.00  0.00           N
ATOM   2513  C   LYS A3799     179.023 265.621 251.849  1.00  0.00           C
ATOM   2514  O   LYS A3799     179.267 265.440 253.036  1.00  0.00           O
ATOM   2515  H   LYS A3799     179.683 266.847 248.967  1.00  0.00           H
ATOM   2516  HA  LYS A3799     180.664 266.886 251.723  1.00  0.00           H
ATOM   2517  HB2 LYS A3799     178.133 268.104 250.561  1.00  0.00           H
ATOM   2518  HB3 LYS A3799     178.771 268.353 252.205  1.00  0.00           H
ATOM   2519  HG2 LYS A3799     180.983 269.031 251.106  1.00  0.00           H
ATOM   2520  HG3 LYS A3799     180.120 269.068 249.573  1.00  0.00           H
ATOM   2521  HD2 LYS A3799     178.672 270.924 250.479  1.00  0.00           H
ATOM   2522  HD3 LYS A3799     179.670 270.889 251.973  1.00  0.00           H
ATOM   2523  HE2 LYS A3799     181.710 270.942 250.408  1.00  0.00           H
ATOM   2524  HE3 LYS A3799     180.627 271.324 249.091  1.00  0.00           H
ATOM   2525  HZ1 LYS A3799     181.832 273.125 250.051  1.00  0.00           H
ATOM   2526  HZ2 LYS A3799     181.030 273.059 251.467  1.00  0.00           H
ATOM   2527  HZ3 LYS A3799     180.263 273.500 250.047  1.00  0.00           H
ATOM   2528  N   LEU A3800     178.468 264.661 251.102  1.00  0.00           N
ATOM   2529  CA  LEU A3800     178.257 263.283 251.582  1.00  0.00           C
ATOM   2530  CB  LEU A3800     177.424 262.498 250.542  1.00  0.00           C
ATOM   2531  CG  LEU A3800     175.903 262.450 250.777  1.00  0.00           C
ATOM   2532  CD1 LEU A3800     175.563 261.542 251.959  1.00  0.00           C
ATOM   2533  CD2 LEU A3800     175.256 263.819 250.989  1.00  0.00           C
ATOM   2534  C   LEU A3800     179.596 262.562 251.826  1.00  0.00           C
ATOM   2535  O   LEU A3800     179.749 261.846 252.813  1.00  0.00           O
ATOM   2536  H   LEU A3800     178.302 264.861 250.124  1.00  0.00           H
ATOM   2537  HA  LEU A3800     177.735 263.305 252.540  1.00  0.00           H
ATOM   2538  HB2 LEU A3800     177.614 262.899 249.548  1.00  0.00           H
ATOM   2539  HB3 LEU A3800     177.776 261.465 250.520  1.00  0.00           H
ATOM   2540  HG  LEU A3800     175.453 262.006 249.889  1.00  0.00           H
ATOM   2541 HD21 LEU A3800     175.471 264.468 250.141  1.00  0.00           H
ATOM   2542 HD22 LEU A3800     175.635 264.282 251.900  1.00  0.00           H
ATOM   2543 HD23 LEU A3800     174.177 263.705 251.088  1.00  0.00           H
ATOM   2544 HD11 LEU A3800     176.039 260.570 251.838  1.00  0.00           H
ATOM   2545 HD12 LEU A3800     175.904 261.990 252.894  1.00  0.00           H
ATOM   2546 HD13 LEU A3800     174.485 261.401 252.010  1.00  0.00           H
ATOM   2547  N   GLY A3801     180.551 262.727 250.907  1.00  0.00           N
ATOM   2548  CA  GLY A3801     181.848 262.051 250.915  1.00  0.00           C
ATOM   2549  C   GLY A3801     182.755 262.410 252.094  1.00  0.00           C
ATOM   2550  O   GLY A3801     183.510 261.552 252.538  1.00  0.00           O
ATOM   2551  H   GLY A3801     180.338 263.292 250.096  1.00  0.00           H
ATOM   2552  HA2 GLY A3801     181.692 260.973 250.915  1.00  0.00           H
ATOM   2553  HA3 GLY A3801     182.378 262.322 250.002  1.00  0.00           H
ATOM   2554  N   ILE A3802     182.663 263.627 252.639  1.00  0.00           N
ATOM   2555  CA  ILE A3802     183.521 264.049 253.754  1.00  0.00           C
ATOM   2556  CB  ILE A3802     183.752 265.578 253.713  1.00  0.00           C
ATOM   2557  CG1 ILE A3802     185.023 265.982 254.490  1.00  0.00           C
ATOM   2558  CG2 ILE A3802     182.556 266.388 254.238  1.00  0.00           C
ATOM   2559  CD1 ILE A3802     186.311 265.692 253.706  1.00  0.00           C
ATOM   2560  C   ILE A3802     183.040 263.509 255.114  1.00  0.00           C
ATOM   2561  O   ILE A3802     183.829 262.862 255.793  1.00  0.00           O
ATOM   2562  H   ILE A3802     182.103 264.321 252.159  1.00  0.00           H
ATOM   2563  HA  ILE A3802     184.492 263.583 253.589  1.00  0.00           H
ATOM   2564  HB  ILE A3802     183.898 265.869 252.670  1.00  0.00           H
ATOM   2565 HG12 ILE A3802     185.000 267.055 254.688  1.00  0.00           H
ATOM   2566 HG13 ILE A3802     185.055 265.465 255.450  1.00  0.00           H
ATOM   2567 HG21 ILE A3802     181.642 266.073 253.740  1.00  0.00           H
ATOM   2568 HG22 ILE A3802     182.444 266.254 255.316  1.00  0.00           H
ATOM   2569 HG23 ILE A3802     182.713 267.448 254.038  1.00  0.00           H
ATOM   2570 HD11 ILE A3802     187.169 265.970 254.316  1.00  0.00           H
ATOM   2571 HD12 ILE A3802     186.325 266.275 252.785  1.00  0.00           H
ATOM   2572 HD13 ILE A3802     186.388 264.633 253.463  1.00  0.00           H
ATOM   2573  N   SER A3803     181.732 263.550 255.403  1.00  0.00           N
ATOM   2574  CA  SER A3803     181.135 263.021 256.652  1.00  0.00           C
ATOM   2575  CB  SER A3803     179.679 263.509 256.745  1.00  0.00           C
ATOM   2576  OG  SER A3803     178.878 262.738 257.617  1.00  0.00           O
ATOM   2577  C   SER A3803     181.208 261.489 256.751  1.00  0.00           C
ATOM   2578  O   SER A3803     181.635 260.933 257.766  1.00  0.00           O
ATOM   2579  H   SER A3803     181.123 264.038 254.764  1.00  0.00           H
ATOM   2580  HA  SER A3803     181.680 263.424 257.506  1.00  0.00           H
ATOM   2581  HB2 SER A3803     179.668 264.550 257.069  1.00  0.00           H
ATOM   2582  HB3 SER A3803     179.227 263.452 255.754  1.00  0.00           H
ATOM   2583  HG  SER A3803     179.031 263.048 258.552  1.00  0.00           H
ATOM   2584  N   ILE A3804     181.025 260.790 255.622  1.00  0.00           N
ATOM   2585  CA  ILE A3804     181.150 259.325 255.584  1.00  0.00           C
ATOM   2586  CB  ILE A3804     180.397 258.766 254.358  1.00  0.00           C
ATOM   2587  CG1 ILE A3804     179.975 257.301 254.588  1.00  0.00           C
ATOM   2588  CG2 ILE A3804     181.208 258.896 253.059  1.00  0.00           C
ATOM   2589  CD1 ILE A3804     178.811 256.870 253.690  1.00  0.00           C
ATOM   2590  C   ILE A3804     182.604 258.824 255.708  1.00  0.00           C
ATOM   2591  O   ILE A3804     182.808 257.622 255.885  1.00  0.00           O
ATOM   2592  H   ILE A3804     180.710 261.280 254.794  1.00  0.00           H
ATOM   2593  HA  ILE A3804     180.638 258.960 256.476  1.00  0.00           H
ATOM   2594  HB  ILE A3804     179.484 259.355 254.248  1.00  0.00           H
ATOM   2595 HG12 ILE A3804     179.657 257.183 255.621  1.00  0.00           H
ATOM   2596 HG13 ILE A3804     180.821 256.637 254.421  1.00  0.00           H
ATOM   2597 HG21 ILE A3804     181.583 259.913 252.977  1.00  0.00           H
ATOM   2598 HG22 ILE A3804     182.057 258.212 253.064  1.00  0.00           H
ATOM   2599 HG23 ILE A3804     180.576 258.691 252.197  1.00  0.00           H
ATOM   2600 HD11 ILE A3804     178.504 255.860 253.955  1.00  0.00           H
ATOM   2601 HD12 ILE A3804     177.963 257.541 253.831  1.00  0.00           H
ATOM   2602 HD13 ILE A3804     179.122 256.891 252.647  1.00  0.00           H
ATOM   2603  N   LEU A3805     183.598 259.720 255.648  1.00  0.00           N
ATOM   2604  CA  LEU A3805     184.997 259.457 256.008  1.00  0.00           C
ATOM   2605  CB  LEU A3805     185.937 260.077 254.956  1.00  0.00           C
ATOM   2606  CG  LEU A3805     186.342 259.139 253.804  1.00  0.00           C
ATOM   2607  CD1 LEU A3805     185.177 258.503 253.046  1.00  0.00           C
ATOM   2608  CD2 LEU A3805     187.191 259.923 252.803  1.00  0.00           C
ATOM   2609  C   LEU A3805     185.316 259.966 257.424  1.00  0.00           C
ATOM   2610  O   LEU A3805     185.641 259.154 258.283  1.00  0.00           O
ATOM   2611  H   LEU A3805     183.335 260.690 255.533  1.00  0.00           H
ATOM   2612  HA  LEU A3805     185.178 258.384 256.026  1.00  0.00           H
ATOM   2613  HB2 LEU A3805     186.860 260.365 255.460  1.00  0.00           H
ATOM   2614  HB3 LEU A3805     185.485 260.984 254.551  1.00  0.00           H
ATOM   2615  HG  LEU A3805     186.952 258.334 254.205  1.00  0.00           H
ATOM   2616 HD11 LEU A3805     184.622 257.852 253.719  1.00  0.00           H
ATOM   2617 HD12 LEU A3805     185.560 257.910 252.218  1.00  0.00           H
ATOM   2618 HD13 LEU A3805     184.515 259.278 252.667  1.00  0.00           H
ATOM   2619 HD21 LEU A3805     188.060 260.333 253.314  1.00  0.00           H
ATOM   2620 HD22 LEU A3805     187.536 259.258 252.017  1.00  0.00           H
ATOM   2621 HD23 LEU A3805     186.608 260.736 252.371  1.00  0.00           H
ATOM   2622  N   ASN A3806     185.164 261.270 257.677  1.00  0.00           N
ATOM   2623  CA  ASN A3806     185.501 262.002 258.909  1.00  0.00           C
ATOM   2624  CB  ASN A3806     184.272 262.132 259.830  1.00  0.00           C
ATOM   2625  CG  ASN A3806     184.494 263.211 260.879  1.00  0.00           C
ATOM   2626  OD1 ASN A3806     185.509 263.243 261.545  1.00  0.00           O
ATOM   2627  ND2 ASN A3806     183.635 264.190 260.978  1.00  0.00           N
ATOM   2628  C   ASN A3806     186.817 261.533 259.574  1.00  0.00           C
ATOM   2629  O   ASN A3806     187.880 261.838 259.038  1.00  0.00           O
ATOM   2630  H   ASN A3806     184.802 261.837 256.920  1.00  0.00           H
ATOM   2631  HA  ASN A3806     185.724 263.022 258.590  1.00  0.00           H
ATOM   2632  HB2 ASN A3806     183.405 262.410 259.231  1.00  0.00           H
ATOM   2633  HB3 ASN A3806     184.051 261.191 260.328  1.00  0.00           H
ATOM   2634 HD21 ASN A3806     182.753 264.163 260.458  1.00  0.00           H
ATOM   2635 HD22 ASN A3806     183.807 264.871 261.693  1.00  0.00           H
ATOM   2636  N   GLY A3807     186.759 260.596 260.530  1.00  0.00           N
ATOM   2637  CA  GLY A3807     187.904 259.834 261.059  1.00  0.00           C
ATOM   2638  C   GLY A3807     188.490 258.796 260.084  1.00  0.00           C
ATOM   2639  O   GLY A3807     188.592 257.615 260.416  1.00  0.00           O
ATOM   2640  H   GLY A3807     185.848 260.367 260.892  1.00  0.00           H
ATOM   2641  HA2 GLY A3807     187.598 259.318 261.969  1.00  0.00           H
ATOM   2642  HA3 GLY A3807     188.698 260.535 261.322  1.00  0.00           H
ATOM   2643  N   GLY A3808     188.681 259.177 258.818  1.00  0.00           N
ATOM   2644  CA  GLY A3808     189.191 258.368 257.705  1.00  0.00           C
ATOM   2645  C   GLY A3808     188.257 257.271 257.167  1.00  0.00           C
ATOM   2646  O   GLY A3808     188.265 257.023 255.963  1.00  0.00           O
ATOM   2647  H   GLY A3808     188.520 260.163 258.640  1.00  0.00           H
ATOM   2648  HA2 GLY A3808     189.441 259.036 256.879  1.00  0.00           H
ATOM   2649  HA3 GLY A3808     190.110 257.884 258.036  1.00  0.00           H
ATOM   2650  N   ASN A3809     187.515 256.578 258.034  1.00  0.00           N
ATOM   2651  CA  ASN A3809     186.670 255.409 257.759  1.00  0.00           C
ATOM   2652  CB  ASN A3809     185.317 255.850 257.180  1.00  0.00           C
ATOM   2653  CG  ASN A3809     184.269 254.753 257.258  1.00  0.00           C
ATOM   2654  OD1 ASN A3809     184.552 253.565 257.353  1.00  0.00           O
ATOM   2655  ND2 ASN A3809     183.016 255.110 257.138  1.00  0.00           N
ATOM   2656  C   ASN A3809     187.364 254.318 256.914  1.00  0.00           C
ATOM   2657  O   ASN A3809     187.058 254.113 255.735  1.00  0.00           O
ATOM   2658  H   ASN A3809     187.579 256.884 259.001  1.00  0.00           H
ATOM   2659  HA  ASN A3809     186.453 254.961 258.730  1.00  0.00           H
ATOM   2660  HB2 ASN A3809     185.432 256.164 256.145  1.00  0.00           H
ATOM   2661  HB3 ASN A3809     184.950 256.697 257.757  1.00  0.00           H
ATOM   2662 HD21 ASN A3809     182.828 256.102 257.013  1.00  0.00           H
ATOM   2663 HD22 ASN A3809     182.314 254.442 257.378  1.00  0.00           H
ATOM   2664  N   ALA A3810     188.166 253.476 257.571  1.00  0.00           N
ATOM   2665  CA  ALA A3810     188.833 252.334 256.937  1.00  0.00           C
ATOM   2666  CB  ALA A3810     189.709 251.653 257.995  1.00  0.00           C
ATOM   2667  C   ALA A3810     187.865 251.318 256.278  1.00  0.00           C
ATOM   2668  O   ALA A3810     188.206 250.709 255.260  1.00  0.00           O
ATOM   2669  H   ALA A3810     188.397 253.690 258.530  1.00  0.00           H
ATOM   2670  HA  ALA A3810     189.492 252.716 256.159  1.00  0.00           H
ATOM   2671  HB1 ALA A3810     190.260 250.830 257.537  1.00  0.00           H
ATOM   2672  HB2 ALA A3810     190.427 252.370 258.398  1.00  0.00           H
ATOM   2673  HB3 ALA A3810     189.091 251.265 258.806  1.00  0.00           H
ATOM   2674  N   GLU A3811     186.624 251.200 256.774  1.00  0.00           N
ATOM   2675  CA  GLU A3811     185.588 250.337 256.185  1.00  0.00           C
ATOM   2676  CB  GLU A3811     184.425 250.169 257.188  1.00  0.00           C
ATOM   2677  CG  GLU A3811     183.428 249.037 256.867  1.00  0.00           C
ATOM   2678  CD  GLU A3811     182.055 249.529 256.380  1.00  0.00           C
ATOM   2679  OE1 GLU A3811     182.035 250.217 255.336  1.00  0.00           O
ATOM   2680  OE2 GLU A3811     181.060 248.798 256.592  1.00  0.00           O
ATOM   2681  C   GLU A3811     185.115 250.852 254.814  1.00  0.00           C
ATOM   2682  O   GLU A3811     184.925 250.050 253.892  1.00  0.00           O
ATOM   2683  H   GLU A3811     186.348 251.828 257.519  1.00  0.00           H
ATOM   2684  HA  GLU A3811     186.034 249.355 256.019  1.00  0.00           H
ATOM   2685  HB2 GLU A3811     184.862 249.943 258.162  1.00  0.00           H
ATOM   2686  HB3 GLU A3811     183.881 251.107 257.290  1.00  0.00           H
ATOM   2687  HG2 GLU A3811     183.860 248.363 256.122  1.00  0.00           H
ATOM   2688  HG3 GLU A3811     183.279 248.451 257.777  1.00  0.00           H
ATOM   2689  N   VAL A3812     185.096 252.175 254.616  1.00  0.00           N
ATOM   2690  CA  VAL A3812     184.913 252.818 253.305  1.00  0.00           C
ATOM   2691  CB  VAL A3812     184.366 254.253 253.457  1.00  0.00           C
ATOM   2692  CG1 VAL A3812     184.353 255.038 252.138  1.00  0.00           C
ATOM   2693  CG2 VAL A3812     182.916 254.201 253.945  1.00  0.00           C
ATOM   2694  C   VAL A3812     186.192 252.797 252.467  1.00  0.00           C
ATOM   2695  O   VAL A3812     186.109 252.407 251.303  1.00  0.00           O
ATOM   2696  H   VAL A3812     185.319 252.772 255.411  1.00  0.00           H
ATOM   2697  HA  VAL A3812     184.171 252.250 252.747  1.00  0.00           H
ATOM   2698  HB  VAL A3812     184.969 254.800 254.180  1.00  0.00           H
ATOM   2699 HG11 VAL A3812     185.373 255.254 251.821  1.00  0.00           H
ATOM   2700 HG12 VAL A3812     183.839 254.468 251.364  1.00  0.00           H
ATOM   2701 HG13 VAL A3812     183.839 255.988 252.282  1.00  0.00           H
ATOM   2702 HG21 VAL A3812     182.847 253.584 254.840  1.00  0.00           H
ATOM   2703 HG22 VAL A3812     182.593 255.209 254.202  1.00  0.00           H
ATOM   2704 HG23 VAL A3812     182.272 253.794 253.169  1.00  0.00           H
ATOM   2705  N   GLN A3813     187.368 253.093 253.037  1.00  0.00           N
ATOM   2706  CA  GLN A3813     188.637 253.157 252.288  1.00  0.00           C
ATOM   2707  CB  GLN A3813     189.820 253.484 253.209  1.00  0.00           C
ATOM   2708  CG  GLN A3813     189.819 254.902 253.794  1.00  0.00           C
ATOM   2709  CD  GLN A3813     190.918 255.085 254.840  1.00  0.00           C
ATOM   2710  OE1 GLN A3813     191.748 254.218 255.080  1.00  0.00           O
ATOM   2711  NE2 GLN A3813     190.948 256.205 255.520  1.00  0.00           N
ATOM   2712  C   GLN A3813     188.959 251.846 251.563  1.00  0.00           C
ATOM   2713  O   GLN A3813     189.054 251.837 250.333  1.00  0.00           O
ATOM   2714  H   GLN A3813     187.362 253.404 254.005  1.00  0.00           H
ATOM   2715  HA  GLN A3813     188.564 253.940 251.533  1.00  0.00           H
ATOM   2716  HB2 GLN A3813     190.746 253.362 252.643  1.00  0.00           H
ATOM   2717  HB3 GLN A3813     189.833 252.758 254.021  1.00  0.00           H
ATOM   2718  HG2 GLN A3813     189.972 255.626 252.994  1.00  0.00           H
ATOM   2719  HG3 GLN A3813     188.859 255.110 254.257  1.00  0.00           H
ATOM   2720 HE21 GLN A3813     190.190 256.869 255.404  1.00  0.00           H
ATOM   2721 HE22 GLN A3813     191.652 256.311 256.226  1.00  0.00           H
ATOM   2722  N   GLN A3814     188.973 250.719 252.290  1.00  0.00           N
ATOM   2723  CA  GLN A3814     189.256 249.402 251.709  1.00  0.00           C
ATOM   2724  CB  GLN A3814     189.288 248.340 252.827  1.00  0.00           C
ATOM   2725  CG  GLN A3814     189.773 246.948 252.365  1.00  0.00           C
ATOM   2726  CD  GLN A3814     188.784 246.127 251.529  1.00  0.00           C
ATOM   2727  OE1 GLN A3814     187.572 246.265 251.617  1.00  0.00           O
ATOM   2728  NE2 GLN A3814     189.288 245.206 250.733  1.00  0.00           N
ATOM   2729  C   GLN A3814     188.229 249.049 250.630  1.00  0.00           C
ATOM   2730  O   GLN A3814     188.597 248.686 249.516  1.00  0.00           O
ATOM   2731  H   GLN A3814     188.843 250.790 253.297  1.00  0.00           H
ATOM   2732  HA  GLN A3814     190.239 249.440 251.237  1.00  0.00           H
ATOM   2733  HB2 GLN A3814     189.979 248.687 253.597  1.00  0.00           H
ATOM   2734  HB3 GLN A3814     188.302 248.252 253.286  1.00  0.00           H
ATOM   2735  HG2 GLN A3814     190.011 246.360 253.251  1.00  0.00           H
ATOM   2736  HG3 GLN A3814     190.698 247.074 251.802  1.00  0.00           H
ATOM   2737 HE21 GLN A3814     190.278 245.123 250.617  1.00  0.00           H
ATOM   2738 HE22 GLN A3814     188.687 244.758 250.044  1.00  0.00           H
ATOM   2739  N   LYS A3815     186.949 249.305 250.915  1.00  0.00           N
ATOM   2740  CA  LYS A3815     185.820 248.961 250.046  1.00  0.00           C
ATOM   2741  CB  LYS A3815     184.557 249.137 250.889  1.00  0.00           C
ATOM   2742  CG  LYS A3815     183.260 248.725 250.186  1.00  0.00           C
ATOM   2743  CD  LYS A3815     182.033 248.846 251.105  1.00  0.00           C
ATOM   2744  CE  LYS A3815     182.074 247.886 252.306  1.00  0.00           C
ATOM   2745  NZ  LYS A3815     182.768 248.457 253.486  1.00  0.00           N
ATOM   2746  C   LYS A3815     185.791 249.777 248.755  1.00  0.00           C
ATOM   2747  O   LYS A3815     185.511 249.220 247.698  1.00  0.00           O
ATOM   2748  H   LYS A3815     186.753 249.680 251.834  1.00  0.00           H
ATOM   2749  HA  LYS A3815     185.919 247.912 249.758  1.00  0.00           H
ATOM   2750  HB2 LYS A3815     184.473 250.178 251.206  1.00  0.00           H
ATOM   2751  HB3 LYS A3815     184.694 248.507 251.766  1.00  0.00           H
ATOM   2752  HG2 LYS A3815     183.104 249.365 249.318  1.00  0.00           H
ATOM   2753  HG3 LYS A3815     183.349 247.693 249.841  1.00  0.00           H
ATOM   2754  HD2 LYS A3815     181.917 249.878 251.445  1.00  0.00           H
ATOM   2755  HD3 LYS A3815     181.162 248.592 250.500  1.00  0.00           H
ATOM   2756  HE2 LYS A3815     181.049 247.639 252.588  1.00  0.00           H
ATOM   2757  HE3 LYS A3815     182.570 246.962 251.994  1.00  0.00           H
ATOM   2758  HZ1 LYS A3815     182.276 249.252 253.906  1.00  0.00           H
ATOM   2759  HZ2 LYS A3815     182.881 247.795 254.238  1.00  0.00           H
ATOM   2760  HZ3 LYS A3815     183.691 248.840 253.278  1.00  0.00           H
ATOM   2761  N   MET A3816     186.129 251.062 248.820  1.00  0.00           N
ATOM   2762  CA  MET A3816     186.292 251.931 247.653  1.00  0.00           C
ATOM   2763  CB  MET A3816     186.456 253.388 248.119  1.00  0.00           C
ATOM   2764  CG  MET A3816     185.141 253.984 248.640  1.00  0.00           C
ATOM   2765  SD  MET A3816     183.985 254.531 247.351  1.00  0.00           S
ATOM   2766  CE  MET A3816     184.804 256.070 246.844  1.00  0.00           C
ATOM   2767  C   MET A3816     187.500 251.507 246.811  1.00  0.00           C
ATOM   2768  O   MET A3816     187.363 251.297 245.606  1.00  0.00           O
ATOM   2769  H   MET A3816     186.356 251.443 249.734  1.00  0.00           H
ATOM   2770  HA  MET A3816     185.409 251.860 247.018  1.00  0.00           H
ATOM   2771  HB2 MET A3816     187.201 253.429 248.915  1.00  0.00           H
ATOM   2772  HB3 MET A3816     186.819 253.997 247.292  1.00  0.00           H
ATOM   2773  HG2 MET A3816     185.379 254.844 249.267  1.00  0.00           H
ATOM   2774  HG3 MET A3816     184.639 253.250 249.270  1.00  0.00           H
ATOM   2775  HE1 MET A3816     184.218 256.558 246.068  1.00  0.00           H
ATOM   2776  HE2 MET A3816     184.889 256.738 247.703  1.00  0.00           H
ATOM   2777  HE3 MET A3816     185.799 255.854 246.457  1.00  0.00           H
ATOM   2778  N   LEU A3817     188.653 251.303 247.452  1.00  0.00           N
ATOM   2779  CA  LEU A3817     189.922 250.977 246.801  1.00  0.00           C
ATOM   2780  CB  LEU A3817     191.017 251.060 247.878  1.00  0.00           C
ATOM   2781  CG  LEU A3817     192.433 250.664 247.429  1.00  0.00           C
ATOM   2782  CD1 LEU A3817     192.927 251.519 246.259  1.00  0.00           C
ATOM   2783  CD2 LEU A3817     193.363 250.809 248.632  1.00  0.00           C
ATOM   2784  C   LEU A3817     189.903 249.607 246.112  1.00  0.00           C
ATOM   2785  O   LEU A3817     190.267 249.500 244.943  1.00  0.00           O
ATOM   2786  H   LEU A3817     188.675 251.453 248.458  1.00  0.00           H
ATOM   2787  HA  LEU A3817     190.121 251.727 246.036  1.00  0.00           H
ATOM   2788  HB2 LEU A3817     191.040 252.081 248.262  1.00  0.00           H
ATOM   2789  HB3 LEU A3817     190.738 250.405 248.706  1.00  0.00           H
ATOM   2790  HG  LEU A3817     192.442 249.618 247.120  1.00  0.00           H
ATOM   2791 HD11 LEU A3817     192.341 251.305 245.367  1.00  0.00           H
ATOM   2792 HD12 LEU A3817     192.847 252.576 246.500  1.00  0.00           H
ATOM   2793 HD13 LEU A3817     193.970 251.287 246.048  1.00  0.00           H
ATOM   2794 HD21 LEU A3817     193.081 250.093 249.404  1.00  0.00           H
ATOM   2795 HD22 LEU A3817     193.290 251.811 249.046  1.00  0.00           H
ATOM   2796 HD23 LEU A3817     194.393 250.617 248.340  1.00  0.00           H
ATOM   2797  N   ASP A3818     189.470 248.569 246.823  1.00  0.00           N
ATOM   2798  CA  ASP A3818     189.434 247.183 246.351  1.00  0.00           C
ATOM   2799  CB  ASP A3818     189.184 246.277 247.565  1.00  0.00           C
ATOM   2800  CG  ASP A3818     189.366 244.785 247.283  1.00  0.00           C
ATOM   2801  OD1 ASP A3818     190.203 244.460 246.411  1.00  0.00           O
ATOM   2802  OD2 ASP A3818     188.864 244.003 248.122  1.00  0.00           O
ATOM   2803  C   ASP A3818     188.376 246.966 245.263  1.00  0.00           C
ATOM   2804  O   ASP A3818     188.690 246.497 244.167  1.00  0.00           O
ATOM   2805  H   ASP A3818     189.184 248.737 247.785  1.00  0.00           H
ATOM   2806  HA  ASP A3818     190.401 246.926 245.927  1.00  0.00           H
ATOM   2807  HB2 ASP A3818     189.893 246.551 248.347  1.00  0.00           H
ATOM   2808  HB3 ASP A3818     188.174 246.451 247.942  1.00  0.00           H
ATOM   2809  N   TYR A3819     187.191 247.566 245.428  1.00  0.00           N
ATOM   2810  CA  TYR A3819     186.170 247.534 244.384  1.00  0.00           C
ATOM   2811  CB  TYR A3819     184.837 248.044 244.955  1.00  0.00           C
ATOM   2812  CG  TYR A3819     183.578 247.826 244.129  1.00  0.00           C
ATOM   2813  CD1 TYR A3819     183.439 246.718 243.265  1.00  0.00           C
ATOM   2814  CD2 TYR A3819     182.484 248.694 244.323  1.00  0.00           C
ATOM   2815  CE1 TYR A3819     182.237 246.510 242.565  1.00  0.00           C
ATOM   2816  CE2 TYR A3819     181.271 248.473 243.645  1.00  0.00           C
ATOM   2817  CZ  TYR A3819     181.148 247.381 242.757  1.00  0.00           C
ATOM   2818  OH  TYR A3819     180.001 247.178 242.060  1.00  0.00           O
ATOM   2819  C   TYR A3819     186.613 248.305 243.127  1.00  0.00           C
ATOM   2820  O   TYR A3819     186.472 247.785 242.021  1.00  0.00           O
ATOM   2821  H   TYR A3819     186.991 248.035 246.304  1.00  0.00           H
ATOM   2822  HA  TYR A3819     186.051 246.490 244.101  1.00  0.00           H
ATOM   2823  HB2 TYR A3819     184.668 247.542 245.908  1.00  0.00           H
ATOM   2824  HB3 TYR A3819     184.942 249.112 245.152  1.00  0.00           H
ATOM   2825  HD1 TYR A3819     184.251 246.019 243.130  1.00  0.00           H
ATOM   2826  HD2 TYR A3819     182.568 249.509 245.032  1.00  0.00           H
ATOM   2827  HE1 TYR A3819     182.131 245.671 241.895  1.00  0.00           H
ATOM   2828  HE2 TYR A3819     180.423 249.113 243.832  1.00  0.00           H
ATOM   2829  HH  TYR A3819     179.244 247.661 242.479  1.00  0.00           H
ATOM   2830  N   LEU A3820     187.366 249.402 243.269  1.00  0.00           N
ATOM   2831  CA  LEU A3820     187.966 250.125 242.140  1.00  0.00           C
ATOM   2832  CB  LEU A3820     188.410 251.515 242.640  1.00  0.00           C
ATOM   2833  CG  LEU A3820     188.912 252.505 241.572  1.00  0.00           C
ATOM   2834  CD1 LEU A3820     187.833 252.872 240.551  1.00  0.00           C
ATOM   2835  CD2 LEU A3820     189.389 253.785 242.254  1.00  0.00           C
ATOM   2836  C   LEU A3820     189.091 249.351 241.410  1.00  0.00           C
ATOM   2837  O   LEU A3820     189.431 249.727 240.285  1.00  0.00           O
ATOM   2838  H   LEU A3820     187.519 249.770 244.205  1.00  0.00           H
ATOM   2839  HA  LEU A3820     187.176 250.274 241.406  1.00  0.00           H
ATOM   2840  HB2 LEU A3820     187.564 251.982 243.145  1.00  0.00           H
ATOM   2841  HB3 LEU A3820     189.200 251.374 243.378  1.00  0.00           H
ATOM   2842  HG  LEU A3820     189.760 252.081 241.039  1.00  0.00           H
ATOM   2843 HD11 LEU A3820     187.546 251.991 239.980  1.00  0.00           H
ATOM   2844 HD12 LEU A3820     188.227 253.619 239.862  1.00  0.00           H
ATOM   2845 HD13 LEU A3820     186.963 253.283 241.063  1.00  0.00           H
ATOM   2846 HD21 LEU A3820     190.145 253.552 243.003  1.00  0.00           H
ATOM   2847 HD22 LEU A3820     188.551 254.284 242.742  1.00  0.00           H
ATOM   2848 HD23 LEU A3820     189.824 254.454 241.514  1.00  0.00           H
ATOM   2849  N   LYS A3821     189.605 248.230 241.942  1.00  0.00           N
ATOM   2850  CA  LYS A3821     190.518 247.321 241.211  1.00  0.00           C
ATOM   2851  CB  LYS A3821     191.273 246.379 242.174  1.00  0.00           C
ATOM   2852  CG  LYS A3821     192.150 247.145 243.181  1.00  0.00           C
ATOM   2853  CD  LYS A3821     192.675 246.261 244.325  1.00  0.00           C
ATOM   2854  CE  LYS A3821     193.123 247.121 245.517  1.00  0.00           C
ATOM   2855  NZ  LYS A3821     194.340 247.915 245.228  1.00  0.00           N
ATOM   2856  C   LYS A3821     189.776 246.534 240.131  1.00  0.00           C
ATOM   2857  O   LYS A3821     190.093 246.678 238.947  1.00  0.00           O
ATOM   2858  H   LYS A3821     189.291 247.952 242.871  1.00  0.00           H
ATOM   2859  HA  LYS A3821     191.265 247.910 240.689  1.00  0.00           H
ATOM   2860  HB2 LYS A3821     190.558 245.754 242.708  1.00  0.00           H
ATOM   2861  HB3 LYS A3821     191.915 245.714 241.593  1.00  0.00           H
ATOM   2862  HG2 LYS A3821     191.558 247.938 243.621  1.00  0.00           H
ATOM   2863  HG3 LYS A3821     192.989 247.602 242.656  1.00  0.00           H
ATOM   2864  HD2 LYS A3821     191.869 245.609 244.669  1.00  0.00           H
ATOM   2865  HD3 LYS A3821     193.495 245.633 243.974  1.00  0.00           H
ATOM   2866  HE2 LYS A3821     193.303 246.472 246.380  1.00  0.00           H
ATOM   2867  HE3 LYS A3821     192.301 247.794 245.777  1.00  0.00           H
ATOM   2868  HZ1 LYS A3821     194.501 248.652 245.921  1.00  0.00           H
ATOM   2869  HZ2 LYS A3821     195.208 247.396 245.366  1.00  0.00           H
ATOM   2870  HZ3 LYS A3821     194.329 248.372 244.333  1.00  0.00           H
ATOM   2871  N   ASP A3822     188.699 245.835 240.500  1.00  0.00           N
ATOM   2872  CA  ASP A3822     188.071 244.809 239.643  1.00  0.00           C
ATOM   2873  CB  ASP A3822     188.591 243.398 239.996  1.00  0.00           C
ATOM   2874  CG  ASP A3822     189.986 243.128 239.402  1.00  0.00           C
ATOM   2875  OD1 ASP A3822     190.020 242.723 238.217  1.00  0.00           O
ATOM   2876  OD2 ASP A3822     190.951 243.806 239.813  1.00  0.00           O
ATOM   2877  C   ASP A3822     186.534 244.903 239.475  1.00  0.00           C
ATOM   2878  O   ASP A3822     186.000 244.210 238.610  1.00  0.00           O
ATOM   2879  H   ASP A3822     188.524 245.797 241.497  1.00  0.00           H
ATOM   2880  HA  ASP A3822     188.428 244.977 238.629  1.00  0.00           H
ATOM   2881  HB2 ASP A3822     188.619 243.279 241.080  1.00  0.00           H
ATOM   2882  HB3 ASP A3822     187.903 242.650 239.598  1.00  0.00           H
ATOM   2883  N   LYS A3823     185.929 246.028 239.902  1.00  0.00           N
ATOM   2884  CA  LYS A3823     184.851 246.701 239.133  1.00  0.00           C
ATOM   2885  CB  LYS A3823     184.329 247.920 239.923  1.00  0.00           C
ATOM   2886  CG  LYS A3823     182.951 248.446 239.481  1.00  0.00           C
ATOM   2887  CD  LYS A3823     182.502 249.639 240.352  1.00  0.00           C
ATOM   2888  CE  LYS A3823     180.985 249.857 240.241  1.00  0.00           C
ATOM   2889  NZ  LYS A3823     180.487 250.918 241.151  1.00  0.00           N
ATOM   2890  C   LYS A3823     185.357 247.136 237.750  1.00  0.00           C
ATOM   2891  O   LYS A3823     184.587 247.211 236.797  1.00  0.00           O
ATOM   2892  H   LYS A3823     186.395 246.570 240.627  1.00  0.00           H
ATOM   2893  HA  LYS A3823     184.036 245.995 238.975  1.00  0.00           H
ATOM   2894  HB2 LYS A3823     184.229 247.626 240.963  1.00  0.00           H
ATOM   2895  HB3 LYS A3823     185.060 248.731 239.873  1.00  0.00           H
ATOM   2896  HG2 LYS A3823     182.230 247.634 239.583  1.00  0.00           H
ATOM   2897  HG3 LYS A3823     182.986 248.757 238.436  1.00  0.00           H
ATOM   2898  HD2 LYS A3823     182.753 249.432 241.394  1.00  0.00           H
ATOM   2899  HD3 LYS A3823     183.038 250.538 240.040  1.00  0.00           H
ATOM   2900  HE2 LYS A3823     180.723 250.093 239.208  1.00  0.00           H
ATOM   2901  HE3 LYS A3823     180.494 248.916 240.505  1.00  0.00           H
ATOM   2902  HZ1 LYS A3823     180.904 250.848 242.067  1.00  0.00           H
ATOM   2903  HZ2 LYS A3823     180.612 251.857 240.778  1.00  0.00           H
ATOM   2904  HZ3 LYS A3823     179.481 250.797 241.302  1.00  0.00           H
ATOM   2905  N   LYS A3824     186.673 247.383 237.665  1.00  0.00           N
ATOM   2906  CA  LYS A3824     187.491 247.547 236.453  1.00  0.00           C
ATOM   2907  CB  LYS A3824     187.865 246.164 235.874  1.00  0.00           C
ATOM   2908  CG  LYS A3824     189.370 246.124 235.569  1.00  0.00           C
ATOM   2909  CD  LYS A3824     189.966 244.711 235.536  1.00  0.00           C
ATOM   2910  CE  LYS A3824     191.449 244.746 235.944  1.00  0.00           C
ATOM   2911  NZ  LYS A3824     191.623 244.922 237.407  1.00  0.00           N
ATOM   2912  C   LYS A3824     186.955 248.574 235.454  1.00  0.00           C
ATOM   2913  O   LYS A3824     187.010 248.407 234.237  1.00  0.00           O
ATOM   2914  H   LYS A3824     187.177 247.280 238.534  1.00  0.00           H
ATOM   2915  HA  LYS A3824     188.406 248.018 236.812  1.00  0.00           H
ATOM   2916  HB2 LYS A3824     187.637 245.392 236.608  1.00  0.00           H
ATOM   2917  HB3 LYS A3824     187.289 245.942 234.975  1.00  0.00           H
ATOM   2918  HG2 LYS A3824     189.895 246.682 236.339  1.00  0.00           H
ATOM   2919  HG3 LYS A3824     189.552 246.617 234.613  1.00  0.00           H
ATOM   2920  HD2 LYS A3824     189.421 244.050 236.209  1.00  0.00           H
ATOM   2921  HD3 LYS A3824     189.875 244.317 234.524  1.00  0.00           H
ATOM   2922  HE2 LYS A3824     191.918 243.808 235.647  1.00  0.00           H
ATOM   2923  HE3 LYS A3824     191.939 245.569 235.414  1.00  0.00           H
ATOM   2924  HZ1 LYS A3824     192.581 245.114 237.665  1.00  0.00           H
ATOM   2925  HZ2 LYS A3824     191.055 245.678 237.778  1.00  0.00           H
ATOM   2926  HZ3 LYS A3824     191.294 244.106 237.941  1.00  0.00           H
ATOM   2927  N   GLU A3825     186.500 249.683 236.027  1.00  0.00           N
ATOM   2928  CA  GLU A3825     186.194 250.932 235.336  1.00  0.00           C
ATOM   2929  CB  GLU A3825     185.550 251.888 236.367  1.00  0.00           C
ATOM   2930  CG  GLU A3825     184.319 252.636 235.835  1.00  0.00           C
ATOM   2931  CD  GLU A3825     184.693 253.656 234.763  1.00  0.00           C
ATOM   2932  OE1 GLU A3825     185.508 254.529 235.125  1.00  0.00           O
ATOM   2933  OE2 GLU A3825     184.680 253.255 233.578  1.00  0.00           O
ATOM   2934  C   GLU A3825     187.461 251.513 234.661  1.00  0.00           C
ATOM   2935  O   GLU A3825     188.594 251.182 235.030  1.00  0.00           O
ATOM   2936  H   GLU A3825     186.541 249.713 237.030  1.00  0.00           H
ATOM   2937  HA  GLU A3825     185.467 250.716 234.551  1.00  0.00           H
ATOM   2938  HB2 GLU A3825     186.296 252.593 236.736  1.00  0.00           H
ATOM   2939  HB3 GLU A3825     185.208 251.310 237.228  1.00  0.00           H
ATOM   2940  HG2 GLU A3825     183.600 251.914 235.440  1.00  0.00           H
ATOM   2941  HG3 GLU A3825     183.841 253.155 236.668  1.00  0.00           H
ATOM   2942  N   VAL A3826     187.279 252.313 233.608  1.00  0.00           N
ATOM   2943  CA  VAL A3826     188.339 252.808 232.708  1.00  0.00           C
ATOM   2944  CB  VAL A3826     188.400 251.968 231.403  1.00  0.00           C
ATOM   2945  CG1 VAL A3826     189.724 252.144 230.639  1.00  0.00           C
ATOM   2946  CG2 VAL A3826     188.271 250.453 231.651  1.00  0.00           C
ATOM   2947  C   VAL A3826     188.229 254.324 232.447  1.00  0.00           C
ATOM   2948  O   VAL A3826     189.058 254.882 231.732  1.00  0.00           O
ATOM   2949  H   VAL A3826     186.316 252.573 233.389  1.00  0.00           H
ATOM   2950  HA  VAL A3826     189.291 252.672 233.211  1.00  0.00           H
ATOM   2951  HB  VAL A3826     187.580 252.268 230.749  1.00  0.00           H
ATOM   2952 HG11 VAL A3826     189.797 253.145 230.221  1.00  0.00           H
ATOM   2953 HG12 VAL A3826     190.563 251.977 231.309  1.00  0.00           H
ATOM   2954 HG13 VAL A3826     189.780 251.445 229.805  1.00  0.00           H
ATOM   2955 HG21 VAL A3826     187.282 250.220 232.047  1.00  0.00           H
ATOM   2956 HG22 VAL A3826     189.020 250.122 232.371  1.00  0.00           H
ATOM   2957 HG23 VAL A3826     188.389 249.899 230.721  1.00  0.00           H
ATOM   2958  N   GLY A3827     187.255 255.016 233.049  1.00  0.00           N
ATOM   2959  CA  GLY A3827     187.061 256.472 233.005  1.00  0.00           C
ATOM   2960  C   GLY A3827     187.382 257.227 234.307  1.00  0.00           C
ATOM   2961  O   GLY A3827     187.655 258.424 234.244  1.00  0.00           O
ATOM   2962  H   GLY A3827     186.584 254.501 233.622  1.00  0.00           H
ATOM   2963  HA2 GLY A3827     187.648 256.907 232.200  1.00  0.00           H
ATOM   2964  HA3 GLY A3827     186.009 256.652 232.787  1.00  0.00           H
ATOM   2965  N   PHE A3828     187.360 256.563 235.468  1.00  0.00           N
ATOM   2966  CA  PHE A3828     187.385 257.173 236.811  1.00  0.00           C
ATOM   2967  CB  PHE A3828     187.486 256.030 237.843  1.00  0.00           C
ATOM   2968  CG  PHE A3828     187.638 256.458 239.296  1.00  0.00           C
ATOM   2969  CD1 PHE A3828     186.509 256.548 240.131  1.00  0.00           C
ATOM   2970  CD2 PHE A3828     188.913 256.727 239.834  1.00  0.00           C
ATOM   2971  CE1 PHE A3828     186.656 256.911 241.484  1.00  0.00           C
ATOM   2972  CE2 PHE A3828     189.058 257.103 241.180  1.00  0.00           C
ATOM   2973  CZ  PHE A3828     187.929 257.191 242.008  1.00  0.00           C
ATOM   2974  C   PHE A3828     188.502 258.207 237.038  1.00  0.00           C
ATOM   2975  O   PHE A3828     188.239 259.336 237.447  1.00  0.00           O
ATOM   2976  H   PHE A3828     186.947 255.632 235.414  1.00  0.00           H
ATOM   2977  HA  PHE A3828     186.438 257.689 236.976  1.00  0.00           H
ATOM   2978  HB2 PHE A3828     186.596 255.405 237.753  1.00  0.00           H
ATOM   2979  HB3 PHE A3828     188.340 255.401 237.588  1.00  0.00           H
ATOM   2980  HD1 PHE A3828     185.529 256.328 239.736  1.00  0.00           H
ATOM   2981  HD2 PHE A3828     189.793 256.642 239.222  1.00  0.00           H
ATOM   2982  HE1 PHE A3828     185.795 256.976 242.132  1.00  0.00           H
ATOM   2983  HE2 PHE A3828     190.041 257.308 241.584  1.00  0.00           H
ATOM   2984  HZ  PHE A3828     188.041 257.472 243.047  1.00  0.00           H
ATOM   2985  N   PHE A3829     189.746 257.856 236.718  1.00  0.00           N
ATOM   2986  CA  PHE A3829     190.926 258.638 237.101  1.00  0.00           C
ATOM   2987  CB  PHE A3829     192.175 257.756 236.944  1.00  0.00           C
ATOM   2988  CG  PHE A3829     192.185 256.538 237.853  1.00  0.00           C
ATOM   2989  CD1 PHE A3829     192.938 256.543 239.042  1.00  0.00           C
ATOM   2990  CD2 PHE A3829     191.410 255.406 237.527  1.00  0.00           C
ATOM   2991  CE1 PHE A3829     192.904 255.429 239.899  1.00  0.00           C
ATOM   2992  CE2 PHE A3829     191.352 254.305 238.398  1.00  0.00           C
ATOM   2993  CZ  PHE A3829     192.102 254.321 239.583  1.00  0.00           C
ATOM   2994  C   PHE A3829     191.031 259.933 236.285  1.00  0.00           C
ATOM   2995  O   PHE A3829     191.056 261.029 236.846  1.00  0.00           O
ATOM   2996  H   PHE A3829     189.890 256.950 236.304  1.00  0.00           H
ATOM   2997  HA  PHE A3829     190.838 258.925 238.151  1.00  0.00           H
ATOM   2998  HB2 PHE A3829     192.242 257.414 235.911  1.00  0.00           H
ATOM   2999  HB3 PHE A3829     193.058 258.360 237.155  1.00  0.00           H
ATOM   3000  HD1 PHE A3829     193.545 257.399 239.304  1.00  0.00           H
ATOM   3001  HD2 PHE A3829     190.842 255.392 236.612  1.00  0.00           H
ATOM   3002  HE1 PHE A3829     193.497 255.418 240.803  1.00  0.00           H
ATOM   3003  HE2 PHE A3829     190.743 253.444 238.162  1.00  0.00           H
ATOM   3004  HZ  PHE A3829     192.075 253.475 240.247  1.00  0.00           H
ATOM   3005  N   GLN A3830     190.822 259.829 234.971  1.00  0.00           N
ATOM   3006  CA  GLN A3830     190.682 260.987 234.095  1.00  0.00           C
ATOM   3007  CB  GLN A3830     190.954 260.614 232.630  1.00  0.00           C
ATOM   3008  CG  GLN A3830     189.923 259.703 231.946  1.00  0.00           C
ATOM   3009  CD  GLN A3830     190.202 258.212 232.122  1.00  0.00           C
ATOM   3010  OE1 GLN A3830     190.523 257.715 233.188  1.00  0.00           O
ATOM   3011  NE2 GLN A3830     189.973 257.425 231.098  1.00  0.00           N
ATOM   3012  C   GLN A3830     189.348 261.736 234.288  1.00  0.00           C
ATOM   3013  O   GLN A3830     189.275 262.917 233.967  1.00  0.00           O
ATOM   3014  H   GLN A3830     190.720 258.903 234.566  1.00  0.00           H
ATOM   3015  HA  GLN A3830     191.475 261.673 234.372  1.00  0.00           H
ATOM   3016  HB2 GLN A3830     191.942 260.161 232.550  1.00  0.00           H
ATOM   3017  HB3 GLN A3830     190.988 261.548 232.067  1.00  0.00           H
ATOM   3018  HG2 GLN A3830     188.915 259.925 232.294  1.00  0.00           H
ATOM   3019  HG3 GLN A3830     189.951 259.925 230.879  1.00  0.00           H
ATOM   3020 HE21 GLN A3830     189.607 257.787 230.244  1.00  0.00           H
ATOM   3021 HE22 GLN A3830     189.938 256.432 231.322  1.00  0.00           H
ATOM   3022  N   SER A3831     188.324 261.121 234.891  1.00  0.00           N
ATOM   3023  CA  SER A3831     187.079 261.801 235.284  1.00  0.00           C
ATOM   3024  CB  SER A3831     185.970 260.778 235.562  1.00  0.00           C
ATOM   3025  OG  SER A3831     184.768 261.438 235.907  1.00  0.00           O
ATOM   3026  C   SER A3831     187.250 262.724 236.498  1.00  0.00           C
ATOM   3027  O   SER A3831     186.460 263.655 236.643  1.00  0.00           O
ATOM   3028  H   SER A3831     188.413 260.133 235.104  1.00  0.00           H
ATOM   3029  HA  SER A3831     186.754 262.426 234.452  1.00  0.00           H
ATOM   3030  HB2 SER A3831     185.801 260.173 234.672  1.00  0.00           H
ATOM   3031  HB3 SER A3831     186.254 260.126 236.385  1.00  0.00           H
ATOM   3032  HG  SER A3831     184.977 262.037 236.642  1.00  0.00           H
ATOM   3033  N   ILE A3832     188.224 262.464 237.376  1.00  0.00           N
ATOM   3034  CA  ILE A3832     188.634 263.400 238.438  1.00  0.00           C
ATOM   3035  CB  ILE A3832     189.282 262.633 239.618  1.00  0.00           C
ATOM   3036  CG1 ILE A3832     188.231 261.721 240.298  1.00  0.00           C
ATOM   3037  CG2 ILE A3832     189.900 263.601 240.647  1.00  0.00           C
ATOM   3038  CD1 ILE A3832     188.826 260.709 241.285  1.00  0.00           C
ATOM   3039  C   ILE A3832     189.570 264.468 237.852  1.00  0.00           C
ATOM   3040  O   ILE A3832     189.288 265.662 237.955  1.00  0.00           O
ATOM   3041  H   ILE A3832     188.768 261.617 237.254  1.00  0.00           H
ATOM   3042  HA  ILE A3832     187.756 263.922 238.821  1.00  0.00           H
ATOM   3043  HB  ILE A3832     190.082 262.005 239.223  1.00  0.00           H
ATOM   3044 HG12 ILE A3832     187.498 262.338 240.819  1.00  0.00           H
ATOM   3045 HG13 ILE A3832     187.701 261.145 239.540  1.00  0.00           H
ATOM   3046 HG21 ILE A3832     190.689 264.201 240.195  1.00  0.00           H
ATOM   3047 HG22 ILE A3832     190.354 263.048 241.469  1.00  0.00           H
ATOM   3048 HG23 ILE A3832     189.133 264.265 241.050  1.00  0.00           H
ATOM   3049 HD11 ILE A3832     188.032 260.054 241.641  1.00  0.00           H
ATOM   3050 HD12 ILE A3832     189.263 261.217 242.144  1.00  0.00           H
ATOM   3051 HD13 ILE A3832     189.587 260.107 240.787  1.00  0.00           H
ATOM   3052  N   GLN A3833     190.552 264.039 237.051  1.00  0.00           N
ATOM   3053  CA  GLN A3833     191.523 264.919 236.391  1.00  0.00           C
ATOM   3054  CB  GLN A3833     192.467 264.045 235.556  1.00  0.00           C
ATOM   3055  CG  GLN A3833     193.641 264.790 234.912  1.00  0.00           C
ATOM   3056  CD  GLN A3833     194.475 263.838 234.055  1.00  0.00           C
ATOM   3057  OE1 GLN A3833     193.978 263.171 233.160  1.00  0.00           O
ATOM   3058  NE2 GLN A3833     195.755 263.700 234.315  1.00  0.00           N
ATOM   3059  C   GLN A3833     190.856 265.989 235.512  1.00  0.00           C
ATOM   3060  O   GLN A3833     191.105 267.172 235.704  1.00  0.00           O
ATOM   3061  H   GLN A3833     190.709 263.038 236.995  1.00  0.00           H
ATOM   3062  HA  GLN A3833     192.109 265.430 237.157  1.00  0.00           H
ATOM   3063  HB2 GLN A3833     191.880 263.613 234.752  1.00  0.00           H
ATOM   3064  HB3 GLN A3833     192.863 263.242 236.180  1.00  0.00           H
ATOM   3065  HG2 GLN A3833     193.273 265.590 234.270  1.00  0.00           H
ATOM   3066  HG3 GLN A3833     194.255 265.235 235.692  1.00  0.00           H
ATOM   3067 HE21 GLN A3833     196.160 264.142 235.127  1.00  0.00           H
ATOM   3068 HE22 GLN A3833     196.264 263.028 233.771  1.00  0.00           H
ATOM   3069  N   ALA A3834     189.913 265.610 234.646  1.00  0.00           N
ATOM   3070  CA  ALA A3834     189.209 266.533 233.752  1.00  0.00           C
ATOM   3071  CB  ALA A3834     188.500 265.705 232.672  1.00  0.00           C
ATOM   3072  C   ALA A3834     188.220 267.480 234.462  1.00  0.00           C
ATOM   3073  O   ALA A3834     187.700 268.387 233.819  1.00  0.00           O
ATOM   3074  H   ALA A3834     189.720 264.620 234.543  1.00  0.00           H
ATOM   3075  HA  ALA A3834     189.950 267.167 233.262  1.00  0.00           H
ATOM   3076  HB1 ALA A3834     188.027 266.374 231.952  1.00  0.00           H
ATOM   3077  HB2 ALA A3834     189.223 265.077 232.151  1.00  0.00           H
ATOM   3078  HB3 ALA A3834     187.735 265.076 233.130  1.00  0.00           H
ATOM   3079  N   LEU A3835     187.914 267.247 235.744  1.00  0.00           N
ATOM   3080  CA  LEU A3835     187.086 268.133 236.564  1.00  0.00           C
ATOM   3081  CB  LEU A3835     186.227 267.254 237.491  1.00  0.00           C
ATOM   3082  CG  LEU A3835     185.247 268.037 238.387  1.00  0.00           C
ATOM   3083  CD1 LEU A3835     183.987 267.200 238.624  1.00  0.00           C
ATOM   3084  CD2 LEU A3835     185.857 268.347 239.754  1.00  0.00           C
ATOM   3085  C   LEU A3835     187.939 269.186 237.294  1.00  0.00           C
ATOM   3086  O   LEU A3835     187.684 270.381 237.159  1.00  0.00           O
ATOM   3087  H   LEU A3835     188.388 266.488 236.218  1.00  0.00           H
ATOM   3088  HA  LEU A3835     186.403 268.682 235.914  1.00  0.00           H
ATOM   3089  HB2 LEU A3835     185.654 266.585 236.847  1.00  0.00           H
ATOM   3090  HB3 LEU A3835     186.866 266.628 238.114  1.00  0.00           H
ATOM   3091  HG  LEU A3835     184.952 268.965 237.897  1.00  0.00           H
ATOM   3092 HD11 LEU A3835     183.492 267.004 237.674  1.00  0.00           H
ATOM   3093 HD12 LEU A3835     183.301 267.749 239.264  1.00  0.00           H
ATOM   3094 HD13 LEU A3835     184.251 266.257 239.103  1.00  0.00           H
ATOM   3095 HD21 LEU A3835     186.710 269.015 239.653  1.00  0.00           H
ATOM   3096 HD22 LEU A3835     186.177 267.426 240.240  1.00  0.00           H
ATOM   3097 HD23 LEU A3835     185.126 268.843 240.390  1.00  0.00           H
ATOM   3098  N   MET A3836     189.056 268.780 237.907  1.00  0.00           N
ATOM   3099  CA  MET A3836     190.006 269.732 238.508  1.00  0.00           C
ATOM   3100  CB  MET A3836     190.893 269.031 239.555  1.00  0.00           C
ATOM   3101  CG  MET A3836     191.738 267.850 239.055  1.00  0.00           C
ATOM   3102  SD  MET A3836     193.417 268.227 238.482  1.00  0.00           S
ATOM   3103  CE  MET A3836     194.223 268.578 240.068  1.00  0.00           C
ATOM   3104  C   MET A3836     190.788 270.543 237.452  1.00  0.00           C
ATOM   3105  O   MET A3836     190.814 271.766 237.551  1.00  0.00           O
ATOM   3106  H   MET A3836     189.249 267.786 237.962  1.00  0.00           H
ATOM   3107  HA  MET A3836     189.421 270.468 239.064  1.00  0.00           H
ATOM   3108  HB2 MET A3836     191.541 269.771 240.025  1.00  0.00           H
ATOM   3109  HB3 MET A3836     190.230 268.650 240.333  1.00  0.00           H
ATOM   3110  HG2 MET A3836     191.830 267.137 239.875  1.00  0.00           H
ATOM   3111  HG3 MET A3836     191.206 267.343 238.255  1.00  0.00           H
ATOM   3112  HE1 MET A3836     195.293 268.708 239.909  1.00  0.00           H
ATOM   3113  HE2 MET A3836     193.815 269.492 240.498  1.00  0.00           H
ATOM   3114  HE3 MET A3836     194.065 267.749 240.757  1.00  0.00           H
ATOM   3115  N   GLN A3837     191.083 269.959 236.284  1.00  0.00           N
ATOM   3116  CA  GLN A3837     191.593 270.663 235.089  1.00  0.00           C
ATOM   3117  CB  GLN A3837     192.355 269.684 234.170  1.00  0.00           C
ATOM   3118  CG  GLN A3837     193.589 269.038 234.826  1.00  0.00           C
ATOM   3119  CD  GLN A3837     194.689 270.041 235.169  1.00  0.00           C
ATOM   3120  OE1 GLN A3837     195.005 270.934 234.405  1.00  0.00           O
ATOM   3121  NE2 GLN A3837     195.378 269.883 236.278  1.00  0.00           N
ATOM   3122  C   GLN A3837     190.528 271.474 234.309  1.00  0.00           C
ATOM   3123  O   GLN A3837     190.755 271.845 233.158  1.00  0.00           O
ATOM   3124  H   GLN A3837     190.968 268.954 236.214  1.00  0.00           H
ATOM   3125  HA  GLN A3837     192.314 271.406 235.434  1.00  0.00           H
ATOM   3126  HB2 GLN A3837     192.692 270.213 233.278  1.00  0.00           H
ATOM   3127  HB3 GLN A3837     191.671 268.901 233.842  1.00  0.00           H
ATOM   3128  HG2 GLN A3837     194.009 268.307 234.137  1.00  0.00           H
ATOM   3129  HG3 GLN A3837     193.292 268.504 235.723  1.00  0.00           H
ATOM   3130 HE21 GLN A3837     195.140 269.183 236.960  1.00  0.00           H
ATOM   3131 HE22 GLN A3837     196.161 270.501 236.416  1.00  0.00           H
ATOM   3132  N   THR A3838     189.385 271.804 234.923  1.00  0.00           N
ATOM   3133  CA  THR A3838     188.492 272.882 234.452  1.00  0.00           C
ATOM   3134  CB  THR A3838     187.337 272.338 233.589  1.00  0.00           C
ATOM   3135  OG1 THR A3838     186.665 273.405 232.958  1.00  0.00           O
ATOM   3136  CG2 THR A3838     186.278 271.560 234.368  1.00  0.00           C
ATOM   3137  C   THR A3838     188.020 273.830 235.568  1.00  0.00           C
ATOM   3138  O   THR A3838     187.172 274.686 235.313  1.00  0.00           O
ATOM   3139  H   THR A3838     189.219 271.429 235.848  1.00  0.00           H
ATOM   3140  HA  THR A3838     189.080 273.519 233.791  1.00  0.00           H
ATOM   3141  HB  THR A3838     187.748 271.688 232.816  1.00  0.00           H
ATOM   3142  HG1 THR A3838     186.523 274.063 233.658  1.00  0.00           H
ATOM   3143 HG21 THR A3838     185.479 271.258 233.692  1.00  0.00           H
ATOM   3144 HG22 THR A3838     185.863 272.166 235.173  1.00  0.00           H
ATOM   3145 HG23 THR A3838     186.732 270.666 234.786  1.00  0.00           H
ATOM   3146  N   CYS A3839     188.591 273.726 236.773  1.00  0.00           N
ATOM   3147  CA  CYS A3839     188.484 274.752 237.817  1.00  0.00           C
ATOM   3148  CB  CYS A3839     188.642 274.081 239.187  1.00  0.00           C
ATOM   3149  SG  CYS A3839     187.379 272.786 239.411  1.00  0.00           S
ATOM   3150  C   CYS A3839     189.517 275.877 237.586  1.00  0.00           C
ATOM   3151  O   CYS A3839     190.490 275.688 236.851  1.00  0.00           O
ATOM   3152  H   CYS A3839     189.345 273.062 236.886  1.00  0.00           H
ATOM   3153  HA  CYS A3839     187.492 275.209 237.781  1.00  0.00           H
ATOM   3154  HB2 CYS A3839     189.638 273.645 239.277  1.00  0.00           H
ATOM   3155  HB3 CYS A3839     188.517 274.839 239.963  1.00  0.00           H
ATOM   3156  HG  CYS A3839     187.710 272.026 238.355  1.00  0.00           H
ATOM   3157  N   SER A3840     189.291 277.059 238.164  1.00  0.00           N
ATOM   3158  CA  SER A3840     189.878 278.327 237.702  1.00  0.00           C
ATOM   3159  CB  SER A3840     188.754 279.167 237.077  1.00  0.00           C
ATOM   3160  OG  SER A3840     187.959 279.806 238.048  1.00  0.00           O
ATOM   3161  C   SER A3840     190.666 279.084 238.788  1.00  0.00           C
ATOM   3162  O   SER A3840     191.229 278.461 239.688  1.00  0.00           O
ATOM   3163  H   SER A3840     188.469 277.150 238.762  1.00  0.00           H
ATOM   3164  HA  SER A3840     190.589 278.118 236.903  1.00  0.00           H
ATOM   3165  HB2 SER A3840     188.124 278.530 236.454  1.00  0.00           H
ATOM   3166  HB3 SER A3840     189.197 279.933 236.440  1.00  0.00           H
ATOM   3167  HG  SER A3840     187.556 279.130 238.648  1.00  0.00           H
ATOM   3168  N   VAL A3841     191.024 280.337 238.491  1.00  0.00           N
ATOM   3169  CA  VAL A3841     191.779 281.276 239.343  1.00  0.00           C
ATOM   3170  CB  VAL A3841     193.318 281.196 239.191  1.00  0.00           C
ATOM   3171  CG1 VAL A3841     193.945 280.173 240.141  1.00  0.00           C
ATOM   3172  CG2 VAL A3841     193.793 281.011 237.744  1.00  0.00           C
ATOM   3173  C   VAL A3841     191.340 282.703 239.024  1.00  0.00           C
ATOM   3174  O   VAL A3841     190.883 282.991 237.914  1.00  0.00           O
ATOM   3175  H   VAL A3841     190.524 280.777 237.731  1.00  0.00           H
ATOM   3176  HA  VAL A3841     191.527 281.090 240.385  1.00  0.00           H
ATOM   3177  HB  VAL A3841     193.728 282.151 239.517  1.00  0.00           H
ATOM   3178 HG11 VAL A3841     195.026 280.184 240.012  1.00  0.00           H
ATOM   3179 HG12 VAL A3841     193.723 280.449 241.172  1.00  0.00           H
ATOM   3180 HG13 VAL A3841     193.579 279.172 239.964  1.00  0.00           H
ATOM   3181 HG21 VAL A3841     193.491 281.875 237.151  1.00  0.00           H
ATOM   3182 HG22 VAL A3841     193.369 280.117 237.298  1.00  0.00           H
ATOM   3183 HG23 VAL A3841     194.882 280.936 237.717  1.00  0.00           H
ATOM   3184  N   LEU A3842     191.604 283.623 239.951  1.00  0.00           N
ATOM   3185  CA  LEU A3842     191.416 285.052 239.743  1.00  0.00           C
ATOM   3186  CB  LEU A3842     191.468 285.751 241.110  1.00  0.00           C
ATOM   3187  CG  LEU A3842     191.264 287.274 241.044  1.00  0.00           C
ATOM   3188  CD1 LEU A3842     189.978 287.663 240.302  1.00  0.00           C
ATOM   3189  CD2 LEU A3842     191.202 287.814 242.470  1.00  0.00           C
ATOM   3190  C   LEU A3842     192.421 285.622 238.724  1.00  0.00           C
ATOM   3191  O   LEU A3842     193.506 286.077 239.074  1.00  0.00           O
ATOM   3192  H   LEU A3842     191.998 283.322 240.830  1.00  0.00           H
ATOM   3193  HA  LEU A3842     190.414 285.192 239.336  1.00  0.00           H
ATOM   3194  HB2 LEU A3842     190.692 285.317 241.744  1.00  0.00           H
ATOM   3195  HB3 LEU A3842     192.436 285.552 241.574  1.00  0.00           H
ATOM   3196  HG  LEU A3842     192.109 287.744 240.543  1.00  0.00           H
ATOM   3197 HD21 LEU A3842     192.148 287.607 242.973  1.00  0.00           H
ATOM   3198 HD22 LEU A3842     191.048 288.889 242.447  1.00  0.00           H
ATOM   3199 HD23 LEU A3842     190.394 287.324 243.011  1.00  0.00           H
ATOM   3200 HD11 LEU A3842     190.130 287.547 239.230  1.00  0.00           H
ATOM   3201 HD12 LEU A3842     189.712 288.695 240.508  1.00  0.00           H
ATOM   3202 HD13 LEU A3842     189.161 287.018 240.615  1.00  0.00           H
ATOM   3203  N   ASP A3843     191.960 285.760 237.483  1.00  0.00           N
ATOM   3204  CA  ASP A3843     192.555 286.620 236.455  1.00  0.00           C
ATOM   3205  CB  ASP A3843     191.662 286.521 235.202  1.00  0.00           C
ATOM   3206  CG  ASP A3843     191.805 287.662 234.187  1.00  0.00           C
ATOM   3207  OD1 ASP A3843     192.921 288.206 233.994  1.00  0.00           O
ATOM   3208  OD2 ASP A3843     190.741 288.153 233.745  1.00  0.00           O
ATOM   3209  C   ASP A3843     192.686 288.068 236.969  1.00  0.00           C
ATOM   3210  O   ASP A3843     191.690 288.711 237.315  1.00  0.00           O
ATOM   3211  H   ASP A3843     191.105 285.272 237.261  1.00  0.00           H
ATOM   3212  HA  ASP A3843     193.552 286.252 236.206  1.00  0.00           H
ATOM   3213  HB2 ASP A3843     190.618 286.491 235.522  1.00  0.00           H
ATOM   3214  HB3 ASP A3843     191.873 285.576 234.698  1.00  0.00           H
ATOM   3215  N   LEU A3844     193.895 288.637 236.912  1.00  0.00           N
ATOM   3216  CA  LEU A3844     194.156 290.013 237.350  1.00  0.00           C
ATOM   3217  CB  LEU A3844     195.677 290.280 237.351  1.00  0.00           C
ATOM   3218  CG  LEU A3844     196.417 289.936 238.660  1.00  0.00           C
ATOM   3219  CD1 LEU A3844     195.887 290.788 239.817  1.00  0.00           C
ATOM   3220  CD2 LEU A3844     196.307 288.459 239.039  1.00  0.00           C
ATOM   3221  C   LEU A3844     193.414 291.064 236.510  1.00  0.00           C
ATOM   3222  O   LEU A3844     193.056 292.124 237.034  1.00  0.00           O
ATOM   3223  H   LEU A3844     194.687 288.062 236.659  1.00  0.00           H
ATOM   3224  HA  LEU A3844     193.775 290.111 238.362  1.00  0.00           H
ATOM   3225  HB2 LEU A3844     195.849 291.341 237.161  1.00  0.00           H
ATOM   3226  HB3 LEU A3844     196.144 289.739 236.527  1.00  0.00           H
ATOM   3227  HG  LEU A3844     197.470 290.181 238.526  1.00  0.00           H
ATOM   3228 HD21 LEU A3844     196.670 287.847 238.214  1.00  0.00           H
ATOM   3229 HD22 LEU A3844     195.278 288.185 239.269  1.00  0.00           H
ATOM   3230 HD23 LEU A3844     196.927 288.255 239.909  1.00  0.00           H
ATOM   3231 HD11 LEU A3844     195.833 291.831 239.508  1.00  0.00           H
ATOM   3232 HD12 LEU A3844     194.911 290.432 240.139  1.00  0.00           H
ATOM   3233 HD13 LEU A3844     196.568 290.717 240.658  1.00  0.00           H
ATOM   3234  N   ASN A3845     193.016 290.737 235.275  1.00  0.00           N
ATOM   3235  CA  ASN A3845     192.099 291.578 234.514  1.00  0.00           C
ATOM   3236  CB  ASN A3845     192.017 291.151 233.038  1.00  0.00           C
ATOM   3237  CG  ASN A3845     193.330 291.278 232.310  1.00  0.00           C
ATOM   3238  OD1 ASN A3845     193.565 292.272 231.626  1.00  0.00           O
ATOM   3239  ND2 ASN A3845     194.101 290.218 232.299  1.00  0.00           N
ATOM   3240  C   ASN A3845     190.706 291.608 235.156  1.00  0.00           C
ATOM   3241  O   ASN A3845     190.151 292.697 235.337  1.00  0.00           O
ATOM   3242  H   ASN A3845     193.206 289.791 234.946  1.00  0.00           H
ATOM   3243  HA  ASN A3845     192.500 292.589 234.559  1.00  0.00           H
ATOM   3244  HB2 ASN A3845     191.276 291.747 232.521  1.00  0.00           H
ATOM   3245  HB3 ASN A3845     191.680 290.130 232.953  1.00  0.00           H
ATOM   3246 HD21 ASN A3845     193.815 289.412 232.873  1.00  0.00           H
ATOM   3247 HD22 ASN A3845     195.035 290.289 231.946  1.00  0.00           H
ATOM   3248  N   ALA A3846     190.136 290.447 235.485  1.00  0.00           N
ATOM   3249  CA  ALA A3846     188.872 290.333 236.205  1.00  0.00           C
ATOM   3250  CB  ALA A3846     188.477 288.853 236.293  1.00  0.00           C
ATOM   3251  C   ALA A3846     188.926 290.996 237.593  1.00  0.00           C
ATOM   3252  O   ALA A3846     188.057 291.824 237.873  1.00  0.00           O
ATOM   3253  H   ALA A3846     190.617 289.583 235.243  1.00  0.00           H
ATOM   3254  HA  ALA A3846     188.104 290.848 235.630  1.00  0.00           H
ATOM   3255  HB1 ALA A3846     187.498 288.760 236.765  1.00  0.00           H
ATOM   3256  HB2 ALA A3846     189.204 288.298 236.885  1.00  0.00           H
ATOM   3257  HB3 ALA A3846     188.435 288.419 235.293  1.00  0.00           H
ATOM   3258  N   PHE A3847     190.024 290.836 238.346  1.00  0.00           N
ATOM   3259  CA  PHE A3847     190.225 291.512 239.636  1.00  0.00           C
ATOM   3260  CB  PHE A3847     191.560 291.099 240.276  1.00  0.00           C
ATOM   3261  CG  PHE A3847     191.888 291.837 241.567  1.00  0.00           C
ATOM   3262  CD1 PHE A3847     190.923 291.968 242.586  1.00  0.00           C
ATOM   3263  CD2 PHE A3847     193.155 292.428 241.741  1.00  0.00           C
ATOM   3264  CE1 PHE A3847     191.226 292.669 243.767  1.00  0.00           C
ATOM   3265  CE2 PHE A3847     193.462 293.116 242.927  1.00  0.00           C
ATOM   3266  CZ  PHE A3847     192.498 293.238 243.942  1.00  0.00           C
ATOM   3267  C   PHE A3847     190.202 293.034 239.507  1.00  0.00           C
ATOM   3268  O   PHE A3847     189.359 293.706 240.108  1.00  0.00           O
ATOM   3269  H   PHE A3847     190.714 290.150 238.043  1.00  0.00           H
ATOM   3270  HA  PHE A3847     189.412 291.227 240.304  1.00  0.00           H
ATOM   3271  HB2 PHE A3847     191.561 290.032 240.471  1.00  0.00           H
ATOM   3272  HB3 PHE A3847     192.357 291.290 239.559  1.00  0.00           H
ATOM   3273  HD1 PHE A3847     189.941 291.535 242.469  1.00  0.00           H
ATOM   3274  HD2 PHE A3847     193.905 292.348 240.969  1.00  0.00           H
ATOM   3275  HE1 PHE A3847     190.479 292.760 244.544  1.00  0.00           H
ATOM   3276  HE2 PHE A3847     194.448 293.538 243.067  1.00  0.00           H
ATOM   3277  HZ  PHE A3847     192.739 293.769 244.852  1.00  0.00           H
ATOM   3278  N   GLU A3848     191.063 293.591 238.649  1.00  0.00           N
ATOM   3279  CA  GLU A3848     191.212 295.041 238.576  1.00  0.00           C
ATOM   3280  CB  GLU A3848     192.492 295.414 237.798  1.00  0.00           C
ATOM   3281  CG  GLU A3848     192.412 295.410 236.260  1.00  0.00           C
ATOM   3282  CD  GLU A3848     191.938 296.727 235.620  1.00  0.00           C
ATOM   3283  OE1 GLU A3848     191.604 297.685 236.357  1.00  0.00           O
ATOM   3284  OE2 GLU A3848     191.791 296.735 234.375  1.00  0.00           O
ATOM   3285  C   GLU A3848     189.922 295.702 238.060  1.00  0.00           C
ATOM   3286  O   GLU A3848     189.479 296.691 238.655  1.00  0.00           O
ATOM   3287  H   GLU A3848     191.745 292.997 238.180  1.00  0.00           H
ATOM   3288  HA  GLU A3848     191.355 295.388 239.600  1.00  0.00           H
ATOM   3289  HB2 GLU A3848     192.828 296.392 238.130  1.00  0.00           H
ATOM   3290  HB3 GLU A3848     193.276 294.716 238.096  1.00  0.00           H
ATOM   3291  HG2 GLU A3848     193.412 295.199 235.875  1.00  0.00           H
ATOM   3292  HG3 GLU A3848     191.765 294.594 235.945  1.00  0.00           H
ATOM   3293  N   ARG A3849     189.198 295.023 237.152  1.00  0.00           N
ATOM   3294  CA  ARG A3849     187.866 295.418 236.658  1.00  0.00           C
ATOM   3295  CB  ARG A3849     187.495 294.590 235.413  1.00  0.00           C
ATOM   3296  CG  ARG A3849     188.311 295.012 234.179  1.00  0.00           C
ATOM   3297  CD  ARG A3849     188.352 293.896 233.111  1.00  0.00           C
ATOM   3298  NE  ARG A3849     189.349 294.109 232.030  1.00  0.00           N
ATOM   3299  CZ  ARG A3849     190.654 294.310 232.162  1.00  0.00           C
ATOM   3300  NH1 ARG A3849     191.253 294.345 233.299  1.00  0.00           N
ATOM   3301  NH2 ARG A3849     191.462 294.249 231.148  1.00  0.00           N
ATOM   3302  C   ARG A3849     186.769 295.291 237.715  1.00  0.00           C
ATOM   3303  O   ARG A3849     185.913 296.168 237.747  1.00  0.00           O
ATOM   3304  H   ARG A3849     189.583 294.134 236.839  1.00  0.00           H
ATOM   3305  HA  ARG A3849     187.898 296.473 236.387  1.00  0.00           H
ATOM   3306  HB2 ARG A3849     186.436 294.723 235.187  1.00  0.00           H
ATOM   3307  HB3 ARG A3849     187.659 293.534 235.635  1.00  0.00           H
ATOM   3308  HG2 ARG A3849     187.877 295.914 233.748  1.00  0.00           H
ATOM   3309  HG3 ARG A3849     189.313 295.262 234.510  1.00  0.00           H
ATOM   3310  HD2 ARG A3849     188.558 292.938 233.588  1.00  0.00           H
ATOM   3311  HD3 ARG A3849     187.358 293.814 232.669  1.00  0.00           H
ATOM   3312  HE  ARG A3849     189.020 293.987 231.092  1.00  0.00           H
ATOM   3313 HH11 ARG A3849     190.723 294.057 234.113  1.00  0.00           H
ATOM   3314 HH12 ARG A3849     191.834 295.170 233.479  1.00  0.00           H
ATOM   3315 HH21 ARG A3849     191.134 293.905 230.273  1.00  0.00           H
ATOM   3316 HH22 ARG A3849     192.413 293.999 231.419  1.00  0.00           H
ATOM   3317  N   GLN A3850     186.805 294.291 238.597  1.00  0.00           N
ATOM   3318  CA  GLN A3850     185.834 294.128 239.688  1.00  0.00           C
ATOM   3319  CB  GLN A3850     186.021 292.744 240.342  1.00  0.00           C
ATOM   3320  CG  GLN A3850     184.941 292.390 241.378  1.00  0.00           C
ATOM   3321  CD  GLN A3850     183.582 292.172 240.722  1.00  0.00           C
ATOM   3322  OE1 GLN A3850     182.832 293.096 240.443  1.00  0.00           O
ATOM   3323  NE2 GLN A3850     183.213 290.957 240.397  1.00  0.00           N
ATOM   3324  C   GLN A3850     185.947 295.262 240.719  1.00  0.00           C
ATOM   3325  O   GLN A3850     184.971 295.974 240.964  1.00  0.00           O
ATOM   3326  H   GLN A3850     187.542 293.595 238.514  1.00  0.00           H
ATOM   3327  HA  GLN A3850     184.833 294.176 239.259  1.00  0.00           H
ATOM   3328  HB2 GLN A3850     186.011 291.977 239.567  1.00  0.00           H
ATOM   3329  HB3 GLN A3850     186.993 292.710 240.835  1.00  0.00           H
ATOM   3330  HG2 GLN A3850     184.861 293.179 242.125  1.00  0.00           H
ATOM   3331  HG3 GLN A3850     185.236 291.474 241.892  1.00  0.00           H
ATOM   3332 HE21 GLN A3850     183.717 290.141 240.742  1.00  0.00           H
ATOM   3333 HE22 GLN A3850     182.327 290.854 239.948  1.00  0.00           H
ATOM   3334  N   ASN A3851     187.177 295.625 241.093  1.00  0.00           N
ATOM   3335  CA  ASN A3851     187.415 296.761 241.986  1.00  0.00           C
ATOM   3336  CB  ASN A3851     188.848 296.681 242.559  1.00  0.00           C
ATOM   3337  CG  ASN A3851     189.053 295.506 243.514  1.00  0.00           C
ATOM   3338  OD1 ASN A3851     188.362 294.500 243.468  1.00  0.00           O
ATOM   3339  ND2 ASN A3851     189.909 295.633 244.496  1.00  0.00           N
ATOM   3340  C   ASN A3851     187.092 298.107 241.297  1.00  0.00           C
ATOM   3341  O   ASN A3851     186.528 298.999 241.933  1.00  0.00           O
ATOM   3342  H   ASN A3851     187.948 294.992 240.891  1.00  0.00           H
ATOM   3343  HA  ASN A3851     186.725 296.679 242.830  1.00  0.00           H
ATOM   3344  HB2 ASN A3851     189.574 296.594 241.752  1.00  0.00           H
ATOM   3345  HB3 ASN A3851     189.056 297.597 243.112  1.00  0.00           H
ATOM   3346 HD21 ASN A3851     190.485 296.469 244.648  1.00  0.00           H
ATOM   3347 HD22 ASN A3851     190.059 294.829 245.071  1.00  0.00           H
ATOM   3348  N   LYS A3852     187.244 298.218 239.963  1.00  0.00           N
ATOM   3349  CA  LYS A3852     186.759 299.401 239.216  1.00  0.00           C
ATOM   3350  CB  LYS A3852     187.444 299.564 237.842  1.00  0.00           C
ATOM   3351  CG  LYS A3852     188.982 299.714 237.785  1.00  0.00           C
ATOM   3352  CD  LYS A3852     189.698 300.196 239.066  1.00  0.00           C
ATOM   3353  CE  LYS A3852     191.223 300.015 239.024  1.00  0.00           C
ATOM   3354  NZ  LYS A3852     191.599 298.587 238.901  1.00  0.00           N
ATOM   3355  C   LYS A3852     185.232 299.421 239.050  1.00  0.00           C
ATOM   3356  O   LYS A3852     184.666 300.508 238.971  1.00  0.00           O
ATOM   3357  H   LYS A3852     187.690 297.452 239.466  1.00  0.00           H
ATOM   3358  HA  LYS A3852     186.985 300.290 239.806  1.00  0.00           H
ATOM   3359  HB2 LYS A3852     187.160 298.722 237.207  1.00  0.00           H
ATOM   3360  HB3 LYS A3852     187.021 300.458 237.381  1.00  0.00           H
ATOM   3361  HG2 LYS A3852     189.224 300.408 236.978  1.00  0.00           H
ATOM   3362  HG3 LYS A3852     189.387 298.759 237.472  1.00  0.00           H
ATOM   3363  HD2 LYS A3852     189.466 301.251 239.222  1.00  0.00           H
ATOM   3364  HD3 LYS A3852     189.342 299.646 239.935  1.00  0.00           H
ATOM   3365  HE2 LYS A3852     191.636 300.581 238.184  1.00  0.00           H
ATOM   3366  HE3 LYS A3852     191.637 300.420 239.953  1.00  0.00           H
ATOM   3367  HZ1 LYS A3852     191.520 298.292 237.921  1.00  0.00           H
ATOM   3368  HZ2 LYS A3852     190.953 297.983 239.398  1.00  0.00           H
ATOM   3369  HZ3 LYS A3852     192.550 298.398 239.191  1.00  0.00           H
ATOM   3370  N   ALA A3853     184.558 298.270 239.025  1.00  0.00           N
ATOM   3371  CA  ALA A3853     183.098 298.186 238.962  1.00  0.00           C
ATOM   3372  CB  ALA A3853     182.674 296.745 238.643  1.00  0.00           C
ATOM   3373  C   ALA A3853     182.445 298.696 240.255  1.00  0.00           C
ATOM   3374  O   ALA A3853     181.584 299.571 240.181  1.00  0.00           O
ATOM   3375  H   ALA A3853     185.079 297.402 239.055  1.00  0.00           H
ATOM   3376  HA  ALA A3853     182.751 298.826 238.150  1.00  0.00           H
ATOM   3377  HB1 ALA A3853     181.592 296.702 238.515  1.00  0.00           H
ATOM   3378  HB2 ALA A3853     183.156 296.407 237.726  1.00  0.00           H
ATOM   3379  HB3 ALA A3853     182.948 296.074 239.458  1.00  0.00           H
ATOM   3380  N   GLU A3854     183.007 298.354 241.417  1.00  0.00           N
ATOM   3381  CA  GLU A3854     182.620 298.944 242.708  1.00  0.00           C
ATOM   3382  CB  GLU A3854     183.222 298.100 243.837  1.00  0.00           C
ATOM   3383  CG  GLU A3854     182.848 298.567 245.252  1.00  0.00           C
ATOM   3384  CD  GLU A3854     181.397 298.246 245.642  1.00  0.00           C
ATOM   3385  OE1 GLU A3854     181.221 297.606 246.705  1.00  0.00           O
ATOM   3386  OE2 GLU A3854     180.437 298.572 244.912  1.00  0.00           O
ATOM   3387  C   GLU A3854     183.035 300.421 242.843  1.00  0.00           C
ATOM   3388  O   GLU A3854     182.227 301.249 243.263  1.00  0.00           O
ATOM   3389  H   GLU A3854     183.722 297.630 241.411  1.00  0.00           H
ATOM   3390  HA  GLU A3854     181.534 298.906 242.791  1.00  0.00           H
ATOM   3391  HB2 GLU A3854     182.904 297.067 243.708  1.00  0.00           H
ATOM   3392  HB3 GLU A3854     184.309 298.126 243.743  1.00  0.00           H
ATOM   3393  HG2 GLU A3854     183.521 298.066 245.952  1.00  0.00           H
ATOM   3394  HG3 GLU A3854     183.030 299.637 245.360  1.00  0.00           H
ATOM   3395  N   GLY A3855     184.163 300.810 242.235  1.00  0.00           N
ATOM   3396  CA  GLY A3855     184.550 302.217 242.061  1.00  0.00           C
ATOM   3397  C   GLY A3855     183.563 303.057 241.228  1.00  0.00           C
ATOM   3398  O   GLY A3855     183.536 304.281 241.360  1.00  0.00           O
ATOM   3399  H   GLY A3855     184.815 300.089 241.941  1.00  0.00           H
ATOM   3400  HA2 GLY A3855     185.519 302.246 241.565  1.00  0.00           H
ATOM   3401  HA3 GLY A3855     184.648 302.680 243.043  1.00  0.00           H
ATOM   3402  N   LEU A3856     182.684 302.413 240.450  1.00  0.00           N
ATOM   3403  CA  LEU A3856     181.540 303.017 239.750  1.00  0.00           C
ATOM   3404  CB  LEU A3856     181.643 302.684 238.243  1.00  0.00           C
ATOM   3405  CG  LEU A3856     182.485 303.635 237.367  1.00  0.00           C
ATOM   3406  CD1 LEU A3856     181.904 305.052 237.328  1.00  0.00           C
ATOM   3407  CD2 LEU A3856     183.959 303.741 237.751  1.00  0.00           C
ATOM   3408  C   LEU A3856     180.173 302.597 240.344  1.00  0.00           C
ATOM   3409  O   LEU A3856     179.136 303.079 239.885  1.00  0.00           O
ATOM   3410  H   LEU A3856     182.782 301.406 240.390  1.00  0.00           H
ATOM   3411  HA  LEU A3856     181.583 304.096 239.877  1.00  0.00           H
ATOM   3412  HB2 LEU A3856     182.032 301.670 238.132  1.00  0.00           H
ATOM   3413  HB3 LEU A3856     180.639 302.675 237.820  1.00  0.00           H
ATOM   3414  HG  LEU A3856     182.445 303.245 236.350  1.00  0.00           H
ATOM   3415 HD11 LEU A3856     180.843 305.006 237.082  1.00  0.00           H
ATOM   3416 HD12 LEU A3856     182.028 305.536 238.297  1.00  0.00           H
ATOM   3417 HD13 LEU A3856     182.426 305.638 236.573  1.00  0.00           H
ATOM   3418 HD21 LEU A3856     184.394 302.744 237.799  1.00  0.00           H
ATOM   3419 HD22 LEU A3856     184.499 304.324 237.007  1.00  0.00           H
ATOM   3420 HD23 LEU A3856     184.065 304.220 238.724  1.00  0.00           H
ATOM   3421  N   GLY A3857     180.155 301.820 241.432  1.00  0.00           N
ATOM   3422  CA  GLY A3857     178.965 301.247 242.075  1.00  0.00           C
ATOM   3423  C   GLY A3857     178.062 302.257 242.793  1.00  0.00           C
ATOM   3424  O   GLY A3857     176.903 301.944 243.079  1.00  0.00           O
ATOM   3425  H   GLY A3857     181.051 301.506 241.793  1.00  0.00           H
ATOM   3426  HA2 GLY A3857     178.373 300.724 241.324  1.00  0.00           H
ATOM   3427  HA3 GLY A3857     179.301 300.517 242.815  1.00  0.00           H
ATOM   3428  N   MET A3858     178.509 303.515 242.906  1.00  0.00           N
ATOM   3429  CA  MET A3858     177.825 304.682 243.498  1.00  0.00           C
ATOM   3430  CB  MET A3858     178.876 305.789 243.726  1.00  0.00           C
ATOM   3431  CG  MET A3858     178.482 306.788 244.822  1.00  0.00           C
ATOM   3432  SD  MET A3858     179.562 308.243 244.913  1.00  0.00           S
ATOM   3433  CE  MET A3858     178.961 308.968 246.459  1.00  0.00           C
ATOM   3434  C   MET A3858     176.589 305.189 242.706  1.00  0.00           C
ATOM   3435  O   MET A3858     176.267 306.380 242.696  1.00  0.00           O
ATOM   3436  H   MET A3858     179.454 303.658 242.578  1.00  0.00           H
ATOM   3437  HA  MET A3858     177.456 304.363 244.473  1.00  0.00           H
ATOM   3438  HB2 MET A3858     179.040 306.323 242.788  1.00  0.00           H
ATOM   3439  HB3 MET A3858     179.824 305.336 244.023  1.00  0.00           H
ATOM   3440  HG2 MET A3858     178.512 306.270 245.780  1.00  0.00           H
ATOM   3441  HG3 MET A3858     177.464 307.138 244.660  1.00  0.00           H
ATOM   3442  HE1 MET A3858     179.517 309.881 246.669  1.00  0.00           H
ATOM   3443  HE2 MET A3858     177.900 309.199 246.365  1.00  0.00           H
ATOM   3444  HE3 MET A3858     179.111 308.260 247.274  1.00  0.00           H
ATOM   3445  N   VAL A3859     175.914 304.305 241.972  1.00  0.00           N
ATOM   3446  CA  VAL A3859     174.643 304.579 241.291  1.00  0.00           C
ATOM   3447  CB  VAL A3859     174.300 303.443 240.305  1.00  0.00           C
ATOM   3448  CG1 VAL A3859     173.032 303.745 239.496  1.00  0.00           C
ATOM   3449  CG2 VAL A3859     175.434 303.203 239.297  1.00  0.00           C
ATOM   3450  C   VAL A3859     173.527 304.836 242.321  1.00  0.00           C
ATOM   3451  O   VAL A3859     173.579 304.366 243.455  1.00  0.00           O
ATOM   3452  H   VAL A3859     176.201 303.337 242.067  1.00  0.00           H
ATOM   3453  HA  VAL A3859     174.775 305.491 240.711  1.00  0.00           H
ATOM   3454  HB  VAL A3859     174.143 302.523 240.862  1.00  0.00           H
ATOM   3455 HG21 VAL A3859     176.340 302.878 239.813  1.00  0.00           H
ATOM   3456 HG22 VAL A3859     175.154 302.412 238.600  1.00  0.00           H
ATOM   3457 HG23 VAL A3859     175.653 304.116 238.744  1.00  0.00           H
ATOM   3458 HG11 VAL A3859     172.165 303.770 240.155  1.00  0.00           H
ATOM   3459 HG12 VAL A3859     173.135 304.696 238.975  1.00  0.00           H
ATOM   3460 HG13 VAL A3859     172.877 302.954 238.761  1.00  0.00           H
ATOM   3461  N   ASN A3860     172.583 305.716 241.978  1.00  0.00           N
ATOM   3462  CA  ASN A3860     171.555 306.214 242.899  1.00  0.00           C
ATOM   3463  CB  ASN A3860     171.184 307.636 242.412  1.00  0.00           C
ATOM   3464  CG  ASN A3860     170.496 308.532 243.432  1.00  0.00           C
ATOM   3465  OD1 ASN A3860     169.759 309.434 243.081  1.00  0.00           O
ATOM   3466  ND2 ASN A3860     170.583 308.257 244.714  1.00  0.00           N
ATOM   3467  C   ASN A3860     170.353 305.240 243.051  1.00  0.00           C
ATOM   3468  O   ASN A3860     170.497 304.038 242.834  1.00  0.00           O
ATOM   3469  H   ASN A3860     172.588 306.063 241.035  1.00  0.00           H
ATOM   3470  HA  ASN A3860     172.021 306.286 243.882  1.00  0.00           H
ATOM   3471  HB2 ASN A3860     172.098 308.156 242.126  1.00  0.00           H
ATOM   3472  HB3 ASN A3860     170.545 307.558 241.531  1.00  0.00           H
ATOM   3473 HD21 ASN A3860     171.188 307.529 245.052  1.00  0.00           H
ATOM   3474 HD22 ASN A3860     170.055 308.848 245.331  1.00  0.00           H
ATOM   3475  N   GLU A3861     169.182 305.746 243.474  1.00  0.00           N
ATOM   3476  CA  GLU A3861     167.932 304.973 243.585  1.00  0.00           C
ATOM   3477  CB  GLU A3861     166.736 305.909 243.925  1.00  0.00           C
ATOM   3478  CG  GLU A3861     166.853 306.627 245.293  1.00  0.00           C
ATOM   3479  CD  GLU A3861     165.609 307.454 245.718  1.00  0.00           C
ATOM   3480  OE1 GLU A3861     165.290 307.495 246.935  1.00  0.00           O
ATOM   3481  OE2 GLU A3861     165.063 308.239 244.912  1.00  0.00           O
ATOM   3482  C   GLU A3861     167.665 304.134 242.310  1.00  0.00           C
ATOM   3483  O   GLU A3861     168.001 304.550 241.199  1.00  0.00           O
ATOM   3484  H   GLU A3861     169.117 306.738 243.630  1.00  0.00           H
ATOM   3485  HA  GLU A3861     168.050 304.268 244.407  1.00  0.00           H
ATOM   3486  HB2 GLU A3861     166.638 306.657 243.137  1.00  0.00           H
ATOM   3487  HB3 GLU A3861     165.826 305.307 243.936  1.00  0.00           H
ATOM   3488  HG2 GLU A3861     167.045 305.866 246.053  1.00  0.00           H
ATOM   3489  HG3 GLU A3861     167.720 307.292 245.269  1.00  0.00           H
ATOM   3490  N   ASP A3862     167.097 302.933 242.486  1.00  0.00           N
ATOM   3491  CA  ASP A3862     166.913 301.867 241.474  1.00  0.00           C
ATOM   3492  CB  ASP A3862     166.056 302.394 240.294  1.00  0.00           C
ATOM   3493  CG  ASP A3862     165.004 301.414 239.752  1.00  0.00           C
ATOM   3494  OD1 ASP A3862     164.317 300.803 240.603  1.00  0.00           O
ATOM   3495  OD2 ASP A3862     164.614 301.621 238.579  1.00  0.00           O
ATOM   3496  C   ASP A3862     168.213 301.172 240.989  1.00  0.00           C
ATOM   3497  O   ASP A3862     168.272 299.945 240.939  1.00  0.00           O
ATOM   3498  H   ASP A3862     166.860 302.670 243.427  1.00  0.00           H
ATOM   3499  HA  ASP A3862     166.331 301.082 241.961  1.00  0.00           H
ATOM   3500  HB2 ASP A3862     165.508 303.281 240.619  1.00  0.00           H
ATOM   3501  HB3 ASP A3862     166.717 302.704 239.482  1.00  0.00           H
ATOM   3502  N   GLY A3863     169.275 301.914 240.651  1.00  0.00           N
ATOM   3503  CA  GLY A3863     170.271 301.425 239.678  1.00  0.00           C
ATOM   3504  C   GLY A3863     171.512 300.655 240.176  1.00  0.00           C
ATOM   3505  O   GLY A3863     172.230 300.117 239.339  1.00  0.00           O
ATOM   3506  H   GLY A3863     169.170 302.918 240.765  1.00  0.00           H
ATOM   3507  HA2 GLY A3863     170.628 302.281 239.110  1.00  0.00           H
ATOM   3508  HA3 GLY A3863     169.764 300.768 238.970  1.00  0.00           H
ATOM   3509  N   THR A3864     171.850 300.660 241.471  1.00  0.00           N
ATOM   3510  CA  THR A3864     173.122 300.077 241.993  1.00  0.00           C
ATOM   3511  CB  THR A3864     173.560 300.840 243.266  1.00  0.00           C
ATOM   3512  OG1 THR A3864     174.761 300.343 243.802  1.00  0.00           O
ATOM   3513  CG2 THR A3864     172.544 300.762 244.406  1.00  0.00           C
ATOM   3514  C   THR A3864     173.088 298.555 242.249  1.00  0.00           C
ATOM   3515  O   THR A3864     174.122 297.886 242.252  1.00  0.00           O
ATOM   3516  H   THR A3864     171.260 301.182 242.104  1.00  0.00           H
ATOM   3517  HA  THR A3864     173.905 300.232 241.251  1.00  0.00           H
ATOM   3518  HB  THR A3864     173.708 301.886 243.009  1.00  0.00           H
ATOM   3519  HG1 THR A3864     175.508 300.877 243.478  1.00  0.00           H
ATOM   3520 HG21 THR A3864     172.910 301.356 245.243  1.00  0.00           H
ATOM   3521 HG22 THR A3864     172.427 299.730 244.734  1.00  0.00           H
ATOM   3522 HG23 THR A3864     171.584 301.168 244.092  1.00  0.00           H
ATOM   3523  N   VAL A3865     171.894 297.973 242.403  1.00  0.00           N
ATOM   3524  CA  VAL A3865     171.624 296.828 243.308  1.00  0.00           C
ATOM   3525  CB  VAL A3865     170.133 296.857 243.767  1.00  0.00           C
ATOM   3526  CG1 VAL A3865     169.855 296.066 245.060  1.00  0.00           C
ATOM   3527  CG2 VAL A3865     169.630 298.286 244.067  1.00  0.00           C
ATOM   3528  C   VAL A3865     172.082 295.434 242.801  1.00  0.00           C
ATOM   3529  O   VAL A3865     171.549 294.418 243.234  1.00  0.00           O
ATOM   3530  H   VAL A3865     171.102 298.566 242.210  1.00  0.00           H
ATOM   3531  HA  VAL A3865     172.222 297.007 244.202  1.00  0.00           H
ATOM   3532  HB  VAL A3865     169.512 296.452 242.967  1.00  0.00           H
ATOM   3533 HG11 VAL A3865     169.932 294.996 244.891  1.00  0.00           H
ATOM   3534 HG12 VAL A3865     168.837 296.246 245.406  1.00  0.00           H
ATOM   3535 HG13 VAL A3865     170.558 296.357 245.841  1.00  0.00           H
ATOM   3536 HG21 VAL A3865     169.633 298.901 243.169  1.00  0.00           H
ATOM   3537 HG22 VAL A3865     168.598 298.251 244.415  1.00  0.00           H
ATOM   3538 HG23 VAL A3865     170.249 298.744 244.838  1.00  0.00           H
ATOM   3539  N   ILE A3866     173.047 295.338 241.878  1.00  0.00           N
ATOM   3540  CA  ILE A3866     173.567 294.054 241.352  1.00  0.00           C
ATOM   3541  CB  ILE A3866     173.413 293.997 239.813  1.00  0.00           C
ATOM   3542  CG1 ILE A3866     173.718 292.573 239.292  1.00  0.00           C
ATOM   3543  CG2 ILE A3866     174.273 295.048 239.082  1.00  0.00           C
ATOM   3544  CD1 ILE A3866     173.275 292.328 237.844  1.00  0.00           C
ATOM   3545  C   ILE A3866     174.987 293.696 241.829  1.00  0.00           C
ATOM   3546  O   ILE A3866     175.243 292.541 242.165  1.00  0.00           O
ATOM   3547  H   ILE A3866     173.492 296.202 241.592  1.00  0.00           H
ATOM   3548  HA  ILE A3866     172.938 293.250 241.738  1.00  0.00           H
ATOM   3549  HB  ILE A3866     172.366 294.212 239.589  1.00  0.00           H
ATOM   3550 HG12 ILE A3866     173.194 291.851 239.919  1.00  0.00           H
ATOM   3551 HG13 ILE A3866     174.788 292.371 239.369  1.00  0.00           H
ATOM   3552 HD11 ILE A3866     173.440 291.280 237.591  1.00  0.00           H
ATOM   3553 HD12 ILE A3866     172.213 292.555 237.734  1.00  0.00           H
ATOM   3554 HD13 ILE A3866     173.855 292.944 237.157  1.00  0.00           H
ATOM   3555 HG21 ILE A3866     174.101 296.041 239.498  1.00  0.00           H
ATOM   3556 HG22 ILE A3866     175.331 294.798 239.163  1.00  0.00           H
ATOM   3557 HG23 ILE A3866     174.005 295.078 238.027  1.00  0.00           H
ATOM   3558  N   ASN A3867     175.919 294.655 241.867  1.00  0.00           N
ATOM   3559  CA  ASN A3867     177.341 294.358 242.113  1.00  0.00           C
ATOM   3560  CB  ASN A3867     178.207 295.333 241.286  1.00  0.00           C
ATOM   3561  CG  ASN A3867     179.343 294.607 240.592  1.00  0.00           C
ATOM   3562  OD1 ASN A3867     179.194 294.173 239.463  1.00  0.00           O
ATOM   3563  ND2 ASN A3867     180.417 294.331 241.289  1.00  0.00           N
ATOM   3564  C   ASN A3867     177.705 294.404 243.609  1.00  0.00           C
ATOM   3565  O   ASN A3867     178.199 293.414 244.154  1.00  0.00           O
ATOM   3566  H   ASN A3867     175.657 295.589 241.591  1.00  0.00           H
ATOM   3567  HA  ASN A3867     177.552 293.343 241.763  1.00  0.00           H
ATOM   3568  HB2 ASN A3867     177.613 295.805 240.504  1.00  0.00           H
ATOM   3569  HB3 ASN A3867     178.624 296.121 241.914  1.00  0.00           H
ATOM   3570 HD21 ASN A3867     180.532 294.665 242.242  1.00  0.00           H
ATOM   3571 HD22 ASN A3867     181.198 293.884 240.810  1.00  0.00           H
ATOM   3572  N   ARG A3868     177.291 295.509 244.249  1.00  0.00           N
ATOM   3573  CA  ARG A3868     177.781 296.160 245.484  1.00  0.00           C
ATOM   3574  CB  ARG A3868     176.799 297.331 245.749  1.00  0.00           C
ATOM   3575  CG  ARG A3868     177.302 298.547 246.546  1.00  0.00           C
ATOM   3576  CD  ARG A3868     177.607 298.301 248.029  1.00  0.00           C
ATOM   3577  NE  ARG A3868     178.988 297.835 248.234  1.00  0.00           N
ATOM   3578  CZ  ARG A3868     179.472 297.086 249.203  1.00  0.00           C
ATOM   3579  NH1 ARG A3868     178.707 296.386 249.993  1.00  0.00           N
ATOM   3580  NH2 ARG A3868     180.759 296.948 249.300  1.00  0.00           N
ATOM   3581  C   ARG A3868     178.000 295.229 246.697  1.00  0.00           C
ATOM   3582  O   ARG A3868     177.285 295.311 247.698  1.00  0.00           O
ATOM   3583  H   ARG A3868     176.770 296.135 243.655  1.00  0.00           H
ATOM   3584  HA  ARG A3868     178.760 296.598 245.255  1.00  0.00           H
ATOM   3585  HB2 ARG A3868     176.495 297.741 244.783  1.00  0.00           H
ATOM   3586  HB3 ARG A3868     175.892 296.948 246.218  1.00  0.00           H
ATOM   3587  HG2 ARG A3868     178.178 298.973 246.059  1.00  0.00           H
ATOM   3588  HG3 ARG A3868     176.515 299.301 246.501  1.00  0.00           H
ATOM   3589  HD2 ARG A3868     176.873 297.610 248.442  1.00  0.00           H
ATOM   3590  HD3 ARG A3868     177.493 299.246 248.559  1.00  0.00           H
ATOM   3591  HE  ARG A3868     179.685 298.100 247.533  1.00  0.00           H
ATOM   3592 HH11 ARG A3868     177.803 296.153 249.606  1.00  0.00           H
ATOM   3593 HH12 ARG A3868     179.130 295.744 250.633  1.00  0.00           H
ATOM   3594 HH21 ARG A3868     181.292 297.277 248.487  1.00  0.00           H
ATOM   3595 HH22 ARG A3868     181.188 296.325 249.954  1.00  0.00           H
ATOM   3596  N   GLN A3869     179.049 294.411 246.631  1.00  0.00           N
ATOM   3597  CA  GLN A3869     179.659 293.628 247.724  1.00  0.00           C
ATOM   3598  CB  GLN A3869     178.684 292.558 248.254  1.00  0.00           C
ATOM   3599  CG  GLN A3869     179.357 291.620 249.275  1.00  0.00           C
ATOM   3600  CD  GLN A3869     178.365 290.861 250.149  1.00  0.00           C
ATOM   3601  OE1 GLN A3869     177.352 291.382 250.591  1.00  0.00           O
ATOM   3602  NE2 GLN A3869     178.725 289.685 250.611  1.00  0.00           N
ATOM   3603  C   GLN A3869     180.956 292.960 247.243  1.00  0.00           C
ATOM   3604  O   GLN A3869     181.979 293.096 247.906  1.00  0.00           O
ATOM   3605  H   GLN A3869     179.572 294.458 245.762  1.00  0.00           H
ATOM   3606  HA  GLN A3869     179.926 294.292 248.543  1.00  0.00           H
ATOM   3607  HB2 GLN A3869     178.294 291.965 247.427  1.00  0.00           H
ATOM   3608  HB3 GLN A3869     177.850 293.066 248.737  1.00  0.00           H
ATOM   3609  HG2 GLN A3869     179.990 290.905 248.748  1.00  0.00           H
ATOM   3610  HG3 GLN A3869     179.995 292.204 249.938  1.00  0.00           H
ATOM   3611 HE21 GLN A3869     179.580 289.254 250.304  1.00  0.00           H
ATOM   3612 HE22 GLN A3869     178.085 289.229 251.233  1.00  0.00           H
ATOM   3613  N   ASN A3870     180.897 292.420 246.019  1.00  0.00           N
ATOM   3614  CA  ASN A3870     181.956 292.010 245.080  1.00  0.00           C
ATOM   3615  CB  ASN A3870     182.547 293.216 244.309  1.00  0.00           C
ATOM   3616  CG  ASN A3870     181.890 294.555 244.597  1.00  0.00           C
ATOM   3617  OD1 ASN A3870     180.829 294.871 244.071  1.00  0.00           O
ATOM   3618  ND2 ASN A3870     182.328 295.216 245.638  1.00  0.00           N
ATOM   3619  C   ASN A3870     183.021 290.989 245.548  1.00  0.00           C
ATOM   3620  O   ASN A3870     183.396 290.147 244.736  1.00  0.00           O
ATOM   3621  H   ASN A3870     179.964 292.351 245.649  1.00  0.00           H
ATOM   3622  HA  ASN A3870     181.418 291.449 244.321  1.00  0.00           H
ATOM   3623  HB2 ASN A3870     183.613 293.296 244.514  1.00  0.00           H
ATOM   3624  HB3 ASN A3870     182.450 293.025 243.242  1.00  0.00           H
ATOM   3625 HD21 ASN A3870     183.138 294.848 246.139  1.00  0.00           H
ATOM   3626 HD22 ASN A3870     181.846 296.050 245.954  1.00  0.00           H
ATOM   3627  N   GLY A3871     183.389 290.936 246.831  1.00  0.00           N
ATOM   3628  CA  GLY A3871     184.354 289.978 247.402  1.00  0.00           C
ATOM   3629  C   GLY A3871     183.862 288.525 247.516  1.00  0.00           C
ATOM   3630  O   GLY A3871     184.643 287.636 247.862  1.00  0.00           O
ATOM   3631  H   GLY A3871     183.063 291.686 247.429  1.00  0.00           H
ATOM   3632  HA2 GLY A3871     185.255 289.979 246.789  1.00  0.00           H
ATOM   3633  HA3 GLY A3871     184.628 290.314 248.402  1.00  0.00           H
ATOM   3634  N   GLU A3872     182.588 288.264 247.210  1.00  0.00           N
ATOM   3635  CA  GLU A3872     182.057 286.924 246.935  1.00  0.00           C
ATOM   3636  CB  GLU A3872     180.635 286.765 247.524  1.00  0.00           C
ATOM   3637  CG  GLU A3872     179.416 287.358 246.784  1.00  0.00           C
ATOM   3638  CD  GLU A3872     179.335 288.891 246.774  1.00  0.00           C
ATOM   3639  OE1 GLU A3872     178.197 289.403 246.656  1.00  0.00           O
ATOM   3640  OE2 GLU A3872     180.329 289.515 246.346  1.00  0.00           O
ATOM   3641  C   GLU A3872     182.153 286.565 245.439  1.00  0.00           C
ATOM   3642  O   GLU A3872     182.778 285.563 245.103  1.00  0.00           O
ATOM   3643  H   GLU A3872     182.001 289.046 246.932  1.00  0.00           H
ATOM   3644  HA  GLU A3872     182.682 286.195 247.454  1.00  0.00           H
ATOM   3645  HB2 GLU A3872     180.453 285.692 247.598  1.00  0.00           H
ATOM   3646  HB3 GLU A3872     180.636 287.148 248.546  1.00  0.00           H
ATOM   3647  HG2 GLU A3872     178.520 286.972 247.274  1.00  0.00           H
ATOM   3648  HG3 GLU A3872     179.399 286.988 245.757  1.00  0.00           H
ATOM   3649  N   LYS A3873     181.791 287.480 244.521  1.00  0.00           N
ATOM   3650  CA  LYS A3873     181.985 287.293 243.061  1.00  0.00           C
ATOM   3651  CB  LYS A3873     180.805 287.857 242.238  1.00  0.00           C
ATOM   3652  CG  LYS A3873     180.753 289.390 242.057  1.00  0.00           C
ATOM   3653  CD  LYS A3873     179.377 290.029 242.300  1.00  0.00           C
ATOM   3654  CE  LYS A3873     179.033 289.833 243.772  1.00  0.00           C
ATOM   3655  NZ  LYS A3873     177.863 290.596 244.256  1.00  0.00           N
ATOM   3656  C   LYS A3873     183.401 287.675 242.584  1.00  0.00           C
ATOM   3657  O   LYS A3873     183.572 288.424 241.620  1.00  0.00           O
ATOM   3658  H   LYS A3873     181.465 288.374 244.872  1.00  0.00           H
ATOM   3659  HA  LYS A3873     181.949 286.214 242.890  1.00  0.00           H
ATOM   3660  HB2 LYS A3873     180.855 287.413 241.242  1.00  0.00           H
ATOM   3661  HB3 LYS A3873     179.879 287.494 242.684  1.00  0.00           H
ATOM   3662  HG2 LYS A3873     181.480 289.861 242.718  1.00  0.00           H
ATOM   3663  HG3 LYS A3873     181.042 289.611 241.031  1.00  0.00           H
ATOM   3664  HD2 LYS A3873     179.439 291.095 242.074  1.00  0.00           H
ATOM   3665  HD3 LYS A3873     178.624 289.561 241.664  1.00  0.00           H
ATOM   3666  HE2 LYS A3873     178.879 288.769 243.973  1.00  0.00           H
ATOM   3667  HE3 LYS A3873     179.905 290.135 244.354  1.00  0.00           H
ATOM   3668  HZ1 LYS A3873     178.022 291.598 244.207  1.00  0.00           H
ATOM   3669  HZ2 LYS A3873     177.016 290.347 243.774  1.00  0.00           H
ATOM   3670  HZ3 LYS A3873     177.759 290.346 245.248  1.00  0.00           H
ATOM   3671  N   VAL A3874     184.408 287.167 243.296  1.00  0.00           N
ATOM   3672  CA  VAL A3874     185.848 287.411 243.069  1.00  0.00           C
ATOM   3673  CB  VAL A3874     186.418 288.245 244.239  1.00  0.00           C
ATOM   3674  CG1 VAL A3874     186.738 287.384 245.467  1.00  0.00           C
ATOM   3675  CG2 VAL A3874     187.657 289.062 243.860  1.00  0.00           C
ATOM   3676  C   VAL A3874     186.649 286.122 242.805  1.00  0.00           C
ATOM   3677  O   VAL A3874     187.836 286.202 242.520  1.00  0.00           O
ATOM   3678  H   VAL A3874     184.142 286.579 244.078  1.00  0.00           H
ATOM   3679  HA  VAL A3874     185.951 288.011 242.165  1.00  0.00           H
ATOM   3680  HB  VAL A3874     185.660 288.968 244.535  1.00  0.00           H
ATOM   3681 HG11 VAL A3874     185.868 286.776 245.713  1.00  0.00           H
ATOM   3682 HG12 VAL A3874     186.979 288.031 246.311  1.00  0.00           H
ATOM   3683 HG13 VAL A3874     187.589 286.733 245.263  1.00  0.00           H
ATOM   3684 HG21 VAL A3874     187.435 289.689 242.997  1.00  0.00           H
ATOM   3685 HG22 VAL A3874     187.940 289.703 244.696  1.00  0.00           H
ATOM   3686 HG23 VAL A3874     188.484 288.399 243.616  1.00  0.00           H
ATOM   3687  N   MET A3875     186.015 284.950 242.906  1.00  0.00           N
ATOM   3688  CA  MET A3875     186.581 283.634 242.568  1.00  0.00           C
ATOM   3689  CB  MET A3875     187.511 283.171 243.706  1.00  0.00           C
ATOM   3690  CG  MET A3875     188.165 281.805 243.484  1.00  0.00           C
ATOM   3691  SD  MET A3875     189.587 281.790 242.361  1.00  0.00           S
ATOM   3692  CE  MET A3875     190.066 280.055 242.610  1.00  0.00           C
ATOM   3693  C   MET A3875     185.423 282.664 242.255  1.00  0.00           C
ATOM   3694  O   MET A3875     184.905 282.723 241.141  1.00  0.00           O
ATOM   3695  H   MET A3875     185.034 284.959 243.136  1.00  0.00           H
ATOM   3696  HA  MET A3875     187.181 283.720 241.660  1.00  0.00           H
ATOM   3697  HB2 MET A3875     188.304 283.905 243.850  1.00  0.00           H
ATOM   3698  HB3 MET A3875     186.935 283.135 244.629  1.00  0.00           H
ATOM   3699  HG2 MET A3875     188.533 281.473 244.452  1.00  0.00           H
ATOM   3700  HG3 MET A3875     187.425 281.080 243.143  1.00  0.00           H
ATOM   3701  HE1 MET A3875     190.968 279.827 242.045  1.00  0.00           H
ATOM   3702  HE2 MET A3875     189.263 279.400 242.272  1.00  0.00           H
ATOM   3703  HE3 MET A3875     190.251 279.872 243.668  1.00  0.00           H
ATOM   3704  N   ALA A3876     184.736 282.213 243.313  1.00  0.00           N
ATOM   3705  CA  ALA A3876     183.455 281.491 243.319  1.00  0.00           C
ATOM   3706  CB  ALA A3876     182.317 282.378 242.788  1.00  0.00           C
ATOM   3707  C   ALA A3876     183.464 280.044 242.773  1.00  0.00           C
ATOM   3708  O   ALA A3876     182.416 279.398 242.767  1.00  0.00           O
ATOM   3709  H   ALA A3876     185.229 282.172 244.205  1.00  0.00           H
ATOM   3710  HA  ALA A3876     183.237 281.349 244.379  1.00  0.00           H
ATOM   3711  HB1 ALA A3876     181.360 281.907 243.012  1.00  0.00           H
ATOM   3712  HB2 ALA A3876     182.355 283.355 243.270  1.00  0.00           H
ATOM   3713  HB3 ALA A3876     182.408 282.494 241.708  1.00  0.00           H
ATOM   3714  N   ASP A3877     184.644 279.464 242.544  1.00  0.00           N
ATOM   3715  CA  ASP A3877     184.910 278.015 242.572  1.00  0.00           C
ATOM   3716  CB  ASP A3877     185.324 277.507 241.177  1.00  0.00           C
ATOM   3717  CG  ASP A3877     186.567 278.170 240.568  1.00  0.00           C
ATOM   3718  OD1 ASP A3877     187.091 279.147 241.140  1.00  0.00           O
ATOM   3719  OD2 ASP A3877     186.939 277.773 239.437  1.00  0.00           O
ATOM   3720  C   ASP A3877     185.925 277.625 243.674  1.00  0.00           C
ATOM   3721  O   ASP A3877     186.279 276.452 243.813  1.00  0.00           O
ATOM   3722  H   ASP A3877     185.466 280.048 242.448  1.00  0.00           H
ATOM   3723  HA  ASP A3877     183.985 277.501 242.833  1.00  0.00           H
ATOM   3724  HB2 ASP A3877     184.486 277.669 240.496  1.00  0.00           H
ATOM   3725  HB3 ASP A3877     185.492 276.430 241.229  1.00  0.00           H
ATOM   3726  N   ASP A3878     186.268 278.559 244.569  1.00  0.00           N
ATOM   3727  CA  ASP A3878     187.084 278.338 245.770  1.00  0.00           C
ATOM   3728  CB  ASP A3878     187.514 279.662 246.456  1.00  0.00           C
ATOM   3729  CG  ASP A3878     186.584 280.895 246.414  1.00  0.00           C
ATOM   3730  OD1 ASP A3878     185.595 280.931 245.646  1.00  0.00           O
ATOM   3731  OD2 ASP A3878     187.013 281.940 246.952  1.00  0.00           O
ATOM   3732  C   ASP A3878     186.424 277.387 246.783  1.00  0.00           C
ATOM   3733  O   ASP A3878     187.105 276.513 247.312  1.00  0.00           O
ATOM   3734  H   ASP A3878     185.853 279.481 244.483  1.00  0.00           H
ATOM   3735  HA  ASP A3878     188.004 277.842 245.460  1.00  0.00           H
ATOM   3736  HB2 ASP A3878     187.749 279.448 247.500  1.00  0.00           H
ATOM   3737  HB3 ASP A3878     188.458 279.956 245.998  1.00  0.00           H
ATOM   3738  N   GLU A3879     185.092 277.415 246.925  1.00  0.00           N
ATOM   3739  CA  GLU A3879     184.367 276.411 247.723  1.00  0.00           C
ATOM   3740  CB  GLU A3879     182.891 276.826 247.914  1.00  0.00           C
ATOM   3741  CG  GLU A3879     182.145 275.894 248.890  1.00  0.00           C
ATOM   3742  CD  GLU A3879     180.614 276.065 248.911  1.00  0.00           C
ATOM   3743  OE1 GLU A3879     180.108 277.107 248.439  1.00  0.00           O
ATOM   3744  OE2 GLU A3879     179.952 275.152 249.468  1.00  0.00           O
ATOM   3745  C   GLU A3879     184.492 275.009 247.098  1.00  0.00           C
ATOM   3746  O   GLU A3879     185.143 274.130 247.656  1.00  0.00           O
ATOM   3747  H   GLU A3879     184.576 278.135 246.442  1.00  0.00           H
ATOM   3748  HA  GLU A3879     184.830 276.356 248.709  1.00  0.00           H
ATOM   3749  HB2 GLU A3879     182.854 277.845 248.303  1.00  0.00           H
ATOM   3750  HB3 GLU A3879     182.393 276.809 246.943  1.00  0.00           H
ATOM   3751  HG2 GLU A3879     182.540 276.054 249.896  1.00  0.00           H
ATOM   3752  HG3 GLU A3879     182.355 274.861 248.619  1.00  0.00           H
ATOM   3753  N   PHE A3880     184.053 274.850 245.847  1.00  0.00           N
ATOM   3754  CA  PHE A3880     184.018 273.545 245.176  1.00  0.00           C
ATOM   3755  CB  PHE A3880     183.294 273.725 243.833  1.00  0.00           C
ATOM   3756  CG  PHE A3880     183.117 272.453 243.023  1.00  0.00           C
ATOM   3757  CD1 PHE A3880     182.406 271.366 243.567  1.00  0.00           C
ATOM   3758  CD2 PHE A3880     183.663 272.352 241.729  1.00  0.00           C
ATOM   3759  CE1 PHE A3880     182.246 270.183 242.824  1.00  0.00           C
ATOM   3760  CE2 PHE A3880     183.497 271.172 240.982  1.00  0.00           C
ATOM   3761  CZ  PHE A3880     182.789 270.088 241.531  1.00  0.00           C
ATOM   3762  C   PHE A3880     185.407 272.904 244.992  1.00  0.00           C
ATOM   3763  O   PHE A3880     185.535 271.678 245.031  1.00  0.00           O
ATOM   3764  H   PHE A3880     183.602 275.633 245.404  1.00  0.00           H
ATOM   3765  HA  PHE A3880     183.438 272.864 245.800  1.00  0.00           H
ATOM   3766  HB2 PHE A3880     182.304 274.141 244.024  1.00  0.00           H
ATOM   3767  HB3 PHE A3880     183.848 274.454 243.237  1.00  0.00           H
ATOM   3768  HD1 PHE A3880     182.012 271.433 244.573  1.00  0.00           H
ATOM   3769  HD2 PHE A3880     184.230 273.175 241.315  1.00  0.00           H
ATOM   3770  HE1 PHE A3880     181.734 269.340 243.262  1.00  0.00           H
ATOM   3771  HE2 PHE A3880     183.944 271.096 240.001  1.00  0.00           H
ATOM   3772  HZ  PHE A3880     182.689 269.171 240.974  1.00  0.00           H
ATOM   3773  N   THR A3881     186.461 273.715 244.863  1.00  0.00           N
ATOM   3774  CA  THR A3881     187.846 273.226 244.849  1.00  0.00           C
ATOM   3775  CB  THR A3881     188.809 274.198 244.155  1.00  0.00           C
ATOM   3776  OG1 THR A3881     188.734 275.499 244.670  1.00  0.00           O
ATOM   3777  CG2 THR A3881     188.556 274.284 242.654  1.00  0.00           C
ATOM   3778  C   THR A3881     188.367 272.857 246.239  1.00  0.00           C
ATOM   3779  O   THR A3881     188.890 271.752 246.374  1.00  0.00           O
ATOM   3780  H   THR A3881     186.298 274.716 244.868  1.00  0.00           H
ATOM   3781  HA  THR A3881     187.868 272.302 244.272  1.00  0.00           H
ATOM   3782  HB  THR A3881     189.827 273.835 244.301  1.00  0.00           H
ATOM   3783  HG1 THR A3881     187.886 275.882 244.380  1.00  0.00           H
ATOM   3784 HG21 THR A3881     189.200 275.050 242.222  1.00  0.00           H
ATOM   3785 HG22 THR A3881     188.781 273.323 242.193  1.00  0.00           H
ATOM   3786 HG23 THR A3881     187.516 274.543 242.453  1.00  0.00           H
ATOM   3787  N   GLN A3882     188.138 273.650 247.294  1.00  0.00           N
ATOM   3788  CA  GLN A3882     188.576 273.270 248.649  1.00  0.00           C
ATOM   3789  CB  GLN A3882     188.499 274.480 249.610  1.00  0.00           C
ATOM   3790  CG  GLN A3882     187.179 274.681 250.380  1.00  0.00           C
ATOM   3791  CD  GLN A3882     187.021 273.737 251.571  1.00  0.00           C
ATOM   3792  OE1 GLN A3882     187.938 273.532 252.352  1.00  0.00           O
ATOM   3793  NE2 GLN A3882     185.888 273.093 251.749  1.00  0.00           N
ATOM   3794  C   GLN A3882     187.844 272.014 249.166  1.00  0.00           C
ATOM   3795  O   GLN A3882     188.487 271.122 249.722  1.00  0.00           O
ATOM   3796  H   GLN A3882     187.664 274.542 247.167  1.00  0.00           H
ATOM   3797  HA  GLN A3882     189.630 273.002 248.577  1.00  0.00           H
ATOM   3798  HB2 GLN A3882     188.710 275.386 249.043  1.00  0.00           H
ATOM   3799  HB3 GLN A3882     189.307 274.391 250.336  1.00  0.00           H
ATOM   3800  HG2 GLN A3882     187.159 275.699 250.768  1.00  0.00           H
ATOM   3801  HG3 GLN A3882     186.334 274.577 249.710  1.00  0.00           H
ATOM   3802 HE21 GLN A3882     185.140 273.104 251.051  1.00  0.00           H
ATOM   3803 HE22 GLN A3882     185.866 272.446 252.513  1.00  0.00           H
ATOM   3804  N   ASP A3883     186.569 271.849 248.785  1.00  0.00           N
ATOM   3805  CA  ASP A3883     185.762 270.652 249.066  1.00  0.00           C
ATOM   3806  CB  ASP A3883     184.344 270.801 248.487  1.00  0.00           C
ATOM   3807  CG  ASP A3883     183.588 272.071 248.863  1.00  0.00           C
ATOM   3808  OD1 ASP A3883     183.677 272.480 250.047  1.00  0.00           O
ATOM   3809  OD2 ASP A3883     182.565 272.294 248.178  1.00  0.00           O
ATOM   3810  C   ASP A3883     186.376 269.391 248.447  1.00  0.00           C
ATOM   3811  O   ASP A3883     186.501 268.353 249.101  1.00  0.00           O
ATOM   3812  H   ASP A3883     186.118 272.631 248.316  1.00  0.00           H
ATOM   3813  HA  ASP A3883     185.693 270.511 250.146  1.00  0.00           H
ATOM   3814  HB2 ASP A3883     183.751 269.941 248.805  1.00  0.00           H
ATOM   3815  HB3 ASP A3883     184.405 270.768 247.398  1.00  0.00           H
ATOM   3816  N   LEU A3884     186.792 269.495 247.179  1.00  0.00           N
ATOM   3817  CA  LEU A3884     187.474 268.425 246.464  1.00  0.00           C
ATOM   3818  CB  LEU A3884     187.598 268.828 244.981  1.00  0.00           C
ATOM   3819  CG  LEU A3884     188.284 267.780 244.080  1.00  0.00           C
ATOM   3820  CD1 LEU A3884     187.737 267.889 242.655  1.00  0.00           C
ATOM   3821  CD2 LEU A3884     189.804 267.960 243.980  1.00  0.00           C
ATOM   3822  C   LEU A3884     188.818 268.104 247.120  1.00  0.00           C
ATOM   3823  O   LEU A3884     189.132 266.931 247.302  1.00  0.00           O
ATOM   3824  H   LEU A3884     186.669 270.386 246.713  1.00  0.00           H
ATOM   3825  HA  LEU A3884     186.864 267.524 246.529  1.00  0.00           H
ATOM   3826  HB2 LEU A3884     186.583 268.997 244.616  1.00  0.00           H
ATOM   3827  HB3 LEU A3884     188.130 269.774 244.895  1.00  0.00           H
ATOM   3828  HG  LEU A3884     188.060 266.778 244.447  1.00  0.00           H
ATOM   3829 HD11 LEU A3884     186.662 267.712 242.669  1.00  0.00           H
ATOM   3830 HD12 LEU A3884     187.929 268.888 242.262  1.00  0.00           H
ATOM   3831 HD13 LEU A3884     188.211 267.145 242.016  1.00  0.00           H
ATOM   3832 HD21 LEU A3884     190.271 267.803 244.950  1.00  0.00           H
ATOM   3833 HD22 LEU A3884     190.043 268.968 243.641  1.00  0.00           H
ATOM   3834 HD23 LEU A3884     190.223 267.233 243.287  1.00  0.00           H
ATOM   3835  N   PHE A3885     189.603 269.117 247.489  1.00  0.00           N
ATOM   3836  CA  PHE A3885     190.967 268.918 247.976  1.00  0.00           C
ATOM   3837  CB  PHE A3885     191.786 270.202 247.763  1.00  0.00           C
ATOM   3838  CG  PHE A3885     192.290 270.314 246.331  1.00  0.00           C
ATOM   3839  CD1 PHE A3885     191.868 271.364 245.497  1.00  0.00           C
ATOM   3840  CD2 PHE A3885     193.149 269.325 245.812  1.00  0.00           C
ATOM   3841  CE1 PHE A3885     192.252 271.395 244.146  1.00  0.00           C
ATOM   3842  CE2 PHE A3885     193.556 269.366 244.467  1.00  0.00           C
ATOM   3843  CZ  PHE A3885     193.099 270.398 243.629  1.00  0.00           C
ATOM   3844  C   PHE A3885     191.050 268.332 249.393  1.00  0.00           C
ATOM   3845  O   PHE A3885     191.736 267.317 249.548  1.00  0.00           O
ATOM   3846  H   PHE A3885     189.284 270.064 247.312  1.00  0.00           H
ATOM   3847  HA  PHE A3885     191.418 268.150 247.349  1.00  0.00           H
ATOM   3848  HB2 PHE A3885     191.181 271.071 248.023  1.00  0.00           H
ATOM   3849  HB3 PHE A3885     192.649 270.210 248.424  1.00  0.00           H
ATOM   3850  HD1 PHE A3885     191.240 272.146 245.894  1.00  0.00           H
ATOM   3851  HD2 PHE A3885     193.504 268.530 246.455  1.00  0.00           H
ATOM   3852  HE1 PHE A3885     191.895 272.188 243.509  1.00  0.00           H
ATOM   3853  HE2 PHE A3885     194.226 268.609 244.086  1.00  0.00           H
ATOM   3854  HZ  PHE A3885     193.410 270.437 242.597  1.00  0.00           H
ATOM   3855  N   ARG A3886     190.207 268.736 250.357  1.00  0.00           N
ATOM   3856  CA  ARG A3886     190.181 268.044 251.667  1.00  0.00           C
ATOM   3857  CB  ARG A3886     189.446 268.878 252.729  1.00  0.00           C
ATOM   3858  CG  ARG A3886     189.510 268.293 254.159  1.00  0.00           C
ATOM   3859  CD  ARG A3886     190.914 268.127 254.777  1.00  0.00           C
ATOM   3860  NE  ARG A3886     190.822 267.525 256.127  1.00  0.00           N
ATOM   3861  CZ  ARG A3886     191.771 267.451 257.050  1.00  0.00           C
ATOM   3862  NH1 ARG A3886     192.972 267.919 256.880  1.00  0.00           N
ATOM   3863  NH2 ARG A3886     191.513 266.924 258.216  1.00  0.00           N
ATOM   3864  C   ARG A3886     189.624 266.619 251.565  1.00  0.00           C
ATOM   3865  O   ARG A3886     190.205 265.713 252.151  1.00  0.00           O
ATOM   3866  H   ARG A3886     189.595 269.532 250.185  1.00  0.00           H
ATOM   3867  HA  ARG A3886     191.216 267.936 251.998  1.00  0.00           H
ATOM   3868  HB2 ARG A3886     189.876 269.875 252.746  1.00  0.00           H
ATOM   3869  HB3 ARG A3886     188.398 268.975 252.439  1.00  0.00           H
ATOM   3870  HG2 ARG A3886     188.931 268.949 254.811  1.00  0.00           H
ATOM   3871  HG3 ARG A3886     189.022 267.320 254.159  1.00  0.00           H
ATOM   3872  HD2 ARG A3886     191.519 267.478 254.142  1.00  0.00           H
ATOM   3873  HD3 ARG A3886     191.398 269.105 254.836  1.00  0.00           H
ATOM   3874  HE  ARG A3886     189.966 267.055 256.353  1.00  0.00           H
ATOM   3875 HH11 ARG A3886     193.283 268.178 255.947  1.00  0.00           H
ATOM   3876 HH12 ARG A3886     193.664 267.820 257.597  1.00  0.00           H
ATOM   3877 HH21 ARG A3886     190.606 266.553 258.432  1.00  0.00           H
ATOM   3878 HH22 ARG A3886     192.225 266.905 258.926  1.00  0.00           H
ATOM   3879  N   PHE A3887     188.664 266.359 250.673  1.00  0.00           N
ATOM   3880  CA  PHE A3887     188.210 264.990 250.383  1.00  0.00           C
ATOM   3881  CB  PHE A3887     186.939 265.071 249.524  1.00  0.00           C
ATOM   3882  CG  PHE A3887     186.350 263.736 249.105  1.00  0.00           C
ATOM   3883  CD1 PHE A3887     185.843 262.847 250.073  1.00  0.00           C
ATOM   3884  CD2 PHE A3887     186.285 263.390 247.742  1.00  0.00           C
ATOM   3885  CE1 PHE A3887     185.276 261.622 249.678  1.00  0.00           C
ATOM   3886  CE2 PHE A3887     185.693 262.177 247.345  1.00  0.00           C
ATOM   3887  CZ  PHE A3887     185.189 261.292 248.315  1.00  0.00           C
ATOM   3888  C   PHE A3887     189.304 264.121 249.725  1.00  0.00           C
ATOM   3889  O   PHE A3887     189.505 262.974 250.124  1.00  0.00           O
ATOM   3890  H   PHE A3887     188.239 267.131 250.174  1.00  0.00           H
ATOM   3891  HA  PHE A3887     187.952 264.504 251.325  1.00  0.00           H
ATOM   3892  HB2 PHE A3887     187.159 265.654 248.630  1.00  0.00           H
ATOM   3893  HB3 PHE A3887     186.176 265.615 250.084  1.00  0.00           H
ATOM   3894  HD1 PHE A3887     185.891 263.100 251.123  1.00  0.00           H
ATOM   3895  HD2 PHE A3887     186.682 264.065 246.998  1.00  0.00           H
ATOM   3896  HE1 PHE A3887     184.907 260.937 250.430  1.00  0.00           H
ATOM   3897  HE2 PHE A3887     185.643 261.921 246.298  1.00  0.00           H
ATOM   3898  HZ  PHE A3887     184.748 260.352 248.019  1.00  0.00           H
ATOM   3899  N   LEU A3888     190.113 264.697 248.828  1.00  0.00           N
ATOM   3900  CA  LEU A3888     191.269 264.034 248.210  1.00  0.00           C
ATOM   3901  CB  LEU A3888     191.628 264.740 246.881  1.00  0.00           C
ATOM   3902  CG  LEU A3888     191.027 264.123 245.600  1.00  0.00           C
ATOM   3903  CD1 LEU A3888     191.631 262.750 245.286  1.00  0.00           C
ATOM   3904  CD2 LEU A3888     189.505 263.969 245.621  1.00  0.00           C
ATOM   3905  C   LEU A3888     192.497 263.908 249.134  1.00  0.00           C
ATOM   3906  O   LEU A3888     193.338 263.057 248.843  1.00  0.00           O
ATOM   3907  H   LEU A3888     189.900 265.646 248.537  1.00  0.00           H
ATOM   3908  HA  LEU A3888     190.982 263.007 247.991  1.00  0.00           H
ATOM   3909  HB2 LEU A3888     192.710 264.742 246.761  1.00  0.00           H
ATOM   3910  HB3 LEU A3888     191.344 265.789 246.937  1.00  0.00           H
ATOM   3911  HG  LEU A3888     191.279 264.784 244.770  1.00  0.00           H
ATOM   3912 HD11 LEU A3888     192.717 262.835 245.237  1.00  0.00           H
ATOM   3913 HD12 LEU A3888     191.264 262.395 244.325  1.00  0.00           H
ATOM   3914 HD13 LEU A3888     191.369 262.029 246.060  1.00  0.00           H
ATOM   3915 HD21 LEU A3888     189.047 264.940 245.792  1.00  0.00           H
ATOM   3916 HD22 LEU A3888     189.203 263.292 246.419  1.00  0.00           H
ATOM   3917 HD23 LEU A3888     189.158 263.581 244.665  1.00  0.00           H
ATOM   3918  N   GLN A3889     192.582 264.647 250.249  1.00  0.00           N
ATOM   3919  CA  GLN A3889     193.479 264.323 251.369  1.00  0.00           C
ATOM   3920  CB  GLN A3889     193.721 265.554 252.268  1.00  0.00           C
ATOM   3921  CG  GLN A3889     194.542 265.224 253.541  1.00  0.00           C
ATOM   3922  CD  GLN A3889     193.721 265.002 254.821  1.00  0.00           C
ATOM   3923  OE1 GLN A3889     192.510 265.159 254.865  1.00  0.00           O
ATOM   3924  NE2 GLN A3889     194.323 264.562 255.905  1.00  0.00           N
ATOM   3925  C   GLN A3889     192.925 263.156 252.192  1.00  0.00           C
ATOM   3926  O   GLN A3889     193.617 262.160 252.389  1.00  0.00           O
ATOM   3927  H   GLN A3889     191.887 265.369 250.394  1.00  0.00           H
ATOM   3928  HA  GLN A3889     194.446 264.008 250.972  1.00  0.00           H
ATOM   3929  HB2 GLN A3889     194.269 266.294 251.690  1.00  0.00           H
ATOM   3930  HB3 GLN A3889     192.774 266.017 252.541  1.00  0.00           H
ATOM   3931  HG2 GLN A3889     195.158 264.344 253.361  1.00  0.00           H
ATOM   3932  HG3 GLN A3889     195.231 266.045 253.728  1.00  0.00           H
ATOM   3933 HE21 GLN A3889     195.308 264.332 255.925  1.00  0.00           H
ATOM   3934 HE22 GLN A3889     193.751 264.325 256.695  1.00  0.00           H
ATOM   3935  N   LEU A3890     191.657 263.229 252.600  1.00  0.00           N
ATOM   3936  CA  LEU A3890     191.082 262.323 253.598  1.00  0.00           C
ATOM   3937  CB  LEU A3890     189.777 262.967 254.095  1.00  0.00           C
ATOM   3938  CG  LEU A3890     189.261 262.412 255.432  1.00  0.00           C
ATOM   3939  CD1 LEU A3890     190.235 262.708 256.576  1.00  0.00           C
ATOM   3940  CD2 LEU A3890     187.920 263.079 255.740  1.00  0.00           C
ATOM   3941  C   LEU A3890     190.875 260.887 253.083  1.00  0.00           C
ATOM   3942  O   LEU A3890     190.995 259.929 253.843  1.00  0.00           O
ATOM   3943  H   LEU A3890     191.172 264.108 252.448  1.00  0.00           H
ATOM   3944  HA  LEU A3890     191.792 262.269 254.424  1.00  0.00           H
ATOM   3945  HB2 LEU A3890     189.941 264.038 254.228  1.00  0.00           H
ATOM   3946  HB3 LEU A3890     189.012 262.840 253.329  1.00  0.00           H
ATOM   3947  HG  LEU A3890     189.108 261.336 255.357  1.00  0.00           H
ATOM   3948 HD11 LEU A3890     191.139 262.110 256.469  1.00  0.00           H
ATOM   3949 HD12 LEU A3890     189.782 262.451 257.531  1.00  0.00           H
ATOM   3950 HD13 LEU A3890     190.502 263.765 256.583  1.00  0.00           H
ATOM   3951 HD21 LEU A3890     187.209 262.876 254.941  1.00  0.00           H
ATOM   3952 HD22 LEU A3890     187.520 262.678 256.668  1.00  0.00           H
ATOM   3953 HD23 LEU A3890     188.052 264.154 255.852  1.00  0.00           H
ATOM   3954  N   LEU A3891     190.741 260.724 251.761  1.00  0.00           N
ATOM   3955  CA  LEU A3891     190.835 259.430 251.072  1.00  0.00           C
ATOM   3956  CB  LEU A3891     190.477 259.646 249.588  1.00  0.00           C
ATOM   3957  CG  LEU A3891     188.974 259.763 249.288  1.00  0.00           C
ATOM   3958  CD1 LEU A3891     188.792 260.320 247.875  1.00  0.00           C
ATOM   3959  CD2 LEU A3891     188.286 258.394 249.331  1.00  0.00           C
ATOM   3960  C   LEU A3891     192.228 258.772 251.156  1.00  0.00           C
ATOM   3961  O   LEU A3891     192.331 257.573 250.906  1.00  0.00           O
ATOM   3962  H   LEU A3891     190.613 261.562 251.205  1.00  0.00           H
ATOM   3963  HA  LEU A3891     190.133 258.732 251.529  1.00  0.00           H
ATOM   3964  HB2 LEU A3891     190.989 260.545 249.240  1.00  0.00           H
ATOM   3965  HB3 LEU A3891     190.865 258.810 249.009  1.00  0.00           H
ATOM   3966  HG  LEU A3891     188.495 260.433 250.000  1.00  0.00           H
ATOM   3967 HD21 LEU A3891     188.430 257.937 250.309  1.00  0.00           H
ATOM   3968 HD22 LEU A3891     188.709 257.737 248.572  1.00  0.00           H
ATOM   3969 HD23 LEU A3891     187.218 258.521 249.161  1.00  0.00           H
ATOM   3970 HD11 LEU A3891     189.170 261.342 247.849  1.00  0.00           H
ATOM   3971 HD12 LEU A3891     189.335 259.711 247.153  1.00  0.00           H
ATOM   3972 HD13 LEU A3891     187.735 260.338 247.623  1.00  0.00           H
ATOM   3973  N   CYS A3892     193.289 259.564 251.342  1.00  0.00           N
ATOM   3974  CA  CYS A3892     194.690 259.157 251.195  1.00  0.00           C
ATOM   3975  CB  CYS A3892     195.345 260.107 250.186  1.00  0.00           C
ATOM   3976  SG  CYS A3892     196.946 259.437 249.649  1.00  0.00           S
ATOM   3977  C   CYS A3892     195.481 259.133 252.514  1.00  0.00           C
ATOM   3978  O   CYS A3892     196.376 258.303 252.645  1.00  0.00           O
ATOM   3979  H   CYS A3892     193.118 260.535 251.569  1.00  0.00           H
ATOM   3980  HA  CYS A3892     194.729 258.144 250.792  1.00  0.00           H
ATOM   3981  HB2 CYS A3892     194.696 260.230 249.320  1.00  0.00           H
ATOM   3982  HB3 CYS A3892     195.495 261.082 250.654  1.00  0.00           H
ATOM   3983  HG  CYS A3892     197.600 259.658 250.807  1.00  0.00           H
ATOM   3984  N   GLU A3893     195.084 259.939 253.510  1.00  0.00           N
ATOM   3985  CA  GLU A3893     195.668 259.945 254.863  1.00  0.00           C
ATOM   3986  CB  GLU A3893     194.865 260.910 255.761  1.00  0.00           C
ATOM   3987  CG  GLU A3893     195.133 260.823 257.281  1.00  0.00           C
ATOM   3988  CD  GLU A3893     196.417 261.539 257.717  1.00  0.00           C
ATOM   3989  OE1 GLU A3893     196.382 262.787 257.807  1.00  0.00           O
ATOM   3990  OE2 GLU A3893     197.333 260.923 258.319  1.00  0.00           O
ATOM   3991  C   GLU A3893     195.684 258.542 255.474  1.00  0.00           C
ATOM   3992  O   GLU A3893     196.707 258.130 255.999  1.00  0.00           O
ATOM   3993  H   GLU A3893     194.392 260.647 253.296  1.00  0.00           H
ATOM   3994  HA  GLU A3893     196.705 260.287 254.815  1.00  0.00           H
ATOM   3995  HB2 GLU A3893     195.037 261.930 255.419  1.00  0.00           H
ATOM   3996  HB3 GLU A3893     193.806 260.693 255.613  1.00  0.00           H
ATOM   3997  HG2 GLU A3893     194.292 261.307 257.784  1.00  0.00           H
ATOM   3998  HG3 GLU A3893     195.135 259.787 257.623  1.00  0.00           H
ATOM   3999  N   GLY A3894     194.610 257.757 255.307  1.00  0.00           N
ATOM   4000  CA  GLY A3894     194.575 256.370 255.768  1.00  0.00           C
ATOM   4001  C   GLY A3894     195.721 255.556 255.168  1.00  0.00           C
ATOM   4002  O   GLY A3894     195.681 255.215 253.982  1.00  0.00           O
ATOM   4003  H   GLY A3894     193.833 258.127 254.783  1.00  0.00           H
ATOM   4004  HA2 GLY A3894     193.639 255.908 255.466  1.00  0.00           H
ATOM   4005  HA3 GLY A3894     194.647 256.351 256.857  1.00  0.00           H
ATOM   4006  N   HIS A3895     196.664 255.131 256.018  1.00  0.00           N
ATOM   4007  CA  HIS A3895     198.042 254.739 255.663  1.00  0.00           C
ATOM   4008  ND1 HIS A3895     197.642 256.007 258.816  1.00  0.00           N
ATOM   4009  CG  HIS A3895     198.614 256.042 257.815  1.00  0.00           C
ATOM   4010  CB  HIS A3895     198.939 254.865 256.916  1.00  0.00           C
ATOM   4011  NE2 HIS A3895     198.272 258.105 258.513  1.00  0.00           N
ATOM   4012  CD2 HIS A3895     198.998 257.339 257.621  1.00  0.00           C
ATOM   4013  CE1 HIS A3895     197.483 257.280 259.220  1.00  0.00           C
ATOM   4014  C   HIS A3895     198.189 253.366 254.961  1.00  0.00           C
ATOM   4015  O   HIS A3895     199.233 252.720 255.030  1.00  0.00           O
ATOM   4016  H   HIS A3895     196.582 255.505 256.961  1.00  0.00           H
ATOM   4017  HA  HIS A3895     198.394 255.488 254.950  1.00  0.00           H
ATOM   4018  HB2 HIS A3895     199.983 254.933 256.606  1.00  0.00           H
ATOM   4019  HB3 HIS A3895     198.828 253.960 257.516  1.00  0.00           H
ATOM   4020  HD2 HIS A3895     199.592 257.706 256.797  1.00  0.00           H
ATOM   4021  HE1 HIS A3895     196.752 257.609 259.949  1.00  0.00           H
ATOM   4022  HE2 HIS A3895     198.116 259.117 258.459  1.00  0.00           H
ATOM   4023  N   ASN A3896     197.165 252.942 254.214  1.00  0.00           N
ATOM   4024  CA  ASN A3896     197.011 251.668 253.501  1.00  0.00           C
ATOM   4025  CB  ASN A3896     195.737 251.767 252.630  1.00  0.00           C
ATOM   4026  CG  ASN A3896     194.437 251.847 253.416  1.00  0.00           C
ATOM   4027  OD1 ASN A3896     193.788 250.842 253.650  1.00  0.00           O
ATOM   4028  ND2 ASN A3896     193.935 253.035 253.659  1.00  0.00           N
ATOM   4029  C   ASN A3896     198.201 251.281 252.598  1.00  0.00           C
ATOM   4030  O   ASN A3896     198.345 250.107 252.265  1.00  0.00           O
ATOM   4031  H   ASN A3896     196.380 253.580 254.186  1.00  0.00           H
ATOM   4032  HA  ASN A3896     196.885 250.867 254.231  1.00  0.00           H
ATOM   4033  HB2 ASN A3896     195.671 250.878 252.003  1.00  0.00           H
ATOM   4034  HB3 ASN A3896     195.808 252.635 251.974  1.00  0.00           H
ATOM   4035 HD21 ASN A3896     194.464 253.881 253.478  1.00  0.00           H
ATOM   4036 HD22 ASN A3896     193.081 253.104 254.206  1.00  0.00           H
ATOM   4037  N   ASN A3897     198.940 252.268 252.074  1.00  0.00           N
ATOM   4038  CA  ASN A3897     200.120 252.158 251.194  1.00  0.00           C
ATOM   4039  CB  ASN A3897     201.317 251.623 252.012  1.00  0.00           C
ATOM   4040  CG  ASN A3897     202.628 252.362 251.761  1.00  0.00           C
ATOM   4041  OD1 ASN A3897     202.948 252.790 250.658  1.00  0.00           O
ATOM   4042  ND2 ASN A3897     203.430 252.519 252.790  1.00  0.00           N
ATOM   4043  C   ASN A3897     199.916 251.432 249.835  1.00  0.00           C
ATOM   4044  O   ASN A3897     200.701 251.635 248.913  1.00  0.00           O
ATOM   4045  H   ASN A3897     198.740 253.190 252.434  1.00  0.00           H
ATOM   4046  HA  ASN A3897     200.364 253.185 250.923  1.00  0.00           H
ATOM   4047  HB2 ASN A3897     201.464 250.564 251.805  1.00  0.00           H
ATOM   4048  HB3 ASN A3897     201.091 251.717 253.076  1.00  0.00           H
ATOM   4049 HD21 ASN A3897     203.139 252.232 253.707  1.00  0.00           H
ATOM   4050 HD22 ASN A3897     204.315 253.002 252.682  1.00  0.00           H
ATOM   4051  N   ASP A3898     198.805 250.722 249.611  1.00  0.00           N
ATOM   4052  CA  ASP A3898     198.309 250.405 248.264  1.00  0.00           C
ATOM   4053  CB  ASP A3898     197.372 249.181 248.310  1.00  0.00           C
ATOM   4054  CG  ASP A3898     196.718 248.869 246.953  1.00  0.00           C
ATOM   4055  OD1 ASP A3898     195.823 249.646 246.556  1.00  0.00           O
ATOM   4056  OD2 ASP A3898     196.733 247.696 246.512  1.00  0.00           O
ATOM   4057  C   ASP A3898     197.645 251.632 247.613  1.00  0.00           C
ATOM   4058  O   ASP A3898     197.949 251.931 246.463  1.00  0.00           O
ATOM   4059  H   ASP A3898     198.261 250.444 250.420  1.00  0.00           H
ATOM   4060  HA  ASP A3898     199.156 250.134 247.632  1.00  0.00           H
ATOM   4061  HB2 ASP A3898     197.945 248.314 248.645  1.00  0.00           H
ATOM   4062  HB3 ASP A3898     196.584 249.366 249.042  1.00  0.00           H
ATOM   4063  N   PHE A3899     196.890 252.437 248.374  1.00  0.00           N
ATOM   4064  CA  PHE A3899     196.020 253.493 247.833  1.00  0.00           C
ATOM   4065  CB  PHE A3899     195.279 254.191 248.989  1.00  0.00           C
ATOM   4066  CG  PHE A3899     194.312 255.262 248.516  1.00  0.00           C
ATOM   4067  CD1 PHE A3899     192.992 254.921 248.166  1.00  0.00           C
ATOM   4068  CD2 PHE A3899     194.741 256.596 248.386  1.00  0.00           C
ATOM   4069  CE1 PHE A3899     192.120 255.895 247.647  1.00  0.00           C
ATOM   4070  CE2 PHE A3899     193.866 257.571 247.880  1.00  0.00           C
ATOM   4071  CZ  PHE A3899     192.563 257.219 247.490  1.00  0.00           C
ATOM   4072  C   PHE A3899     196.753 254.532 246.966  1.00  0.00           C
ATOM   4073  O   PHE A3899     196.433 254.713 245.789  1.00  0.00           O
ATOM   4074  H   PHE A3899     196.752 252.165 249.333  1.00  0.00           H
ATOM   4075  HA  PHE A3899     195.275 253.021 247.192  1.00  0.00           H
ATOM   4076  HB2 PHE A3899     194.732 253.451 249.571  1.00  0.00           H
ATOM   4077  HB3 PHE A3899     196.008 254.648 249.661  1.00  0.00           H
ATOM   4078  HD1 PHE A3899     192.640 253.914 248.312  1.00  0.00           H
ATOM   4079  HD2 PHE A3899     195.739 256.881 248.687  1.00  0.00           H
ATOM   4080  HE1 PHE A3899     191.103 255.632 247.395  1.00  0.00           H
ATOM   4081  HE2 PHE A3899     194.196 258.597 247.807  1.00  0.00           H
ATOM   4082  HZ  PHE A3899     191.894 257.975 247.108  1.00  0.00           H
ATOM   4083  N   GLN A3900     197.791 255.167 247.509  1.00  0.00           N
ATOM   4084  CA  GLN A3900     198.549 256.210 246.816  1.00  0.00           C
ATOM   4085  CB  GLN A3900     199.182 257.160 247.858  1.00  0.00           C
ATOM   4086  CG  GLN A3900     200.621 256.907 248.342  1.00  0.00           C
ATOM   4087  CD  GLN A3900     200.900 255.558 249.008  1.00  0.00           C
ATOM   4088  OE1 GLN A3900     200.164 254.593 248.873  1.00  0.00           O
ATOM   4089  NE2 GLN A3900     202.092 255.374 249.530  1.00  0.00           N
ATOM   4090  C   GLN A3900     199.518 255.631 245.764  1.00  0.00           C
ATOM   4091  O   GLN A3900     199.667 256.213 244.690  1.00  0.00           O
ATOM   4092  H   GLN A3900     198.090 254.911 248.442  1.00  0.00           H
ATOM   4093  HA  GLN A3900     197.824 256.812 246.267  1.00  0.00           H
ATOM   4094  HB2 GLN A3900     198.535 257.200 248.734  1.00  0.00           H
ATOM   4095  HB3 GLN A3900     199.175 258.160 247.421  1.00  0.00           H
ATOM   4096  HG2 GLN A3900     201.290 257.033 247.497  1.00  0.00           H
ATOM   4097  HG3 GLN A3900     200.869 257.690 249.061  1.00  0.00           H
ATOM   4098 HE21 GLN A3900     202.706 256.168 249.669  1.00  0.00           H
ATOM   4099 HE22 GLN A3900     202.286 254.480 249.969  1.00  0.00           H
ATOM   4100  N   ASN A3901     199.940 254.369 245.920  1.00  0.00           N
ATOM   4101  CA  ASN A3901     200.561 253.566 244.856  1.00  0.00           C
ATOM   4102  CB  ASN A3901     201.196 252.303 245.469  1.00  0.00           C
ATOM   4103  CG  ASN A3901     202.564 252.585 246.061  1.00  0.00           C
ATOM   4104  OD1 ASN A3901     203.490 252.952 245.354  1.00  0.00           O
ATOM   4105  ND2 ASN A3901     202.668 252.782 247.349  1.00  0.00           N
ATOM   4106  C   ASN A3901     199.597 253.232 243.694  1.00  0.00           C
ATOM   4107  O   ASN A3901     199.999 253.276 242.530  1.00  0.00           O
ATOM   4108  H   ASN A3901     199.729 253.919 246.806  1.00  0.00           H
ATOM   4109  HA  ASN A3901     201.363 254.150 244.417  1.00  0.00           H
ATOM   4110  HB2 ASN A3901     200.542 251.873 246.226  1.00  0.00           H
ATOM   4111  HB3 ASN A3901     201.335 251.557 244.688  1.00  0.00           H
ATOM   4112 HD21 ASN A3901     201.884 252.529 247.958  1.00  0.00           H
ATOM   4113 HD22 ASN A3901     203.575 252.882 247.767  1.00  0.00           H
ATOM   4114  N   TYR A3902     198.308 253.042 243.972  1.00  0.00           N
ATOM   4115  CA  TYR A3902     197.263 252.784 242.979  1.00  0.00           C
ATOM   4116  CB  TYR A3902     196.114 252.048 243.690  1.00  0.00           C
ATOM   4117  CG  TYR A3902     195.039 251.497 242.777  1.00  0.00           C
ATOM   4118  CD1 TYR A3902     195.314 250.377 241.970  1.00  0.00           C
ATOM   4119  CD2 TYR A3902     193.753 252.071 242.769  1.00  0.00           C
ATOM   4120  CE1 TYR A3902     194.324 249.880 241.103  1.00  0.00           C
ATOM   4121  CE2 TYR A3902     192.759 251.563 241.912  1.00  0.00           C
ATOM   4122  CZ  TYR A3902     193.061 250.498 241.040  1.00  0.00           C
ATOM   4123  OH  TYR A3902     192.178 250.084 240.093  1.00  0.00           O
ATOM   4124  C   TYR A3902     196.812 254.067 242.249  1.00  0.00           C
ATOM   4125  O   TYR A3902     196.596 254.027 241.038  1.00  0.00           O
ATOM   4126  H   TYR A3902     198.045 252.971 244.952  1.00  0.00           H
ATOM   4127  HA  TYR A3902     197.672 252.113 242.222  1.00  0.00           H
ATOM   4128  HB2 TYR A3902     196.531 251.208 244.247  1.00  0.00           H
ATOM   4129  HB3 TYR A3902     195.654 252.715 244.418  1.00  0.00           H
ATOM   4130  HD1 TYR A3902     196.292 249.913 242.015  1.00  0.00           H
ATOM   4131  HD2 TYR A3902     193.534 252.905 243.424  1.00  0.00           H
ATOM   4132  HE1 TYR A3902     194.513 249.020 240.488  1.00  0.00           H
ATOM   4133  HE2 TYR A3902     191.781 252.008 241.912  1.00  0.00           H
ATOM   4134  HH  TYR A3902     191.248 250.200 240.343  1.00  0.00           H
ATOM   4135  N   LEU A3903     196.910 255.238 242.895  1.00  0.00           N
ATOM   4136  CA  LEU A3903     196.841 256.555 242.234  1.00  0.00           C
ATOM   4137  CB  LEU A3903     196.625 257.655 243.289  1.00  0.00           C
ATOM   4138  CG  LEU A3903     195.281 257.640 244.043  1.00  0.00           C
ATOM   4139  CD1 LEU A3903     195.226 258.845 244.980  1.00  0.00           C
ATOM   4140  CD2 LEU A3903     194.079 257.734 243.099  1.00  0.00           C
ATOM   4141  C   LEU A3903     198.087 256.885 241.382  1.00  0.00           C
ATOM   4142  O   LEU A3903     197.960 257.506 240.319  1.00  0.00           O
ATOM   4143  H   LEU A3903     197.058 255.205 243.900  1.00  0.00           H
ATOM   4144  HA  LEU A3903     195.997 256.555 241.545  1.00  0.00           H
ATOM   4145  HB2 LEU A3903     196.706 258.613 242.782  1.00  0.00           H
ATOM   4146  HB3 LEU A3903     197.433 257.607 244.019  1.00  0.00           H
ATOM   4147  HG  LEU A3903     195.194 256.729 244.631  1.00  0.00           H
ATOM   4148 HD11 LEU A3903     196.008 258.761 245.737  1.00  0.00           H
ATOM   4149 HD12 LEU A3903     194.262 258.879 245.484  1.00  0.00           H
ATOM   4150 HD13 LEU A3903     195.362 259.775 244.430  1.00  0.00           H
ATOM   4151 HD21 LEU A3903     194.016 256.831 242.498  1.00  0.00           H
ATOM   4152 HD22 LEU A3903     193.164 257.812 243.687  1.00  0.00           H
ATOM   4153 HD23 LEU A3903     194.172 258.610 242.458  1.00  0.00           H
ATOM   4154  N   ARG A3904     199.267 256.396 241.790  1.00  0.00           N
ATOM   4155  CA  ARG A3904     200.530 256.411 241.021  1.00  0.00           C
ATOM   4156  CB  ARG A3904     201.661 255.826 241.896  1.00  0.00           C
ATOM   4157  CG  ARG A3904     202.812 256.780 242.227  1.00  0.00           C
ATOM   4158  CD  ARG A3904     203.930 256.022 242.973  1.00  0.00           C
ATOM   4159  NE  ARG A3904     203.578 255.580 244.341  1.00  0.00           N
ATOM   4160  CZ  ARG A3904     203.407 256.288 245.447  1.00  0.00           C
ATOM   4161  NH1 ARG A3904     203.373 257.584 245.508  1.00  0.00           N
ATOM   4162  NH2 ARG A3904     203.330 255.672 246.584  1.00  0.00           N
ATOM   4163  C   ARG A3904     200.408 255.607 239.722  1.00  0.00           C
ATOM   4164  O   ARG A3904     200.843 256.059 238.664  1.00  0.00           O
ATOM   4165  H   ARG A3904     199.291 255.998 242.725  1.00  0.00           H
ATOM   4166  HA  ARG A3904     200.774 257.438 240.745  1.00  0.00           H
ATOM   4167  HB2 ARG A3904     201.244 255.503 242.841  1.00  0.00           H
ATOM   4168  HB3 ARG A3904     202.077 254.941 241.411  1.00  0.00           H
ATOM   4169  HG2 ARG A3904     203.220 257.180 241.298  1.00  0.00           H
ATOM   4170  HG3 ARG A3904     202.446 257.605 242.836  1.00  0.00           H
ATOM   4171  HD2 ARG A3904     204.190 255.140 242.386  1.00  0.00           H
ATOM   4172  HD3 ARG A3904     204.831 256.628 243.005  1.00  0.00           H
ATOM   4173  HE  ARG A3904     203.616 254.580 244.505  1.00  0.00           H
ATOM   4174 HH11 ARG A3904     203.604 258.124 244.684  1.00  0.00           H
ATOM   4175 HH12 ARG A3904     203.288 258.031 246.410  1.00  0.00           H
ATOM   4176 HH21 ARG A3904     203.290 254.665 246.630  1.00  0.00           H
ATOM   4177 HH22 ARG A3904     203.340 256.214 247.445  1.00  0.00           H
ATOM   4178  N   THR A3905     199.835 254.402 239.779  1.00  0.00           N
ATOM   4179  CA  THR A3905     199.535 253.560 238.606  1.00  0.00           C
ATOM   4180  CB  THR A3905     200.815 252.892 238.065  1.00  0.00           C
ATOM   4181  OG1 THR A3905     201.461 253.826 237.228  1.00  0.00           O
ATOM   4182  CG2 THR A3905     200.607 251.646 237.197  1.00  0.00           C
ATOM   4183  C   THR A3905     198.442 252.540 238.923  1.00  0.00           C
ATOM   4184  O   THR A3905     198.655 251.546 239.616  1.00  0.00           O
ATOM   4185  H   THR A3905     199.578 254.054 240.699  1.00  0.00           H
ATOM   4186  HA  THR A3905     199.148 254.205 237.817  1.00  0.00           H
ATOM   4187  HB  THR A3905     201.475 252.634 238.894  1.00  0.00           H
ATOM   4188  HG1 THR A3905     201.473 254.674 237.707  1.00  0.00           H
ATOM   4189 HG21 THR A3905     201.524 251.425 236.649  1.00  0.00           H
ATOM   4190 HG22 THR A3905     199.790 251.802 236.496  1.00  0.00           H
ATOM   4191 HG23 THR A3905     200.376 250.792 237.832  1.00  0.00           H
ATOM   4192  N   GLN A3906     197.290 252.720 238.280  1.00  0.00           N
ATOM   4193  CA  GLN A3906     196.100 251.921 238.529  1.00  0.00           C
ATOM   4194  CB  GLN A3906     194.850 252.794 238.308  1.00  0.00           C
ATOM   4195  CG  GLN A3906     194.575 253.363 236.900  1.00  0.00           C
ATOM   4196  CD  GLN A3906     195.248 254.692 236.548  1.00  0.00           C
ATOM   4197  OE1 GLN A3906     196.441 254.920 236.713  1.00  0.00           O
ATOM   4198  NE2 GLN A3906     194.582 255.497 235.756  1.00  0.00           N
ATOM   4199  C   GLN A3906     196.104 250.601 237.735  1.00  0.00           C
ATOM   4200  O   GLN A3906     195.926 250.579 236.519  1.00  0.00           O
ATOM   4201  H   GLN A3906     197.169 253.582 237.763  1.00  0.00           H
ATOM   4202  HA  GLN A3906     196.100 251.664 239.590  1.00  0.00           H
ATOM   4203  HB2 GLN A3906     193.991 252.181 238.583  1.00  0.00           H
ATOM   4204  HB3 GLN A3906     194.881 253.626 239.011  1.00  0.00           H
ATOM   4205  HG2 GLN A3906     193.502 253.526 236.849  1.00  0.00           H
ATOM   4206  HG3 GLN A3906     194.812 252.646 236.122  1.00  0.00           H
ATOM   4207 HE21 GLN A3906     193.656 255.225 235.432  1.00  0.00           H
ATOM   4208 HE22 GLN A3906     195.065 256.278 235.364  1.00  0.00           H
ATOM   4209  N   THR A3907     196.080 249.465 238.436  1.00  0.00           N
ATOM   4210  CA  THR A3907     195.895 248.118 237.845  1.00  0.00           C
ATOM   4211  CB  THR A3907     196.516 247.026 238.734  1.00  0.00           C
ATOM   4212  OG1 THR A3907     195.824 246.924 239.955  1.00  0.00           O
ATOM   4213  CG2 THR A3907     197.987 247.296 239.053  1.00  0.00           C
ATOM   4214  C   THR A3907     194.433 247.779 237.489  1.00  0.00           C
ATOM   4215  O   THR A3907     194.098 246.614 237.247  1.00  0.00           O
ATOM   4216  H   THR A3907     196.243 249.522 239.434  1.00  0.00           H
ATOM   4217  HA  THR A3907     196.439 248.101 236.900  1.00  0.00           H
ATOM   4218  HB  THR A3907     196.454 246.069 238.215  1.00  0.00           H
ATOM   4219 HG21 THR A3907     198.399 246.448 239.600  1.00  0.00           H
ATOM   4220 HG22 THR A3907     198.549 247.430 238.129  1.00  0.00           H
ATOM   4221 HG23 THR A3907     198.090 248.190 239.670  1.00  0.00           H
ATOM   4222  HG1 THR A3907     195.043 246.379 239.817  1.00  0.00           H
ATOM   4223  N   GLY A3908     193.537 248.772 237.518  1.00  0.00           N
ATOM   4224  CA  GLY A3908     192.149 248.670 237.061  1.00  0.00           C
ATOM   4225  C   GLY A3908     191.979 249.041 235.585  1.00  0.00           C
ATOM   4226  O   GLY A3908     191.542 248.219 234.784  1.00  0.00           O
ATOM   4227  H   GLY A3908     193.869 249.679 237.808  1.00  0.00           H
ATOM   4228  HA2 GLY A3908     191.782 247.658 237.211  1.00  0.00           H
ATOM   4229  HA3 GLY A3908     191.527 249.340 237.655  1.00  0.00           H
ATOM   4230  N   ASN A3909     192.382 250.258 235.205  1.00  0.00           N
ATOM   4231  CA  ASN A3909     192.252 250.762 233.833  1.00  0.00           C
ATOM   4232  CB  ASN A3909     192.625 252.259 233.779  1.00  0.00           C
ATOM   4233  CG  ASN A3909     191.829 253.240 234.624  1.00  0.00           C
ATOM   4234  OD1 ASN A3909     192.185 254.400 234.704  1.00  0.00           O
ATOM   4235  ND2 ASN A3909     190.775 252.864 235.304  1.00  0.00           N
ATOM   4236  C   ASN A3909     193.132 249.983 232.831  1.00  0.00           C
ATOM   4237  O   ASN A3909     194.187 249.456 233.174  1.00  0.00           O
ATOM   4238  H   ASN A3909     192.831 250.846 235.889  1.00  0.00           H
ATOM   4239  HA  ASN A3909     191.212 250.643 233.523  1.00  0.00           H
ATOM   4240  HB2 ASN A3909     193.667 252.354 234.081  1.00  0.00           H
ATOM   4241  HB3 ASN A3909     192.545 252.615 232.753  1.00  0.00           H
ATOM   4242 HD21 ASN A3909     190.336 251.954 235.189  1.00  0.00           H
ATOM   4243 HD22 ASN A3909     190.294 253.578 235.815  1.00  0.00           H
ATOM   4244  N   THR A3910     192.882 250.204 231.537  1.00  0.00           N
ATOM   4245  CA  THR A3910     193.805 249.846 230.439  1.00  0.00           C
ATOM   4246  CB  THR A3910     193.079 249.979 229.090  1.00  0.00           C
ATOM   4247  OG1 THR A3910     192.494 251.257 228.950  1.00  0.00           O
ATOM   4248  CG2 THR A3910     191.956 248.954 228.938  1.00  0.00           C
ATOM   4249  C   THR A3910     195.092 250.687 230.377  1.00  0.00           C
ATOM   4250  O   THR A3910     195.898 250.485 229.470  1.00  0.00           O
ATOM   4251  H   THR A3910     192.051 250.719 231.285  1.00  0.00           H
ATOM   4252  HA  THR A3910     194.116 248.810 230.569  1.00  0.00           H
ATOM   4253  HB  THR A3910     193.788 249.823 228.276  1.00  0.00           H
ATOM   4254  HG1 THR A3910     193.167 251.938 229.074  1.00  0.00           H
ATOM   4255 HG21 THR A3910     191.502 249.061 227.953  1.00  0.00           H
ATOM   4256 HG22 THR A3910     191.192 249.112 229.699  1.00  0.00           H
ATOM   4257 HG23 THR A3910     192.362 247.947 229.038  1.00  0.00           H
ATOM   4258  N   THR A3911     195.197 251.744 231.187  1.00  0.00           N
ATOM   4259  CA  THR A3911     196.134 252.869 231.026  1.00  0.00           C
ATOM   4260  CB  THR A3911     195.570 253.939 230.068  1.00  0.00           C
ATOM   4261  OG1 THR A3911     194.204 254.177 230.334  1.00  0.00           O
ATOM   4262  CG2 THR A3911     195.681 253.561 228.592  1.00  0.00           C
ATOM   4263  C   THR A3911     196.400 253.553 232.366  1.00  0.00           C
ATOM   4264  O   THR A3911     195.456 253.874 233.080  1.00  0.00           O
ATOM   4265  H   THR A3911     194.514 251.839 231.924  1.00  0.00           H
ATOM   4266  HA  THR A3911     197.081 252.502 230.631  1.00  0.00           H
ATOM   4267  HB  THR A3911     196.125 254.867 230.213  1.00  0.00           H
ATOM   4268  HG1 THR A3911     194.150 254.557 231.223  1.00  0.00           H
ATOM   4269 HG21 THR A3911     195.377 254.413 227.984  1.00  0.00           H
ATOM   4270 HG22 THR A3911     196.713 253.304 228.355  1.00  0.00           H
ATOM   4271 HG23 THR A3911     195.034 252.716 228.364  1.00  0.00           H
ATOM   4272  N   THR A3912     197.649 253.961 232.591  1.00  0.00           N
ATOM   4273  CA  THR A3912     198.079 254.849 233.686  1.00  0.00           C
ATOM   4274  CB  THR A3912     199.607 255.027 233.624  1.00  0.00           C
ATOM   4275  OG1 THR A3912     199.977 255.442 232.323  1.00  0.00           O
ATOM   4276  CG2 THR A3912     200.361 253.734 233.912  1.00  0.00           C
ATOM   4277  C   THR A3912     197.460 256.246 233.582  1.00  0.00           C
ATOM   4278  O   THR A3912     197.400 256.786 232.476  1.00  0.00           O
ATOM   4279  H   THR A3912     198.361 253.751 231.908  1.00  0.00           H
ATOM   4280  HA  THR A3912     197.807 254.409 234.644  1.00  0.00           H
ATOM   4281  HB  THR A3912     199.915 255.781 234.349  1.00  0.00           H
ATOM   4282  HG1 THR A3912     199.496 256.262 232.145  1.00  0.00           H
ATOM   4283 HG21 THR A3912     201.432 253.939 233.935  1.00  0.00           H
ATOM   4284 HG22 THR A3912     200.061 253.357 234.886  1.00  0.00           H
ATOM   4285 HG23 THR A3912     200.153 252.984 233.150  1.00  0.00           H
ATOM   4286  N   ILE A3913     197.303 256.928 234.724  1.00  0.00           N
ATOM   4287  CA  ILE A3913     197.129 258.397 234.795  1.00  0.00           C
ATOM   4288  CB  ILE A3913     195.676 258.761 235.199  1.00  0.00           C
ATOM   4289  CG1 ILE A3913     194.657 258.421 234.080  1.00  0.00           C
ATOM   4290  CG2 ILE A3913     195.509 260.233 235.616  1.00  0.00           C
ATOM   4291  CD1 ILE A3913     194.757 259.244 232.786  1.00  0.00           C
ATOM   4292  C   ILE A3913     198.195 259.091 235.664  1.00  0.00           C
ATOM   4293  O   ILE A3913     198.701 260.118 235.226  1.00  0.00           O
ATOM   4294  H   ILE A3913     197.358 256.405 235.593  1.00  0.00           H
ATOM   4295  HA  ILE A3913     197.296 258.813 233.802  1.00  0.00           H
ATOM   4296  HB  ILE A3913     195.418 258.163 236.074  1.00  0.00           H
ATOM   4297 HG12 ILE A3913     194.750 257.370 233.810  1.00  0.00           H
ATOM   4298 HG13 ILE A3913     193.652 258.562 234.475  1.00  0.00           H
ATOM   4299 HG21 ILE A3913     196.044 260.430 236.546  1.00  0.00           H
ATOM   4300 HG22 ILE A3913     195.904 260.893 234.843  1.00  0.00           H
ATOM   4301 HG23 ILE A3913     194.455 260.465 235.777  1.00  0.00           H
ATOM   4302 HD11 ILE A3913     194.006 258.888 232.081  1.00  0.00           H
ATOM   4303 HD12 ILE A3913     195.739 259.127 232.328  1.00  0.00           H
ATOM   4304 HD13 ILE A3913     194.570 260.298 232.988  1.00  0.00           H
ATOM   4305  N   ASN A3914     198.643 258.482 236.773  1.00  0.00           N
ATOM   4306  CA  ASN A3914     199.630 259.044 237.716  1.00  0.00           C
ATOM   4307  CB  ASN A3914     201.059 258.947 237.143  1.00  0.00           C
ATOM   4308  CG  ASN A3914     202.104 259.315 238.189  1.00  0.00           C
ATOM   4309  OD1 ASN A3914     201.854 259.328 239.382  1.00  0.00           O
ATOM   4310  ND2 ASN A3914     203.307 259.645 237.781  1.00  0.00           N
ATOM   4311  C   ASN A3914     199.271 260.465 238.203  1.00  0.00           C
ATOM   4312  O   ASN A3914     199.811 261.466 237.726  1.00  0.00           O
ATOM   4313  H   ASN A3914     198.194 257.628 237.063  1.00  0.00           H
ATOM   4314  HA  ASN A3914     199.612 258.411 238.605  1.00  0.00           H
ATOM   4315  HB2 ASN A3914     201.257 257.931 236.809  1.00  0.00           H
ATOM   4316  HB3 ASN A3914     201.155 259.624 236.295  1.00  0.00           H
ATOM   4317 HD21 ASN A3914     203.533 259.685 236.808  1.00  0.00           H
ATOM   4318 HD22 ASN A3914     203.972 259.895 238.495  1.00  0.00           H
ATOM   4319  N   ILE A3915     198.300 260.552 239.121  1.00  0.00           N
ATOM   4320  CA  ILE A3915     197.622 261.819 239.462  1.00  0.00           C
ATOM   4321  CB  ILE A3915     196.438 261.539 240.416  1.00  0.00           C
ATOM   4322  CG1 ILE A3915     195.433 262.713 240.411  1.00  0.00           C
ATOM   4323  CG2 ILE A3915     196.923 261.234 241.844  1.00  0.00           C
ATOM   4324  CD1 ILE A3915     194.086 262.379 241.066  1.00  0.00           C
ATOM   4325  C   ILE A3915     198.553 262.922 240.007  1.00  0.00           C
ATOM   4326  O   ILE A3915     198.286 264.098 239.766  1.00  0.00           O
ATOM   4327  H   ILE A3915     197.940 259.691 239.515  1.00  0.00           H
ATOM   4328  HA  ILE A3915     197.209 262.205 238.530  1.00  0.00           H
ATOM   4329  HB  ILE A3915     195.914 260.658 240.039  1.00  0.00           H
ATOM   4330 HG12 ILE A3915     195.231 262.998 239.379  1.00  0.00           H
ATOM   4331 HG13 ILE A3915     195.867 263.572 240.922  1.00  0.00           H
ATOM   4332 HG21 ILE A3915     197.696 260.467 241.829  1.00  0.00           H
ATOM   4333 HG22 ILE A3915     196.092 260.879 242.451  1.00  0.00           H
ATOM   4334 HG23 ILE A3915     197.326 262.132 242.316  1.00  0.00           H
ATOM   4335 HD11 ILE A3915     193.411 263.227 240.950  1.00  0.00           H
ATOM   4336 HD12 ILE A3915     193.643 261.506 240.585  1.00  0.00           H
ATOM   4337 HD13 ILE A3915     194.217 262.183 242.130  1.00  0.00           H
ATOM   4338  N   ILE A3916     199.718 262.540 240.550  1.00  0.00           N
ATOM   4339  CA  ILE A3916     200.736 263.440 241.115  1.00  0.00           C
ATOM   4340  CB  ILE A3916     201.929 262.610 241.662  1.00  0.00           C
ATOM   4341  CG1 ILE A3916     201.500 261.724 242.861  1.00  0.00           C
ATOM   4342  CG2 ILE A3916     203.090 263.518 242.113  1.00  0.00           C
ATOM   4343  CD1 ILE A3916     201.151 260.281 242.474  1.00  0.00           C
ATOM   4344  C   ILE A3916     201.199 264.506 240.107  1.00  0.00           C
ATOM   4345  O   ILE A3916     201.386 265.665 240.476  1.00  0.00           O
ATOM   4346  H   ILE A3916     199.886 261.550 240.627  1.00  0.00           H
ATOM   4347  HA  ILE A3916     200.295 263.966 241.958  1.00  0.00           H
ATOM   4348  HB  ILE A3916     202.313 261.972 240.863  1.00  0.00           H
ATOM   4349 HG12 ILE A3916     202.316 261.662 243.583  1.00  0.00           H
ATOM   4350 HG13 ILE A3916     200.652 262.176 243.377  1.00  0.00           H
ATOM   4351 HD11 ILE A3916     200.889 259.720 243.371  1.00  0.00           H
ATOM   4352 HD12 ILE A3916     200.308 260.253 241.787  1.00  0.00           H
ATOM   4353 HD13 ILE A3916     202.017 259.813 242.006  1.00  0.00           H
ATOM   4354 HG21 ILE A3916     203.497 264.079 241.272  1.00  0.00           H
ATOM   4355 HG22 ILE A3916     202.744 264.220 242.875  1.00  0.00           H
ATOM   4356 HG23 ILE A3916     203.902 262.921 242.527  1.00  0.00           H
ATOM   4357  N   ILE A3917     201.281 264.153 238.817  1.00  0.00           N
ATOM   4358  CA  ILE A3917     201.706 265.079 237.758  1.00  0.00           C
ATOM   4359  CB  ILE A3917     201.994 264.316 236.444  1.00  0.00           C
ATOM   4360  CG1 ILE A3917     203.026 263.176 236.619  1.00  0.00           C
ATOM   4361  CG2 ILE A3917     202.447 265.284 235.335  1.00  0.00           C
ATOM   4362  CD1 ILE A3917     204.405 263.595 237.152  1.00  0.00           C
ATOM   4363  C   ILE A3917     200.676 266.200 237.559  1.00  0.00           C
ATOM   4364  O   ILE A3917     200.970 267.366 237.805  1.00  0.00           O
ATOM   4365  H   ILE A3917     201.019 263.208 238.565  1.00  0.00           H
ATOM   4366  HA  ILE A3917     202.630 265.563 238.073  1.00  0.00           H
ATOM   4367  HB  ILE A3917     201.064 263.853 236.111  1.00  0.00           H
ATOM   4368 HG12 ILE A3917     202.614 262.426 237.294  1.00  0.00           H
ATOM   4369 HG13 ILE A3917     203.168 262.687 235.654  1.00  0.00           H
ATOM   4370 HG21 ILE A3917     201.640 265.971 235.072  1.00  0.00           H
ATOM   4371 HG22 ILE A3917     203.295 265.882 235.670  1.00  0.00           H
ATOM   4372 HG23 ILE A3917     202.725 264.731 234.439  1.00  0.00           H
ATOM   4373 HD11 ILE A3917     205.051 262.718 237.208  1.00  0.00           H
ATOM   4374 HD12 ILE A3917     204.867 264.323 236.485  1.00  0.00           H
ATOM   4375 HD13 ILE A3917     204.314 264.021 238.151  1.00  0.00           H
ATOM   4376  N   CYS A3918     199.406 265.849 237.341  1.00  0.00           N
ATOM   4377  CA  CYS A3918     198.360 266.859 237.176  1.00  0.00           C
ATOM   4378  CB  CYS A3918     197.118 266.257 236.503  1.00  0.00           C
ATOM   4379  SG  CYS A3918     196.600 264.691 237.264  1.00  0.00           S
ATOM   4380  C   CYS A3918     198.008 267.620 238.467  1.00  0.00           C
ATOM   4381  O   CYS A3918     197.444 268.707 238.360  1.00  0.00           O
ATOM   4382  H   CYS A3918     199.160 264.872 237.314  1.00  0.00           H
ATOM   4383  HA  CYS A3918     198.750 267.618 236.495  1.00  0.00           H
ATOM   4384  HB2 CYS A3918     197.346 266.088 235.450  1.00  0.00           H
ATOM   4385  HB3 CYS A3918     196.304 266.982 236.563  1.00  0.00           H
ATOM   4386  HG  CYS A3918     196.931 264.978 238.538  1.00  0.00           H
ATOM   4387  N   THR A3919     198.360 267.131 239.664  1.00  0.00           N
ATOM   4388  CA  THR A3919     198.264 267.930 240.902  1.00  0.00           C
ATOM   4389  CB  THR A3919     198.125 267.067 242.165  1.00  0.00           C
ATOM   4390  OG1 THR A3919     199.087 266.046 242.206  1.00  0.00           O
ATOM   4391  CG2 THR A3919     196.753 266.398 242.228  1.00  0.00           C
ATOM   4392  C   THR A3919     199.412 268.925 241.070  1.00  0.00           C
ATOM   4393  O   THR A3919     199.125 270.066 241.415  1.00  0.00           O
ATOM   4394  H   THR A3919     198.783 266.210 239.729  1.00  0.00           H
ATOM   4395  HA  THR A3919     197.361 268.535 240.849  1.00  0.00           H
ATOM   4396  HB  THR A3919     198.240 267.699 243.046  1.00  0.00           H
ATOM   4397  HG1 THR A3919     199.967 266.433 242.265  1.00  0.00           H
ATOM   4398 HG21 THR A3919     196.701 265.769 243.118  1.00  0.00           H
ATOM   4399 HG22 THR A3919     195.978 267.160 242.293  1.00  0.00           H
ATOM   4400 HG23 THR A3919     196.595 265.784 241.343  1.00  0.00           H
ATOM   4401  N   VAL A3920     200.656 268.610 240.679  1.00  0.00           N
ATOM   4402  CA  VAL A3920     201.749 269.610 240.696  1.00  0.00           C
ATOM   4403  CB  VAL A3920     203.132 268.938 240.800  1.00  0.00           C
ATOM   4404  CG1 VAL A3920     203.617 268.255 239.517  1.00  0.00           C
ATOM   4405  CG2 VAL A3920     204.189 269.958 241.218  1.00  0.00           C
ATOM   4406  C   VAL A3920     201.661 270.616 239.536  1.00  0.00           C
ATOM   4407  O   VAL A3920     201.991 271.792 239.696  1.00  0.00           O
ATOM   4408  H   VAL A3920     200.855 267.677 240.329  1.00  0.00           H
ATOM   4409  HA  VAL A3920     201.630 270.194 241.608  1.00  0.00           H
ATOM   4410  HB  VAL A3920     203.084 268.184 241.586  1.00  0.00           H
ATOM   4411 HG11 VAL A3920     202.984 267.400 239.307  1.00  0.00           H
ATOM   4412 HG12 VAL A3920     203.589 268.945 238.674  1.00  0.00           H
ATOM   4413 HG13 VAL A3920     204.638 267.905 239.652  1.00  0.00           H
ATOM   4414 HG21 VAL A3920     203.890 270.457 242.139  1.00  0.00           H
ATOM   4415 HG22 VAL A3920     205.122 269.432 241.396  1.00  0.00           H
ATOM   4416 HG23 VAL A3920     204.346 270.700 240.435  1.00  0.00           H
ATOM   4417  N   ASP A3921     201.024 270.228 238.431  1.00  0.00           N
ATOM   4418  CA  ASP A3921     200.621 271.151 237.364  1.00  0.00           C
ATOM   4419  CB  ASP A3921     200.284 270.364 236.088  1.00  0.00           C
ATOM   4420  CG  ASP A3921     201.445 269.507 235.565  1.00  0.00           C
ATOM   4421  OD1 ASP A3921     202.613 269.841 235.885  1.00  0.00           O
ATOM   4422  OD2 ASP A3921     201.162 268.638 234.708  1.00  0.00           O
ATOM   4423  C   ASP A3921     199.454 272.053 237.791  1.00  0.00           C
ATOM   4424  O   ASP A3921     199.503 273.261 237.572  1.00  0.00           O
ATOM   4425  H   ASP A3921     200.887 269.232 238.288  1.00  0.00           H
ATOM   4426  HA  ASP A3921     201.456 271.811 237.129  1.00  0.00           H
ATOM   4427  HB2 ASP A3921     199.424 269.724 236.287  1.00  0.00           H
ATOM   4428  HB3 ASP A3921     200.000 271.073 235.309  1.00  0.00           H
ATOM   4429  N   TYR A3922     198.492 271.529 238.560  1.00  0.00           N
ATOM   4430  CA  TYR A3922     197.435 272.336 239.181  1.00  0.00           C
ATOM   4431  CB  TYR A3922     196.335 271.408 239.710  1.00  0.00           C
ATOM   4432  CG  TYR A3922     195.099 272.126 240.210  1.00  0.00           C
ATOM   4433  CD1 TYR A3922     193.998 272.306 239.350  1.00  0.00           C
ATOM   4434  CD2 TYR A3922     195.056 272.623 241.527  1.00  0.00           C
ATOM   4435  CE1 TYR A3922     192.863 273.000 239.805  1.00  0.00           C
ATOM   4436  CE2 TYR A3922     193.927 273.330 241.980  1.00  0.00           C
ATOM   4437  CZ  TYR A3922     192.830 273.517 241.116  1.00  0.00           C
ATOM   4438  OH  TYR A3922     191.758 274.253 241.499  1.00  0.00           O
ATOM   4439  C   TYR A3922     197.961 273.272 240.286  1.00  0.00           C
ATOM   4440  O   TYR A3922     197.479 274.394 240.411  1.00  0.00           O
ATOM   4441  H   TYR A3922     198.515 270.535 238.751  1.00  0.00           H
ATOM   4442  HA  TYR A3922     196.996 272.966 238.410  1.00  0.00           H
ATOM   4443  HB2 TYR A3922     196.030 270.745 238.904  1.00  0.00           H
ATOM   4444  HB3 TYR A3922     196.735 270.796 240.516  1.00  0.00           H
ATOM   4445  HD1 TYR A3922     194.023 271.907 238.343  1.00  0.00           H
ATOM   4446  HD2 TYR A3922     195.905 272.493 242.187  1.00  0.00           H
ATOM   4447  HE1 TYR A3922     192.012 273.146 239.159  1.00  0.00           H
ATOM   4448  HE2 TYR A3922     193.916 273.738 242.981  1.00  0.00           H
ATOM   4449  HH  TYR A3922     191.827 274.563 242.408  1.00  0.00           H
ATOM   4450  N   LEU A3923     199.006 272.874 241.016  1.00  0.00           N
ATOM   4451  CA  LEU A3923     199.676 273.719 242.008  1.00  0.00           C
ATOM   4452  CB  LEU A3923     200.638 272.834 242.823  1.00  0.00           C
ATOM   4453  CG  LEU A3923     201.346 273.552 243.985  1.00  0.00           C
ATOM   4454  CD1 LEU A3923     200.373 273.941 245.100  1.00  0.00           C
ATOM   4455  CD2 LEU A3923     202.415 272.630 244.571  1.00  0.00           C
ATOM   4456  C   LEU A3923     200.388 274.914 241.349  1.00  0.00           C
ATOM   4457  O   LEU A3923     200.172 276.052 241.767  1.00  0.00           O
ATOM   4458  H   LEU A3923     199.319 271.915 240.920  1.00  0.00           H
ATOM   4459  HA  LEU A3923     198.916 274.121 242.678  1.00  0.00           H
ATOM   4460  HB2 LEU A3923     201.402 272.452 242.148  1.00  0.00           H
ATOM   4461  HB3 LEU A3923     200.087 271.983 243.225  1.00  0.00           H
ATOM   4462  HG  LEU A3923     201.838 274.448 243.610  1.00  0.00           H
ATOM   4463 HD11 LEU A3923     199.647 274.665 244.734  1.00  0.00           H
ATOM   4464 HD12 LEU A3923     200.923 274.397 245.924  1.00  0.00           H
ATOM   4465 HD13 LEU A3923     199.853 273.057 245.471  1.00  0.00           H
ATOM   4466 HD21 LEU A3923     203.170 272.411 243.817  1.00  0.00           H
ATOM   4467 HD22 LEU A3923     202.898 273.113 245.421  1.00  0.00           H
ATOM   4468 HD23 LEU A3923     201.960 271.699 244.908  1.00  0.00           H
ATOM   4469  N   LEU A3924     201.035 274.699 240.195  1.00  0.00           N
ATOM   4470  CA  LEU A3924     201.554 275.784 239.352  1.00  0.00           C
ATOM   4471  CB  LEU A3924     202.440 275.186 238.241  1.00  0.00           C
ATOM   4472  CG  LEU A3924     203.191 276.257 237.421  1.00  0.00           C
ATOM   4473  CD1 LEU A3924     204.398 276.805 238.184  1.00  0.00           C
ATOM   4474  CD2 LEU A3924     203.679 275.676 236.095  1.00  0.00           C
ATOM   4475  C   LEU A3924     200.426 276.662 238.770  1.00  0.00           C
ATOM   4476  O   LEU A3924     200.518 277.886 238.826  1.00  0.00           O
ATOM   4477  H   LEU A3924     201.151 273.741 239.883  1.00  0.00           H
ATOM   4478  HA  LEU A3924     202.175 276.424 239.978  1.00  0.00           H
ATOM   4479  HB2 LEU A3924     201.804 274.610 237.570  1.00  0.00           H
ATOM   4480  HB3 LEU A3924     203.167 274.504 238.683  1.00  0.00           H
ATOM   4481  HG  LEU A3924     202.521 277.083 237.185  1.00  0.00           H
ATOM   4482 HD11 LEU A3924     204.082 277.266 239.119  1.00  0.00           H
ATOM   4483 HD12 LEU A3924     204.900 277.566 237.587  1.00  0.00           H
ATOM   4484 HD13 LEU A3924     205.110 276.009 238.405  1.00  0.00           H
ATOM   4485 HD21 LEU A3924     204.186 276.454 235.524  1.00  0.00           H
ATOM   4486 HD22 LEU A3924     204.373 274.859 236.275  1.00  0.00           H
ATOM   4487 HD23 LEU A3924     202.828 275.313 235.518  1.00  0.00           H
ATOM   4488  N   ARG A3925     199.287 276.056 238.408  1.00  0.00           N
ATOM   4489  CA  ARG A3925     198.055 276.736 237.955  1.00  0.00           C
ATOM   4490  CB  ARG A3925     197.106 275.674 237.377  1.00  0.00           C
ATOM   4491  CG  ARG A3925     196.086 276.231 236.374  1.00  0.00           C
ATOM   4492  CD  ARG A3925     194.786 275.408 236.354  1.00  0.00           C
ATOM   4493  NE  ARG A3925     194.079 275.357 237.657  1.00  0.00           N
ATOM   4494  CZ  ARG A3925     193.439 276.349 238.251  1.00  0.00           C
ATOM   4495  NH1 ARG A3925     193.577 277.587 237.894  1.00  0.00           N
ATOM   4496  NH2 ARG A3925     192.663 276.138 239.271  1.00  0.00           N
ATOM   4497  C   ARG A3925     197.351 277.572 239.045  1.00  0.00           C
ATOM   4498  O   ARG A3925     196.395 278.291 238.753  1.00  0.00           O
ATOM   4499  H   ARG A3925     199.302 275.041 238.378  1.00  0.00           H
ATOM   4500  HA  ARG A3925     198.326 277.434 237.160  1.00  0.00           H
ATOM   4501  HB2 ARG A3925     197.681 274.909 236.855  1.00  0.00           H
ATOM   4502  HB3 ARG A3925     196.591 275.199 238.208  1.00  0.00           H
ATOM   4503  HG2 ARG A3925     196.534 276.214 235.380  1.00  0.00           H
ATOM   4504  HG3 ARG A3925     195.855 277.270 236.587  1.00  0.00           H
ATOM   4505  HD2 ARG A3925     195.029 274.391 236.042  1.00  0.00           H
ATOM   4506  HD3 ARG A3925     194.119 275.836 235.603  1.00  0.00           H
ATOM   4507  HE  ARG A3925     193.978 274.455 238.090  1.00  0.00           H
ATOM   4508 HH11 ARG A3925     194.436 277.828 237.421  1.00  0.00           H
ATOM   4509 HH12 ARG A3925     193.163 278.277 238.493  1.00  0.00           H
ATOM   4510 HH21 ARG A3925     192.532 275.221 239.656  1.00  0.00           H
ATOM   4511 HH22 ARG A3925     192.118 276.912 239.637  1.00  0.00           H
ATOM   4512  N   LEU A3926     197.758 277.441 240.310  1.00  0.00           N
ATOM   4513  CA  LEU A3926     197.428 278.377 241.394  1.00  0.00           C
ATOM   4514  CB  LEU A3926     197.131 277.594 242.690  1.00  0.00           C
ATOM   4515  CG  LEU A3926     195.631 277.335 242.929  1.00  0.00           C
ATOM   4516  CD1 LEU A3926     194.947 276.588 241.783  1.00  0.00           C
ATOM   4517  CD2 LEU A3926     195.445 276.512 244.204  1.00  0.00           C
ATOM   4518  C   LEU A3926     198.554 279.403 241.591  1.00  0.00           C
ATOM   4519  O   LEU A3926     198.275 280.605 241.604  1.00  0.00           O
ATOM   4520  H   LEU A3926     198.464 276.740 240.490  1.00  0.00           H
ATOM   4521  HA  LEU A3926     196.540 278.951 241.130  1.00  0.00           H
ATOM   4522  HB2 LEU A3926     197.498 278.173 243.540  1.00  0.00           H
ATOM   4523  HB3 LEU A3926     197.670 276.645 242.684  1.00  0.00           H
ATOM   4524  HG  LEU A3926     195.127 278.293 243.061  1.00  0.00           H
ATOM   4525 HD11 LEU A3926     194.964 277.199 240.883  1.00  0.00           H
ATOM   4526 HD12 LEU A3926     195.475 275.655 241.587  1.00  0.00           H
ATOM   4527 HD13 LEU A3926     193.910 276.385 242.043  1.00  0.00           H
ATOM   4528 HD21 LEU A3926     195.904 277.029 245.048  1.00  0.00           H
ATOM   4529 HD22 LEU A3926     194.383 276.386 244.417  1.00  0.00           H
ATOM   4530 HD23 LEU A3926     195.912 275.534 244.088  1.00  0.00           H
ATOM   4531  N   GLN A3927     199.812 278.948 241.600  1.00  0.00           N
ATOM   4532  CA  GLN A3927     201.002 279.784 241.790  1.00  0.00           C
ATOM   4533  CB  GLN A3927     202.255 278.893 241.811  1.00  0.00           C
ATOM   4534  CG  GLN A3927     203.484 279.649 242.339  1.00  0.00           C
ATOM   4535  CD  GLN A3927     204.725 278.765 242.375  1.00  0.00           C
ATOM   4536  OE1 GLN A3927     205.238 278.329 241.361  1.00  0.00           O
ATOM   4537  NE2 GLN A3927     205.268 278.485 243.536  1.00  0.00           N
ATOM   4538  C   GLN A3927     201.132 280.909 240.747  1.00  0.00           C
ATOM   4539  O   GLN A3927     201.421 282.046 241.119  1.00  0.00           O
ATOM   4540  H   GLN A3927     199.953 277.945 241.545  1.00  0.00           H
ATOM   4541  HA  GLN A3927     200.925 280.248 242.770  1.00  0.00           H
ATOM   4542  HB2 GLN A3927     202.076 278.035 242.459  1.00  0.00           H
ATOM   4543  HB3 GLN A3927     202.459 278.533 240.802  1.00  0.00           H
ATOM   4544  HG2 GLN A3927     203.700 280.503 241.697  1.00  0.00           H
ATOM   4545  HG3 GLN A3927     203.274 280.021 243.342  1.00  0.00           H
ATOM   4546 HE21 GLN A3927     204.785 278.683 244.396  1.00  0.00           H
ATOM   4547 HE22 GLN A3927     206.052 277.842 243.526  1.00  0.00           H
ATOM   4548  N   GLU A3928     200.743 280.659 239.491  1.00  0.00           N
ATOM   4549  CA  GLU A3928     200.750 281.668 238.422  1.00  0.00           C
ATOM   4550  CB  GLU A3928     200.352 281.032 237.067  1.00  0.00           C
ATOM   4551  CG  GLU A3928     198.884 280.573 236.934  1.00  0.00           C
ATOM   4552  CD  GLU A3928     198.562 279.900 235.583  1.00  0.00           C
ATOM   4553  OE1 GLU A3928     199.162 280.298 234.558  1.00  0.00           O
ATOM   4554  OE2 GLU A3928     197.581 279.119 235.548  1.00  0.00           O
ATOM   4555  C   GLU A3928     199.877 282.888 238.769  1.00  0.00           C
ATOM   4556  O   GLU A3928     200.358 284.022 238.709  1.00  0.00           O
ATOM   4557  H   GLU A3928     200.530 279.696 239.240  1.00  0.00           H
ATOM   4558  HA  GLU A3928     201.772 282.033 238.316  1.00  0.00           H
ATOM   4559  HB2 GLU A3928     201.003 280.175 236.887  1.00  0.00           H
ATOM   4560  HB3 GLU A3928     200.554 281.769 236.289  1.00  0.00           H
ATOM   4561  HG2 GLU A3928     198.660 279.882 237.749  1.00  0.00           H
ATOM   4562  HG3 GLU A3928     198.229 281.440 237.042  1.00  0.00           H
ATOM   4563  N   SER A3929     198.700 282.661 239.363  1.00  0.00           N
ATOM   4564  CA  SER A3929     197.751 283.726 239.707  1.00  0.00           C
ATOM   4565  CB  SER A3929     196.362 283.130 239.961  1.00  0.00           C
ATOM   4566  OG  SER A3929     196.278 282.408 241.178  1.00  0.00           O
ATOM   4567  C   SER A3929     198.209 284.579 240.892  1.00  0.00           C
ATOM   4568  O   SER A3929     198.202 285.806 240.799  1.00  0.00           O
ATOM   4569  H   SER A3929     198.432 281.698 239.511  1.00  0.00           H
ATOM   4570  HA  SER A3929     197.668 284.394 238.850  1.00  0.00           H
ATOM   4571  HB2 SER A3929     196.104 282.472 239.131  1.00  0.00           H
ATOM   4572  HB3 SER A3929     195.635 283.943 239.991  1.00  0.00           H
ATOM   4573  HG  SER A3929     196.969 281.720 241.215  1.00  0.00           H
ATOM   4574  N   ILE A3930     198.761 283.957 241.942  1.00  0.00           N
ATOM   4575  CA  ILE A3930     199.304 284.690 243.094  1.00  0.00           C
ATOM   4576  CB  ILE A3930     199.368 283.817 244.367  1.00  0.00           C
ATOM   4577  CG1 ILE A3930     200.304 282.603 244.207  1.00  0.00           C
ATOM   4578  CG2 ILE A3930     197.946 283.392 244.781  1.00  0.00           C
ATOM   4579  CD1 ILE A3930     200.580 281.846 245.512  1.00  0.00           C
ATOM   4580  C   ILE A3930     200.644 285.370 242.781  1.00  0.00           C
ATOM   4581  O   ILE A3930     200.935 286.403 243.381  1.00  0.00           O
ATOM   4582  H   ILE A3930     198.792 282.946 241.943  1.00  0.00           H
ATOM   4583  HA  ILE A3930     198.609 285.497 243.315  1.00  0.00           H
ATOM   4584  HB  ILE A3930     199.766 284.444 245.166  1.00  0.00           H
ATOM   4585 HG12 ILE A3930     199.855 281.917 243.494  1.00  0.00           H
ATOM   4586 HG13 ILE A3930     201.264 282.935 243.813  1.00  0.00           H
ATOM   4587 HG21 ILE A3930     197.964 282.928 245.767  1.00  0.00           H
ATOM   4588 HG22 ILE A3930     197.297 284.267 244.831  1.00  0.00           H
ATOM   4589 HG23 ILE A3930     197.533 282.684 244.062  1.00  0.00           H
ATOM   4590 HD11 ILE A3930     201.320 281.067 245.325  1.00  0.00           H
ATOM   4591 HD12 ILE A3930     199.669 281.378 245.882  1.00  0.00           H
ATOM   4592 HD13 ILE A3930     200.972 282.532 246.265  1.00  0.00           H
ATOM   4593  N   SER A3931     201.378 284.915 241.757  1.00  0.00           N
ATOM   4594  CA  SER A3931     202.600 285.583 241.290  1.00  0.00           C
ATOM   4595  CB  SER A3931     203.450 284.639 240.426  1.00  0.00           C
ATOM   4596  OG  SER A3931     202.986 284.510 239.095  1.00  0.00           O
ATOM   4597  C   SER A3931     202.307 286.916 240.584  1.00  0.00           C
ATOM   4598  O   SER A3931     202.806 287.949 241.034  1.00  0.00           O
ATOM   4599  H   SER A3931     201.106 284.042 241.317  1.00  0.00           H
ATOM   4600  HA  SER A3931     203.198 285.822 242.170  1.00  0.00           H
ATOM   4601  HB2 SER A3931     203.492 283.655 240.896  1.00  0.00           H
ATOM   4602  HB3 SER A3931     204.466 285.034 240.388  1.00  0.00           H
ATOM   4603  HG  SER A3931     202.049 284.240 239.089  1.00  0.00           H
ATOM   4604  N   ASP A3932     201.329 286.953 239.666  1.00  0.00           N
ATOM   4605  CA  ASP A3932     200.857 288.206 239.056  1.00  0.00           C
ATOM   4606  CB  ASP A3932     200.006 287.924 237.804  1.00  0.00           C
ATOM   4607  CG  ASP A3932     199.742 289.178 236.944  1.00  0.00           C
ATOM   4608  OD1 ASP A3932     200.656 290.029 236.824  1.00  0.00           O
ATOM   4609  OD2 ASP A3932     198.703 289.191 236.242  1.00  0.00           O
ATOM   4610  C   ASP A3932     200.090 289.075 240.068  1.00  0.00           C
ATOM   4611  O   ASP A3932     200.234 290.294 240.059  1.00  0.00           O
ATOM   4612  H   ASP A3932     200.912 286.081 239.361  1.00  0.00           H
ATOM   4613  HA  ASP A3932     201.731 288.771 238.732  1.00  0.00           H
ATOM   4614  HB2 ASP A3932     200.532 287.197 237.182  1.00  0.00           H
ATOM   4615  HB3 ASP A3932     199.059 287.478 238.111  1.00  0.00           H
ATOM   4616  N   PHE A3933     199.443 288.474 241.076  1.00  0.00           N
ATOM   4617  CA  PHE A3933     198.804 289.227 242.159  1.00  0.00           C
ATOM   4618  CB  PHE A3933     197.864 288.329 242.972  1.00  0.00           C
ATOM   4619  CG  PHE A3933     196.923 289.109 243.869  1.00  0.00           C
ATOM   4620  CD1 PHE A3933     195.632 289.434 243.410  1.00  0.00           C
ATOM   4621  CD2 PHE A3933     197.335 289.524 245.150  1.00  0.00           C
ATOM   4622  CE1 PHE A3933     194.758 290.169 244.230  1.00  0.00           C
ATOM   4623  CE2 PHE A3933     196.462 290.264 245.967  1.00  0.00           C
ATOM   4624  CZ  PHE A3933     195.174 290.586 245.506  1.00  0.00           C
ATOM   4625  C   PHE A3933     199.811 289.944 243.065  1.00  0.00           C
ATOM   4626  O   PHE A3933     199.680 291.151 243.275  1.00  0.00           O
ATOM   4627  H   PHE A3933     199.324 287.466 241.041  1.00  0.00           H
ATOM   4628  HA  PHE A3933     198.205 290.008 241.703  1.00  0.00           H
ATOM   4629  HB2 PHE A3933     197.265 287.726 242.290  1.00  0.00           H
ATOM   4630  HB3 PHE A3933     198.456 287.653 243.586  1.00  0.00           H
ATOM   4631  HD1 PHE A3933     195.309 289.108 242.432  1.00  0.00           H
ATOM   4632  HD2 PHE A3933     198.324 289.276 245.508  1.00  0.00           H
ATOM   4633  HE1 PHE A3933     193.762 290.399 243.886  1.00  0.00           H
ATOM   4634  HE2 PHE A3933     196.778 290.573 246.954  1.00  0.00           H
ATOM   4635  HZ  PHE A3933     194.494 291.133 246.142  1.00  0.00           H
ATOM   4636  N   TYR A3934     200.860 289.261 243.538  1.00  0.00           N
ATOM   4637  CA  TYR A3934     201.910 289.891 244.344  1.00  0.00           C
ATOM   4638  CB  TYR A3934     202.828 288.826 244.966  1.00  0.00           C
ATOM   4639  CG  TYR A3934     203.905 289.428 245.856  1.00  0.00           C
ATOM   4640  CD1 TYR A3934     203.671 289.606 247.235  1.00  0.00           C
ATOM   4641  CD2 TYR A3934     205.116 289.874 245.289  1.00  0.00           C
ATOM   4642  CE1 TYR A3934     204.637 290.238 248.043  1.00  0.00           C
ATOM   4643  CE2 TYR A3934     206.066 290.538 246.086  1.00  0.00           C
ATOM   4644  CZ  TYR A3934     205.831 290.718 247.462  1.00  0.00           C
ATOM   4645  OH  TYR A3934     206.706 291.446 248.199  1.00  0.00           O
ATOM   4646  C   TYR A3934     202.721 290.911 243.530  1.00  0.00           C
ATOM   4647  O   TYR A3934     203.056 291.979 244.044  1.00  0.00           O
ATOM   4648  H   TYR A3934     200.939 288.270 243.323  1.00  0.00           H
ATOM   4649  HA  TYR A3934     201.435 290.437 245.160  1.00  0.00           H
ATOM   4650  HB2 TYR A3934     203.302 288.249 244.170  1.00  0.00           H
ATOM   4651  HB3 TYR A3934     202.223 288.136 245.557  1.00  0.00           H
ATOM   4652  HD1 TYR A3934     202.757 289.232 247.679  1.00  0.00           H
ATOM   4653  HD2 TYR A3934     205.308 289.727 244.235  1.00  0.00           H
ATOM   4654  HE1 TYR A3934     204.476 290.347 249.107  1.00  0.00           H
ATOM   4655  HE2 TYR A3934     206.988 290.905 245.657  1.00  0.00           H
ATOM   4656  HH  TYR A3934     206.882 291.035 249.070  1.00  0.00           H
ATOM   4657  N   TRP A3935     202.956 290.652 242.242  1.00  0.00           N
ATOM   4658  CA  TRP A3935     203.602 291.581 241.309  1.00  0.00           C
ATOM   4659  CB  TRP A3935     203.868 290.807 240.013  1.00  0.00           C
ATOM   4660  CG  TRP A3935     204.319 291.599 238.829  1.00  0.00           C
ATOM   4661  CD2 TRP A3935     205.588 292.285 238.602  1.00  0.00           C
ATOM   4662  CD1 TRP A3935     203.603 291.751 237.693  1.00  0.00           C
ATOM   4663  NE1 TRP A3935     204.333 292.486 236.782  1.00  0.00           N
ATOM   4664  CE2 TRP A3935     205.571 292.834 237.283  1.00  0.00           C
ATOM   4665  CE3 TRP A3935     206.763 292.477 239.361  1.00  0.00           C
ATOM   4666  CZ2 TRP A3935     206.662 293.534 236.745  1.00  0.00           C
ATOM   4667  CZ3 TRP A3935     207.864 293.180 238.833  1.00  0.00           C
ATOM   4668  CH2 TRP A3935     207.817 293.707 237.529  1.00  0.00           C
ATOM   4669  C   TRP A3935     202.767 292.850 241.061  1.00  0.00           C
ATOM   4670  O   TRP A3935     203.235 293.960 241.332  1.00  0.00           O
ATOM   4671  H   TRP A3935     202.671 289.745 241.878  1.00  0.00           H
ATOM   4672  HA  TRP A3935     204.559 291.900 241.721  1.00  0.00           H
ATOM   4673  HB2 TRP A3935     204.615 290.038 240.214  1.00  0.00           H
ATOM   4674  HB3 TRP A3935     202.950 290.297 239.728  1.00  0.00           H
ATOM   4675  HD1 TRP A3935     202.619 291.316 237.523  1.00  0.00           H
ATOM   4676  HE3 TRP A3935     206.817 292.060 240.357  1.00  0.00           H
ATOM   4677  HZ2 TRP A3935     206.616 293.921 235.741  1.00  0.00           H
ATOM   4678  HZ3 TRP A3935     208.756 293.301 239.433  1.00  0.00           H
ATOM   4679  HH2 TRP A3935     208.674 294.232 237.133  1.00  0.00           H
ATOM   4680  HE1 TRP A3935     204.003 292.652 235.846  1.00  0.00           H
ATOM   4681  N   TYR A3936     201.472 292.695 240.773  1.00  0.00           N
ATOM   4682  CA  TYR A3936     200.518 293.796 240.617  1.00  0.00           C
ATOM   4683  CB  TYR A3936     199.163 293.229 240.153  1.00  0.00           C
ATOM   4684  CG  TYR A3936     198.093 294.269 239.867  1.00  0.00           C
ATOM   4685  CD1 TYR A3936     198.282 295.178 238.810  1.00  0.00           C
ATOM   4686  CD2 TYR A3936     196.904 294.312 240.623  1.00  0.00           C
ATOM   4687  CE1 TYR A3936     197.301 296.145 238.520  1.00  0.00           C
ATOM   4688  CE2 TYR A3936     195.911 295.270 240.330  1.00  0.00           C
ATOM   4689  CZ  TYR A3936     196.115 296.196 239.285  1.00  0.00           C
ATOM   4690  OH  TYR A3936     195.184 297.150 238.999  1.00  0.00           O
ATOM   4691  C   TYR A3936     200.376 294.608 241.911  1.00  0.00           C
ATOM   4692  O   TYR A3936     200.605 295.820 241.907  1.00  0.00           O
ATOM   4693  H   TYR A3936     201.134 291.753 240.593  1.00  0.00           H
ATOM   4694  HA  TYR A3936     200.896 294.467 239.847  1.00  0.00           H
ATOM   4695  HB2 TYR A3936     199.323 292.659 239.237  1.00  0.00           H
ATOM   4696  HB3 TYR A3936     198.794 292.532 240.908  1.00  0.00           H
ATOM   4697  HD1 TYR A3936     199.187 295.123 238.220  1.00  0.00           H
ATOM   4698  HD2 TYR A3936     196.754 293.603 241.428  1.00  0.00           H
ATOM   4699  HE1 TYR A3936     197.465 296.839 237.713  1.00  0.00           H
ATOM   4700  HE2 TYR A3936     195.000 295.300 240.908  1.00  0.00           H
ATOM   4701  HH  TYR A3936     195.506 297.677 238.268  1.00  0.00           H
ATOM   4702  N   TYR A3937     200.231 293.929 243.053  1.00  0.00           N
ATOM   4703  CA  TYR A3937     200.252 294.523 244.395  1.00  0.00           C
ATOM   4704  CB  TYR A3937     199.130 293.924 245.272  1.00  0.00           C
ATOM   4705  CG  TYR A3937     197.712 294.450 245.004  1.00  0.00           C
ATOM   4706  CD1 TYR A3937     197.399 295.237 243.870  1.00  0.00           C
ATOM   4707  CD2 TYR A3937     196.709 294.243 245.976  1.00  0.00           C
ATOM   4708  CE1 TYR A3937     196.137 295.841 243.739  1.00  0.00           C
ATOM   4709  CE2 TYR A3937     195.448 294.867 245.859  1.00  0.00           C
ATOM   4710  CZ  TYR A3937     195.167 295.680 244.742  1.00  0.00           C
ATOM   4711  OH  TYR A3937     193.993 296.347 244.622  1.00  0.00           O
ATOM   4712  C   TYR A3937     201.674 294.598 245.000  1.00  0.00           C
ATOM   4713  O   TYR A3937     201.865 294.638 246.218  1.00  0.00           O
ATOM   4714  H   TYR A3937     200.112 292.919 242.995  1.00  0.00           H
ATOM   4715  HA  TYR A3937     199.991 295.569 244.280  1.00  0.00           H
ATOM   4716  HB2 TYR A3937     199.134 292.838 245.180  1.00  0.00           H
ATOM   4717  HB3 TYR A3937     199.355 294.155 246.314  1.00  0.00           H
ATOM   4718  HD1 TYR A3937     198.127 295.422 243.098  1.00  0.00           H
ATOM   4719  HD2 TYR A3937     196.925 293.623 246.836  1.00  0.00           H
ATOM   4720  HE1 TYR A3937     195.918 296.465 242.889  1.00  0.00           H
ATOM   4721  HE2 TYR A3937     194.696 294.739 246.623  1.00  0.00           H
ATOM   4722  HH  TYR A3937     193.582 296.558 245.491  1.00  0.00           H
ATOM   4723  N   SER A3938     202.653 294.880 244.132  1.00  0.00           N
ATOM   4724  CA  SER A3938     203.913 295.571 244.455  1.00  0.00           C
ATOM   4725  CB  SER A3938     205.118 294.699 244.089  1.00  0.00           C
ATOM   4726  OG  SER A3938     205.071 293.492 244.820  1.00  0.00           O
ATOM   4727  C   SER A3938     204.032 296.940 243.768  1.00  0.00           C
ATOM   4728  O   SER A3938     204.694 297.827 244.296  1.00  0.00           O
ATOM   4729  H   SER A3938     202.459 294.708 243.152  1.00  0.00           H
ATOM   4730  HA  SER A3938     203.960 295.760 245.527  1.00  0.00           H
ATOM   4731  HB2 SER A3938     205.120 294.485 243.020  1.00  0.00           H
ATOM   4732  HB3 SER A3938     206.035 295.233 244.345  1.00  0.00           H
ATOM   4733  HG  SER A3938     204.369 292.927 244.424  1.00  0.00           H
ATOM   4734  N   GLY A3939     203.257 297.208 242.710  1.00  0.00           N
ATOM   4735  CA  GLY A3939     203.133 298.537 242.089  1.00  0.00           C
ATOM   4736  C   GLY A3939     202.129 299.466 242.790  1.00  0.00           C
ATOM   4737  O   GLY A3939     201.271 300.033 242.112  1.00  0.00           O
ATOM   4738  H   GLY A3939     202.661 296.471 242.351  1.00  0.00           H
ATOM   4739  HA2 GLY A3939     204.107 299.027 242.091  1.00  0.00           H
ATOM   4740  HA3 GLY A3939     202.813 298.410 241.055  1.00  0.00           H
ATOM   4741  N   LYS A3940     202.051 299.396 244.127  1.00  0.00           N
ATOM   4742  CA  LYS A3940     200.794 299.530 244.883  1.00  0.00           C
ATOM   4743  CB  LYS A3940     200.190 298.113 244.933  1.00  0.00           C
ATOM   4744  CG  LYS A3940     198.879 297.933 245.704  1.00  0.00           C
ATOM   4745  CD  LYS A3940     197.674 298.676 245.108  1.00  0.00           C
ATOM   4746  CE  LYS A3940     196.441 298.523 246.012  1.00  0.00           C
ATOM   4747  NZ  LYS A3940     196.565 299.384 247.207  1.00  0.00           N
ATOM   4748  C   LYS A3940     200.994 300.145 246.281  1.00  0.00           C
ATOM   4749  O   LYS A3940     202.013 299.927 246.923  1.00  0.00           O
ATOM   4750  H   LYS A3940     202.825 298.946 244.607  1.00  0.00           H
ATOM   4751  HA  LYS A3940     200.120 300.184 244.331  1.00  0.00           H
ATOM   4752  HB2 LYS A3940     200.030 297.770 243.909  1.00  0.00           H
ATOM   4753  HB3 LYS A3940     200.927 297.452 245.394  1.00  0.00           H
ATOM   4754  HG2 LYS A3940     199.047 298.237 246.725  1.00  0.00           H
ATOM   4755  HG3 LYS A3940     198.646 296.873 245.741  1.00  0.00           H
ATOM   4756  HD2 LYS A3940     197.903 299.734 244.983  1.00  0.00           H
ATOM   4757  HD3 LYS A3940     197.454 298.256 244.127  1.00  0.00           H
ATOM   4758  HE2 LYS A3940     195.547 298.806 245.450  1.00  0.00           H
ATOM   4759  HE3 LYS A3940     196.335 297.475 246.306  1.00  0.00           H
ATOM   4760  HZ1 LYS A3940     196.691 300.364 246.945  1.00  0.00           H
ATOM   4761  HZ2 LYS A3940     197.396 299.157 247.750  1.00  0.00           H
ATOM   4762  HZ3 LYS A3940     195.783 299.339 247.848  1.00  0.00           H
ATOM   4763  N   ASP A3941     200.013 300.938 246.714  1.00  0.00           N
ATOM   4764  CA  ASP A3941     199.860 301.532 248.055  1.00  0.00           C
ATOM   4765  CB  ASP A3941     199.169 302.908 247.892  1.00  0.00           C
ATOM   4766  CG  ASP A3941     197.852 302.929 247.089  1.00  0.00           C
ATOM   4767  OD1 ASP A3941     197.423 301.862 246.583  1.00  0.00           O
ATOM   4768  OD2 ASP A3941     197.338 304.044 246.868  1.00  0.00           O
ATOM   4769  C   ASP A3941     199.095 300.597 249.030  1.00  0.00           C
ATOM   4770  O   ASP A3941     198.867 299.429 248.724  1.00  0.00           O
ATOM   4771  H   ASP A3941     199.203 301.046 246.120  1.00  0.00           H
ATOM   4772  HA  ASP A3941     200.849 301.698 248.487  1.00  0.00           H
ATOM   4773  HB2 ASP A3941     198.994 303.344 248.877  1.00  0.00           H
ATOM   4774  HB3 ASP A3941     199.872 303.567 247.381  1.00  0.00           H
ATOM   4775  N   VAL A3942     198.652 301.079 250.200  1.00  0.00           N
ATOM   4776  CA  VAL A3942     197.961 300.253 251.221  1.00  0.00           C
ATOM   4777  CB  VAL A3942     197.606 301.094 252.465  1.00  0.00           C
ATOM   4778  CG1 VAL A3942     196.572 302.192 252.175  1.00  0.00           C
ATOM   4779  CG2 VAL A3942     197.086 300.224 253.615  1.00  0.00           C
ATOM   4780  C   VAL A3942     196.743 299.478 250.671  1.00  0.00           C
ATOM   4781  O   VAL A3942     195.989 299.972 249.828  1.00  0.00           O
ATOM   4782  H   VAL A3942     198.845 302.042 250.425  1.00  0.00           H
ATOM   4783  HA  VAL A3942     198.686 299.507 251.551  1.00  0.00           H
ATOM   4784  HB  VAL A3942     198.520 301.581 252.807  1.00  0.00           H
ATOM   4785 HG11 VAL A3942     196.926 302.839 251.374  1.00  0.00           H
ATOM   4786 HG12 VAL A3942     196.423 302.793 253.072  1.00  0.00           H
ATOM   4787 HG13 VAL A3942     195.621 301.747 251.883  1.00  0.00           H
ATOM   4788 HG21 VAL A3942     197.809 299.440 253.847  1.00  0.00           H
ATOM   4789 HG22 VAL A3942     196.961 300.835 254.510  1.00  0.00           H
ATOM   4790 HG23 VAL A3942     196.127 299.770 253.364  1.00  0.00           H
ATOM   4791  N   ILE A3943     196.658 298.190 251.010  1.00  0.00           N
ATOM   4792  CA  ILE A3943     195.744 297.211 250.395  1.00  0.00           C
ATOM   4793  CB  ILE A3943     196.209 295.770 250.732  1.00  0.00           C
ATOM   4794  CG1 ILE A3943     197.719 295.529 250.482  1.00  0.00           C
ATOM   4795  CG2 ILE A3943     195.376 294.722 249.972  1.00  0.00           C
ATOM   4796  CD1 ILE A3943     198.211 295.820 249.057  1.00  0.00           C
ATOM   4797  C   ILE A3943     194.289 297.456 250.830  1.00  0.00           C
ATOM   4798  O   ILE A3943     194.025 297.693 252.006  1.00  0.00           O
ATOM   4799  H   ILE A3943     197.293 297.847 251.716  1.00  0.00           H
ATOM   4800  HA  ILE A3943     195.789 297.334 249.314  1.00  0.00           H
ATOM   4801  HB  ILE A3943     196.039 295.606 251.798  1.00  0.00           H
ATOM   4802 HG12 ILE A3943     198.300 296.139 251.174  1.00  0.00           H
ATOM   4803 HG13 ILE A3943     197.951 294.489 250.718  1.00  0.00           H
ATOM   4804 HG21 ILE A3943     194.346 294.743 250.322  1.00  0.00           H
ATOM   4805 HG22 ILE A3943     195.398 294.919 248.901  1.00  0.00           H
ATOM   4806 HG23 ILE A3943     195.772 293.724 250.165  1.00  0.00           H
ATOM   4807 HD11 ILE A3943     199.281 295.621 248.997  1.00  0.00           H
ATOM   4808 HD12 ILE A3943     198.035 296.862 248.797  1.00  0.00           H
ATOM   4809 HD13 ILE A3943     197.697 295.178 248.347  1.00  0.00           H
ATOM   4810  N   GLU A3944     193.318 297.375 249.911  1.00  0.00           N
ATOM   4811  CA  GLU A3944     191.901 297.447 250.289  1.00  0.00           C
ATOM   4812  CB  GLU A3944     191.040 297.998 249.136  1.00  0.00           C
ATOM   4813  CG  GLU A3944     190.846 297.097 247.905  1.00  0.00           C
ATOM   4814  CD  GLU A3944     191.891 297.347 246.810  1.00  0.00           C
ATOM   4815  OE1 GLU A3944     191.462 297.589 245.659  1.00  0.00           O
ATOM   4816  OE2 GLU A3944     193.081 297.016 247.030  1.00  0.00           O
ATOM   4817  C   GLU A3944     191.365 296.112 250.844  1.00  0.00           C
ATOM   4818  O   GLU A3944     191.812 295.033 250.452  1.00  0.00           O
ATOM   4819  H   GLU A3944     193.544 297.136 248.948  1.00  0.00           H
ATOM   4820  HA  GLU A3944     191.820 298.171 251.101  1.00  0.00           H
ATOM   4821  HB2 GLU A3944     190.049 298.193 249.549  1.00  0.00           H
ATOM   4822  HB3 GLU A3944     191.438 298.963 248.817  1.00  0.00           H
ATOM   4823  HG2 GLU A3944     190.845 296.046 248.192  1.00  0.00           H
ATOM   4824  HG3 GLU A3944     189.854 297.308 247.497  1.00  0.00           H
ATOM   4825  N   GLU A3945     190.247 296.168 251.582  1.00  0.00           N
ATOM   4826  CA  GLU A3945     189.556 294.982 252.128  1.00  0.00           C
ATOM   4827  CB  GLU A3945     188.258 295.433 252.823  1.00  0.00           C
ATOM   4828  CG  GLU A3945     187.500 294.320 253.576  1.00  0.00           C
ATOM   4829  CD  GLU A3945     186.723 293.304 252.715  1.00  0.00           C
ATOM   4830  OE1 GLU A3945     186.304 293.644 251.579  1.00  0.00           O
ATOM   4831  OE2 GLU A3945     186.422 292.227 253.287  1.00  0.00           O
ATOM   4832  C   GLU A3945     189.242 293.927 251.061  1.00  0.00           C
ATOM   4833  O   GLU A3945     189.421 292.737 251.298  1.00  0.00           O
ATOM   4834  H   GLU A3945     189.930 297.074 251.890  1.00  0.00           H
ATOM   4835  HA  GLU A3945     190.203 294.512 252.870  1.00  0.00           H
ATOM   4836  HB2 GLU A3945     187.593 295.903 252.097  1.00  0.00           H
ATOM   4837  HB3 GLU A3945     188.525 296.196 253.556  1.00  0.00           H
ATOM   4838  HG2 GLU A3945     188.217 293.787 254.207  1.00  0.00           H
ATOM   4839  HG3 GLU A3945     186.785 294.805 254.245  1.00  0.00           H
ATOM   4840  N   GLN A3946     188.921 294.362 249.842  1.00  0.00           N
ATOM   4841  CA  GLN A3946     188.597 293.465 248.739  1.00  0.00           C
ATOM   4842  CB  GLN A3946     187.948 294.299 247.626  1.00  0.00           C
ATOM   4843  CG  GLN A3946     186.912 293.482 246.848  1.00  0.00           C
ATOM   4844  CD  GLN A3946     185.502 293.596 247.427  1.00  0.00           C
ATOM   4845  OE1 GLN A3946     184.570 293.926 246.712  1.00  0.00           O
ATOM   4846  NE2 GLN A3946     185.255 293.471 248.716  1.00  0.00           N
ATOM   4847  C   GLN A3946     189.810 292.674 248.214  1.00  0.00           C
ATOM   4848  O   GLN A3946     189.638 291.553 247.743  1.00  0.00           O
ATOM   4849  H   GLN A3946     188.841 295.355 249.704  1.00  0.00           H
ATOM   4850  HA  GLN A3946     187.877 292.736 249.113  1.00  0.00           H
ATOM   4851  HB2 GLN A3946     188.725 294.643 246.942  1.00  0.00           H
ATOM   4852  HB3 GLN A3946     187.457 295.183 248.038  1.00  0.00           H
ATOM   4853  HG2 GLN A3946     186.884 293.858 245.825  1.00  0.00           H
ATOM   4854  HG3 GLN A3946     187.205 292.433 246.807  1.00  0.00           H
ATOM   4855 HE21 GLN A3946     185.968 293.358 249.437  1.00  0.00           H
ATOM   4856 HE22 GLN A3946     184.299 293.583 248.996  1.00  0.00           H
ATOM   4857  N   GLY A3947     191.024 293.221 248.361  1.00  0.00           N
ATOM   4858  CA  GLY A3947     192.285 292.507 248.146  1.00  0.00           C
ATOM   4859  C   GLY A3947     192.655 291.604 249.327  1.00  0.00           C
ATOM   4860  O   GLY A3947     192.886 290.415 249.129  1.00  0.00           O
ATOM   4861  H   GLY A3947     191.083 294.102 248.860  1.00  0.00           H
ATOM   4862  HA2 GLY A3947     192.219 291.898 247.244  1.00  0.00           H
ATOM   4863  HA3 GLY A3947     193.085 293.236 248.015  1.00  0.00           H
ATOM   4864  N   LYS A3948     192.382 292.048 250.563  1.00  0.00           N
ATOM   4865  CA  LYS A3948     192.432 291.187 251.764  1.00  0.00           C
ATOM   4866  CB  LYS A3948     192.000 292.006 252.999  1.00  0.00           C
ATOM   4867  CG  LYS A3948     192.707 291.685 254.325  1.00  0.00           C
ATOM   4868  CD  LYS A3948     192.727 290.217 254.789  1.00  0.00           C
ATOM   4869  CE  LYS A3948     192.996 290.221 256.299  1.00  0.00           C
ATOM   4870  NZ  LYS A3948     193.565 288.961 256.817  1.00  0.00           N
ATOM   4871  C   LYS A3948     191.548 289.943 251.586  1.00  0.00           C
ATOM   4872  O   LYS A3948     191.980 288.831 251.869  1.00  0.00           O
ATOM   4873  H   LYS A3948     192.123 293.025 250.670  1.00  0.00           H
ATOM   4874  HA  LYS A3948     193.460 290.842 251.901  1.00  0.00           H
ATOM   4875  HB2 LYS A3948     190.928 291.891 253.156  1.00  0.00           H
ATOM   4876  HB3 LYS A3948     192.184 293.064 252.802  1.00  0.00           H
ATOM   4877  HG2 LYS A3948     193.736 292.038 254.253  1.00  0.00           H
ATOM   4878  HG3 LYS A3948     192.214 292.287 255.090  1.00  0.00           H
ATOM   4879  HD2 LYS A3948     191.770 289.732 254.597  1.00  0.00           H
ATOM   4880  HD3 LYS A3948     193.522 289.681 254.265  1.00  0.00           H
ATOM   4881  HE2 LYS A3948     192.078 290.453 256.844  1.00  0.00           H
ATOM   4882  HE3 LYS A3948     193.703 291.023 256.520  1.00  0.00           H
ATOM   4883  HZ1 LYS A3948     193.618 289.012 257.838  1.00  0.00           H
ATOM   4884  HZ2 LYS A3948     193.057 288.110 256.591  1.00  0.00           H
ATOM   4885  HZ3 LYS A3948     194.480 288.756 256.417  1.00  0.00           H
ATOM   4886  N   ARG A3949     190.339 290.106 251.032  1.00  0.00           N
ATOM   4887  CA  ARG A3949     189.313 289.059 250.830  1.00  0.00           C
ATOM   4888  CB  ARG A3949     187.928 289.568 251.297  1.00  0.00           C
ATOM   4889  CG  ARG A3949     187.656 289.230 252.773  1.00  0.00           C
ATOM   4890  CD  ARG A3949     188.682 289.848 253.733  1.00  0.00           C
ATOM   4891  NE  ARG A3949     188.477 289.422 255.127  1.00  0.00           N
ATOM   4892  CZ  ARG A3949     187.697 290.002 256.018  1.00  0.00           C
ATOM   4893  NH1 ARG A3949     186.879 290.973 255.715  1.00  0.00           N
ATOM   4894  NH2 ARG A3949     187.736 289.600 257.258  1.00  0.00           N
ATOM   4895  C   ARG A3949     189.303 288.417 249.437  1.00  0.00           C
ATOM   4896  O   ARG A3949     188.400 287.626 249.155  1.00  0.00           O
ATOM   4897  H   ARG A3949     190.064 291.070 250.863  1.00  0.00           H
ATOM   4898  HA  ARG A3949     189.571 288.213 251.470  1.00  0.00           H
ATOM   4899  HB2 ARG A3949     187.845 290.645 251.142  1.00  0.00           H
ATOM   4900  HB3 ARG A3949     187.137 289.101 250.711  1.00  0.00           H
ATOM   4901  HG2 ARG A3949     187.668 288.145 252.891  1.00  0.00           H
ATOM   4902  HG3 ARG A3949     186.659 289.585 253.035  1.00  0.00           H
ATOM   4903  HD2 ARG A3949     189.678 289.514 253.449  1.00  0.00           H
ATOM   4904  HD3 ARG A3949     188.650 290.936 253.650  1.00  0.00           H
ATOM   4905  HE  ARG A3949     189.043 288.652 255.448  1.00  0.00           H
ATOM   4906 HH11 ARG A3949     186.808 291.303 254.741  1.00  0.00           H
ATOM   4907 HH12 ARG A3949     186.312 291.407 256.409  1.00  0.00           H
ATOM   4908 HH21 ARG A3949     188.407 288.901 257.539  1.00  0.00           H
ATOM   4909 HH22 ARG A3949     187.202 290.069 257.963  1.00  0.00           H
ATOM   4910  N   ASN A3950     190.419 288.484 248.712  1.00  0.00           N
ATOM   4911  CA  ASN A3950     190.805 287.424 247.771  1.00  0.00           C
ATOM   4912  CB  ASN A3950     190.625 287.882 246.314  1.00  0.00           C
ATOM   4913  CG  ASN A3950     191.378 289.142 245.938  1.00  0.00           C
ATOM   4914  OD1 ASN A3950     192.405 289.483 246.483  1.00  0.00           O
ATOM   4915  ND2 ASN A3950     190.902 289.862 244.957  1.00  0.00           N
ATOM   4916  C   ASN A3950     192.184 286.818 248.081  1.00  0.00           C
ATOM   4917  O   ASN A3950     192.266 285.594 248.078  1.00  0.00           O
ATOM   4918  H   ASN A3950     191.134 289.146 248.990  1.00  0.00           H
ATOM   4919  HA  ASN A3950     190.125 286.581 247.897  1.00  0.00           H
ATOM   4920  HB2 ASN A3950     189.566 288.061 246.146  1.00  0.00           H
ATOM   4921  HB3 ASN A3950     190.944 287.084 245.643  1.00  0.00           H
ATOM   4922 HD21 ASN A3950     190.111 289.540 244.437  1.00  0.00           H
ATOM   4923 HD22 ASN A3950     191.463 290.649 244.677  1.00  0.00           H
ATOM   4924  N   PHE A3951     193.121 287.584 248.649  1.00  0.00           N
ATOM   4925  CA  PHE A3951     194.427 287.071 249.077  1.00  0.00           C
ATOM   4926  CB  PHE A3951     195.340 288.250 249.437  1.00  0.00           C
ATOM   4927  CG  PHE A3951     196.775 287.826 249.668  1.00  0.00           C
ATOM   4928  CD1 PHE A3951     197.627 287.631 248.563  1.00  0.00           C
ATOM   4929  CD2 PHE A3951     197.246 287.567 250.971  1.00  0.00           C
ATOM   4930  CE1 PHE A3951     198.943 287.178 248.758  1.00  0.00           C
ATOM   4931  CE2 PHE A3951     198.561 287.110 251.163  1.00  0.00           C
ATOM   4932  CZ  PHE A3951     199.406 286.913 250.058  1.00  0.00           C
ATOM   4933  C   PHE A3951     194.341 286.051 250.228  1.00  0.00           C
ATOM   4934  O   PHE A3951     194.762 284.913 250.046  1.00  0.00           O
ATOM   4935  H   PHE A3951     193.019 288.594 248.588  1.00  0.00           H
ATOM   4936  HA  PHE A3951     194.879 286.551 248.231  1.00  0.00           H
ATOM   4937  HB2 PHE A3951     194.959 288.749 250.330  1.00  0.00           H
ATOM   4938  HB3 PHE A3951     195.323 288.974 248.620  1.00  0.00           H
ATOM   4939  HD1 PHE A3951     197.263 287.805 247.561  1.00  0.00           H
ATOM   4940  HD2 PHE A3951     196.598 287.694 251.828  1.00  0.00           H
ATOM   4941  HE1 PHE A3951     199.595 287.010 247.911  1.00  0.00           H
ATOM   4942  HE2 PHE A3951     198.915 286.890 252.162  1.00  0.00           H
ATOM   4943  HZ  PHE A3951     200.408 286.540 250.208  1.00  0.00           H
ATOM   4944  N   SER A3952     193.569 286.347 251.283  1.00  0.00           N
ATOM   4945  CA  SER A3952     193.304 285.395 252.384  1.00  0.00           C
ATOM   4946  CB  SER A3952     192.454 286.056 253.479  1.00  0.00           C
ATOM   4947  OG  SER A3952     191.248 286.582 252.941  1.00  0.00           O
ATOM   4948  C   SER A3952     192.602 284.113 251.915  1.00  0.00           C
ATOM   4949  O   SER A3952     192.992 283.012 252.300  1.00  0.00           O
ATOM   4950  H   SER A3952     193.238 287.297 251.382  1.00  0.00           H
ATOM   4951  HA  SER A3952     194.254 285.103 252.835  1.00  0.00           H
[truncated: 2,426,221 more chars]
