# Supplementary material for: Structure-based mechanism of RyR channel operation by calcium and magnesium ions
Source: PLoS Comput Biol. 2025 Apr 29;21(4):e1012950. doi: 10.1371/journal.pcbi.1012950 (PMC12119028; doi:10.1371/journal.pcbi.1012950)
Supplement: S2 File — The zipped dataset contains the structural description of the input files as well as all data output of the OHM server for the 9 analyzed structures. The content of individual directories and files of the S2 File is described in the file “Description of files.txt”. (ZIP) [file pcbi.1012950.s011.zip › P11716/7tzc/7tzc_core__dimer.pdb]

HELIX    1   1 VAL A 3633  PHE A 3636  1                                   4
HELIX    2   2 LEU A 3641  ASN A 3643  1                                   3
HELIX    3   3 THR A 3646  ILE A 3662  1                                  17
HELIX    4   4 GLU A 3670  LEU A 3677  1                                   8
HELIX    5   5 VAL A 3690  GLU A 3692  1                                   3
HELIX    6   6 PRO A 3697  LEU A 3710  1                                  14
HELIX    7   7 TYR A 3720  HIS A 3734  1                                  15
HELIX    8   8 PHE A 3753  ARG A 3773  1                                  21
HELIX    9   9 ALA A 3775  CYS A 3786  1                                  12
HELIX   10  10 ALA A 3792  LEU A 3805  1                                  14
HELIX   11  11 ALA A 3810  LYS A 3823  1                                  14
HELIX   12  12 GLY A 3827  GLN A 3837  1                                  11
HELIX   13  13 LEU A 3844  LEU A 3856  1                                  13
HELIX   14  14 ASP A 3878  CYS A 3892  1                                  15
HELIX   15  15 ASN A 3897  ARG A 3904  1                                   8
HELIX   16  16 ILE A 3915  SER A 3938  1                                  24
HELIX   17  17 GLU A 3945  ILE A 3969  1                                  25
HELIX   18  18 THR A 3974  ALA A 3981  1                                   8
HELIX   19  19 LEU A 3985  GLN A 4005  1                                  21
HELIX   20  20 SER A 4007  LEU A 4031  1                                  25
HELIX   21  21 MET A 4039  GLU A 4050  1                                  12
HELIX   22  22 SER A 4052  VAL A 4072  1                                  21
HELIX   23  23 GLU A 4075  TYR A 4080  1                                   6
HELIX   24  24 LYS A 4090  GLN A 4100  1                                  11
HELIX   25  25 GLY A 4105  CYS A 4114  1                                  10
HELIX   26  26 PHE A 4125  ASN A 4130  1                                   6
HELIX   27  27 ARG A 4137  HIS A 4153  1                                  17
HELIX   28  28 PRO A 4158  LEU A 4166  1                                   9
HELIX   29  29 GLU A 4168  TYR A 4177  1                                  10
HELIX   30  30 GLU A 4199  TRP A 4205  1                                   7
HELIX   31  31 PRO A 4208  GLU A 4224  1                                  17
HELIX   32  32 LYS A 4230  ILE A 4251  1                                  22
HELIX   33  33 PHE A 4540  ARG A 4557  1                                  18
HELIX   34  34 PHE A 4559  PHE A 4579  1                                  21
HELIX   35  35 MET A 4639  ASN A 4662  1                                  24
HELIX   36  36 VAL A 4666  ASP A 4684  1                                  19
HELIX   37  37 LEU A 4686  GLU A 4690  1                                   5
HELIX   38  38 VAL A 4697  VAL A 4705  1                                   9
HELIX   39  39 VAL A 4720  PHE A 4732  1                                  13
HELIX   40  40 ARG A 4734  LEU A 4741  1                                   8
HELIX   41  41 LEU A 4745  HIS A 4753  1                                   9
HELIX   42  42 LEU A 4764  MET A 4769  1                                   6
HELIX   43  43 VAL A 4773  PHE A 4784  1                                  12
HELIX   44  44 ASN A 4787  TYR A 4804  1                                  18
HELIX   45  45 ASN A 4806  GLY A 4819  1                                  14
HELIX   46  46 LYS A 4821  THR A 4831  1                                  11
HELIX   47  47 GLY A 4834  PHE A 4858  1                                  25
HELIX   48  48 ARG A 4860  PHE A 4862  1                                   3
HELIX   49  49 MET A 4879  ARG A 4892  1                                  14
HELIX   50  50 GLY A 4896  GLU A 4900  1                                   5
HELIX   51  51 GLU A 4910  THR A 4956  1                                  47
HELIX   52  52 SER A 4965  THR A 4970  1                                   6
HELIX   53  53 GLY A 4974  GLU A 4982  1                                   9
HELIX   54  54 LEU A 4985  ASN A 4997  1                                  13
HELIX   55  55 GLU A 5000  GLU A 5002  1                                   3
HELIX   56  56 GLY A 5005  GLN A 5015  1                                  11
HELIX   57  57 PHE A 5028  GLN A 5031  1                                   4
HELIX   58  58 GLU A 5033  LEU A 5036  1                                   4
HELIX   59  59 VAL D 3633  PHE D 3636  1                                   4
HELIX   60  60 LEU D 3641  ASN D 3643  1                                   3
HELIX   61  61 THR D 3646  ILE D 3662  1                                  17
HELIX   62  62 GLU D 3670  LEU D 3677  1                                   8
HELIX   63  63 VAL D 3690  GLU D 3692  1                                   3
HELIX   64  64 PRO D 3697  LEU D 3710  1                                  14
HELIX   65  65 TYR D 3720  HIS D 3734  1                                  15
HELIX   66  66 PHE D 3753  ARG D 3773  1                                  21
HELIX   67  67 ALA D 3775  CYS D 3786  1                                  12
HELIX   68  68 ALA D 3792  LEU D 3805  1                                  14
HELIX   69  69 ALA D 3810  LYS D 3823  1                                  14
HELIX   70  70 GLY D 3827  GLN D 3837  1                                  11
HELIX   71  71 LEU D 3844  LEU D 3856  1                                  13
HELIX   72  72 ASP D 3878  CYS D 3892  1                                  15
HELIX   73  73 ASN D 3897  ARG D 3904  1                                   8
HELIX   74  74 ILE D 3915  SER D 3938  1                                  24
HELIX   75  75 GLU D 3945  ILE D 3969  1                                  25
HELIX   76  76 THR D 3974  ALA D 3981  1                                   8
HELIX   77  77 LEU D 3985  GLN D 4005  1                                  21
HELIX   78  78 SER D 4007  LEU D 4031  1                                  25
HELIX   79  79 MET D 4039  GLU D 4050  1                                  12
HELIX   80  80 SER D 4052  VAL D 4072  1                                  21
HELIX   81  81 GLU D 4075  TYR D 4080  1                                   6
HELIX   82  82 LYS D 4090  GLN D 4100  1                                  11
HELIX   83  83 GLY D 4105  CYS D 4114  1                                  10
HELIX   84  84 PHE D 4125  ASN D 4130  1                                   6
HELIX   85  85 ARG D 4137  HIS D 4153  1                                  17
HELIX   86  86 PRO D 4158  LEU D 4166  1                                   9
HELIX   87  87 GLU D 4168  TYR D 4177  1                                  10
HELIX   88  88 GLU D 4199  TRP D 4205  1                                   7
HELIX   89  89 PRO D 4208  GLU D 4224  1                                  17
HELIX   90  90 LYS D 4230  ILE D 4251  1                                  22
HELIX   91  91 PHE D 4540  ARG D 4557  1                                  18
HELIX   92  92 PHE D 4559  PHE D 4579  1                                  21
HELIX   93  93 MET D 4639  ASN D 4662  1                                  24
HELIX   94  94 VAL D 4666  ASP D 4684  1                                  19
HELIX   95  95 LEU D 4686  GLU D 4690  1                                   5
HELIX   96  96 VAL D 4697  VAL D 4705  1                                   9
HELIX   97  97 VAL D 4720  PHE D 4732  1                                  13
HELIX   98  98 ARG D 4734  LEU D 4741  1                                   8
HELIX   99  99 LEU D 4745  HIS D 4753  1                                   9
HELIX  100 100 LEU D 4764  MET D 4769  1                                   6
HELIX  101 101 VAL D 4773  PHE D 4784  1                                  12
HELIX  102 102 ASN D 4787  TYR D 4804  1                                  18
HELIX  103 103 ASN D 4806  GLY D 4819  1                                  14
HELIX  104 104 LYS D 4821  THR D 4831  1                                  11
HELIX  105 105 GLY D 4834  PHE D 4858  1                                  25
HELIX  106 106 ARG D 4860  PHE D 4862  1                                   3
HELIX  107 107 MET D 4879  ARG D 4892  1                                  14
HELIX  108 108 GLY D 4896  GLU D 4900  1                                   5
HELIX  109 109 GLU D 4910  THR D 4956  1                                  47
HELIX  110 110 SER D 4965  THR D 4970  1                                   6
HELIX  111 111 GLY D 4974  GLU D 4982  1                                   9
HELIX  112 112 LEU D 4985  ASN D 4997  1                                  13
HELIX  113 113 GLU D 5000  GLU D 5002  1                                   3
HELIX  114 114 GLY D 5005  GLN D 5015  1                                  11
HELIX  115 115 PHE D 5028  GLN D 5031  1                                   4
HELIX  116 116 GLU D 5033  LEU D 5036  1                                   4
SHEET    1   1 1 LEU A4178  MET A4184  0
SHEET    2   2 1 ILE A4190  GLU A4196  0
SHEET    3   3 1 TYR A4580  SER A4583  0
SHEET    4   4 1 MET A4592  SER A4595  0
SHEET    5   5 1 ALA A4615  GLU A4618  0
SHEET    6   6 1 TYR A4629  LEU A4632  0
SHEET    7   7 1 LEU D4178  MET D4184  0
SHEET    8   8 1 ILE D4190  GLU D4196  0
SHEET    9   9 1 TYR D4580  SER D4583  0
SHEET   10  10 1 MET D4592  SER D4595  0
SHEET   11  11 1 ALA D4615  GLU D4618  0
SHEET   12  12 1 TYR D4629  LEU D4632  0
ATOM      1  N   VAL A3632     284.628 157.245 210.306  1.00  0.00           N
ATOM      2  CA  VAL A3632     285.986 156.972 209.749  1.00  0.00           C
ATOM      3  CB  VAL A3632     286.865 158.229 209.599  1.00  0.00           C
ATOM      4  CG1 VAL A3632     286.170 159.249 208.695  1.00  0.00           C
ATOM      5  CG2 VAL A3632     287.241 158.914 210.919  1.00  0.00           C
ATOM      6  C   VAL A3632     286.744 155.803 210.401  1.00  0.00           C
ATOM      7  O   VAL A3632     287.029 154.845 209.695  1.00  0.00           O
ATOM      8  HA  VAL A3632     285.820 156.629 208.726  1.00  0.00           H
ATOM      9  HB  VAL A3632     287.790 157.929 209.104  1.00  0.00           H
ATOM     10 HG21 VAL A3632     287.955 158.313 211.475  1.00  0.00           H
ATOM     11 HG22 VAL A3632     287.737 159.864 210.702  1.00  0.00           H
ATOM     12 HG23 VAL A3632     286.361 159.128 211.525  1.00  0.00           H
ATOM     13 HG11 VAL A3632     285.875 158.788 207.751  1.00  0.00           H
ATOM     14 HG12 VAL A3632     285.297 159.687 209.180  1.00  0.00           H
ATOM     15 HG13 VAL A3632     286.864 160.061 208.462  1.00  0.00           H
ATOM     16  H1  VAL A3632     284.043 156.420 210.254  1.00  0.00           H
ATOM     17  H2  VAL A3632     284.174 157.967 209.755  1.00  0.00           H
ATOM     18  H3  VAL A3632     284.670 157.574 211.261  1.00  0.00           H
ATOM     19  N   VAL A3633     287.143 155.825 211.687  1.00  0.00           N
ATOM     20  CA  VAL A3633     288.144 154.847 212.205  1.00  0.00           C
ATOM     21  CB  VAL A3633     288.632 155.207 213.629  1.00  0.00           C
ATOM     22  CG1 VAL A3633     289.654 154.196 214.181  1.00  0.00           C
ATOM     23  CG2 VAL A3633     289.313 156.581 213.649  1.00  0.00           C
ATOM     24  C   VAL A3633     287.677 153.382 212.157  1.00  0.00           C
ATOM     25  O   VAL A3633     288.484 152.503 211.836  1.00  0.00           O
ATOM     26  H   VAL A3633     286.975 156.651 212.246  1.00  0.00           H
ATOM     27  HA  VAL A3633     289.016 154.900 211.551  1.00  0.00           H
ATOM     28  HB  VAL A3633     287.776 155.230 214.303  1.00  0.00           H
ATOM     29 HG21 VAL A3633     288.593 157.367 213.435  1.00  0.00           H
ATOM     30 HG22 VAL A3633     289.721 156.780 214.641  1.00  0.00           H
ATOM     31 HG23 VAL A3633     290.126 156.617 212.922  1.00  0.00           H
ATOM     32 HG11 VAL A3633     290.025 154.538 215.149  1.00  0.00           H
ATOM     33 HG12 VAL A3633     290.497 154.096 213.497  1.00  0.00           H
ATOM     34 HG13 VAL A3633     289.188 153.224 214.338  1.00  0.00           H
ATOM     35  N   ALA A3634     286.392 153.107 212.399  1.00  0.00           N
ATOM     36  CA  ALA A3634     285.818 151.758 212.329  1.00  0.00           C
ATOM     37  CB  ALA A3634     284.390 151.820 212.881  1.00  0.00           C
ATOM     38  C   ALA A3634     285.838 151.153 210.909  1.00  0.00           C
ATOM     39  O   ALA A3634     286.175 149.983 210.757  1.00  0.00           O
ATOM     40  H   ALA A3634     285.779 153.853 212.690  1.00  0.00           H
ATOM     41  HA  ALA A3634     286.396 151.092 212.971  1.00  0.00           H
ATOM     42  HB1 ALA A3634     283.949 150.821 212.876  1.00  0.00           H
ATOM     43  HB2 ALA A3634     284.397 152.187 213.908  1.00  0.00           H
ATOM     44  HB3 ALA A3634     283.768 152.474 212.267  1.00  0.00           H
ATOM     45  N   CYS A3635     285.735 151.989 209.870  1.00  0.00           N
ATOM     46  CA  CYS A3635     285.719 151.572 208.464  1.00  0.00           C
ATOM     47  CB  CYS A3635     285.531 152.828 207.589  1.00  0.00           C
ATOM     48  SG  CYS A3635     284.231 153.933 208.242  1.00  0.00           S
ATOM     49  C   CYS A3635     286.997 150.802 208.072  1.00  0.00           C
ATOM     50  O   CYS A3635     286.921 149.660 207.628  1.00  0.00           O
ATOM     51  H   CYS A3635     285.532 152.960 210.050  1.00  0.00           H
ATOM     52  HA  CYS A3635     284.870 150.905 208.304  1.00  0.00           H
ATOM     53  HB2 CYS A3635     286.469 153.386 207.554  1.00  0.00           H
ATOM     54  HB3 CYS A3635     285.282 152.530 206.567  1.00  0.00           H
ATOM     55  HG  CYS A3635     283.164 153.276 207.757  1.00  0.00           H
ATOM     56  N   PHE A3636     288.157 151.279 208.541  1.00  0.00           N
ATOM     57  CA  PHE A3636     289.469 150.633 208.369  1.00  0.00           C
ATOM     58  CB  PHE A3636     290.569 151.704 208.454  1.00  0.00           C
ATOM     59  CG  PHE A3636     290.469 152.769 207.381  1.00  0.00           C
ATOM     60  CD1 PHE A3636     289.901 154.026 207.668  1.00  0.00           C
ATOM     61  CD2 PHE A3636     290.937 152.494 206.081  1.00  0.00           C
ATOM     62  CE1 PHE A3636     289.807 155.002 206.659  1.00  0.00           C
ATOM     63  CE2 PHE A3636     290.840 153.470 205.075  1.00  0.00           C
ATOM     64  CZ  PHE A3636     290.275 154.723 205.363  1.00  0.00           C
ATOM     65  C   PHE A3636     289.730 149.411 209.287  1.00  0.00           C
ATOM     66  O   PHE A3636     290.883 149.094 209.591  1.00  0.00           O
ATOM     67  H   PHE A3636     288.133 152.190 208.975  1.00  0.00           H
ATOM     68  HA  PHE A3636     289.495 150.233 207.354  1.00  0.00           H
ATOM     69  HB2 PHE A3636     291.546 151.227 208.357  1.00  0.00           H
ATOM     70  HB3 PHE A3636     290.526 152.183 209.431  1.00  0.00           H
ATOM     71  HD1 PHE A3636     289.532 154.248 208.658  1.00  0.00           H
ATOM     72  HD2 PHE A3636     291.367 151.530 205.849  1.00  0.00           H
ATOM     73  HE1 PHE A3636     289.372 155.969 206.872  1.00  0.00           H
ATOM     74  HE2 PHE A3636     291.193 153.257 204.074  1.00  0.00           H
ATOM     75  HZ  PHE A3636     290.196 155.472 204.585  1.00  0.00           H
ATOM     76  N   ARG A3637     288.672 148.752 209.778  1.00  0.00           N
ATOM     77  CA  ARG A3637     288.670 147.359 210.275  1.00  0.00           C
ATOM     78  CB  ARG A3637     289.215 147.272 211.714  1.00  0.00           C
ATOM     79  CG  ARG A3637     288.322 147.952 212.772  1.00  0.00           C
ATOM     80  CD  ARG A3637     289.102 148.858 213.735  1.00  0.00           C
ATOM     81  NE  ARG A3637     289.613 150.067 213.053  1.00  0.00           N
ATOM     82  CZ  ARG A3637     290.825 150.286 212.581  1.00  0.00           C
ATOM     83  NH1 ARG A3637     291.813 149.449 212.730  1.00  0.00           N
ATOM     84  NH2 ARG A3637     291.052 151.372 211.910  1.00  0.00           N
ATOM     85  C   ARG A3637     287.304 146.664 210.137  1.00  0.00           C
ATOM     86  O   ARG A3637     287.041 145.715 210.872  1.00  0.00           O
ATOM     87  H   ARG A3637     287.763 149.162 209.579  1.00  0.00           H
ATOM     88  HA  ARG A3637     289.338 146.781 209.637  1.00  0.00           H
ATOM     89  HB2 ARG A3637     289.329 146.221 211.986  1.00  0.00           H
ATOM     90  HB3 ARG A3637     290.215 147.691 211.721  1.00  0.00           H
ATOM     91  HG2 ARG A3637     287.546 148.545 212.294  1.00  0.00           H
ATOM     92  HG3 ARG A3637     287.822 147.175 213.351  1.00  0.00           H
ATOM     93  HD2 ARG A3637     288.421 149.171 214.529  1.00  0.00           H
ATOM     94  HD3 ARG A3637     289.910 148.289 214.197  1.00  0.00           H
ATOM     95  HE  ARG A3637     288.926 150.766 212.800  1.00  0.00           H
ATOM     96 HH11 ARG A3637     291.599 148.559 213.139  1.00  0.00           H
ATOM     97 HH12 ARG A3637     292.631 149.562 212.164  1.00  0.00           H
ATOM     98 HH21 ARG A3637     290.254 151.970 211.723  1.00  0.00           H
ATOM     99 HH22 ARG A3637     291.915 151.496 211.419  1.00  0.00           H
ATOM    100  N   MET A3638     286.415 147.174 209.280  1.00  0.00           N
ATOM    101  CA  MET A3638     285.086 146.592 209.084  1.00  0.00           C
ATOM    102  CB  MET A3638     284.244 147.494 208.167  1.00  0.00           C
ATOM    103  CG  MET A3638     282.823 146.954 207.942  1.00  0.00           C
ATOM    104  SD  MET A3638     281.911 146.513 209.451  1.00  0.00           S
ATOM    105  CE  MET A3638     281.695 148.146 210.205  1.00  0.00           C
ATOM    106  C   MET A3638     285.184 145.154 208.555  1.00  0.00           C
ATOM    107  O   MET A3638     286.059 144.838 207.747  1.00  0.00           O
ATOM    108  H   MET A3638     286.687 147.937 208.675  1.00  0.00           H
ATOM    109  HA  MET A3638     284.601 146.554 210.060  1.00  0.00           H
ATOM    110  HB2 MET A3638     284.178 148.487 208.612  1.00  0.00           H
ATOM    111  HB3 MET A3638     284.737 147.587 207.198  1.00  0.00           H
ATOM    112  HG2 MET A3638     282.249 147.700 207.392  1.00  0.00           H
ATOM    113  HG3 MET A3638     282.883 146.064 207.314  1.00  0.00           H
ATOM    114  HE1 MET A3638     281.132 148.037 211.132  1.00  0.00           H
ATOM    115  HE2 MET A3638     282.663 148.593 210.430  1.00  0.00           H
ATOM    116  HE3 MET A3638     281.142 148.796 209.525  1.00  0.00           H
ATOM    117  N   THR A3639     284.312 144.268 209.037  1.00  0.00           N
ATOM    118  CA  THR A3639     284.270 142.880 208.570  1.00  0.00           C
ATOM    119  CB  THR A3639     283.802 141.920 209.673  1.00  0.00           C
ATOM    120  OG1 THR A3639     283.794 140.611 209.155  1.00  0.00           O
ATOM    121  CG2 THR A3639     282.431 142.204 210.290  1.00  0.00           C
ATOM    122  C   THR A3639     283.439 142.754 207.283  1.00  0.00           C
ATOM    123  O   THR A3639     282.265 143.115 207.290  1.00  0.00           O
ATOM    124  H   THR A3639     283.547 144.607 209.606  1.00  0.00           H
ATOM    125  HA  THR A3639     285.294 142.590 208.358  1.00  0.00           H
ATOM    126  HB  THR A3639     284.538 141.956 210.477  1.00  0.00           H
ATOM    127  HG1 THR A3639     282.977 140.515 208.645  1.00  0.00           H
ATOM    128 HG21 THR A3639     282.201 141.446 211.039  1.00  0.00           H
ATOM    129 HG22 THR A3639     282.436 143.178 210.778  1.00  0.00           H
ATOM    130 HG23 THR A3639     281.650 142.200 209.532  1.00  0.00           H
ATOM    131  N   PRO A3640     283.965 142.151 206.200  1.00  0.00           N
ATOM    132  CA  PRO A3640     283.152 141.770 205.049  1.00  0.00           C
ATOM    133  CD  PRO A3640     285.352 141.767 205.986  1.00  0.00           C
ATOM    134  CB  PRO A3640     284.150 141.359 203.964  1.00  0.00           C
ATOM    135  CG  PRO A3640     285.344 140.847 204.768  1.00  0.00           C
ATOM    136  C   PRO A3640     282.176 140.636 205.402  1.00  0.00           C
ATOM    137  O   PRO A3640     282.488 139.762 206.217  1.00  0.00           O
ATOM    138  HA  PRO A3640     282.579 142.632 204.703  1.00  0.00           H
ATOM    139  HD2 PRO A3640     285.942 142.660 205.774  1.00  0.00           H
ATOM    140  HD3 PRO A3640     285.764 141.243 206.844  1.00  0.00           H
ATOM    141  HB2 PRO A3640     283.746 140.595 203.300  1.00  0.00           H
ATOM    142  HB3 PRO A3640     284.450 142.239 203.392  1.00  0.00           H
ATOM    143  HG2 PRO A3640     285.160 139.818 205.081  1.00  0.00           H
ATOM    144  HG3 PRO A3640     286.274 140.922 204.207  1.00  0.00           H
ATOM    145  N   LEU A3641     281.066 140.563 204.659  1.00  0.00           N
ATOM    146  CA  LEU A3641     279.957 139.626 204.890  1.00  0.00           C
ATOM    147  CB  LEU A3641     278.885 139.902 203.815  1.00  0.00           C
ATOM    148  CG  LEU A3641     277.637 138.995 203.861  1.00  0.00           C
ATOM    149  CD1 LEU A3641     276.892 139.088 205.193  1.00  0.00           C
ATOM    150  CD2 LEU A3641     276.680 139.401 202.742  1.00  0.00           C
ATOM    151  C   LEU A3641     280.381 138.145 204.913  1.00  0.00           C
ATOM    152  O   LEU A3641     279.937 137.395 205.778  1.00  0.00           O
ATOM    153  H   LEU A3641     280.884 141.329 204.026  1.00  0.00           H
ATOM    154  HA  LEU A3641     279.519 139.853 205.863  1.00  0.00           H
ATOM    155  HB2 LEU A3641     279.344 139.788 202.832  1.00  0.00           H
ATOM    156  HB3 LEU A3641     278.559 140.939 203.912  1.00  0.00           H
ATOM    157  HG  LEU A3641     277.935 137.960 203.694  1.00  0.00           H
ATOM    158 HD21 LEU A3641     275.810 138.743 202.741  1.00  0.00           H
ATOM    159 HD22 LEU A3641     276.338 140.427 202.889  1.00  0.00           H
ATOM    160 HD23 LEU A3641     277.174 139.323 201.774  1.00  0.00           H
ATOM    161 HD11 LEU A3641     277.498 138.662 205.990  1.00  0.00           H
ATOM    162 HD12 LEU A3641     275.960 138.525 205.132  1.00  0.00           H
ATOM    163 HD13 LEU A3641     276.656 140.128 205.421  1.00  0.00           H
ATOM    164  N   TYR A3642     281.362 137.751 204.094  1.00  0.00           N
ATOM    165  CA  TYR A3642     281.839 136.362 204.015  1.00  0.00           C
ATOM    166  CB  TYR A3642     282.709 136.186 202.758  1.00  0.00           C
ATOM    167  CG  TYR A3642     283.987 137.010 202.702  1.00  0.00           C
ATOM    168  CD1 TYR A3642     285.087 136.668 203.514  1.00  0.00           C
ATOM    169  CD2 TYR A3642     284.096 138.087 201.798  1.00  0.00           C
ATOM    170  CE1 TYR A3642     286.284 137.403 203.438  1.00  0.00           C
ATOM    171  CE2 TYR A3642     285.298 138.816 201.709  1.00  0.00           C
ATOM    172  CZ  TYR A3642     286.394 138.474 202.528  1.00  0.00           C
ATOM    173  OH  TYR A3642     287.554 139.176 202.444  1.00  0.00           O
ATOM    174  C   TYR A3642     282.557 135.846 205.281  1.00  0.00           C
ATOM    175  O   TYR A3642     282.827 134.650 205.371  1.00  0.00           O
ATOM    176  H   TYR A3642     281.753 138.429 203.461  1.00  0.00           H
ATOM    177  HA  TYR A3642     280.963 135.723 203.894  1.00  0.00           H
ATOM    178  HB2 TYR A3642     282.981 135.133 202.673  1.00  0.00           H
ATOM    179  HB3 TYR A3642     282.098 136.421 201.886  1.00  0.00           H
ATOM    180  HD1 TYR A3642     285.021 135.836 204.203  1.00  0.00           H
ATOM    181  HD2 TYR A3642     283.265 138.344 201.154  1.00  0.00           H
ATOM    182  HE1 TYR A3642     287.109 137.141 204.083  1.00  0.00           H
ATOM    183  HE2 TYR A3642     285.394 139.637 201.013  1.00  0.00           H
ATOM    184  HH  TYR A3642     288.224 138.812 203.022  1.00  0.00           H
ATOM    185  N   ASN A3643     282.896 136.713 206.243  1.00  0.00           N
ATOM    186  CA  ASN A3643     283.434 136.296 207.544  1.00  0.00           C
ATOM    187  CB  ASN A3643     284.303 137.427 208.110  1.00  0.00           C
ATOM    188  CG  ASN A3643     285.595 137.705 207.371  1.00  0.00           C
ATOM    189  OD1 ASN A3643     286.209 136.864 206.736  1.00  0.00           O
ATOM    190  ND2 ASN A3643     286.170 138.849 207.648  1.00  0.00           N
ATOM    191  C   ASN A3643     282.349 135.946 208.584  1.00  0.00           C
ATOM    192  O   ASN A3643     282.694 135.446 209.658  1.00  0.00           O
ATOM    193  H   ASN A3643     282.651 137.689 206.117  1.00  0.00           H
ATOM    194  HA  ASN A3643     284.053 135.406 207.417  1.00  0.00           H
ATOM    195  HB2 ASN A3643     283.704 138.332 208.117  1.00  0.00           H
ATOM    196  HB3 ASN A3643     284.572 137.198 209.140  1.00  0.00           H
ATOM    197 HD21 ASN A3643     285.662 139.520 208.207  1.00  0.00           H
ATOM    198 HD22 ASN A3643     287.060 139.025 207.226  1.00  0.00           H
ATOM    199  N   LEU A3644     281.103 136.400 208.398  1.00  0.00           N
ATOM    200  CA  LEU A3644     280.083 136.337 209.450  1.00  0.00           C
ATOM    201  CB  LEU A3644     278.862 137.215 209.099  1.00  0.00           C
ATOM    202  CG  LEU A3644     278.975 138.669 209.594  1.00  0.00           C
ATOM    203  CD1 LEU A3644     280.168 139.422 209.005  1.00  0.00           C
ATOM    204  CD2 LEU A3644     277.697 139.432 209.254  1.00  0.00           C
ATOM    205  C   LEU A3644     279.656 134.884 209.744  1.00  0.00           C
ATOM    206  O   LEU A3644     279.506 134.082 208.819  1.00  0.00           O
ATOM    207  H   LEU A3644     280.840 136.788 207.498  1.00  0.00           H
ATOM    208  HA  LEU A3644     280.536 136.744 210.352  1.00  0.00           H
ATOM    209  HB2 LEU A3644     278.686 137.198 208.023  1.00  0.00           H
ATOM    210  HB3 LEU A3644     277.979 136.783 209.572  1.00  0.00           H
ATOM    211  HG  LEU A3644     279.079 138.657 210.680  1.00  0.00           H
ATOM    212 HD11 LEU A3644     281.099 139.011 209.393  1.00  0.00           H
ATOM    213 HD12 LEU A3644     280.159 139.339 207.921  1.00  0.00           H
ATOM    214 HD13 LEU A3644     280.104 140.474 209.282  1.00  0.00           H
ATOM    215 HD21 LEU A3644     277.736 140.435 209.680  1.00  0.00           H
ATOM    216 HD22 LEU A3644     277.578 139.516 208.175  1.00  0.00           H
ATOM    217 HD23 LEU A3644     276.828 138.922 209.667  1.00  0.00           H
ATOM    218  N   PRO A3645     279.259 134.580 210.998  1.00  0.00           N
ATOM    219  CA  PRO A3645     278.505 133.371 211.313  1.00  0.00           C
ATOM    220  CD  PRO A3645     279.482 135.362 212.203  1.00  0.00           C
ATOM    221  CB  PRO A3645     278.187 133.458 212.810  1.00  0.00           C
ATOM    222  CG  PRO A3645     279.274 134.383 213.355  1.00  0.00           C
ATOM    223  C   PRO A3645     277.230 133.299 210.468  1.00  0.00           C
ATOM    224  O   PRO A3645     276.462 134.258 210.421  1.00  0.00           O
ATOM    225  HA  PRO A3645     279.133 132.502 211.117  1.00  0.00           H
ATOM    226  HD2 PRO A3645     280.495 135.765 212.241  1.00  0.00           H
ATOM    227  HD3 PRO A3645     278.747 136.166 212.254  1.00  0.00           H
ATOM    228  HB2 PRO A3645     278.211 132.477 213.285  1.00  0.00           H
ATOM    229  HB3 PRO A3645     277.217 133.934 212.960  1.00  0.00           H
ATOM    230  HG2 PRO A3645     278.957 134.892 214.266  1.00  0.00           H
ATOM    231  HG3 PRO A3645     280.190 133.815 213.525  1.00  0.00           H
ATOM    232  N   THR A3646     276.985 132.160 209.817  1.00  0.00           N
ATOM    233  CA  THR A3646     276.012 132.079 208.714  1.00  0.00           C
ATOM    234  CB  THR A3646     276.023 130.669 208.103  1.00  0.00           C
ATOM    235  OG1 THR A3646     277.353 130.284 207.831  1.00  0.00           O
ATOM    236  CG2 THR A3646     275.245 130.555 206.793  1.00  0.00           C
ATOM    237  C   THR A3646     274.584 132.458 209.113  1.00  0.00           C
ATOM    238  O   THR A3646     273.888 133.063 208.308  1.00  0.00           O
ATOM    239  H   THR A3646     277.697 131.445 209.833  1.00  0.00           H
ATOM    240  HA  THR A3646     276.320 132.783 207.940  1.00  0.00           H
ATOM    241  HB  THR A3646     275.604 129.966 208.824  1.00  0.00           H
ATOM    242  HG1 THR A3646     277.673 130.845 207.116  1.00  0.00           H
ATOM    243 HG21 THR A3646     275.383 129.561 206.367  1.00  0.00           H
ATOM    244 HG22 THR A3646     274.180 130.704 206.974  1.00  0.00           H
ATOM    245 HG23 THR A3646     275.589 131.305 206.080  1.00  0.00           H
ATOM    246  N   HIS A3647     274.179 132.263 210.373  1.00  0.00           N
ATOM    247  CA  HIS A3647     272.863 132.706 210.853  1.00  0.00           C
ATOM    248  ND1 HIS A3647     274.792 132.245 213.520  1.00  0.00           N
ATOM    249  CG  HIS A3647     273.442 132.565 213.331  1.00  0.00           C
ATOM    250  CB  HIS A3647     272.565 132.063 212.212  1.00  0.00           C
ATOM    251  NE2 HIS A3647     274.158 133.685 215.076  1.00  0.00           N
ATOM    252  CD2 HIS A3647     273.059 133.465 214.280  1.00  0.00           C
ATOM    253  CE1 HIS A3647     275.172 132.939 214.605  1.00  0.00           C
ATOM    254  C   HIS A3647     272.727 134.236 210.929  1.00  0.00           C
ATOM    255  O   HIS A3647     271.720 134.753 210.461  1.00  0.00           O
ATOM    256  H   HIS A3647     274.823 131.875 211.047  1.00  0.00           H
ATOM    257  HA  HIS A3647     272.102 132.364 210.148  1.00  0.00           H
ATOM    258  HB2 HIS A3647     272.679 130.982 212.133  1.00  0.00           H
ATOM    259  HB3 HIS A3647     271.524 132.269 212.468  1.00  0.00           H
ATOM    260  HD2 HIS A3647     272.081 133.928 214.363  1.00  0.00           H
ATOM    261  HE1 HIS A3647     276.165 132.908 215.033  1.00  0.00           H
ATOM    262  HE2 HIS A3647     274.195 134.311 215.869  1.00  0.00           H
ATOM    263  N   ARG A3648     273.798 134.972 211.271  1.00  0.00           N
ATOM    264  CA  ARG A3648     273.827 136.443 211.159  1.00  0.00           C
ATOM    265  CB  ARG A3648     275.096 137.053 211.774  1.00  0.00           C
ATOM    266  CG  ARG A3648     275.077 137.097 213.311  1.00  0.00           C
ATOM    267  CD  ARG A3648     276.210 137.981 213.859  1.00  0.00           C
ATOM    268  NE  ARG A3648     276.075 139.355 213.347  1.00  0.00           N
ATOM    269  CZ  ARG A3648     277.012 140.236 213.064  1.00  0.00           C
ATOM    270  NH1 ARG A3648     278.185 140.181 213.612  1.00  0.00           N
ATOM    271  NH2 ARG A3648     276.681 141.371 212.544  1.00  0.00           N
ATOM    272  C   ARG A3648     273.716 136.912 209.712  1.00  0.00           C
ATOM    273  O   ARG A3648     272.984 137.854 209.448  1.00  0.00           O
ATOM    274  H   ARG A3648     274.661 134.484 211.475  1.00  0.00           H
ATOM    275  HA  ARG A3648     272.952 136.861 211.664  1.00  0.00           H
ATOM    276  HB2 ARG A3648     275.987 136.532 211.427  1.00  0.00           H
ATOM    277  HB3 ARG A3648     275.156 138.075 211.400  1.00  0.00           H
ATOM    278  HG2 ARG A3648     274.125 137.512 213.646  1.00  0.00           H
ATOM    279  HG3 ARG A3648     275.175 136.085 213.705  1.00  0.00           H
ATOM    280  HD2 ARG A3648     277.173 137.562 213.564  1.00  0.00           H
ATOM    281  HD3 ARG A3648     276.150 137.997 214.951  1.00  0.00           H
ATOM    282  HE  ARG A3648     275.169 139.802 213.474  1.00  0.00           H
ATOM    283 HH11 ARG A3648     278.125 139.697 214.488  1.00  0.00           H
ATOM    284 HH12 ARG A3648     278.624 141.086 213.653  1.00  0.00           H
ATOM    285 HH21 ARG A3648     275.699 141.582 212.705  1.00  0.00           H
ATOM    286 HH22 ARG A3648     277.289 142.146 212.769  1.00  0.00           H
ATOM    287  N   ALA A3649     274.354 136.209 208.775  1.00  0.00           N
ATOM    288  CA  ALA A3649     274.195 136.487 207.348  1.00  0.00           C
ATOM    289  CB  ALA A3649     275.296 135.751 206.575  1.00  0.00           C
ATOM    290  C   ALA A3649     272.784 136.145 206.820  1.00  0.00           C
ATOM    291  O   ALA A3649     272.310 136.820 205.916  1.00  0.00           O
ATOM    292  H   ALA A3649     274.921 135.427 209.063  1.00  0.00           H
ATOM    293  HA  ALA A3649     274.336 137.559 207.189  1.00  0.00           H
ATOM    294  HB1 ALA A3649     275.227 136.013 205.518  1.00  0.00           H
ATOM    295  HB2 ALA A3649     276.276 136.051 206.947  1.00  0.00           H
ATOM    296  HB3 ALA A3649     275.177 134.674 206.679  1.00  0.00           H
ATOM    297  N   CYS A3650     272.068 135.195 207.440  1.00  0.00           N
ATOM    298  CA  CYS A3650     270.652 134.936 207.147  1.00  0.00           C
ATOM    299  CB  CYS A3650     270.231 133.565 207.699  1.00  0.00           C
ATOM    300  SG  CYS A3650     271.205 132.229 206.944  1.00  0.00           S
ATOM    301  C   CYS A3650     269.732 136.041 207.693  1.00  0.00           C
ATOM    302  O   CYS A3650     268.891 136.521 206.945  1.00  0.00           O
ATOM    303  H   CYS A3650     272.504 134.674 208.187  1.00  0.00           H
ATOM    304  HA  CYS A3650     270.513 134.923 206.062  1.00  0.00           H
ATOM    305  HB2 CYS A3650     269.175 133.407 207.467  1.00  0.00           H
ATOM    306  HB3 CYS A3650     270.344 133.549 208.782  1.00  0.00           H
ATOM    307  HG  CYS A3650     272.406 132.723 207.278  1.00  0.00           H
ATOM    308  N   ASN A3651     269.968 136.537 208.914  1.00  0.00           N
ATOM    309  CA  ASN A3651     269.252 137.696 209.464  1.00  0.00           C
ATOM    310  CB  ASN A3651     269.641 137.885 210.942  1.00  0.00           C
ATOM    311  CG  ASN A3651     268.855 136.967 211.862  1.00  0.00           C
ATOM    312  OD1 ASN A3651     269.393 136.043 212.458  1.00  0.00           O
ATOM    313  ND2 ASN A3651     267.575 137.216 211.993  1.00  0.00           N
ATOM    314  C   ASN A3651     269.511 138.971 208.643  1.00  0.00           C
ATOM    315  O   ASN A3651     268.588 139.528 208.064  1.00  0.00           O
ATOM    316  H   ASN A3651     270.657 136.081 209.499  1.00  0.00           H
ATOM    317  HA  ASN A3651     268.176 137.521 209.398  1.00  0.00           H
ATOM    318  HB2 ASN A3651     270.709 137.727 211.081  1.00  0.00           H
ATOM    319  HB3 ASN A3651     269.403 138.908 211.232  1.00  0.00           H
ATOM    320 HD21 ASN A3651     267.188 138.047 211.496  1.00  0.00           H
ATOM    321 HD22 ASN A3651     267.021 136.659 212.604  1.00  0.00           H
ATOM    322  N   MET A3652     270.777 139.290 208.362  1.00  0.00           N
ATOM    323  CA  MET A3652     271.132 140.438 207.515  1.00  0.00           C
ATOM    324  CB  MET A3652     272.642 140.701 207.601  1.00  0.00           C
ATOM    325  CG  MET A3652     273.015 141.233 208.989  1.00  0.00           C
ATOM    326  SD  MET A3652     274.779 141.587 209.222  1.00  0.00           S
ATOM    327  CE  MET A3652     274.629 142.854 210.509  1.00  0.00           C
ATOM    328  C   MET A3652     270.675 140.303 206.053  1.00  0.00           C
ATOM    329  O   MET A3652     270.506 141.322 205.392  1.00  0.00           O
ATOM    330  H   MET A3652     271.518 138.759 208.798  1.00  0.00           H
ATOM    331  HA  MET A3652     270.613 141.318 207.900  1.00  0.00           H
ATOM    332  HB2 MET A3652     272.918 141.455 206.862  1.00  0.00           H
ATOM    333  HB3 MET A3652     273.195 139.786 207.389  1.00  0.00           H
ATOM    334  HG2 MET A3652     272.457 142.157 209.148  1.00  0.00           H
ATOM    335  HG3 MET A3652     272.705 140.519 209.753  1.00  0.00           H
ATOM    336  HE1 MET A3652     275.619 143.217 210.780  1.00  0.00           H
ATOM    337  HE2 MET A3652     274.034 143.687 210.133  1.00  0.00           H
ATOM    338  HE3 MET A3652     274.138 142.431 211.386  1.00  0.00           H
ATOM    339  N   PHE A3653     270.389 139.088 205.571  1.00  0.00           N
ATOM    340  CA  PHE A3653     269.638 138.893 204.330  1.00  0.00           C
ATOM    341  CB  PHE A3653     269.897 137.497 203.749  1.00  0.00           C
ATOM    342  CG  PHE A3653     269.057 137.208 202.519  1.00  0.00           C
ATOM    343  CD1 PHE A3653     269.416 137.767 201.277  1.00  0.00           C
ATOM    344  CD2 PHE A3653     267.864 136.468 202.633  1.00  0.00           C
ATOM    345  CE1 PHE A3653     268.590 137.582 200.155  1.00  0.00           C
ATOM    346  CE2 PHE A3653     267.036 136.287 201.511  1.00  0.00           C
ATOM    347  CZ  PHE A3653     267.400 136.843 200.272  1.00  0.00           C
ATOM    348  C   PHE A3653     268.137 139.166 204.507  1.00  0.00           C
ATOM    349  O   PHE A3653     267.625 140.027 203.811  1.00  0.00           O
ATOM    350  H   PHE A3653     270.543 138.283 206.158  1.00  0.00           H
ATOM    351  HA  PHE A3653     269.991 139.619 203.596  1.00  0.00           H
ATOM    352  HB2 PHE A3653     270.952 137.415 203.485  1.00  0.00           H
ATOM    353  HB3 PHE A3653     269.685 136.742 204.505  1.00  0.00           H
ATOM    354  HD1 PHE A3653     270.305 138.375 201.193  1.00  0.00           H
ATOM    355  HD2 PHE A3653     267.557 136.077 203.593  1.00  0.00           H
ATOM    356  HE1 PHE A3653     268.845 138.042 199.210  1.00  0.00           H
ATOM    357  HE2 PHE A3653     266.098 135.759 201.605  1.00  0.00           H
ATOM    358  HZ  PHE A3653     266.742 136.734 199.419  1.00  0.00           H
ATOM    359  N   LEU A3654     267.448 138.523 205.457  1.00  0.00           N
ATOM    360  CA  LEU A3654     265.996 138.673 205.676  1.00  0.00           C
ATOM    361  CB  LEU A3654     265.558 137.753 206.832  1.00  0.00           C
ATOM    362  CG  LEU A3654     265.586 136.250 206.513  1.00  0.00           C
ATOM    363  CD1 LEU A3654     265.444 135.446 207.807  1.00  0.00           C
ATOM    364  CD2 LEU A3654     264.455 135.843 205.567  1.00  0.00           C
ATOM    365  C   LEU A3654     265.583 140.115 206.002  1.00  0.00           C
ATOM    366  O   LEU A3654     264.695 140.669 205.351  1.00  0.00           O
ATOM    367  H   LEU A3654     267.954 137.899 206.075  1.00  0.00           H
ATOM    368  HA  LEU A3654     265.465 138.394 204.766  1.00  0.00           H
ATOM    369  HB2 LEU A3654     266.206 137.951 207.689  1.00  0.00           H
ATOM    370  HB3 LEU A3654     264.544 138.024 207.133  1.00  0.00           H
ATOM    371  HG  LEU A3654     266.534 135.983 206.048  1.00  0.00           H
ATOM    372 HD11 LEU A3654     266.266 135.695 208.478  1.00  0.00           H
ATOM    373 HD12 LEU A3654     264.502 135.701 208.294  1.00  0.00           H
ATOM    374 HD13 LEU A3654     265.467 134.380 207.588  1.00  0.00           H
ATOM    375 HD21 LEU A3654     264.569 136.351 204.609  1.00  0.00           H
ATOM    376 HD22 LEU A3654     264.480 134.768 205.394  1.00  0.00           H
ATOM    377 HD23 LEU A3654     263.491 136.118 205.997  1.00  0.00           H
ATOM    378  N   GLU A3655     266.345 140.762 206.883  1.00  0.00           N
ATOM    379  CA  GLU A3655     266.099 142.130 207.338  1.00  0.00           C
ATOM    380  CB  GLU A3655     267.080 142.486 208.475  1.00  0.00           C
ATOM    381  CG  GLU A3655     267.025 141.771 209.851  1.00  0.00           C
ATOM    382  CD  GLU A3655     266.330 140.397 209.947  1.00  0.00           C
ATOM    383  OE1 GLU A3655     265.120 140.324 209.654  1.00  0.00           O
ATOM    384  OE2 GLU A3655     266.920 139.500 210.605  1.00  0.00           O
ATOM    385  C   GLU A3655     266.273 143.136 206.184  1.00  0.00           C
ATOM    386  O   GLU A3655     265.530 144.111 206.096  1.00  0.00           O
ATOM    387  H   GLU A3655     267.053 140.223 207.369  1.00  0.00           H
ATOM    388  HA  GLU A3655     265.076 142.212 207.710  1.00  0.00           H
ATOM    389  HB2 GLU A3655     268.089 142.347 208.080  1.00  0.00           H
ATOM    390  HB3 GLU A3655     266.981 143.555 208.673  1.00  0.00           H
ATOM    391  HG2 GLU A3655     268.054 141.676 210.208  1.00  0.00           H
ATOM    392  HG3 GLU A3655     266.524 142.445 210.551  1.00  0.00           H
ATOM    393  N   SER A3656     267.216 142.869 205.268  1.00  0.00           N
ATOM    394  CA  SER A3656     267.432 143.658 204.047  1.00  0.00           C
ATOM    395  CB  SER A3656     268.876 143.482 203.567  1.00  0.00           C
ATOM    396  OG  SER A3656     269.157 144.356 202.491  1.00  0.00           O
ATOM    397  C   SER A3656     266.485 143.279 202.904  1.00  0.00           C
ATOM    398  O   SER A3656     266.202 144.118 202.055  1.00  0.00           O
ATOM    399  H   SER A3656     267.741 142.013 205.378  1.00  0.00           H
ATOM    400  HA  SER A3656     267.274 144.714 204.272  1.00  0.00           H
ATOM    401  HB2 SER A3656     269.031 142.449 203.248  1.00  0.00           H
ATOM    402  HB3 SER A3656     269.561 143.701 204.387  1.00  0.00           H
ATOM    403  HG  SER A3656     268.357 144.460 201.953  1.00  0.00           H
ATOM    404  N   TYR A3657     266.050 142.019 202.824  1.00  0.00           N
ATOM    405  CA  TYR A3657     265.150 141.521 201.785  1.00  0.00           C
ATOM    406  CB  TYR A3657     265.048 139.987 201.859  1.00  0.00           C
ATOM    407  CG  TYR A3657     264.123 139.373 200.823  1.00  0.00           C
ATOM    408  CD1 TYR A3657     264.634 138.977 199.571  1.00  0.00           C
ATOM    409  CD2 TYR A3657     262.742 139.254 201.083  1.00  0.00           C
ATOM    410  CE1 TYR A3657     263.764 138.493 198.573  1.00  0.00           C
ATOM    411  CE2 TYR A3657     261.869 138.795 200.076  1.00  0.00           C
ATOM    412  CZ  TYR A3657     262.373 138.436 198.808  1.00  0.00           C
ATOM    413  OH  TYR A3657     261.535 138.050 197.810  1.00  0.00           O
ATOM    414  C   TYR A3657     263.779 142.180 201.922  1.00  0.00           C
ATOM    415  O   TYR A3657     263.349 142.873 201.007  1.00  0.00           O
ATOM    416  H   TYR A3657     266.384 141.352 203.510  1.00  0.00           H
ATOM    417  HA  TYR A3657     265.551 141.791 200.808  1.00  0.00           H
ATOM    418  HB2 TYR A3657     266.045 139.564 201.725  1.00  0.00           H
ATOM    419  HB3 TYR A3657     264.698 139.698 202.849  1.00  0.00           H
ATOM    420  HD1 TYR A3657     265.683 139.105 199.350  1.00  0.00           H
ATOM    421  HD2 TYR A3657     262.333 139.576 202.029  1.00  0.00           H
ATOM    422  HE1 TYR A3657     264.128 138.255 197.586  1.00  0.00           H
ATOM    423  HE2 TYR A3657     260.800 138.780 200.231  1.00  0.00           H
ATOM    424  HH  TYR A3657     260.844 138.714 197.621  1.00  0.00           H
ATOM    425  N   LYS A3658     263.263 142.281 203.155  1.00  0.00           N
ATOM    426  CA  LYS A3658     261.996 142.981 203.408  1.00  0.00           C
ATOM    427  CB  LYS A3658     261.432 142.601 204.785  1.00  0.00           C
ATOM    428  CG  LYS A3658     262.086 143.327 205.980  1.00  0.00           C
ATOM    429  CD  LYS A3658     261.038 143.795 207.005  1.00  0.00           C
ATOM    430  CE  LYS A3658     260.155 144.917 206.422  1.00  0.00           C
ATOM    431  NZ  LYS A3658     259.045 145.304 207.331  1.00  0.00           N
ATOM    432  C   LYS A3658     262.022 144.503 203.180  1.00  0.00           C
ATOM    433  O   LYS A3658     260.993 145.140 203.385  1.00  0.00           O
ATOM    434  H   LYS A3658     263.728 141.793 203.917  1.00  0.00           H
ATOM    435  HA  LYS A3658     261.299 142.609 202.660  1.00  0.00           H
ATOM    436  HB2 LYS A3658     260.364 142.816 204.758  1.00  0.00           H
ATOM    437  HB3 LYS A3658     261.525 141.523 204.932  1.00  0.00           H
ATOM    438  HG2 LYS A3658     262.786 142.643 206.463  1.00  0.00           H
ATOM    439  HG3 LYS A3658     262.656 144.197 205.653  1.00  0.00           H
ATOM    440  HD2 LYS A3658     261.561 144.166 207.887  1.00  0.00           H
ATOM    441  HD3 LYS A3658     260.424 142.940 207.294  1.00  0.00           H
ATOM    442  HE2 LYS A3658     259.740 144.589 205.463  1.00  0.00           H
ATOM    443  HE3 LYS A3658     260.788 145.784 206.205  1.00  0.00           H
ATOM    444  HZ1 LYS A3658     258.481 146.026 206.893  1.00  0.00           H
ATOM    445  HZ2 LYS A3658     259.402 145.668 208.203  1.00  0.00           H
ATOM    446  HZ3 LYS A3658     258.439 144.515 207.515  1.00  0.00           H
ATOM    447  N   ALA A3659     263.192 145.080 202.900  1.00  0.00           N
ATOM    448  CA  ALA A3659     263.407 146.499 202.612  1.00  0.00           C
ATOM    449  CB  ALA A3659     264.513 146.999 203.553  1.00  0.00           C
ATOM    450  C   ALA A3659     263.729 146.788 201.125  1.00  0.00           C
ATOM    451  O   ALA A3659     264.061 147.921 200.795  1.00  0.00           O
ATOM    452  H   ALA A3659     263.989 144.473 202.778  1.00  0.00           H
ATOM    453  HA  ALA A3659     262.496 147.055 202.840  1.00  0.00           H
ATOM    454  HB1 ALA A3659     264.636 148.076 203.429  1.00  0.00           H
ATOM    455  HB2 ALA A3659     265.455 146.506 203.312  1.00  0.00           H
ATOM    456  HB3 ALA A3659     264.248 146.789 204.590  1.00  0.00           H
ATOM    457  N   ALA A3660     263.731 145.765 200.261  1.00  0.00           N
ATOM    458  CA  ALA A3660     264.013 145.892 198.822  1.00  0.00           C
ATOM    459  CB  ALA A3660     265.539 145.865 198.637  1.00  0.00           C
ATOM    460  C   ALA A3660     263.312 144.832 197.935  1.00  0.00           C
ATOM    461  O   ALA A3660     263.549 144.804 196.730  1.00  0.00           O
ATOM    462  H   ALA A3660     263.568 144.836 200.622  1.00  0.00           H
ATOM    463  HA  ALA A3660     263.645 146.861 198.481  1.00  0.00           H
ATOM    464  HB1 ALA A3660     265.992 146.685 199.195  1.00  0.00           H
ATOM    465  HB2 ALA A3660     265.941 144.917 198.993  1.00  0.00           H
ATOM    466  HB3 ALA A3660     265.779 145.989 197.580  1.00  0.00           H
ATOM    467  N   TRP A3661     262.547 143.918 198.549  1.00  0.00           N
ATOM    468  CA  TRP A3661     261.866 142.764 197.943  1.00  0.00           C
ATOM    469  CB  TRP A3661     262.849 141.583 197.850  1.00  0.00           C
ATOM    470  CG  TRP A3661     264.143 141.788 197.122  1.00  0.00           C
ATOM    471  CD2 TRP A3661     264.414 141.626 195.697  1.00  0.00           C
ATOM    472  CD1 TRP A3661     265.288 142.256 197.666  1.00  0.00           C
ATOM    473  NE1 TRP A3661     266.246 142.405 196.682  1.00  0.00           N
ATOM    474  CE2 TRP A3661     265.762 142.021 195.448  1.00  0.00           C
ATOM    475  CE3 TRP A3661     263.650 141.211 194.586  1.00  0.00           C
ATOM    476  CZ2 TRP A3661     266.328 142.002 194.162  1.00  0.00           C
ATOM    477  CZ3 TRP A3661     264.205 141.184 193.292  1.00  0.00           C
ATOM    478  CH2 TRP A3661     265.539 141.579 193.077  1.00  0.00           C
ATOM    479  C   TRP A3661     260.592 142.350 198.733  1.00  0.00           C
ATOM    480  O   TRP A3661     260.315 141.163 198.881  1.00  0.00           O
ATOM    481  H   TRP A3661     262.518 143.949 199.553  1.00  0.00           H
ATOM    482  HA  TRP A3661     261.548 143.023 196.931  1.00  0.00           H
ATOM    483  HB2 TRP A3661     262.332 140.769 197.342  1.00  0.00           H
ATOM    484  HB3 TRP A3661     263.079 141.257 198.862  1.00  0.00           H
ATOM    485  HD1 TRP A3661     265.378 142.559 198.699  1.00  0.00           H
ATOM    486  HE3 TRP A3661     262.604 140.962 194.739  1.00  0.00           H
ATOM    487  HZ2 TRP A3661     267.336 142.346 194.007  1.00  0.00           H
ATOM    488  HZ3 TRP A3661     263.579 140.904 192.457  1.00  0.00           H
ATOM    489  HH2 TRP A3661     265.937 141.595 192.073  1.00  0.00           H
ATOM    490  HE1 TRP A3661     267.095 142.924 196.823  1.00  0.00           H
ATOM    491  N   ILE A3662     259.994 143.285 199.498  1.00  0.00           N
ATOM    492  CA  ILE A3662     258.657 143.124 200.136  1.00  0.00           C
ATOM    493  CB  ILE A3662     258.649 142.460 201.549  1.00  0.00           C
ATOM    494  CG1 ILE A3662     259.249 141.033 201.569  1.00  0.00           C
ATOM    495  CG2 ILE A3662     257.204 142.409 202.100  1.00  0.00           C
ATOM    496  CD1 ILE A3662     259.138 140.247 202.882  1.00  0.00           C
ATOM    497  C   ILE A3662     257.950 144.482 200.208  1.00  0.00           C
ATOM    498  O   ILE A3662     256.913 144.661 199.592  1.00  0.00           O
ATOM    499  H   ILE A3662     260.271 144.230 199.267  1.00  0.00           H
ATOM    500  HA  ILE A3662     258.051 142.493 199.481  1.00  0.00           H
ATOM    501  HB  ILE A3662     259.229 143.087 202.225  1.00  0.00           H
ATOM    502 HG12 ILE A3662     258.768 140.440 200.789  1.00  0.00           H
ATOM    503 HG13 ILE A3662     260.310 141.111 201.341  1.00  0.00           H
ATOM    504 HD11 ILE A3662     259.770 139.361 202.824  1.00  0.00           H
ATOM    505 HD12 ILE A3662     258.109 139.923 203.042  1.00  0.00           H
ATOM    506 HD13 ILE A3662     259.461 140.863 203.719  1.00  0.00           H
ATOM    507 HG21 ILE A3662     256.759 143.403 202.154  1.00  0.00           H
ATOM    508 HG22 ILE A3662     257.177 142.002 203.107  1.00  0.00           H
ATOM    509 HG23 ILE A3662     256.582 141.796 201.443  1.00  0.00           H
ATOM    510  N   LEU A3663     258.539 145.479 200.884  1.00  0.00           N
ATOM    511  CA  LEU A3663     258.002 146.855 200.967  1.00  0.00           C
ATOM    512  CB  LEU A3663     258.622 147.575 202.184  1.00  0.00           C
ATOM    513  CG  LEU A3663     258.267 146.984 203.559  1.00  0.00           C
ATOM    514  CD1 LEU A3663     259.094 147.696 204.635  1.00  0.00           C
ATOM    515  CD2 LEU A3663     256.791 147.153 203.919  1.00  0.00           C
ATOM    516  C   LEU A3663     258.171 147.664 199.651  1.00  0.00           C
ATOM    517  O   LEU A3663     258.478 148.850 199.689  1.00  0.00           O
ATOM    518  H   LEU A3663     259.420 145.298 201.335  1.00  0.00           H
ATOM    519  HA  LEU A3663     256.922 146.793 201.116  1.00  0.00           H
ATOM    520  HB2 LEU A3663     258.294 148.616 202.182  1.00  0.00           H
ATOM    521  HB3 LEU A3663     259.706 147.574 202.063  1.00  0.00           H
ATOM    522  HG  LEU A3663     258.504 145.920 203.589  1.00  0.00           H
ATOM    523 HD11 LEU A3663     260.151 147.473 204.486  1.00  0.00           H
ATOM    524 HD12 LEU A3663     258.777 147.395 205.626  1.00  0.00           H
ATOM    525 HD13 LEU A3663     258.949 148.774 204.542  1.00  0.00           H
ATOM    526 HD21 LEU A3663     256.580 146.748 204.906  1.00  0.00           H
ATOM    527 HD22 LEU A3663     256.167 146.630 203.194  1.00  0.00           H
ATOM    528 HD23 LEU A3663     256.522 148.212 203.898  1.00  0.00           H
ATOM    529  N   THR A3664     258.235 146.943 198.532  1.00  0.00           N
ATOM    530  CA  THR A3664     258.693 147.349 197.192  1.00  0.00           C
ATOM    531  CB  THR A3664     260.238 147.396 197.128  1.00  0.00           C
ATOM    532  OG1 THR A3664     260.740 146.103 197.392  1.00  0.00           O
ATOM    533  CG2 THR A3664     260.954 148.355 198.080  1.00  0.00           C
ATOM    534  C   THR A3664     258.196 146.351 196.115  1.00  0.00           C
ATOM    535  O   THR A3664     258.877 146.154 195.111  1.00  0.00           O
ATOM    536  H   THR A3664     257.926 145.985 198.619  1.00  0.00           H
ATOM    537  HA  THR A3664     258.294 148.334 196.957  1.00  0.00           H
ATOM    538  HB  THR A3664     260.533 147.686 196.118  1.00  0.00           H
ATOM    539  HG1 THR A3664     260.582 145.610 196.573  1.00  0.00           H
ATOM    540 HG21 THR A3664     262.000 148.440 197.787  1.00  0.00           H
ATOM    541 HG22 THR A3664     260.495 149.342 198.015  1.00  0.00           H
ATOM    542 HG23 THR A3664     260.901 147.993 199.105  1.00  0.00           H
ATOM    543  N   GLU A3665     257.232 145.486 196.455  1.00  0.00           N
ATOM    544  CA  GLU A3665     256.907 144.239 195.736  1.00  0.00           C
ATOM    545  CB  GLU A3665     257.771 143.099 196.333  1.00  0.00           C
ATOM    546  CG  GLU A3665     257.769 141.769 195.553  1.00  0.00           C
ATOM    547  CD  GLU A3665     258.994 140.878 195.885  1.00  0.00           C
ATOM    548  OE1 GLU A3665     260.139 141.347 195.677  1.00  0.00           O
ATOM    549  OE2 GLU A3665     258.815 139.676 196.203  1.00  0.00           O
ATOM    550  C   GLU A3665     255.382 144.006 195.822  1.00  0.00           C
ATOM    551  O   GLU A3665     254.839 143.954 196.922  1.00  0.00           O
ATOM    552  H   GLU A3665     256.671 145.662 197.279  1.00  0.00           H
ATOM    553  HA  GLU A3665     257.178 144.353 194.686  1.00  0.00           H
ATOM    554  HB2 GLU A3665     257.456 142.904 197.356  1.00  0.00           H
ATOM    555  HB3 GLU A3665     258.800 143.462 196.373  1.00  0.00           H
ATOM    556  HG2 GLU A3665     256.838 141.237 195.759  1.00  0.00           H
ATOM    557  HG3 GLU A3665     257.791 141.998 194.484  1.00  0.00           H
ATOM    558  N   ASP A3666     254.695 144.193 194.690  1.00  0.00           N
ATOM    559  CA  ASP A3666     253.250 144.488 194.576  1.00  0.00           C
ATOM    560  CB  ASP A3666     252.967 144.826 193.094  1.00  0.00           C
ATOM    561  CG  ASP A3666     251.481 144.909 192.706  1.00  0.00           C
ATOM    562  OD1 ASP A3666     250.693 145.480 193.493  1.00  0.00           O
ATOM    563  OD2 ASP A3666     251.136 144.305 191.667  1.00  0.00           O
ATOM    564  C   ASP A3666     252.298 143.380 195.094  1.00  0.00           C
ATOM    565  O   ASP A3666     252.499 142.192 194.817  1.00  0.00           O
ATOM    566  H   ASP A3666     255.216 144.306 193.840  1.00  0.00           H
ATOM    567  HA  ASP A3666     253.038 145.386 195.161  1.00  0.00           H
ATOM    568  HB2 ASP A3666     253.442 144.069 192.470  1.00  0.00           H
ATOM    569  HB3 ASP A3666     253.436 145.783 192.866  1.00  0.00           H
ATOM    570  N   HIS A3667     251.172 143.817 195.682  1.00  0.00           N
ATOM    571  CA  HIS A3667     249.887 143.106 195.724  1.00  0.00           C
ATOM    572  ND1 HIS A3667     248.160 140.227 195.898  1.00  0.00           N
ATOM    573  CG  HIS A3667     248.643 141.149 196.836  1.00  0.00           C
ATOM    574  CB  HIS A3667     249.938 141.933 196.727  1.00  0.00           C
ATOM    575  NE2 HIS A3667     246.577 140.631 197.390  1.00  0.00           N
ATOM    576  CD2 HIS A3667     247.670 141.370 197.768  1.00  0.00           C
ATOM    577  CE1 HIS A3667     246.895 139.973 196.262  1.00  0.00           C
ATOM    578  C   HIS A3667     248.737 144.094 196.036  1.00  0.00           C
ATOM    579  O   HIS A3667     248.222 144.124 197.152  1.00  0.00           O
ATOM    580  H   HIS A3667     251.084 144.826 195.698  1.00  0.00           H
ATOM    581  HA  HIS A3667     249.690 142.698 194.733  1.00  0.00           H
ATOM    582  HB2 HIS A3667     250.723 141.237 196.427  1.00  0.00           H
ATOM    583  HB3 HIS A3667     250.197 142.323 197.714  1.00  0.00           H
ATOM    584  HD2 HIS A3667     247.705 142.134 198.536  1.00  0.00           H
ATOM    585  HE1 HIS A3667     246.208 139.375 195.679  1.00  0.00           H
ATOM    586  HE2 HIS A3667     245.647 140.752 197.760  1.00  0.00           H
ATOM    587  N   SER A3668     248.355 144.958 195.088  1.00  0.00           N
ATOM    588  CA  SER A3668     247.137 145.796 195.187  1.00  0.00           C
ATOM    589  CB  SER A3668     247.070 146.741 193.981  1.00  0.00           C
ATOM    590  OG  SER A3668     245.832 147.416 193.917  1.00  0.00           O
ATOM    591  C   SER A3668     245.853 144.948 195.273  1.00  0.00           C
ATOM    592  O   SER A3668     245.726 143.919 194.595  1.00  0.00           O
ATOM    593  H   SER A3668     248.941 145.042 194.251  1.00  0.00           H
ATOM    594  HA  SER A3668     247.210 146.406 196.092  1.00  0.00           H
ATOM    595  HB2 SER A3668     247.889 147.464 194.018  1.00  0.00           H
ATOM    596  HB3 SER A3668     247.174 146.143 193.075  1.00  0.00           H
ATOM    597  HG  SER A3668     245.761 148.069 194.623  1.00  0.00           H
ATOM    598  N   PHE A3669     244.887 145.322 196.124  1.00  0.00           N
ATOM    599  CA  PHE A3669     243.667 144.521 196.341  1.00  0.00           C
ATOM    600  CB  PHE A3669     244.013 143.290 197.208  1.00  0.00           C
ATOM    601  CG  PHE A3669     244.200 143.605 198.684  1.00  0.00           C
ATOM    602  CD1 PHE A3669     245.320 144.336 199.127  1.00  0.00           C
ATOM    603  CD2 PHE A3669     243.226 143.208 199.623  1.00  0.00           C
ATOM    604  CE1 PHE A3669     245.458 144.678 200.484  1.00  0.00           C
ATOM    605  CE2 PHE A3669     243.369 143.543 200.983  1.00  0.00           C
ATOM    606  CZ  PHE A3669     244.471 144.302 201.408  1.00  0.00           C
ATOM    607  C   PHE A3669     242.445 145.205 196.967  1.00  0.00           C
ATOM    608  O   PHE A3669     241.419 144.531 197.127  1.00  0.00           O
ATOM    609  H   PHE A3669     245.022 146.175 196.672  1.00  0.00           H
ATOM    610  HA  PHE A3669     243.309 144.227 195.354  1.00  0.00           H
ATOM    611  HB2 PHE A3669     244.913 142.818 196.832  1.00  0.00           H
ATOM    612  HB3 PHE A3669     243.207 142.568 197.105  1.00  0.00           H
ATOM    613  HD1 PHE A3669     246.057 144.702 198.422  1.00  0.00           H
ATOM    614  HD2 PHE A3669     242.341 142.683 199.295  1.00  0.00           H
ATOM    615  HE1 PHE A3669     246.302 145.285 200.793  1.00  0.00           H
ATOM    616  HE2 PHE A3669     242.617 143.244 201.700  1.00  0.00           H
ATOM    617  HZ  PHE A3669     244.553 144.619 202.434  1.00  0.00           H
ATOM    618  N   GLU A3670     242.603 146.407 197.485  1.00  0.00           N
ATOM    619  CA  GLU A3670     241.682 147.045 198.424  1.00  0.00           C
ATOM    620  CB  GLU A3670     242.393 148.300 198.970  1.00  0.00           C
ATOM    621  CG  GLU A3670     243.645 148.006 199.826  1.00  0.00           C
ATOM    622  CD  GLU A3670     244.991 147.843 199.084  1.00  0.00           C
ATOM    623  OE1 GLU A3670     244.994 147.587 197.853  1.00  0.00           O
ATOM    624  OE2 GLU A3670     246.013 147.711 199.786  1.00  0.00           O
ATOM    625  C   GLU A3670     240.315 147.427 197.782  1.00  0.00           C
ATOM    626  O   GLU A3670     239.274 147.246 198.426  1.00  0.00           O
ATOM    627  H   GLU A3670     243.505 146.857 197.347  1.00  0.00           H
ATOM    628  HA  GLU A3670     241.491 146.375 199.258  1.00  0.00           H
ATOM    629  HB2 GLU A3670     241.692 148.813 199.623  1.00  0.00           H
ATOM    630  HB3 GLU A3670     242.647 148.999 198.163  1.00  0.00           H
ATOM    631  HG2 GLU A3670     243.768 148.831 200.534  1.00  0.00           H
ATOM    632  HG3 GLU A3670     243.462 147.101 200.417  1.00  0.00           H
ATOM    633  N   ASP A3671     240.352 147.854 196.505  1.00  0.00           N
ATOM    634  CA  ASP A3671     239.250 148.165 195.591  1.00  0.00           C
ATOM    635  CB  ASP A3671     239.887 148.576 194.212  1.00  0.00           C
ATOM    636  CG  ASP A3671     240.763 147.558 193.394  1.00  0.00           C
ATOM    637  OD1 ASP A3671     241.688 147.041 194.073  1.00  0.00           O
ATOM    638  OD2 ASP A3671     240.294 147.037 192.338  1.00  0.00           O
ATOM    639  C   ASP A3671     238.227 147.013 195.487  1.00  0.00           C
ATOM    640  O   ASP A3671     237.100 146.992 195.991  1.00  0.00           O
ATOM    641  H   ASP A3671     241.262 148.083 196.145  1.00  0.00           H
ATOM    642  HA  ASP A3671     238.731 149.017 196.016  1.00  0.00           H
ATOM    643  HB2 ASP A3671     239.078 148.909 193.586  1.00  0.00           H
ATOM    644  HB3 ASP A3671     240.550 149.412 194.466  1.00  0.00           H
ATOM    645  N   ARG A3672     238.806 145.933 194.992  1.00  0.00           N
ATOM    646  CA  ARG A3672     238.259 144.631 194.577  1.00  0.00           C
ATOM    647  CB  ARG A3672     239.269 143.984 193.583  1.00  0.00           C
ATOM    648  CG  ARG A3672     239.162 142.453 193.547  1.00  0.00           C
ATOM    649  CD  ARG A3672     239.969 141.643 194.574  1.00  0.00           C
ATOM    650  NE  ARG A3672     241.393 142.038 194.613  1.00  0.00           N
ATOM    651  CZ  ARG A3672     242.294 141.911 193.648  1.00  0.00           C
ATOM    652  NH1 ARG A3672     242.006 141.507 192.444  1.00  0.00           N
ATOM    653  NH2 ARG A3672     243.524 142.313 193.785  1.00  0.00           N
ATOM    654  C   ARG A3672     237.890 143.829 195.811  1.00  0.00           C
ATOM    655  O   ARG A3672     236.883 143.142 195.760  1.00  0.00           O
ATOM    656  H   ARG A3672     239.817 146.016 195.093  1.00  0.00           H
ATOM    657  HA  ARG A3672     237.328 144.718 193.999  1.00  0.00           H
ATOM    658  HB2 ARG A3672     240.302 144.345 193.704  1.00  0.00           H
ATOM    659  HB3 ARG A3672     238.984 144.327 192.590  1.00  0.00           H
ATOM    660  HG2 ARG A3672     238.110 142.206 193.685  1.00  0.00           H
ATOM    661  HG3 ARG A3672     239.432 142.107 192.550  1.00  0.00           H
ATOM    662  HD2 ARG A3672     239.539 141.737 195.563  1.00  0.00           H
ATOM    663  HD3 ARG A3672     239.859 140.583 194.310  1.00  0.00           H
ATOM    664  HE  ARG A3672     241.647 142.651 195.373  1.00  0.00           H
ATOM    665 HH11 ARG A3672     241.032 141.494 192.217  1.00  0.00           H
ATOM    666 HH12 ARG A3672     242.651 141.796 191.736  1.00  0.00           H
ATOM    667 HH21 ARG A3672     243.831 142.833 194.597  1.00  0.00           H
ATOM    668 HH22 ARG A3672     244.108 142.463 192.983  1.00  0.00           H
ATOM    669  N   MET A3673     238.563 143.987 196.961  1.00  0.00           N
ATOM    670  CA  MET A3673     238.086 143.345 198.201  1.00  0.00           C
ATOM    671  CB  MET A3673     239.212 143.265 199.252  1.00  0.00           C
ATOM    672  CG  MET A3673     238.793 142.509 200.524  1.00  0.00           C
ATOM    673  SD  MET A3673     240.173 141.864 201.515  1.00  0.00           S
ATOM    674  CE  MET A3673     239.195 141.043 202.787  1.00  0.00           C
ATOM    675  C   MET A3673     236.827 144.004 198.785  1.00  0.00           C
ATOM    676  O   MET A3673     235.962 143.307 199.323  1.00  0.00           O
ATOM    677  H   MET A3673     239.369 144.618 196.993  1.00  0.00           H
ATOM    678  HA  MET A3673     237.811 142.313 197.941  1.00  0.00           H
ATOM    679  HB2 MET A3673     240.052 142.744 198.804  1.00  0.00           H
ATOM    680  HB3 MET A3673     239.517 144.266 199.537  1.00  0.00           H
ATOM    681  HG2 MET A3673     238.195 143.170 201.160  1.00  0.00           H
ATOM    682  HG3 MET A3673     238.166 141.652 200.250  1.00  0.00           H
ATOM    683  HE1 MET A3673     238.611 140.249 202.325  1.00  0.00           H
ATOM    684  HE2 MET A3673     238.527 141.771 203.238  1.00  0.00           H
ATOM    685  HE3 MET A3673     239.853 140.628 203.551  1.00  0.00           H
ATOM    686  N   ILE A3674     236.683 145.321 198.631  1.00  0.00           N
ATOM    687  CA  ILE A3674     235.455 146.062 198.925  1.00  0.00           C
ATOM    688  CB  ILE A3674     235.802 147.569 199.079  1.00  0.00           C
ATOM    689  CG1 ILE A3674     236.634 147.784 200.367  1.00  0.00           C
ATOM    690  CG2 ILE A3674     234.559 148.479 199.062  1.00  0.00           C
ATOM    691  CD1 ILE A3674     235.935 147.507 201.701  1.00  0.00           C
ATOM    692  C   ILE A3674     234.350 145.777 197.892  1.00  0.00           C
ATOM    693  O   ILE A3674     233.223 145.470 198.291  1.00  0.00           O
ATOM    694  H   ILE A3674     237.433 145.840 198.195  1.00  0.00           H
ATOM    695  HA  ILE A3674     235.032 145.717 199.865  1.00  0.00           H
ATOM    696  HB  ILE A3674     236.431 147.880 198.238  1.00  0.00           H
ATOM    697 HG12 ILE A3674     236.978 148.809 200.398  1.00  0.00           H
ATOM    698 HG13 ILE A3674     237.514 147.150 200.317  1.00  0.00           H
ATOM    699 HG21 ILE A3674     234.084 148.439 198.084  1.00  0.00           H
ATOM    700 HG22 ILE A3674     234.860 149.508 199.252  1.00  0.00           H
ATOM    701 HG23 ILE A3674     233.857 148.163 199.823  1.00  0.00           H
ATOM    702 HD11 ILE A3674     236.630 147.717 202.513  1.00  0.00           H
ATOM    703 HD12 ILE A3674     235.631 146.463 201.770  1.00  0.00           H
ATOM    704 HD13 ILE A3674     235.067 148.156 201.811  1.00  0.00           H
ATOM    705  N   ASP A3675     234.696 145.606 196.614  1.00  0.00           N
ATOM    706  CA  ASP A3675     233.737 145.161 195.601  1.00  0.00           C
ATOM    707  CB  ASP A3675     234.348 145.311 194.204  1.00  0.00           C
ATOM    708  CG  ASP A3675     233.345 144.981 193.101  1.00  0.00           C
ATOM    709  OD1 ASP A3675     232.150 145.291 193.313  1.00  0.00           O
ATOM    710  OD2 ASP A3675     233.596 143.964 192.416  1.00  0.00           O
ATOM    711  C   ASP A3675     233.233 143.715 195.834  1.00  0.00           C
ATOM    712  O   ASP A3675     232.021 143.495 195.853  1.00  0.00           O
ATOM    713  H   ASP A3675     235.615 145.927 196.310  1.00  0.00           H
ATOM    714  HA  ASP A3675     232.874 145.821 195.657  1.00  0.00           H
ATOM    715  HB2 ASP A3675     235.195 144.632 194.118  1.00  0.00           H
ATOM    716  HB3 ASP A3675     234.702 146.333 194.058  1.00  0.00           H
ATOM    717  N   ASP A3676     234.117 142.771 196.182  1.00  0.00           N
ATOM    718  CA  ASP A3676     233.791 141.385 196.590  1.00  0.00           C
ATOM    719  CB  ASP A3676     235.077 140.563 196.834  1.00  0.00           C
ATOM    720  CG  ASP A3676     235.739 139.998 195.562  1.00  0.00           C
ATOM    721  OD1 ASP A3676     234.966 139.592 194.662  1.00  0.00           O
ATOM    722  OD2 ASP A3676     236.916 139.577 195.683  1.00  0.00           O
ATOM    723  C   ASP A3676     232.897 141.327 197.839  1.00  0.00           C
ATOM    724  O   ASP A3676     231.931 140.563 197.874  1.00  0.00           O
ATOM    725  H   ASP A3676     235.102 143.016 196.121  1.00  0.00           H
ATOM    726  HA  ASP A3676     233.235 140.898 195.796  1.00  0.00           H
ATOM    727  HB2 ASP A3676     234.823 139.709 197.463  1.00  0.00           H
ATOM    728  HB3 ASP A3676     235.800 141.162 197.390  1.00  0.00           H
ATOM    729  N   LEU A3677     233.163 142.163 198.846  1.00  0.00           N
ATOM    730  CA  LEU A3677     232.367 142.206 200.082  1.00  0.00           C
ATOM    731  CB  LEU A3677     233.194 142.860 201.205  1.00  0.00           C
ATOM    732  CG  LEU A3677     234.358 141.996 201.723  1.00  0.00           C
ATOM    733  CD1 LEU A3677     235.283 142.836 202.608  1.00  0.00           C
ATOM    734  CD2 LEU A3677     233.862 140.816 202.566  1.00  0.00           C
ATOM    735  C   LEU A3677     231.003 142.902 199.922  1.00  0.00           C
ATOM    736  O   LEU A3677     230.125 142.684 200.752  1.00  0.00           O
ATOM    737  H   LEU A3677     233.967 142.777 198.763  1.00  0.00           H
ATOM    738  HA  LEU A3677     232.135 141.180 200.366  1.00  0.00           H
ATOM    739  HB2 LEU A3677     232.539 143.070 202.048  1.00  0.00           H
ATOM    740  HB3 LEU A3677     233.581 143.808 200.834  1.00  0.00           H
ATOM    741  HG  LEU A3677     234.937 141.597 200.892  1.00  0.00           H
ATOM    742 HD11 LEU A3677     235.678 143.668 202.022  1.00  0.00           H
ATOM    743 HD12 LEU A3677     234.733 143.233 203.461  1.00  0.00           H
ATOM    744 HD13 LEU A3677     236.116 142.226 202.947  1.00  0.00           H
ATOM    745 HD21 LEU A3677     234.715 140.254 202.942  1.00  0.00           H
ATOM    746 HD22 LEU A3677     233.263 141.181 203.400  1.00  0.00           H
ATOM    747 HD23 LEU A3677     233.259 140.154 201.946  1.00  0.00           H
ATOM    748  N   SER A3678     230.785 143.696 198.873  1.00  0.00           N
ATOM    749  CA  SER A3678     229.529 144.441 198.677  1.00  0.00           C
ATOM    750  CB  SER A3678     229.744 145.510 197.599  1.00  0.00           C
ATOM    751  OG  SER A3678     229.813 144.935 196.307  1.00  0.00           O
ATOM    752  C   SER A3678     228.313 143.574 198.290  1.00  0.00           C
ATOM    753  O   SER A3678     227.181 144.070 198.283  1.00  0.00           O
ATOM    754  H   SER A3678     231.566 143.889 198.255  1.00  0.00           H
ATOM    755  HA  SER A3678     229.279 144.949 199.610  1.00  0.00           H
ATOM    756  HB2 SER A3678     230.656 146.071 197.804  1.00  0.00           H
ATOM    757  HB3 SER A3678     228.901 146.203 197.621  1.00  0.00           H
ATOM    758  HG  SER A3678     230.697 144.538 196.174  1.00  0.00           H
ATOM    759  N   LYS A3679     228.546 142.353 197.780  1.00  0.00           N
ATOM    760  CA  LYS A3679     227.630 141.685 196.836  1.00  0.00           C
ATOM    761  CB  LYS A3679     228.417 140.757 195.889  1.00  0.00           C
ATOM    762  CG  LYS A3679     229.590 141.484 195.210  1.00  0.00           C
ATOM    763  CD  LYS A3679     230.202 140.692 194.045  1.00  0.00           C
ATOM    764  CE  LYS A3679     231.487 141.330 193.499  1.00  0.00           C
ATOM    765  NZ  LYS A3679     231.319 142.744 193.110  1.00  0.00           N
ATOM    766  C   LYS A3679     226.460 140.945 197.498  1.00  0.00           C
ATOM    767  O   LYS A3679     226.630 140.204 198.467  1.00  0.00           O
ATOM    768  H   LYS A3679     229.507 142.039 197.807  1.00  0.00           H
ATOM    769  HA  LYS A3679     227.191 142.474 196.224  1.00  0.00           H
ATOM    770  HB2 LYS A3679     227.735 140.386 195.121  1.00  0.00           H
ATOM    771  HB3 LYS A3679     228.802 139.903 196.451  1.00  0.00           H
ATOM    772  HG2 LYS A3679     229.241 142.448 194.839  1.00  0.00           H
ATOM    773  HG3 LYS A3679     230.361 141.649 195.958  1.00  0.00           H
ATOM    774  HD2 LYS A3679     229.473 140.617 193.239  1.00  0.00           H
ATOM    775  HD3 LYS A3679     230.452 139.687 194.390  1.00  0.00           H
ATOM    776  HE2 LYS A3679     232.271 141.275 194.256  1.00  0.00           H
ATOM    777  HE3 LYS A3679     231.838 140.756 192.639  1.00  0.00           H
ATOM    778  HZ1 LYS A3679     232.182 143.094 192.685  1.00  0.00           H
ATOM    779  HZ2 LYS A3679     231.265 143.375 193.911  1.00  0.00           H
ATOM    780  HZ3 LYS A3679     230.582 142.944 192.460  1.00  0.00           H
ATOM    781  N   ALA A3680     225.322 140.922 196.797  1.00  0.00           N
ATOM    782  CA  ALA A3680     224.187 140.045 197.094  1.00  0.00           C
ATOM    783  CB  ALA A3680     222.950 140.581 196.359  1.00  0.00           C
ATOM    784  C   ALA A3680     224.486 138.575 196.721  1.00  0.00           C
ATOM    785  O   ALA A3680     224.635 138.232 195.548  1.00  0.00           O
ATOM    786  H   ALA A3680     225.273 141.482 195.962  1.00  0.00           H
ATOM    787  HA  ALA A3680     223.987 140.093 198.165  1.00  0.00           H
ATOM    788  HB1 ALA A3680     223.126 140.585 195.282  1.00  0.00           H
ATOM    789  HB2 ALA A3680     222.731 141.597 196.692  1.00  0.00           H
ATOM    790  HB3 ALA A3680     222.089 139.946 196.569  1.00  0.00           H
ATOM    791  N   GLY A3681     224.540 137.693 197.723  1.00  0.00           N
ATOM    792  CA  GLY A3681     224.867 136.274 197.546  1.00  0.00           C
ATOM    793  C   GLY A3681     223.676 135.392 197.148  1.00  0.00           C
ATOM    794  O   GLY A3681     223.134 134.696 198.001  1.00  0.00           O
ATOM    795  H   GLY A3681     224.480 138.046 198.665  1.00  0.00           H
ATOM    796  HA2 GLY A3681     225.640 136.174 196.782  1.00  0.00           H
ATOM    797  HA3 GLY A3681     225.276 135.886 198.479  1.00  0.00           H
ATOM    798  N   GLU A3682     223.371 135.341 195.848  1.00  0.00           N
ATOM    799  CA  GLU A3682     222.653 134.246 195.156  1.00  0.00           C
ATOM    800  CB  GLU A3682     223.636 133.125 194.718  1.00  0.00           C
ATOM    801  CG  GLU A3682     224.329 132.305 195.831  1.00  0.00           C
ATOM    802  CD  GLU A3682     225.092 131.061 195.312  1.00  0.00           C
ATOM    803  OE1 GLU A3682     225.552 131.070 194.144  1.00  0.00           O
ATOM    804  OE2 GLU A3682     225.360 130.152 196.138  1.00  0.00           O
ATOM    805  C   GLU A3682     221.347 133.737 195.820  1.00  0.00           C
ATOM    806  O   GLU A3682     221.091 132.535 195.845  1.00  0.00           O
ATOM    807  H   GLU A3682     223.846 136.015 195.260  1.00  0.00           H
ATOM    808  HA  GLU A3682     222.297 134.683 194.224  1.00  0.00           H
ATOM    809  HB2 GLU A3682     224.410 133.586 194.102  1.00  0.00           H
ATOM    810  HB3 GLU A3682     223.088 132.437 194.073  1.00  0.00           H
ATOM    811  HG2 GLU A3682     225.034 132.957 196.354  1.00  0.00           H
ATOM    812  HG3 GLU A3682     223.578 131.980 196.553  1.00  0.00           H
ATOM    813  N   GLN A3683     220.454 134.640 196.260  1.00  0.00           N
ATOM    814  CA  GLN A3683     219.178 134.259 196.909  1.00  0.00           C
ATOM    815  CB  GLN A3683     219.194 134.721 198.375  1.00  0.00           C
ATOM    816  CG  GLN A3683     219.070 136.248 198.539  1.00  0.00           C
ATOM    817  CD  GLN A3683     220.357 136.907 199.013  1.00  0.00           C
ATOM    818  OE1 GLN A3683     220.821 136.607 200.105  1.00  0.00           O
ATOM    819  NE2 GLN A3683     220.682 138.056 198.474  1.00  0.00           N
ATOM    820  C   GLN A3683     217.899 134.731 196.191  1.00  0.00           C
ATOM    821  O   GLN A3683     216.796 134.475 196.669  1.00  0.00           O
ATOM    822  H   GLN A3683     220.675 135.627 196.173  1.00  0.00           H
ATOM    823  HA  GLN A3683     219.102 133.172 196.924  1.00  0.00           H
ATOM    824  HB2 GLN A3683     220.098 134.353 198.863  1.00  0.00           H
ATOM    825  HB3 GLN A3683     218.343 134.259 198.878  1.00  0.00           H
ATOM    826  HG2 GLN A3683     218.740 136.708 197.618  1.00  0.00           H
ATOM    827  HG3 GLN A3683     218.287 136.464 199.262  1.00  0.00           H
ATOM    828 HE21 GLN A3683     220.241 138.312 197.579  1.00  0.00           H
ATOM    829 HE22 GLN A3683     221.489 138.537 198.814  1.00  0.00           H
ATOM    830  N   GLU A3684     218.031 135.547 195.148  1.00  0.00           N
ATOM    831  CA  GLU A3684     216.948 136.282 194.483  1.00  0.00           C
ATOM    832  CB  GLU A3684     217.587 137.460 193.701  1.00  0.00           C
ATOM    833  CG  GLU A3684     217.932 138.713 194.537  1.00  0.00           C
ATOM    834  CD  GLU A3684     218.929 138.567 195.701  1.00  0.00           C
ATOM    835  OE1 GLU A3684     219.845 137.714 195.674  1.00  0.00           O
ATOM    836  OE2 GLU A3684     218.758 139.312 196.700  1.00  0.00           O
ATOM    837  C   GLU A3684     215.994 135.391 193.630  1.00  0.00           C
ATOM    838  O   GLU A3684     215.672 135.742 192.497  1.00  0.00           O
ATOM    839  H   GLU A3684     218.973 135.841 194.920  1.00  0.00           H
ATOM    840  HA  GLU A3684     216.310 136.717 195.252  1.00  0.00           H
ATOM    841  HB2 GLU A3684     216.881 137.813 192.951  1.00  0.00           H
ATOM    842  HB3 GLU A3684     218.474 137.112 193.169  1.00  0.00           H
ATOM    843  HG2 GLU A3684     218.320 139.473 193.856  1.00  0.00           H
ATOM    844  HG3 GLU A3684     216.992 139.098 194.940  1.00  0.00           H
ATOM    845  N   GLU A3685     215.475 134.275 194.176  1.00  0.00           N
ATOM    846  CA  GLU A3685     214.453 133.429 193.508  1.00  0.00           C
ATOM    847  CB  GLU A3685     215.099 132.301 192.656  1.00  0.00           C
ATOM    848  CG  GLU A3685     215.598 131.038 193.393  1.00  0.00           C
ATOM    849  CD  GLU A3685     215.790 129.807 192.466  1.00  0.00           C
ATOM    850  OE1 GLU A3685     216.024 129.977 191.244  1.00  0.00           O
ATOM    851  OE2 GLU A3685     215.751 128.660 192.980  1.00  0.00           O
ATOM    852  C   GLU A3685     213.263 132.936 194.376  1.00  0.00           C
ATOM    853  O   GLU A3685     212.387 132.265 193.834  1.00  0.00           O
ATOM    854  H   GLU A3685     215.792 134.015 195.103  1.00  0.00           H
ATOM    855  HA  GLU A3685     213.962 134.074 192.778  1.00  0.00           H
ATOM    856  HB2 GLU A3685     214.341 131.984 191.938  1.00  0.00           H
ATOM    857  HB3 GLU A3685     215.924 132.721 192.078  1.00  0.00           H
ATOM    858  HG2 GLU A3685     216.543 131.275 193.889  1.00  0.00           H
ATOM    859  HG3 GLU A3685     214.878 130.775 194.169  1.00  0.00           H
ATOM    860  N   GLU A3686     213.127 133.334 195.656  1.00  0.00           N
ATOM    861  CA  GLU A3686     211.952 132.966 196.501  1.00  0.00           C
ATOM    862  CB  GLU A3686     212.393 132.508 197.915  1.00  0.00           C
ATOM    863  CG  GLU A3686     213.293 131.248 197.909  1.00  0.00           C
ATOM    864  CD  GLU A3686     213.109 130.321 199.138  1.00  0.00           C
ATOM    865  OE1 GLU A3686     214.100 130.139 199.890  1.00  0.00           O
ATOM    866  OE2 GLU A3686     212.131 129.530 199.143  1.00  0.00           O
ATOM    867  C   GLU A3686     210.800 134.014 196.550  1.00  0.00           C
ATOM    868  O   GLU A3686     209.677 133.658 196.902  1.00  0.00           O
ATOM    869  H   GLU A3686     213.872 133.862 196.082  1.00  0.00           H
ATOM    870  HA  GLU A3686     211.482 132.092 196.050  1.00  0.00           H
ATOM    871  HB2 GLU A3686     212.914 133.325 198.418  1.00  0.00           H
ATOM    872  HB3 GLU A3686     211.492 132.282 198.487  1.00  0.00           H
ATOM    873  HG2 GLU A3686     213.067 130.663 197.014  1.00  0.00           H
ATOM    874  HG3 GLU A3686     214.335 131.567 197.824  1.00  0.00           H
ATOM    875  N   GLU A3687     211.023 135.227 196.018  1.00  0.00           N
ATOM    876  CA  GLU A3687     210.022 136.259 195.634  1.00  0.00           C
ATOM    877  CB  GLU A3687     209.434 135.985 194.218  1.00  0.00           C
ATOM    878  CG  GLU A3687     208.396 134.845 194.095  1.00  0.00           C
ATOM    879  CD  GLU A3687     207.556 134.858 192.792  1.00  0.00           C
ATOM    880  OE1 GLU A3687     207.986 135.461 191.778  1.00  0.00           O
ATOM    881  OE2 GLU A3687     206.506 134.163 192.759  1.00  0.00           O
ATOM    882  C   GLU A3687     208.966 136.718 196.684  1.00  0.00           C
ATOM    883  O   GLU A3687     207.902 137.208 196.294  1.00  0.00           O
ATOM    884  H   GLU A3687     211.963 135.380 195.700  1.00  0.00           H
ATOM    885  HA  GLU A3687     210.615 137.164 195.505  1.00  0.00           H
ATOM    886  HB2 GLU A3687     208.965 136.911 193.880  1.00  0.00           H
ATOM    887  HB3 GLU A3687     210.259 135.784 193.533  1.00  0.00           H
ATOM    888  HG2 GLU A3687     208.923 133.891 194.166  1.00  0.00           H
ATOM    889  HG3 GLU A3687     207.708 134.906 194.939  1.00  0.00           H
ATOM    890  N   GLU A3688     209.241 136.670 197.998  1.00  0.00           N
ATOM    891  CA  GLU A3688     208.236 136.957 199.044  1.00  0.00           C
ATOM    892  CB  GLU A3688     208.225 135.801 200.070  1.00  0.00           C
ATOM    893  CG  GLU A3688     209.198 135.855 201.265  1.00  0.00           C
ATOM    894  CD  GLU A3688     210.628 135.364 200.982  1.00  0.00           C
ATOM    895  OE1 GLU A3688     211.178 135.707 199.911  1.00  0.00           O
ATOM    896  OE2 GLU A3688     211.215 134.796 201.935  1.00  0.00           O
ATOM    897  C   GLU A3688     208.267 138.371 199.692  1.00  0.00           C
ATOM    898  O   GLU A3688     208.915 139.301 199.215  1.00  0.00           O
ATOM    899  H   GLU A3688     210.124 136.268 198.312  1.00  0.00           H
ATOM    900  HA  GLU A3688     207.262 136.911 198.560  1.00  0.00           H
ATOM    901  HB2 GLU A3688     207.219 135.788 200.496  1.00  0.00           H
ATOM    902  HB3 GLU A3688     208.341 134.848 199.551  1.00  0.00           H
ATOM    903  HG2 GLU A3688     208.767 135.219 202.042  1.00  0.00           H
ATOM    904  HG3 GLU A3688     209.233 136.861 201.681  1.00  0.00           H
ATOM    905  N   GLU A3689     207.448 138.564 200.741  1.00  0.00           N
ATOM    906  CA  GLU A3689     207.374 139.750 201.623  1.00  0.00           C
ATOM    907  CB  GLU A3689     206.156 139.598 202.580  1.00  0.00           C
ATOM    908  CG  GLU A3689     204.768 139.523 201.898  1.00  0.00           C
ATOM    909  CD  GLU A3689     203.602 139.192 202.866  1.00  0.00           C
ATOM    910  OE1 GLU A3689     203.720 138.220 203.654  1.00  0.00           O
ATOM    911  OE2 GLU A3689     202.489 139.739 202.664  1.00  0.00           O
ATOM    912  C   GLU A3689     208.696 139.970 202.414  1.00  0.00           C
ATOM    913  O   GLU A3689     208.784 139.653 203.605  1.00  0.00           O
ATOM    914  H   GLU A3689     206.940 137.758 201.062  1.00  0.00           H
ATOM    915  HA  GLU A3689     207.223 140.644 201.015  1.00  0.00           H
ATOM    916  HB2 GLU A3689     206.301 138.690 203.168  1.00  0.00           H
ATOM    917  HB3 GLU A3689     206.144 140.446 203.266  1.00  0.00           H
ATOM    918  HG2 GLU A3689     204.577 140.479 201.406  1.00  0.00           H
ATOM    919  HG3 GLU A3689     204.792 138.754 201.123  1.00  0.00           H
ATOM    920  N   VAL A3690     209.777 140.332 201.706  1.00  0.00           N
ATOM    921  CA  VAL A3690     211.176 140.314 202.189  1.00  0.00           C
ATOM    922  CB  VAL A3690     211.883 139.026 201.698  1.00  0.00           C
ATOM    923  CG1 VAL A3690     212.311 139.066 200.224  1.00  0.00           C
ATOM    924  CG2 VAL A3690     213.097 138.646 202.558  1.00  0.00           C
ATOM    925  C   VAL A3690     211.935 141.632 201.930  1.00  0.00           C
ATOM    926  O   VAL A3690     213.164 141.667 201.816  1.00  0.00           O
ATOM    927  H   VAL A3690     209.632 140.416 200.704  1.00  0.00           H
ATOM    928  HA  VAL A3690     211.125 140.236 203.274  1.00  0.00           H
ATOM    929  HB  VAL A3690     211.170 138.210 201.807  1.00  0.00           H
ATOM    930 HG21 VAL A3690     213.438 137.653 202.262  1.00  0.00           H
ATOM    931 HG22 VAL A3690     212.803 138.613 203.607  1.00  0.00           H
ATOM    932 HG23 VAL A3690     213.909 139.359 202.429  1.00  0.00           H
ATOM    933 HG11 VAL A3690     212.639 138.070 199.923  1.00  0.00           H
ATOM    934 HG12 VAL A3690     213.119 139.778 200.069  1.00  0.00           H
ATOM    935 HG13 VAL A3690     211.461 139.339 199.601  1.00  0.00           H
ATOM    936  N   GLU A3691     211.228 142.767 201.969  1.00  0.00           N
ATOM    937  CA  GLU A3691     211.787 144.118 201.755  1.00  0.00           C
ATOM    938  CB  GLU A3691     210.670 145.180 201.695  1.00  0.00           C
ATOM    939  CG  GLU A3691     209.511 144.889 200.725  1.00  0.00           C
ATOM    940  CD  GLU A3691     208.289 144.299 201.447  1.00  0.00           C
ATOM    941  OE1 GLU A3691     208.444 143.205 202.037  1.00  0.00           O
ATOM    942  OE2 GLU A3691     207.269 145.020 201.552  1.00  0.00           O
ATOM    943  C   GLU A3691     212.837 144.558 202.802  1.00  0.00           C
ATOM    944  O   GLU A3691     213.533 145.549 202.597  1.00  0.00           O
ATOM    945  H   GLU A3691     210.211 142.692 202.070  1.00  0.00           H
ATOM    946  HA  GLU A3691     212.295 144.120 200.791  1.00  0.00           H
ATOM    947  HB2 GLU A3691     210.271 145.344 202.697  1.00  0.00           H
ATOM    948  HB3 GLU A3691     211.133 146.116 201.377  1.00  0.00           H
ATOM    949  HG2 GLU A3691     209.225 145.830 200.246  1.00  0.00           H
ATOM    950  HG3 GLU A3691     209.849 144.217 199.932  1.00  0.00           H
ATOM    951  N   GLU A3692     213.022 143.793 203.883  1.00  0.00           N
ATOM    952  CA  GLU A3692     214.109 143.966 204.864  1.00  0.00           C
ATOM    953  CB  GLU A3692     213.829 143.012 206.043  1.00  0.00           C
ATOM    954  CG  GLU A3692     214.841 143.049 207.207  1.00  0.00           C
ATOM    955  CD  GLU A3692     215.894 141.925 207.180  1.00  0.00           C
ATOM    956  OE1 GLU A3692     216.244 141.451 206.076  1.00  0.00           O
ATOM    957  OE2 GLU A3692     216.311 141.499 208.284  1.00  0.00           O
ATOM    958  C   GLU A3692     215.515 143.768 204.261  1.00  0.00           C
ATOM    959  O   GLU A3692     216.462 144.423 204.697  1.00  0.00           O
ATOM    960  H   GLU A3692     212.445 142.969 203.952  1.00  0.00           H
ATOM    961  HA  GLU A3692     214.080 144.991 205.234  1.00  0.00           H
ATOM    962  HB2 GLU A3692     212.858 143.296 206.453  1.00  0.00           H
ATOM    963  HB3 GLU A3692     213.726 141.990 205.674  1.00  0.00           H
ATOM    964  HG2 GLU A3692     215.333 144.024 207.236  1.00  0.00           H
ATOM    965  HG3 GLU A3692     214.269 142.956 208.133  1.00  0.00           H
ATOM    966  N   LYS A3693     215.620 142.976 203.181  1.00  0.00           N
ATOM    967  CA  LYS A3693     216.783 142.835 202.281  1.00  0.00           C
ATOM    968  CB  LYS A3693     216.844 144.024 201.294  1.00  0.00           C
ATOM    969  CG  LYS A3693     215.816 143.962 200.149  1.00  0.00           C
ATOM    970  CD  LYS A3693     215.853 142.692 199.274  1.00  0.00           C
ATOM    971  CE  LYS A3693     217.255 142.304 198.764  1.00  0.00           C
ATOM    972  NZ  LYS A3693     217.193 141.140 197.840  1.00  0.00           N
ATOM    973  C   LYS A3693     218.161 142.540 202.902  1.00  0.00           C
ATOM    974  O   LYS A3693     219.071 142.334 202.103  1.00  0.00           O
ATOM    975  H   LYS A3693     214.751 142.546 202.877  1.00  0.00           H
ATOM    976  HA  LYS A3693     216.598 141.933 201.708  1.00  0.00           H
ATOM    977  HB2 LYS A3693     216.700 144.955 201.846  1.00  0.00           H
ATOM    978  HB3 LYS A3693     217.833 144.083 200.840  1.00  0.00           H
ATOM    979  HG2 LYS A3693     215.981 144.828 199.507  1.00  0.00           H
ATOM    980  HG3 LYS A3693     214.815 144.057 200.571  1.00  0.00           H
ATOM    981  HD2 LYS A3693     215.436 141.863 199.846  1.00  0.00           H
ATOM    982  HD3 LYS A3693     215.193 142.861 198.421  1.00  0.00           H
ATOM    983  HE2 LYS A3693     217.701 143.162 198.253  1.00  0.00           H
ATOM    984  HE3 LYS A3693     217.890 142.066 199.625  1.00  0.00           H
ATOM    985  HZ1 LYS A3693     218.114 140.777 197.567  1.00  0.00           H
ATOM    986  HZ2 LYS A3693     216.727 140.350 198.258  1.00  0.00           H
ATOM    987  HZ3 LYS A3693     216.723 141.366 196.976  1.00  0.00           H
ATOM    988  N   LYS A3694     218.251 142.244 204.208  1.00  0.00           N
ATOM    989  CA  LYS A3694     219.364 141.624 204.965  1.00  0.00           C
ATOM    990  CB  LYS A3694     219.194 140.089 204.979  1.00  0.00           C
ATOM    991  CG  LYS A3694     219.282 139.422 203.600  1.00  0.00           C
ATOM    992  CD  LYS A3694     218.755 137.989 203.575  1.00  0.00           C
ATOM    993  CE  LYS A3694     218.991 137.533 202.137  1.00  0.00           C
ATOM    994  NZ  LYS A3694     218.655 136.113 201.898  1.00  0.00           N
ATOM    995  C   LYS A3694     220.790 142.116 204.585  1.00  0.00           C
ATOM    996  O   LYS A3694     221.351 141.632 203.605  1.00  0.00           O
ATOM    997  H   LYS A3694     217.382 142.349 204.733  1.00  0.00           H
ATOM    998  HA  LYS A3694     219.182 141.911 205.998  1.00  0.00           H
ATOM    999  HB2 LYS A3694     219.951 139.655 205.633  1.00  0.00           H
ATOM   1000  HB3 LYS A3694     218.218 139.865 205.410  1.00  0.00           H
ATOM   1001  HG2 LYS A3694     220.322 139.415 203.273  1.00  0.00           H
ATOM   1002  HG3 LYS A3694     218.692 139.980 202.879  1.00  0.00           H
ATOM   1003  HD2 LYS A3694     219.320 137.374 204.276  1.00  0.00           H
ATOM   1004  HD3 LYS A3694     217.690 137.979 203.817  1.00  0.00           H
ATOM   1005  HE2 LYS A3694     220.054 137.689 201.918  1.00  0.00           H
ATOM   1006  HE3 LYS A3694     218.432 138.180 201.453  1.00  0.00           H
ATOM   1007  HZ1 LYS A3694     219.115 135.840 201.032  1.00  0.00           H
ATOM   1008  HZ2 LYS A3694     219.029 135.531 202.629  1.00  0.00           H
ATOM   1009  HZ3 LYS A3694     217.655 135.980 201.807  1.00  0.00           H
ATOM   1010  N   PRO A3695     221.477 142.892 205.456  1.00  0.00           N
ATOM   1011  CA  PRO A3695     222.814 143.453 205.207  1.00  0.00           C
ATOM   1012  CD  PRO A3695     220.952 143.452 206.698  1.00  0.00           C
ATOM   1013  CB  PRO A3695     223.270 143.969 206.576  1.00  0.00           C
ATOM   1014  CG  PRO A3695     221.969 144.489 207.176  1.00  0.00           C
ATOM   1015  C   PRO A3695     223.854 142.506 204.576  1.00  0.00           C
ATOM   1016  O   PRO A3695     224.102 141.409 205.083  1.00  0.00           O
ATOM   1017  HA  PRO A3695     222.692 144.311 204.543  1.00  0.00           H
ATOM   1018  HD2 PRO A3695     219.982 143.930 206.543  1.00  0.00           H
ATOM   1019  HD3 PRO A3695     220.867 142.659 207.441  1.00  0.00           H
ATOM   1020  HB2 PRO A3695     223.652 143.149 207.186  1.00  0.00           H
ATOM   1021  HB3 PRO A3695     224.007 144.762 206.502  1.00  0.00           H
ATOM   1022  HG2 PRO A3695     222.017 144.540 208.264  1.00  0.00           H
ATOM   1023  HG3 PRO A3695     221.735 145.468 206.753  1.00  0.00           H
ATOM   1024  N   ASP A3696     224.529 142.991 203.529  1.00  0.00           N
ATOM   1025  CA  ASP A3696     225.617 142.307 202.807  1.00  0.00           C
ATOM   1026  CB  ASP A3696     225.827 143.031 201.463  1.00  0.00           C
ATOM   1027  CG  ASP A3696     226.335 144.461 201.611  1.00  0.00           C
ATOM   1028  OD1 ASP A3696     225.558 145.387 201.297  1.00  0.00           O
ATOM   1029  OD2 ASP A3696     227.411 144.689 202.197  1.00  0.00           O
ATOM   1030  C   ASP A3696     226.924 142.200 203.635  1.00  0.00           C
ATOM   1031  O   ASP A3696     226.992 142.739 204.745  1.00  0.00           O
ATOM   1032  H   ASP A3696     224.269 143.904 203.186  1.00  0.00           H
ATOM   1033  HA  ASP A3696     225.286 141.294 202.585  1.00  0.00           H
ATOM   1034  HB2 ASP A3696     226.521 142.479 200.837  1.00  0.00           H
ATOM   1035  HB3 ASP A3696     224.876 143.049 200.930  1.00  0.00           H
ATOM   1036  N   PRO A3697     227.950 141.442 203.188  1.00  0.00           N
ATOM   1037  CA  PRO A3697     229.166 141.226 203.980  1.00  0.00           C
ATOM   1038  CD  PRO A3697     227.960 140.579 202.011  1.00  0.00           C
ATOM   1039  CB  PRO A3697     230.046 140.296 203.138  1.00  0.00           C
ATOM   1040  CG  PRO A3697     229.045 139.537 202.269  1.00  0.00           C
ATOM   1041  C   PRO A3697     229.926 142.504 204.379  1.00  0.00           C
ATOM   1042  O   PRO A3697     230.427 142.576 205.503  1.00  0.00           O
ATOM   1043  HA  PRO A3697     228.879 140.704 204.893  1.00  0.00           H
ATOM   1044  HD2 PRO A3697     227.000 140.086 201.852  1.00  0.00           H
ATOM   1045  HD3 PRO A3697     228.226 141.158 201.128  1.00  0.00           H
ATOM   1046  HB2 PRO A3697     230.706 140.880 202.498  1.00  0.00           H
ATOM   1047  HB3 PRO A3697     230.631 139.623 203.764  1.00  0.00           H
ATOM   1048  HG2 PRO A3697     228.627 138.700 202.831  1.00  0.00           H
ATOM   1049  HG3 PRO A3697     229.499 139.192 201.339  1.00  0.00           H
ATOM   1050  N   LEU A3698     229.965 143.528 203.521  1.00  0.00           N
ATOM   1051  CA  LEU A3698     230.560 144.837 203.820  1.00  0.00           C
ATOM   1052  CB  LEU A3698     230.749 145.584 202.486  1.00  0.00           C
ATOM   1053  CG  LEU A3698     231.359 146.990 202.585  1.00  0.00           C
ATOM   1054  CD1 LEU A3698     232.738 146.978 203.238  1.00  0.00           C
ATOM   1055  CD2 LEU A3698     231.478 147.550 201.169  1.00  0.00           C
ATOM   1056  C   LEU A3698     229.703 145.648 204.805  1.00  0.00           C
ATOM   1057  O   LEU A3698     230.221 146.255 205.741  1.00  0.00           O
ATOM   1058  H   LEU A3698     229.513 143.415 202.617  1.00  0.00           H
ATOM   1059  HA  LEU A3698     231.536 144.677 204.279  1.00  0.00           H
ATOM   1060  HB2 LEU A3698     229.779 145.671 201.997  1.00  0.00           H
ATOM   1061  HB3 LEU A3698     231.385 144.987 201.838  1.00  0.00           H
ATOM   1062  HG  LEU A3698     230.710 147.639 203.170  1.00  0.00           H
ATOM   1063 HD11 LEU A3698     232.649 146.684 204.282  1.00  0.00           H
ATOM   1064 HD12 LEU A3698     233.394 146.286 202.711  1.00  0.00           H
ATOM   1065 HD13 LEU A3698     233.163 147.982 203.209  1.00  0.00           H
ATOM   1066 HD21 LEU A3698     230.498 147.596 200.698  1.00  0.00           H
ATOM   1067 HD22 LEU A3698     231.897 148.555 201.200  1.00  0.00           H
ATOM   1068 HD23 LEU A3698     232.121 146.906 200.568  1.00  0.00           H
ATOM   1069  N   HIS A3699     228.382 145.548 204.689  1.00  0.00           N
ATOM   1070  CA  HIS A3699     227.425 146.174 205.603  1.00  0.00           C
ATOM   1071  ND1 HIS A3699     224.761 147.487 206.713  1.00  0.00           N
ATOM   1072  CG  HIS A3699     225.052 147.125 205.398  1.00  0.00           C
ATOM   1073  CB  HIS A3699     226.037 146.079 204.950  1.00  0.00           C
ATOM   1074  NE2 HIS A3699     223.619 148.789 205.339  1.00  0.00           N
ATOM   1075  CD2 HIS A3699     224.320 147.905 204.553  1.00  0.00           C
ATOM   1076  CE1 HIS A3699     223.911 148.523 206.624  1.00  0.00           C
ATOM   1077  C   HIS A3699     227.485 145.542 207.007  1.00  0.00           C
ATOM   1078  O   HIS A3699     227.710 146.238 207.996  1.00  0.00           O
ATOM   1079  H   HIS A3699     228.020 145.049 203.875  1.00  0.00           H
ATOM   1080  HA  HIS A3699     227.681 147.226 205.721  1.00  0.00           H
ATOM   1081  HB2 HIS A3699     225.626 145.084 205.089  1.00  0.00           H
ATOM   1082  HB3 HIS A3699     226.154 146.227 203.878  1.00  0.00           H
ATOM   1083  HD2 HIS A3699     224.340 147.864 203.472  1.00  0.00           H
ATOM   1084  HE1 HIS A3699     223.537 149.082 207.472  1.00  0.00           H
ATOM   1085  HE2 HIS A3699     223.082 149.580 205.000  1.00  0.00           H
ATOM   1086  N   GLN A3700     227.624 144.213 207.077  1.00  0.00           N
ATOM   1087  CA  GLN A3700     227.912 143.474 208.315  1.00  0.00           C
ATOM   1088  CB  GLN A3700     227.834 141.961 208.052  1.00  0.00           C
ATOM   1089  CG  GLN A3700     226.401 141.471 207.805  1.00  0.00           C
ATOM   1090  CD  GLN A3700     226.358 139.975 207.506  1.00  0.00           C
ATOM   1091  OE1 GLN A3700     226.833 139.140 208.265  1.00  0.00           O
ATOM   1092  NE2 GLN A3700     225.662 139.560 206.474  1.00  0.00           N
ATOM   1093  C   GLN A3700     229.275 143.818 208.946  1.00  0.00           C
ATOM   1094  O   GLN A3700     229.402 143.747 210.171  1.00  0.00           O
ATOM   1095  H   GLN A3700     227.534 143.690 206.208  1.00  0.00           H
ATOM   1096  HA  GLN A3700     227.152 143.733 209.050  1.00  0.00           H
ATOM   1097  HB2 GLN A3700     228.455 141.711 207.191  1.00  0.00           H
ATOM   1098  HB3 GLN A3700     228.230 141.432 208.920  1.00  0.00           H
ATOM   1099  HG2 GLN A3700     225.791 141.665 208.687  1.00  0.00           H
ATOM   1100  HG3 GLN A3700     225.967 142.019 206.971  1.00  0.00           H
ATOM   1101 HE21 GLN A3700     225.190 140.245 205.879  1.00  0.00           H
ATOM   1102 HE22 GLN A3700     225.633 138.581 206.286  1.00  0.00           H
ATOM   1103  N   LEU A3701     230.279 144.193 208.146  1.00  0.00           N
ATOM   1104  CA  LEU A3701     231.592 144.639 208.623  1.00  0.00           C
ATOM   1105  CB  LEU A3701     232.580 144.583 207.442  1.00  0.00           C
ATOM   1106  CG  LEU A3701     234.006 145.049 207.769  1.00  0.00           C
ATOM   1107  CD1 LEU A3701     234.740 144.036 208.648  1.00  0.00           C
ATOM   1108  CD2 LEU A3701     234.789 145.239 206.474  1.00  0.00           C
ATOM   1109  C   LEU A3701     231.528 146.033 209.276  1.00  0.00           C
ATOM   1110  O   LEU A3701     231.922 146.181 210.433  1.00  0.00           O
ATOM   1111  H   LEU A3701     230.116 144.194 207.145  1.00  0.00           H
ATOM   1112  HA  LEU A3701     231.935 143.944 209.388  1.00  0.00           H
ATOM   1113  HB2 LEU A3701     232.205 145.222 206.649  1.00  0.00           H
ATOM   1114  HB3 LEU A3701     232.616 143.565 207.050  1.00  0.00           H
ATOM   1115  HG  LEU A3701     233.972 146.011 208.277  1.00  0.00           H
ATOM   1116 HD21 LEU A3701     235.763 145.659 206.709  1.00  0.00           H
ATOM   1117 HD22 LEU A3701     234.274 145.947 205.826  1.00  0.00           H
ATOM   1118 HD23 LEU A3701     234.911 144.289 205.955  1.00  0.00           H
ATOM   1119 HD11 LEU A3701     235.776 144.350 208.771  1.00  0.00           H
ATOM   1120 HD12 LEU A3701     234.271 143.993 209.630  1.00  0.00           H
ATOM   1121 HD13 LEU A3701     234.725 143.052 208.180  1.00  0.00           H
ATOM   1122  N   VAL A3702     230.852 146.998 208.647  1.00  0.00           N
ATOM   1123  CA  VAL A3702     230.623 148.334 209.237  1.00  0.00           C
ATOM   1124  CB  VAL A3702     230.022 149.287 208.184  1.00  0.00           C
ATOM   1125  CG1 VAL A3702     229.697 150.660 208.779  1.00  0.00           C
ATOM   1126  CG2 VAL A3702     231.000 149.516 207.021  1.00  0.00           C
ATOM   1127  C   VAL A3702     229.748 148.253 210.501  1.00  0.00           C
ATOM   1128  O   VAL A3702     230.115 148.794 211.549  1.00  0.00           O
ATOM   1129  H   VAL A3702     230.505 146.814 207.708  1.00  0.00           H
ATOM   1130  HA  VAL A3702     231.585 148.747 209.544  1.00  0.00           H
ATOM   1131  HB  VAL A3702     229.105 148.850 207.789  1.00  0.00           H
ATOM   1132 HG11 VAL A3702     228.880 150.585 209.495  1.00  0.00           H
ATOM   1133 HG12 VAL A3702     229.380 151.328 207.981  1.00  0.00           H
ATOM   1134 HG13 VAL A3702     230.575 151.083 209.262  1.00  0.00           H
ATOM   1135 HG21 VAL A3702     231.235 148.575 206.525  1.00  0.00           H
ATOM   1136 HG22 VAL A3702     231.924 149.966 207.386  1.00  0.00           H
ATOM   1137 HG23 VAL A3702     230.547 150.179 206.284  1.00  0.00           H
ATOM   1138  N   LEU A3703     228.755 147.355 210.505  1.00  0.00           N
ATOM   1139  CA  LEU A3703     227.934 147.019 211.678  1.00  0.00           C
ATOM   1140  CB  LEU A3703     226.681 146.252 211.210  1.00  0.00           C
ATOM   1141  CG  LEU A3703     225.674 147.072 210.377  1.00  0.00           C
ATOM   1142  CD1 LEU A3703     224.597 146.126 209.837  1.00  0.00           C
ATOM   1143  CD2 LEU A3703     224.978 148.148 211.214  1.00  0.00           C
ATOM   1144  C   LEU A3703     228.674 146.232 212.785  1.00  0.00           C
ATOM   1145  O   LEU A3703     228.140 146.107 213.893  1.00  0.00           O
ATOM   1146  H   LEU A3703     228.513 146.931 209.612  1.00  0.00           H
ATOM   1147  HA  LEU A3703     227.617 147.953 212.139  1.00  0.00           H
ATOM   1148  HB2 LEU A3703     226.159 145.864 212.085  1.00  0.00           H
ATOM   1149  HB3 LEU A3703     227.013 145.397 210.621  1.00  0.00           H
ATOM   1150  HG  LEU A3703     226.173 147.555 209.541  1.00  0.00           H
ATOM   1151 HD21 LEU A3703     225.706 148.893 211.537  1.00  0.00           H
ATOM   1152 HD22 LEU A3703     224.239 148.659 210.597  1.00  0.00           H
ATOM   1153 HD23 LEU A3703     224.490 147.706 212.080  1.00  0.00           H
ATOM   1154 HD11 LEU A3703     225.063 145.399 209.171  1.00  0.00           H
ATOM   1155 HD12 LEU A3703     223.876 146.696 209.251  1.00  0.00           H
ATOM   1156 HD13 LEU A3703     224.088 145.615 210.651  1.00  0.00           H
ATOM   1157  N   HIS A3704     229.893 145.732 212.554  1.00  0.00           N
ATOM   1158  CA  HIS A3704     230.787 145.213 213.606  1.00  0.00           C
ATOM   1159  ND1 HIS A3704     233.470 144.071 214.917  1.00  0.00           N
ATOM   1160  CG  HIS A3704     232.658 143.454 213.962  1.00  0.00           C
ATOM   1161  CB  HIS A3704     231.733 144.161 212.997  1.00  0.00           C
ATOM   1162  NE2 HIS A3704     234.146 141.991 214.671  1.00  0.00           N
ATOM   1163  CD2 HIS A3704     233.085 142.166 213.807  1.00  0.00           C
ATOM   1164  CE1 HIS A3704     234.363 143.155 215.308  1.00  0.00           C
ATOM   1165  C   HIS A3704     231.569 146.348 214.282  1.00  0.00           C
ATOM   1166  O   HIS A3704     231.525 146.493 215.508  1.00  0.00           O
ATOM   1167  H   HIS A3704     230.281 145.848 211.621  1.00  0.00           H
ATOM   1168  HA  HIS A3704     230.195 144.728 214.378  1.00  0.00           H
ATOM   1169  HB2 HIS A3704     231.128 143.410 212.486  1.00  0.00           H
ATOM   1170  HB3 HIS A3704     232.368 144.634 212.251  1.00  0.00           H
ATOM   1171  HD2 HIS A3704     232.753 141.487 213.031  1.00  0.00           H
ATOM   1172  HE1 HIS A3704     235.189 143.357 215.978  1.00  0.00           H
ATOM   1173  HE2 HIS A3704     234.789 141.213 214.673  1.00  0.00           H
ATOM   1174  N   PHE A3705     232.131 147.262 213.491  1.00  0.00           N
ATOM   1175  CA  PHE A3705     232.942 148.368 214.004  1.00  0.00           C
ATOM   1176  CB  PHE A3705     233.782 148.921 212.853  1.00  0.00           C
ATOM   1177  CG  PHE A3705     234.717 147.922 212.188  1.00  0.00           C
ATOM   1178  CD1 PHE A3705     235.431 146.967 212.945  1.00  0.00           C
ATOM   1179  CD2 PHE A3705     234.908 147.983 210.795  1.00  0.00           C
ATOM   1180  CE1 PHE A3705     236.312 146.075 212.310  1.00  0.00           C
ATOM   1181  CE2 PHE A3705     235.803 147.103 210.165  1.00  0.00           C
ATOM   1182  CZ  PHE A3705     236.500 146.146 210.921  1.00  0.00           C
ATOM   1183  C   PHE A3705     232.114 149.461 214.701  1.00  0.00           C
ATOM   1184  O   PHE A3705     232.372 149.751 215.871  1.00  0.00           O
ATOM   1185  H   PHE A3705     232.106 147.112 212.486  1.00  0.00           H
ATOM   1186  HA  PHE A3705     233.621 147.972 214.753  1.00  0.00           H
ATOM   1187  HB2 PHE A3705     233.090 149.294 212.100  1.00  0.00           H
ATOM   1188  HB3 PHE A3705     234.378 149.759 213.213  1.00  0.00           H
ATOM   1189  HD1 PHE A3705     235.318 146.912 214.015  1.00  0.00           H
ATOM   1190  HD2 PHE A3705     234.378 148.718 210.204  1.00  0.00           H
ATOM   1191  HE1 PHE A3705     236.868 145.351 212.888  1.00  0.00           H
ATOM   1192  HE2 PHE A3705     235.956 147.166 209.098  1.00  0.00           H
ATOM   1193  HZ  PHE A3705     237.195 145.476 210.437  1.00  0.00           H
ATOM   1194  N   SER A3706     230.952 149.816 214.141  1.00  0.00           N
ATOM   1195  CA  SER A3706     229.932 150.636 214.819  1.00  0.00           C
ATOM   1196  CB  SER A3706     228.717 150.773 213.888  1.00  0.00           C
ATOM   1197  OG  SER A3706     227.584 151.223 214.601  1.00  0.00           O
ATOM   1198  C   SER A3706     229.504 150.029 216.166  1.00  0.00           C
ATOM   1199  O   SER A3706     229.540 150.680 217.212  1.00  0.00           O
ATOM   1200  H   SER A3706     230.764 149.494 213.193  1.00  0.00           H
ATOM   1201  HA  SER A3706     230.335 151.631 215.012  1.00  0.00           H
ATOM   1202  HB2 SER A3706     228.482 149.801 213.454  1.00  0.00           H
ATOM   1203  HB3 SER A3706     228.951 151.469 213.080  1.00  0.00           H
ATOM   1204  HG  SER A3706     227.797 152.118 214.948  1.00  0.00           H
ATOM   1205  N   ARG A3707     229.302 148.709 216.197  1.00  0.00           N
ATOM   1206  CA  ARG A3707     228.919 147.961 217.400  1.00  0.00           C
ATOM   1207  CB  ARG A3707     228.510 146.566 216.927  1.00  0.00           C
ATOM   1208  CG  ARG A3707     228.199 145.559 218.027  1.00  0.00           C
ATOM   1209  CD  ARG A3707     227.972 144.196 217.362  1.00  0.00           C
ATOM   1210  NE  ARG A3707     227.206 143.315 218.257  1.00  0.00           N
ATOM   1211  CZ  ARG A3707     225.898 143.367 218.424  1.00  0.00           C
ATOM   1212  NH1 ARG A3707     225.131 144.116 217.681  1.00  0.00           N
ATOM   1213  NH2 ARG A3707     225.338 142.684 219.382  1.00  0.00           N
ATOM   1214  C   ARG A3707     229.997 147.939 218.487  1.00  0.00           C
ATOM   1215  O   ARG A3707     229.638 147.956 219.667  1.00  0.00           O
ATOM   1216  H   ARG A3707     229.374 148.213 215.318  1.00  0.00           H
ATOM   1217  HA  ARG A3707     228.058 148.456 217.849  1.00  0.00           H
ATOM   1218  HB2 ARG A3707     227.617 146.679 216.310  1.00  0.00           H
ATOM   1219  HB3 ARG A3707     229.296 146.147 216.308  1.00  0.00           H
ATOM   1220  HG2 ARG A3707     229.029 145.472 218.729  1.00  0.00           H
ATOM   1221  HG3 ARG A3707     227.306 145.890 218.559  1.00  0.00           H
ATOM   1222  HD2 ARG A3707     228.942 143.750 217.130  1.00  0.00           H
ATOM   1223  HD3 ARG A3707     227.441 144.326 216.415  1.00  0.00           H
ATOM   1224  HE  ARG A3707     227.748 142.718 218.856  1.00  0.00           H
ATOM   1225 HH11 ARG A3707     225.563 144.648 216.938  1.00  0.00           H
ATOM   1226 HH12 ARG A3707     224.138 144.158 217.800  1.00  0.00           H
ATOM   1227 HH21 ARG A3707     225.920 142.166 220.013  1.00  0.00           H
ATOM   1228 HH22 ARG A3707     224.355 142.782 219.538  1.00  0.00           H
ATOM   1229  N   THR A3708     231.282 147.829 218.144  1.00  0.00           N
ATOM   1230  CA  THR A3708     232.349 147.869 219.162  1.00  0.00           C
ATOM   1231  CB  THR A3708     233.625 147.154 218.692  1.00  0.00           C
ATOM   1232  OG1 THR A3708     234.417 146.841 219.809  1.00  0.00           O
ATOM   1233  CG2 THR A3708     234.547 147.944 217.770  1.00  0.00           C
ATOM   1234  C   THR A3708     232.611 149.287 219.683  1.00  0.00           C
ATOM   1235  O   THR A3708     232.718 149.465 220.897  1.00  0.00           O
ATOM   1236  H   THR A3708     231.524 147.774 217.157  1.00  0.00           H
ATOM   1237  HA  THR A3708     232.000 147.302 220.024  1.00  0.00           H
ATOM   1238  HB  THR A3708     233.341 146.222 218.200  1.00  0.00           H
ATOM   1239  HG1 THR A3708     235.289 146.625 219.462  1.00  0.00           H
ATOM   1240 HG21 THR A3708     235.396 147.324 217.482  1.00  0.00           H
ATOM   1241 HG22 THR A3708     234.912 148.850 218.258  1.00  0.00           H
ATOM   1242 HG23 THR A3708     234.010 148.215 216.870  1.00  0.00           H
ATOM   1243  N   ALA A3709     232.415 150.308 218.841  1.00  0.00           N
ATOM   1244  CA  ALA A3709     232.441 151.711 219.255  1.00  0.00           C
ATOM   1245  CB  ALA A3709     232.389 152.572 217.991  1.00  0.00           C
ATOM   1246  C   ALA A3709     231.294 152.073 220.222  1.00  0.00           C
ATOM   1247  O   ALA A3709     231.539 152.618 221.298  1.00  0.00           O
ATOM   1248  H   ALA A3709     232.276 150.116 217.852  1.00  0.00           H
ATOM   1249  HA  ALA A3709     233.385 151.903 219.765  1.00  0.00           H
ATOM   1250  HB1 ALA A3709     232.546 153.614 218.260  1.00  0.00           H
ATOM   1251  HB2 ALA A3709     231.422 152.469 217.499  1.00  0.00           H
ATOM   1252  HB3 ALA A3709     233.165 152.262 217.295  1.00  0.00           H
ATOM   1253  N   LEU A3710     230.077 151.595 219.936  1.00  0.00           N
ATOM   1254  CA  LEU A3710     228.873 151.775 220.763  1.00  0.00           C
ATOM   1255  CB  LEU A3710     227.634 151.541 219.870  1.00  0.00           C
ATOM   1256  CG  LEU A3710     227.394 152.610 218.785  1.00  0.00           C
ATOM   1257  CD1 LEU A3710     226.286 152.129 217.846  1.00  0.00           C
ATOM   1258  CD2 LEU A3710     226.950 153.942 219.395  1.00  0.00           C
ATOM   1259  C   LEU A3710     228.815 150.890 222.033  1.00  0.00           C
ATOM   1260  O   LEU A3710     227.806 150.895 222.742  1.00  0.00           O
ATOM   1261  H   LEU A3710     229.951 151.191 219.011  1.00  0.00           H
ATOM   1262  HA  LEU A3710     228.861 152.805 221.120  1.00  0.00           H
ATOM   1263  HB2 LEU A3710     226.742 151.495 220.495  1.00  0.00           H
ATOM   1264  HB3 LEU A3710     227.746 150.568 219.389  1.00  0.00           H
ATOM   1265  HG  LEU A3710     228.302 152.774 218.208  1.00  0.00           H
ATOM   1266 HD21 LEU A3710     226.689 154.640 218.598  1.00  0.00           H
ATOM   1267 HD22 LEU A3710     226.084 153.797 220.038  1.00  0.00           H
ATOM   1268 HD23 LEU A3710     227.767 154.378 219.968  1.00  0.00           H
ATOM   1269 HD11 LEU A3710     226.607 151.214 217.347  1.00  0.00           H
ATOM   1270 HD12 LEU A3710     225.365 151.951 218.397  1.00  0.00           H
ATOM   1271 HD13 LEU A3710     226.110 152.881 217.076  1.00  0.00           H
ATOM   1272  N   THR A3711     229.830 150.064 222.306  1.00  0.00           N
ATOM   1273  CA  THR A3711     229.871 149.208 223.509  1.00  0.00           C
ATOM   1274  CB  THR A3711     230.705 147.945 223.233  1.00  0.00           C
ATOM   1275  OG1 THR A3711     230.014 147.136 222.304  1.00  0.00           O
ATOM   1276  CG2 THR A3711     230.913 147.042 224.451  1.00  0.00           C
ATOM   1277  C   THR A3711     230.337 149.989 224.753  1.00  0.00           C
ATOM   1278  O   THR A3711     231.192 150.864 224.664  1.00  0.00           O
ATOM   1279  H   THR A3711     230.669 150.154 221.745  1.00  0.00           H
ATOM   1280  HA  THR A3711     228.857 148.870 223.714  1.00  0.00           H
ATOM   1281  HB  THR A3711     231.679 148.221 222.830  1.00  0.00           H
ATOM   1282  HG1 THR A3711     229.940 147.631 221.466  1.00  0.00           H
ATOM   1283 HG21 THR A3711     231.437 146.138 224.140  1.00  0.00           H
ATOM   1284 HG22 THR A3711     231.518 147.548 225.200  1.00  0.00           H
ATOM   1285 HG23 THR A3711     229.949 146.770 224.880  1.00  0.00           H
ATOM   1286  N   GLU A3712     229.817 149.649 225.942  1.00  0.00           N
ATOM   1287  CA  GLU A3712     230.123 150.314 227.227  1.00  0.00           C
ATOM   1288  CB  GLU A3712     229.209 149.728 228.330  1.00  0.00           C
ATOM   1289  CG  GLU A3712     229.314 150.455 229.688  1.00  0.00           C
ATOM   1290  CD  GLU A3712     228.587 149.730 230.843  1.00  0.00           C
ATOM   1291  OE1 GLU A3712     227.640 148.952 230.576  1.00  0.00           O
ATOM   1292  OE2 GLU A3712     228.931 150.014 232.015  1.00  0.00           O
ATOM   1293  C   GLU A3712     231.623 150.230 227.601  1.00  0.00           C
ATOM   1294  O   GLU A3712     232.083 149.253 228.197  1.00  0.00           O
ATOM   1295  H   GLU A3712     229.117 148.927 225.957  1.00  0.00           H
ATOM   1296  HA  GLU A3712     229.870 151.370 227.123  1.00  0.00           H
ATOM   1297  HB2 GLU A3712     228.173 149.784 227.990  1.00  0.00           H
ATOM   1298  HB3 GLU A3712     229.460 148.676 228.469  1.00  0.00           H
ATOM   1299  HG2 GLU A3712     228.903 151.462 229.573  1.00  0.00           H
ATOM   1300  HG3 GLU A3712     230.367 150.561 229.956  1.00  0.00           H
ATOM   1301  N   LYS A3713     232.405 151.242 227.195  1.00  0.00           N
ATOM   1302  CA  LYS A3713     233.878 151.239 227.215  1.00  0.00           C
ATOM   1303  CB  LYS A3713     234.394 150.866 225.812  1.00  0.00           C
ATOM   1304  CG  LYS A3713     234.178 149.384 225.461  1.00  0.00           C
ATOM   1305  CD  LYS A3713     234.449 149.060 223.982  1.00  0.00           C
ATOM   1306  CE  LYS A3713     235.806 149.531 223.442  1.00  0.00           C
ATOM   1307  NZ  LYS A3713     236.931 149.139 224.321  1.00  0.00           N
ATOM   1308  C   LYS A3713     234.442 152.601 227.628  1.00  0.00           C
ATOM   1309  O   LYS A3713     234.093 153.626 227.040  1.00  0.00           O
ATOM   1310  H   LYS A3713     231.969 151.904 226.563  1.00  0.00           H
ATOM   1311  HA  LYS A3713     234.229 150.491 227.928  1.00  0.00           H
ATOM   1312  HB2 LYS A3713     233.896 151.492 225.068  1.00  0.00           H
ATOM   1313  HB3 LYS A3713     235.460 151.077 225.772  1.00  0.00           H
ATOM   1314  HG2 LYS A3713     233.148 149.107 225.667  1.00  0.00           H
ATOM   1315  HG3 LYS A3713     234.819 148.771 226.097  1.00  0.00           H
ATOM   1316  HD2 LYS A3713     234.367 147.981 223.843  1.00  0.00           H
ATOM   1317  HD3 LYS A3713     233.668 149.528 223.380  1.00  0.00           H
ATOM   1318  HE2 LYS A3713     235.946 149.106 222.443  1.00  0.00           H
ATOM   1319  HE3 LYS A3713     235.785 150.619 223.339  1.00  0.00           H
ATOM   1320  HZ1 LYS A3713     237.677 148.659 223.808  1.00  0.00           H
ATOM   1321  HZ2 LYS A3713     237.379 149.942 224.757  1.00  0.00           H
ATOM   1322  HZ3 LYS A3713     236.681 148.483 225.042  1.00  0.00           H
ATOM   1323  N   SER A3714     235.431 152.596 228.529  1.00  0.00           N
ATOM   1324  CA  SER A3714     236.165 153.807 228.934  1.00  0.00           C
ATOM   1325  CB  SER A3714     237.013 153.532 230.183  1.00  0.00           C
ATOM   1326  OG  SER A3714     237.943 152.485 229.968  1.00  0.00           O
ATOM   1327  C   SER A3714     237.024 154.364 227.794  1.00  0.00           C
ATOM   1328  O   SER A3714     236.720 155.454 227.318  1.00  0.00           O
ATOM   1329  H   SER A3714     235.735 151.714 228.912  1.00  0.00           H
ATOM   1330  HA  SER A3714     235.441 154.581 229.195  1.00  0.00           H
ATOM   1331  HB2 SER A3714     237.546 154.440 230.470  1.00  0.00           H
ATOM   1332  HB3 SER A3714     236.349 153.247 231.001  1.00  0.00           H
ATOM   1333  HG  SER A3714     238.793 152.876 229.724  1.00  0.00           H
ATOM   1334  N   LYS A3715     237.840 153.507 227.167  1.00  0.00           N
ATOM   1335  CA  LYS A3715     238.614 153.800 225.952  1.00  0.00           C
ATOM   1336  CB  LYS A3715     240.122 153.634 226.245  1.00  0.00           C
ATOM   1337  CG  LYS A3715     241.001 154.462 225.293  1.00  0.00           C
ATOM   1338  CD  LYS A3715     242.506 154.261 225.553  1.00  0.00           C
ATOM   1339  CE  LYS A3715     243.201 153.225 224.664  1.00  0.00           C
ATOM   1340  NZ  LYS A3715     243.314 153.686 223.261  1.00  0.00           N
ATOM   1341  C   LYS A3715     238.169 152.900 224.798  1.00  0.00           C
ATOM   1342  O   LYS A3715     237.775 151.752 225.027  1.00  0.00           O
ATOM   1343  H   LYS A3715     237.923 152.575 227.550  1.00  0.00           H
ATOM   1344  HA  LYS A3715     238.446 154.842 225.664  1.00  0.00           H
ATOM   1345  HB2 LYS A3715     240.328 153.980 227.261  1.00  0.00           H
ATOM   1346  HB3 LYS A3715     240.398 152.580 226.180  1.00  0.00           H
ATOM   1347  HG2 LYS A3715     240.758 155.512 225.455  1.00  0.00           H
ATOM   1348  HG3 LYS A3715     240.772 154.237 224.256  1.00  0.00           H
ATOM   1349  HD2 LYS A3715     243.015 155.205 225.390  1.00  0.00           H
ATOM   1350  HD3 LYS A3715     242.663 154.004 226.602  1.00  0.00           H
ATOM   1351  HE2 LYS A3715     244.209 153.063 225.055  1.00  0.00           H
ATOM   1352  HE3 LYS A3715     242.669 152.271 224.706  1.00  0.00           H
ATOM   1353  HZ1 LYS A3715     243.990 153.088 222.776  1.00  0.00           H
ATOM   1354  HZ2 LYS A3715     243.631 154.643 223.191  1.00  0.00           H
ATOM   1355  HZ3 LYS A3715     242.432 153.560 222.773  1.00  0.00           H
ATOM   1356  N   LEU A3716     238.344 153.368 223.567  1.00  0.00           N
ATOM   1357  CA  LEU A3716     238.553 152.499 222.407  1.00  0.00           C
ATOM   1358  CB  LEU A3716     238.382 153.354 221.141  1.00  0.00           C
ATOM   1359  CG  LEU A3716     238.629 152.613 219.816  1.00  0.00           C
ATOM   1360  CD1 LEU A3716     237.650 151.453 219.620  1.00  0.00           C
ATOM   1361  CD2 LEU A3716     238.467 153.612 218.672  1.00  0.00           C
ATOM   1362  C   LEU A3716     239.949 151.855 222.508  1.00  0.00           C
ATOM   1363  O   LEU A3716     240.949 152.553 222.355  1.00  0.00           O
ATOM   1364  H   LEU A3716     238.637 154.329 223.473  1.00  0.00           H
ATOM   1365  HA  LEU A3716     237.802 151.710 222.402  1.00  0.00           H
ATOM   1366  HB2 LEU A3716     237.371 153.759 221.131  1.00  0.00           H
ATOM   1367  HB3 LEU A3716     239.079 154.191 221.192  1.00  0.00           H
ATOM   1368  HG  LEU A3716     239.647 152.226 219.795  1.00  0.00           H
ATOM   1369 HD11 LEU A3716     237.844 150.668 220.349  1.00  0.00           H
ATOM   1370 HD12 LEU A3716     237.793 151.028 218.626  1.00  0.00           H
ATOM   1371 HD13 LEU A3716     236.622 151.807 219.703  1.00  0.00           H
ATOM   1372 HD21 LEU A3716     239.198 154.413 218.767  1.00  0.00           H
ATOM   1373 HD22 LEU A3716     237.465 154.040 218.675  1.00  0.00           H
ATOM   1374 HD23 LEU A3716     238.629 153.113 217.716  1.00  0.00           H
ATOM   1375  N   ASP A3717     240.005 150.651 223.074  1.00  0.00           N
ATOM   1376  CA  ASP A3717     241.233 149.856 223.162  1.00  0.00           C
ATOM   1377  CB  ASP A3717     241.174 148.867 224.350  1.00  0.00           C
ATOM   1378  CG  ASP A3717     239.839 148.129 224.545  1.00  0.00           C
ATOM   1379  OD1 ASP A3717     239.143 147.879 223.537  1.00  0.00           O
ATOM   1380  OD2 ASP A3717     239.269 148.249 225.655  1.00  0.00           O
ATOM   1381  C   ASP A3717     241.530 149.171 221.817  1.00  0.00           C
ATOM   1382  O   ASP A3717     240.706 149.174 220.900  1.00  0.00           O
ATOM   1383  H   ASP A3717     239.164 150.099 223.082  1.00  0.00           H
ATOM   1384  HA  ASP A3717     242.077 150.522 223.351  1.00  0.00           H
ATOM   1385  HB2 ASP A3717     241.978 148.135 224.248  1.00  0.00           H
ATOM   1386  HB3 ASP A3717     241.379 149.438 225.257  1.00  0.00           H
ATOM   1387  N   GLU A3718     242.798 148.827 221.623  1.00  0.00           N
ATOM   1388  CA  GLU A3718     243.369 148.529 220.315  1.00  0.00           C
ATOM   1389  CB  GLU A3718     244.899 148.708 220.372  1.00  0.00           C
ATOM   1390  CG  GLU A3718     245.381 150.139 220.687  1.00  0.00           C
ATOM   1391  CD  GLU A3718     245.155 150.636 222.131  1.00  0.00           C
ATOM   1392  OE1 GLU A3718     244.961 149.817 223.061  1.00  0.00           O
ATOM   1393  OE2 GLU A3718     245.040 151.870 222.301  1.00  0.00           O
ATOM   1394  C   GLU A3718     243.004 147.117 219.828  1.00  0.00           C
ATOM   1395  O   GLU A3718     243.497 146.122 220.366  1.00  0.00           O
ATOM   1396  H   GLU A3718     243.464 148.971 222.381  1.00  0.00           H
ATOM   1397  HA  GLU A3718     242.976 149.246 219.592  1.00  0.00           H
ATOM   1398  HB2 GLU A3718     245.326 148.014 221.097  1.00  0.00           H
ATOM   1399  HB3 GLU A3718     245.294 148.441 219.390  1.00  0.00           H
ATOM   1400  HG2 GLU A3718     246.453 150.177 220.483  1.00  0.00           H
ATOM   1401  HG3 GLU A3718     244.895 150.824 219.988  1.00  0.00           H
ATOM   1402  N   ASP A3719     242.376 147.044 218.650  1.00  0.00           N
ATOM   1403  CA  ASP A3719     242.357 145.848 217.804  1.00  0.00           C
ATOM   1404  CB  ASP A3719     241.011 145.103 217.886  1.00  0.00           C
ATOM   1405  CG  ASP A3719     241.037 143.725 217.200  1.00  0.00           C
ATOM   1406  OD1 ASP A3719     242.076 143.375 216.588  1.00  0.00           O
ATOM   1407  OD2 ASP A3719     240.053 142.970 217.376  1.00  0.00           O
ATOM   1408  C   ASP A3719     242.739 146.227 216.368  1.00  0.00           C
ATOM   1409  O   ASP A3719     242.072 147.030 215.712  1.00  0.00           O
ATOM   1410  H   ASP A3719     242.044 147.900 218.228  1.00  0.00           H
ATOM   1411  HA  ASP A3719     243.116 145.156 218.172  1.00  0.00           H
ATOM   1412  HB2 ASP A3719     240.753 144.960 218.937  1.00  0.00           H
ATOM   1413  HB3 ASP A3719     240.233 145.717 217.427  1.00  0.00           H
ATOM   1414  N   TYR A3720     243.808 145.601 215.872  1.00  0.00           N
ATOM   1415  CA  TYR A3720     244.310 145.777 214.510  1.00  0.00           C
ATOM   1416  CB  TYR A3720     245.573 144.917 214.323  1.00  0.00           C
ATOM   1417  CG  TYR A3720     245.283 143.466 213.967  1.00  0.00           C
ATOM   1418  CD1 TYR A3720     244.827 142.565 214.951  1.00  0.00           C
ATOM   1419  CD2 TYR A3720     245.326 143.063 212.617  1.00  0.00           C
ATOM   1420  CE1 TYR A3720     244.404 141.273 214.585  1.00  0.00           C
ATOM   1421  CE2 TYR A3720     244.900 141.774 212.247  1.00  0.00           C
ATOM   1422  CZ  TYR A3720     244.429 140.879 213.231  1.00  0.00           C
ATOM   1423  OH  TYR A3720     243.958 139.658 212.864  1.00  0.00           O
ATOM   1424  C   TYR A3720     243.264 145.412 213.446  1.00  0.00           C
ATOM   1425  O   TYR A3720     243.360 145.896 212.324  1.00  0.00           O
ATOM   1426  H   TYR A3720     244.187 144.849 216.422  1.00  0.00           H
ATOM   1427  HA  TYR A3720     244.573 146.828 214.373  1.00  0.00           H
ATOM   1428  HB2 TYR A3720     246.187 144.960 215.224  1.00  0.00           H
ATOM   1429  HB3 TYR A3720     246.159 145.359 213.516  1.00  0.00           H
ATOM   1430  HD1 TYR A3720     244.714 142.888 215.976  1.00  0.00           H
ATOM   1431  HD2 TYR A3720     245.617 143.773 211.852  1.00  0.00           H
ATOM   1432  HE1 TYR A3720     243.984 140.612 215.327  1.00  0.00           H
ATOM   1433  HE2 TYR A3720     244.895 141.493 211.205  1.00  0.00           H
ATOM   1434  HH  TYR A3720     243.634 139.697 211.962  1.00  0.00           H
ATOM   1435  N   LEU A3721     242.272 144.577 213.786  1.00  0.00           N
ATOM   1436  CA  LEU A3721     241.207 144.163 212.874  1.00  0.00           C
ATOM   1437  CB  LEU A3721     240.438 143.008 213.544  1.00  0.00           C
ATOM   1438  CG  LEU A3721     239.322 142.369 212.693  1.00  0.00           C
ATOM   1439  CD1 LEU A3721     239.854 141.752 211.396  1.00  0.00           C
ATOM   1440  CD2 LEU A3721     238.644 141.255 213.495  1.00  0.00           C
ATOM   1441  C   LEU A3721     240.279 145.318 212.454  1.00  0.00           C
ATOM   1442  O   LEU A3721     239.621 145.199 211.426  1.00  0.00           O
ATOM   1443  H   LEU A3721     242.274 144.186 214.726  1.00  0.00           H
ATOM   1444  HA  LEU A3721     241.678 143.794 211.962  1.00  0.00           H
ATOM   1445  HB2 LEU A3721     239.988 143.388 214.463  1.00  0.00           H
ATOM   1446  HB3 LEU A3721     241.153 142.232 213.822  1.00  0.00           H
ATOM   1447  HG  LEU A3721     238.561 143.110 212.454  1.00  0.00           H
ATOM   1448 HD11 LEU A3721     239.043 141.258 210.862  1.00  0.00           H
ATOM   1449 HD12 LEU A3721     240.647 141.039 211.614  1.00  0.00           H
ATOM   1450 HD13 LEU A3721     240.243 142.540 210.750  1.00  0.00           H
ATOM   1451 HD21 LEU A3721     238.252 141.675 214.422  1.00  0.00           H
ATOM   1452 HD22 LEU A3721     239.369 140.478 213.733  1.00  0.00           H
ATOM   1453 HD23 LEU A3721     237.824 140.838 212.913  1.00  0.00           H
ATOM   1454  N   TYR A3722     240.227 146.422 213.212  1.00  0.00           N
ATOM   1455  CA  TYR A3722     239.583 147.655 212.742  1.00  0.00           C
ATOM   1456  CB  TYR A3722     239.165 148.530 213.931  1.00  0.00           C
ATOM   1457  CG  TYR A3722     238.636 149.900 213.534  1.00  0.00           C
ATOM   1458  CD1 TYR A3722     237.590 150.013 212.594  1.00  0.00           C
ATOM   1459  CD2 TYR A3722     239.218 151.065 214.070  1.00  0.00           C
ATOM   1460  CE1 TYR A3722     237.119 151.281 212.203  1.00  0.00           C
ATOM   1461  CE2 TYR A3722     238.746 152.335 213.684  1.00  0.00           C
ATOM   1462  CZ  TYR A3722     237.697 152.447 212.745  1.00  0.00           C
ATOM   1463  OH  TYR A3722     237.224 153.665 212.377  1.00  0.00           O
ATOM   1464  C   TYR A3722     240.471 148.437 211.766  1.00  0.00           C
ATOM   1465  O   TYR A3722     240.024 148.742 210.666  1.00  0.00           O
ATOM   1466  H   TYR A3722     240.813 146.471 214.037  1.00  0.00           H
ATOM   1467  HA  TYR A3722     238.682 147.393 212.189  1.00  0.00           H
ATOM   1468  HB2 TYR A3722     238.390 148.009 214.494  1.00  0.00           H
ATOM   1469  HB3 TYR A3722     240.026 148.660 214.589  1.00  0.00           H
ATOM   1470  HD1 TYR A3722     237.172 149.128 212.137  1.00  0.00           H
ATOM   1471  HD2 TYR A3722     240.047 150.993 214.758  1.00  0.00           H
ATOM   1472  HE1 TYR A3722     236.332 151.376 211.469  1.00  0.00           H
ATOM   1473  HE2 TYR A3722     239.198 153.225 214.091  1.00  0.00           H
ATOM   1474  HH  TYR A3722     237.736 154.389 212.776  1.00  0.00           H
ATOM   1475  N   MET A3723     241.745 148.656 212.119  1.00  0.00           N
ATOM   1476  CA  MET A3723     242.702 149.398 211.281  1.00  0.00           C
ATOM   1477  CB  MET A3723     244.049 149.547 211.998  1.00  0.00           C
ATOM   1478  CG  MET A3723     243.962 150.397 213.274  1.00  0.00           C
ATOM   1479  SD  MET A3723     245.497 150.459 214.248  1.00  0.00           S
ATOM   1480  CE  MET A3723     246.616 151.171 213.008  1.00  0.00           C
ATOM   1481  C   MET A3723     242.908 148.735 209.914  1.00  0.00           C
ATOM   1482  O   MET A3723     242.413 149.269 208.932  1.00  0.00           O
ATOM   1483  H   MET A3723     242.057 148.319 213.015  1.00  0.00           H
ATOM   1484  HA  MET A3723     242.309 150.398 211.088  1.00  0.00           H
ATOM   1485  HB2 MET A3723     244.438 148.561 212.252  1.00  0.00           H
ATOM   1486  HB3 MET A3723     244.744 150.024 211.306  1.00  0.00           H
ATOM   1487  HG2 MET A3723     243.178 149.997 213.916  1.00  0.00           H
ATOM   1488  HG3 MET A3723     243.683 151.414 212.995  1.00  0.00           H
ATOM   1489  HE1 MET A3723     247.575 151.404 213.468  1.00  0.00           H
ATOM   1490  HE2 MET A3723     246.178 152.081 212.594  1.00  0.00           H
ATOM   1491  HE3 MET A3723     246.777 150.459 212.197  1.00  0.00           H
ATOM   1492  N   ALA A3724     243.178 147.423 209.913  1.00  0.00           N
ATOM   1493  CA  ALA A3724     243.329 146.587 208.715  1.00  0.00           C
ATOM   1494  CB  ALA A3724     244.094 145.319 209.119  1.00  0.00           C
ATOM   1495  C   ALA A3724     242.014 146.276 207.952  1.00  0.00           C
ATOM   1496  O   ALA A3724     241.941 145.299 207.206  1.00  0.00           O
ATOM   1497  H   ALA A3724     243.379 146.988 210.802  1.00  0.00           H
ATOM   1498  HA  ALA A3724     243.956 147.146 208.016  1.00  0.00           H
ATOM   1499  HB1 ALA A3724     244.333 144.741 208.226  1.00  0.00           H
ATOM   1500  HB2 ALA A3724     243.480 144.717 209.789  1.00  0.00           H
ATOM   1501  HB3 ALA A3724     245.023 145.598 209.618  1.00  0.00           H
ATOM   1502  N   TYR A3725     240.977 147.088 208.160  1.00  0.00           N
ATOM   1503  CA  TYR A3725     239.833 147.261 207.270  1.00  0.00           C
ATOM   1504  CB  TYR A3725     238.622 146.501 207.817  1.00  0.00           C
ATOM   1505  CG  TYR A3725     238.497 145.082 207.304  1.00  0.00           C
ATOM   1506  CD1 TYR A3725     238.161 144.875 205.952  1.00  0.00           C
ATOM   1507  CD2 TYR A3725     238.645 143.982 208.169  1.00  0.00           C
ATOM   1508  CE1 TYR A3725     237.921 143.576 205.472  1.00  0.00           C
ATOM   1509  CE2 TYR A3725     238.416 142.676 207.691  1.00  0.00           C
ATOM   1510  CZ  TYR A3725     238.040 142.474 206.346  1.00  0.00           C
ATOM   1511  OH  TYR A3725     237.760 141.221 205.897  1.00  0.00           O
ATOM   1512  C   TYR A3725     239.476 148.739 207.037  1.00  0.00           C
ATOM   1513  O   TYR A3725     239.008 149.054 205.949  1.00  0.00           O
ATOM   1514  H   TYR A3725     241.162 147.856 208.794  1.00  0.00           H
ATOM   1515  HA  TYR A3725     240.085 146.852 206.292  1.00  0.00           H
ATOM   1516  HB2 TYR A3725     238.650 146.513 208.907  1.00  0.00           H
ATOM   1517  HB3 TYR A3725     237.717 147.027 207.513  1.00  0.00           H
ATOM   1518  HD1 TYR A3725     238.055 145.725 205.289  1.00  0.00           H
ATOM   1519  HD2 TYR A3725     238.927 144.150 209.199  1.00  0.00           H
ATOM   1520  HE1 TYR A3725     237.639 143.443 204.441  1.00  0.00           H
ATOM   1521  HE2 TYR A3725     238.515 141.829 208.348  1.00  0.00           H
ATOM   1522  HH  TYR A3725     237.350 141.271 205.033  1.00  0.00           H
ATOM   1523  N   ALA A3726     239.751 149.653 207.971  1.00  0.00           N
ATOM   1524  CA  ALA A3726     239.710 151.099 207.739  1.00  0.00           C
ATOM   1525  CB  ALA A3726     239.918 151.811 209.080  1.00  0.00           C
ATOM   1526  C   ALA A3726     240.737 151.557 206.684  1.00  0.00           C
ATOM   1527  O   ALA A3726     240.335 152.204 205.720  1.00  0.00           O
ATOM   1528  H   ALA A3726     240.150 149.350 208.853  1.00  0.00           H
ATOM   1529  HA  ALA A3726     238.724 151.365 207.362  1.00  0.00           H
ATOM   1530  HB1 ALA A3726     239.828 152.887 208.933  1.00  0.00           H
ATOM   1531  HB2 ALA A3726     239.166 151.486 209.800  1.00  0.00           H
ATOM   1532  HB3 ALA A3726     240.913 151.592 209.469  1.00  0.00           H
ATOM   1533  N   ASP A3727     241.946 150.981 206.711  1.00  0.00           N
ATOM   1534  CA  ASP A3727     243.004 151.149 205.701  1.00  0.00           C
ATOM   1535  CB  ASP A3727     244.225 150.257 206.058  1.00  0.00           C
ATOM   1536  CG  ASP A3727     244.772 150.313 207.500  1.00  0.00           C
ATOM   1537  OD1 ASP A3727     244.477 151.282 208.235  1.00  0.00           O
ATOM   1538  OD2 ASP A3727     245.404 149.307 207.909  1.00  0.00           O
ATOM   1539  C   ASP A3727     242.504 150.772 204.288  1.00  0.00           C
ATOM   1540  O   ASP A3727     242.609 151.549 203.336  1.00  0.00           O
ATOM   1541  H   ASP A3727     242.223 150.520 207.574  1.00  0.00           H
ATOM   1542  HA  ASP A3727     243.323 152.192 205.692  1.00  0.00           H
ATOM   1543  HB2 ASP A3727     245.039 150.513 205.378  1.00  0.00           H
ATOM   1544  HB3 ASP A3727     243.955 149.218 205.858  1.00  0.00           H
ATOM   1545  N   ILE A3728     241.823 149.621 204.197  1.00  0.00           N
ATOM   1546  CA  ILE A3728     241.226 149.074 202.968  1.00  0.00           C
ATOM   1547  CB  ILE A3728     240.775 147.608 203.207  1.00  0.00           C
ATOM   1548  CG1 ILE A3728     241.991 146.698 203.494  1.00  0.00           C
ATOM   1549  CG2 ILE A3728     239.946 147.062 202.030  1.00  0.00           C
ATOM   1550  CD1 ILE A3728     241.623 145.255 203.865  1.00  0.00           C
ATOM   1551  C   ILE A3728     240.058 149.945 202.491  1.00  0.00           C
ATOM   1552  O   ILE A3728     239.960 150.265 201.309  1.00  0.00           O
ATOM   1553  H   ILE A3728     241.724 149.097 205.051  1.00  0.00           H
ATOM   1554  HA  ILE A3728     241.978 149.085 202.177  1.00  0.00           H
ATOM   1555  HB  ILE A3728     240.129 147.592 204.084  1.00  0.00           H
ATOM   1556 HG12 ILE A3728     242.645 146.682 202.622  1.00  0.00           H
ATOM   1557 HG13 ILE A3728     242.558 147.111 204.329  1.00  0.00           H
ATOM   1558 HG21 ILE A3728     239.062 147.676 201.877  1.00  0.00           H
ATOM   1559 HG22 ILE A3728     239.602 146.049 202.223  1.00  0.00           H
ATOM   1560 HG23 ILE A3728     240.540 147.079 201.118  1.00  0.00           H
ATOM   1561 HD11 ILE A3728     242.518 144.732 204.204  1.00  0.00           H
ATOM   1562 HD12 ILE A3728     240.886 145.252 204.668  1.00  0.00           H
ATOM   1563 HD13 ILE A3728     241.221 144.728 203.001  1.00  0.00           H
ATOM   1564  N   MET A3729     239.151 150.311 203.401  1.00  0.00           N
ATOM   1565  CA  MET A3729     237.978 151.127 203.093  1.00  0.00           C
ATOM   1566  CB  MET A3729     237.064 151.222 204.327  1.00  0.00           C
ATOM   1567  CG  MET A3729     236.215 149.955 204.506  1.00  0.00           C
ATOM   1568  SD  MET A3729     234.956 150.005 205.821  1.00  0.00           S
ATOM   1569  CE  MET A3729     235.999 150.138 207.296  1.00  0.00           C
ATOM   1570  C   MET A3729     238.371 152.517 202.577  1.00  0.00           C
ATOM   1571  O   MET A3729     237.874 152.907 201.523  1.00  0.00           O
ATOM   1572  H   MET A3729     239.302 150.031 204.364  1.00  0.00           H
ATOM   1573  HA  MET A3729     237.420 150.645 202.288  1.00  0.00           H
ATOM   1574  HB2 MET A3729     237.662 151.408 205.219  1.00  0.00           H
ATOM   1575  HB3 MET A3729     236.387 152.060 204.200  1.00  0.00           H
ATOM   1576  HG2 MET A3729     235.691 149.775 203.568  1.00  0.00           H
ATOM   1577  HG3 MET A3729     236.871 149.104 204.681  1.00  0.00           H
ATOM   1578  HE1 MET A3729     235.375 150.096 208.187  1.00  0.00           H
ATOM   1579  HE2 MET A3729     236.535 151.086 207.279  1.00  0.00           H
ATOM   1580  HE3 MET A3729     236.712 149.315 207.315  1.00  0.00           H
ATOM   1581  N   ALA A3730     239.397 153.146 203.159  1.00  0.00           N
ATOM   1582  CA  ALA A3730     239.908 154.438 202.706  1.00  0.00           C
ATOM   1583  CB  ALA A3730     240.914 154.956 203.740  1.00  0.00           C
ATOM   1584  C   ALA A3730     240.514 154.369 201.292  1.00  0.00           C
ATOM   1585  O   ALA A3730     240.013 155.035 200.387  1.00  0.00           O
ATOM   1586  H   ALA A3730     239.815 152.738 203.990  1.00  0.00           H
ATOM   1587  HA  ALA A3730     239.075 155.141 202.661  1.00  0.00           H
ATOM   1588  HB1 ALA A3730     241.266 155.944 203.438  1.00  0.00           H
ATOM   1589  HB2 ALA A3730     240.435 155.035 204.716  1.00  0.00           H
ATOM   1590  HB3 ALA A3730     241.766 154.277 203.814  1.00  0.00           H
ATOM   1591  N   LYS A3731     241.418 153.412 201.014  1.00  0.00           N
ATOM   1592  CA  LYS A3731     241.946 153.258 199.642  1.00  0.00           C
ATOM   1593  CB  LYS A3731     243.362 152.646 199.610  1.00  0.00           C
ATOM   1594  CG  LYS A3731     244.412 153.643 200.153  1.00  0.00           C
ATOM   1595  CD  LYS A3731     245.867 153.293 199.780  1.00  0.00           C
ATOM   1596  CE  LYS A3731     246.308 153.683 198.354  1.00  0.00           C
ATOM   1597  NZ  LYS A3731     246.526 155.142 198.173  1.00  0.00           N
ATOM   1598  C   LYS A3731     240.964 152.628 198.634  1.00  0.00           C
ATOM   1599  O   LYS A3731     241.174 152.773 197.434  1.00  0.00           O
ATOM   1600  H   LYS A3731     241.773 152.824 201.764  1.00  0.00           H
ATOM   1601  HA  LYS A3731     242.059 154.273 199.271  1.00  0.00           H
ATOM   1602  HB2 LYS A3731     243.386 151.723 200.192  1.00  0.00           H
ATOM   1603  HB3 LYS A3731     243.616 152.405 198.577  1.00  0.00           H
ATOM   1604  HG2 LYS A3731     244.197 154.650 199.796  1.00  0.00           H
ATOM   1605  HG3 LYS A3731     244.330 153.654 201.241  1.00  0.00           H
ATOM   1606  HD2 LYS A3731     246.002 152.216 199.902  1.00  0.00           H
ATOM   1607  HD3 LYS A3731     246.534 153.784 200.490  1.00  0.00           H
ATOM   1608  HE2 LYS A3731     247.252 153.173 198.141  1.00  0.00           H
ATOM   1609  HE3 LYS A3731     245.573 153.327 197.627  1.00  0.00           H
ATOM   1610  HZ1 LYS A3731     247.108 155.327 197.346  1.00  0.00           H
ATOM   1611  HZ2 LYS A3731     245.664 155.657 198.006  1.00  0.00           H
ATOM   1612  HZ3 LYS A3731     247.056 155.573 198.912  1.00  0.00           H
ATOM   1613  N   SER A3732     239.779 152.188 199.065  1.00  0.00           N
ATOM   1614  CA  SER A3732     238.649 151.895 198.164  1.00  0.00           C
ATOM   1615  CB  SER A3732     237.785 150.779 198.751  1.00  0.00           C
ATOM   1616  OG  SER A3732     236.832 151.266 199.680  1.00  0.00           O
ATOM   1617  C   SER A3732     237.790 153.117 197.790  1.00  0.00           C
ATOM   1618  O   SER A3732     236.909 152.992 196.937  1.00  0.00           O
ATOM   1619  H   SER A3732     239.644 152.090 200.063  1.00  0.00           H
ATOM   1620  HA  SER A3732     239.059 151.512 197.228  1.00  0.00           H
ATOM   1621  HB2 SER A3732     238.429 150.034 199.219  1.00  0.00           H
ATOM   1622  HB3 SER A3732     237.247 150.290 197.937  1.00  0.00           H
ATOM   1623  HG  SER A3732     237.255 151.919 200.273  1.00  0.00           H
ATOM   1624  N   CYS A3733     238.032 154.286 198.393  1.00  0.00           N
ATOM   1625  CA  CYS A3733     237.208 155.493 198.266  1.00  0.00           C
ATOM   1626  CB  CYS A3733     236.307 155.616 199.507  1.00  0.00           C
ATOM   1627  SG  CYS A3733     235.105 154.257 199.579  1.00  0.00           S
ATOM   1628  C   CYS A3733     238.079 156.737 198.003  1.00  0.00           C
ATOM   1629  O   CYS A3733     238.052 157.705 198.760  1.00  0.00           O
ATOM   1630  H   CYS A3733     238.749 154.318 199.114  1.00  0.00           H
ATOM   1631  HA  CYS A3733     236.557 155.397 197.397  1.00  0.00           H
ATOM   1632  HB2 CYS A3733     236.931 155.567 200.401  1.00  0.00           H
ATOM   1633  HB3 CYS A3733     235.791 156.580 199.499  1.00  0.00           H
ATOM   1634  HG  CYS A3733     234.397 154.556 198.484  1.00  0.00           H
ATOM   1635  N   HIS A3734     238.905 156.651 196.957  1.00  0.00           N
ATOM   1636  CA  HIS A3734     239.682 157.751 196.370  1.00  0.00           C
ATOM   1637  ND1 HIS A3734     241.862 155.679 197.201  1.00  0.00           N
ATOM   1638  CG  HIS A3734     242.012 157.040 197.334  1.00  0.00           C
ATOM   1639  CB  HIS A3734     240.913 158.077 197.255  1.00  0.00           C
ATOM   1640  NE2 HIS A3734     244.026 156.059 197.234  1.00  0.00           N
ATOM   1641  CD2 HIS A3734     243.360 157.290 197.338  1.00  0.00           C
ATOM   1642  CE1 HIS A3734     243.077 155.130 197.096  1.00  0.00           C
ATOM   1643  C   HIS A3734     239.932 157.390 194.885  1.00  0.00           C
ATOM   1644  O   HIS A3734     238.943 157.078 194.216  1.00  0.00           O
ATOM   1645  H   HIS A3734     238.829 155.826 196.383  1.00  0.00           H
ATOM   1646  HA  HIS A3734     239.061 158.649 196.361  1.00  0.00           H
ATOM   1647  HB2 HIS A3734     240.574 158.278 198.271  1.00  0.00           H
ATOM   1648  HB3 HIS A3734     241.350 159.007 196.890  1.00  0.00           H
ATOM   1649  HD2 HIS A3734     243.821 158.273 197.320  1.00  0.00           H
ATOM   1650  HE1 HIS A3734     243.266 154.082 196.910  1.00  0.00           H
ATOM   1651  HD1 HIS A3734     240.995 155.186 197.061  1.00  0.00           H
ATOM   1652  N   LEU A3735     241.160 156.982 194.547  1.00  0.00           N
ATOM   1653  CA  LEU A3735     241.608 156.447 193.252  1.00  0.00           C
ATOM   1654  CB  LEU A3735     240.945 155.109 192.868  1.00  0.00           C
ATOM   1655  CG  LEU A3735     241.060 153.986 193.916  1.00  0.00           C
ATOM   1656  CD1 LEU A3735     240.268 152.745 193.491  1.00  0.00           C
ATOM   1657  CD2 LEU A3735     242.507 153.535 194.128  1.00  0.00           C
ATOM   1658  C   LEU A3735     241.594 157.501 192.142  1.00  0.00           C
ATOM   1659  O   LEU A3735     241.023 157.318 191.069  1.00  0.00           O
ATOM   1660  H   LEU A3735     241.908 157.366 195.130  1.00  0.00           H
ATOM   1661  HA  LEU A3735     242.670 156.240 193.390  1.00  0.00           H
ATOM   1662  HB2 LEU A3735     241.396 154.766 191.935  1.00  0.00           H
ATOM   1663  HB3 LEU A3735     239.897 155.303 192.662  1.00  0.00           H
ATOM   1664  HG  LEU A3735     240.650 154.333 194.865  1.00  0.00           H
ATOM   1665 HD21 LEU A3735     242.536 152.753 194.886  1.00  0.00           H
ATOM   1666 HD22 LEU A3735     242.924 153.156 193.195  1.00  0.00           H
ATOM   1667 HD23 LEU A3735     243.113 154.375 194.466  1.00  0.00           H
ATOM   1668 HD11 LEU A3735     239.218 152.996 193.356  1.00  0.00           H
ATOM   1669 HD12 LEU A3735     240.350 151.982 194.265  1.00  0.00           H
ATOM   1670 HD13 LEU A3735     240.662 152.351 192.553  1.00  0.00           H
ATOM   1671  N   GLU A3736     242.378 158.535 192.410  1.00  0.00           N
ATOM   1672  CA  GLU A3736     242.918 159.531 191.500  1.00  0.00           C
ATOM   1673  CB  GLU A3736     243.876 160.463 192.281  1.00  0.00           C
ATOM   1674  CG  GLU A3736     243.394 161.021 193.634  1.00  0.00           C
ATOM   1675  CD  GLU A3736     243.736 160.101 194.828  1.00  0.00           C
ATOM   1676  OE1 GLU A3736     244.653 160.442 195.608  1.00  0.00           O
ATOM   1677  OE2 GLU A3736     243.061 159.052 194.978  1.00  0.00           O
ATOM   1678  C   GLU A3736     243.644 158.829 190.336  1.00  0.00           C
ATOM   1679  O   GLU A3736     244.810 158.452 190.440  1.00  0.00           O
ATOM   1680  H   GLU A3736     242.751 158.565 193.357  1.00  0.00           H
ATOM   1681  HA  GLU A3736     242.100 160.121 191.085  1.00  0.00           H
ATOM   1682  HB2 GLU A3736     244.817 159.950 192.465  1.00  0.00           H
ATOM   1683  HB3 GLU A3736     244.090 161.305 191.619  1.00  0.00           H
ATOM   1684  HG2 GLU A3736     242.325 161.230 193.591  1.00  0.00           H
ATOM   1685  HG3 GLU A3736     243.899 161.980 193.782  1.00  0.00           H
ATOM   1686  N   GLU A3737     242.963 158.653 189.195  1.00  0.00           N
ATOM   1687  CA  GLU A3737     243.445 157.825 188.062  1.00  0.00           C
ATOM   1688  CB  GLU A3737     242.295 157.414 187.099  1.00  0.00           C
ATOM   1689  CG  GLU A3737     241.177 156.585 187.775  1.00  0.00           C
ATOM   1690  CD  GLU A3737     240.207 155.866 186.807  1.00  0.00           C
ATOM   1691  OE1 GLU A3737     240.168 156.219 185.603  1.00  0.00           O
ATOM   1692  OE2 GLU A3737     239.220 155.250 187.284  1.00  0.00           O
ATOM   1693  C   GLU A3737     244.688 158.384 187.312  1.00  0.00           C
ATOM   1694  O   GLU A3737     245.048 157.889 186.241  1.00  0.00           O
ATOM   1695  H   GLU A3737     241.979 158.875 189.231  1.00  0.00           H
ATOM   1696  HA  GLU A3737     243.803 156.900 188.508  1.00  0.00           H
ATOM   1697  HB2 GLU A3737     241.868 158.295 186.614  1.00  0.00           H
ATOM   1698  HB3 GLU A3737     242.730 156.780 186.324  1.00  0.00           H
ATOM   1699  HG2 GLU A3737     240.599 157.241 188.431  1.00  0.00           H
ATOM   1700  HG3 GLU A3737     241.660 155.821 188.388  1.00  0.00           H
ATOM   1701  N   GLY A3738     245.423 159.318 187.932  1.00  0.00           N
ATOM   1702  CA  GLY A3738     246.734 159.827 187.519  1.00  0.00           C
ATOM   1703  C   GLY A3738     247.769 160.040 188.645  1.00  0.00           C
ATOM   1704  O   GLY A3738     248.892 160.427 188.321  1.00  0.00           O
ATOM   1705  H   GLY A3738     245.119 159.553 188.868  1.00  0.00           H
ATOM   1706  HA2 GLY A3738     247.175 159.151 186.788  1.00  0.00           H
ATOM   1707  HA3 GLY A3738     246.583 160.794 187.037  1.00  0.00           H
ATOM   1708  N   GLY A3739     247.462 159.801 189.933  1.00  0.00           N
ATOM   1709  CA  GLY A3739     248.377 160.148 191.038  1.00  0.00           C
ATOM   1710  C   GLY A3739     247.929 159.714 192.445  1.00  0.00           C
ATOM   1711  O   GLY A3739     247.204 158.737 192.589  1.00  0.00           O
ATOM   1712  H   GLY A3739     246.574 159.373 190.184  1.00  0.00           H
ATOM   1713  HA2 GLY A3739     248.516 161.231 191.044  1.00  0.00           H
ATOM   1714  HA3 GLY A3739     249.349 159.693 190.850  1.00  0.00           H
ATOM   1715  N   GLU A3740     248.453 160.397 193.469  1.00  0.00           N
ATOM   1716  CA  GLU A3740     248.053 160.343 194.890  1.00  0.00           C
ATOM   1717  CB  GLU A3740     248.892 159.314 195.688  1.00  0.00           C
ATOM   1718  CG  GLU A3740     248.685 157.845 195.269  1.00  0.00           C
ATOM   1719  CD  GLU A3740     249.302 156.827 196.251  1.00  0.00           C
ATOM   1720  OE1 GLU A3740     250.533 156.850 196.476  1.00  0.00           O
ATOM   1721  OE2 GLU A3740     248.564 155.908 196.697  1.00  0.00           O
ATOM   1722  C   GLU A3740     248.234 161.762 195.489  1.00  0.00           C
ATOM   1723  O   GLU A3740     249.102 162.499 195.012  1.00  0.00           O
ATOM   1724  H   GLU A3740     249.043 161.190 193.257  1.00  0.00           H
ATOM   1725  HA  GLU A3740     246.999 160.069 194.962  1.00  0.00           H
ATOM   1726  HB2 GLU A3740     249.951 159.564 195.595  1.00  0.00           H
ATOM   1727  HB3 GLU A3740     248.617 159.403 196.741  1.00  0.00           H
ATOM   1728  HG2 GLU A3740     247.611 157.656 195.197  1.00  0.00           H
ATOM   1729  HG3 GLU A3740     249.125 157.689 194.281  1.00  0.00           H
ATOM   1730  N   ASN A3741     247.382 162.194 196.431  1.00  0.00           N
ATOM   1731  CA  ASN A3741     247.312 163.601 196.885  1.00  0.00           C
ATOM   1732  CB  ASN A3741     245.942 163.852 197.558  1.00  0.00           C
ATOM   1733  CG  ASN A3741     245.945 163.578 199.055  1.00  0.00           C
ATOM   1734  OD1 ASN A3741     246.104 162.458 199.513  1.00  0.00           O
ATOM   1735  ND2 ASN A3741     245.824 164.603 199.867  1.00  0.00           N
ATOM   1736  C   ASN A3741     248.500 164.103 197.759  1.00  0.00           C
ATOM   1737  O   ASN A3741     249.330 163.331 198.243  1.00  0.00           O
ATOM   1738  H   ASN A3741     246.629 161.576 196.709  1.00  0.00           H
ATOM   1739  HA  ASN A3741     247.334 164.211 195.979  1.00  0.00           H
ATOM   1740  HB2 ASN A3741     245.667 164.894 197.399  1.00  0.00           H
ATOM   1741  HB3 ASN A3741     245.173 163.236 197.092  1.00  0.00           H
ATOM   1742 HD21 ASN A3741     245.744 165.553 199.518  1.00  0.00           H
ATOM   1743 HD22 ASN A3741     246.165 164.460 200.798  1.00  0.00           H
ATOM   1744  N   GLY A3742     248.542 165.425 197.995  1.00  0.00           N
ATOM   1745  CA  GLY A3742     249.558 166.122 198.801  1.00  0.00           C
ATOM   1746  C   GLY A3742     249.408 166.018 200.333  1.00  0.00           C
ATOM   1747  O   GLY A3742     248.501 165.382 200.862  1.00  0.00           O
ATOM   1748  H   GLY A3742     247.825 165.998 197.575  1.00  0.00           H
ATOM   1749  HA2 GLY A3742     249.539 167.179 198.534  1.00  0.00           H
ATOM   1750  HA3 GLY A3742     250.542 165.735 198.533  1.00  0.00           H
ATOM   1751  N   GLU A3743     250.313 166.671 201.077  1.00  0.00           N
ATOM   1752  CA  GLU A3743     250.404 166.524 202.547  1.00  0.00           C
ATOM   1753  CB  GLU A3743     251.775 167.053 203.035  1.00  0.00           C
ATOM   1754  CG  GLU A3743     252.242 166.378 204.339  1.00  0.00           C
ATOM   1755  CD  GLU A3743     253.446 167.085 204.985  1.00  0.00           C
ATOM   1756  OE1 GLU A3743     253.200 167.926 205.883  1.00  0.00           O
ATOM   1757  OE2 GLU A3743     254.588 166.612 204.769  1.00  0.00           O
ATOM   1758  C   GLU A3743     249.247 167.192 203.327  1.00  0.00           C
ATOM   1759  O   GLU A3743     248.911 166.758 204.428  1.00  0.00           O
ATOM   1760  H   GLU A3743     251.044 167.179 200.606  1.00  0.00           H
ATOM   1761  HA  GLU A3743     250.353 165.459 202.777  1.00  0.00           H
ATOM   1762  HB2 GLU A3743     252.532 166.863 202.272  1.00  0.00           H
ATOM   1763  HB3 GLU A3743     251.709 168.133 203.181  1.00  0.00           H
ATOM   1764  HG2 GLU A3743     251.419 166.363 205.052  1.00  0.00           H
ATOM   1765  HG3 GLU A3743     252.496 165.339 204.118  1.00  0.00           H
ATOM   1766  N   ALA A3744     248.636 168.245 202.768  1.00  0.00           N
ATOM   1767  CA  ALA A3744     247.733 169.144 203.499  1.00  0.00           C
ATOM   1768  CB  ALA A3744     248.424 170.514 203.568  1.00  0.00           C
ATOM   1769  C   ALA A3744     246.310 169.267 202.918  1.00  0.00           C
ATOM   1770  O   ALA A3744     245.374 169.513 203.675  1.00  0.00           O
ATOM   1771  H   ALA A3744     248.956 168.535 201.859  1.00  0.00           H
ATOM   1772  HA  ALA A3744     247.612 168.786 204.521  1.00  0.00           H
ATOM   1773  HB1 ALA A3744     249.388 170.424 204.069  1.00  0.00           H
ATOM   1774  HB2 ALA A3744     248.574 170.910 202.562  1.00  0.00           H
ATOM   1775  HB3 ALA A3744     247.802 171.212 204.125  1.00  0.00           H
ATOM   1776  N   GLU A3745     246.137 169.124 201.600  1.00  0.00           N
ATOM   1777  CA  GLU A3745     244.884 169.383 200.868  1.00  0.00           C
ATOM   1778  CB  GLU A3745     244.834 170.856 200.390  1.00  0.00           C
ATOM   1779  CG  GLU A3745     245.083 171.976 201.421  1.00  0.00           C
ATOM   1780  CD  GLU A3745     244.042 172.100 202.548  1.00  0.00           C
ATOM   1781  OE1 GLU A3745     242.897 171.602 202.414  1.00  0.00           O
ATOM   1782  OE2 GLU A3745     244.291 172.934 203.450  1.00  0.00           O
ATOM   1783  C   GLU A3745     244.740 168.418 199.660  1.00  0.00           C
ATOM   1784  O   GLU A3745     245.534 167.486 199.491  1.00  0.00           O
ATOM   1785  H   GLU A3745     246.916 168.811 201.044  1.00  0.00           H
ATOM   1786  HA  GLU A3745     244.034 169.212 201.529  1.00  0.00           H
ATOM   1787  HB2 GLU A3745     243.857 171.041 199.941  1.00  0.00           H
ATOM   1788  HB3 GLU A3745     245.579 170.974 199.602  1.00  0.00           H
ATOM   1789  HG2 GLU A3745     246.078 171.856 201.855  1.00  0.00           H
ATOM   1790  HG3 GLU A3745     245.096 172.922 200.876  1.00  0.00           H
ATOM   1791  N   GLU A3746     243.737 168.644 198.805  1.00  0.00           N
ATOM   1792  CA  GLU A3746     243.515 167.934 197.532  1.00  0.00           C
ATOM   1793  CB  GLU A3746     242.303 166.994 197.642  1.00  0.00           C
ATOM   1794  CG  GLU A3746     242.442 165.855 198.676  1.00  0.00           C
ATOM   1795  CD  GLU A3746     241.219 165.723 199.595  1.00  0.00           C
ATOM   1796  OE1 GLU A3746     241.391 165.540 200.823  1.00  0.00           O
ATOM   1797  OE2 GLU A3746     240.074 165.975 199.151  1.00  0.00           O
ATOM   1798  C   GLU A3746     243.287 168.941 196.388  1.00  0.00           C
ATOM   1799  O   GLU A3746     242.853 170.065 196.639  1.00  0.00           O
ATOM   1800  H   GLU A3746     243.224 169.509 198.900  1.00  0.00           H
ATOM   1801  HA  GLU A3746     244.397 167.346 197.277  1.00  0.00           H
ATOM   1802  HB2 GLU A3746     241.442 167.618 197.885  1.00  0.00           H
ATOM   1803  HB3 GLU A3746     242.112 166.544 196.667  1.00  0.00           H
ATOM   1804  HG2 GLU A3746     243.327 166.013 199.291  1.00  0.00           H
ATOM   1805  HG3 GLU A3746     242.592 164.915 198.141  1.00  0.00           H
ATOM   1806  N   GLU A3747     243.518 168.522 195.140  1.00  0.00           N
ATOM   1807  CA  GLU A3747     243.566 169.385 193.949  1.00  0.00           C
ATOM   1808  CB  GLU A3747     245.039 169.632 193.553  1.00  0.00           C
ATOM   1809  CG  GLU A3747     245.893 170.368 194.605  1.00  0.00           C
ATOM   1810  CD  GLU A3747     247.395 170.099 194.421  1.00  0.00           C
ATOM   1811  OE1 GLU A3747     247.795 168.921 194.585  1.00  0.00           O
ATOM   1812  OE2 GLU A3747     248.153 171.088 194.305  1.00  0.00           O
ATOM   1813  C   GLU A3747     242.816 168.744 192.761  1.00  0.00           C
ATOM   1814  O   GLU A3747     242.768 167.518 192.645  1.00  0.00           O
ATOM   1815  H   GLU A3747     243.802 167.567 194.988  1.00  0.00           H
ATOM   1816  HA  GLU A3747     243.097 170.346 194.168  1.00  0.00           H
ATOM   1817  HB2 GLU A3747     245.486 168.660 193.345  1.00  0.00           H
ATOM   1818  HB3 GLU A3747     245.067 170.210 192.627  1.00  0.00           H
ATOM   1819  HG2 GLU A3747     245.675 171.438 194.552  1.00  0.00           H
ATOM   1820  HG3 GLU A3747     245.627 170.030 195.607  1.00  0.00           H
ATOM   1821  N   GLU A3748     242.383 169.555 191.788  1.00  0.00           N
ATOM   1822  CA  GLU A3748     241.966 169.094 190.453  1.00  0.00           C
ATOM   1823  CB  GLU A3748     240.474 169.357 190.184  1.00  0.00           C
ATOM   1824  CG  GLU A3748     239.537 168.357 190.892  1.00  0.00           C
ATOM   1825  CD  GLU A3748     238.252 168.034 190.101  1.00  0.00           C
ATOM   1826  OE1 GLU A3748     238.195 168.307 188.872  1.00  0.00           O
ATOM   1827  OE2 GLU A3748     237.372 167.361 190.683  1.00  0.00           O
ATOM   1828  C   GLU A3748     242.825 169.712 189.338  1.00  0.00           C
ATOM   1829  O   GLU A3748     243.384 170.796 189.489  1.00  0.00           O
ATOM   1830  H   GLU A3748     242.562 170.544 191.880  1.00  0.00           H
ATOM   1831  HA  GLU A3748     242.124 168.017 190.390  1.00  0.00           H
ATOM   1832  HB2 GLU A3748     240.211 170.379 190.462  1.00  0.00           H
ATOM   1833  HB3 GLU A3748     240.346 169.268 189.106  1.00  0.00           H
ATOM   1834  HG2 GLU A3748     240.071 167.416 191.043  1.00  0.00           H
ATOM   1835  HG3 GLU A3748     239.285 168.753 191.879  1.00  0.00           H
ATOM   1836  N   VAL A3749     242.922 169.009 188.203  1.00  0.00           N
ATOM   1837  CA  VAL A3749     243.977 169.208 187.189  1.00  0.00           C
ATOM   1838  CB  VAL A3749     244.935 167.991 187.192  1.00  0.00           C
ATOM   1839  CG1 VAL A3749     245.604 167.782 188.556  1.00  0.00           C
ATOM   1840  CG2 VAL A3749     244.242 166.684 186.778  1.00  0.00           C
ATOM   1841  C   VAL A3749     243.438 169.494 185.774  1.00  0.00           C
ATOM   1842  O   VAL A3749     242.226 169.446 185.529  1.00  0.00           O
ATOM   1843  H   VAL A3749     242.404 168.148 188.153  1.00  0.00           H
ATOM   1844  HA  VAL A3749     244.570 170.079 187.470  1.00  0.00           H
ATOM   1845  HB  VAL A3749     245.735 168.183 186.477  1.00  0.00           H
ATOM   1846 HG21 VAL A3749     244.983 165.888 186.710  1.00  0.00           H
ATOM   1847 HG22 VAL A3749     243.487 166.401 187.511  1.00  0.00           H
ATOM   1848 HG23 VAL A3749     243.774 166.803 185.803  1.00  0.00           H
ATOM   1849 HG11 VAL A3749     246.358 166.999 188.481  1.00  0.00           H
ATOM   1850 HG12 VAL A3749     246.091 168.706 188.874  1.00  0.00           H
ATOM   1851 HG13 VAL A3749     244.872 167.494 189.312  1.00  0.00           H
ATOM   1852  N   GLU A3750     244.366 169.701 184.826  1.00  0.00           N
ATOM   1853  CA  GLU A3750     244.155 169.797 183.370  1.00  0.00           C
ATOM   1854  CB  GLU A3750     245.490 170.086 182.653  1.00  0.00           C
ATOM   1855  CG  GLU A3750     246.069 171.484 182.897  1.00  0.00           C
ATOM   1856  CD  GLU A3750     247.216 171.752 181.909  1.00  0.00           C
ATOM   1857  OE1 GLU A3750     248.305 171.173 182.127  1.00  0.00           O
ATOM   1858  OE2 GLU A3750     246.919 172.295 180.820  1.00  0.00           O
ATOM   1859  C   GLU A3750     243.504 168.530 182.768  1.00  0.00           C
ATOM   1860  O   GLU A3750     244.151 167.698 182.134  1.00  0.00           O
ATOM   1861  H   GLU A3750     245.329 169.745 185.125  1.00  0.00           H
ATOM   1862  HA  GLU A3750     243.485 170.633 183.167  1.00  0.00           H
ATOM   1863  HB2 GLU A3750     246.229 169.338 182.945  1.00  0.00           H
ATOM   1864  HB3 GLU A3750     245.318 169.993 181.579  1.00  0.00           H
ATOM   1865  HG2 GLU A3750     246.427 171.556 183.927  1.00  0.00           H
ATOM   1866  HG3 GLU A3750     245.279 172.227 182.760  1.00  0.00           H
ATOM   1867  N   VAL A3751     242.183 168.430 182.913  1.00  0.00           N
ATOM   1868  CA  VAL A3751     241.295 167.494 182.209  1.00  0.00           C
ATOM   1869  CB  VAL A3751     241.045 166.187 182.989  1.00  0.00           C
ATOM   1870  CG1 VAL A3751     242.319 165.357 183.176  1.00  0.00           C
ATOM   1871  CG2 VAL A3751     240.372 166.394 184.353  1.00  0.00           C
ATOM   1872  C   VAL A3751     239.977 168.197 181.881  1.00  0.00           C
ATOM   1873  O   VAL A3751     239.540 169.086 182.621  1.00  0.00           O
ATOM   1874  H   VAL A3751     241.742 169.124 183.503  1.00  0.00           H
ATOM   1875  HA  VAL A3751     241.763 167.221 181.262  1.00  0.00           H
ATOM   1876  HB  VAL A3751     240.375 165.584 182.388  1.00  0.00           H
ATOM   1877 HG21 VAL A3751     240.213 165.425 184.828  1.00  0.00           H
ATOM   1878 HG22 VAL A3751     241.007 167.005 184.993  1.00  0.00           H
ATOM   1879 HG23 VAL A3751     239.401 166.867 184.214  1.00  0.00           H
ATOM   1880 HG11 VAL A3751     242.071 164.389 183.608  1.00  0.00           H
ATOM   1881 HG12 VAL A3751     242.795 165.203 182.207  1.00  0.00           H
ATOM   1882 HG13 VAL A3751     243.017 165.877 183.829  1.00  0.00           H
ATOM   1883  N   SER A3752     239.397 167.874 180.726  1.00  0.00           N
ATOM   1884  CA  SER A3752     238.213 168.539 180.177  1.00  0.00           C
ATOM   1885  CB  SER A3752     238.059 168.210 178.679  1.00  0.00           C
ATOM   1886  OG  SER A3752     236.918 167.426 178.394  1.00  0.00           O
ATOM   1887  C   SER A3752     236.935 168.259 180.979  1.00  0.00           C
ATOM   1888  O   SER A3752     236.842 167.308 181.754  1.00  0.00           O
ATOM   1889  H   SER A3752     239.726 167.036 180.244  1.00  0.00           H
ATOM   1890  HA  SER A3752     238.396 169.611 180.246  1.00  0.00           H
ATOM   1891  HB2 SER A3752     238.949 167.691 178.316  1.00  0.00           H
ATOM   1892  HB3 SER A3752     237.971 169.148 178.130  1.00  0.00           H
ATOM   1893  HG  SER A3752     237.142 166.501 178.696  1.00  0.00           H
ATOM   1894  N   PHE A3753     235.906 169.075 180.741  1.00  0.00           N
ATOM   1895  CA  PHE A3753     234.587 168.959 181.366  1.00  0.00           C
ATOM   1896  CB  PHE A3753     233.739 170.119 180.816  1.00  0.00           C
ATOM   1897  CG  PHE A3753     232.336 170.245 181.377  1.00  0.00           C
ATOM   1898  CD1 PHE A3753     232.136 170.817 182.648  1.00  0.00           C
ATOM   1899  CD2 PHE A3753     231.224 169.856 180.605  1.00  0.00           C
ATOM   1900  CE1 PHE A3753     230.833 170.999 183.143  1.00  0.00           C
ATOM   1901  CE2 PHE A3753     229.921 170.039 181.100  1.00  0.00           C
ATOM   1902  CZ  PHE A3753     229.725 170.611 182.370  1.00  0.00           C
ATOM   1903  C   PHE A3753     233.903 167.594 181.136  1.00  0.00           C
ATOM   1904  O   PHE A3753     233.173 167.132 182.012  1.00  0.00           O
ATOM   1905  H   PHE A3753     236.033 169.789 180.044  1.00  0.00           H
ATOM   1906  HA  PHE A3753     234.695 169.087 182.443  1.00  0.00           H
ATOM   1907  HB2 PHE A3753     234.262 171.055 181.018  1.00  0.00           H
ATOM   1908  HB3 PHE A3753     233.672 170.017 179.732  1.00  0.00           H
ATOM   1909  HD1 PHE A3753     232.982 171.133 183.241  1.00  0.00           H
ATOM   1910  HD2 PHE A3753     231.367 169.427 179.623  1.00  0.00           H
ATOM   1911  HE1 PHE A3753     230.683 171.448 184.116  1.00  0.00           H
ATOM   1912  HE2 PHE A3753     229.072 169.750 180.500  1.00  0.00           H
ATOM   1913  HZ  PHE A3753     228.725 170.758 182.752  1.00  0.00           H
ATOM   1914  N   GLU A3754     234.164 166.922 180.006  1.00  0.00           N
ATOM   1915  CA  GLU A3754     233.504 165.650 179.667  1.00  0.00           C
ATOM   1916  CB  GLU A3754     233.588 165.402 178.147  1.00  0.00           C
ATOM   1917  CG  GLU A3754     232.707 164.220 177.683  1.00  0.00           C
ATOM   1918  CD  GLU A3754     232.269 164.270 176.199  1.00  0.00           C
ATOM   1919  OE1 GLU A3754     232.742 165.153 175.444  1.00  0.00           O
ATOM   1920  OE2 GLU A3754     231.287 163.564 175.867  1.00  0.00           O
ATOM   1921  C   GLU A3754     234.010 164.457 180.506  1.00  0.00           C
ATOM   1922  O   GLU A3754     233.211 163.670 181.011  1.00  0.00           O
ATOM   1923  H   GLU A3754     234.880 167.271 179.380  1.00  0.00           H
ATOM   1924  HA  GLU A3754     232.452 165.771 179.906  1.00  0.00           H
ATOM   1925  HB2 GLU A3754     233.246 166.314 177.657  1.00  0.00           H
ATOM   1926  HB3 GLU A3754     234.624 165.222 177.856  1.00  0.00           H
ATOM   1927  HG2 GLU A3754     233.243 163.287 177.873  1.00  0.00           H
ATOM   1928  HG3 GLU A3754     231.803 164.209 178.296  1.00  0.00           H
ATOM   1929  N   GLU A3755     235.304 164.408 180.827  1.00  0.00           N
ATOM   1930  CA  GLU A3755     235.856 163.451 181.790  1.00  0.00           C
ATOM   1931  CB  GLU A3755     237.278 163.025 181.381  1.00  0.00           C
ATOM   1932  CG  GLU A3755     238.362 164.116 181.370  1.00  0.00           C
ATOM   1933  CD  GLU A3755     238.540 164.827 180.016  1.00  0.00           C
ATOM   1934  OE1 GLU A3755     237.523 165.155 179.363  1.00  0.00           O
ATOM   1935  OE2 GLU A3755     239.674 165.284 179.746  1.00  0.00           O
ATOM   1936  C   GLU A3755     235.778 163.937 183.249  1.00  0.00           C
ATOM   1937  O   GLU A3755     235.605 163.110 184.143  1.00  0.00           O
ATOM   1938  H   GLU A3755     235.957 165.019 180.339  1.00  0.00           H
ATOM   1939  HA  GLU A3755     235.250 162.545 181.755  1.00  0.00           H
ATOM   1940  HB2 GLU A3755     237.595 162.261 182.093  1.00  0.00           H
ATOM   1941  HB3 GLU A3755     237.243 162.545 180.402  1.00  0.00           H
ATOM   1942  HG2 GLU A3755     238.159 164.848 182.153  1.00  0.00           H
ATOM   1943  HG3 GLU A3755     239.307 163.628 181.621  1.00  0.00           H
ATOM   1944  N   LYS A3756     235.747 165.252 183.515  1.00  0.00           N
ATOM   1945  CA  LYS A3756     235.658 165.792 184.888  1.00  0.00           C
ATOM   1946  CB  LYS A3756     235.974 167.300 184.874  1.00  0.00           C
ATOM   1947  CG  LYS A3756     236.410 167.847 186.244  1.00  0.00           C
ATOM   1948  CD  LYS A3756     236.717 169.359 186.203  1.00  0.00           C
ATOM   1949  CE  LYS A3756     237.922 169.745 185.322  1.00  0.00           C
ATOM   1950  NZ  LYS A3756     239.208 169.283 185.908  1.00  0.00           N
ATOM   1951  C   LYS A3756     234.318 165.473 185.570  1.00  0.00           C
ATOM   1952  O   LYS A3756     234.319 165.107 186.742  1.00  0.00           O
ATOM   1953  H   LYS A3756     235.908 165.896 182.744  1.00  0.00           H
ATOM   1954  HA  LYS A3756     236.422 165.295 185.487  1.00  0.00           H
ATOM   1955  HB2 LYS A3756     236.803 167.468 184.190  1.00  0.00           H
ATOM   1956  HB3 LYS A3756     235.104 167.852 184.514  1.00  0.00           H
ATOM   1957  HG2 LYS A3756     235.618 167.673 186.973  1.00  0.00           H
ATOM   1958  HG3 LYS A3756     237.299 167.307 186.574  1.00  0.00           H
ATOM   1959  HD2 LYS A3756     236.898 169.711 187.220  1.00  0.00           H
ATOM   1960  HD3 LYS A3756     235.831 169.882 185.838  1.00  0.00           H
ATOM   1961  HE2 LYS A3756     237.787 169.325 184.318  1.00  0.00           H
ATOM   1962  HE3 LYS A3756     237.940 170.834 185.220  1.00  0.00           H
ATOM   1963  HZ1 LYS A3756     239.995 169.472 185.291  1.00  0.00           H
ATOM   1964  HZ2 LYS A3756     239.168 168.291 186.096  1.00  0.00           H
ATOM   1965  HZ3 LYS A3756     239.377 169.728 186.803  1.00  0.00           H
ATOM   1966  N   GLU A3757     233.207 165.425 184.825  1.00  0.00           N
ATOM   1967  CA  GLU A3757     231.908 164.951 185.347  1.00  0.00           C
ATOM   1968  CB  GLU A3757     230.798 165.238 184.320  1.00  0.00           C
ATOM   1969  CG  GLU A3757     229.359 164.964 184.819  1.00  0.00           C
ATOM   1970  CD  GLU A3757     228.648 163.743 184.194  1.00  0.00           C
ATOM   1971  OE1 GLU A3757     229.308 162.711 183.942  1.00  0.00           O
ATOM   1972  OE2 GLU A3757     227.401 163.655 184.341  1.00  0.00           O
ATOM   1973  C   GLU A3757     231.926 163.459 185.716  1.00  0.00           C
ATOM   1974  O   GLU A3757     231.529 163.092 186.825  1.00  0.00           O
ATOM   1975  H   GLU A3757     233.269 165.716 183.856  1.00  0.00           H
ATOM   1976  HA  GLU A3757     231.683 165.506 186.259  1.00  0.00           H
ATOM   1977  HB2 GLU A3757     230.859 166.294 184.054  1.00  0.00           H
ATOM   1978  HB3 GLU A3757     231.000 164.656 183.424  1.00  0.00           H
ATOM   1979  HG2 GLU A3757     229.367 164.863 185.906  1.00  0.00           H
ATOM   1980  HG3 GLU A3757     228.760 165.850 184.598  1.00  0.00           H
ATOM   1981  N   MET A3758     232.539 162.631 184.865  1.00  0.00           N
ATOM   1982  CA  MET A3758     232.693 161.190 185.086  1.00  0.00           C
ATOM   1983  CB  MET A3758     233.226 160.531 183.805  1.00  0.00           C
ATOM   1984  CG  MET A3758     232.206 160.512 182.658  1.00  0.00           C
ATOM   1985  SD  MET A3758     230.655 159.598 182.951  1.00  0.00           S
ATOM   1986  CE  MET A3758     231.265 158.015 183.585  1.00  0.00           C
ATOM   1987  C   MET A3758     233.627 160.865 186.258  1.00  0.00           C
ATOM   1988  O   MET A3758     233.364 159.924 187.014  1.00  0.00           O
ATOM   1989  H   MET A3758     232.888 163.018 183.998  1.00  0.00           H
ATOM   1990  HA  MET A3758     231.715 160.770 185.323  1.00  0.00           H
ATOM   1991  HB2 MET A3758     233.530 159.508 184.026  1.00  0.00           H
ATOM   1992  HB3 MET A3758     234.116 161.063 183.469  1.00  0.00           H
ATOM   1993  HG2 MET A3758     231.951 161.541 182.400  1.00  0.00           H
ATOM   1994  HG3 MET A3758     232.695 160.074 181.788  1.00  0.00           H
ATOM   1995  HE1 MET A3758     230.424 157.332 183.702  1.00  0.00           H
ATOM   1996  HE2 MET A3758     231.737 158.167 184.556  1.00  0.00           H
ATOM   1997  HE3 MET A3758     231.989 157.596 182.887  1.00  0.00           H
ATOM   1998  N   GLU A3759     234.693 161.642 186.441  1.00  0.00           N
ATOM   1999  CA  GLU A3759     235.694 161.434 187.486  1.00  0.00           C
ATOM   2000  CB  GLU A3759     237.047 162.028 187.034  1.00  0.00           C
ATOM   2001  CG  GLU A3759     238.042 161.048 186.350  1.00  0.00           C
ATOM   2002  CD  GLU A3759     237.659 160.377 185.003  1.00  0.00           C
ATOM   2003  OE1 GLU A3759     238.555 159.644 184.505  1.00  0.00           O
ATOM   2004  OE2 GLU A3759     236.496 159.938 184.891  1.00  0.00           O
ATOM   2005  C   GLU A3759     235.198 161.960 188.856  1.00  0.00           C
ATOM   2006  O   GLU A3759     235.158 161.170 189.806  1.00  0.00           O
ATOM   2007  H   GLU A3759     234.908 162.317 185.710  1.00  0.00           H
ATOM   2008  HA  GLU A3759     235.851 160.364 187.617  1.00  0.00           H
ATOM   2009  HB2 GLU A3759     236.885 162.898 186.398  1.00  0.00           H
ATOM   2010  HB3 GLU A3759     237.554 162.395 187.928  1.00  0.00           H
ATOM   2011  HG2 GLU A3759     238.254 160.254 187.071  1.00  0.00           H
ATOM   2012  HG3 GLU A3759     238.977 161.592 186.200  1.00  0.00           H
ATOM   2013  N   LYS A3760     234.528 163.129 188.906  1.00  0.00           N
ATOM   2014  CA  LYS A3760     233.815 163.621 190.110  1.00  0.00           C
ATOM   2015  CB  LYS A3760     233.270 165.055 189.894  1.00  0.00           C
ATOM   2016  CG  LYS A3760     234.329 166.160 190.083  1.00  0.00           C
ATOM   2017  CD  LYS A3760     233.752 167.580 189.892  1.00  0.00           C
ATOM   2018  CE  LYS A3760     234.775 168.634 190.344  1.00  0.00           C
ATOM   2019  NZ  LYS A3760     234.325 170.034 190.136  1.00  0.00           N
ATOM   2020  C   LYS A3760     232.678 162.684 190.535  1.00  0.00           C
ATOM   2021  O   LYS A3760     232.590 162.297 191.704  1.00  0.00           O
ATOM   2022  H   LYS A3760     234.524 163.717 188.073  1.00  0.00           H
ATOM   2023  HA  LYS A3760     234.518 163.645 190.945  1.00  0.00           H
ATOM   2024  HB2 LYS A3760     232.483 165.236 190.628  1.00  0.00           H
ATOM   2025  HB3 LYS A3760     232.822 165.135 188.902  1.00  0.00           H
ATOM   2026  HG2 LYS A3760     235.147 166.009 189.377  1.00  0.00           H
ATOM   2027  HG3 LYS A3760     234.729 166.080 191.096  1.00  0.00           H
ATOM   2028  HD2 LYS A3760     233.511 167.731 188.839  1.00  0.00           H
ATOM   2029  HD3 LYS A3760     232.845 167.694 190.489  1.00  0.00           H
ATOM   2030  HE2 LYS A3760     235.707 168.471 189.794  1.00  0.00           H
ATOM   2031  HE3 LYS A3760     235.011 168.470 191.399  1.00  0.00           H
ATOM   2032  HZ1 LYS A3760     234.974 170.680 190.597  1.00  0.00           H
ATOM   2033  HZ2 LYS A3760     234.330 170.283 189.164  1.00  0.00           H
ATOM   2034  HZ3 LYS A3760     233.381 170.237 190.471  1.00  0.00           H
ATOM   2035  N   GLN A3761     231.863 162.200 189.592  1.00  0.00           N
ATOM   2036  CA  GLN A3761     230.812 161.220 189.901  1.00  0.00           C
ATOM   2037  CB  GLN A3761     229.831 161.069 188.734  1.00  0.00           C
ATOM   2038  CG  GLN A3761     228.915 162.296 188.638  1.00  0.00           C
ATOM   2039  CD  GLN A3761     227.924 162.188 187.490  1.00  0.00           C
ATOM   2040  OE1 GLN A3761     227.507 161.108 187.082  1.00  0.00           O
ATOM   2041  NE2 GLN A3761     227.378 163.296 187.049  1.00  0.00           N
ATOM   2042  C   GLN A3761     231.364 159.851 190.301  1.00  0.00           C
ATOM   2043  O   GLN A3761     230.774 159.203 191.166  1.00  0.00           O
ATOM   2044  H   GLN A3761     231.973 162.530 188.636  1.00  0.00           H
ATOM   2045  HA  GLN A3761     230.250 161.582 190.763  1.00  0.00           H
ATOM   2046  HB2 GLN A3761     230.377 160.922 187.800  1.00  0.00           H
ATOM   2047  HB3 GLN A3761     229.210 160.188 188.909  1.00  0.00           H
ATOM   2048  HG2 GLN A3761     229.521 163.191 188.496  1.00  0.00           H
ATOM   2049  HG3 GLN A3761     228.357 162.407 189.567  1.00  0.00           H
ATOM   2050 HE21 GLN A3761     227.774 164.165 187.363  1.00  0.00           H
ATOM   2051 HE22 GLN A3761     227.092 163.281 186.066  1.00  0.00           H
ATOM   2052  N   ARG A3762     232.530 159.443 189.784  1.00  0.00           N
ATOM   2053  CA  ARG A3762     233.207 158.215 190.216  1.00  0.00           C
ATOM   2054  CB  ARG A3762     234.279 157.827 189.192  1.00  0.00           C
ATOM   2055  CG  ARG A3762     235.069 156.571 189.585  1.00  0.00           C
ATOM   2056  CD  ARG A3762     235.553 155.763 188.375  1.00  0.00           C
ATOM   2057  NE  ARG A3762     236.661 156.363 187.610  1.00  0.00           N
ATOM   2058  CZ  ARG A3762     236.597 157.231 186.617  1.00  0.00           C
ATOM   2059  NH1 ARG A3762     235.524 157.877 186.273  1.00  0.00           N
ATOM   2060  NH2 ARG A3762     237.644 157.431 185.888  1.00  0.00           N
ATOM   2061  C   ARG A3762     233.733 158.311 191.646  1.00  0.00           C
ATOM   2062  O   ARG A3762     233.474 157.378 192.402  1.00  0.00           O
ATOM   2063  H   ARG A3762     232.968 160.015 189.065  1.00  0.00           H
ATOM   2064  HA  ARG A3762     232.469 157.413 190.222  1.00  0.00           H
ATOM   2065  HB2 ARG A3762     233.747 157.627 188.263  1.00  0.00           H
ATOM   2066  HB3 ARG A3762     234.976 158.652 189.039  1.00  0.00           H
ATOM   2067  HG2 ARG A3762     234.413 155.912 190.155  1.00  0.00           H
ATOM   2068  HG3 ARG A3762     235.917 156.844 190.217  1.00  0.00           H
ATOM   2069  HD2 ARG A3762     234.705 155.574 187.712  1.00  0.00           H
ATOM   2070  HD3 ARG A3762     235.907 154.807 188.761  1.00  0.00           H
ATOM   2071  HE  ARG A3762     237.594 155.962 187.730  1.00  0.00           H
ATOM   2072 HH11 ARG A3762     234.743 157.961 186.892  1.00  0.00           H
ATOM   2073 HH12 ARG A3762     235.681 158.644 185.608  1.00  0.00           H
ATOM   2074 HH21 ARG A3762     238.510 156.936 186.081  1.00  0.00           H
ATOM   2075 HH22 ARG A3762     237.673 158.256 185.277  1.00  0.00           H
ATOM   2076  N   LEU A3763     234.242 159.461 192.092  1.00  0.00           N
ATOM   2077  CA  LEU A3763     234.582 159.682 193.507  1.00  0.00           C
ATOM   2078  CB  LEU A3763     235.257 161.060 193.660  1.00  0.00           C
ATOM   2079  CG  LEU A3763     235.550 161.482 195.115  1.00  0.00           C
ATOM   2080  CD1 LEU A3763     236.499 160.512 195.824  1.00  0.00           C
ATOM   2081  CD2 LEU A3763     236.181 162.872 195.127  1.00  0.00           C
ATOM   2082  C   LEU A3763     233.352 159.525 194.422  1.00  0.00           C
ATOM   2083  O   LEU A3763     233.332 158.634 195.277  1.00  0.00           O
ATOM   2084  H   LEU A3763     234.418 160.206 191.422  1.00  0.00           H
ATOM   2085  HA  LEU A3763     235.303 158.920 193.804  1.00  0.00           H
ATOM   2086  HB2 LEU A3763     236.191 161.056 193.096  1.00  0.00           H
ATOM   2087  HB3 LEU A3763     234.611 161.818 193.218  1.00  0.00           H
ATOM   2088  HG  LEU A3763     234.615 161.530 195.675  1.00  0.00           H
ATOM   2089 HD11 LEU A3763     236.037 159.532 195.919  1.00  0.00           H
ATOM   2090 HD12 LEU A3763     237.429 160.428 195.262  1.00  0.00           H
ATOM   2091 HD13 LEU A3763     236.719 160.886 196.824  1.00  0.00           H
ATOM   2092 HD21 LEU A3763     235.504 163.589 194.661  1.00  0.00           H
ATOM   2093 HD22 LEU A3763     237.123 162.868 194.578  1.00  0.00           H
ATOM   2094 HD23 LEU A3763     236.365 163.187 196.153  1.00  0.00           H
ATOM   2095  N   LEU A3764     232.252 160.208 194.086  1.00  0.00           N
ATOM   2096  CA  LEU A3764     230.987 160.142 194.832  1.00  0.00           C
ATOM   2097  CB  LEU A3764     230.006 161.171 194.237  1.00  0.00           C
ATOM   2098  CG  LEU A3764     230.431 162.647 194.400  1.00  0.00           C
ATOM   2099  CD1 LEU A3764     229.531 163.530 193.534  1.00  0.00           C
ATOM   2100  CD2 LEU A3764     230.314 163.120 195.850  1.00  0.00           C
ATOM   2101  C   LEU A3764     230.363 158.731 194.832  1.00  0.00           C
ATOM   2102  O   LEU A3764     229.895 158.252 195.871  1.00  0.00           O
ATOM   2103  H   LEU A3764     232.338 160.889 193.336  1.00  0.00           H
ATOM   2104  HA  LEU A3764     231.185 160.401 195.872  1.00  0.00           H
ATOM   2105  HB2 LEU A3764     229.029 161.039 194.704  1.00  0.00           H
ATOM   2106  HB3 LEU A3764     229.894 160.956 193.174  1.00  0.00           H
ATOM   2107  HG  LEU A3764     231.459 162.778 194.071  1.00  0.00           H
ATOM   2108 HD21 LEU A3764     231.023 162.576 196.472  1.00  0.00           H
ATOM   2109 HD22 LEU A3764     230.573 164.179 195.908  1.00  0.00           H
ATOM   2110 HD23 LEU A3764     229.301 162.976 196.222  1.00  0.00           H
ATOM   2111 HD11 LEU A3764     229.647 163.254 192.487  1.00  0.00           H
ATOM   2112 HD12 LEU A3764     228.489 163.422 193.832  1.00  0.00           H
ATOM   2113 HD13 LEU A3764     229.833 164.573 193.645  1.00  0.00           H
ATOM   2114  N   TYR A3765     230.456 158.002 193.716  1.00  0.00           N
ATOM   2115  CA  TYR A3765     230.071 156.593 193.630  1.00  0.00           C
ATOM   2116  CB  TYR A3765     230.088 156.112 192.166  1.00  0.00           C
ATOM   2117  CG  TYR A3765     230.307 154.616 192.064  1.00  0.00           C
ATOM   2118  CD1 TYR A3765     229.275 153.718 192.401  1.00  0.00           C
ATOM   2119  CD2 TYR A3765     231.610 154.138 191.834  1.00  0.00           C
ATOM   2120  CE1 TYR A3765     229.552 152.342 192.509  1.00  0.00           C
ATOM   2121  CE2 TYR A3765     231.897 152.772 191.979  1.00  0.00           C
ATOM   2122  CZ  TYR A3765     230.868 151.871 192.307  1.00  0.00           C
ATOM   2123  OH  TYR A3765     231.136 150.541 192.346  1.00  0.00           O
ATOM   2124  C   TYR A3765     230.956 155.694 194.510  1.00  0.00           C
ATOM   2125  O   TYR A3765     230.424 154.866 195.257  1.00  0.00           O
ATOM   2126  H   TYR A3765     230.833 158.449 192.884  1.00  0.00           H
ATOM   2127  HA  TYR A3765     229.050 156.491 193.996  1.00  0.00           H
ATOM   2128  HB2 TYR A3765     230.896 156.609 191.632  1.00  0.00           H
ATOM   2129  HB3 TYR A3765     229.151 156.387 191.680  1.00  0.00           H
ATOM   2130  HD1 TYR A3765     228.281 154.094 192.602  1.00  0.00           H
ATOM   2131  HD2 TYR A3765     232.396 154.830 191.562  1.00  0.00           H
ATOM   2132  HE1 TYR A3765     228.764 151.647 192.748  1.00  0.00           H
ATOM   2133  HE2 TYR A3765     232.888 152.408 191.769  1.00  0.00           H
ATOM   2134  HH  TYR A3765     230.535 150.103 191.720  1.00  0.00           H
ATOM   2135  N   GLN A3766     232.283 155.839 194.469  1.00  0.00           N
ATOM   2136  CA  GLN A3766     233.183 154.980 195.241  1.00  0.00           C
ATOM   2137  CB  GLN A3766     234.644 155.152 194.780  1.00  0.00           C
ATOM   2138  CG  GLN A3766     234.850 154.563 193.370  1.00  0.00           C
ATOM   2139  CD  GLN A3766     236.270 154.112 193.060  1.00  0.00           C
ATOM   2140  OE1 GLN A3766     236.499 152.942 192.778  1.00  0.00           O
ATOM   2141  NE2 GLN A3766     237.275 154.927 193.271  1.00  0.00           N
ATOM   2142  C   GLN A3766     232.998 155.196 196.749  1.00  0.00           C
ATOM   2143  O   GLN A3766     232.828 154.212 197.469  1.00  0.00           O
ATOM   2144  H   GLN A3766     232.681 156.551 193.860  1.00  0.00           H
ATOM   2145  HA  GLN A3766     232.899 153.944 195.052  1.00  0.00           H
ATOM   2146  HB2 GLN A3766     234.932 156.205 194.797  1.00  0.00           H
ATOM   2147  HB3 GLN A3766     235.282 154.607 195.477  1.00  0.00           H
ATOM   2148  HG2 GLN A3766     234.208 153.694 193.255  1.00  0.00           H
ATOM   2149  HG3 GLN A3766     234.563 155.283 192.615  1.00  0.00           H
ATOM   2150 HE21 GLN A3766     237.158 155.904 193.511  1.00  0.00           H
ATOM   2151 HE22 GLN A3766     238.196 154.619 193.017  1.00  0.00           H
ATOM   2152  N   GLN A3767     232.716 156.429 197.179  1.00  0.00           N
ATOM   2153  CA  GLN A3767     232.267 156.751 198.542  1.00  0.00           C
ATOM   2154  CB  GLN A3767     232.202 158.274 198.695  1.00  0.00           C
ATOM   2155  CG  GLN A3767     233.577 158.946 198.560  1.00  0.00           C
ATOM   2156  CD  GLN A3767     233.466 160.462 198.477  1.00  0.00           C
ATOM   2157  OE1 GLN A3767     232.459 161.013 198.054  1.00  0.00           O
ATOM   2158  NE2 GLN A3767     234.469 161.180 198.908  1.00  0.00           N
ATOM   2159  C   GLN A3767     230.893 156.147 198.889  1.00  0.00           C
ATOM   2160  O   GLN A3767     230.705 155.633 199.997  1.00  0.00           O
ATOM   2161  H   GLN A3767     232.811 157.198 196.515  1.00  0.00           H
ATOM   2162  HA  GLN A3767     232.992 156.364 199.259  1.00  0.00           H
ATOM   2163  HB2 GLN A3767     231.527 158.666 197.933  1.00  0.00           H
ATOM   2164  HB3 GLN A3767     231.792 158.522 199.675  1.00  0.00           H
ATOM   2165  HG2 GLN A3767     234.192 158.662 199.407  1.00  0.00           H
ATOM   2166  HG3 GLN A3767     234.096 158.608 197.667  1.00  0.00           H
ATOM   2167 HE21 GLN A3767     235.281 160.737 199.325  1.00  0.00           H
ATOM   2168 HE22 GLN A3767     234.410 162.184 198.751  1.00  0.00           H
ATOM   2169  N   SER A3768     229.974 156.053 197.918  1.00  0.00           N
ATOM   2170  CA  SER A3768     228.649 155.436 198.110  1.00  0.00           C
ATOM   2171  CB  SER A3768     227.731 155.654 196.898  1.00  0.00           C
ATOM   2172  OG  SER A3768     227.908 154.650 195.919  1.00  0.00           O
ATOM   2173  C   SER A3768     228.698 153.956 198.492  1.00  0.00           C
ATOM   2174  O   SER A3768     227.866 153.505 199.288  1.00  0.00           O
ATOM   2175  H   SER A3768     230.165 156.525 197.038  1.00  0.00           H
ATOM   2176  HA  SER A3768     228.185 155.936 198.948  1.00  0.00           H
ATOM   2177  HB2 SER A3768     226.696 155.611 197.238  1.00  0.00           H
ATOM   2178  HB3 SER A3768     227.906 156.639 196.464  1.00  0.00           H
ATOM   2179  HG  SER A3768     228.826 154.718 195.582  1.00  0.00           H
ATOM   2180  N   ARG A3769     229.787 153.250 198.148  1.00  0.00           N
ATOM   2181  CA  ARG A3769     230.028 151.866 198.595  1.00  0.00           C
ATOM   2182  CB  ARG A3769     231.290 151.286 197.928  1.00  0.00           C
ATOM   2183  CG  ARG A3769     231.185 151.281 196.392  1.00  0.00           C
ATOM   2184  CD  ARG A3769     232.258 150.407 195.730  1.00  0.00           C
ATOM   2185  NE  ARG A3769     233.606 151.010 195.779  1.00  0.00           N
ATOM   2186  CZ  ARG A3769     234.460 151.112 194.774  1.00  0.00           C
ATOM   2187  NH1 ARG A3769     234.160 150.824 193.538  1.00  0.00           N
ATOM   2188  NH2 ARG A3769     235.662 151.548 194.977  1.00  0.00           N
ATOM   2189  C   ARG A3769     230.115 151.742 200.120  1.00  0.00           C
ATOM   2190  O   ARG A3769     229.662 150.729 200.653  1.00  0.00           O
ATOM   2191  H   ARG A3769     230.479 153.709 197.561  1.00  0.00           H
ATOM   2192  HA  ARG A3769     229.173 151.265 198.290  1.00  0.00           H
ATOM   2193  HB2 ARG A3769     231.413 150.259 198.275  1.00  0.00           H
ATOM   2194  HB3 ARG A3769     232.169 151.852 198.238  1.00  0.00           H
ATOM   2195  HG2 ARG A3769     230.209 150.881 196.111  1.00  0.00           H
ATOM   2196  HG3 ARG A3769     231.257 152.298 196.007  1.00  0.00           H
ATOM   2197  HD2 ARG A3769     231.956 150.243 194.698  1.00  0.00           H
ATOM   2198  HD3 ARG A3769     232.281 149.431 196.218  1.00  0.00           H
ATOM   2199  HE  ARG A3769     233.943 151.330 196.674  1.00  0.00           H
ATOM   2200 HH11 ARG A3769     233.215 150.575 193.287  1.00  0.00           H
ATOM   2201 HH12 ARG A3769     234.842 151.013 192.819  1.00  0.00           H
ATOM   2202 HH21 ARG A3769     235.947 151.940 195.871  1.00  0.00           H
ATOM   2203 HH22 ARG A3769     236.230 151.797 194.172  1.00  0.00           H
ATOM   2204  N   LEU A3770     230.512 152.809 200.819  1.00  0.00           N
ATOM   2205  CA  LEU A3770     230.569 152.883 202.282  1.00  0.00           C
ATOM   2206  CB  LEU A3770     231.940 153.446 202.693  1.00  0.00           C
ATOM   2207  CG  LEU A3770     233.163 152.681 202.158  1.00  0.00           C
ATOM   2208  CD1 LEU A3770     234.421 153.314 202.744  1.00  0.00           C
ATOM   2209  CD2 LEU A3770     233.157 151.199 202.538  1.00  0.00           C
ATOM   2210  C   LEU A3770     229.435 153.716 202.900  1.00  0.00           C
ATOM   2211  O   LEU A3770     228.880 153.323 203.930  1.00  0.00           O
ATOM   2212  H   LEU A3770     230.814 153.623 200.293  1.00  0.00           H
ATOM   2213  HA  LEU A3770     230.474 151.880 202.700  1.00  0.00           H
ATOM   2214  HB2 LEU A3770     231.995 153.452 203.779  1.00  0.00           H
ATOM   2215  HB3 LEU A3770     232.010 154.480 202.349  1.00  0.00           H
ATOM   2216  HG  LEU A3770     233.193 152.759 201.073  1.00  0.00           H
ATOM   2217 HD11 LEU A3770     235.297 152.833 202.311  1.00  0.00           H
ATOM   2218 HD12 LEU A3770     234.431 153.217 203.827  1.00  0.00           H
ATOM   2219 HD13 LEU A3770     234.465 154.370 202.477  1.00  0.00           H
ATOM   2220 HD21 LEU A3770     234.065 150.732 202.155  1.00  0.00           H
ATOM   2221 HD22 LEU A3770     232.304 150.702 202.082  1.00  0.00           H
ATOM   2222 HD23 LEU A3770     233.117 151.087 203.620  1.00  0.00           H
ATOM   2223  N   HIS A3771     229.020 154.824 202.276  1.00  0.00           N
ATOM   2224  CA  HIS A3771     227.980 155.692 202.854  1.00  0.00           C
ATOM   2225  ND1 HIS A3771     226.355 156.985 200.457  1.00  0.00           N
ATOM   2226  CG  HIS A3771     227.596 157.399 200.943  1.00  0.00           C
ATOM   2227  CB  HIS A3771     228.103 157.128 202.335  1.00  0.00           C
ATOM   2228  NE2 HIS A3771     227.208 158.460 199.058  1.00  0.00           N
ATOM   2229  CD2 HIS A3771     228.120 158.319 200.081  1.00  0.00           C
ATOM   2230  CE1 HIS A3771     226.167 157.651 199.307  1.00  0.00           C
ATOM   2231  C   HIS A3771     226.548 155.142 202.730  1.00  0.00           C
ATOM   2232  O   HIS A3771     225.679 155.539 203.506  1.00  0.00           O
ATOM   2233  H   HIS A3771     229.519 155.139 201.446  1.00  0.00           H
ATOM   2234  HA  HIS A3771     228.166 155.750 203.926  1.00  0.00           H
ATOM   2235  HB2 HIS A3771     227.522 157.758 203.007  1.00  0.00           H
ATOM   2236  HB3 HIS A3771     229.148 157.436 202.399  1.00  0.00           H
ATOM   2237  HD2 HIS A3771     229.019 158.906 200.232  1.00  0.00           H
ATOM   2238  HE1 HIS A3771     225.258 157.619 198.717  1.00  0.00           H
ATOM   2239  HE2 HIS A3771     227.215 159.175 198.341  1.00  0.00           H
ATOM   2240  N   THR A3772     226.328 154.113 201.906  1.00  0.00           N
ATOM   2241  CA  THR A3772     225.108 153.277 201.931  1.00  0.00           C
ATOM   2242  CB  THR A3772     224.892 152.567 200.584  1.00  0.00           C
ATOM   2243  OG1 THR A3772     226.027 151.815 200.214  1.00  0.00           O
ATOM   2244  CG2 THR A3772     224.575 153.547 199.455  1.00  0.00           C
ATOM   2245  C   THR A3772     225.108 152.238 203.065  1.00  0.00           C
ATOM   2246  O   THR A3772     224.097 151.570 203.297  1.00  0.00           O
ATOM   2247  H   THR A3772     227.052 153.886 201.234  1.00  0.00           H
ATOM   2248  HA  THR A3772     224.246 153.922 202.102  1.00  0.00           H
ATOM   2249  HB  THR A3772     224.046 151.885 200.680  1.00  0.00           H
ATOM   2250  HG1 THR A3772     226.659 152.443 199.813  1.00  0.00           H
ATOM   2251 HG21 THR A3772     224.470 153.004 198.515  1.00  0.00           H
ATOM   2252 HG22 THR A3772     223.638 154.062 199.670  1.00  0.00           H
ATOM   2253 HG23 THR A3772     225.365 154.291 199.351  1.00  0.00           H
ATOM   2254  N   ARG A3773     226.220 152.107 203.805  1.00  0.00           N
ATOM   2255  CA  ARG A3773     226.479 151.021 204.770  1.00  0.00           C
ATOM   2256  CB  ARG A3773     227.596 150.107 204.229  1.00  0.00           C
ATOM   2257  CG  ARG A3773     227.188 149.485 202.884  1.00  0.00           C
ATOM   2258  CD  ARG A3773     228.146 148.378 202.448  1.00  0.00           C
ATOM   2259  NE  ARG A3773     227.551 147.527 201.406  1.00  0.00           N
ATOM   2260  CZ  ARG A3773     227.334 147.828 200.143  1.00  0.00           C
ATOM   2261  NH1 ARG A3773     227.795 148.912 199.588  1.00  0.00           N
ATOM   2262  NH2 ARG A3773     226.612 147.023 199.428  1.00  0.00           N
ATOM   2263  C   ARG A3773     226.730 151.487 206.210  1.00  0.00           C
ATOM   2264  O   ARG A3773     227.022 150.663 207.069  1.00  0.00           O
ATOM   2265  H   ARG A3773     227.010 152.691 203.553  1.00  0.00           H
ATOM   2266  HA  ARG A3773     225.584 150.409 204.850  1.00  0.00           H
ATOM   2267  HB2 ARG A3773     228.521 150.671 204.109  1.00  0.00           H
ATOM   2268  HB3 ARG A3773     227.773 149.309 204.949  1.00  0.00           H
ATOM   2269  HG2 ARG A3773     227.166 150.254 202.113  1.00  0.00           H
ATOM   2270  HG3 ARG A3773     226.189 149.067 202.979  1.00  0.00           H
ATOM   2271  HD2 ARG A3773     229.076 148.823 202.100  1.00  0.00           H
ATOM   2272  HD3 ARG A3773     228.369 147.752 203.309  1.00  0.00           H
ATOM   2273  HE  ARG A3773     227.191 146.614 201.694  1.00  0.00           H
ATOM   2274 HH11 ARG A3773     228.344 149.548 200.161  1.00  0.00           H
ATOM   2275 HH12 ARG A3773     227.449 149.209 198.699  1.00  0.00           H
ATOM   2276 HH21 ARG A3773     226.159 146.257 199.937  1.00  0.00           H
ATOM   2277 HH22 ARG A3773     226.460 147.137 198.449  1.00  0.00           H
ATOM   2278  N   GLY A3774     226.510 152.771 206.501  1.00  0.00           N
ATOM   2279  CA  GLY A3774     226.610 153.345 207.854  1.00  0.00           C
ATOM   2280  C   GLY A3774     228.012 153.833 208.255  1.00  0.00           C
ATOM   2281  O   GLY A3774     228.319 153.965 209.443  1.00  0.00           O
ATOM   2282  H   GLY A3774     226.187 153.371 205.758  1.00  0.00           H
ATOM   2283  HA2 GLY A3774     225.931 154.192 207.904  1.00  0.00           H
ATOM   2284  HA3 GLY A3774     226.281 152.615 208.593  1.00  0.00           H
ATOM   2285  N   ALA A3775     228.934 153.948 207.289  1.00  0.00           N
ATOM   2286  CA  ALA A3775     230.333 154.286 207.563  1.00  0.00           C
ATOM   2287  CB  ALA A3775     231.141 154.068 206.284  1.00  0.00           C
ATOM   2288  C   ALA A3775     230.518 155.720 208.098  1.00  0.00           C
ATOM   2289  O   ALA A3775     231.387 155.953 208.937  1.00  0.00           O
ATOM   2290  H   ALA A3775     228.671 153.737 206.336  1.00  0.00           H
ATOM   2291  HA  ALA A3775     230.712 153.599 208.319  1.00  0.00           H
ATOM   2292  HB1 ALA A3775     232.198 154.259 206.480  1.00  0.00           H
ATOM   2293  HB2 ALA A3775     230.799 154.750 205.504  1.00  0.00           H
ATOM   2294  HB3 ALA A3775     231.026 153.037 205.946  1.00  0.00           H
ATOM   2295  N   ALA A3776     229.626 156.642 207.724  1.00  0.00           N
ATOM   2296  CA  ALA A3776     229.627 158.022 208.201  1.00  0.00           C
ATOM   2297  CB  ALA A3776     228.576 158.782 207.381  1.00  0.00           C
ATOM   2298  C   ALA A3776     229.352 158.104 209.713  1.00  0.00           C
ATOM   2299  O   ALA A3776     230.142 158.658 210.480  1.00  0.00           O
ATOM   2300  H   ALA A3776     228.858 156.355 207.138  1.00  0.00           H
ATOM   2301  HA  ALA A3776     230.606 158.460 208.016  1.00  0.00           H
ATOM   2302  HB1 ALA A3776     228.601 159.839 207.633  1.00  0.00           H
ATOM   2303  HB2 ALA A3776     227.578 158.393 207.588  1.00  0.00           H
ATOM   2304  HB3 ALA A3776     228.784 158.668 206.317  1.00  0.00           H
ATOM   2305  N   GLU A3777     228.345 157.367 210.178  1.00  0.00           N
ATOM   2306  CA  GLU A3777     228.016 157.259 211.596  1.00  0.00           C
ATOM   2307  CB  GLU A3777     226.615 156.655 211.789  1.00  0.00           C
ATOM   2308  CG  GLU A3777     225.515 157.211 210.868  1.00  0.00           C
ATOM   2309  CD  GLU A3777     225.331 156.325 209.629  1.00  0.00           C
ATOM   2310  OE1 GLU A3777     226.174 156.454 208.709  1.00  0.00           O
ATOM   2311  OE2 GLU A3777     224.616 155.310 209.783  1.00  0.00           O
ATOM   2312  C   GLU A3777     229.061 156.435 212.364  1.00  0.00           C
ATOM   2313  O   GLU A3777     229.378 156.773 213.504  1.00  0.00           O
ATOM   2314  H   GLU A3777     227.717 156.926 209.503  1.00  0.00           H
ATOM   2315  HA  GLU A3777     228.014 158.264 212.021  1.00  0.00           H
ATOM   2316  HB2 GLU A3777     226.666 155.571 211.677  1.00  0.00           H
ATOM   2317  HB3 GLU A3777     226.320 156.860 212.817  1.00  0.00           H
ATOM   2318  HG2 GLU A3777     225.741 158.241 210.585  1.00  0.00           H
ATOM   2319  HG3 GLU A3777     224.577 157.227 211.430  1.00  0.00           H
ATOM   2320  N   MET A3778     229.657 155.408 211.744  1.00  0.00           N
ATOM   2321  CA  MET A3778     230.768 154.637 212.323  1.00  0.00           C
ATOM   2322  CB  MET A3778     231.138 153.483 211.377  1.00  0.00           C
ATOM   2323  CG  MET A3778     232.342 152.652 211.846  1.00  0.00           C
ATOM   2324  SD  MET A3778     233.030 151.554 210.578  1.00  0.00           S
ATOM   2325  CE  MET A3778     233.855 152.756 209.497  1.00  0.00           C
ATOM   2326  C   MET A3778     231.996 155.515 212.617  1.00  0.00           C
ATOM   2327  O   MET A3778     232.559 155.407 213.708  1.00  0.00           O
ATOM   2328  H   MET A3778     229.334 155.165 210.810  1.00  0.00           H
ATOM   2329  HA  MET A3778     230.437 154.210 213.269  1.00  0.00           H
ATOM   2330  HB2 MET A3778     230.278 152.823 211.254  1.00  0.00           H
ATOM   2331  HB3 MET A3778     231.378 153.906 210.408  1.00  0.00           H
ATOM   2332  HG2 MET A3778     233.149 153.307 212.171  1.00  0.00           H
ATOM   2333  HG3 MET A3778     232.034 152.051 212.701  1.00  0.00           H
ATOM   2334  HE1 MET A3778     234.334 152.227 208.674  1.00  0.00           H
ATOM   2335  HE2 MET A3778     234.613 153.302 210.061  1.00  0.00           H
ATOM   2336  HE3 MET A3778     233.133 153.461 209.087  1.00  0.00           H
ATOM   2337  N   VAL A3779     232.355 156.429 211.708  1.00  0.00           N
ATOM   2338  CA  VAL A3779     233.468 157.382 211.879  1.00  0.00           C
ATOM   2339  CB  VAL A3779     233.690 158.168 210.563  1.00  0.00           C
ATOM   2340  CG1 VAL A3779     234.459 159.486 210.715  1.00  0.00           C
ATOM   2341  CG2 VAL A3779     234.455 157.293 209.560  1.00  0.00           C
ATOM   2342  C   VAL A3779     233.241 158.300 213.086  1.00  0.00           C
ATOM   2343  O   VAL A3779     234.045 158.294 214.024  1.00  0.00           O
ATOM   2344  H   VAL A3779     231.852 156.449 210.823  1.00  0.00           H
ATOM   2345  HA  VAL A3779     234.372 156.816 212.088  1.00  0.00           H
ATOM   2346  HB  VAL A3779     232.720 158.411 210.132  1.00  0.00           H
ATOM   2347 HG11 VAL A3779     233.909 160.186 211.343  1.00  0.00           H
ATOM   2348 HG12 VAL A3779     235.447 159.310 211.134  1.00  0.00           H
ATOM   2349 HG13 VAL A3779     234.576 159.949 209.736  1.00  0.00           H
ATOM   2350 HG21 VAL A3779     233.945 156.342 209.417  1.00  0.00           H
ATOM   2351 HG22 VAL A3779     234.510 157.799 208.596  1.00  0.00           H
ATOM   2352 HG23 VAL A3779     235.469 157.107 209.915  1.00  0.00           H
ATOM   2353  N   LEU A3780     232.034 158.866 213.210  1.00  0.00           N
ATOM   2354  CA  LEU A3780     231.637 159.648 214.388  1.00  0.00           C
ATOM   2355  CB  LEU A3780     230.220 160.206 214.198  1.00  0.00           C
ATOM   2356  CG  LEU A3780     230.020 161.177 213.026  1.00  0.00           C
ATOM   2357  CD1 LEU A3780     228.557 161.593 213.067  1.00  0.00           C
ATOM   2358  CD2 LEU A3780     230.882 162.431 213.140  1.00  0.00           C
ATOM   2359  C   LEU A3780     231.661 158.825 215.683  1.00  0.00           C
ATOM   2360  O   LEU A3780     232.132 159.305 216.718  1.00  0.00           O
ATOM   2361  H   LEU A3780     231.386 158.778 212.433  1.00  0.00           H
ATOM   2362  HA  LEU A3780     232.336 160.475 214.517  1.00  0.00           H
ATOM   2363  HB2 LEU A3780     229.944 160.720 215.120  1.00  0.00           H
ATOM   2364  HB3 LEU A3780     229.530 159.371 214.069  1.00  0.00           H
ATOM   2365  HG  LEU A3780     230.231 160.686 212.080  1.00  0.00           H
ATOM   2366 HD21 LEU A3780     231.934 162.163 213.062  1.00  0.00           H
ATOM   2367 HD22 LEU A3780     230.655 163.110 212.318  1.00  0.00           H
ATOM   2368 HD23 LEU A3780     230.692 162.937 214.085  1.00  0.00           H
ATOM   2369 HD11 LEU A3780     228.395 162.433 212.403  1.00  0.00           H
ATOM   2370 HD12 LEU A3780     227.924 160.760 212.760  1.00  0.00           H
ATOM   2371 HD13 LEU A3780     228.293 161.904 214.073  1.00  0.00           H
ATOM   2372  N   GLN A3781     231.173 157.584 215.639  1.00  0.00           N
ATOM   2373  CA  GLN A3781     231.127 156.694 216.799  1.00  0.00           C
ATOM   2374  CB  GLN A3781     230.286 155.449 216.485  1.00  0.00           C
ATOM   2375  CG  GLN A3781     228.788 155.768 216.362  1.00  0.00           C
ATOM   2376  CD  GLN A3781     228.055 154.743 215.504  1.00  0.00           C
ATOM   2377  OE1 GLN A3781     228.296 153.547 215.561  1.00  0.00           O
ATOM   2378  NE2 GLN A3781     227.072 155.145 214.734  1.00  0.00           N
ATOM   2379  C   GLN A3781     232.526 156.287 217.272  1.00  0.00           C
ATOM   2380  O   GLN A3781     232.766 156.289 218.476  1.00  0.00           O
ATOM   2381  H   GLN A3781     230.781 157.257 214.759  1.00  0.00           H
ATOM   2382  HA  GLN A3781     230.651 157.224 217.624  1.00  0.00           H
ATOM   2383  HB2 GLN A3781     230.647 155.010 215.554  1.00  0.00           H
ATOM   2384  HB3 GLN A3781     230.412 154.713 217.279  1.00  0.00           H
ATOM   2385  HG2 GLN A3781     228.342 155.792 217.355  1.00  0.00           H
ATOM   2386  HG3 GLN A3781     228.650 156.755 215.923  1.00  0.00           H
ATOM   2387 HE21 GLN A3781     227.016 156.135 214.546  1.00  0.00           H
ATOM   2388 HE22 GLN A3781     226.733 154.478 214.062  1.00  0.00           H
ATOM   2389  N   MET A3782     233.476 156.041 216.367  1.00  0.00           N
ATOM   2390  CA  MET A3782     234.868 155.724 216.716  1.00  0.00           C
ATOM   2391  CB  MET A3782     235.576 155.108 215.500  1.00  0.00           C
ATOM   2392  CG  MET A3782     235.194 153.638 215.306  1.00  0.00           C
ATOM   2393  SD  MET A3782     235.863 152.519 216.573  1.00  0.00           S
ATOM   2394  CE  MET A3782     235.660 150.945 215.709  1.00  0.00           C
ATOM   2395  C   MET A3782     235.640 156.935 217.268  1.00  0.00           C
ATOM   2396  O   MET A3782     236.266 156.819 218.327  1.00  0.00           O
ATOM   2397  H   MET A3782     233.221 156.064 215.380  1.00  0.00           H
ATOM   2398  HA  MET A3782     234.861 154.979 217.510  1.00  0.00           H
ATOM   2399  HB2 MET A3782     236.657 155.169 215.633  1.00  0.00           H
ATOM   2400  HB3 MET A3782     235.300 155.659 214.602  1.00  0.00           H
ATOM   2401  HG2 MET A3782     234.109 153.543 215.274  1.00  0.00           H
ATOM   2402  HG3 MET A3782     235.579 153.321 214.339  1.00  0.00           H
ATOM   2403  HE1 MET A3782     236.009 150.130 216.342  1.00  0.00           H
ATOM   2404  HE2 MET A3782     234.611 150.800 215.463  1.00  0.00           H
ATOM   2405  HE3 MET A3782     236.244 150.959 214.791  1.00  0.00           H
ATOM   2406  N   ILE A3783     235.382 158.141 216.747  1.00  0.00           N
ATOM   2407  CA  ILE A3783     235.888 159.400 217.329  1.00  0.00           C
ATOM   2408  CB  ILE A3783     235.621 160.579 216.361  1.00  0.00           C
ATOM   2409  CG1 ILE A3783     236.487 160.436 215.087  1.00  0.00           C
ATOM   2410  CG2 ILE A3783     235.903 161.938 217.031  1.00  0.00           C
ATOM   2411  CD1 ILE A3783     235.981 161.256 213.895  1.00  0.00           C
ATOM   2412  C   ILE A3783     235.293 159.639 218.732  1.00  0.00           C
ATOM   2413  O   ILE A3783     236.040 159.843 219.692  1.00  0.00           O
ATOM   2414  H   ILE A3783     234.845 158.188 215.882  1.00  0.00           H
ATOM   2415  HA  ILE A3783     236.968 159.315 217.447  1.00  0.00           H
ATOM   2416  HB  ILE A3783     234.569 160.551 216.073  1.00  0.00           H
ATOM   2417 HG12 ILE A3783     237.517 160.723 215.305  1.00  0.00           H
ATOM   2418 HG13 ILE A3783     236.498 159.397 214.769  1.00  0.00           H
ATOM   2419 HD11 ILE A3783     236.568 161.005 213.011  1.00  0.00           H
ATOM   2420 HD12 ILE A3783     234.935 161.021 213.695  1.00  0.00           H
ATOM   2421 HD13 ILE A3783     236.089 162.322 214.091  1.00  0.00           H
ATOM   2422 HG21 ILE A3783     235.228 162.114 217.868  1.00  0.00           H
ATOM   2423 HG22 ILE A3783     236.937 161.984 217.376  1.00  0.00           H
ATOM   2424 HG23 ILE A3783     235.742 162.741 216.314  1.00  0.00           H
ATOM   2425  N   SER A3784     233.989 159.409 218.904  1.00  0.00           N
ATOM   2426  CA  SER A3784     233.280 159.458 220.196  1.00  0.00           C
ATOM   2427  CB  SER A3784     231.773 159.423 219.898  1.00  0.00           C
ATOM   2428  OG  SER A3784     230.964 159.690 221.030  1.00  0.00           O
ATOM   2429  C   SER A3784     233.693 158.330 221.170  1.00  0.00           C
ATOM   2430  O   SER A3784     233.652 158.500 222.391  1.00  0.00           O
ATOM   2431  H   SER A3784     233.439 159.217 218.070  1.00  0.00           H
ATOM   2432  HA  SER A3784     233.508 160.408 220.680  1.00  0.00           H
ATOM   2433  HB2 SER A3784     231.548 160.173 219.138  1.00  0.00           H
ATOM   2434  HB3 SER A3784     231.512 158.443 219.496  1.00  0.00           H
ATOM   2435  HG  SER A3784     230.048 159.580 220.742  1.00  0.00           H
ATOM   2436  N   ALA A3785     234.230 157.215 220.662  1.00  0.00           N
ATOM   2437  CA  ALA A3785     234.746 156.105 221.461  1.00  0.00           C
ATOM   2438  CB  ALA A3785     234.592 154.799 220.673  1.00  0.00           C
ATOM   2439  C   ALA A3785     236.198 156.307 221.939  1.00  0.00           C
ATOM   2440  O   ALA A3785     236.517 155.850 223.044  1.00  0.00           O
ATOM   2441  H   ALA A3785     234.171 157.081 219.657  1.00  0.00           H
ATOM   2442  HA  ALA A3785     234.122 156.016 222.350  1.00  0.00           H
ATOM   2443  HB1 ALA A3785     234.902 153.955 221.288  1.00  0.00           H
ATOM   2444  HB2 ALA A3785     233.547 154.657 220.395  1.00  0.00           H
ATOM   2445  HB3 ALA A3785     235.204 154.826 219.771  1.00  0.00           H
ATOM   2446  N   CYS A3786     237.054 157.013 221.187  1.00  0.00           N
ATOM   2447  CA  CYS A3786     238.453 157.264 221.573  1.00  0.00           C
ATOM   2448  CB  CYS A3786     239.303 157.520 220.319  1.00  0.00           C
ATOM   2449  SG  CYS A3786     239.052 159.188 219.658  1.00  0.00           S
ATOM   2450  C   CYS A3786     238.629 158.364 222.643  1.00  0.00           C
ATOM   2451  O   CYS A3786     239.477 158.206 223.519  1.00  0.00           O
ATOM   2452  H   CYS A3786     236.749 157.302 220.260  1.00  0.00           H
ATOM   2453  HA  CYS A3786     238.841 156.353 222.028  1.00  0.00           H
ATOM   2454  HB2 CYS A3786     239.071 156.784 219.546  1.00  0.00           H
ATOM   2455  HB3 CYS A3786     240.358 157.421 220.585  1.00  0.00           H
ATOM   2456  HG  CYS A3786     237.796 159.022 219.218  1.00  0.00           H
ATOM   2457  N   LYS A3787     237.705 159.338 222.713  1.00  0.00           N
ATOM   2458  CA  LYS A3787     237.553 160.321 223.814  1.00  0.00           C
ATOM   2459  CB  LYS A3787     236.944 159.659 225.066  1.00  0.00           C
ATOM   2460  CG  LYS A3787     235.631 158.934 224.767  1.00  0.00           C
ATOM   2461  CD  LYS A3787     235.031 158.307 226.029  1.00  0.00           C
ATOM   2462  CE  LYS A3787     234.092 157.154 225.659  1.00  0.00           C
ATOM   2463  NZ  LYS A3787     234.866 155.942 225.303  1.00  0.00           N
ATOM   2464  C   LYS A3787     238.829 161.114 224.151  1.00  0.00           C
ATOM   2465  O   LYS A3787     239.125 161.335 225.324  1.00  0.00           O
ATOM   2466  H   LYS A3787     237.060 159.403 221.936  1.00  0.00           H
ATOM   2467  HA  LYS A3787     236.846 161.077 223.475  1.00  0.00           H
ATOM   2468  HB2 LYS A3787     237.664 158.948 225.478  1.00  0.00           H
ATOM   2469  HB3 LYS A3787     236.752 160.428 225.817  1.00  0.00           H
ATOM   2470  HG2 LYS A3787     234.916 159.643 224.347  1.00  0.00           H
ATOM   2471  HG3 LYS A3787     235.821 158.153 224.036  1.00  0.00           H
ATOM   2472  HD2 LYS A3787     234.475 159.076 226.568  1.00  0.00           H
ATOM   2473  HD3 LYS A3787     235.826 157.937 226.681  1.00  0.00           H
ATOM   2474  HE2 LYS A3787     233.458 156.936 226.521  1.00  0.00           H
ATOM   2475  HE3 LYS A3787     233.456 157.465 224.823  1.00  0.00           H
ATOM   2476  HZ1 LYS A3787     235.388 156.078 224.439  1.00  0.00           H
ATOM   2477  HZ2 LYS A3787     234.275 155.125 225.226  1.00  0.00           H
ATOM   2478  HZ3 LYS A3787     235.556 155.755 226.026  1.00  0.00           H
ATOM   2479  N   GLY A3788     239.620 161.470 223.141  1.00  0.00           N
ATOM   2480  CA  GLY A3788     240.884 162.190 223.327  1.00  0.00           C
ATOM   2481  C   GLY A3788     242.082 161.337 223.779  1.00  0.00           C
ATOM   2482  O   GLY A3788     243.191 161.858 223.845  1.00  0.00           O
ATOM   2483  H   GLY A3788     239.279 161.330 222.198  1.00  0.00           H
ATOM   2484  HA2 GLY A3788     241.148 162.684 222.395  1.00  0.00           H
ATOM   2485  HA3 GLY A3788     240.740 162.966 224.078  1.00  0.00           H
ATOM   2486  N   GLU A3789     241.927 160.029 224.030  1.00  0.00           N
ATOM   2487  CA  GLU A3789     243.072 159.132 224.263  1.00  0.00           C
ATOM   2488  CB  GLU A3789     242.680 157.900 225.104  1.00  0.00           C
ATOM   2489  CG  GLU A3789     242.137 158.220 226.514  1.00  0.00           C
ATOM   2490  CD  GLU A3789     242.144 156.999 227.463  1.00  0.00           C
ATOM   2491  OE1 GLU A3789     241.055 156.578 227.927  1.00  0.00           O
ATOM   2492  OE2 GLU A3789     243.239 156.444 227.716  1.00  0.00           O
ATOM   2493  C   GLU A3789     243.751 158.754 222.924  1.00  0.00           C
ATOM   2494  O   GLU A3789     243.497 157.690 222.352  1.00  0.00           O
ATOM   2495  H   GLU A3789     241.007 159.615 223.949  1.00  0.00           H
ATOM   2496  HA  GLU A3789     243.819 159.674 224.844  1.00  0.00           H
ATOM   2497  HB2 GLU A3789     241.946 157.307 224.560  1.00  0.00           H
ATOM   2498  HB3 GLU A3789     243.590 157.311 225.215  1.00  0.00           H
ATOM   2499  HG2 GLU A3789     242.763 158.999 226.956  1.00  0.00           H
ATOM   2500  HG3 GLU A3789     241.125 158.621 226.423  1.00  0.00           H
ATOM   2501  N   THR A3790     244.568 159.685 222.413  1.00  0.00           N
ATOM   2502  CA  THR A3790     245.253 159.689 221.102  1.00  0.00           C
ATOM   2503  CB  THR A3790     246.376 160.745 221.090  1.00  0.00           C
ATOM   2504  OG1 THR A3790     247.247 160.512 222.178  1.00  0.00           O
ATOM   2505  CG2 THR A3790     245.878 162.184 221.173  1.00  0.00           C
ATOM   2506  C   THR A3790     245.906 158.357 220.712  1.00  0.00           C
ATOM   2507  O   THR A3790     246.672 157.782 221.489  1.00  0.00           O
ATOM   2508  H   THR A3790     244.643 160.549 222.940  1.00  0.00           H
ATOM   2509  HA  THR A3790     244.528 159.957 220.334  1.00  0.00           H
ATOM   2510  HB  THR A3790     246.944 160.644 220.163  1.00  0.00           H
ATOM   2511  HG1 THR A3790     247.462 159.571 222.152  1.00  0.00           H
ATOM   2512 HG21 THR A3790     246.734 162.859 221.215  1.00  0.00           H
ATOM   2513 HG22 THR A3790     245.264 162.336 222.060  1.00  0.00           H
ATOM   2514 HG23 THR A3790     245.303 162.423 220.280  1.00  0.00           H
ATOM   2515  N   GLY A3791     245.859 158.042 219.414  1.00  0.00           N
ATOM   2516  CA  GLY A3791     246.655 156.988 218.780  1.00  0.00           C
ATOM   2517  C   GLY A3791     246.106 156.585 217.408  1.00  0.00           C
ATOM   2518  O   GLY A3791     245.034 157.036 217.014  1.00  0.00           O
ATOM   2519  H   GLY A3791     245.280 158.600 218.799  1.00  0.00           H
ATOM   2520  HA2 GLY A3791     247.677 157.346 218.651  1.00  0.00           H
ATOM   2521  HA3 GLY A3791     246.676 156.107 219.422  1.00  0.00           H
ATOM   2522  N   ALA A3792     246.733 155.598 216.761  1.00  0.00           N
ATOM   2523  CA  ALA A3792     246.403 155.202 215.385  1.00  0.00           C
ATOM   2524  CB  ALA A3792     247.367 154.085 214.971  1.00  0.00           C
ATOM   2525  C   ALA A3792     244.936 154.773 215.150  1.00  0.00           C
ATOM   2526  O   ALA A3792     244.419 154.958 214.054  1.00  0.00           O
ATOM   2527  H   ALA A3792     247.613 155.275 217.129  1.00  0.00           H
ATOM   2528  HA  ALA A3792     246.587 156.058 214.735  1.00  0.00           H
ATOM   2529  HB1 ALA A3792     247.210 153.857 213.915  1.00  0.00           H
ATOM   2530  HB2 ALA A3792     247.183 153.187 215.562  1.00  0.00           H
ATOM   2531  HB3 ALA A3792     248.399 154.412 215.101  1.00  0.00           H
ATOM   2532  N   MET A3793     244.210 154.346 216.192  1.00  0.00           N
ATOM   2533  CA  MET A3793     242.768 154.059 216.114  1.00  0.00           C
ATOM   2534  CB  MET A3793     242.253 153.543 217.471  1.00  0.00           C
ATOM   2535  CG  MET A3793     242.901 152.236 217.956  1.00  0.00           C
ATOM   2536  SD  MET A3793     242.495 150.735 217.015  1.00  0.00           S
ATOM   2537  CE  MET A3793     240.768 150.461 217.499  1.00  0.00           C
ATOM   2538  C   MET A3793     241.922 155.277 215.686  1.00  0.00           C
ATOM   2539  O   MET A3793     240.849 155.080 215.117  1.00  0.00           O
ATOM   2540  H   MET A3793     244.668 154.279 217.084  1.00  0.00           H
ATOM   2541  HA  MET A3793     242.609 153.282 215.364  1.00  0.00           H
ATOM   2542  HB2 MET A3793     241.177 153.389 217.403  1.00  0.00           H
ATOM   2543  HB3 MET A3793     242.430 154.312 218.224  1.00  0.00           H
ATOM   2544  HG2 MET A3793     242.598 152.070 218.991  1.00  0.00           H
ATOM   2545  HG3 MET A3793     243.984 152.356 217.952  1.00  0.00           H
ATOM   2546  HE1 MET A3793     240.402 149.549 217.027  1.00  0.00           H
ATOM   2547  HE2 MET A3793     240.152 151.300 217.175  1.00  0.00           H
ATOM   2548  HE3 MET A3793     240.700 150.356 218.582  1.00  0.00           H
ATOM   2549  N   VAL A3794     242.351 156.517 215.978  1.00  0.00           N
ATOM   2550  CA  VAL A3794     241.619 157.735 215.576  1.00  0.00           C
ATOM   2551  CB  VAL A3794     241.467 158.753 216.727  1.00  0.00           C
ATOM   2552  CG1 VAL A3794     242.774 159.354 217.251  1.00  0.00           C
ATOM   2553  CG2 VAL A3794     240.535 159.898 216.319  1.00  0.00           C
ATOM   2554  C   VAL A3794     242.109 158.355 214.261  1.00  0.00           C
ATOM   2555  O   VAL A3794     241.252 158.613 213.426  1.00  0.00           O
ATOM   2556  H   VAL A3794     243.271 156.630 216.392  1.00  0.00           H
ATOM   2557  HA  VAL A3794     240.594 157.433 215.362  1.00  0.00           H
ATOM   2558  HB  VAL A3794     240.991 158.232 217.558  1.00  0.00           H
ATOM   2559 HG11 VAL A3794     243.326 158.594 217.794  1.00  0.00           H
ATOM   2560 HG12 VAL A3794     243.377 159.741 216.429  1.00  0.00           H
ATOM   2561 HG13 VAL A3794     242.557 160.170 217.941  1.00  0.00           H
ATOM   2562 HG21 VAL A3794     239.608 159.502 215.908  1.00  0.00           H
ATOM   2563 HG22 VAL A3794     241.017 160.524 215.569  1.00  0.00           H
ATOM   2564 HG23 VAL A3794     240.301 160.514 217.186  1.00  0.00           H
ATOM   2565  N   SER A3795     243.403 158.312 213.920  1.00  0.00           N
ATOM   2566  CA  SER A3795     243.868 158.748 212.584  1.00  0.00           C
ATOM   2567  CB  SER A3795     245.386 158.938 212.561  1.00  0.00           C
ATOM   2568  OG  SER A3795     246.075 157.754 212.931  1.00  0.00           O
ATOM   2569  C   SER A3795     243.426 157.805 211.453  1.00  0.00           C
ATOM   2570  O   SER A3795     242.832 158.264 210.480  1.00  0.00           O
ATOM   2571  H   SER A3795     244.100 158.012 214.584  1.00  0.00           H
ATOM   2572  HA  SER A3795     243.432 159.723 212.365  1.00  0.00           H
ATOM   2573  HB2 SER A3795     245.691 159.230 211.556  1.00  0.00           H
ATOM   2574  HB3 SER A3795     245.662 159.737 213.247  1.00  0.00           H
ATOM   2575  HG  SER A3795     246.978 157.876 212.612  1.00  0.00           H
ATOM   2576  N   SER A3796     243.360 156.494 211.726  1.00  0.00           N
ATOM   2577  CA  SER A3796     242.723 155.511 210.820  1.00  0.00           C
ATOM   2578  CB  SER A3796     242.918 154.067 211.306  1.00  0.00           C
ATOM   2579  OG  SER A3796     244.250 153.799 211.698  1.00  0.00           O
ATOM   2580  C   SER A3796     241.211 155.738 210.659  1.00  0.00           C
ATOM   2581  O   SER A3796     240.608 155.255 209.707  1.00  0.00           O
ATOM   2582  H   SER A3796     243.845 156.162 212.549  1.00  0.00           H
ATOM   2583  HA  SER A3796     243.178 155.601 209.832  1.00  0.00           H
ATOM   2584  HB2 SER A3796     242.263 153.882 212.158  1.00  0.00           H
ATOM   2585  HB3 SER A3796     242.641 153.384 210.500  1.00  0.00           H
ATOM   2586  HG  SER A3796     244.412 154.281 212.526  1.00  0.00           H
ATOM   2587  N   THR A3797     240.571 156.424 211.614  1.00  0.00           N
ATOM   2588  CA  THR A3797     239.159 156.825 211.520  1.00  0.00           C
ATOM   2589  CB  THR A3797     238.534 156.928 212.922  1.00  0.00           C
ATOM   2590  OG1 THR A3797     238.616 155.693 213.604  1.00  0.00           O
ATOM   2591  CG2 THR A3797     237.055 157.277 212.882  1.00  0.00           C
ATOM   2592  C   THR A3797     238.988 158.152 210.772  1.00  0.00           C
ATOM   2593  O   THR A3797     238.031 158.303 210.019  1.00  0.00           O
ATOM   2594  H   THR A3797     241.143 156.887 212.307  1.00  0.00           H
ATOM   2595  HA  THR A3797     238.606 156.069 210.961  1.00  0.00           H
ATOM   2596  HB  THR A3797     239.042 157.688 213.509  1.00  0.00           H
ATOM   2597  HG1 THR A3797     239.520 155.600 213.954  1.00  0.00           H
ATOM   2598 HG21 THR A3797     236.655 157.262 213.892  1.00  0.00           H
ATOM   2599 HG22 THR A3797     236.528 156.560 212.256  1.00  0.00           H
ATOM   2600 HG23 THR A3797     236.923 158.282 212.486  1.00  0.00           H
ATOM   2601  N   LEU A3798     239.895 159.111 210.972  1.00  0.00           N
ATOM   2602  CA  LEU A3798     239.839 160.452 210.387  1.00  0.00           C
ATOM   2603  CB  LEU A3798     240.718 161.395 211.217  1.00  0.00           C
ATOM   2604  CG  LEU A3798     240.136 161.770 212.592  1.00  0.00           C
ATOM   2605  CD1 LEU A3798     241.225 162.359 213.480  1.00  0.00           C
ATOM   2606  CD2 LEU A3798     239.017 162.804 212.480  1.00  0.00           C
ATOM   2607  C   LEU A3798     240.256 160.476 208.911  1.00  0.00           C
ATOM   2608  O   LEU A3798     239.457 160.936 208.104  1.00  0.00           O
ATOM   2609  H   LEU A3798     240.662 158.925 211.608  1.00  0.00           H
ATOM   2610  HA  LEU A3798     238.812 160.815 210.421  1.00  0.00           H
ATOM   2611  HB2 LEU A3798     240.883 162.313 210.655  1.00  0.00           H
ATOM   2612  HB3 LEU A3798     241.685 160.914 211.355  1.00  0.00           H
ATOM   2613  HG  LEU A3798     239.740 160.881 213.083  1.00  0.00           H
ATOM   2614 HD11 LEU A3798     242.009 161.616 213.614  1.00  0.00           H
ATOM   2615 HD12 LEU A3798     241.675 163.219 212.983  1.00  0.00           H
ATOM   2616 HD13 LEU A3798     240.819 162.664 214.442  1.00  0.00           H
ATOM   2617 HD21 LEU A3798     238.210 162.418 211.860  1.00  0.00           H
ATOM   2618 HD22 LEU A3798     239.410 163.711 212.017  1.00  0.00           H
ATOM   2619 HD23 LEU A3798     238.629 163.047 213.467  1.00  0.00           H
ATOM   2620  N   LYS A3799     241.321 159.763 208.508  1.00  0.00           N
ATOM   2621  CA  LYS A3799     241.668 159.594 207.078  1.00  0.00           C
ATOM   2622  CB  LYS A3799     243.085 159.011 206.896  1.00  0.00           C
ATOM   2623  CG  LYS A3799     244.186 159.924 207.474  1.00  0.00           C
ATOM   2624  CD  LYS A3799     245.576 159.656 206.860  1.00  0.00           C
ATOM   2625  CE  LYS A3799     246.772 160.294 207.602  1.00  0.00           C
ATOM   2626  NZ  LYS A3799     246.618 161.744 207.869  1.00  0.00           N
ATOM   2627  C   LYS A3799     240.615 158.788 206.298  1.00  0.00           C
ATOM   2628  O   LYS A3799     240.295 159.143 205.168  1.00  0.00           O
ATOM   2629  H   LYS A3799     241.933 159.367 209.218  1.00  0.00           H
ATOM   2630  HA  LYS A3799     241.667 160.578 206.610  1.00  0.00           H
ATOM   2631  HB2 LYS A3799     243.147 158.025 207.362  1.00  0.00           H
ATOM   2632  HB3 LYS A3799     243.260 158.894 205.824  1.00  0.00           H
ATOM   2633  HG2 LYS A3799     244.226 159.775 208.552  1.00  0.00           H
ATOM   2634  HG3 LYS A3799     243.920 160.958 207.263  1.00  0.00           H
ATOM   2635  HD2 LYS A3799     245.742 158.578 206.838  1.00  0.00           H
ATOM   2636  HD3 LYS A3799     245.572 160.011 205.827  1.00  0.00           H
ATOM   2637  HE2 LYS A3799     247.677 160.124 207.013  1.00  0.00           H
ATOM   2638  HE3 LYS A3799     246.889 159.785 208.564  1.00  0.00           H
ATOM   2639  HZ1 LYS A3799     247.443 162.165 208.288  1.00  0.00           H
ATOM   2640  HZ2 LYS A3799     246.340 162.284 207.063  1.00  0.00           H
ATOM   2641  HZ3 LYS A3799     245.938 161.850 208.625  1.00  0.00           H
ATOM   2642  N   LEU A3800     239.918 157.859 206.963  1.00  0.00           N
ATOM   2643  CA  LEU A3800     238.708 157.218 206.426  1.00  0.00           C
ATOM   2644  CB  LEU A3800     238.375 155.985 207.290  1.00  0.00           C
ATOM   2645  CG  LEU A3800     237.067 155.266 206.906  1.00  0.00           C
ATOM   2646  CD1 LEU A3800     237.119 154.677 205.498  1.00  0.00           C
ATOM   2647  CD2 LEU A3800     236.802 154.121 207.884  1.00  0.00           C
ATOM   2648  C   LEU A3800     237.515 158.190 206.324  1.00  0.00           C
ATOM   2649  O   LEU A3800     236.779 158.148 205.344  1.00  0.00           O
ATOM   2650  H   LEU A3800     240.204 157.643 207.904  1.00  0.00           H
ATOM   2651  HA  LEU A3800     238.926 156.880 205.412  1.00  0.00           H
ATOM   2652  HB2 LEU A3800     239.202 155.277 207.222  1.00  0.00           H
ATOM   2653  HB3 LEU A3800     238.292 156.302 208.329  1.00  0.00           H
ATOM   2654  HG  LEU A3800     236.227 155.957 206.973  1.00  0.00           H
ATOM   2655 HD11 LEU A3800     237.238 155.472 204.761  1.00  0.00           H
ATOM   2656 HD12 LEU A3800     236.187 154.160 205.281  1.00  0.00           H
ATOM   2657 HD13 LEU A3800     237.958 153.986 205.416  1.00  0.00           H
ATOM   2658 HD21 LEU A3800     235.880 153.617 207.604  1.00  0.00           H
ATOM   2659 HD22 LEU A3800     237.630 153.415 207.853  1.00  0.00           H
ATOM   2660 HD23 LEU A3800     236.706 154.520 208.894  1.00  0.00           H
ATOM   2661  N   GLY A3801     237.324 159.058 207.321  1.00  0.00           N
ATOM   2662  CA  GLY A3801     236.290 160.098 207.334  1.00  0.00           C
ATOM   2663  C   GLY A3801     236.466 161.147 206.233  1.00  0.00           C
ATOM   2664  O   GLY A3801     235.497 161.464 205.552  1.00  0.00           O
ATOM   2665  H   GLY A3801     237.955 159.022 208.111  1.00  0.00           H
ATOM   2666  HA2 GLY A3801     235.307 159.643 207.232  1.00  0.00           H
ATOM   2667  HA3 GLY A3801     236.340 160.616 208.291  1.00  0.00           H
ATOM   2668  N   ILE A3802     237.713 161.553 205.983  1.00  0.00           N
ATOM   2669  CA  ILE A3802     238.158 162.405 204.868  1.00  0.00           C
ATOM   2670  CB  ILE A3802     239.668 162.707 205.051  1.00  0.00           C
ATOM   2671  CG1 ILE A3802     239.843 163.701 206.218  1.00  0.00           C
ATOM   2672  CG2 ILE A3802     240.378 163.249 203.800  1.00  0.00           C
ATOM   2673  CD1 ILE A3802     241.242 163.698 206.832  1.00  0.00           C
ATOM   2674  C   ILE A3802     237.837 161.732 203.531  1.00  0.00           C
ATOM   2675  O   ILE A3802     236.913 162.166 202.857  1.00  0.00           O
ATOM   2676  H   ILE A3802     238.433 161.227 206.617  1.00  0.00           H
ATOM   2677  HA  ILE A3802     237.610 163.348 204.884  1.00  0.00           H
ATOM   2678  HB  ILE A3802     240.163 161.774 205.316  1.00  0.00           H
ATOM   2679 HG12 ILE A3802     239.145 163.458 207.016  1.00  0.00           H
ATOM   2680 HG13 ILE A3802     239.613 164.707 205.874  1.00  0.00           H
ATOM   2681 HG21 ILE A3802     240.287 162.554 202.965  1.00  0.00           H
ATOM   2682 HG22 ILE A3802     241.442 163.392 203.985  1.00  0.00           H
ATOM   2683 HG23 ILE A3802     239.952 164.206 203.502  1.00  0.00           H
ATOM   2684 HD11 ILE A3802     241.252 164.417 207.648  1.00  0.00           H
ATOM   2685 HD12 ILE A3802     241.478 162.713 207.229  1.00  0.00           H
ATOM   2686 HD13 ILE A3802     241.992 163.987 206.097  1.00  0.00           H
ATOM   2687  N   SER A3803     238.280 160.483 203.356  1.00  0.00           N
ATOM   2688  CA  SER A3803     238.012 159.682 202.153  1.00  0.00           C
ATOM   2689  CB  SER A3803     238.671 158.314 202.356  1.00  0.00           C
ATOM   2690  OG  SER A3803     238.185 157.339 201.465  1.00  0.00           O
ATOM   2691  C   SER A3803     236.522 159.550 201.776  1.00  0.00           C
ATOM   2692  O   SER A3803     236.195 159.656 200.593  1.00  0.00           O
ATOM   2693  H   SER A3803     238.973 160.136 204.008  1.00  0.00           H
ATOM   2694  HA  SER A3803     238.506 160.167 201.309  1.00  0.00           H
ATOM   2695  HB2 SER A3803     239.751 158.414 202.238  1.00  0.00           H
ATOM   2696  HB3 SER A3803     238.467 157.967 203.368  1.00  0.00           H
ATOM   2697  HG  SER A3803     238.321 157.640 200.544  1.00  0.00           H
ATOM   2698  N   ILE A3804     235.592 159.470 202.741  1.00  0.00           N
ATOM   2699  CA  ILE A3804     234.139 159.465 202.462  1.00  0.00           C
ATOM   2700  CB  ILE A3804     233.365 158.551 203.439  1.00  0.00           C
ATOM   2701  CG1 ILE A3804     233.419 159.049 204.897  1.00  0.00           C
ATOM   2702  CG2 ILE A3804     233.855 157.098 203.300  1.00  0.00           C
ATOM   2703  CD1 ILE A3804     232.489 158.294 205.853  1.00  0.00           C
ATOM   2704  C   ILE A3804     233.484 160.856 202.321  1.00  0.00           C
ATOM   2705  O   ILE A3804     232.330 160.919 201.903  1.00  0.00           O
ATOM   2706  H   ILE A3804     235.911 159.425 203.701  1.00  0.00           H
ATOM   2707  HA  ILE A3804     234.006 159.014 201.484  1.00  0.00           H
ATOM   2708  HB  ILE A3804     232.318 158.562 203.127  1.00  0.00           H
ATOM   2709 HG12 ILE A3804     233.153 160.104 204.930  1.00  0.00           H
ATOM   2710 HG13 ILE A3804     234.435 158.955 205.265  1.00  0.00           H
ATOM   2711 HG21 ILE A3804     233.864 156.813 202.247  1.00  0.00           H
ATOM   2712 HG22 ILE A3804     233.198 156.418 203.838  1.00  0.00           H
ATOM   2713 HG23 ILE A3804     234.870 157.005 203.692  1.00  0.00           H
ATOM   2714 HD11 ILE A3804     232.559 158.746 206.842  1.00  0.00           H
ATOM   2715 HD12 ILE A3804     232.787 157.249 205.933  1.00  0.00           H
ATOM   2716 HD13 ILE A3804     231.460 158.357 205.499  1.00  0.00           H
ATOM   2717  N   LEU A3805     234.171 161.948 202.667  1.00  0.00           N
ATOM   2718  CA  LEU A3805     233.716 163.337 202.507  1.00  0.00           C
ATOM   2719  CB  LEU A3805     233.996 164.120 203.799  1.00  0.00           C
ATOM   2720  CG  LEU A3805     233.130 163.761 205.017  1.00  0.00           C
ATOM   2721  CD1 LEU A3805     233.784 164.264 206.307  1.00  0.00           C
ATOM   2722  CD2 LEU A3805     231.756 164.432 204.922  1.00  0.00           C
ATOM   2723  C   LEU A3805     234.354 164.094 201.320  1.00  0.00           C
ATOM   2724  O   LEU A3805     233.784 165.103 200.902  1.00  0.00           O
ATOM   2725  H   LEU A3805     235.121 161.818 203.002  1.00  0.00           H
ATOM   2726  HA  LEU A3805     232.643 163.346 202.332  1.00  0.00           H
ATOM   2727  HB2 LEU A3805     233.821 165.170 203.579  1.00  0.00           H
ATOM   2728  HB3 LEU A3805     235.051 163.994 204.050  1.00  0.00           H
ATOM   2729  HG  LEU A3805     233.003 162.682 205.089  1.00  0.00           H
ATOM   2730 HD11 LEU A3805     233.189 163.961 207.165  1.00  0.00           H
ATOM   2731 HD12 LEU A3805     234.781 163.836 206.400  1.00  0.00           H
ATOM   2732 HD13 LEU A3805     233.874 165.351 206.286  1.00  0.00           H
ATOM   2733 HD21 LEU A3805     231.165 164.201 205.806  1.00  0.00           H
ATOM   2734 HD22 LEU A3805     231.237 164.085 204.030  1.00  0.00           H
ATOM   2735 HD23 LEU A3805     231.884 165.513 204.854  1.00  0.00           H
ATOM   2736  N   ASN A3806     235.513 163.660 200.804  1.00  0.00           N
ATOM   2737  CA  ASN A3806     236.255 164.339 199.725  1.00  0.00           C
ATOM   2738  CB  ASN A3806     237.500 163.515 199.325  1.00  0.00           C
ATOM   2739  CG  ASN A3806     238.603 163.559 200.368  1.00  0.00           C
ATOM   2740  OD1 ASN A3806     238.420 164.021 201.474  1.00  0.00           O
ATOM   2741  ND2 ASN A3806     239.792 163.106 200.060  1.00  0.00           N
ATOM   2742  C   ASN A3806     235.373 164.643 198.501  1.00  0.00           C
ATOM   2743  O   ASN A3806     234.428 163.909 198.209  1.00  0.00           O
ATOM   2744  H   ASN A3806     236.008 162.941 201.320  1.00  0.00           H
ATOM   2745  HA  ASN A3806     236.607 165.298 200.114  1.00  0.00           H
ATOM   2746  HB2 ASN A3806     237.224 162.479 199.138  1.00  0.00           H
ATOM   2747  HB3 ASN A3806     237.916 163.932 198.408  1.00  0.00           H
ATOM   2748 HD21 ASN A3806     239.991 162.965 199.088  1.00  0.00           H
ATOM   2749 HD22 ASN A3806     240.495 163.577 200.623  1.00  0.00           H
ATOM   2750  N   GLY A3807     235.639 165.760 197.819  1.00  0.00           N
ATOM   2751  CA  GLY A3807     234.721 166.311 196.811  1.00  0.00           C
ATOM   2752  C   GLY A3807     233.450 166.950 197.398  1.00  0.00           C
ATOM   2753  O   GLY A3807     232.456 167.089 196.693  1.00  0.00           O
ATOM   2754  H   GLY A3807     236.475 166.283 198.042  1.00  0.00           H
ATOM   2755  HA2 GLY A3807     235.245 167.078 196.240  1.00  0.00           H
ATOM   2756  HA3 GLY A3807     234.418 165.522 196.121  1.00  0.00           H
ATOM   2757  N   GLY A3808     233.439 167.269 198.700  1.00  0.00           N
ATOM   2758  CA  GLY A3808     232.332 167.969 199.364  1.00  0.00           C
ATOM   2759  C   GLY A3808     231.053 167.137 199.497  1.00  0.00           C
ATOM   2760  O   GLY A3808     229.968 167.628 199.189  1.00  0.00           O
ATOM   2761  H   GLY A3808     234.252 167.040 199.250  1.00  0.00           H
ATOM   2762  HA2 GLY A3808     232.651 168.254 200.366  1.00  0.00           H
ATOM   2763  HA3 GLY A3808     232.093 168.875 198.807  1.00  0.00           H
ATOM   2764  N   ASN A3809     231.162 165.852 199.856  1.00  0.00           N
ATOM   2765  CA  ASN A3809     230.036 164.912 199.832  1.00  0.00           C
ATOM   2766  CB  ASN A3809     230.553 163.477 200.031  1.00  0.00           C
ATOM   2767  CG  ASN A3809     229.493 162.437 199.696  1.00  0.00           C
ATOM   2768  OD1 ASN A3809     228.314 162.558 200.007  1.00  0.00           O
ATOM   2769  ND2 ASN A3809     229.847 161.426 198.943  1.00  0.00           N
ATOM   2770  C   ASN A3809     228.914 165.298 200.828  1.00  0.00           C
ATOM   2771  O   ASN A3809     228.841 164.805 201.959  1.00  0.00           O
ATOM   2772  H   ASN A3809     232.094 165.496 200.049  1.00  0.00           H
ATOM   2773  HA  ASN A3809     229.610 164.962 198.828  1.00  0.00           H
ATOM   2774  HB2 ASN A3809     231.418 163.320 199.383  1.00  0.00           H
ATOM   2775  HB3 ASN A3809     230.874 163.329 201.058  1.00  0.00           H
ATOM   2776 HD21 ASN A3809     230.814 161.383 198.613  1.00  0.00           H
ATOM   2777 HD22 ASN A3809     229.128 160.866 198.546  1.00  0.00           H
ATOM   2778  N   ALA A3810     227.956 166.092 200.345  1.00  0.00           N
ATOM   2779  CA  ALA A3810     226.868 166.656 201.139  1.00  0.00           C
ATOM   2780  CB  ALA A3810     226.120 167.657 200.252  1.00  0.00           C
ATOM   2781  C   ALA A3810     225.905 165.606 201.728  1.00  0.00           C
ATOM   2782  O   ALA A3810     225.338 165.832 202.799  1.00  0.00           O
ATOM   2783  H   ALA A3810     228.192 166.579 199.487  1.00  0.00           H
ATOM   2784  HA  ALA A3810     227.304 167.208 201.970  1.00  0.00           H
ATOM   2785  HB1 ALA A3810     225.328 168.138 200.827  1.00  0.00           H
ATOM   2786  HB2 ALA A3810     226.813 168.426 199.902  1.00  0.00           H
ATOM   2787  HB3 ALA A3810     225.686 167.145 199.393  1.00  0.00           H
ATOM   2788  N   GLU A3811     225.766 164.422 201.116  1.00  0.00           N
ATOM   2789  CA  GLU A3811     224.990 163.338 201.734  1.00  0.00           C
ATOM   2790  CB  GLU A3811     224.560 162.269 200.712  1.00  0.00           C
ATOM   2791  CG  GLU A3811     223.482 161.368 201.350  1.00  0.00           C
ATOM   2792  CD  GLU A3811     223.135 160.106 200.550  1.00  0.00           C
ATOM   2793  OE1 GLU A3811     224.120 159.515 200.060  1.00  0.00           O
ATOM   2794  OE2 GLU A3811     222.232 159.402 201.055  1.00  0.00           O
ATOM   2795  C   GLU A3811     225.728 162.713 202.929  1.00  0.00           C
ATOM   2796  O   GLU A3811     225.115 162.469 203.968  1.00  0.00           O
ATOM   2797  H   GLU A3811     226.337 164.229 200.303  1.00  0.00           H
ATOM   2798  HA  GLU A3811     224.074 163.775 202.132  1.00  0.00           H
ATOM   2799  HB2 GLU A3811     224.129 162.746 199.831  1.00  0.00           H
ATOM   2800  HB3 GLU A3811     225.432 161.685 200.410  1.00  0.00           H
ATOM   2801  HG2 GLU A3811     223.828 161.036 202.329  1.00  0.00           H
ATOM   2802  HG3 GLU A3811     222.580 161.964 201.508  1.00  0.00           H
ATOM   2803  N   VAL A3812     227.052 162.553 202.856  1.00  0.00           N
ATOM   2804  CA  VAL A3812     227.862 162.081 203.992  1.00  0.00           C
ATOM   2805  CB  VAL A3812     229.257 161.645 203.521  1.00  0.00           C
ATOM   2806  CG1 VAL A3812     230.177 161.251 204.680  1.00  0.00           C
ATOM   2807  CG2 VAL A3812     229.098 160.396 202.656  1.00  0.00           C
ATOM   2808  C   VAL A3812     227.943 163.119 205.109  1.00  0.00           C
ATOM   2809  O   VAL A3812     227.698 162.763 206.265  1.00  0.00           O
ATOM   2810  H   VAL A3812     227.532 162.831 202.001  1.00  0.00           H
ATOM   2811  HA  VAL A3812     227.372 161.211 204.424  1.00  0.00           H
ATOM   2812  HB  VAL A3812     229.722 162.442 202.946  1.00  0.00           H
ATOM   2813 HG11 VAL A3812     230.340 162.094 205.346  1.00  0.00           H
ATOM   2814 HG12 VAL A3812     229.747 160.429 205.244  1.00  0.00           H
ATOM   2815 HG13 VAL A3812     231.141 160.951 204.275  1.00  0.00           H
ATOM   2816 HG21 VAL A3812     228.466 160.608 201.795  1.00  0.00           H
ATOM   2817 HG22 VAL A3812     230.068 160.063 202.295  1.00  0.00           H
ATOM   2818 HG23 VAL A3812     228.649 159.614 203.257  1.00  0.00           H
ATOM   2819  N   GLN A3813     228.037 164.405 204.762  1.00  0.00           N
ATOM   2820  CA  GLN A3813     227.874 165.499 205.722  1.00  0.00           C
ATOM   2821  CB  GLN A3813     228.006 166.854 205.026  1.00  0.00           C
ATOM   2822  CG  GLN A3813     229.409 167.171 204.498  1.00  0.00           C
ATOM   2823  CD  GLN A3813     229.414 168.461 203.688  1.00  0.00           C
ATOM   2824  OE1 GLN A3813     228.375 169.008 203.341  1.00  0.00           O
ATOM   2825  NE2 GLN A3813     230.565 168.997 203.382  1.00  0.00           N
ATOM   2826  C   GLN A3813     226.507 165.438 206.413  1.00  0.00           C
ATOM   2827  O   GLN A3813     226.457 165.380 207.639  1.00  0.00           O
ATOM   2828  H   GLN A3813     228.218 164.632 203.786  1.00  0.00           H
ATOM   2829  HA  GLN A3813     228.646 165.421 206.488  1.00  0.00           H
ATOM   2830  HB2 GLN A3813     227.296 166.881 204.202  1.00  0.00           H
ATOM   2831  HB3 GLN A3813     227.728 167.638 205.731  1.00  0.00           H
ATOM   2832  HG2 GLN A3813     230.097 167.274 205.337  1.00  0.00           H
ATOM   2833  HG3 GLN A3813     229.763 166.368 203.854  1.00  0.00           H
ATOM   2834 HE21 GLN A3813     231.434 168.617 203.741  1.00  0.00           H
ATOM   2835 HE22 GLN A3813     230.531 169.880 202.877  1.00  0.00           H
ATOM   2836  N   GLN A3814     225.408 165.291 205.663  1.00  0.00           N
ATOM   2837  CA  GLN A3814     224.061 165.235 206.239  1.00  0.00           C
ATOM   2838  CB  GLN A3814     223.016 165.426 205.126  1.00  0.00           C
ATOM   2839  CG  GLN A3814     221.561 165.513 205.631  1.00  0.00           C
ATOM   2840  CD  GLN A3814     221.245 166.741 206.491  1.00  0.00           C
ATOM   2841  OE1 GLN A3814     222.051 167.620 206.749  1.00  0.00           O
ATOM   2842  NE2 GLN A3814     220.052 166.844 207.023  1.00  0.00           N
ATOM   2843  C   GLN A3814     223.808 163.963 207.067  1.00  0.00           C
ATOM   2844  O   GLN A3814     223.205 164.055 208.137  1.00  0.00           O
ATOM   2845  H   GLN A3814     225.498 165.355 204.652  1.00  0.00           H
ATOM   2846  HA  GLN A3814     223.973 166.080 206.920  1.00  0.00           H
ATOM   2847  HB2 GLN A3814     223.090 164.588 204.431  1.00  0.00           H
ATOM   2848  HB3 GLN A3814     223.245 166.339 204.575  1.00  0.00           H
ATOM   2849  HG2 GLN A3814     221.308 164.614 206.192  1.00  0.00           H
ATOM   2850  HG3 GLN A3814     220.905 165.545 204.762  1.00  0.00           H
ATOM   2851 HE21 GLN A3814     219.510 166.000 207.197  1.00  0.00           H
ATOM   2852 HE22 GLN A3814     219.970 167.568 207.705  1.00  0.00           H
ATOM   2853  N   LYS A3815     224.383 162.811 206.689  1.00  0.00           N
ATOM   2854  CA  LYS A3815     224.365 161.564 207.483  1.00  0.00           C
ATOM   2855  CB  LYS A3815     224.984 160.410 206.666  1.00  0.00           C
ATOM   2856  CG  LYS A3815     224.021 159.878 205.592  1.00  0.00           C
ATOM   2857  CD  LYS A3815     224.729 158.999 204.547  1.00  0.00           C
ATOM   2858  CE  LYS A3815     223.687 158.520 203.533  1.00  0.00           C
ATOM   2859  NZ  LYS A3815     224.282 158.008 202.279  1.00  0.00           N
ATOM   2860  C   LYS A3815     225.089 161.729 208.821  1.00  0.00           C
ATOM   2861  O   LYS A3815     224.534 161.367 209.860  1.00  0.00           O
ATOM   2862  H   LYS A3815     224.860 162.804 205.788  1.00  0.00           H
ATOM   2863  HA  LYS A3815     223.333 161.312 207.729  1.00  0.00           H
ATOM   2864  HB2 LYS A3815     225.905 160.757 206.198  1.00  0.00           H
ATOM   2865  HB3 LYS A3815     225.234 159.584 207.335  1.00  0.00           H
ATOM   2866  HG2 LYS A3815     223.234 159.301 206.080  1.00  0.00           H
ATOM   2867  HG3 LYS A3815     223.552 160.716 205.076  1.00  0.00           H
ATOM   2868  HD2 LYS A3815     225.204 158.141 205.025  1.00  0.00           H
ATOM   2869  HD3 LYS A3815     225.484 159.599 204.035  1.00  0.00           H
ATOM   2870  HE2 LYS A3815     223.043 157.763 203.986  1.00  0.00           H
ATOM   2871  HE3 LYS A3815     223.050 159.373 203.275  1.00  0.00           H
ATOM   2872  HZ1 LYS A3815     224.732 157.107 202.350  1.00  0.00           H
ATOM   2873  HZ2 LYS A3815     223.558 158.014 201.554  1.00  0.00           H
ATOM   2874  HZ3 LYS A3815     224.913 158.674 201.840  1.00  0.00           H
ATOM   2875  N   MET A3816     226.253 162.382 208.829  1.00  0.00           N
ATOM   2876  CA  MET A3816     226.965 162.729 210.064  1.00  0.00           C
ATOM   2877  CB  MET A3816     228.376 163.246 209.727  1.00  0.00           C
ATOM   2878  CG  MET A3816     229.298 162.129 209.230  1.00  0.00           C
ATOM   2879  SD  MET A3816     231.055 162.564 209.233  1.00  0.00           S
ATOM   2880  CE  MET A3816     231.719 161.174 208.280  1.00  0.00           C
ATOM   2881  C   MET A3816     226.202 163.764 210.909  1.00  0.00           C
ATOM   2882  O   MET A3816     226.028 163.593 212.118  1.00  0.00           O
ATOM   2883  H   MET A3816     226.638 162.690 207.939  1.00  0.00           H
ATOM   2884  HA  MET A3816     227.056 161.828 210.670  1.00  0.00           H
ATOM   2885  HB2 MET A3816     228.819 163.690 210.617  1.00  0.00           H
ATOM   2886  HB3 MET A3816     228.320 164.021 208.963  1.00  0.00           H
ATOM   2887  HG2 MET A3816     229.166 161.244 209.853  1.00  0.00           H
ATOM   2888  HG3 MET A3816     229.010 161.882 208.211  1.00  0.00           H
ATOM   2889  HE1 MET A3816     232.762 161.361 208.029  1.00  0.00           H
ATOM   2890  HE2 MET A3816     231.647 160.262 208.871  1.00  0.00           H
ATOM   2891  HE3 MET A3816     231.155 161.059 207.355  1.00  0.00           H
ATOM   2892  N   LEU A3817     225.686 164.809 210.268  1.00  0.00           N
ATOM   2893  CA  LEU A3817     225.044 165.946 210.914  1.00  0.00           C
ATOM   2894  CB  LEU A3817     224.899 167.045 209.852  1.00  0.00           C
ATOM   2895  CG  LEU A3817     224.293 168.356 210.350  1.00  0.00           C
ATOM   2896  CD1 LEU A3817     225.035 168.978 211.532  1.00  0.00           C
ATOM   2897  CD2 LEU A3817     224.257 169.364 209.208  1.00  0.00           C
ATOM   2898  C   LEU A3817     223.704 165.571 211.560  1.00  0.00           C
ATOM   2899  O   LEU A3817     223.509 165.822 212.750  1.00  0.00           O
ATOM   2900  H   LEU A3817     225.866 164.886 209.271  1.00  0.00           H
ATOM   2901  HA  LEU A3817     225.707 166.307 211.702  1.00  0.00           H
ATOM   2902  HB2 LEU A3817     225.876 167.259 209.429  1.00  0.00           H
ATOM   2903  HB3 LEU A3817     224.268 166.667 209.047  1.00  0.00           H
ATOM   2904  HG  LEU A3817     223.277 168.148 210.659  1.00  0.00           H
ATOM   2905 HD11 LEU A3817     224.936 168.348 212.414  1.00  0.00           H
ATOM   2906 HD12 LEU A3817     226.087 169.091 211.279  1.00  0.00           H
ATOM   2907 HD13 LEU A3817     224.614 169.960 211.753  1.00  0.00           H
ATOM   2908 HD21 LEU A3817     223.827 170.301 209.552  1.00  0.00           H
ATOM   2909 HD22 LEU A3817     223.667 168.979 208.376  1.00  0.00           H
ATOM   2910 HD23 LEU A3817     225.268 169.559 208.850  1.00  0.00           H
ATOM   2911  N   ASP A3818     222.828 164.869 210.836  1.00  0.00           N
ATOM   2912  CA  ASP A3818     221.553 164.382 211.376  1.00  0.00           C
ATOM   2913  CB  ASP A3818     220.528 164.058 210.277  1.00  0.00           C
ATOM   2914  CG  ASP A3818     219.854 165.286 209.634  1.00  0.00           C
ATOM   2915  OD1 ASP A3818     220.048 166.442 210.097  1.00  0.00           O
ATOM   2916  OD2 ASP A3818     218.943 165.048 208.811  1.00  0.00           O
ATOM   2917  C   ASP A3818     221.711 163.228 212.380  1.00  0.00           C
ATOM   2918  O   ASP A3818     220.995 163.243 213.383  1.00  0.00           O
ATOM   2919  H   ASP A3818     223.050 164.665 209.864  1.00  0.00           H
ATOM   2920  HA  ASP A3818     221.114 165.191 211.944  1.00  0.00           H
ATOM   2921  HB2 ASP A3818     219.735 163.458 210.728  1.00  0.00           H
ATOM   2922  HB3 ASP A3818     220.997 163.443 209.508  1.00  0.00           H
ATOM   2923  N   TYR A3819     222.786 162.424 212.306  1.00  0.00           N
ATOM   2924  CA  TYR A3819     223.176 161.538 213.416  1.00  0.00           C
ATOM   2925  CB  TYR A3819     224.385 160.645 213.039  1.00  0.00           C
ATOM   2926  CG  TYR A3819     225.041 159.899 214.207  1.00  0.00           C
ATOM   2927  CD1 TYR A3819     224.780 158.536 214.462  1.00  0.00           C
ATOM   2928  CD2 TYR A3819     225.915 160.594 215.065  1.00  0.00           C
ATOM   2929  CE1 TYR A3819     225.341 157.906 215.598  1.00  0.00           C
ATOM   2930  CE2 TYR A3819     226.455 159.983 216.210  1.00  0.00           C
ATOM   2931  CZ  TYR A3819     226.164 158.636 216.489  1.00  0.00           C
ATOM   2932  OH  TYR A3819     226.594 158.073 217.651  1.00  0.00           O
ATOM   2933  C   TYR A3819     223.436 162.351 214.697  1.00  0.00           C
ATOM   2934  O   TYR A3819     222.800 162.092 215.723  1.00  0.00           O
ATOM   2935  H   TYR A3819     223.379 162.471 211.483  1.00  0.00           H
ATOM   2936  HA  TYR A3819     222.331 160.881 213.625  1.00  0.00           H
ATOM   2937  HB2 TYR A3819     225.148 161.267 212.574  1.00  0.00           H
ATOM   2938  HB3 TYR A3819     224.065 159.928 212.281  1.00  0.00           H
ATOM   2939  HD1 TYR A3819     224.164 157.976 213.772  1.00  0.00           H
ATOM   2940  HD2 TYR A3819     226.151 161.623 214.858  1.00  0.00           H
ATOM   2941  HE1 TYR A3819     225.134 156.871 215.817  1.00  0.00           H
ATOM   2942  HE2 TYR A3819     227.069 160.553 216.893  1.00  0.00           H
ATOM   2943  HH  TYR A3819     226.811 158.768 218.312  1.00  0.00           H
ATOM   2944  N   LEU A3820     224.278 163.391 214.642  1.00  0.00           N
ATOM   2945  CA  LEU A3820     224.626 164.197 215.824  1.00  0.00           C
ATOM   2946  CB  LEU A3820     225.812 165.128 215.502  1.00  0.00           C
ATOM   2947  CG  LEU A3820     227.140 164.415 215.189  1.00  0.00           C
ATOM   2948  CD1 LEU A3820     228.147 165.391 214.586  1.00  0.00           C
ATOM   2949  CD2 LEU A3820     227.767 163.796 216.444  1.00  0.00           C
ATOM   2950  C   LEU A3820     223.420 164.997 216.347  1.00  0.00           C
ATOM   2951  O   LEU A3820     223.151 164.983 217.554  1.00  0.00           O
ATOM   2952  H   LEU A3820     224.730 163.599 213.754  1.00  0.00           H
ATOM   2953  HA  LEU A3820     224.922 163.525 216.630  1.00  0.00           H
ATOM   2954  HB2 LEU A3820     225.537 165.754 214.651  1.00  0.00           H
ATOM   2955  HB3 LEU A3820     225.979 165.775 216.360  1.00  0.00           H
ATOM   2956  HG  LEU A3820     226.960 163.633 214.463  1.00  0.00           H
ATOM   2957 HD11 LEU A3820     227.725 165.840 213.686  1.00  0.00           H
ATOM   2958 HD12 LEU A3820     228.401 166.169 215.301  1.00  0.00           H
ATOM   2959 HD13 LEU A3820     229.054 164.856 214.303  1.00  0.00           H
ATOM   2960 HD21 LEU A3820     227.097 163.053 216.873  1.00  0.00           H
ATOM   2961 HD22 LEU A3820     228.704 163.306 216.176  1.00  0.00           H
ATOM   2962 HD23 LEU A3820     227.967 164.569 217.183  1.00  0.00           H
ATOM   2963  N   LYS A3821     222.575 165.514 215.444  1.00  0.00           N
ATOM   2964  CA  LYS A3821     221.295 166.156 215.780  1.00  0.00           C
ATOM   2965  CB  LYS A3821     220.654 166.759 214.523  1.00  0.00           C
ATOM   2966  CG  LYS A3821     221.339 168.007 213.928  1.00  0.00           C
ATOM   2967  CD  LYS A3821     220.927 168.093 212.453  1.00  0.00           C
ATOM   2968  CE  LYS A3821     221.196 169.403 211.712  1.00  0.00           C
ATOM   2969  NZ  LYS A3821     220.949 169.202 210.262  1.00  0.00           N
ATOM   2970  C   LYS A3821     220.301 165.184 216.419  1.00  0.00           C
ATOM   2971  O   LYS A3821     219.524 165.630 217.266  1.00  0.00           O
ATOM   2972  H   LYS A3821     222.847 165.453 214.463  1.00  0.00           H
ATOM   2973  HA  LYS A3821     221.480 166.951 216.501  1.00  0.00           H
ATOM   2974  HB2 LYS A3821     220.605 165.969 213.778  1.00  0.00           H
ATOM   2975  HB3 LYS A3821     219.624 167.036 214.752  1.00  0.00           H
ATOM   2976  HG2 LYS A3821     222.425 167.926 213.993  1.00  0.00           H
ATOM   2977  HG3 LYS A3821     221.011 168.897 214.467  1.00  0.00           H
ATOM   2978  HD2 LYS A3821     221.474 167.312 211.932  1.00  0.00           H
ATOM   2979  HD3 LYS A3821     219.861 167.876 212.362  1.00  0.00           H
ATOM   2980  HE2 LYS A3821     222.229 169.733 211.865  1.00  0.00           H
ATOM   2981  HE3 LYS A3821     220.540 170.189 212.093  1.00  0.00           H
ATOM   2982  HZ1 LYS A3821     220.724 170.102 209.823  1.00  0.00           H
ATOM   2983  HZ2 LYS A3821     220.236 168.493 210.100  1.00  0.00           H
ATOM   2984  HZ3 LYS A3821     221.783 168.868 209.802  1.00  0.00           H
ATOM   2985  N   ASP A3822     220.259 163.896 216.054  1.00  0.00           N
ATOM   2986  CA  ASP A3822     219.320 162.917 216.631  1.00  0.00           C
ATOM   2987  CB  ASP A3822     218.867 161.849 215.605  1.00  0.00           C
ATOM   2988  CG  ASP A3822     219.603 160.505 215.645  1.00  0.00           C
ATOM   2989  OD1 ASP A3822     219.504 159.797 216.672  1.00  0.00           O
ATOM   2990  OD2 ASP A3822     219.998 159.980 214.589  1.00  0.00           O
ATOM   2991  C   ASP A3822     219.811 162.339 217.976  1.00  0.00           C
ATOM   2992  O   ASP A3822     219.082 162.466 218.972  1.00  0.00           O
ATOM   2993  H   ASP A3822     220.837 163.606 215.263  1.00  0.00           H
ATOM   2994  HA  ASP A3822     218.407 163.465 216.852  1.00  0.00           H
ATOM   2995  HB2 ASP A3822     217.817 161.633 215.813  1.00  0.00           H
ATOM   2996  HB3 ASP A3822     218.899 162.265 214.598  1.00  0.00           H
ATOM   2997  N   LYS A3823     221.092 161.944 218.064  1.00  0.00           N
ATOM   2998  CA  LYS A3823     221.709 161.331 219.258  1.00  0.00           C
ATOM   2999  CB  LYS A3823     223.029 160.640 218.879  1.00  0.00           C
ATOM   3000  CG  LYS A3823     222.983 159.544 217.817  1.00  0.00           C
ATOM   3001  CD  LYS A3823     222.036 158.370 218.072  1.00  0.00           C
ATOM   3002  CE  LYS A3823     222.010 157.443 216.844  1.00  0.00           C
ATOM   3003  NZ  LYS A3823     221.620 158.155 215.601  1.00  0.00           N
ATOM   3004  C   LYS A3823     222.017 162.345 220.359  1.00  0.00           C
ATOM   3005  O   LYS A3823     221.728 162.080 221.528  1.00  0.00           O
ATOM   3006  H   LYS A3823     221.646 161.969 217.207  1.00  0.00           H
ATOM   3007  HA  LYS A3823     221.024 160.598 219.681  1.00  0.00           H
ATOM   3008  HB2 LYS A3823     223.695 161.406 218.483  1.00  0.00           H
ATOM   3009  HB3 LYS A3823     223.484 160.223 219.779  1.00  0.00           H
ATOM   3010  HG2 LYS A3823     223.986 159.142 217.731  1.00  0.00           H
ATOM   3011  HG3 LYS A3823     222.730 160.006 216.872  1.00  0.00           H
ATOM   3012  HD2 LYS A3823     222.392 157.812 218.939  1.00  0.00           H
ATOM   3013  HD3 LYS A3823     221.033 158.735 218.285  1.00  0.00           H
ATOM   3014  HE2 LYS A3823     221.305 156.633 217.038  1.00  0.00           H
ATOM   3015  HE3 LYS A3823     223.009 157.017 216.717  1.00  0.00           H
ATOM   3016  HZ1 LYS A3823     220.739 158.677 215.712  1.00  0.00           H
ATOM   3017  HZ2 LYS A3823     221.501 157.562 214.796  1.00  0.00           H
ATOM   3018  HZ3 LYS A3823     222.276 158.889 215.362  1.00  0.00           H
ATOM   3019  N   LYS A3824     222.464 163.545 219.968  1.00  0.00           N
ATOM   3020  CA  LYS A3824     222.769 164.702 220.831  1.00  0.00           C
ATOM   3021  CB  LYS A3824     221.485 165.253 221.479  1.00  0.00           C
ATOM   3022  CG  LYS A3824     220.383 165.614 220.474  1.00  0.00           C
ATOM   3023  CD  LYS A3824     219.025 165.672 221.190  1.00  0.00           C
ATOM   3024  CE  LYS A3824     217.848 165.908 220.237  1.00  0.00           C
ATOM   3025  NZ  LYS A3824     217.789 164.871 219.183  1.00  0.00           N
ATOM   3026  C   LYS A3824     223.881 164.451 221.860  1.00  0.00           C
ATOM   3027  O   LYS A3824     223.920 165.126 222.898  1.00  0.00           O
ATOM   3028  H   LYS A3824     222.659 163.655 218.975  1.00  0.00           H
ATOM   3029  HA  LYS A3824     223.154 165.476 220.168  1.00  0.00           H
ATOM   3030  HB2 LYS A3824     221.724 166.148 222.048  1.00  0.00           H
ATOM   3031  HB3 LYS A3824     221.113 164.508 222.184  1.00  0.00           H
ATOM   3032  HG2 LYS A3824     220.611 166.575 220.009  1.00  0.00           H
ATOM   3033  HG3 LYS A3824     220.335 164.855 219.698  1.00  0.00           H
ATOM   3034  HD2 LYS A3824     219.048 166.471 221.932  1.00  0.00           H
ATOM   3035  HD3 LYS A3824     218.862 164.726 221.709  1.00  0.00           H
ATOM   3036  HE2 LYS A3824     216.926 165.902 220.823  1.00  0.00           H
ATOM   3037  HE3 LYS A3824     217.960 166.894 219.775  1.00  0.00           H
ATOM   3038  HZ1 LYS A3824     218.004 163.933 219.521  1.00  0.00           H
ATOM   3039  HZ2 LYS A3824     216.936 164.883 218.649  1.00  0.00           H
ATOM   3040  HZ3 LYS A3824     218.542 165.052 218.519  1.00  0.00           H
ATOM   3041  N   GLU A3825     224.746 163.454 221.653  1.00  0.00           N
ATOM   3042  CA  GLU A3825     225.860 163.215 222.565  1.00  0.00           C
ATOM   3043  CB  GLU A3825     226.501 161.817 222.413  1.00  0.00           C
ATOM   3044  CG  GLU A3825     227.484 161.574 221.250  1.00  0.00           C
ATOM   3045  CD  GLU A3825     226.778 161.146 219.959  1.00  0.00           C
ATOM   3046  OE1 GLU A3825     225.761 161.799 219.648  1.00  0.00           O
ATOM   3047  OE2 GLU A3825     227.088 160.030 219.473  1.00  0.00           O
ATOM   3048  C   GLU A3825     226.893 164.347 222.508  1.00  0.00           C
ATOM   3049  O   GLU A3825     227.052 165.062 221.520  1.00  0.00           O
ATOM   3050  H   GLU A3825     224.765 162.972 220.752  1.00  0.00           H
ATOM   3051  HA  GLU A3825     225.434 163.232 223.568  1.00  0.00           H
ATOM   3052  HB2 GLU A3825     227.069 161.649 223.329  1.00  0.00           H
ATOM   3053  HB3 GLU A3825     225.717 161.057 222.394  1.00  0.00           H
ATOM   3054  HG2 GLU A3825     228.097 162.460 221.076  1.00  0.00           H
ATOM   3055  HG3 GLU A3825     228.167 160.779 221.559  1.00  0.00           H
ATOM   3056  N   VAL A3826     227.612 164.515 223.613  1.00  0.00           N
ATOM   3057  CA  VAL A3826     228.740 165.451 223.719  1.00  0.00           C
ATOM   3058  CB  VAL A3826     228.687 166.194 225.066  1.00  0.00           C
ATOM   3059  CG1 VAL A3826     227.419 167.057 225.137  1.00  0.00           C
ATOM   3060  CG2 VAL A3826     228.697 165.247 226.276  1.00  0.00           C
ATOM   3061  C   VAL A3826     230.087 164.757 223.485  1.00  0.00           C
ATOM   3062  O   VAL A3826     231.092 165.434 223.320  1.00  0.00           O
ATOM   3063  H   VAL A3826     227.400 163.944 224.414  1.00  0.00           H
ATOM   3064  HA  VAL A3826     228.659 166.208 222.937  1.00  0.00           H
ATOM   3065  HB  VAL A3826     229.548 166.858 225.137  1.00  0.00           H
ATOM   3066 HG11 VAL A3826     227.469 167.833 224.373  1.00  0.00           H
ATOM   3067 HG12 VAL A3826     226.527 166.455 224.975  1.00  0.00           H
ATOM   3068 HG13 VAL A3826     227.355 167.522 226.117  1.00  0.00           H
ATOM   3069 HG21 VAL A3826     229.574 164.601 226.234  1.00  0.00           H
ATOM   3070 HG22 VAL A3826     227.794 164.640 226.305  1.00  0.00           H
ATOM   3071 HG23 VAL A3826     228.754 165.836 227.191  1.00  0.00           H
ATOM   3072  N   GLY A3827     230.101 163.421 223.383  1.00  0.00           N
ATOM   3073  CA  GLY A3827     231.319 162.605 223.309  1.00  0.00           C
ATOM   3074  C   GLY A3827     232.145 162.793 222.036  1.00  0.00           C
ATOM   3075  O   GLY A3827     233.363 162.884 222.136  1.00  0.00           O
ATOM   3076  H   GLY A3827     229.218 162.940 223.422  1.00  0.00           H
ATOM   3077  HA2 GLY A3827     231.959 162.839 224.161  1.00  0.00           H
ATOM   3078  HA3 GLY A3827     231.043 161.552 223.366  1.00  0.00           H
ATOM   3079  N   PHE A3828     231.504 163.059 220.892  1.00  0.00           N
ATOM   3080  CA  PHE A3828     232.200 163.416 219.651  1.00  0.00           C
ATOM   3081  CB  PHE A3828     231.191 163.419 218.492  1.00  0.00           C
ATOM   3082  CG  PHE A3828     231.763 163.938 217.188  1.00  0.00           C
ATOM   3083  CD1 PHE A3828     232.601 163.124 216.405  1.00  0.00           C
ATOM   3084  CD2 PHE A3828     231.482 165.253 216.770  1.00  0.00           C
ATOM   3085  CE1 PHE A3828     233.163 163.632 215.219  1.00  0.00           C
ATOM   3086  CE2 PHE A3828     232.031 165.754 215.580  1.00  0.00           C
ATOM   3087  CZ  PHE A3828     232.873 164.944 214.804  1.00  0.00           C
ATOM   3088  C   PHE A3828     232.944 164.758 219.775  1.00  0.00           C
ATOM   3089  O   PHE A3828     234.172 164.781 219.752  1.00  0.00           O
ATOM   3090  H   PHE A3828     230.499 162.993 220.872  1.00  0.00           H
ATOM   3091  HA  PHE A3828     232.956 162.659 219.436  1.00  0.00           H
ATOM   3092  HB2 PHE A3828     230.332 164.034 218.765  1.00  0.00           H
ATOM   3093  HB3 PHE A3828     230.828 162.402 218.334  1.00  0.00           H
ATOM   3094  HD1 PHE A3828     232.812 162.109 216.707  1.00  0.00           H
ATOM   3095  HD2 PHE A3828     230.842 165.885 217.358  1.00  0.00           H
ATOM   3096  HE1 PHE A3828     233.798 163.008 214.608  1.00  0.00           H
ATOM   3097  HE2 PHE A3828     231.806 166.762 215.255  1.00  0.00           H
ATOM   3098  HZ  PHE A3828     233.283 165.331 213.882  1.00  0.00           H
ATOM   3099  N   PHE A3829     232.234 165.822 220.163  1.00  0.00           N
ATOM   3100  CA  PHE A3829     232.808 167.165 220.318  1.00  0.00           C
ATOM   3101  CB  PHE A3829     231.665 168.178 220.471  1.00  0.00           C
ATOM   3102  CG  PHE A3829     230.824 168.299 219.217  1.00  0.00           C
ATOM   3103  CD1 PHE A3829     231.283 169.114 218.166  1.00  0.00           C
ATOM   3104  CD2 PHE A3829     229.634 167.558 219.060  1.00  0.00           C
ATOM   3105  CE1 PHE A3829     230.569 169.186 216.961  1.00  0.00           C
ATOM   3106  CE2 PHE A3829     228.925 167.620 217.845  1.00  0.00           C
ATOM   3107  CZ  PHE A3829     229.395 168.434 216.797  1.00  0.00           C
ATOM   3108  C   PHE A3829     233.811 167.282 221.475  1.00  0.00           C
ATOM   3109  O   PHE A3829     234.832 167.944 221.322  1.00  0.00           O
ATOM   3110  H   PHE A3829     231.233 165.735 220.196  1.00  0.00           H
ATOM   3111  HA  PHE A3829     233.356 167.413 219.407  1.00  0.00           H
ATOM   3112  HB2 PHE A3829     232.094 169.158 220.687  1.00  0.00           H
ATOM   3113  HB3 PHE A3829     231.033 167.899 221.316  1.00  0.00           H
ATOM   3114  HD1 PHE A3829     232.199 169.675 218.275  1.00  0.00           H
ATOM   3115  HD2 PHE A3829     229.269 166.933 219.861  1.00  0.00           H
ATOM   3116  HE1 PHE A3829     230.932 169.807 216.154  1.00  0.00           H
ATOM   3117  HE2 PHE A3829     228.015 167.050 217.717  1.00  0.00           H
ATOM   3118  HZ  PHE A3829     228.864 168.487 215.858  1.00  0.00           H
ATOM   3119  N   GLN A3830     233.603 166.564 222.583  1.00  0.00           N
ATOM   3120  CA  GLN A3830     234.567 166.484 223.689  1.00  0.00           C
ATOM   3121  CB  GLN A3830     233.872 165.956 224.957  1.00  0.00           C
ATOM   3122  CG  GLN A3830     232.935 167.024 225.543  1.00  0.00           C
ATOM   3123  CD  GLN A3830     232.071 166.555 226.708  1.00  0.00           C
ATOM   3124  OE1 GLN A3830     231.989 165.395 227.082  1.00  0.00           O
ATOM   3125  NE2 GLN A3830     231.321 167.458 227.301  1.00  0.00           N
ATOM   3126  C   GLN A3830     235.799 165.631 223.353  1.00  0.00           C
ATOM   3127  O   GLN A3830     236.862 165.874 223.917  1.00  0.00           O
ATOM   3128  H   GLN A3830     232.742 166.035 222.660  1.00  0.00           H
ATOM   3129  HA  GLN A3830     234.943 167.488 223.897  1.00  0.00           H
ATOM   3130  HB2 GLN A3830     234.625 165.712 225.708  1.00  0.00           H
ATOM   3131  HB3 GLN A3830     233.316 165.048 224.719  1.00  0.00           H
ATOM   3132  HG2 GLN A3830     233.544 167.860 225.888  1.00  0.00           H
ATOM   3133  HG3 GLN A3830     232.267 167.392 224.766  1.00  0.00           H
ATOM   3134 HE21 GLN A3830     231.313 168.405 226.963  1.00  0.00           H
ATOM   3135 HE22 GLN A3830     230.677 167.134 227.993  1.00  0.00           H
ATOM   3136  N   SER A3831     235.687 164.679 222.421  1.00  0.00           N
ATOM   3137  CA  SER A3831     236.842 163.969 221.864  1.00  0.00           C
ATOM   3138  CB  SER A3831     236.388 162.691 221.154  1.00  0.00           C
ATOM   3139  OG  SER A3831     237.496 161.872 220.852  1.00  0.00           O
ATOM   3140  C   SER A3831     237.643 164.871 220.922  1.00  0.00           C
ATOM   3141  O   SER A3831     238.785 165.186 221.239  1.00  0.00           O
ATOM   3142  H   SER A3831     234.785 164.520 221.990  1.00  0.00           H
ATOM   3143  HA  SER A3831     237.503 163.681 222.681  1.00  0.00           H
ATOM   3144  HB2 SER A3831     235.717 162.132 221.804  1.00  0.00           H
ATOM   3145  HB3 SER A3831     235.859 162.942 220.234  1.00  0.00           H
ATOM   3146  HG  SER A3831     237.174 161.173 220.256  1.00  0.00           H
ATOM   3147  N   ILE A3832     236.973 165.520 219.959  1.00  0.00           N
ATOM   3148  CA  ILE A3832     237.586 166.481 219.025  1.00  0.00           C
ATOM   3149  CB  ILE A3832     236.530 166.993 218.015  1.00  0.00           C
ATOM   3150  CG1 ILE A3832     236.055 165.900 217.026  1.00  0.00           C
ATOM   3151  CG2 ILE A3832     237.022 168.222 217.235  1.00  0.00           C
ATOM   3152  CD1 ILE A3832     237.101 165.401 216.016  1.00  0.00           C
ATOM   3153  C   ILE A3832     238.284 167.636 219.762  1.00  0.00           C
ATOM   3154  O   ILE A3832     239.485 167.811 219.585  1.00  0.00           O
ATOM   3155  H   ILE A3832     235.998 165.282 219.814  1.00  0.00           H
ATOM   3156  HA  ILE A3832     238.369 165.969 218.466  1.00  0.00           H
ATOM   3157  HB  ILE A3832     235.656 167.314 218.584  1.00  0.00           H
ATOM   3158 HG12 ILE A3832     235.689 165.042 217.588  1.00  0.00           H
ATOM   3159 HG13 ILE A3832     235.209 166.296 216.462  1.00  0.00           H
ATOM   3160 HD11 ILE A3832     236.640 164.671 215.351  1.00  0.00           H
ATOM   3161 HD12 ILE A3832     237.936 164.928 216.531  1.00  0.00           H
ATOM   3162 HD13 ILE A3832     237.470 166.223 215.402  1.00  0.00           H
ATOM   3163 HG21 ILE A3832     237.141 169.074 217.901  1.00  0.00           H
ATOM   3164 HG22 ILE A3832     237.985 168.019 216.763  1.00  0.00           H
ATOM   3165 HG23 ILE A3832     236.299 168.500 216.468  1.00  0.00           H
ATOM   3166  N   GLN A3833     237.625 168.285 220.730  1.00  0.00           N
ATOM   3167  CA  GLN A3833     238.236 169.377 221.500  1.00  0.00           C
ATOM   3168  CB  GLN A3833     237.176 170.043 222.397  1.00  0.00           C
ATOM   3169  CG  GLN A3833     237.757 171.241 223.171  1.00  0.00           C
ATOM   3170  CD  GLN A3833     236.716 172.021 223.968  1.00  0.00           C
ATOM   3171  OE1 GLN A3833     235.911 171.482 224.714  1.00  0.00           O
ATOM   3172  NE2 GLN A3833     236.782 173.334 223.964  1.00  0.00           N
ATOM   3173  C   GLN A3833     239.453 168.920 222.324  1.00  0.00           C
ATOM   3174  O   GLN A3833     240.427 169.662 222.430  1.00  0.00           O
ATOM   3175  H   GLN A3833     236.641 168.087 220.870  1.00  0.00           H
ATOM   3176  HA  GLN A3833     238.598 170.124 220.791  1.00  0.00           H
ATOM   3177  HB2 GLN A3833     236.784 169.311 223.105  1.00  0.00           H
ATOM   3178  HB3 GLN A3833     236.359 170.395 221.767  1.00  0.00           H
ATOM   3179  HG2 GLN A3833     238.514 170.897 223.875  1.00  0.00           H
ATOM   3180  HG3 GLN A3833     238.240 171.913 222.461  1.00  0.00           H
ATOM   3181 HE21 GLN A3833     237.389 173.800 223.302  1.00  0.00           H
ATOM   3182 HE22 GLN A3833     236.100 173.827 224.501  1.00  0.00           H
ATOM   3183  N   ALA A3834     239.441 167.694 222.860  1.00  0.00           N
ATOM   3184  CA  ALA A3834     240.604 167.135 223.543  1.00  0.00           C
ATOM   3185  CB  ALA A3834     240.182 165.871 224.301  1.00  0.00           C
ATOM   3186  C   ALA A3834     241.770 166.863 222.576  1.00  0.00           C
ATOM   3187  O   ALA A3834     242.893 167.247 222.884  1.00  0.00           O
ATOM   3188  H   ALA A3834     238.654 167.085 222.682  1.00  0.00           H
ATOM   3189  HA  ALA A3834     240.959 167.865 224.272  1.00  0.00           H
ATOM   3190  HB1 ALA A3834     239.402 166.118 225.021  1.00  0.00           H
ATOM   3191  HB2 ALA A3834     239.803 165.124 223.606  1.00  0.00           H
ATOM   3192  HB3 ALA A3834     241.043 165.462 224.831  1.00  0.00           H
ATOM   3193  N   LEU A3835     241.496 166.362 221.365  1.00  0.00           N
ATOM   3194  CA  LEU A3835     242.510 166.145 220.324  1.00  0.00           C
ATOM   3195  CB  LEU A3835     241.911 165.312 219.173  1.00  0.00           C
ATOM   3196  CG  LEU A3835     241.387 163.912 219.564  1.00  0.00           C
ATOM   3197  CD1 LEU A3835     240.654 163.272 218.385  1.00  0.00           C
ATOM   3198  CD2 LEU A3835     242.462 162.941 220.058  1.00  0.00           C
ATOM   3199  C   LEU A3835     243.111 167.469 219.805  1.00  0.00           C
ATOM   3200  O   LEU A3835     244.332 167.633 219.821  1.00  0.00           O
ATOM   3201  H   LEU A3835     240.530 166.137 221.148  1.00  0.00           H
ATOM   3202  HA  LEU A3835     243.331 165.579 220.760  1.00  0.00           H
ATOM   3203  HB2 LEU A3835     241.090 165.878 218.734  1.00  0.00           H
ATOM   3204  HB3 LEU A3835     242.671 165.202 218.403  1.00  0.00           H
ATOM   3205  HG  LEU A3835     240.673 164.009 220.370  1.00  0.00           H
ATOM   3206 HD11 LEU A3835     240.206 162.331 218.700  1.00  0.00           H
ATOM   3207 HD12 LEU A3835     239.862 163.937 218.042  1.00  0.00           H
ATOM   3208 HD13 LEU A3835     241.344 163.094 217.559  1.00  0.00           H
ATOM   3209 HD21 LEU A3835     242.955 163.353 220.938  1.00  0.00           H
ATOM   3210 HD22 LEU A3835     243.203 162.765 219.288  1.00  0.00           H
ATOM   3211 HD23 LEU A3835     242.002 161.990 220.321  1.00  0.00           H
ATOM   3212  N   MET A3836     242.282 168.501 219.615  1.00  0.00           N
ATOM   3213  CA  MET A3836     242.720 169.874 219.291  1.00  0.00           C
ATOM   3214  CB  MET A3836     241.499 170.766 219.006  1.00  0.00           C
ATOM   3215  CG  MET A3836     240.664 170.311 217.802  1.00  0.00           C
ATOM   3216  SD  MET A3836     239.091 171.200 217.646  1.00  0.00           S
ATOM   3217  CE  MET A3836     239.583 172.437 216.419  1.00  0.00           C
ATOM   3218  C   MET A3836     243.565 170.514 220.409  1.00  0.00           C
ATOM   3219  O   MET A3836     244.332 171.444 220.156  1.00  0.00           O
ATOM   3220  H   MET A3836     241.284 168.316 219.658  1.00  0.00           H
ATOM   3221  HA  MET A3836     243.340 169.843 218.393  1.00  0.00           H
ATOM   3222  HB2 MET A3836     241.838 171.787 218.818  1.00  0.00           H
ATOM   3223  HB3 MET A3836     240.861 170.780 219.890  1.00  0.00           H
ATOM   3224  HG2 MET A3836     241.247 170.438 216.889  1.00  0.00           H
ATOM   3225  HG3 MET A3836     240.436 169.253 217.896  1.00  0.00           H
ATOM   3226  HE1 MET A3836     238.772 173.148 216.270  1.00  0.00           H
ATOM   3227  HE2 MET A3836     240.473 172.966 216.758  1.00  0.00           H
ATOM   3228  HE3 MET A3836     239.799 171.943 215.471  1.00  0.00           H
ATOM   3229  N   GLN A3837     243.497 169.980 221.633  1.00  0.00           N
ATOM   3230  CA  GLN A3837     244.288 170.403 222.793  1.00  0.00           C
ATOM   3231  CB  GLN A3837     243.337 170.686 223.973  1.00  0.00           C
ATOM   3232  CG  GLN A3837     242.465 171.927 223.685  1.00  0.00           C
ATOM   3233  CD  GLN A3837     241.363 172.190 224.709  1.00  0.00           C
ATOM   3234  OE1 GLN A3837     241.259 171.584 225.767  1.00  0.00           O
ATOM   3235  NE2 GLN A3837     240.554 173.206 224.487  1.00  0.00           N
ATOM   3236  C   GLN A3837     245.442 169.440 223.151  1.00  0.00           C
ATOM   3237  O   GLN A3837     246.268 169.795 223.992  1.00  0.00           O
ATOM   3238  H   GLN A3837     242.834 169.229 221.777  1.00  0.00           H
ATOM   3239  HA  GLN A3837     244.779 171.347 222.554  1.00  0.00           H
ATOM   3240  HB2 GLN A3837     243.920 170.872 224.876  1.00  0.00           H
ATOM   3241  HB3 GLN A3837     242.702 169.816 224.142  1.00  0.00           H
ATOM   3242  HG2 GLN A3837     243.106 172.807 223.637  1.00  0.00           H
ATOM   3243  HG3 GLN A3837     241.982 171.821 222.715  1.00  0.00           H
ATOM   3244 HE21 GLN A3837     240.679 173.792 223.673  1.00  0.00           H
ATOM   3245 HE22 GLN A3837     239.880 173.414 225.195  1.00  0.00           H
ATOM   3246  N   THR A3838     245.605 168.312 222.442  1.00  0.00           N
ATOM   3247  CA  THR A3838     246.825 167.479 222.483  1.00  0.00           C
ATOM   3248  CB  THR A3838     246.528 165.969 222.495  1.00  0.00           C
ATOM   3249  OG1 THR A3838     245.712 165.560 221.424  1.00  0.00           O
ATOM   3250  CG2 THR A3838     245.855 165.519 223.790  1.00  0.00           C
ATOM   3251  C   THR A3838     247.801 167.763 221.345  1.00  0.00           C
ATOM   3252  O   THR A3838     249.001 167.667 221.588  1.00  0.00           O
ATOM   3253  H   THR A3838     244.868 168.032 221.803  1.00  0.00           H
ATOM   3254  HA  THR A3838     247.369 167.699 223.400  1.00  0.00           H
ATOM   3255  HB  THR A3838     247.476 165.434 222.417  1.00  0.00           H
ATOM   3256  HG1 THR A3838     246.121 165.823 220.593  1.00  0.00           H
ATOM   3257 HG21 THR A3838     245.675 164.444 223.748  1.00  0.00           H
ATOM   3258 HG22 THR A3838     244.904 166.033 223.915  1.00  0.00           H
ATOM   3259 HG23 THR A3838     246.502 165.744 224.636  1.00  0.00           H
ATOM   3260  N   CYS A3839     247.323 168.101 220.137  1.00  0.00           N
ATOM   3261  CA  CYS A3839     248.186 168.253 218.953  1.00  0.00           C
ATOM   3262  CB  CYS A3839     247.348 168.570 217.706  1.00  0.00           C
ATOM   3263  SG  CYS A3839     246.194 167.214 217.369  1.00  0.00           S
ATOM   3264  C   CYS A3839     249.273 169.318 219.170  1.00  0.00           C
ATOM   3265  O   CYS A3839     248.997 170.403 219.706  1.00  0.00           O
ATOM   3266  H   CYS A3839     246.321 168.128 219.995  1.00  0.00           H
ATOM   3267  HA  CYS A3839     248.694 167.302 218.771  1.00  0.00           H
ATOM   3268  HB2 CYS A3839     248.017 168.673 216.847  1.00  0.00           H
ATOM   3269  HB3 CYS A3839     246.802 169.505 217.828  1.00  0.00           H
ATOM   3270  HG  CYS A3839     245.240 167.584 218.231  1.00  0.00           H
ATOM   3271  N   SER A3840     250.519 168.965 218.863  1.00  0.00           N
ATOM   3272  CA  SER A3840     251.711 169.703 219.275  1.00  0.00           C
ATOM   3273  CB  SER A3840     252.779 168.708 219.747  1.00  0.00           C
ATOM   3274  OG  SER A3840     253.618 168.273 218.710  1.00  0.00           O
ATOM   3275  C   SER A3840     252.205 170.721 218.231  1.00  0.00           C
ATOM   3276  O   SER A3840     251.448 171.121 217.345  1.00  0.00           O
ATOM   3277  H   SER A3840     250.664 168.027 218.484  1.00  0.00           H
ATOM   3278  HA  SER A3840     251.447 170.286 220.155  1.00  0.00           H
ATOM   3279  HB2 SER A3840     252.306 167.848 220.225  1.00  0.00           H
ATOM   3280  HB3 SER A3840     253.404 169.207 220.488  1.00  0.00           H
ATOM   3281  HG  SER A3840     253.174 167.541 218.204  1.00  0.00           H
ATOM   3282  N   VAL A3841     253.325 171.376 218.571  1.00  0.00           N
ATOM   3283  CA  VAL A3841     253.874 172.604 217.959  1.00  0.00           C
ATOM   3284  CB  VAL A3841     253.218 173.871 218.561  1.00  0.00           C
ATOM   3285  CG1 VAL A3841     251.695 173.921 218.391  1.00  0.00           C
ATOM   3286  CG2 VAL A3841     253.539 174.074 220.049  1.00  0.00           C
ATOM   3287  C   VAL A3841     255.414 172.635 218.117  1.00  0.00           C
ATOM   3288  O   VAL A3841     255.994 171.735 218.735  1.00  0.00           O
ATOM   3289  H   VAL A3841     253.935 170.909 219.225  1.00  0.00           H
ATOM   3290  HA  VAL A3841     253.653 172.593 216.891  1.00  0.00           H
ATOM   3291  HB  VAL A3841     253.607 174.722 218.018  1.00  0.00           H
ATOM   3292 HG21 VAL A3841     254.616 174.150 220.193  1.00  0.00           H
ATOM   3293 HG22 VAL A3841     253.086 175.006 220.389  1.00  0.00           H
ATOM   3294 HG23 VAL A3841     253.149 173.243 220.635  1.00  0.00           H
ATOM   3295 HG11 VAL A3841     251.441 173.796 217.337  1.00  0.00           H
ATOM   3296 HG12 VAL A3841     251.321 174.884 218.719  1.00  0.00           H
ATOM   3297 HG13 VAL A3841     251.212 173.142 218.975  1.00  0.00           H
ATOM   3298  N   LEU A3842     256.097 173.667 217.602  1.00  0.00           N
ATOM   3299  CA  LEU A3842     257.567 173.732 217.496  1.00  0.00           C
ATOM   3300  CB  LEU A3842     257.955 174.819 216.465  1.00  0.00           C
ATOM   3301  CG  LEU A3842     257.408 174.651 215.033  1.00  0.00           C
ATOM   3302  CD1 LEU A3842     257.904 175.814 214.175  1.00  0.00           C
ATOM   3303  CD2 LEU A3842     257.894 173.356 214.386  1.00  0.00           C
ATOM   3304  C   LEU A3842     258.314 173.947 218.840  1.00  0.00           C
ATOM   3305  O   LEU A3842     258.902 175.001 219.080  1.00  0.00           O
ATOM   3306  H   LEU A3842     255.575 174.416 217.159  1.00  0.00           H
ATOM   3307  HA  LEU A3842     257.909 172.774 217.109  1.00  0.00           H
ATOM   3308  HB2 LEU A3842     257.625 175.788 216.842  1.00  0.00           H
ATOM   3309  HB3 LEU A3842     259.042 174.848 216.402  1.00  0.00           H
ATOM   3310  HG  LEU A3842     256.318 174.661 215.049  1.00  0.00           H
ATOM   3311 HD11 LEU A3842     257.508 175.723 213.164  1.00  0.00           H
ATOM   3312 HD12 LEU A3842     258.991 175.808 214.122  1.00  0.00           H
ATOM   3313 HD13 LEU A3842     257.563 176.754 214.603  1.00  0.00           H
ATOM   3314 HD21 LEU A3842     257.503 172.495 214.924  1.00  0.00           H
ATOM   3315 HD22 LEU A3842     257.529 173.297 213.361  1.00  0.00           H
ATOM   3316 HD23 LEU A3842     258.982 173.337 214.363  1.00  0.00           H
ATOM   3317  N   ASP A3843     258.464 172.906 219.670  1.00  0.00           N
ATOM   3318  CA  ASP A3843     259.355 172.961 220.847  1.00  0.00           C
ATOM   3319  CB  ASP A3843     259.133 171.751 221.783  1.00  0.00           C
ATOM   3320  CG  ASP A3843     260.042 171.759 223.026  1.00  0.00           C
ATOM   3321  OD1 ASP A3843     260.561 172.833 223.406  1.00  0.00           O
ATOM   3322  OD2 ASP A3843     260.452 170.665 223.486  1.00  0.00           O
ATOM   3323  C   ASP A3843     260.841 173.097 220.433  1.00  0.00           C
ATOM   3324  O   ASP A3843     261.526 172.101 220.173  1.00  0.00           O
ATOM   3325  H   ASP A3843     257.913 172.076 219.483  1.00  0.00           H
ATOM   3326  HA  ASP A3843     259.094 173.854 221.418  1.00  0.00           H
ATOM   3327  HB2 ASP A3843     259.299 170.830 221.224  1.00  0.00           H
ATOM   3328  HB3 ASP A3843     258.096 171.754 222.122  1.00  0.00           H
ATOM   3329  N   LEU A3844     261.421 174.290 220.612  1.00  0.00           N
ATOM   3330  CA  LEU A3844     262.863 174.527 220.449  1.00  0.00           C
ATOM   3331  CB  LEU A3844     263.181 176.015 220.677  1.00  0.00           C
ATOM   3332  CG  LEU A3844     262.908 176.937 219.478  1.00  0.00           C
ATOM   3333  CD1 LEU A3844     263.248 178.356 219.909  1.00  0.00           C
ATOM   3334  CD2 LEU A3844     263.803 176.604 218.278  1.00  0.00           C
ATOM   3335  C   LEU A3844     263.746 173.680 221.382  1.00  0.00           C
ATOM   3336  O   LEU A3844     264.875 173.341 221.024  1.00  0.00           O
ATOM   3337  H   LEU A3844     260.805 175.091 220.709  1.00  0.00           H
ATOM   3338  HA  LEU A3844     263.133 174.254 219.433  1.00  0.00           H
ATOM   3339  HB2 LEU A3844     264.239 176.113 220.927  1.00  0.00           H
ATOM   3340  HB3 LEU A3844     262.610 176.371 221.537  1.00  0.00           H
ATOM   3341  HG  LEU A3844     261.859 176.880 219.188  1.00  0.00           H
ATOM   3342 HD11 LEU A3844     262.665 178.623 220.790  1.00  0.00           H
ATOM   3343 HD12 LEU A3844     264.306 178.452 220.144  1.00  0.00           H
ATOM   3344 HD13 LEU A3844     262.984 179.050 219.116  1.00  0.00           H
ATOM   3345 HD21 LEU A3844     263.660 177.356 217.502  1.00  0.00           H
ATOM   3346 HD22 LEU A3844     263.528 175.640 217.858  1.00  0.00           H
ATOM   3347 HD23 LEU A3844     264.850 176.598 218.576  1.00  0.00           H
ATOM   3348  N   ASN A3845     263.240 173.222 222.529  1.00  0.00           N
ATOM   3349  CA  ASN A3845     263.965 172.284 223.383  1.00  0.00           C
ATOM   3350  CB  ASN A3845     263.362 172.288 224.802  1.00  0.00           C
ATOM   3351  CG  ASN A3845     263.220 173.669 225.420  1.00  0.00           C
ATOM   3352  OD1 ASN A3845     264.028 174.063 226.248  1.00  0.00           O
ATOM   3353  ND2 ASN A3845     262.085 174.302 225.238  1.00  0.00           N
ATOM   3354  C   ASN A3845     263.989 170.873 222.759  1.00  0.00           C
ATOM   3355  O   ASN A3845     264.968 170.142 222.920  1.00  0.00           O
ATOM   3356  H   ASN A3845     262.259 173.412 222.730  1.00  0.00           H
ATOM   3357  HA  ASN A3845     265.001 172.619 223.457  1.00  0.00           H
ATOM   3358  HB2 ASN A3845     262.375 171.841 224.775  1.00  0.00           H
ATOM   3359  HB3 ASN A3845     263.991 171.689 225.458  1.00  0.00           H
ATOM   3360 HD21 ASN A3845     261.399 173.911 224.582  1.00  0.00           H
ATOM   3361 HD22 ASN A3845     262.008 175.251 225.555  1.00  0.00           H
ATOM   3362  N   ALA A3846     262.939 170.445 222.051  1.00  0.00           N
ATOM   3363  CA  ALA A3846     262.917 169.228 221.231  1.00  0.00           C
ATOM   3364  CB  ALA A3846     261.470 168.865 220.892  1.00  0.00           C
ATOM   3365  C   ALA A3846     263.777 169.354 219.962  1.00  0.00           C
ATOM   3366  O   ALA A3846     264.454 168.392 219.588  1.00  0.00           O
ATOM   3367  H   ALA A3846     262.157 171.087 221.929  1.00  0.00           H
ATOM   3368  HA  ALA A3846     263.319 168.403 221.805  1.00  0.00           H
ATOM   3369  HB1 ALA A3846     261.441 167.904 220.388  1.00  0.00           H
ATOM   3370  HB2 ALA A3846     261.033 169.610 220.227  1.00  0.00           H
ATOM   3371  HB3 ALA A3846     260.869 168.794 221.797  1.00  0.00           H
ATOM   3372  N   PHE A3847     263.951 170.578 219.469  1.00  0.00           N
ATOM   3373  CA  PHE A3847     264.861 170.884 218.371  1.00  0.00           C
ATOM   3374  CB  PHE A3847     264.428 172.214 217.753  1.00  0.00           C
ATOM   3375  CG  PHE A3847     265.089 172.516 216.432  1.00  0.00           C
ATOM   3376  CD1 PHE A3847     265.136 171.538 215.421  1.00  0.00           C
ATOM   3377  CD2 PHE A3847     265.617 173.796 216.194  1.00  0.00           C
ATOM   3378  CE1 PHE A3847     265.733 171.829 214.191  1.00  0.00           C
ATOM   3379  CE2 PHE A3847     266.191 174.086 214.949  1.00  0.00           C
ATOM   3380  CZ  PHE A3847     266.262 173.105 213.951  1.00  0.00           C
ATOM   3381  C   PHE A3847     266.344 170.897 218.790  1.00  0.00           C
ATOM   3382  O   PHE A3847     267.148 170.171 218.210  1.00  0.00           O
ATOM   3383  H   PHE A3847     263.309 171.306 219.775  1.00  0.00           H
ATOM   3384  HA  PHE A3847     264.747 170.098 217.624  1.00  0.00           H
ATOM   3385  HB2 PHE A3847     263.349 172.210 217.592  1.00  0.00           H
ATOM   3386  HB3 PHE A3847     264.657 173.015 218.451  1.00  0.00           H
ATOM   3387  HD1 PHE A3847     264.695 170.564 215.558  1.00  0.00           H
ATOM   3388  HD2 PHE A3847     265.549 174.570 216.945  1.00  0.00           H
ATOM   3389  HE1 PHE A3847     265.736 171.078 213.420  1.00  0.00           H
ATOM   3390  HE2 PHE A3847     266.546 175.078 214.744  1.00  0.00           H
ATOM   3391  HZ  PHE A3847     266.697 173.344 212.992  1.00  0.00           H
ATOM   3392  N   GLU A3848     266.656 171.386 219.992  1.00  0.00           N
ATOM   3393  CA  GLU A3848     267.959 171.150 220.634  1.00  0.00           C
ATOM   3394  CB  GLU A3848     268.079 171.981 221.923  1.00  0.00           C
ATOM   3395  CG  GLU A3848     268.488 173.439 221.647  1.00  0.00           C
ATOM   3396  CD  GLU A3848     269.940 173.580 221.162  1.00  0.00           C
ATOM   3397  OE1 GLU A3848     270.855 173.090 221.867  1.00  0.00           O
ATOM   3398  OE2 GLU A3848     270.155 173.792 219.946  1.00  0.00           O
ATOM   3399  C   GLU A3848     268.203 169.655 220.926  1.00  0.00           C
ATOM   3400  O   GLU A3848     269.310 169.158 220.714  1.00  0.00           O
ATOM   3401  H   GLU A3848     265.994 172.019 220.436  1.00  0.00           H
ATOM   3402  HA  GLU A3848     268.742 171.462 219.945  1.00  0.00           H
ATOM   3403  HB2 GLU A3848     267.122 171.968 222.448  1.00  0.00           H
ATOM   3404  HB3 GLU A3848     268.817 171.523 222.584  1.00  0.00           H
ATOM   3405  HG2 GLU A3848     267.805 173.864 220.910  1.00  0.00           H
ATOM   3406  HG3 GLU A3848     268.377 174.004 222.574  1.00  0.00           H
ATOM   3407  N   ARG A3849     267.153 168.876 221.221  1.00  0.00           N
ATOM   3408  CA  ARG A3849     267.237 167.405 221.324  1.00  0.00           C
ATOM   3409  CB  ARG A3849     266.014 166.849 222.085  1.00  0.00           C
ATOM   3410  CG  ARG A3849     266.045 167.171 223.592  1.00  0.00           C
ATOM   3411  CD  ARG A3849     264.724 166.839 224.318  1.00  0.00           C
ATOM   3412  NE  ARG A3849     263.737 167.951 224.290  1.00  0.00           N
ATOM   3413  CZ  ARG A3849     262.957 168.392 225.266  1.00  0.00           C
ATOM   3414  NH1 ARG A3849     263.117 167.984 226.493  1.00  0.00           N
ATOM   3415  NH2 ARG A3849     262.021 169.276 225.090  1.00  0.00           N
ATOM   3416  C   ARG A3849     267.466 166.689 219.977  1.00  0.00           C
ATOM   3417  O   ARG A3849     267.895 165.538 220.007  1.00  0.00           O
ATOM   3418  H   ARG A3849     266.250 169.330 221.320  1.00  0.00           H
ATOM   3419  HA  ARG A3849     268.129 167.163 221.898  1.00  0.00           H
ATOM   3420  HB2 ARG A3849     265.100 167.238 221.648  1.00  0.00           H
ATOM   3421  HB3 ARG A3849     265.992 165.763 221.973  1.00  0.00           H
ATOM   3422  HG2 ARG A3849     266.845 166.578 224.039  1.00  0.00           H
ATOM   3423  HG3 ARG A3849     266.296 168.217 223.756  1.00  0.00           H
ATOM   3424  HD2 ARG A3849     264.972 166.580 225.348  1.00  0.00           H
ATOM   3425  HD3 ARG A3849     264.281 165.955 223.853  1.00  0.00           H
ATOM   3426  HE  ARG A3849     263.702 168.508 223.444  1.00  0.00           H
ATOM   3427 HH11 ARG A3849     263.864 167.348 226.676  1.00  0.00           H
ATOM   3428 HH12 ARG A3849     262.544 168.390 227.208  1.00  0.00           H
ATOM   3429 HH21 ARG A3849     261.702 169.627 224.169  1.00  0.00           H
ATOM   3430 HH22 ARG A3849     261.421 169.602 225.821  1.00  0.00           H
ATOM   3431  N   GLN A3850     267.370 167.374 218.832  1.00  0.00           N
ATOM   3432  CA  GLN A3850     267.948 166.953 217.541  1.00  0.00           C
ATOM   3433  CB  GLN A3850     267.100 167.563 216.407  1.00  0.00           C
ATOM   3434  CG  GLN A3850     267.268 166.958 215.000  1.00  0.00           C
ATOM   3435  CD  GLN A3850     266.030 167.219 214.130  1.00  0.00           C
ATOM   3436  OE1 GLN A3850     265.180 168.026 214.471  1.00  0.00           O
ATOM   3437  NE2 GLN A3850     265.650 166.251 213.330  1.00  0.00           N
ATOM   3438  C   GLN A3850     269.405 167.408 217.417  1.00  0.00           C
ATOM   3439  O   GLN A3850     270.334 166.594 217.412  1.00  0.00           O
ATOM   3440  H   GLN A3850     267.027 168.328 218.887  1.00  0.00           H
ATOM   3441  HA  GLN A3850     267.918 165.865 217.468  1.00  0.00           H
ATOM   3442  HB2 GLN A3850     266.069 167.454 216.716  1.00  0.00           H
ATOM   3443  HB3 GLN A3850     267.276 168.632 216.321  1.00  0.00           H
ATOM   3444  HG2 GLN A3850     268.143 167.388 214.512  1.00  0.00           H
ATOM   3445  HG3 GLN A3850     267.416 165.880 215.089  1.00  0.00           H
ATOM   3446 HE21 GLN A3850     266.306 165.577 212.985  1.00  0.00           H
ATOM   3447 HE22 GLN A3850     264.705 166.292 212.964  1.00  0.00           H
ATOM   3448  N   ASN A3851     269.611 168.719 217.550  1.00  0.00           N
ATOM   3449  CA  ASN A3851     270.848 169.386 217.150  1.00  0.00           C
ATOM   3450  CB  ASN A3851     270.511 170.857 216.821  1.00  0.00           C
ATOM   3451  CG  ASN A3851     269.453 170.990 215.728  1.00  0.00           C
ATOM   3452  OD1 ASN A3851     269.198 170.067 214.970  1.00  0.00           O
ATOM   3453  ND2 ASN A3851     268.700 172.064 215.725  1.00  0.00           N
ATOM   3454  C   ASN A3851     272.005 169.222 218.161  1.00  0.00           C
ATOM   3455  O   ASN A3851     273.104 169.724 217.932  1.00  0.00           O
ATOM   3456  H   ASN A3851     268.774 169.296 217.590  1.00  0.00           H
ATOM   3457  HA  ASN A3851     271.191 168.915 216.222  1.00  0.00           H
ATOM   3458  HB2 ASN A3851     270.146 171.356 217.717  1.00  0.00           H
ATOM   3459  HB3 ASN A3851     271.407 171.365 216.471  1.00  0.00           H
ATOM   3460 HD21 ASN A3851     268.852 172.839 216.341  1.00  0.00           H
ATOM   3461 HD22 ASN A3851     267.943 172.096 215.046  1.00  0.00           H
ATOM   3462  N   LYS A3852     271.761 168.606 219.327  1.00  0.00           N
ATOM   3463  CA  LYS A3852     272.784 168.160 220.290  1.00  0.00           C
ATOM   3464  CB  LYS A3852     272.388 168.576 221.716  1.00  0.00           C
ATOM   3465  CG  LYS A3852     272.135 170.074 221.981  1.00  0.00           C
ATOM   3466  CD  LYS A3852     273.336 171.023 221.821  1.00  0.00           C
ATOM   3467  CE  LYS A3852     273.577 171.547 220.393  1.00  0.00           C
ATOM   3468  NZ  LYS A3852     272.384 172.215 219.814  1.00  0.00           N
ATOM   3469  C   LYS A3852     273.034 166.639 220.248  1.00  0.00           C
ATOM   3470  O   LYS A3852     273.874 166.151 221.002  1.00  0.00           O
ATOM   3471  H   LYS A3852     270.789 168.405 219.543  1.00  0.00           H
ATOM   3472  HA  LYS A3852     273.737 168.614 220.039  1.00  0.00           H
ATOM   3473  HB2 LYS A3852     273.156 168.235 222.411  1.00  0.00           H
ATOM   3474  HB3 LYS A3852     271.473 168.037 221.973  1.00  0.00           H
ATOM   3475  HG2 LYS A3852     271.309 170.425 221.365  1.00  0.00           H
ATOM   3476  HG3 LYS A3852     271.797 170.148 223.017  1.00  0.00           H
ATOM   3477  HD2 LYS A3852     273.159 171.885 222.468  1.00  0.00           H
ATOM   3478  HD3 LYS A3852     274.239 170.521 222.185  1.00  0.00           H
ATOM   3479  HE2 LYS A3852     273.889 170.713 219.758  1.00  0.00           H
ATOM   3480  HE3 LYS A3852     274.407 172.258 220.437  1.00  0.00           H
ATOM   3481  HZ1 LYS A3852     272.586 172.747 218.982  1.00  0.00           H
ATOM   3482  HZ2 LYS A3852     271.657 171.551 219.596  1.00  0.00           H
ATOM   3483  HZ3 LYS A3852     271.929 172.855 220.484  1.00  0.00           H
ATOM   3484  N   ALA A3853     272.282 165.870 219.451  1.00  0.00           N
ATOM   3485  CA  ALA A3853     272.189 164.405 219.574  1.00  0.00           C
ATOM   3486  CB  ALA A3853     270.733 164.009 219.782  1.00  0.00           C
ATOM   3487  C   ALA A3853     272.818 163.607 218.412  1.00  0.00           C
ATOM   3488  O   ALA A3853     273.447 162.568 218.645  1.00  0.00           O
ATOM   3489  H   ALA A3853     271.585 166.326 218.871  1.00  0.00           H
ATOM   3490  HA  ALA A3853     272.749 164.089 220.445  1.00  0.00           H
ATOM   3491  HB1 ALA A3853     270.668 162.938 219.919  1.00  0.00           H
ATOM   3492  HB2 ALA A3853     270.350 164.510 220.660  1.00  0.00           H
ATOM   3493  HB3 ALA A3853     270.143 164.294 218.924  1.00  0.00           H
ATOM   3494  N   GLU A3854     272.675 164.055 217.150  1.00  0.00           N
ATOM   3495  CA  GLU A3854     273.103 163.271 215.973  1.00  0.00           C
ATOM   3496  CB  GLU A3854     272.459 163.795 214.674  1.00  0.00           C
ATOM   3497  CG  GLU A3854     272.949 165.137 214.153  1.00  0.00           C
ATOM   3498  CD  GLU A3854     274.359 165.115 213.567  1.00  0.00           C
ATOM   3499  OE1 GLU A3854     274.785 164.062 213.032  1.00  0.00           O
ATOM   3500  OE2 GLU A3854     275.119 165.984 214.035  1.00  0.00           O
ATOM   3501  C   GLU A3854     274.627 163.100 215.945  1.00  0.00           C
ATOM   3502  O   GLU A3854     275.103 161.963 215.887  1.00  0.00           O
ATOM   3503  H   GLU A3854     272.119 164.873 216.938  1.00  0.00           H
ATOM   3504  HA  GLU A3854     272.716 162.250 216.127  1.00  0.00           H
ATOM   3505  HB2 GLU A3854     272.505 163.007 213.923  1.00  0.00           H
ATOM   3506  HB3 GLU A3854     271.398 163.890 214.917  1.00  0.00           H
ATOM   3507  HG2 GLU A3854     272.259 165.431 213.389  1.00  0.00           H
ATOM   3508  HG3 GLU A3854     272.864 165.874 214.948  1.00  0.00           H
ATOM   3509  N   GLY A3855     275.367 164.164 216.268  1.00  0.00           N
ATOM   3510  CA  GLY A3855     276.824 164.239 216.139  1.00  0.00           C
ATOM   3511  C   GLY A3855     277.630 163.409 217.126  1.00  0.00           C
ATOM   3512  O   GLY A3855     278.853 163.318 217.008  1.00  0.00           O
ATOM   3513  H   GLY A3855     274.864 165.035 216.151  1.00  0.00           H
ATOM   3514  HA2 GLY A3855     277.099 165.266 216.229  1.00  0.00           H
ATOM   3515  HA3 GLY A3855     277.110 163.939 215.135  1.00  0.00           H
ATOM   3516  N   LEU A3856     276.952 162.651 217.987  1.00  0.00           N
ATOM   3517  CA  LEU A3856     277.528 161.508 218.686  1.00  0.00           C
ATOM   3518  CB  LEU A3856     276.527 161.062 219.772  1.00  0.00           C
ATOM   3519  CG  LEU A3856     276.456 161.900 221.070  1.00  0.00           C
ATOM   3520  CD1 LEU A3856     277.770 161.825 221.850  1.00  0.00           C
ATOM   3521  CD2 LEU A3856     276.114 163.376 220.872  1.00  0.00           C
ATOM   3522  C   LEU A3856     277.878 160.362 217.711  1.00  0.00           C
ATOM   3523  O   LEU A3856     278.660 159.484 218.081  1.00  0.00           O
ATOM   3524  H   LEU A3856     275.947 162.683 217.885  1.00  0.00           H
ATOM   3525  HA  LEU A3856     278.470 161.805 219.141  1.00  0.00           H
ATOM   3526  HB2 LEU A3856     276.774 160.035 220.061  1.00  0.00           H
ATOM   3527  HB3 LEU A3856     275.532 161.036 219.326  1.00  0.00           H
ATOM   3528  HG  LEU A3856     275.675 161.461 221.695  1.00  0.00           H
ATOM   3529 HD11 LEU A3856     278.046 160.783 222.000  1.00  0.00           H
ATOM   3530 HD12 LEU A3856     278.553 162.334 221.292  1.00  0.00           H
ATOM   3531 HD13 LEU A3856     277.648 162.311 222.814  1.00  0.00           H
ATOM   3532 HD21 LEU A3856     275.203 163.467 220.283  1.00  0.00           H
ATOM   3533 HD22 LEU A3856     275.949 163.864 221.830  1.00  0.00           H
ATOM   3534 HD23 LEU A3856     276.918 163.888 220.350  1.00  0.00           H
ATOM   3535  N   GLY A3857     277.380 160.384 216.465  1.00  0.00           N
ATOM   3536  CA  GLY A3857     277.782 159.462 215.396  1.00  0.00           C
ATOM   3537  C   GLY A3857     277.373 158.009 215.651  1.00  0.00           C
ATOM   3538  O   GLY A3857     278.237 157.134 215.705  1.00  0.00           O
ATOM   3539  H   GLY A3857     276.747 161.144 216.222  1.00  0.00           H
ATOM   3540  HA2 GLY A3857     278.864 159.510 215.307  1.00  0.00           H
ATOM   3541  HA3 GLY A3857     277.322 159.785 214.462  1.00  0.00           H
ATOM   3542  N   MET A3858     276.119 157.807 216.063  1.00  0.00           N
ATOM   3543  CA  MET A3858     275.637 156.580 216.708  1.00  0.00           C
ATOM   3544  CB  MET A3858     274.217 156.815 217.253  1.00  0.00           C
ATOM   3545  CG  MET A3858     273.105 156.900 216.196  1.00  0.00           C
ATOM   3546  SD  MET A3858     272.486 155.311 215.559  1.00  0.00           S
ATOM   3547  CE  MET A3858     271.636 154.656 217.022  1.00  0.00           C
ATOM   3548  C   MET A3858     275.761 155.325 215.823  1.00  0.00           C
ATOM   3549  O   MET A3858     275.627 155.371 214.602  1.00  0.00           O
ATOM   3550  H   MET A3858     275.488 158.594 216.018  1.00  0.00           H
ATOM   3551  HA  MET A3858     276.279 156.403 217.573  1.00  0.00           H
ATOM   3552  HB2 MET A3858     274.227 157.755 217.804  1.00  0.00           H
ATOM   3553  HB3 MET A3858     273.971 156.030 217.965  1.00  0.00           H
ATOM   3554  HG2 MET A3858     272.259 157.429 216.638  1.00  0.00           H
ATOM   3555  HG3 MET A3858     273.459 157.503 215.358  1.00  0.00           H
ATOM   3556  HE1 MET A3858     271.121 153.734 216.754  1.00  0.00           H
ATOM   3557  HE2 MET A3858     270.906 155.384 217.379  1.00  0.00           H
ATOM   3558  HE3 MET A3858     272.355 154.443 217.812  1.00  0.00           H
ATOM   3559  N   VAL A3859     276.006 154.188 216.482  1.00  0.00           N
ATOM   3560  CA  VAL A3859     276.218 152.869 215.868  1.00  0.00           C
ATOM   3561  CB  VAL A3859     277.711 152.618 215.540  1.00  0.00           C
ATOM   3562  CG1 VAL A3859     278.331 153.678 214.624  1.00  0.00           C
ATOM   3563  CG2 VAL A3859     278.601 152.505 216.788  1.00  0.00           C
ATOM   3564  C   VAL A3859     275.685 151.756 216.780  1.00  0.00           C
ATOM   3565  O   VAL A3859     275.545 151.953 217.986  1.00  0.00           O
ATOM   3566  H   VAL A3859     276.047 154.226 217.489  1.00  0.00           H
ATOM   3567  HA  VAL A3859     275.658 152.835 214.932  1.00  0.00           H
ATOM   3568  HB  VAL A3859     277.769 151.667 215.009  1.00  0.00           H
ATOM   3569 HG21 VAL A3859     278.268 151.681 217.417  1.00  0.00           H
ATOM   3570 HG22 VAL A3859     279.629 152.315 216.487  1.00  0.00           H
ATOM   3571 HG23 VAL A3859     278.559 153.433 217.359  1.00  0.00           H
ATOM   3572 HG11 VAL A3859     277.695 153.829 213.753  1.00  0.00           H
ATOM   3573 HG12 VAL A3859     278.426 154.627 215.147  1.00  0.00           H
ATOM   3574 HG13 VAL A3859     279.316 153.355 214.294  1.00  0.00           H
ATOM   3575  N   ASN A3860     275.516 150.550 216.231  1.00  0.00           N
ATOM   3576  CA  ASN A3860     275.141 149.325 216.953  1.00  0.00           C
ATOM   3577  CB  ASN A3860     273.896 148.712 216.284  1.00  0.00           C
ATOM   3578  CG  ASN A3860     274.134 148.201 214.866  1.00  0.00           C
ATOM   3579  OD1 ASN A3860     274.811 148.803 214.046  1.00  0.00           O
ATOM   3580  ND2 ASN A3860     273.556 147.077 214.509  1.00  0.00           N
ATOM   3581  C   ASN A3860     276.304 148.313 217.043  1.00  0.00           C
ATOM   3582  O   ASN A3860     277.057 148.132 216.086  1.00  0.00           O
ATOM   3583  H   ASN A3860     275.698 150.449 215.244  1.00  0.00           H
ATOM   3584  HA  ASN A3860     274.867 149.593 217.977  1.00  0.00           H
ATOM   3585  HB2 ASN A3860     273.100 149.455 216.249  1.00  0.00           H
ATOM   3586  HB3 ASN A3860     273.553 147.889 216.909  1.00  0.00           H
ATOM   3587 HD21 ASN A3860     272.927 146.606 215.135  1.00  0.00           H
ATOM   3588 HD22 ASN A3860     273.638 146.822 213.541  1.00  0.00           H
ATOM   3589  N   GLU A3861     276.382 147.544 218.134  1.00  0.00           N
ATOM   3590  CA  GLU A3861     277.566 146.731 218.480  1.00  0.00           C
ATOM   3591  CB  GLU A3861     277.498 146.222 219.935  1.00  0.00           C
ATOM   3592  CG  GLU A3861     277.141 147.270 221.000  1.00  0.00           C
ATOM   3593  CD  GLU A3861     275.650 147.206 221.361  1.00  0.00           C
ATOM   3594  OE1 GLU A3861     274.842 147.416 220.426  1.00  0.00           O
ATOM   3595  OE2 GLU A3861     275.363 146.656 222.447  1.00  0.00           O
ATOM   3596  C   GLU A3861     277.803 145.512 217.572  1.00  0.00           C
ATOM   3597  O   GLU A3861     278.935 145.043 217.445  1.00  0.00           O
ATOM   3598  H   GLU A3861     275.683 147.674 218.872  1.00  0.00           H
ATOM   3599  HA  GLU A3861     278.447 147.369 218.391  1.00  0.00           H
ATOM   3600  HB2 GLU A3861     276.795 145.389 220.002  1.00  0.00           H
ATOM   3601  HB3 GLU A3861     278.483 145.825 220.184  1.00  0.00           H
ATOM   3602  HG2 GLU A3861     277.410 148.269 220.650  1.00  0.00           H
ATOM   3603  HG3 GLU A3861     277.737 147.068 221.895  1.00  0.00           H
ATOM   3604  N   ASP A3862     276.743 144.977 216.958  1.00  0.00           N
ATOM   3605  CA  ASP A3862     276.812 143.816 216.062  1.00  0.00           C
ATOM   3606  CB  ASP A3862     275.386 143.256 215.887  1.00  0.00           C
ATOM   3607  CG  ASP A3862     275.357 141.809 215.378  1.00  0.00           C
ATOM   3608  OD1 ASP A3862     274.670 141.575 214.352  1.00  0.00           O
ATOM   3609  OD2 ASP A3862     276.253 141.020 215.766  1.00  0.00           O
ATOM   3610  C   ASP A3862     277.464 144.154 214.700  1.00  0.00           C
ATOM   3611  O   ASP A3862     277.959 143.268 213.992  1.00  0.00           O
ATOM   3612  H   ASP A3862     275.845 145.397 217.143  1.00  0.00           H
ATOM   3613  HA  ASP A3862     277.431 143.055 216.538  1.00  0.00           H
ATOM   3614  HB2 ASP A3862     274.878 143.274 216.853  1.00  0.00           H
ATOM   3615  HB3 ASP A3862     274.828 143.906 215.209  1.00  0.00           H
ATOM   3616  N   GLY A3863     277.495 145.439 214.329  1.00  0.00           N
ATOM   3617  CA  GLY A3863     277.951 145.923 213.027  1.00  0.00           C
ATOM   3618  C   GLY A3863     278.337 147.403 213.064  1.00  0.00           C
ATOM   3619  O   GLY A3863     279.322 147.766 213.701  1.00  0.00           O
ATOM   3620  H   GLY A3863     277.214 146.133 215.017  1.00  0.00           H
ATOM   3621  HA2 GLY A3863     278.825 145.352 212.715  1.00  0.00           H
ATOM   3622  HA3 GLY A3863     277.159 145.769 212.293  1.00  0.00           H
ATOM   3623  N   THR A3864     277.725 148.199 212.183  1.00  0.00           N
ATOM   3624  CA  THR A3864     277.783 149.676 212.145  1.00  0.00           C
ATOM   3625  CB  THR A3864     279.137 150.212 211.622  1.00  0.00           C
ATOM   3626  OG1 THR A3864     280.167 149.977 212.558  1.00  0.00           O
ATOM   3627  CG2 THR A3864     279.176 151.720 211.359  1.00  0.00           C
ATOM   3628  C   THR A3864     276.657 150.170 211.233  1.00  0.00           C
ATOM   3629  O   THR A3864     276.790 150.118 210.012  1.00  0.00           O
ATOM   3630  H   THR A3864     276.976 147.788 211.645  1.00  0.00           H
ATOM   3631  HA  THR A3864     277.619 150.076 213.146  1.00  0.00           H
ATOM   3632  HB  THR A3864     279.384 149.698 210.695  1.00  0.00           H
ATOM   3633  HG1 THR A3864     279.910 149.173 213.054  1.00  0.00           H
ATOM   3634 HG21 THR A3864     280.198 152.040 211.158  1.00  0.00           H
ATOM   3635 HG22 THR A3864     278.793 152.258 212.223  1.00  0.00           H
ATOM   3636 HG23 THR A3864     278.562 151.973 210.494  1.00  0.00           H
ATOM   3637  N   VAL A3865     275.512 150.529 211.814  1.00  0.00           N
ATOM   3638  CA  VAL A3865     274.552 151.460 211.193  1.00  0.00           C
ATOM   3639  CB  VAL A3865     273.186 151.358 211.911  1.00  0.00           C
ATOM   3640  CG1 VAL A3865     273.181 151.983 213.313  1.00  0.00           C
ATOM   3641  CG2 VAL A3865     272.030 151.947 211.093  1.00  0.00           C
ATOM   3642  C   VAL A3865     275.132 152.889 211.169  1.00  0.00           C
ATOM   3643  O   VAL A3865     276.164 153.141 211.791  1.00  0.00           O
ATOM   3644  H   VAL A3865     275.409 150.354 212.804  1.00  0.00           H
ATOM   3645  HA  VAL A3865     274.404 151.153 210.157  1.00  0.00           H
ATOM   3646  HB  VAL A3865     272.963 150.296 212.028  1.00  0.00           H
ATOM   3647 HG11 VAL A3865     273.948 151.520 213.928  1.00  0.00           H
ATOM   3648 HG12 VAL A3865     273.366 153.058 213.257  1.00  0.00           H
ATOM   3649 HG13 VAL A3865     272.212 151.821 213.784  1.00  0.00           H
ATOM   3650 HG21 VAL A3865     272.066 151.579 210.067  1.00  0.00           H
ATOM   3651 HG22 VAL A3865     271.084 151.636 211.531  1.00  0.00           H
ATOM   3652 HG23 VAL A3865     272.062 153.036 211.088  1.00  0.00           H
ATOM   3653  N   ILE A3866     274.519 153.796 210.408  1.00  0.00           N
ATOM   3654  CA  ILE A3866     274.835 155.235 210.363  1.00  0.00           C
ATOM   3655  CB  ILE A3866     275.245 155.637 208.923  1.00  0.00           C
ATOM   3656  CG1 ILE A3866     276.522 154.890 208.461  1.00  0.00           C
ATOM   3657  CG2 ILE A3866     275.438 157.160 208.791  1.00  0.00           C
ATOM   3658  CD1 ILE A3866     276.773 154.964 206.947  1.00  0.00           C
ATOM   3659  C   ILE A3866     273.587 156.000 210.833  1.00  0.00           C
ATOM   3660  O   ILE A3866     272.494 155.572 210.468  1.00  0.00           O
ATOM   3661  H   ILE A3866     273.649 153.536 209.964  1.00  0.00           H
ATOM   3662  HA  ILE A3866     275.654 155.465 211.046  1.00  0.00           H
ATOM   3663  HB  ILE A3866     274.429 155.350 208.256  1.00  0.00           H
ATOM   3664 HG12 ILE A3866     277.389 155.286 208.991  1.00  0.00           H
ATOM   3665 HG13 ILE A3866     276.438 153.832 208.707  1.00  0.00           H
ATOM   3666 HG21 ILE A3866     275.720 157.425 207.773  1.00  0.00           H
ATOM   3667 HG22 ILE A3866     276.203 157.513 209.483  1.00  0.00           H
ATOM   3668 HG23 ILE A3866     274.502 157.680 208.996  1.00  0.00           H
ATOM   3669 HD11 ILE A3866     277.614 154.321 206.688  1.00  0.00           H
ATOM   3670 HD12 ILE A3866     275.889 154.619 206.407  1.00  0.00           H
ATOM   3671 HD13 ILE A3866     277.009 155.983 206.643  1.00  0.00           H
ATOM   3672  N   ASN A3867     273.750 157.026 211.685  1.00  0.00           N
ATOM   3673  CA  ASN A3867     272.739 158.019 212.114  1.00  0.00           C
ATOM   3674  CB  ASN A3867     272.995 159.366 211.401  1.00  0.00           C
ATOM   3675  CG  ASN A3867     274.234 160.099 211.910  1.00  0.00           C
ATOM   3676  OD1 ASN A3867     275.227 159.486 212.288  1.00  0.00           O
ATOM   3677  ND2 ASN A3867     274.135 161.401 212.051  1.00  0.00           N
ATOM   3678  C   ASN A3867     271.273 157.538 212.008  1.00  0.00           C
ATOM   3679  O   ASN A3867     270.535 157.943 211.113  1.00  0.00           O
ATOM   3680  H   ASN A3867     274.700 157.275 211.927  1.00  0.00           H
ATOM   3681  HA  ASN A3867     272.900 158.204 213.176  1.00  0.00           H
ATOM   3682  HB2 ASN A3867     272.133 160.013 211.574  1.00  0.00           H
ATOM   3683  HB3 ASN A3867     273.073 159.219 210.325  1.00  0.00           H
ATOM   3684 HD21 ASN A3867     273.321 161.904 211.745  1.00  0.00           H
ATOM   3685 HD22 ASN A3867     274.863 161.959 212.488  1.00  0.00           H
ATOM   3686  N   ARG A3868     270.918 156.505 212.788  1.00  0.00           N
ATOM   3687  CA  ARG A3868     269.705 155.701 212.559  1.00  0.00           C
ATOM   3688  CB  ARG A3868     269.842 154.352 213.295  1.00  0.00           C
ATOM   3689  CG  ARG A3868     268.686 153.389 212.954  1.00  0.00           C
ATOM   3690  CD  ARG A3868     267.897 152.925 214.191  1.00  0.00           C
ATOM   3691  NE  ARG A3868     266.508 152.585 213.820  1.00  0.00           N
ATOM   3692  CZ  ARG A3868     265.513 153.456 213.750  1.00  0.00           C
ATOM   3693  NH1 ARG A3868     265.598 154.649 214.247  1.00  0.00           N
ATOM   3694  NH2 ARG A3868     264.416 153.177 213.107  1.00  0.00           N
ATOM   3695  C   ARG A3868     268.426 156.469 212.932  1.00  0.00           C
ATOM   3696  O   ARG A3868     267.869 156.225 214.006  1.00  0.00           O
ATOM   3697  H   ARG A3868     271.602 156.169 213.451  1.00  0.00           H
ATOM   3698  HA  ARG A3868     269.655 155.498 211.484  1.00  0.00           H
ATOM   3699  HB2 ARG A3868     270.782 153.884 213.005  1.00  0.00           H
ATOM   3700  HB3 ARG A3868     269.881 154.534 214.369  1.00  0.00           H
ATOM   3701  HG2 ARG A3868     269.081 152.511 212.443  1.00  0.00           H
ATOM   3702  HG3 ARG A3868     268.001 153.879 212.259  1.00  0.00           H
ATOM   3703  HD2 ARG A3868     267.893 153.717 214.943  1.00  0.00           H
ATOM   3704  HD3 ARG A3868     268.394 152.059 214.631  1.00  0.00           H
ATOM   3705  HE  ARG A3868     266.345 151.684 213.408  1.00  0.00           H
ATOM   3706 HH11 ARG A3868     266.503 155.001 214.540  1.00  0.00           H
ATOM   3707 HH12 ARG A3868     265.024 155.356 213.802  1.00  0.00           H
ATOM   3708 HH21 ARG A3868     264.305 152.321 212.600  1.00  0.00           H
ATOM   3709 HH22 ARG A3868     263.754 153.923 212.957  1.00  0.00           H
ATOM   3710  N   GLN A3869     267.876 157.197 211.960  1.00  0.00           N
ATOM   3711  CA  GLN A3869     266.714 158.090 212.074  1.00  0.00           C
ATOM   3712  CB  GLN A3869     266.380 158.625 210.666  1.00  0.00           C
ATOM   3713  CG  GLN A3869     265.662 159.986 210.656  1.00  0.00           C
ATOM   3714  CD  GLN A3869     266.615 161.160 210.893  1.00  0.00           C
ATOM   3715  OE1 GLN A3869     267.603 161.054 211.606  1.00  0.00           O
ATOM   3716  NE2 GLN A3869     266.385 162.300 210.278  1.00  0.00           N
ATOM   3717  C   GLN A3869     265.472 157.452 212.728  1.00  0.00           C
ATOM   3718  O   GLN A3869     264.965 156.412 212.293  1.00  0.00           O
ATOM   3719  H   GLN A3869     268.484 157.383 211.170  1.00  0.00           H
ATOM   3720  HA  GLN A3869     267.020 158.933 212.694  1.00  0.00           H
ATOM   3721  HB2 GLN A3869     265.754 157.894 210.152  1.00  0.00           H
ATOM   3722  HB3 GLN A3869     267.299 158.726 210.085  1.00  0.00           H
ATOM   3723  HG2 GLN A3869     265.198 160.113 209.676  1.00  0.00           H
ATOM   3724  HG3 GLN A3869     264.870 160.010 211.403  1.00  0.00           H
ATOM   3725 HE21 GLN A3869     265.568 162.428 209.701  1.00  0.00           H
ATOM   3726 HE22 GLN A3869     267.052 163.041 210.405  1.00  0.00           H
ATOM   3727  N   ASN A3870     265.110 157.946 213.913  1.00  0.00           N
ATOM   3728  CA  ASN A3870     263.846 157.638 214.595  1.00  0.00           C
ATOM   3729  CB  ASN A3870     264.046 157.732 216.128  1.00  0.00           C
ATOM   3730  CG  ASN A3870     264.948 158.870 216.580  1.00  0.00           C
ATOM   3731  OD1 ASN A3870     266.074 158.627 216.987  1.00  0.00           O
ATOM   3732  ND2 ASN A3870     264.542 160.104 216.403  1.00  0.00           N
ATOM   3733  C   ASN A3870     262.710 158.535 214.064  1.00  0.00           C
ATOM   3734  O   ASN A3870     262.937 159.365 213.188  1.00  0.00           O
ATOM   3735  H   ASN A3870     265.576 158.796 214.203  1.00  0.00           H
ATOM   3736  HA  ASN A3870     263.534 156.621 214.348  1.00  0.00           H
ATOM   3737  HB2 ASN A3870     263.084 157.821 216.630  1.00  0.00           H
ATOM   3738  HB3 ASN A3870     264.503 156.797 216.452  1.00  0.00           H
ATOM   3739 HD21 ASN A3870     263.589 160.317 216.079  1.00  0.00           H
ATOM   3740 HD22 ASN A3870     265.180 160.835 216.655  1.00  0.00           H
ATOM   3741  N   GLY A3871     261.503 158.358 214.609  1.00  0.00           N
ATOM   3742  CA  GLY A3871     260.455 159.372 214.468  1.00  0.00           C
ATOM   3743  C   GLY A3871     260.875 160.724 215.069  1.00  0.00           C
ATOM   3744  O   GLY A3871     261.895 160.816 215.761  1.00  0.00           O
ATOM   3745  H   GLY A3871     261.380 157.669 215.332  1.00  0.00           H
ATOM   3746  HA2 GLY A3871     260.242 159.515 213.407  1.00  0.00           H
ATOM   3747  HA3 GLY A3871     259.542 159.040 214.959  1.00  0.00           H
ATOM   3748  N   GLU A3872     260.144 161.767 214.698  1.00  0.00           N
ATOM   3749  CA  GLU A3872     260.409 163.172 215.034  1.00  0.00           C
ATOM   3750  CB  GLU A3872     259.705 164.024 213.941  1.00  0.00           C
ATOM   3751  CG  GLU A3872     260.388 165.286 213.354  1.00  0.00           C
ATOM   3752  CD  GLU A3872     261.608 165.814 214.113  1.00  0.00           C
ATOM   3753  OE1 GLU A3872     262.713 165.225 213.997  1.00  0.00           O
ATOM   3754  OE2 GLU A3872     261.384 166.439 215.171  1.00  0.00           O
ATOM   3755  C   GLU A3872     259.997 163.507 216.491  1.00  0.00           C
ATOM   3756  O   GLU A3872     259.890 162.617 217.338  1.00  0.00           O
ATOM   3757  H   GLU A3872     259.339 161.607 214.112  1.00  0.00           H
ATOM   3758  HA  GLU A3872     261.481 163.339 214.970  1.00  0.00           H
ATOM   3759  HB2 GLU A3872     259.531 163.385 213.073  1.00  0.00           H
ATOM   3760  HB3 GLU A3872     258.711 164.292 214.294  1.00  0.00           H
ATOM   3761  HG2 GLU A3872     260.692 165.065 212.326  1.00  0.00           H
ATOM   3762  HG3 GLU A3872     259.643 166.084 213.290  1.00  0.00           H
ATOM   3763  N   LYS A3873     260.033 164.792 216.858  1.00  0.00           N
ATOM   3764  CA  LYS A3873     259.714 165.346 218.189  1.00  0.00           C
ATOM   3765  CB  LYS A3873     260.846 165.042 219.198  1.00  0.00           C
ATOM   3766  CG  LYS A3873     262.203 165.693 218.868  1.00  0.00           C
ATOM   3767  CD  LYS A3873     263.132 164.840 217.990  1.00  0.00           C
ATOM   3768  CE  LYS A3873     264.240 165.719 217.404  1.00  0.00           C
ATOM   3769  NZ  LYS A3873     263.755 166.438 216.206  1.00  0.00           N
ATOM   3770  C   LYS A3873     259.386 166.852 218.176  1.00  0.00           C
ATOM   3771  O   LYS A3873     258.973 167.380 219.205  1.00  0.00           O
ATOM   3772  H   LYS A3873     260.168 165.457 216.101  1.00  0.00           H
ATOM   3773  HA  LYS A3873     258.805 164.858 218.541  1.00  0.00           H
ATOM   3774  HB2 LYS A3873     260.520 165.416 220.170  1.00  0.00           H
ATOM   3775  HB3 LYS A3873     260.972 163.964 219.304  1.00  0.00           H
ATOM   3776  HG2 LYS A3873     262.032 166.656 218.391  1.00  0.00           H
ATOM   3777  HG3 LYS A3873     262.723 165.889 219.807  1.00  0.00           H
ATOM   3778  HD2 LYS A3873     263.573 164.056 218.605  1.00  0.00           H
ATOM   3779  HD3 LYS A3873     262.585 164.368 217.175  1.00  0.00           H
ATOM   3780  HE2 LYS A3873     264.569 166.434 218.164  1.00  0.00           H
ATOM   3781  HE3 LYS A3873     265.088 165.089 217.126  1.00  0.00           H
ATOM   3782  HZ1 LYS A3873     264.351 167.179 215.853  1.00  0.00           H
ATOM   3783  HZ2 LYS A3873     262.810 166.811 216.299  1.00  0.00           H
ATOM   3784  HZ3 LYS A3873     263.581 165.813 215.412  1.00  0.00           H
ATOM   3785  N   VAL A3874     259.786 167.574 217.127  1.00  0.00           N
ATOM   3786  CA  VAL A3874     259.413 168.963 216.828  1.00  0.00           C
ATOM   3787  CB  VAL A3874     260.558 169.662 216.066  1.00  0.00           C
ATOM   3788  CG1 VAL A3874     260.218 171.090 215.639  1.00  0.00           C
ATOM   3789  CG2 VAL A3874     261.810 169.743 216.945  1.00  0.00           C
ATOM   3790  C   VAL A3874     258.126 168.906 216.003  1.00  0.00           C
ATOM   3791  O   VAL A3874     258.192 168.662 214.802  1.00  0.00           O
ATOM   3792  H   VAL A3874     260.165 167.068 216.332  1.00  0.00           H
ATOM   3793  HA  VAL A3874     259.215 169.511 217.750  1.00  0.00           H
ATOM   3794  HB  VAL A3874     260.807 169.085 215.176  1.00  0.00           H
ATOM   3795 HG11 VAL A3874     259.413 171.060 214.905  1.00  0.00           H
ATOM   3796 HG12 VAL A3874     261.080 171.550 215.157  1.00  0.00           H
ATOM   3797 HG13 VAL A3874     259.917 171.690 216.497  1.00  0.00           H
ATOM   3798 HG21 VAL A3874     262.600 170.225 216.375  1.00  0.00           H
ATOM   3799 HG22 VAL A3874     261.589 170.330 217.837  1.00  0.00           H
ATOM   3800 HG23 VAL A3874     262.139 168.748 217.227  1.00  0.00           H
ATOM   3801  N   MET A3875     257.039 168.640 216.731  1.00  0.00           N
ATOM   3802  CA  MET A3875     255.920 167.780 216.314  1.00  0.00           C
ATOM   3803  CB  MET A3875     255.024 168.447 215.251  1.00  0.00           C
ATOM   3804  CG  MET A3875     254.462 169.801 215.711  1.00  0.00           C
ATOM   3805  SD  MET A3875     254.759 171.207 214.602  1.00  0.00           S
ATOM   3806  CE  MET A3875     253.496 170.881 213.337  1.00  0.00           C
ATOM   3807  C   MET A3875     256.322 166.326 215.979  1.00  0.00           C
ATOM   3808  O   MET A3875     257.466 166.029 215.617  1.00  0.00           O
ATOM   3809  H   MET A3875     257.101 168.814 217.722  1.00  0.00           H
ATOM   3810  HA  MET A3875     255.294 167.681 217.191  1.00  0.00           H
ATOM   3811  HB2 MET A3875     254.177 167.792 215.047  1.00  0.00           H
ATOM   3812  HB3 MET A3875     255.581 168.579 214.327  1.00  0.00           H
ATOM   3813  HG2 MET A3875     253.387 169.694 215.851  1.00  0.00           H
ATOM   3814  HG3 MET A3875     254.888 170.054 216.679  1.00  0.00           H
ATOM   3815  HE1 MET A3875     253.516 171.674 212.590  1.00  0.00           H
ATOM   3816  HE2 MET A3875     253.690 169.926 212.849  1.00  0.00           H
ATOM   3817  HE3 MET A3875     252.507 170.856 213.795  1.00  0.00           H
ATOM   3818  N   ALA A3876     255.445 165.394 216.345  1.00  0.00           N
ATOM   3819  CA  ALA A3876     255.556 163.950 216.092  1.00  0.00           C
ATOM   3820  CB  ALA A3876     256.400 163.298 217.195  1.00  0.00           C
ATOM   3821  C   ALA A3876     254.158 163.314 215.942  1.00  0.00           C
ATOM   3822  O   ALA A3876     253.871 162.257 216.508  1.00  0.00           O
ATOM   3823  H   ALA A3876     254.530 165.725 216.659  1.00  0.00           H
ATOM   3824  HA  ALA A3876     256.060 163.813 215.134  1.00  0.00           H
ATOM   3825  HB1 ALA A3876     255.895 163.401 218.156  1.00  0.00           H
ATOM   3826  HB2 ALA A3876     257.368 163.784 217.238  1.00  0.00           H
ATOM   3827  HB3 ALA A3876     256.541 162.242 216.969  1.00  0.00           H
ATOM   3828  N   ASP A3877     253.262 164.134 215.404  1.00  0.00           N
ATOM   3829  CA  ASP A3877     251.800 164.052 215.431  1.00  0.00           C
ATOM   3830  CB  ASP A3877     251.265 164.455 216.827  1.00  0.00           C
ATOM   3831  CG  ASP A3877     251.681 165.832 217.388  1.00  0.00           C
ATOM   3832  OD1 ASP A3877     252.856 166.252 217.239  1.00  0.00           O
ATOM   3833  OD2 ASP A3877     250.989 166.278 218.331  1.00  0.00           O
ATOM   3834  C   ASP A3877     251.203 164.918 214.296  1.00  0.00           C
ATOM   3835  O   ASP A3877     250.081 165.415 214.378  1.00  0.00           O
ATOM   3836  H   ASP A3877     253.635 165.000 215.026  1.00  0.00           H
ATOM   3837  HA  ASP A3877     251.506 163.023 215.220  1.00  0.00           H
ATOM   3838  HB2 ASP A3877     250.176 164.399 216.808  1.00  0.00           H
ATOM   3839  HB3 ASP A3877     251.602 163.700 217.538  1.00  0.00           H
ATOM   3840  N   ASP A3878     252.050 165.242 213.320  1.00  0.00           N
ATOM   3841  CA  ASP A3878     251.843 166.188 212.226  1.00  0.00           C
ATOM   3842  CB  ASP A3878     253.194 166.525 211.533  1.00  0.00           C
ATOM   3843  CG  ASP A3878     254.466 165.852 212.097  1.00  0.00           C
ATOM   3844  OD1 ASP A3878     254.733 165.989 213.317  1.00  0.00           O
ATOM   3845  OD2 ASP A3878     255.417 165.611 211.325  1.00  0.00           O
ATOM   3846  C   ASP A3878     250.827 165.650 211.205  1.00  0.00           C
ATOM   3847  O   ASP A3878     249.790 166.275 210.979  1.00  0.00           O
ATOM   3848  H   ASP A3878     252.972 164.836 213.384  1.00  0.00           H
ATOM   3849  HA  ASP A3878     251.430 167.110 212.638  1.00  0.00           H
ATOM   3850  HB2 ASP A3878     253.120 166.286 210.471  1.00  0.00           H
ATOM   3851  HB3 ASP A3878     253.335 167.605 211.599  1.00  0.00           H
ATOM   3852  N   GLU A3879     250.972 164.370 210.846  1.00  0.00           N
ATOM   3853  CA  GLU A3879     250.076 163.655 209.933  1.00  0.00           C
ATOM   3854  CB  GLU A3879     250.723 162.317 209.509  1.00  0.00           C
ATOM   3855  CG  GLU A3879     250.480 161.051 210.366  1.00  0.00           C
ATOM   3856  CD  GLU A3879     251.158 161.003 211.752  1.00  0.00           C
ATOM   3857  OE1 GLU A3879     251.203 162.046 212.445  1.00  0.00           O
ATOM   3858  OE2 GLU A3879     251.441 159.866 212.200  1.00  0.00           O
ATOM   3859  C   GLU A3879     248.677 163.454 210.526  1.00  0.00           C
ATOM   3860  O   GLU A3879     247.677 163.440 209.803  1.00  0.00           O
ATOM   3861  H   GLU A3879     251.689 163.825 211.308  1.00  0.00           H
ATOM   3862  HA  GLU A3879     249.961 164.268 209.039  1.00  0.00           H
ATOM   3863  HB2 GLU A3879     251.799 162.458 209.386  1.00  0.00           H
ATOM   3864  HB3 GLU A3879     250.326 162.090 208.518  1.00  0.00           H
ATOM   3865  HG2 GLU A3879     249.406 160.892 210.480  1.00  0.00           H
ATOM   3866  HG3 GLU A3879     250.848 160.204 209.782  1.00  0.00           H
ATOM   3867  N   PHE A3880     248.623 163.291 211.849  1.00  0.00           N
ATOM   3868  CA  PHE A3880     247.405 163.265 212.648  1.00  0.00           C
ATOM   3869  CB  PHE A3880     247.739 162.613 213.998  1.00  0.00           C
ATOM   3870  CG  PHE A3880     246.639 162.751 215.031  1.00  0.00           C
ATOM   3871  CD1 PHE A3880     245.349 162.265 214.748  1.00  0.00           C
ATOM   3872  CD2 PHE A3880     246.868 163.477 216.215  1.00  0.00           C
ATOM   3873  CE1 PHE A3880     244.289 162.524 215.628  1.00  0.00           C
ATOM   3874  CE2 PHE A3880     245.807 163.730 217.101  1.00  0.00           C
ATOM   3875  CZ  PHE A3880     244.517 163.271 216.791  1.00  0.00           C
ATOM   3876  C   PHE A3880     246.782 164.660 212.827  1.00  0.00           C
ATOM   3877  O   PHE A3880     245.562 164.796 212.764  1.00  0.00           O
ATOM   3878  H   PHE A3880     249.519 163.219 212.327  1.00  0.00           H
ATOM   3879  HA  PHE A3880     246.662 162.649 212.143  1.00  0.00           H
ATOM   3880  HB2 PHE A3880     247.943 161.554 213.835  1.00  0.00           H
ATOM   3881  HB3 PHE A3880     248.649 163.067 214.392  1.00  0.00           H
ATOM   3882  HD1 PHE A3880     245.149 161.786 213.801  1.00  0.00           H
ATOM   3883  HD2 PHE A3880     247.843 163.907 216.405  1.00  0.00           H
ATOM   3884  HE1 PHE A3880     243.289 162.223 215.361  1.00  0.00           H
ATOM   3885  HE2 PHE A3880     245.973 164.346 217.973  1.00  0.00           H
ATOM   3886  HZ  PHE A3880     243.684 163.548 217.405  1.00  0.00           H
ATOM   3887  N   THR A3881     247.590 165.717 212.934  1.00  0.00           N
ATOM   3888  CA  THR A3881     247.088 167.101 212.982  1.00  0.00           C
ATOM   3889  CB  THR A3881     248.209 168.092 213.336  1.00  0.00           C
ATOM   3890  OG1 THR A3881     248.760 167.763 214.592  1.00  0.00           O
ATOM   3891  CG2 THR A3881     247.716 169.535 213.445  1.00  0.00           C
ATOM   3892  C   THR A3881     246.414 167.492 211.663  1.00  0.00           C
ATOM   3893  O   THR A3881     245.299 168.011 211.691  1.00  0.00           O
ATOM   3894  H   THR A3881     248.593 165.565 212.917  1.00  0.00           H
ATOM   3895  HA  THR A3881     246.329 167.165 213.761  1.00  0.00           H
ATOM   3896  HB  THR A3881     248.993 168.048 212.581  1.00  0.00           H
ATOM   3897  HG1 THR A3881     249.211 166.902 214.491  1.00  0.00           H
ATOM   3898 HG21 THR A3881     248.538 170.170 213.770  1.00  0.00           H
ATOM   3899 HG22 THR A3881     247.375 169.890 212.472  1.00  0.00           H
ATOM   3900 HG23 THR A3881     246.899 169.600 214.163  1.00  0.00           H
ATOM   3901  N   GLN A3882     246.970 167.057 210.526  1.00  0.00           N
ATOM   3902  CA  GLN A3882     246.334 167.196 209.212  1.00  0.00           C
ATOM   3903  CB  GLN A3882     247.334 166.792 208.110  1.00  0.00           C
ATOM   3904  CG  GLN A3882     248.403 167.883 207.877  1.00  0.00           C
ATOM   3905  CD  GLN A3882     249.788 167.377 207.461  1.00  0.00           C
ATOM   3906  OE1 GLN A3882     250.191 166.263 207.762  1.00  0.00           O
ATOM   3907  NE2 GLN A3882     250.628 168.275 206.988  1.00  0.00           N
ATOM   3908  C   GLN A3882     245.008 166.417 209.102  1.00  0.00           C
ATOM   3909  O   GLN A3882     244.003 167.009 208.715  1.00  0.00           O
ATOM   3910  H   GLN A3882     247.900 166.647 210.567  1.00  0.00           H
ATOM   3911  HA  GLN A3882     246.078 168.247 209.061  1.00  0.00           H
ATOM   3912  HB2 GLN A3882     247.800 165.848 208.396  1.00  0.00           H
ATOM   3913  HB3 GLN A3882     246.801 166.634 207.172  1.00  0.00           H
ATOM   3914  HG2 GLN A3882     248.033 168.569 207.114  1.00  0.00           H
ATOM   3915  HG3 GLN A3882     248.542 168.459 208.791  1.00  0.00           H
ATOM   3916 HE21 GLN A3882     250.288 169.153 206.654  1.00  0.00           H
ATOM   3917 HE22 GLN A3882     251.562 167.960 206.704  1.00  0.00           H
ATOM   3918  N   ASP A3883     244.917 165.161 209.575  1.00  0.00           N
ATOM   3919  CA  ASP A3883     243.632 164.429 209.515  1.00  0.00           C
ATOM   3920  CB  ASP A3883     243.805 162.906 209.447  1.00  0.00           C
ATOM   3921  CG  ASP A3883     244.525 162.205 210.606  1.00  0.00           C
ATOM   3922  OD1 ASP A3883     243.893 162.052 211.670  1.00  0.00           O
ATOM   3923  OD2 ASP A3883     245.386 161.368 210.248  1.00  0.00           O
ATOM   3924  C   ASP A3883     242.582 164.858 210.552  1.00  0.00           C
ATOM   3925  O   ASP A3883     241.385 164.787 210.263  1.00  0.00           O
ATOM   3926  H   ASP A3883     245.745 164.714 209.947  1.00  0.00           H
ATOM   3927  HA  ASP A3883     243.185 164.701 208.560  1.00  0.00           H
ATOM   3928  HB2 ASP A3883     242.825 162.446 209.322  1.00  0.00           H
ATOM   3929  HB3 ASP A3883     244.348 162.718 208.526  1.00  0.00           H
ATOM   3930  N   LEU A3884     242.992 165.507 211.642  1.00  0.00           N
ATOM   3931  CA  LEU A3884     242.069 166.170 212.559  1.00  0.00           C
ATOM   3932  CB  LEU A3884     242.825 166.513 213.854  1.00  0.00           C
ATOM   3933  CG  LEU A3884     241.954 167.176 214.937  1.00  0.00           C
ATOM   3934  CD1 LEU A3884     240.828 166.262 215.437  1.00  0.00           C
ATOM   3935  CD2 LEU A3884     242.830 167.525 216.137  1.00  0.00           C
ATOM   3936  C   LEU A3884     241.396 167.399 211.926  1.00  0.00           C
ATOM   3937  O   LEU A3884     240.213 167.625 212.184  1.00  0.00           O
ATOM   3938  H   LEU A3884     243.989 165.543 211.836  1.00  0.00           H
ATOM   3939  HA  LEU A3884     241.274 165.466 212.796  1.00  0.00           H
ATOM   3940  HB2 LEU A3884     243.643 167.191 213.607  1.00  0.00           H
ATOM   3941  HB3 LEU A3884     243.262 165.598 214.258  1.00  0.00           H
ATOM   3942  HG  LEU A3884     241.520 168.100 214.558  1.00  0.00           H
ATOM   3943 HD21 LEU A3884     243.599 168.231 215.819  1.00  0.00           H
ATOM   3944 HD22 LEU A3884     242.223 167.986 216.909  1.00  0.00           H
ATOM   3945 HD23 LEU A3884     243.312 166.625 216.517  1.00  0.00           H
ATOM   3946 HD11 LEU A3884     240.120 166.088 214.626  1.00  0.00           H
ATOM   3947 HD12 LEU A3884     241.243 165.311 215.766  1.00  0.00           H
ATOM   3948 HD13 LEU A3884     240.297 166.746 216.256  1.00  0.00           H
ATOM   3949  N   PHE A3885     242.118 168.180 211.114  1.00  0.00           N
ATOM   3950  CA  PHE A3885     241.594 169.410 210.508  1.00  0.00           C
ATOM   3951  CB  PHE A3885     242.685 170.491 210.492  1.00  0.00           C
ATOM   3952  CG  PHE A3885     242.849 171.182 211.831  1.00  0.00           C
ATOM   3953  CD1 PHE A3885     241.800 171.981 212.323  1.00  0.00           C
ATOM   3954  CD2 PHE A3885     244.023 171.028 212.591  1.00  0.00           C
ATOM   3955  CE1 PHE A3885     241.905 172.588 213.585  1.00  0.00           C
ATOM   3956  CE2 PHE A3885     244.138 171.652 213.847  1.00  0.00           C
ATOM   3957  CZ  PHE A3885     243.073 172.422 214.349  1.00  0.00           C
ATOM   3958  C   PHE A3885     240.915 169.204 209.144  1.00  0.00           C
ATOM   3959  O   PHE A3885     239.739 169.567 209.044  1.00  0.00           O
ATOM   3960  H   PHE A3885     243.085 167.932 210.932  1.00  0.00           H
ATOM   3961  HA  PHE A3885     240.801 169.787 211.151  1.00  0.00           H
ATOM   3962  HB2 PHE A3885     243.633 170.054 210.172  1.00  0.00           H
ATOM   3963  HB3 PHE A3885     242.411 171.256 209.768  1.00  0.00           H
ATOM   3964  HD1 PHE A3885     240.911 172.125 211.724  1.00  0.00           H
ATOM   3965  HD2 PHE A3885     244.839 170.437 212.202  1.00  0.00           H
ATOM   3966  HE1 PHE A3885     241.086 173.187 213.953  1.00  0.00           H
ATOM   3967  HE2 PHE A3885     245.050 171.542 214.416  1.00  0.00           H
ATOM   3968  HZ  PHE A3885     243.158 172.897 215.312  1.00  0.00           H
ATOM   3969  N   ARG A3886     241.469 168.370 208.247  1.00  0.00           N
ATOM   3970  CA  ARG A3886     240.901 168.137 206.899  1.00  0.00           C
ATOM   3971  CB  ARG A3886     241.918 167.354 206.032  1.00  0.00           C
ATOM   3972  CG  ARG A3886     241.513 167.068 204.566  1.00  0.00           C
ATOM   3973  CD  ARG A3886     241.640 168.270 203.614  1.00  0.00           C
ATOM   3974  NE  ARG A3886     241.127 167.962 202.258  1.00  0.00           N
ATOM   3975  CZ  ARG A3886     240.686 168.839 201.371  1.00  0.00           C
ATOM   3976  NH1 ARG A3886     240.845 170.123 201.494  1.00  0.00           N
ATOM   3977  NH2 ARG A3886     240.057 168.458 200.300  1.00  0.00           N
ATOM   3978  C   ARG A3886     239.538 167.456 206.998  1.00  0.00           C
ATOM   3979  O   ARG A3886     238.587 167.883 206.353  1.00  0.00           O
ATOM   3980  H   ARG A3886     242.455 168.153 208.377  1.00  0.00           H
ATOM   3981  HA  ARG A3886     240.742 169.108 206.428  1.00  0.00           H
ATOM   3982  HB2 ARG A3886     242.111 166.400 206.519  1.00  0.00           H
ATOM   3983  HB3 ARG A3886     242.863 167.901 206.021  1.00  0.00           H
ATOM   3984  HG2 ARG A3886     242.158 166.275 204.183  1.00  0.00           H
ATOM   3985  HG3 ARG A3886     240.490 166.698 204.540  1.00  0.00           H
ATOM   3986  HD2 ARG A3886     241.063 169.093 204.028  1.00  0.00           H
ATOM   3987  HD3 ARG A3886     242.687 168.577 203.553  1.00  0.00           H
ATOM   3988  HE  ARG A3886     241.131 166.987 201.945  1.00  0.00           H
ATOM   3989 HH11 ARG A3886     241.560 170.479 202.137  1.00  0.00           H
ATOM   3990 HH12 ARG A3886     240.578 170.737 200.752  1.00  0.00           H
ATOM   3991 HH21 ARG A3886     239.993 167.457 200.084  1.00  0.00           H
ATOM   3992 HH22 ARG A3886     239.862 169.110 199.568  1.00  0.00           H
ATOM   3993  N   PHE A3887     239.354 166.618 208.021  1.00  0.00           N
ATOM   3994  CA  PHE A3887     238.051 166.072 208.397  1.00  0.00           C
ATOM   3995  CB  PHE A3887     238.252 165.064 209.536  1.00  0.00           C
ATOM   3996  CG  PHE A3887     236.966 164.450 210.049  1.00  0.00           C
ATOM   3997  CD1 PHE A3887     236.206 163.615 209.210  1.00  0.00           C
ATOM   3998  CD2 PHE A3887     236.514 164.732 211.351  1.00  0.00           C
ATOM   3999  CE1 PHE A3887     234.996 163.069 209.670  1.00  0.00           C
ATOM   4000  CE2 PHE A3887     235.314 164.168 211.818  1.00  0.00           C
ATOM   4001  CZ  PHE A3887     234.549 163.342 210.975  1.00  0.00           C
ATOM   4002  C   PHE A3887     237.026 167.151 208.790  1.00  0.00           C
ATOM   4003  O   PHE A3887     235.915 167.146 208.270  1.00  0.00           O
ATOM   4004  H   PHE A3887     240.162 166.388 208.583  1.00  0.00           H
ATOM   4005  HA  PHE A3887     237.638 165.545 207.536  1.00  0.00           H
ATOM   4006  HB2 PHE A3887     238.761 165.566 210.360  1.00  0.00           H
ATOM   4007  HB3 PHE A3887     238.903 164.259 209.193  1.00  0.00           H
ATOM   4008  HD1 PHE A3887     236.540 163.420 208.201  1.00  0.00           H
ATOM   4009  HD2 PHE A3887     237.096 165.381 211.991  1.00  0.00           H
ATOM   4010  HE1 PHE A3887     234.402 162.461 209.006  1.00  0.00           H
ATOM   4011  HE2 PHE A3887     234.982 164.385 212.817  1.00  0.00           H
ATOM   4012  HZ  PHE A3887     233.609 162.933 211.315  1.00  0.00           H
ATOM   4013  N   LEU A3888     237.374 168.085 209.685  1.00  0.00           N
ATOM   4014  CA  LEU A3888     236.467 169.145 210.158  1.00  0.00           C
ATOM   4015  CB  LEU A3888     237.074 169.832 211.396  1.00  0.00           C
ATOM   4016  CG  LEU A3888     237.212 168.946 212.646  1.00  0.00           C
ATOM   4017  CD1 LEU A3888     238.016 169.694 213.712  1.00  0.00           C
ATOM   4018  CD2 LEU A3888     235.852 168.574 213.244  1.00  0.00           C
ATOM   4019  C   LEU A3888     236.152 170.198 209.082  1.00  0.00           C
ATOM   4020  O   LEU A3888     235.016 170.667 209.008  1.00  0.00           O
ATOM   4021  H   LEU A3888     238.349 168.133 209.957  1.00  0.00           H
ATOM   4022  HA  LEU A3888     235.515 168.691 210.431  1.00  0.00           H
ATOM   4023  HB2 LEU A3888     238.062 170.210 211.125  1.00  0.00           H
ATOM   4024  HB3 LEU A3888     236.452 170.690 211.654  1.00  0.00           H
ATOM   4025  HG  LEU A3888     237.731 168.025 212.393  1.00  0.00           H
ATOM   4026 HD21 LEU A3888     236.003 168.001 214.156  1.00  0.00           H
ATOM   4027 HD22 LEU A3888     235.280 169.476 213.458  1.00  0.00           H
ATOM   4028 HD23 LEU A3888     235.309 167.952 212.536  1.00  0.00           H
ATOM   4029 HD11 LEU A3888     239.004 169.928 213.312  1.00  0.00           H
ATOM   4030 HD12 LEU A3888     237.517 170.622 213.987  1.00  0.00           H
ATOM   4031 HD13 LEU A3888     238.151 169.063 214.587  1.00  0.00           H
ATOM   4032  N   GLN A3889     237.132 170.530 208.241  1.00  0.00           N
ATOM   4033  CA  GLN A3889     236.992 171.343 207.026  1.00  0.00           C
ATOM   4034  CB  GLN A3889     238.408 171.452 206.432  1.00  0.00           C
ATOM   4035  CG  GLN A3889     238.608 172.186 205.090  1.00  0.00           C
ATOM   4036  CD  GLN A3889     240.049 172.004 204.587  1.00  0.00           C
ATOM   4037  OE1 GLN A3889     240.800 171.194 205.099  1.00  0.00           O
ATOM   4038  NE2 GLN A3889     240.500 172.695 203.564  1.00  0.00           N
ATOM   4039  C   GLN A3889     235.987 170.704 206.051  1.00  0.00           C
ATOM   4040  O   GLN A3889     234.953 171.303 205.754  1.00  0.00           O
ATOM   4041  H   GLN A3889     238.043 170.102 208.393  1.00  0.00           H
ATOM   4042  HA  GLN A3889     236.636 172.341 207.283  1.00  0.00           H
ATOM   4043  HB2 GLN A3889     239.053 171.925 207.173  1.00  0.00           H
ATOM   4044  HB3 GLN A3889     238.767 170.433 206.300  1.00  0.00           H
ATOM   4045  HG2 GLN A3889     238.400 173.248 205.221  1.00  0.00           H
ATOM   4046  HG3 GLN A3889     237.927 171.784 204.340  1.00  0.00           H
ATOM   4047 HE21 GLN A3889     239.931 173.335 203.049  1.00  0.00           H
ATOM   4048 HE22 GLN A3889     241.454 172.464 203.257  1.00  0.00           H
ATOM   4049  N   LEU A3890     236.110 169.392 205.830  1.00  0.00           N
ATOM   4050  CA  LEU A3890     235.205 168.600 204.994  1.00  0.00           C
ATOM   4051  CB  LEU A3890     235.897 167.282 204.640  1.00  0.00           C
ATOM   4052  CG  LEU A3890     237.048 167.420 203.628  1.00  0.00           C
ATOM   4053  CD1 LEU A3890     237.801 166.101 203.602  1.00  0.00           C
ATOM   4054  CD2 LEU A3890     236.545 167.708 202.212  1.00  0.00           C
ATOM   4055  C   LEU A3890     233.801 168.348 205.577  1.00  0.00           C
ATOM   4056  O   LEU A3890     232.872 168.121 204.801  1.00  0.00           O
ATOM   4057  H   LEU A3890     236.969 168.940 206.137  1.00  0.00           H
ATOM   4058  HA  LEU A3890     235.042 169.142 204.069  1.00  0.00           H
ATOM   4059  HB2 LEU A3890     236.259 166.818 205.558  1.00  0.00           H
ATOM   4060  HB3 LEU A3890     235.162 166.618 204.208  1.00  0.00           H
ATOM   4061  HG  LEU A3890     237.732 168.213 203.928  1.00  0.00           H
ATOM   4062 HD11 LEU A3890     238.185 165.878 204.592  1.00  0.00           H
ATOM   4063 HD12 LEU A3890     237.142 165.297 203.276  1.00  0.00           H
ATOM   4064 HD13 LEU A3890     238.639 166.176 202.907  1.00  0.00           H
ATOM   4065 HD21 LEU A3890     237.387 167.683 201.518  1.00  0.00           H
ATOM   4066 HD22 LEU A3890     235.811 166.962 201.911  1.00  0.00           H
ATOM   4067 HD23 LEU A3890     236.104 168.701 202.173  1.00  0.00           H
ATOM   4068  N   LEU A3891     233.570 168.536 206.884  1.00  0.00           N
ATOM   4069  CA  LEU A3891     232.203 168.624 207.431  1.00  0.00           C
ATOM   4070  CB  LEU A3891     232.206 168.572 208.973  1.00  0.00           C
ATOM   4071  CG  LEU A3891     232.771 167.291 209.610  1.00  0.00           C
ATOM   4072  CD1 LEU A3891     232.709 167.391 211.136  1.00  0.00           C
ATOM   4073  CD2 LEU A3891     232.032 166.022 209.187  1.00  0.00           C
ATOM   4074  C   LEU A3891     231.467 169.894 206.964  1.00  0.00           C
ATOM   4075  O   LEU A3891     230.238 169.897 206.911  1.00  0.00           O
ATOM   4076  H   LEU A3891     234.367 168.697 207.488  1.00  0.00           H
ATOM   4077  HA  LEU A3891     231.624 167.782 207.055  1.00  0.00           H
ATOM   4078  HB2 LEU A3891     231.178 168.693 209.315  1.00  0.00           H
ATOM   4079  HB3 LEU A3891     232.773 169.424 209.345  1.00  0.00           H
ATOM   4080  HG  LEU A3891     233.809 167.187 209.338  1.00  0.00           H
ATOM   4081 HD11 LEU A3891     233.207 166.525 211.569  1.00  0.00           H
ATOM   4082 HD12 LEU A3891     231.674 167.429 211.465  1.00  0.00           H
ATOM   4083 HD13 LEU A3891     233.225 168.296 211.453  1.00  0.00           H
ATOM   4084 HD21 LEU A3891     232.116 165.894 208.109  1.00  0.00           H
ATOM   4085 HD22 LEU A3891     230.983 166.080 209.460  1.00  0.00           H
ATOM   4086 HD23 LEU A3891     232.494 165.159 209.664  1.00  0.00           H
ATOM   4087  N   CYS A3892     232.205 170.973 206.687  1.00  0.00           N
ATOM   4088  CA  CYS A3892     231.672 172.267 206.252  1.00  0.00           C
ATOM   4089  CB  CYS A3892     232.399 173.378 207.017  1.00  0.00           C
ATOM   4090  SG  CYS A3892     232.063 173.210 208.793  1.00  0.00           S
ATOM   4091  C   CYS A3892     231.763 172.506 204.735  1.00  0.00           C
ATOM   4092  O   CYS A3892     231.079 173.401 204.250  1.00  0.00           O
ATOM   4093  H   CYS A3892     233.214 170.880 206.717  1.00  0.00           H
ATOM   4094  HA  CYS A3892     230.613 172.325 206.504  1.00  0.00           H
ATOM   4095  HB2 CYS A3892     232.048 174.346 206.657  1.00  0.00           H
ATOM   4096  HB3 CYS A3892     233.474 173.317 206.830  1.00  0.00           H
ATOM   4097  HG  CYS A3892     232.870 172.149 208.950  1.00  0.00           H
ATOM   4098  N   GLU A3893     232.564 171.718 204.010  1.00  0.00           N
ATOM   4099  CA  GLU A3893     232.851 171.866 202.574  1.00  0.00           C
ATOM   4100  CB  GLU A3893     233.806 170.734 202.156  1.00  0.00           C
ATOM   4101  CG  GLU A3893     234.331 170.803 200.718  1.00  0.00           C
ATOM   4102  CD  GLU A3893     235.062 172.118 200.458  1.00  0.00           C
ATOM   4103  OE1 GLU A3893     236.104 172.394 201.091  1.00  0.00           O
ATOM   4104  OE2 GLU A3893     234.431 173.082 199.975  1.00  0.00           O
ATOM   4105  C   GLU A3893     231.596 171.942 201.684  1.00  0.00           C
ATOM   4106  O   GLU A3893     230.528 171.451 202.051  1.00  0.00           O
ATOM   4107  H   GLU A3893     233.161 171.088 204.526  1.00  0.00           H
ATOM   4108  HA  GLU A3893     233.377 172.807 202.440  1.00  0.00           H
ATOM   4109  HB2 GLU A3893     234.672 170.777 202.815  1.00  0.00           H
ATOM   4110  HB3 GLU A3893     233.310 169.774 202.301  1.00  0.00           H
ATOM   4111  HG2 GLU A3893     235.019 169.973 200.550  1.00  0.00           H
ATOM   4112  HG3 GLU A3893     233.504 170.685 200.016  1.00  0.00           H
ATOM   4113  N   GLY A3894     231.679 172.668 200.565  1.00  0.00           N
ATOM   4114  CA  GLY A3894     230.494 173.121 199.831  1.00  0.00           C
ATOM   4115  C   GLY A3894     229.682 174.171 200.603  1.00  0.00           C
ATOM   4116  O   GLY A3894     228.501 174.373 200.322  1.00  0.00           O
ATOM   4117  H   GLY A3894     232.592 173.021 200.277  1.00  0.00           H
ATOM   4118  HA2 GLY A3894     229.847 172.269 199.617  1.00  0.00           H
ATOM   4119  HA3 GLY A3894     230.813 173.565 198.888  1.00  0.00           H
ATOM   4120  N   HIS A3895     230.290 174.813 201.611  1.00  0.00           N
ATOM   4121  CA  HIS A3895     229.699 175.870 202.441  1.00  0.00           C
ATOM   4122  ND1 HIS A3895     232.056 177.303 201.008  1.00  0.00           N
ATOM   4123  CG  HIS A3895     230.714 177.480 200.707  1.00  0.00           C
ATOM   4124  CB  HIS A3895     229.540 177.162 201.613  1.00  0.00           C
ATOM   4125  NE2 HIS A3895     231.933 177.969 198.929  1.00  0.00           N
ATOM   4126  CD2 HIS A3895     230.638 177.894 199.403  1.00  0.00           C
ATOM   4127  CE1 HIS A3895     232.773 177.602 199.911  1.00  0.00           C
ATOM   4128  C   HIS A3895     228.431 175.422 203.194  1.00  0.00           C
ATOM   4129  O   HIS A3895     227.439 176.152 203.272  1.00  0.00           O
ATOM   4130  H   HIS A3895     231.257 174.571 201.816  1.00  0.00           H
ATOM   4131  HA  HIS A3895     230.436 176.073 203.218  1.00  0.00           H
ATOM   4132  HB2 HIS A3895     228.648 177.064 200.991  1.00  0.00           H
ATOM   4133  HB3 HIS A3895     229.381 178.000 202.292  1.00  0.00           H
ATOM   4134  HD2 HIS A3895     229.739 178.065 198.824  1.00  0.00           H
ATOM   4135  HE1 HIS A3895     233.851 177.514 199.811  1.00  0.00           H
ATOM   4136  HD1 HIS A3895     232.425 176.769 201.807  1.00  0.00           H
ATOM   4137  HE2 HIS A3895     232.231 178.198 197.971  1.00  0.00           H
ATOM   4138  N   ASN A3896     228.438 174.195 203.728  1.00  0.00           N
ATOM   4139  CA  ASN A3896     227.317 173.562 204.429  1.00  0.00           C
ATOM   4140  CB  ASN A3896     227.669 172.097 204.739  1.00  0.00           C
ATOM   4141  CG  ASN A3896     226.487 171.316 205.306  1.00  0.00           C
ATOM   4142  OD1 ASN A3896     225.667 171.800 206.079  1.00  0.00           O
ATOM   4143  ND2 ASN A3896     226.289 170.105 204.851  1.00  0.00           N
ATOM   4144  C   ASN A3896     226.924 174.344 205.695  1.00  0.00           C
ATOM   4145  O   ASN A3896     227.416 174.093 206.798  1.00  0.00           O
ATOM   4146  H   ASN A3896     229.305 173.671 203.641  1.00  0.00           H
ATOM   4147  HA  ASN A3896     226.459 173.560 203.754  1.00  0.00           H
ATOM   4148  HB2 ASN A3896     228.002 171.619 203.816  1.00  0.00           H
ATOM   4149  HB3 ASN A3896     228.493 172.045 205.449  1.00  0.00           H
ATOM   4150 HD21 ASN A3896     226.962 169.721 204.185  1.00  0.00           H
ATOM   4151 HD22 ASN A3896     225.472 169.613 205.147  1.00  0.00           H
ATOM   4152  N   ASN A3897     225.986 175.280 205.546  1.00  0.00           N
ATOM   4153  CA  ASN A3897     225.707 176.258 206.592  1.00  0.00           C
ATOM   4154  CB  ASN A3897     224.879 177.406 205.993  1.00  0.00           C
ATOM   4155  CG  ASN A3897     225.138 178.730 206.689  1.00  0.00           C
ATOM   4156  OD1 ASN A3897     224.325 179.248 207.440  1.00  0.00           O
ATOM   4157  ND2 ASN A3897     226.314 179.283 206.527  1.00  0.00           N
ATOM   4158  C   ASN A3897     225.069 175.661 207.855  1.00  0.00           C
ATOM   4159  O   ASN A3897     225.290 176.192 208.943  1.00  0.00           O
ATOM   4160  H   ASN A3897     225.779 175.540 204.590  1.00  0.00           H
ATOM   4161  HA  ASN A3897     226.663 176.658 206.909  1.00  0.00           H
ATOM   4162  HB2 ASN A3897     223.816 177.171 206.039  1.00  0.00           H
ATOM   4163  HB3 ASN A3897     225.157 177.546 204.948  1.00  0.00           H
ATOM   4164 HD21 ASN A3897     227.046 178.789 206.011  1.00  0.00           H
ATOM   4165 HD22 ASN A3897     226.425 180.239 206.792  1.00  0.00           H
ATOM   4166  N   ASP A3898     224.356 174.535 207.770  1.00  0.00           N
ATOM   4167  CA  ASP A3898     223.850 173.844 208.965  1.00  0.00           C
ATOM   4168  CB  ASP A3898     222.737 172.860 208.555  1.00  0.00           C
ATOM   4169  CG  ASP A3898     221.879 172.304 209.708  1.00  0.00           C
ATOM   4170  OD1 ASP A3898     222.395 172.092 210.827  1.00  0.00           O
ATOM   4171  OD2 ASP A3898     220.781 171.776 209.411  1.00  0.00           O
ATOM   4172  C   ASP A3898     225.000 173.205 209.769  1.00  0.00           C
ATOM   4173  O   ASP A3898     225.176 173.559 210.938  1.00  0.00           O
ATOM   4174  H   ASP A3898     224.308 174.060 206.878  1.00  0.00           H
ATOM   4175  HA  ASP A3898     223.395 174.591 209.616  1.00  0.00           H
ATOM   4176  HB2 ASP A3898     222.071 173.379 207.862  1.00  0.00           H
ATOM   4177  HB3 ASP A3898     223.187 172.027 208.015  1.00  0.00           H
ATOM   4178  N   PHE A3899     225.971 172.564 209.100  1.00  0.00           N
ATOM   4179  CA  PHE A3899     227.166 172.042 209.775  1.00  0.00           C
ATOM   4180  CB  PHE A3899     227.912 171.025 208.893  1.00  0.00           C
ATOM   4181  CG  PHE A3899     228.321 169.742 209.608  1.00  0.00           C
ATOM   4182  CD1 PHE A3899     228.781 169.747 210.942  1.00  0.00           C
ATOM   4183  CD2 PHE A3899     228.215 168.516 208.927  1.00  0.00           C
ATOM   4184  CE1 PHE A3899     229.070 168.538 211.602  1.00  0.00           C
ATOM   4185  CE2 PHE A3899     228.518 167.309 209.580  1.00  0.00           C
ATOM   4186  CZ  PHE A3899     228.923 167.316 210.925  1.00  0.00           C
ATOM   4187  C   PHE A3899     228.115 173.147 210.271  1.00  0.00           C
ATOM   4188  O   PHE A3899     228.476 173.130 211.449  1.00  0.00           O
ATOM   4189  H   PHE A3899     225.878 172.420 208.097  1.00  0.00           H
ATOM   4190  HA  PHE A3899     226.810 171.512 210.656  1.00  0.00           H
ATOM   4191  HB2 PHE A3899     228.802 171.493 208.469  1.00  0.00           H
ATOM   4192  HB3 PHE A3899     227.272 170.750 208.055  1.00  0.00           H
ATOM   4193  HD1 PHE A3899     228.912 170.678 211.467  1.00  0.00           H
ATOM   4194  HD2 PHE A3899     227.906 168.504 207.891  1.00  0.00           H
ATOM   4195  HE1 PHE A3899     229.432 168.551 212.618  1.00  0.00           H
ATOM   4196  HE2 PHE A3899     228.442 166.379 209.037  1.00  0.00           H
ATOM   4197  HZ  PHE A3899     229.162 166.385 211.418  1.00  0.00           H
ATOM   4198  N   GLN A3900     228.327 174.218 209.496  1.00  0.00           N
ATOM   4199  CA  GLN A3900     229.105 175.392 209.923  1.00  0.00           C
ATOM   4200  CB  GLN A3900     229.130 176.447 208.805  1.00  0.00           C
ATOM   4201  CG  GLN A3900     229.950 176.099 207.549  1.00  0.00           C
ATOM   4202  CD  GLN A3900     229.692 177.083 206.402  1.00  0.00           C
ATOM   4203  OE1 GLN A3900     228.646 177.712 206.311  1.00  0.00           O
ATOM   4204  NE2 GLN A3900     230.644 177.333 205.540  1.00  0.00           N
ATOM   4205  C   GLN A3900     228.522 176.031 211.200  1.00  0.00           C
ATOM   4206  O   GLN A3900     229.251 176.300 212.161  1.00  0.00           O
ATOM   4207  H   GLN A3900     227.995 174.180 208.535  1.00  0.00           H
ATOM   4208  HA  GLN A3900     230.130 175.082 210.135  1.00  0.00           H
ATOM   4209  HB2 GLN A3900     228.098 176.651 208.526  1.00  0.00           H
ATOM   4210  HB3 GLN A3900     229.547 177.368 209.209  1.00  0.00           H
ATOM   4211  HG2 GLN A3900     229.714 175.096 207.200  1.00  0.00           H
ATOM   4212  HG3 GLN A3900     231.008 176.122 207.807  1.00  0.00           H
ATOM   4213 HE21 GLN A3900     231.559 176.889 205.606  1.00  0.00           H
ATOM   4214 HE22 GLN A3900     230.507 178.115 204.905  1.00  0.00           H
ATOM   4215  N   ASN A3901     227.191 176.171 211.280  1.00  0.00           N
ATOM   4216  CA  ASN A3901     226.503 176.623 212.492  1.00  0.00           C
ATOM   4217  CB  ASN A3901     225.047 176.999 212.154  1.00  0.00           C
ATOM   4218  CG  ASN A3901     224.917 178.368 211.504  1.00  0.00           C
ATOM   4219  OD1 ASN A3901     225.084 179.389 212.162  1.00  0.00           O
ATOM   4220  ND2 ASN A3901     224.490 178.442 210.274  1.00  0.00           N
ATOM   4221  C   ASN A3901     226.560 175.592 213.635  1.00  0.00           C
ATOM   4222  O   ASN A3901     226.717 175.981 214.794  1.00  0.00           O
ATOM   4223  H   ASN A3901     226.634 175.885 210.479  1.00  0.00           H
ATOM   4224  HA  ASN A3901     227.015 177.508 212.866  1.00  0.00           H
ATOM   4225  HB2 ASN A3901     224.466 177.030 213.074  1.00  0.00           H
ATOM   4226  HB3 ASN A3901     224.604 176.233 211.516  1.00  0.00           H
ATOM   4227 HD21 ASN A3901     224.504 177.597 209.709  1.00  0.00           H
ATOM   4228 HD22 ASN A3901     224.455 179.323 209.784  1.00  0.00           H
ATOM   4229  N   TYR A3902     226.471 174.295 213.340  1.00  0.00           N
ATOM   4230  CA  TYR A3902     226.475 173.221 214.335  1.00  0.00           C
ATOM   4231  CB  TYR A3902     225.872 171.962 213.698  1.00  0.00           C
ATOM   4232  CG  TYR A3902     225.551 170.855 214.682  1.00  0.00           C
ATOM   4233  CD1 TYR A3902     224.408 170.954 215.501  1.00  0.00           C
ATOM   4234  CD2 TYR A3902     226.372 169.717 214.754  1.00  0.00           C
ATOM   4235  CE1 TYR A3902     224.098 169.926 216.415  1.00  0.00           C
ATOM   4236  CE2 TYR A3902     226.063 168.688 215.661  1.00  0.00           C
ATOM   4237  CZ  TYR A3902     224.936 168.793 216.500  1.00  0.00           C
ATOM   4238  OH  TYR A3902     224.674 167.813 217.402  1.00  0.00           O
ATOM   4239  C   TYR A3902     227.865 172.959 214.949  1.00  0.00           C
ATOM   4240  O   TYR A3902     227.949 172.740 216.159  1.00  0.00           O
ATOM   4241  H   TYR A3902     226.302 174.034 212.369  1.00  0.00           H
ATOM   4242  HA  TYR A3902     225.818 173.520 215.152  1.00  0.00           H
ATOM   4243  HB2 TYR A3902     226.556 171.585 212.937  1.00  0.00           H
ATOM   4244  HB3 TYR A3902     224.941 172.231 213.196  1.00  0.00           H
ATOM   4245  HD1 TYR A3902     223.768 171.820 215.407  1.00  0.00           H
ATOM   4246  HD2 TYR A3902     227.225 169.625 214.093  1.00  0.00           H
ATOM   4247  HE1 TYR A3902     223.220 169.994 217.036  1.00  0.00           H
ATOM   4248  HE2 TYR A3902     226.683 167.812 215.708  1.00  0.00           H
ATOM   4249  HH  TYR A3902     224.073 168.103 218.102  1.00  0.00           H
ATOM   4250  N   LEU A3903     228.960 173.209 214.217  1.00  0.00           N
ATOM   4251  CA  LEU A3903     230.327 173.260 214.765  1.00  0.00           C
ATOM   4252  CB  LEU A3903     231.370 173.364 213.630  1.00  0.00           C
ATOM   4253  CG  LEU A3903     231.583 172.131 212.726  1.00  0.00           C
ATOM   4254  CD1 LEU A3903     232.943 172.252 212.036  1.00  0.00           C
ATOM   4255  CD2 LEU A3903     231.585 170.799 213.482  1.00  0.00           C
ATOM   4256  C   LEU A3903     230.519 174.427 215.750  1.00  0.00           C
ATOM   4257  O   LEU A3903     231.137 174.246 216.803  1.00  0.00           O
ATOM   4258  H   LEU A3903     228.835 173.386 213.222  1.00  0.00           H
ATOM   4259  HA  LEU A3903     230.513 172.350 215.334  1.00  0.00           H
ATOM   4260  HB2 LEU A3903     231.116 174.210 212.990  1.00  0.00           H
ATOM   4261  HB3 LEU A3903     232.327 173.599 214.092  1.00  0.00           H
ATOM   4262  HG  LEU A3903     230.804 172.099 211.969  1.00  0.00           H
ATOM   4263 HD11 LEU A3903     233.057 171.461 211.293  1.00  0.00           H
ATOM   4264 HD12 LEU A3903     233.015 173.212 211.523  1.00  0.00           H
ATOM   4265 HD13 LEU A3903     233.758 172.182 212.756  1.00  0.00           H
ATOM   4266 HD21 LEU A3903     231.830 169.996 212.784  1.00  0.00           H
ATOM   4267 HD22 LEU A3903     232.328 170.820 214.278  1.00  0.00           H
ATOM   4268 HD23 LEU A3903     230.592 170.605 213.883  1.00  0.00           H
ATOM   4269  N   ARG A3904     229.889 175.582 215.492  1.00  0.00           N
ATOM   4270  CA  ARG A3904     229.849 176.714 216.436  1.00  0.00           C
ATOM   4271  CB  ARG A3904     229.410 177.978 215.683  1.00  0.00           C
ATOM   4272  CG  ARG A3904     229.671 179.258 216.497  1.00  0.00           C
ATOM   4273  CD  ARG A3904     229.151 180.548 215.851  1.00  0.00           C
ATOM   4274  NE  ARG A3904     227.681 180.580 215.712  1.00  0.00           N
ATOM   4275  CZ  ARG A3904     226.983 180.365 214.610  1.00  0.00           C
ATOM   4276  NH1 ARG A3904     227.498 180.008 213.476  1.00  0.00           N
ATOM   4277  NH2 ARG A3904     225.691 180.500 214.613  1.00  0.00           N
ATOM   4278  C   ARG A3904     228.948 176.445 217.642  1.00  0.00           C
ATOM   4279  O   ARG A3904     229.240 176.921 218.740  1.00  0.00           O
ATOM   4280  H   ARG A3904     229.434 175.676 214.590  1.00  0.00           H
ATOM   4281  HA  ARG A3904     230.855 176.872 216.824  1.00  0.00           H
ATOM   4282  HB2 ARG A3904     229.979 178.031 214.759  1.00  0.00           H
ATOM   4283  HB3 ARG A3904     228.352 177.904 215.435  1.00  0.00           H
ATOM   4284  HG2 ARG A3904     229.214 179.173 217.482  1.00  0.00           H
ATOM   4285  HG3 ARG A3904     230.748 179.362 216.624  1.00  0.00           H
ATOM   4286  HD2 ARG A3904     229.643 180.705 214.894  1.00  0.00           H
ATOM   4287  HD3 ARG A3904     229.445 181.380 216.491  1.00  0.00           H
ATOM   4288  HE  ARG A3904     227.170 180.908 216.507  1.00  0.00           H
ATOM   4289 HH11 ARG A3904     228.503 179.858 213.388  1.00  0.00           H
ATOM   4290 HH12 ARG A3904     226.900 179.831 212.680  1.00  0.00           H
ATOM   4291 HH21 ARG A3904     225.190 180.783 215.426  1.00  0.00           H
ATOM   4292 HH22 ARG A3904     225.212 180.253 213.748  1.00  0.00           H
ATOM   4293  N   THR A3905     227.801 175.795 217.435  1.00  0.00           N
ATOM   4294  CA  THR A3905     226.807 175.550 218.486  1.00  0.00           C
ATOM   4295  CB  THR A3905     225.991 176.824 218.780  1.00  0.00           C
ATOM   4296  OG1 THR A3905     225.026 176.577 219.778  1.00  0.00           O
ATOM   4297  CG2 THR A3905     225.265 177.466 217.593  1.00  0.00           C
ATOM   4298  C   THR A3905     225.931 174.318 218.218  1.00  0.00           C
ATOM   4299  O   THR A3905     224.924 174.359 217.508  1.00  0.00           O
ATOM   4300  H   THR A3905     227.571 175.537 216.479  1.00  0.00           H
ATOM   4301  HA  THR A3905     227.366 175.342 219.395  1.00  0.00           H
ATOM   4302  HB  THR A3905     226.681 177.572 219.172  1.00  0.00           H
ATOM   4303 HG21 THR A3905     224.780 178.387 217.911  1.00  0.00           H
ATOM   4304 HG22 THR A3905     225.981 177.704 216.807  1.00  0.00           H
ATOM   4305 HG23 THR A3905     224.514 176.790 217.186  1.00  0.00           H
ATOM   4306  HG1 THR A3905     224.551 177.398 219.909  1.00  0.00           H
ATOM   4307  N   GLN A3906     226.198 173.244 218.964  1.00  0.00           N
ATOM   4308  CA  GLN A3906     225.365 172.040 218.994  1.00  0.00           C
ATOM   4309  CB  GLN A3906     226.144 170.825 219.521  1.00  0.00           C
ATOM   4310  CG  GLN A3906     227.499 170.569 218.859  1.00  0.00           C
ATOM   4311  CD  GLN A3906     228.603 171.441 219.440  1.00  0.00           C
ATOM   4312  OE1 GLN A3906     228.738 171.561 220.651  1.00  0.00           O
ATOM   4313  NE2 GLN A3906     229.171 172.315 218.649  1.00  0.00           N
ATOM   4314  C   GLN A3906     224.085 172.270 219.816  1.00  0.00           C
ATOM   4315  O   GLN A3906     223.996 171.886 220.984  1.00  0.00           O
ATOM   4316  H   GLN A3906     227.078 173.227 219.460  1.00  0.00           H
ATOM   4317  HA  GLN A3906     225.074 171.818 217.968  1.00  0.00           H
ATOM   4318  HB2 GLN A3906     226.288 170.909 220.598  1.00  0.00           H
ATOM   4319  HB3 GLN A3906     225.528 169.952 219.332  1.00  0.00           H
ATOM   4320  HG2 GLN A3906     227.765 169.540 219.068  1.00  0.00           H
ATOM   4321  HG3 GLN A3906     227.423 170.693 217.778  1.00  0.00           H
ATOM   4322 HE21 GLN A3906     228.932 172.349 217.660  1.00  0.00           H
ATOM   4323 HE22 GLN A3906     229.818 172.986 219.053  1.00  0.00           H
ATOM   4324  N   THR A3907     223.097 172.945 219.225  1.00  0.00           N
ATOM   4325  CA  THR A3907     221.910 173.474 219.937  1.00  0.00           C
ATOM   4326  CB  THR A3907     220.990 174.254 218.984  1.00  0.00           C
ATOM   4327  OG1 THR A3907     220.484 173.412 217.975  1.00  0.00           O
ATOM   4328  CG2 THR A3907     221.671 175.435 218.296  1.00  0.00           C
ATOM   4329  C   THR A3907     221.053 172.426 220.666  1.00  0.00           C
ATOM   4330  O   THR A3907     220.311 172.783 221.582  1.00  0.00           O
ATOM   4331  H   THR A3907     223.325 173.350 218.322  1.00  0.00           H
ATOM   4332  HA  THR A3907     222.261 174.169 220.699  1.00  0.00           H
ATOM   4333  HB  THR A3907     220.150 174.640 219.563  1.00  0.00           H
ATOM   4334  HG1 THR A3907     221.036 173.523 217.193  1.00  0.00           H
ATOM   4335 HG21 THR A3907     220.927 176.013 217.747  1.00  0.00           H
ATOM   4336 HG22 THR A3907     222.137 176.077 219.043  1.00  0.00           H
ATOM   4337 HG23 THR A3907     222.433 175.091 217.598  1.00  0.00           H
ATOM   4338  N   GLY A3908     221.163 171.139 220.314  1.00  0.00           N
ATOM   4339  CA  GLY A3908     220.447 170.037 220.968  1.00  0.00           C
ATOM   4340  C   GLY A3908     221.227 169.288 222.059  1.00  0.00           C
ATOM   4341  O   GLY A3908     220.635 168.448 222.740  1.00  0.00           O
ATOM   4342  H   GLY A3908     221.802 170.917 219.565  1.00  0.00           H
ATOM   4343  HA2 GLY A3908     220.181 169.308 220.203  1.00  0.00           H
ATOM   4344  HA3 GLY A3908     219.525 170.413 221.411  1.00  0.00           H
ATOM   4345  N   ASN A3909     222.540 169.502 222.178  1.00  0.00           N
ATOM   4346  CA  ASN A3909     223.455 168.615 222.905  1.00  0.00           C
ATOM   4347  CB  ASN A3909     224.744 168.382 222.083  1.00  0.00           C
ATOM   4348  CG  ASN A3909     224.519 167.850 220.665  1.00  0.00           C
ATOM   4349  OD1 ASN A3909     223.653 168.293 219.920  1.00  0.00           O
ATOM   4350  ND2 ASN A3909     225.319 166.919 220.201  1.00  0.00           N
ATOM   4351  C   ASN A3909     223.725 169.146 224.326  1.00  0.00           C
ATOM   4352  O   ASN A3909     223.777 170.351 224.559  1.00  0.00           O
ATOM   4353  H   ASN A3909     222.957 170.245 221.627  1.00  0.00           H
ATOM   4354  HA  ASN A3909     222.975 167.644 223.017  1.00  0.00           H
ATOM   4355  HB2 ASN A3909     225.374 167.671 222.617  1.00  0.00           H
ATOM   4356  HB3 ASN A3909     225.292 169.319 222.006  1.00  0.00           H
ATOM   4357 HD21 ASN A3909     226.036 166.472 220.765  1.00  0.00           H
ATOM   4358 HD22 ASN A3909     225.201 166.652 219.232  1.00  0.00           H
ATOM   4359  N   THR A3910     223.867 168.254 225.316  1.00  0.00           N
ATOM   4360  CA  THR A3910     223.730 168.649 226.741  1.00  0.00           C
ATOM   4361  CB  THR A3910     223.540 167.423 227.649  1.00  0.00           C
ATOM   4362  OG1 THR A3910     223.168 167.841 228.942  1.00  0.00           O
ATOM   4363  CG2 THR A3910     224.789 166.554 227.801  1.00  0.00           C
ATOM   4364  C   THR A3910     224.824 169.579 227.301  1.00  0.00           C
ATOM   4365  O   THR A3910     224.643 170.108 228.399  1.00  0.00           O
ATOM   4366  H   THR A3910     223.803 167.276 225.071  1.00  0.00           H
ATOM   4367  HA  THR A3910     222.807 169.225 226.809  1.00  0.00           H
ATOM   4368  HB  THR A3910     222.736 166.807 227.245  1.00  0.00           H
ATOM   4369  HG1 THR A3910     223.675 168.650 229.119  1.00  0.00           H
ATOM   4370 HG21 THR A3910     224.572 165.730 228.479  1.00  0.00           H
ATOM   4371 HG22 THR A3910     225.619 167.136 228.203  1.00  0.00           H
ATOM   4372 HG23 THR A3910     225.070 166.142 226.833  1.00  0.00           H
ATOM   4373  N   THR A3911     225.933 169.777 226.584  1.00  0.00           N
ATOM   4374  CA  THR A3911     226.932 170.838 226.809  1.00  0.00           C
ATOM   4375  CB  THR A3911     228.068 170.439 227.777  1.00  0.00           C
ATOM   4376  OG1 THR A3911     228.747 169.286 227.338  1.00  0.00           O
ATOM   4377  CG2 THR A3911     227.624 170.173 229.213  1.00  0.00           C
ATOM   4378  C   THR A3911     227.561 171.212 225.467  1.00  0.00           C
ATOM   4379  O   THR A3911     228.278 170.399 224.885  1.00  0.00           O
ATOM   4380  H   THR A3911     225.985 169.308 225.691  1.00  0.00           H
ATOM   4381  HA  THR A3911     226.435 171.719 227.214  1.00  0.00           H
ATOM   4382  HB  THR A3911     228.783 171.262 227.800  1.00  0.00           H
ATOM   4383  HG1 THR A3911     228.901 169.422 226.387  1.00  0.00           H
ATOM   4384 HG21 THR A3911     228.506 170.037 229.838  1.00  0.00           H
ATOM   4385 HG22 THR A3911     227.048 171.022 229.582  1.00  0.00           H
ATOM   4386 HG23 THR A3911     227.016 169.271 229.253  1.00  0.00           H
ATOM   4387  N   THR A3912     227.296 172.423 224.988  1.00  0.00           N
ATOM   4388  CA  THR A3912     227.830 172.958 223.727  1.00  0.00           C
ATOM   4389  CB  THR A3912     227.077 174.251 223.377  1.00  0.00           C
ATOM   4390  OG1 THR A3912     225.683 174.028 223.427  1.00  0.00           O
ATOM   4391  CG2 THR A3912     227.413 174.799 221.997  1.00  0.00           C
ATOM   4392  C   THR A3912     229.335 173.244 223.809  1.00  0.00           C
ATOM   4393  O   THR A3912     229.805 173.781 224.813  1.00  0.00           O
ATOM   4394  H   THR A3912     226.627 173.008 225.464  1.00  0.00           H
ATOM   4395  HA  THR A3912     227.662 172.230 222.932  1.00  0.00           H
ATOM   4396  HB  THR A3912     227.319 175.012 224.120  1.00  0.00           H
ATOM   4397  HG1 THR A3912     225.438 173.464 222.683  1.00  0.00           H
ATOM   4398 HG21 THR A3912     226.710 175.590 221.734  1.00  0.00           H
ATOM   4399 HG22 THR A3912     228.418 175.220 221.995  1.00  0.00           H
ATOM   4400 HG23 THR A3912     227.365 173.997 221.265  1.00  0.00           H
ATOM   4401  N   ILE A3913     230.040 173.035 222.697  1.00  0.00           N
ATOM   4402  CA  ILE A3913     231.412 173.481 222.411  1.00  0.00           C
ATOM   4403  CB  ILE A3913     232.339 172.244 222.294  1.00  0.00           C
ATOM   4404  CG1 ILE A3913     232.532 171.594 223.684  1.00  0.00           C
ATOM   4405  CG2 ILE A3913     233.712 172.581 221.684  1.00  0.00           C
ATOM   4406  CD1 ILE A3913     233.056 170.154 223.636  1.00  0.00           C
ATOM   4407  C   ILE A3913     231.381 174.338 221.132  1.00  0.00           C
ATOM   4408  O   ILE A3913     230.533 174.121 220.271  1.00  0.00           O
ATOM   4409  H   ILE A3913     229.558 172.607 221.910  1.00  0.00           H
ATOM   4410  HA  ILE A3913     231.775 174.110 223.225  1.00  0.00           H
ATOM   4411  HB  ILE A3913     231.852 171.522 221.634  1.00  0.00           H
ATOM   4412 HG12 ILE A3913     231.581 171.560 224.214  1.00  0.00           H
ATOM   4413 HG13 ILE A3913     233.216 172.204 224.276  1.00  0.00           H
ATOM   4414 HG21 ILE A3913     233.601 172.946 220.663  1.00  0.00           H
ATOM   4415 HG22 ILE A3913     234.335 171.690 221.631  1.00  0.00           H
ATOM   4416 HG23 ILE A3913     234.227 173.329 222.288  1.00  0.00           H
ATOM   4417 HD11 ILE A3913     233.174 169.795 224.657  1.00  0.00           H
ATOM   4418 HD12 ILE A3913     234.024 170.104 223.141  1.00  0.00           H
ATOM   4419 HD13 ILE A3913     232.343 169.517 223.114  1.00  0.00           H
ATOM   4420  N   ASN A3914     232.278 175.317 220.997  1.00  0.00           N
ATOM   4421  CA  ASN A3914     232.450 176.086 219.760  1.00  0.00           C
ATOM   4422  CB  ASN A3914     232.362 177.587 220.104  1.00  0.00           C
ATOM   4423  CG  ASN A3914     232.464 178.486 218.884  1.00  0.00           C
ATOM   4424  OD1 ASN A3914     232.917 178.090 217.827  1.00  0.00           O
ATOM   4425  ND2 ASN A3914     232.090 179.740 219.002  1.00  0.00           N
ATOM   4426  C   ASN A3914     233.768 175.674 219.079  1.00  0.00           C
ATOM   4427  O   ASN A3914     234.841 176.103 219.505  1.00  0.00           O
ATOM   4428  H   ASN A3914     232.990 175.418 221.703  1.00  0.00           H
ATOM   4429  HA  ASN A3914     231.642 175.863 219.060  1.00  0.00           H
ATOM   4430  HB2 ASN A3914     233.161 177.858 220.794  1.00  0.00           H
ATOM   4431  HB3 ASN A3914     231.402 177.777 220.583  1.00  0.00           H
ATOM   4432 HD21 ASN A3914     231.782 180.103 219.880  1.00  0.00           H
ATOM   4433 HD22 ASN A3914     232.260 180.348 218.204  1.00  0.00           H
ATOM   4434  N   ILE A3915     233.696 174.793 218.077  1.00  0.00           N
ATOM   4435  CA  ILE A3915     234.872 174.246 217.368  1.00  0.00           C
ATOM   4436  CB  ILE A3915     234.445 173.032 216.509  1.00  0.00           C
ATOM   4437  CG1 ILE A3915     233.875 171.876 217.367  1.00  0.00           C
ATOM   4438  CG2 ILE A3915     235.574 172.506 215.604  1.00  0.00           C
ATOM   4439  CD1 ILE A3915     234.856 171.253 218.373  1.00  0.00           C
ATOM   4440  C   ILE A3915     235.608 175.309 216.534  1.00  0.00           C
ATOM   4441  O   ILE A3915     236.833 175.262 216.428  1.00  0.00           O
ATOM   4442  H   ILE A3915     232.777 174.493 217.762  1.00  0.00           H
ATOM   4443  HA  ILE A3915     235.587 173.899 218.109  1.00  0.00           H
ATOM   4444  HB  ILE A3915     233.646 173.365 215.850  1.00  0.00           H
ATOM   4445 HG12 ILE A3915     232.998 172.227 217.912  1.00  0.00           H
ATOM   4446 HG13 ILE A3915     233.534 171.088 216.693  1.00  0.00           H
ATOM   4447 HG21 ILE A3915     235.822 173.237 214.832  1.00  0.00           H
ATOM   4448 HG22 ILE A3915     236.473 172.297 216.184  1.00  0.00           H
ATOM   4449 HG23 ILE A3915     235.260 171.593 215.096  1.00  0.00           H
ATOM   4450 HD11 ILE A3915     234.368 170.434 218.902  1.00  0.00           H
ATOM   4451 HD12 ILE A3915     235.181 171.992 219.102  1.00  0.00           H
ATOM   4452 HD13 ILE A3915     235.726 170.861 217.852  1.00  0.00           H
ATOM   4453  N   ILE A3916     234.913 176.386 216.158  1.00  0.00           N
ATOM   4454  CA  ILE A3916     235.490 177.539 215.455  1.00  0.00           C
ATOM   4455  CB  ILE A3916     234.367 178.500 214.980  1.00  0.00           C
ATOM   4456  CG1 ILE A3916     233.068 177.813 214.489  1.00  0.00           C
ATOM   4457  CG2 ILE A3916     234.897 179.466 213.913  1.00  0.00           C
ATOM   4458  CD1 ILE A3916     233.233 176.748 213.400  1.00  0.00           C
ATOM   4459  C   ILE A3916     236.505 178.265 216.358  1.00  0.00           C
ATOM   4460  O   ILE A3916     237.661 178.447 215.984  1.00  0.00           O
ATOM   4461  H   ILE A3916     233.926 176.413 216.365  1.00  0.00           H
ATOM   4462  HA  ILE A3916     236.026 177.172 214.577  1.00  0.00           H
ATOM   4463  HB  ILE A3916     234.079 179.120 215.829  1.00  0.00           H
ATOM   4464 HG12 ILE A3916     232.394 178.584 214.115  1.00  0.00           H
ATOM   4465 HG13 ILE A3916     232.568 177.346 215.335  1.00  0.00           H
ATOM   4466 HG21 ILE A3916     235.737 180.027 214.314  1.00  0.00           H
ATOM   4467 HG22 ILE A3916     234.118 180.171 213.620  1.00  0.00           H
ATOM   4468 HG23 ILE A3916     235.230 178.922 213.030  1.00  0.00           H
ATOM   4469 HD11 ILE A3916     232.249 176.415 213.070  1.00  0.00           H
ATOM   4470 HD12 ILE A3916     233.786 175.888 213.775  1.00  0.00           H
ATOM   4471 HD13 ILE A3916     233.764 177.168 212.555  1.00  0.00           H
ATOM   4472  N   ILE A3917     236.159 178.431 217.642  1.00  0.00           N
ATOM   4473  CA  ILE A3917     237.082 178.924 218.679  1.00  0.00           C
ATOM   4474  CB  ILE A3917     236.295 179.407 219.918  1.00  0.00           C
ATOM   4475  CG1 ILE A3917     235.367 180.601 219.590  1.00  0.00           C
ATOM   4476  CG2 ILE A3917     237.217 179.763 221.098  1.00  0.00           C
ATOM   4477  CD1 ILE A3917     236.061 181.912 219.196  1.00  0.00           C
ATOM   4478  C   ILE A3917     238.150 177.884 219.057  1.00  0.00           C
ATOM   4479  O   ILE A3917     239.316 178.247 219.151  1.00  0.00           O
ATOM   4480  H   ILE A3917     235.222 178.162 217.908  1.00  0.00           H
ATOM   4481  HA  ILE A3917     237.630 179.775 218.272  1.00  0.00           H
ATOM   4482  HB  ILE A3917     235.659 178.585 220.249  1.00  0.00           H
ATOM   4483 HG12 ILE A3917     234.706 180.323 218.772  1.00  0.00           H
ATOM   4484 HG13 ILE A3917     234.742 180.798 220.461  1.00  0.00           H
ATOM   4485 HG21 ILE A3917     237.702 178.866 221.491  1.00  0.00           H
ATOM   4486 HG22 ILE A3917     236.646 180.219 221.905  1.00  0.00           H
ATOM   4487 HG23 ILE A3917     238.002 180.450 220.777  1.00  0.00           H
ATOM   4488 HD11 ILE A3917     235.302 182.677 219.041  1.00  0.00           H
ATOM   4489 HD12 ILE A3917     236.624 181.783 218.272  1.00  0.00           H
ATOM   4490 HD13 ILE A3917     236.728 182.250 219.989  1.00  0.00           H
ATOM   4491  N   CYS A3918     237.823 176.586 219.086  1.00  0.00           N
ATOM   4492  CA  CYS A3918     238.822 175.531 219.337  1.00  0.00           C
ATOM   4493  CB  CYS A3918     238.140 174.164 219.483  1.00  0.00           C
ATOM   4494  SG  CYS A3918     236.925 174.168 220.832  1.00  0.00           S
ATOM   4495  C   CYS A3918     239.908 175.446 218.246  1.00  0.00           C
ATOM   4496  O   CYS A3918     240.985 174.910 218.492  1.00  0.00           O
ATOM   4497  H   CYS A3918     236.859 176.326 218.936  1.00  0.00           H
ATOM   4498  HA  CYS A3918     239.330 175.759 220.274  1.00  0.00           H
ATOM   4499  HB2 CYS A3918     237.668 173.890 218.540  1.00  0.00           H
ATOM   4500  HB3 CYS A3918     238.908 173.418 219.698  1.00  0.00           H
ATOM   4501  HG  CYS A3918     236.160 175.150 220.333  1.00  0.00           H
ATOM   4502  N   THR A3919     239.630 175.961 217.047  1.00  0.00           N
ATOM   4503  CA  THR A3919     240.598 176.061 215.944  1.00  0.00           C
ATOM   4504  CB  THR A3919     239.852 176.164 214.609  1.00  0.00           C
ATOM   4505  OG1 THR A3919     238.996 175.051 214.495  1.00  0.00           O
ATOM   4506  CG2 THR A3919     240.791 176.175 213.407  1.00  0.00           C
ATOM   4507  C   THR A3919     241.549 177.246 216.131  1.00  0.00           C
ATOM   4508  O   THR A3919     242.761 177.080 216.018  1.00  0.00           O
ATOM   4509  H   THR A3919     238.700 176.329 216.894  1.00  0.00           H
ATOM   4510  HA  THR A3919     241.208 175.158 215.915  1.00  0.00           H
ATOM   4511  HB  THR A3919     239.251 177.072 214.589  1.00  0.00           H
ATOM   4512  HG1 THR A3919     238.266 175.159 215.120  1.00  0.00           H
ATOM   4513 HG21 THR A3919     240.215 176.083 212.486  1.00  0.00           H
ATOM   4514 HG22 THR A3919     241.495 175.348 213.467  1.00  0.00           H
ATOM   4515 HG23 THR A3919     241.352 177.108 213.377  1.00  0.00           H
ATOM   4516  N   VAL A3920     241.048 178.357 216.682  1.00  0.00           N
ATOM   4517  CA  VAL A3920     241.870 179.480 217.171  1.00  0.00           C
ATOM   4518  CB  VAL A3920     240.972 180.717 217.412  1.00  0.00           C
ATOM   4519  CG1 VAL A3920     241.734 181.917 217.977  1.00  0.00           C
ATOM   4520  CG2 VAL A3920     240.308 181.178 216.106  1.00  0.00           C
ATOM   4521  C   VAL A3920     242.707 179.086 218.408  1.00  0.00           C
ATOM   4522  O   VAL A3920     243.907 179.365 218.431  1.00  0.00           O
ATOM   4523  H   VAL A3920     240.050 178.399 216.840  1.00  0.00           H
ATOM   4524  HA  VAL A3920     242.582 179.744 216.389  1.00  0.00           H
ATOM   4525  HB  VAL A3920     240.185 180.462 218.120  1.00  0.00           H
ATOM   4526 HG11 VAL A3920     242.063 181.689 218.989  1.00  0.00           H
ATOM   4527 HG12 VAL A3920     242.595 182.144 217.346  1.00  0.00           H
ATOM   4528 HG13 VAL A3920     241.083 182.790 218.018  1.00  0.00           H
ATOM   4529 HG21 VAL A3920     239.697 182.062 216.290  1.00  0.00           H
ATOM   4530 HG22 VAL A3920     239.661 180.397 215.709  1.00  0.00           H
ATOM   4531 HG23 VAL A3920     241.068 181.421 215.362  1.00  0.00           H
ATOM   4532  N   ASP A3921     242.180 178.201 219.269  1.00  0.00           N
ATOM   4533  CA  ASP A3921     242.916 177.518 220.357  1.00  0.00           C
ATOM   4534  CB  ASP A3921     241.959 176.770 221.316  1.00  0.00           C
ATOM   4535  CG  ASP A3921     240.852 177.587 221.998  1.00  0.00           C
ATOM   4536  OD1 ASP A3921     241.143 178.739 222.392  1.00  0.00           O
ATOM   4537  OD2 ASP A3921     239.907 176.913 222.480  1.00  0.00           O
ATOM   4538  C   ASP A3921     244.004 176.523 219.873  1.00  0.00           C
ATOM   4539  O   ASP A3921     244.782 176.017 220.692  1.00  0.00           O
ATOM   4540  H   ASP A3921     241.183 178.031 219.199  1.00  0.00           H
ATOM   4541  HA  ASP A3921     243.426 178.286 220.939  1.00  0.00           H
ATOM   4542  HB2 ASP A3921     242.559 176.327 222.112  1.00  0.00           H
ATOM   4543  HB3 ASP A3921     241.502 175.946 220.774  1.00  0.00           H
ATOM   4544  N   TYR A3922     244.097 176.237 218.566  1.00  0.00           N
ATOM   4545  CA  TYR A3922     245.259 175.581 217.950  1.00  0.00           C
ATOM   4546  CB  TYR A3922     244.828 174.426 217.032  1.00  0.00           C
ATOM   4547  CG  TYR A3922     246.033 173.697 216.459  1.00  0.00           C
ATOM   4548  CD1 TYR A3922     246.706 172.743 217.243  1.00  0.00           C
ATOM   4549  CD2 TYR A3922     246.556 174.055 215.203  1.00  0.00           C
ATOM   4550  CE1 TYR A3922     247.951 172.223 216.830  1.00  0.00           C
ATOM   4551  CE2 TYR A3922     247.776 173.503 214.765  1.00  0.00           C
ATOM   4552  CZ  TYR A3922     248.503 172.623 215.595  1.00  0.00           C
ATOM   4553  OH  TYR A3922     249.737 172.191 215.219  1.00  0.00           O
ATOM   4554  C   TYR A3922     246.164 176.572 217.202  1.00  0.00           C
ATOM   4555  O   TYR A3922     247.351 176.658 217.520  1.00  0.00           O
ATOM   4556  H   TYR A3922     243.416 176.656 217.945  1.00  0.00           H
ATOM   4557  HA  TYR A3922     245.876 175.142 218.733  1.00  0.00           H
ATOM   4558  HB2 TYR A3922     244.219 173.723 217.602  1.00  0.00           H
ATOM   4559  HB3 TYR A3922     244.219 174.818 216.217  1.00  0.00           H
ATOM   4560  HD1 TYR A3922     246.266 172.435 218.173  1.00  0.00           H
ATOM   4561  HD2 TYR A3922     246.034 174.769 214.580  1.00  0.00           H
ATOM   4562  HE1 TYR A3922     248.496 171.526 217.442  1.00  0.00           H
ATOM   4563  HE2 TYR A3922     248.173 173.761 213.798  1.00  0.00           H
ATOM   4564  HH  TYR A3922     250.202 171.687 215.901  1.00  0.00           H
ATOM   4565  N   LEU A3923     245.594 177.417 216.331  1.00  0.00           N
ATOM   4566  CA  LEU A3923     246.336 178.340 215.460  1.00  0.00           C
ATOM   4567  CB  LEU A3923     245.327 179.163 214.634  1.00  0.00           C
ATOM   4568  CG  LEU A3923     245.981 180.143 213.638  1.00  0.00           C
ATOM   4569  CD1 LEU A3923     246.813 179.427 212.571  1.00  0.00           C
ATOM   4570  CD2 LEU A3923     244.910 180.974 212.940  1.00  0.00           C
ATOM   4571  C   LEU A3923     247.272 179.276 216.238  1.00  0.00           C
ATOM   4572  O   LEU A3923     248.428 179.451 215.860  1.00  0.00           O
ATOM   4573  H   LEU A3923     244.600 177.312 216.157  1.00  0.00           H
ATOM   4574  HA  LEU A3923     246.951 177.747 214.781  1.00  0.00           H
ATOM   4575  HB2 LEU A3923     244.665 178.492 214.090  1.00  0.00           H
ATOM   4576  HB3 LEU A3923     244.710 179.740 215.324  1.00  0.00           H
ATOM   4577  HG  LEU A3923     246.622 180.833 214.185  1.00  0.00           H
ATOM   4578 HD11 LEU A3923     247.128 180.133 211.801  1.00  0.00           H
ATOM   4579 HD12 LEU A3923     247.702 178.983 213.015  1.00  0.00           H
ATOM   4580 HD13 LEU A3923     246.225 178.654 212.082  1.00  0.00           H
ATOM   4581 HD21 LEU A3923     244.248 181.436 213.671  1.00  0.00           H
ATOM   4582 HD22 LEU A3923     244.335 180.342 212.265  1.00  0.00           H
ATOM   4583 HD23 LEU A3923     245.388 181.759 212.355  1.00  0.00           H
ATOM   4584  N   LEU A3924     246.827 179.768 217.396  1.00  0.00           N
ATOM   4585  CA  LEU A3924     247.654 180.613 218.261  1.00  0.00           C
ATOM   4586  CB  LEU A3924     246.777 181.233 219.348  1.00  0.00           C
ATOM   4587  CG  LEU A3924     245.900 182.336 218.751  1.00  0.00           C
ATOM   4588  CD1 LEU A3924     244.691 182.564 219.637  1.00  0.00           C
ATOM   4589  CD2 LEU A3924     246.677 183.645 218.623  1.00  0.00           C
ATOM   4590  C   LEU A3924     248.808 179.859 218.907  1.00  0.00           C
ATOM   4591  O   LEU A3924     249.901 180.400 218.987  1.00  0.00           O
ATOM   4592  H   LEU A3924     245.867 179.575 217.665  1.00  0.00           H
ATOM   4593  HA  LEU A3924     248.101 181.406 217.660  1.00  0.00           H
ATOM   4594  HB2 LEU A3924     247.403 181.657 220.136  1.00  0.00           H
ATOM   4595  HB3 LEU A3924     246.160 180.449 219.790  1.00  0.00           H
ATOM   4596  HG  LEU A3924     245.533 182.038 217.769  1.00  0.00           H
ATOM   4597 HD21 LEU A3924     247.497 183.533 217.916  1.00  0.00           H
ATOM   4598 HD22 LEU A3924     247.088 183.946 219.584  1.00  0.00           H
ATOM   4599 HD23 LEU A3924     246.011 184.422 218.259  1.00  0.00           H
ATOM   4600 HD11 LEU A3924     244.013 183.202 219.079  1.00  0.00           H
ATOM   4601 HD12 LEU A3924     244.988 183.041 220.564  1.00  0.00           H
ATOM   4602 HD13 LEU A3924     244.196 181.616 219.846  1.00  0.00           H
ATOM   4603  N   ARG A3925     248.630 178.582 219.256  1.00  0.00           N
ATOM   4604  CA  ARG A3925     249.727 177.752 219.780  1.00  0.00           C
ATOM   4605  CB  ARG A3925     249.189 176.426 220.334  1.00  0.00           C
ATOM   4606  CG  ARG A3925     248.078 176.644 221.369  1.00  0.00           C
ATOM   4607  CD  ARG A3925     247.727 175.362 222.131  1.00  0.00           C
ATOM   4608  NE  ARG A3925     247.099 174.324 221.290  1.00  0.00           N
ATOM   4609  CZ  ARG A3925     247.661 173.198 220.883  1.00  0.00           C
ATOM   4610  NH1 ARG A3925     248.949 173.029 220.823  1.00  0.00           N
ATOM   4611  NH2 ARG A3925     246.965 172.161 220.542  1.00  0.00           N
ATOM   4612  C   ARG A3925     250.782 177.493 218.709  1.00  0.00           C
ATOM   4613  O   ARG A3925     251.961 177.369 219.036  1.00  0.00           O
ATOM   4614  H   ARG A3925     247.766 178.136 218.974  1.00  0.00           H
ATOM   4615  HA  ARG A3925     250.232 178.305 220.576  1.00  0.00           H
ATOM   4616  HB2 ARG A3925     248.807 175.813 219.516  1.00  0.00           H
ATOM   4617  HB3 ARG A3925     250.019 175.896 220.804  1.00  0.00           H
ATOM   4618  HG2 ARG A3925     248.415 177.387 222.093  1.00  0.00           H
ATOM   4619  HG3 ARG A3925     247.184 177.027 220.877  1.00  0.00           H
ATOM   4620  HD2 ARG A3925     248.623 174.974 222.618  1.00  0.00           H
ATOM   4621  HD3 ARG A3925     247.016 175.632 222.914  1.00  0.00           H
ATOM   4622  HE  ARG A3925     246.111 174.459 221.093  1.00  0.00           H
ATOM   4623 HH11 ARG A3925     249.532 173.842 220.839  1.00  0.00           H
ATOM   4624 HH12 ARG A3925     249.269 172.168 220.390  1.00  0.00           H
ATOM   4625 HH21 ARG A3925     245.951 172.189 220.472  1.00  0.00           H
ATOM   4626 HH22 ARG A3925     247.466 171.347 220.206  1.00  0.00           H
ATOM   4627  N   LEU A3926     250.347 177.356 217.456  1.00  0.00           N
ATOM   4628  CA  LEU A3926     251.225 177.203 216.303  1.00  0.00           C
ATOM   4629  CB  LEU A3926     250.383 176.706 215.113  1.00  0.00           C
ATOM   4630  CG  LEU A3926     251.187 176.410 213.837  1.00  0.00           C
ATOM   4631  CD1 LEU A3926     252.227 175.308 214.056  1.00  0.00           C
ATOM   4632  CD2 LEU A3926     250.229 175.952 212.744  1.00  0.00           C
ATOM   4633  C   LEU A3926     252.005 178.501 216.025  1.00  0.00           C
ATOM   4634  O   LEU A3926     253.227 178.483 216.169  1.00  0.00           O
ATOM   4635  H   LEU A3926     249.349 177.416 217.292  1.00  0.00           H
ATOM   4636  HA  LEU A3926     251.957 176.432 216.543  1.00  0.00           H
ATOM   4637  HB2 LEU A3926     249.860 175.795 215.411  1.00  0.00           H
ATOM   4638  HB3 LEU A3926     249.631 177.454 214.870  1.00  0.00           H
ATOM   4639  HG  LEU A3926     251.682 177.319 213.506  1.00  0.00           H
ATOM   4640 HD11 LEU A3926     252.658 175.027 213.096  1.00  0.00           H
ATOM   4641 HD12 LEU A3926     253.028 175.664 214.702  1.00  0.00           H
ATOM   4642 HD13 LEU A3926     251.754 174.428 214.493  1.00  0.00           H
ATOM   4643 HD21 LEU A3926     250.784 175.751 211.828  1.00  0.00           H
ATOM   4644 HD22 LEU A3926     249.733 175.037 213.048  1.00  0.00           H
ATOM   4645 HD23 LEU A3926     249.487 176.724 212.541  1.00  0.00           H
ATOM   4646  N   GLN A3927     251.318 179.647 215.940  1.00  0.00           N
ATOM   4647  CA  GLN A3927     251.921 180.981 215.762  1.00  0.00           C
ATOM   4648  CB  GLN A3927     250.796 182.025 215.616  1.00  0.00           C
ATOM   4649  CG  GLN A3927     251.284 183.447 215.272  1.00  0.00           C
ATOM   4650  CD  GLN A3927     251.476 184.328 216.506  1.00  0.00           C
ATOM   4651  OE1 GLN A3927     252.433 184.205 217.253  1.00  0.00           O
ATOM   4652  NE2 GLN A3927     250.559 185.220 216.805  1.00  0.00           N
ATOM   4653  C   GLN A3927     252.884 181.364 216.898  1.00  0.00           C
ATOM   4654  O   GLN A3927     254.050 181.662 216.641  1.00  0.00           O
ATOM   4655  H   GLN A3927     250.304 179.590 215.914  1.00  0.00           H
ATOM   4656  HA  GLN A3927     252.495 180.975 214.835  1.00  0.00           H
ATOM   4657  HB2 GLN A3927     250.139 181.692 214.815  1.00  0.00           H
ATOM   4658  HB3 GLN A3927     250.199 182.057 216.529  1.00  0.00           H
ATOM   4659  HG2 GLN A3927     252.214 183.405 214.705  1.00  0.00           H
ATOM   4660  HG3 GLN A3927     250.538 183.918 214.632  1.00  0.00           H
ATOM   4661 HE21 GLN A3927     249.836 185.473 216.147  1.00  0.00           H
ATOM   4662 HE22 GLN A3927     250.737 185.795 217.607  1.00  0.00           H
ATOM   4663  N   GLU A3928     252.467 181.182 218.154  1.00  0.00           N
ATOM   4664  CA  GLU A3928     253.268 181.506 219.343  1.00  0.00           C
ATOM   4665  CB  GLU A3928     252.365 181.537 220.607  1.00  0.00           C
ATOM   4666  CG  GLU A3928     251.336 182.701 220.610  1.00  0.00           C
ATOM   4667  CD  GLU A3928     250.202 182.599 221.664  1.00  0.00           C
ATOM   4668  OE1 GLU A3928     250.281 181.759 222.591  1.00  0.00           O
ATOM   4669  OE2 GLU A3928     249.279 183.460 221.643  1.00  0.00           O
ATOM   4670  C   GLU A3928     254.488 180.563 219.501  1.00  0.00           C
ATOM   4671  O   GLU A3928     255.445 180.921 220.187  1.00  0.00           O
ATOM   4672  H   GLU A3928     251.495 180.937 218.307  1.00  0.00           H
ATOM   4673  HA  GLU A3928     253.676 182.510 219.211  1.00  0.00           H
ATOM   4674  HB2 GLU A3928     251.848 180.580 220.688  1.00  0.00           H
ATOM   4675  HB3 GLU A3928     252.998 181.644 221.489  1.00  0.00           H
ATOM   4676  HG2 GLU A3928     251.882 183.633 220.771  1.00  0.00           H
ATOM   4677  HG3 GLU A3928     250.871 182.772 219.625  1.00  0.00           H
ATOM   4678  N   SER A3929     254.543 179.443 218.757  1.00  0.00           N
ATOM   4679  CA  SER A3929     255.749 178.607 218.595  1.00  0.00           C
ATOM   4680  CB  SER A3929     255.378 177.119 218.565  1.00  0.00           C
ATOM   4681  OG  SER A3929     254.940 176.673 217.293  1.00  0.00           O
ATOM   4682  C   SER A3929     256.607 178.974 217.372  1.00  0.00           C
ATOM   4683  O   SER A3929     257.829 179.055 217.497  1.00  0.00           O
ATOM   4684  H   SER A3929     253.740 179.242 218.174  1.00  0.00           H
ATOM   4685  HA  SER A3929     256.382 178.753 219.470  1.00  0.00           H
ATOM   4686  HB2 SER A3929     256.263 176.540 218.836  1.00  0.00           H
ATOM   4687  HB3 SER A3929     254.605 176.923 219.309  1.00  0.00           H
ATOM   4688  HG  SER A3929     254.238 177.273 216.975  1.00  0.00           H
ATOM   4689  N   ILE A3930     255.988 179.306 216.229  1.00  0.00           N
ATOM   4690  CA  ILE A3930     256.686 179.762 215.014  1.00  0.00           C
ATOM   4691  CB  ILE A3930     255.710 179.884 213.814  1.00  0.00           C
ATOM   4692  CG1 ILE A3930     255.169 178.501 213.378  1.00  0.00           C
ATOM   4693  CG2 ILE A3930     256.397 180.552 212.606  1.00  0.00           C
ATOM   4694  CD1 ILE A3930     253.978 178.591 212.411  1.00  0.00           C
ATOM   4695  C   ILE A3930     257.415 181.082 215.282  1.00  0.00           C
ATOM   4696  O   ILE A3930     258.564 181.218 214.874  1.00  0.00           O
ATOM   4697  H   ILE A3930     254.975 179.271 216.205  1.00  0.00           H
ATOM   4698  HA  ILE A3930     257.449 179.030 214.753  1.00  0.00           H
ATOM   4699  HB  ILE A3930     254.871 180.512 214.120  1.00  0.00           H
ATOM   4700 HG12 ILE A3930     255.967 177.929 212.904  1.00  0.00           H
ATOM   4701 HG13 ILE A3930     254.841 177.941 214.251  1.00  0.00           H
ATOM   4702 HD11 ILE A3930     253.583 177.594 212.226  1.00  0.00           H
ATOM   4703 HD12 ILE A3930     254.286 179.008 211.452  1.00  0.00           H
ATOM   4704 HD13 ILE A3930     253.191 179.210 212.843  1.00  0.00           H
ATOM   4705 HG21 ILE A3930     256.744 181.551 212.865  1.00  0.00           H
ATOM   4706 HG22 ILE A3930     257.248 179.955 212.277  1.00  0.00           H
ATOM   4707 HG23 ILE A3930     255.698 180.666 211.779  1.00  0.00           H
ATOM   4708  N   SER A3931     256.858 181.947 216.133  1.00  0.00           N
ATOM   4709  CA  SER A3931     257.505 183.176 216.598  1.00  0.00           C
ATOM   4710  CB  SER A3931     256.544 183.962 217.498  1.00  0.00           C
ATOM   4711  OG  SER A3931     255.449 184.455 216.753  1.00  0.00           O
ATOM   4712  C   SER A3931     258.828 182.914 217.335  1.00  0.00           C
ATOM   4713  O   SER A3931     259.852 183.489 216.971  1.00  0.00           O
ATOM   4714  H   SER A3931     255.890 181.791 216.395  1.00  0.00           H
ATOM   4715  HA  SER A3931     257.732 183.799 215.731  1.00  0.00           H
ATOM   4716  HB2 SER A3931     256.184 183.327 218.309  1.00  0.00           H
ATOM   4717  HB3 SER A3931     257.078 184.812 217.924  1.00  0.00           H
ATOM   4718  HG  SER A3931     254.669 183.887 216.860  1.00  0.00           H
ATOM   4719  N   ASP A3932     258.875 181.982 218.295  1.00  0.00           N
ATOM   4720  CA  ASP A3932     260.127 181.617 218.991  1.00  0.00           C
ATOM   4721  CB  ASP A3932     259.789 180.755 220.228  1.00  0.00           C
ATOM   4722  CG  ASP A3932     260.914 180.643 221.276  1.00  0.00           C
ATOM   4723  OD1 ASP A3932     261.810 181.517 221.308  1.00  0.00           O
ATOM   4724  OD2 ASP A3932     260.813 179.739 222.141  1.00  0.00           O
ATOM   4725  C   ASP A3932     261.119 180.901 218.048  1.00  0.00           C
ATOM   4726  O   ASP A3932     262.311 181.219 218.019  1.00  0.00           O
ATOM   4727  H   ASP A3932     258.039 181.455 218.505  1.00  0.00           H
ATOM   4728  HA  ASP A3932     260.608 182.533 219.337  1.00  0.00           H
ATOM   4729  HB2 ASP A3932     258.923 181.196 220.727  1.00  0.00           H
ATOM   4730  HB3 ASP A3932     259.503 179.755 219.895  1.00  0.00           H
ATOM   4731  N   PHE A3933     260.609 180.075 217.125  1.00  0.00           N
ATOM   4732  CA  PHE A3933     261.413 179.406 216.095  1.00  0.00           C
ATOM   4733  CB  PHE A3933     260.560 178.319 215.414  1.00  0.00           C
ATOM   4734  CG  PHE A3933     261.348 177.117 214.920  1.00  0.00           C
ATOM   4735  CD1 PHE A3933     261.570 176.025 215.781  1.00  0.00           C
ATOM   4736  CD2 PHE A3933     261.808 177.052 213.593  1.00  0.00           C
ATOM   4737  CE1 PHE A3933     262.259 174.886 215.323  1.00  0.00           C
ATOM   4738  CE2 PHE A3933     262.498 175.915 213.132  1.00  0.00           C
ATOM   4739  CZ  PHE A3933     262.730 174.833 213.999  1.00  0.00           C
ATOM   4740  C   PHE A3933     262.026 180.396 215.080  1.00  0.00           C
ATOM   4741  O   PHE A3933     263.219 180.288 214.775  1.00  0.00           O
ATOM   4742  H   PHE A3933     259.609 179.891 217.151  1.00  0.00           H
ATOM   4743  HA  PHE A3933     262.241 178.915 216.601  1.00  0.00           H
ATOM   4744  HB2 PHE A3933     260.004 178.759 214.585  1.00  0.00           H
ATOM   4745  HB3 PHE A3933     259.823 177.947 216.126  1.00  0.00           H
ATOM   4746  HD1 PHE A3933     261.183 176.056 216.791  1.00  0.00           H
ATOM   4747  HD2 PHE A3933     261.599 177.864 212.917  1.00  0.00           H
ATOM   4748  HE1 PHE A3933     262.404 174.043 215.981  1.00  0.00           H
ATOM   4749  HE2 PHE A3933     262.817 175.866 212.100  1.00  0.00           H
ATOM   4750  HZ  PHE A3933     263.245 173.954 213.639  1.00  0.00           H
ATOM   4751  N   TYR A3934     261.307 181.472 214.735  1.00  0.00           N
ATOM   4752  CA  TYR A3934     261.835 182.635 214.020  1.00  0.00           C
ATOM   4753  CB  TYR A3934     260.729 183.634 213.624  1.00  0.00           C
ATOM   4754  CG  TYR A3934     261.324 184.969 213.203  1.00  0.00           C
ATOM   4755  CD1 TYR A3934     261.975 185.068 211.960  1.00  0.00           C
ATOM   4756  CD2 TYR A3934     261.409 186.036 214.123  1.00  0.00           C
ATOM   4757  CE1 TYR A3934     262.723 186.213 211.634  1.00  0.00           C
ATOM   4758  CE2 TYR A3934     262.177 187.176 213.810  1.00  0.00           C
ATOM   4759  CZ  TYR A3934     262.845 187.259 212.571  1.00  0.00           C
ATOM   4760  OH  TYR A3934     263.634 188.330 212.286  1.00  0.00           O
ATOM   4761  C   TYR A3934     262.920 183.344 214.831  1.00  0.00           C
ATOM   4762  O   TYR A3934     264.043 183.466 214.341  1.00  0.00           O
ATOM   4763  H   TYR A3934     260.337 181.510 215.036  1.00  0.00           H
ATOM   4764  HA  TYR A3934     262.306 182.294 213.099  1.00  0.00           H
ATOM   4765  HB2 TYR A3934     260.145 183.218 212.801  1.00  0.00           H
ATOM   4766  HB3 TYR A3934     260.052 183.795 214.460  1.00  0.00           H
ATOM   4767  HD1 TYR A3934     261.926 184.243 211.267  1.00  0.00           H
ATOM   4768  HD2 TYR A3934     260.925 185.959 215.089  1.00  0.00           H
ATOM   4769  HE1 TYR A3934     263.217 186.281 210.676  1.00  0.00           H
ATOM   4770  HE2 TYR A3934     262.270 187.986 214.517  1.00  0.00           H
ATOM   4771  HH  TYR A3934     263.678 188.473 211.335  1.00  0.00           H
ATOM   4772  N   TRP A3935     262.677 183.696 216.098  1.00  0.00           N
ATOM   4773  CA  TRP A3935     263.680 184.403 216.904  1.00  0.00           C
ATOM   4774  CB  TRP A3935     263.072 184.903 218.223  1.00  0.00           C
ATOM   4775  CG  TRP A3935     262.100 186.039 218.065  1.00  0.00           C
ATOM   4776  CD2 TRP A3935     262.347 187.400 217.584  1.00  0.00           C
ATOM   4777  CD1 TRP A3935     260.775 185.987 218.328  1.00  0.00           C
ATOM   4778  NE1 TRP A3935     260.175 187.181 217.975  1.00  0.00           N
ATOM   4779  CE2 TRP A3935     261.100 188.093 217.520  1.00  0.00           C
ATOM   4780  CE3 TRP A3935     263.493 188.117 217.171  1.00  0.00           C
ATOM   4781  CZ2 TRP A3935     260.989 189.412 217.057  1.00  0.00           C
ATOM   4782  CZ3 TRP A3935     263.395 189.442 216.701  1.00  0.00           C
ATOM   4783  CH2 TRP A3935     262.147 190.088 216.637  1.00  0.00           C
ATOM   4784  C   TRP A3935     264.964 183.577 217.115  1.00  0.00           C
ATOM   4785  O   TRP A3935     266.058 184.129 216.963  1.00  0.00           O
ATOM   4786  H   TRP A3935     261.737 183.571 216.470  1.00  0.00           H
ATOM   4787  HA  TRP A3935     263.971 185.289 216.341  1.00  0.00           H
ATOM   4788  HB2 TRP A3935     262.583 184.070 218.732  1.00  0.00           H
ATOM   4789  HB3 TRP A3935     263.881 185.254 218.865  1.00  0.00           H
ATOM   4790  HD1 TRP A3935     260.254 185.110 218.690  1.00  0.00           H
ATOM   4791  HE3 TRP A3935     264.454 187.631 217.194  1.00  0.00           H
ATOM   4792  HZ2 TRP A3935     260.022 189.892 217.007  1.00  0.00           H
ATOM   4793  HZ3 TRP A3935     264.281 189.959 216.359  1.00  0.00           H
ATOM   4794  HH2 TRP A3935     262.075 191.098 216.253  1.00  0.00           H
ATOM   4795  HE1 TRP A3935     259.172 187.316 217.950  1.00  0.00           H
ATOM   4796  N   TYR A3936     264.873 182.242 217.151  1.00  0.00           N
ATOM   4797  CA  TYR A3936     266.030 181.335 217.122  1.00  0.00           C
ATOM   4798  CB  TYR A3936     265.553 179.915 217.473  1.00  0.00           C
ATOM   4799  CG  TYR A3936     266.627 178.835 217.570  1.00  0.00           C
ATOM   4800  CD1 TYR A3936     267.359 178.663 218.763  1.00  0.00           C
ATOM   4801  CD2 TYR A3936     266.847 177.953 216.494  1.00  0.00           C
ATOM   4802  CE1 TYR A3936     268.296 177.612 218.887  1.00  0.00           C
ATOM   4803  CE2 TYR A3936     267.812 176.928 216.599  1.00  0.00           C
ATOM   4804  CZ  TYR A3936     268.523 176.735 217.802  1.00  0.00           C
ATOM   4805  OH  TYR A3936     269.428 175.716 217.879  1.00  0.00           O
ATOM   4806  C   TYR A3936     266.824 181.366 215.798  1.00  0.00           C
ATOM   4807  O   TYR A3936     268.033 181.118 215.821  1.00  0.00           O
ATOM   4808  H   TYR A3936     263.940 181.842 217.251  1.00  0.00           H
ATOM   4809  HA  TYR A3936     266.717 181.655 217.906  1.00  0.00           H
ATOM   4810  HB2 TYR A3936     265.046 179.971 218.435  1.00  0.00           H
ATOM   4811  HB3 TYR A3936     264.808 179.603 216.741  1.00  0.00           H
ATOM   4812  HD1 TYR A3936     267.170 179.331 219.594  1.00  0.00           H
ATOM   4813  HD2 TYR A3936     266.239 178.052 215.604  1.00  0.00           H
ATOM   4814  HE1 TYR A3936     268.837 177.479 219.810  1.00  0.00           H
ATOM   4815  HE2 TYR A3936     267.985 176.246 215.782  1.00  0.00           H
ATOM   4816  HH  TYR A3936     269.506 175.306 218.754  1.00  0.00           H
ATOM   4817  N   TYR A3937     266.207 181.671 214.648  1.00  0.00           N
ATOM   4818  CA  TYR A3937     266.876 181.868 213.344  1.00  0.00           C
ATOM   4819  CB  TYR A3937     266.131 181.106 212.235  1.00  0.00           C
ATOM   4820  CG  TYR A3937     266.490 179.629 212.212  1.00  0.00           C
ATOM   4821  CD1 TYR A3937     267.669 179.205 211.564  1.00  0.00           C
ATOM   4822  CD2 TYR A3937     265.705 178.692 212.906  1.00  0.00           C
ATOM   4823  CE1 TYR A3937     268.092 177.861 211.656  1.00  0.00           C
ATOM   4824  CE2 TYR A3937     266.122 177.352 212.999  1.00  0.00           C
ATOM   4825  CZ  TYR A3937     267.321 176.933 212.389  1.00  0.00           C
ATOM   4826  OH  TYR A3937     267.778 175.683 212.644  1.00  0.00           O
ATOM   4827  C   TYR A3937     267.150 183.333 212.951  1.00  0.00           C
ATOM   4828  O   TYR A3937     268.073 183.554 212.169  1.00  0.00           O
ATOM   4829  H   TYR A3937     265.210 181.876 214.690  1.00  0.00           H
ATOM   4830  HA  TYR A3937     267.869 181.429 213.398  1.00  0.00           H
ATOM   4831  HB2 TYR A3937     266.403 181.535 211.270  1.00  0.00           H
ATOM   4832  HB3 TYR A3937     265.053 181.237 212.354  1.00  0.00           H
ATOM   4833  HD1 TYR A3937     268.254 179.922 210.996  1.00  0.00           H
ATOM   4834  HD2 TYR A3937     264.776 178.998 213.372  1.00  0.00           H
ATOM   4835  HE1 TYR A3937     269.012 177.541 211.184  1.00  0.00           H
ATOM   4836  HE2 TYR A3937     265.517 176.638 213.537  1.00  0.00           H
ATOM   4837  HH  TYR A3937     268.276 175.250 211.902  1.00  0.00           H
ATOM   4838  N   SER A3938     266.572 184.317 213.646  1.00  0.00           N
ATOM   4839  CA  SER A3938     266.944 185.739 213.529  1.00  0.00           C
ATOM   4840  CB  SER A3938     265.983 186.606 214.359  1.00  0.00           C
ATOM   4841  OG  SER A3938     266.280 186.531 215.746  1.00  0.00           O
ATOM   4842  C   SER A3938     268.398 185.980 213.967  1.00  0.00           C
ATOM   4843  O   SER A3938     269.176 186.609 213.255  1.00  0.00           O
ATOM   4844  H   SER A3938     265.756 184.081 214.200  1.00  0.00           H
ATOM   4845  HA  SER A3938     266.852 186.042 212.485  1.00  0.00           H
ATOM   4846  HB2 SER A3938     266.080 187.645 214.040  1.00  0.00           H
ATOM   4847  HB3 SER A3938     264.954 186.289 214.183  1.00  0.00           H
ATOM   4848  HG  SER A3938     266.081 185.640 216.082  1.00  0.00           H
ATOM   4849  N   GLY A3939     268.843 185.242 214.992  1.00  0.00           N
ATOM   4850  CA  GLY A3939     270.224 185.214 215.477  1.00  0.00           C
ATOM   4851  C   GLY A3939     271.186 184.345 214.657  1.00  0.00           C
ATOM   4852  O   GLY A3939     272.114 183.785 215.247  1.00  0.00           O
ATOM   4853  H   GLY A3939     268.144 184.727 215.508  1.00  0.00           H
ATOM   4854  HA2 GLY A3939     270.613 186.232 215.464  1.00  0.00           H
ATOM   4855  HA3 GLY A3939     270.230 184.856 216.506  1.00  0.00           H
ATOM   4856  N   LYS A3940     270.930 184.137 213.358  1.00  0.00           N
ATOM   4857  CA  LYS A3940     271.790 183.359 212.450  1.00  0.00           C
ATOM   4858  CB  LYS A3940     271.219 181.956 212.176  1.00  0.00           C
ATOM   4859  CG  LYS A3940     271.039 181.095 213.434  1.00  0.00           C
ATOM   4860  CD  LYS A3940     270.924 179.617 213.027  1.00  0.00           C
ATOM   4861  CE  LYS A3940     270.378 178.719 214.144  1.00  0.00           C
ATOM   4862  NZ  LYS A3940     268.948 178.992 214.414  1.00  0.00           N
ATOM   4863  C   LYS A3940     272.047 184.068 211.121  1.00  0.00           C
ATOM   4864  O   LYS A3940     271.217 184.822 210.614  1.00  0.00           O
ATOM   4865  H   LYS A3940     270.160 184.656 212.940  1.00  0.00           H
ATOM   4866  HA  LYS A3940     272.765 183.236 212.921  1.00  0.00           H
ATOM   4867  HB2 LYS A3940     271.906 181.438 211.504  1.00  0.00           H
ATOM   4868  HB3 LYS A3940     270.261 182.047 211.660  1.00  0.00           H
ATOM   4869  HG2 LYS A3940     271.901 181.212 214.093  1.00  0.00           H
ATOM   4870  HG3 LYS A3940     270.143 181.423 213.959  1.00  0.00           H
ATOM   4871  HD2 LYS A3940     270.296 179.529 212.142  1.00  0.00           H
ATOM   4872  HD3 LYS A3940     271.920 179.265 212.745  1.00  0.00           H
ATOM   4873  HE2 LYS A3940     270.970 178.882 215.047  1.00  0.00           H
ATOM   4874  HE3 LYS A3940     270.496 177.678 213.831  1.00  0.00           H
ATOM   4875  HZ1 LYS A3940     268.573 178.386 215.133  1.00  0.00           H
ATOM   4876  HZ2 LYS A3940     268.816 179.945 214.753  1.00  0.00           H
ATOM   4877  HZ3 LYS A3940     268.385 178.885 213.574  1.00  0.00           H
ATOM   4878  N   ASP A3941     273.124 183.621 210.490  1.00  0.00           N
ATOM   4879  CA  ASP A3941     273.424 183.775 209.069  1.00  0.00           C
ATOM   4880  CB  ASP A3941     274.852 183.241 208.790  1.00  0.00           C
ATOM   4881  CG  ASP A3941     275.280 181.954 209.534  1.00  0.00           C
ATOM   4882  OD1 ASP A3941     274.397 181.257 210.093  1.00  0.00           O
ATOM   4883  OD2 ASP A3941     276.503 181.795 209.745  1.00  0.00           O
ATOM   4884  C   ASP A3941     272.368 183.096 208.177  1.00  0.00           C
ATOM   4885  O   ASP A3941     271.598 183.798 207.524  1.00  0.00           O
ATOM   4886  H   ASP A3941     273.620 182.853 210.929  1.00  0.00           H
ATOM   4887  HA  ASP A3941     273.407 184.836 208.816  1.00  0.00           H
ATOM   4888  HB2 ASP A3941     275.548 184.033 209.072  1.00  0.00           H
ATOM   4889  HB3 ASP A3941     274.964 183.082 207.716  1.00  0.00           H
ATOM   4890  N   VAL A3942     272.155 181.785 208.331  1.00  0.00           N
ATOM   4891  CA  VAL A3942     271.320 180.978 207.418  1.00  0.00           C
ATOM   4892  CB  VAL A3942     272.218 180.253 206.387  1.00  0.00           C
ATOM   4893  CG1 VAL A3942     273.241 179.306 207.033  1.00  0.00           C
ATOM   4894  CG2 VAL A3942     271.415 179.430 205.377  1.00  0.00           C
ATOM   4895  C   VAL A3942     270.370 180.028 208.157  1.00  0.00           C
ATOM   4896  O   VAL A3942     270.682 179.511 209.236  1.00  0.00           O
ATOM   4897  H   VAL A3942     272.782 181.288 208.962  1.00  0.00           H
ATOM   4898  HA  VAL A3942     270.687 181.653 206.839  1.00  0.00           H
ATOM   4899  HB  VAL A3942     272.768 181.015 205.832  1.00  0.00           H
ATOM   4900 HG11 VAL A3942     273.907 179.865 207.690  1.00  0.00           H
ATOM   4901 HG12 VAL A3942     272.730 178.536 207.610  1.00  0.00           H
ATOM   4902 HG13 VAL A3942     273.842 178.837 206.254  1.00  0.00           H
ATOM   4903 HG21 VAL A3942     270.578 180.021 205.006  1.00  0.00           H
ATOM   4904 HG22 VAL A3942     272.046 179.180 204.524  1.00  0.00           H
ATOM   4905 HG23 VAL A3942     271.043 178.513 205.828  1.00  0.00           H
ATOM   4906  N   ILE A3943     269.198 179.763 207.567  1.00  0.00           N
ATOM   4907  CA  ILE A3943     268.344 178.638 207.971  1.00  0.00           C
ATOM   4908  CB  ILE A3943     266.842 178.914 207.729  1.00  0.00           C
ATOM   4909  CG1 ILE A3943     266.432 180.345 208.148  1.00  0.00           C
ATOM   4910  CG2 ILE A3943     266.026 177.865 208.512  1.00  0.00           C
ATOM   4911  CD1 ILE A3943     264.936 180.629 207.994  1.00  0.00           C
ATOM   4912  C   ILE A3943     268.826 177.365 207.259  1.00  0.00           C
ATOM   4913  O   ILE A3943     268.702 177.234 206.042  1.00  0.00           O
ATOM   4914  H   ILE A3943     268.989 180.215 206.679  1.00  0.00           H
ATOM   4915  HA  ILE A3943     268.466 178.488 209.040  1.00  0.00           H
ATOM   4916  HB  ILE A3943     266.631 178.804 206.663  1.00  0.00           H
ATOM   4917 HG12 ILE A3943     266.716 180.518 209.184  1.00  0.00           H
ATOM   4918 HG13 ILE A3943     266.960 181.067 207.527  1.00  0.00           H
ATOM   4919 HG21 ILE A3943     266.409 176.863 208.329  1.00  0.00           H
ATOM   4920 HG22 ILE A3943     264.981 177.894 208.202  1.00  0.00           H
ATOM   4921 HG23 ILE A3943     266.076 178.070 209.580  1.00  0.00           H
ATOM   4922 HD11 ILE A3943     264.759 181.702 208.069  1.00  0.00           H
ATOM   4923 HD12 ILE A3943     264.596 180.271 207.023  1.00  0.00           H
ATOM   4924 HD13 ILE A3943     264.373 180.128 208.778  1.00  0.00           H
ATOM   4925  N   GLU A3944     269.468 176.460 207.998  1.00  0.00           N
ATOM   4926  CA  GLU A3944     269.967 175.175 207.483  1.00  0.00           C
ATOM   4927  CB  GLU A3944     271.267 174.790 208.222  1.00  0.00           C
ATOM   4928  CG  GLU A3944     271.220 174.807 209.758  1.00  0.00           C
ATOM   4929  CD  GLU A3944     270.134 173.897 210.327  1.00  0.00           C
ATOM   4930  OE1 GLU A3944     270.185 172.680 210.045  1.00  0.00           O
ATOM   4931  OE2 GLU A3944     269.181 174.440 210.929  1.00  0.00           O
ATOM   4932  C   GLU A3944     268.880 174.072 207.471  1.00  0.00           C
ATOM   4933  O   GLU A3944     267.718 174.332 207.777  1.00  0.00           O
ATOM   4934  H   GLU A3944     269.559 176.637 208.985  1.00  0.00           H
ATOM   4935  HA  GLU A3944     270.247 175.320 206.439  1.00  0.00           H
ATOM   4936  HB2 GLU A3944     271.584 173.801 207.890  1.00  0.00           H
ATOM   4937  HB3 GLU A3944     272.044 175.489 207.913  1.00  0.00           H
ATOM   4938  HG2 GLU A3944     272.192 174.479 210.135  1.00  0.00           H
ATOM   4939  HG3 GLU A3944     271.070 175.833 210.105  1.00  0.00           H
ATOM   4940  N   GLU A3945     269.202 172.869 206.976  1.00  0.00           N
ATOM   4941  CA  GLU A3945     268.204 171.831 206.651  1.00  0.00           C
ATOM   4942  CB  GLU A3945     268.903 170.646 205.957  1.00  0.00           C
ATOM   4943  CG  GLU A3945     267.960 169.557 205.394  1.00  0.00           C
ATOM   4944  CD  GLU A3945     267.600 168.428 206.375  1.00  0.00           C
[truncated: 2,450,276 more chars]
