# Supplementary material for: Structure-based mechanism of RyR channel operation by calcium and magnesium ions
Source: PLoS Comput Biol. 2025 Apr 29;21(4):e1012950. doi: 10.1371/journal.pcbi.1012950 (PMC12119028; doi:10.1371/journal.pcbi.1012950)
Supplement: S2 File — The zipped dataset contains the structural description of the input files as well as all data output of the OHM server for the 9 analyzed structures. The content of individual directories and files of the S2 File is described in the file “Description of files.txt”. (ZIP) [file pcbi.1012950.s011.zip › Q92736/7ua5/7ua5_core__dimer.pdb]

HELIX    1   1 VAL A 3600  PHE A 3603  1                                   4
HELIX    2   2 LEU A 3608  ASN A 3610  1                                   3
HELIX    3   3 ARG A 3613  TRP A 3628  1                                  16
HELIX    4   4 GLU A 3637  LEU A 3644  1                                   8
HELIX    5   5 PRO A 3663  LEU A 3676  1                                  14
HELIX    6   6 PHE A 3686  CYS A 3699  1                                  14
HELIX    7   7 PHE A 3714  ARG A 3734  1                                  21
HELIX    8   8 ALA A 3736  SER A 3747  1                                  12
HELIX    9   9 PRO A 3753  LEU A 3766  1                                  14
HELIX   10  10 SER A 3771  GLU A 3783  1                                  13
HELIX   11  11 GLY A 3788  SER A 3799  1                                  12
HELIX   12  12 LEU A 3805  LEU A 3817  1                                  13
HELIX   13  13 ASP A 3833  LEU A 3845  1                                  13
HELIX   14  14 SER A 3852  ARG A 3859  1                                   8
HELIX   15  15 ILE A 3870  SER A 3893  1                                  24
HELIX   16  16 GLU A 3900  GLU A 3922  1                                  23
HELIX   17  17 THR A 3929  ALA A 3936  1                                   8
HELIX   18  18 LEU A 3940  LEU A 3958  1                                  19
HELIX   19  19 ILE A 3965  LEU A 3986  1                                  22
HELIX   20  20 THR A 3994  SER A 4028  1                                  35
HELIX   21  21 PHE A 4032  TYR A 4035  1                                   4
HELIX   22  22 LYS A 4045  HIS A 4055  1                                  11
HELIX   23  23 GLN A 4060  SER A 4068  1                                   9
HELIX   24  24 TYR A 4080  ARG A 4086  1                                   7
HELIX   25  25 HIS A 4088  HIS A 4108  1                                  21
HELIX   26  26 THR A 4113  LEU A 4121  1                                   9
HELIX   27  27 GLU A 4123  PHE A 4129  1                                   7
HELIX   28  28 GLU A 4154  TRP A 4160  1                                   7
HELIX   29  29 PRO A 4163  ASN A 4178  1                                  16
HELIX   30  30 GLU A 4184  GLN A 4205  1                                  22
HELIX   31  31 ILE A 4238  SER A 4260  1                                  23
HELIX   32  32 SER A 4263  MET A 4268  1                                   6
HELIX   33  33 VAL A 4276  ILE A 4309  1                                  34
HELIX   34  34 TRP A 4481  ARG A 4497  1                                  17
HELIX   35  35 PHE A 4499  PHE A 4519  1                                  21
HELIX   36  36 MET A 4568  LEU A 4593  1                                  26
HELIX   37  37 VAL A 4595  ASP A 4613  1                                  19
HELIX   38  38 GLY A 4628  ILE A 4635  1                                   8
HELIX   39  39 LYS A 4647  TYR A 4657  1                                  11
HELIX   40  40 ARG A 4663  LEU A 4670  1                                   8
HELIX   41  41 LEU A 4677  SER A 4680  1                                   4
HELIX   42  42 LEU A 4694  SER A 4700  1                                   7
HELIX   43  43 VAL A 4703  THR A 4715  1                                  13
HELIX   44  44 ASN A 4717  HIS A 4733  1                                  17
HELIX   45  45 ASN A 4736  GLY A 4749  1                                  14
HELIX   46  46 LYS A 4751  TYR A 4793  1                                  43
HELIX   47  47 MET A 4809  ARG A 4822  1                                  14
HELIX   48  48 ILE A 4827  ASP A 4829  1                                   3
HELIX   49  49 GLU A 4840  THR A 4886  1                                  47
HELIX   50  50 ASN A 4895  PHE A 4898  1                                   4
HELIX   51  51 GLY A 4904  GLU A 4912  1                                   9
HELIX   52  52 LEU A 4915  ASN A 4927  1                                  13
HELIX   53  53 GLU A 4930  GLU A 4932  1                                   3
HELIX   54  54 GLY A 4935  GLN A 4945  1                                  11
HELIX   55  55 TRP A 4949  PHE A 4951  1                                   3
HELIX   56  56 PHE A 4958  GLN A 4961  1                                   4
HELIX   57  57 GLU A 4963  LEU A 4966  1                                   4
HELIX   58  58 VAL D 3600  PHE D 3603  1                                   4
HELIX   59  59 LEU D 3608  ASN D 3610  1                                   3
HELIX   60  60 ARG D 3613  TRP D 3628  1                                  16
HELIX   61  61 GLU D 3637  LEU D 3644  1                                   8
HELIX   62  62 PRO D 3663  LEU D 3676  1                                  14
HELIX   63  63 PHE D 3686  CYS D 3699  1                                  14
HELIX   64  64 PHE D 3714  ARG D 3734  1                                  21
HELIX   65  65 ALA D 3736  SER D 3747  1                                  12
HELIX   66  66 PRO D 3753  LEU D 3766  1                                  14
HELIX   67  67 SER D 3771  GLU D 3783  1                                  13
HELIX   68  68 GLY D 3788  SER D 3799  1                                  12
HELIX   69  69 LEU D 3805  LEU D 3817  1                                  13
HELIX   70  70 ASP D 3833  LEU D 3845  1                                  13
HELIX   71  71 SER D 3852  ARG D 3859  1                                   8
HELIX   72  72 ILE D 3870  SER D 3893  1                                  24
HELIX   73  73 GLU D 3900  GLU D 3922  1                                  23
HELIX   74  74 THR D 3929  ALA D 3936  1                                   8
HELIX   75  75 LEU D 3940  LEU D 3958  1                                  19
HELIX   76  76 ILE D 3965  LEU D 3986  1                                  22
HELIX   77  77 THR D 3994  SER D 4028  1                                  35
HELIX   78  78 PHE D 4032  TYR D 4035  1                                   4
HELIX   79  79 LYS D 4045  HIS D 4055  1                                  11
HELIX   80  80 GLN D 4060  SER D 4068  1                                   9
HELIX   81  81 TYR D 4080  ARG D 4086  1                                   7
HELIX   82  82 HIS D 4088  HIS D 4108  1                                  21
HELIX   83  83 THR D 4113  LEU D 4121  1                                   9
HELIX   84  84 GLU D 4123  PHE D 4129  1                                   7
HELIX   85  85 GLU D 4154  TRP D 4160  1                                   7
HELIX   86  86 PRO D 4163  ASN D 4178  1                                  16
HELIX   87  87 GLU D 4184  GLN D 4205  1                                  22
HELIX   88  88 ILE D 4238  SER D 4260  1                                  23
HELIX   89  89 SER D 4263  MET D 4268  1                                   6
HELIX   90  90 VAL D 4276  ILE D 4309  1                                  34
HELIX   91  91 TRP D 4481  ARG D 4497  1                                  17
HELIX   92  92 PHE D 4499  PHE D 4519  1                                  21
HELIX   93  93 MET D 4568  LEU D 4593  1                                  26
HELIX   94  94 VAL D 4595  ASP D 4613  1                                  19
HELIX   95  95 GLY D 4628  ILE D 4635  1                                   8
HELIX   96  96 LYS D 4647  TYR D 4657  1                                  11
HELIX   97  97 ARG D 4663  LEU D 4670  1                                   8
HELIX   98  98 LEU D 4677  SER D 4680  1                                   4
HELIX   99  99 LEU D 4694  SER D 4700  1                                   7
HELIX  100 100 VAL D 4703  THR D 4715  1                                  13
HELIX  101 101 ASN D 4717  HIS D 4733  1                                  17
HELIX  102 102 ASN D 4736  GLY D 4749  1                                  14
HELIX  103 103 LYS D 4751  TYR D 4793  1                                  43
HELIX  104 104 MET D 4809  ARG D 4822  1                                  14
HELIX  105 105 ILE D 4827  ASP D 4829  1                                   3
HELIX  106 106 GLU D 4840  THR D 4886  1                                  47
HELIX  107 107 ASN D 4895  PHE D 4898  1                                   4
HELIX  108 108 GLY D 4904  GLU D 4912  1                                   9
HELIX  109 109 LEU D 4915  ASN D 4927  1                                  13
HELIX  110 110 GLU D 4930  GLU D 4932  1                                   3
HELIX  111 111 GLY D 4935  GLN D 4945  1                                  11
HELIX  112 112 TRP D 4949  PHE D 4951  1                                   3
HELIX  113 113 PHE D 4958  GLN D 4961  1                                   4
HELIX  114 114 GLU D 4963  LEU D 4966  1                                   4
SHEET    1   1 1 VAL A4042  SER A4044  0
SHEET    2   2 1 THR A4077  ASP A4079  0
SHEET    3   3 1 LEU A4133  GLY A4140  0
SHEET    4   4 1 ARG A4144  GLU A4151  0
SHEET    5   5 1 TYR A4520  THR A4524  0
SHEET    6   6 1 VAL A4557  LEU A4561  0
SHEET    7   7 1 VAL D4042  SER D4044  0
SHEET    8   8 1 THR D4077  ASP D4079  0
SHEET    9   9 1 LEU D4133  GLY D4140  0
SHEET   10  10 1 ARG D4144  GLU D4151  0
SHEET   11  11 1 TYR D4520  THR D4524  0
SHEET   12  12 1 VAL D4557  LEU D4561  0
ATOM      1  N   VAL A3599     308.088 238.590 219.630  1.00  0.00           N
ATOM      2  CA  VAL A3599     309.377 238.984 220.267  1.00  0.00           C
ATOM      3  CB  VAL A3599     310.287 237.799 220.652  1.00  0.00           C
ATOM      4  CG1 VAL A3599     311.408 238.265 221.591  1.00  0.00           C
ATOM      5  CG2 VAL A3599     309.497 236.701 221.374  1.00  0.00           C
ATOM      6  C   VAL A3599     310.068 240.110 219.563  1.00  0.00           C
ATOM      7  O   VAL A3599     309.596 241.230 219.674  1.00  0.00           O
ATOM      8  HA  VAL A3599     309.092 239.424 221.224  1.00  0.00           H
ATOM      9  HB  VAL A3599     310.728 237.369 219.752  1.00  0.00           H
ATOM     10 HG11 VAL A3599     312.043 239.015 221.122  1.00  0.00           H
ATOM     11 HG12 VAL A3599     312.037 237.415 221.864  1.00  0.00           H
ATOM     12 HG13 VAL A3599     310.981 238.680 222.507  1.00  0.00           H
ATOM     13  H1  VAL A3599     307.489 239.403 219.516  1.00  0.00           H
ATOM     14  H2  VAL A3599     308.226 238.145 218.734  1.00  0.00           H
ATOM     15  H3  VAL A3599     307.590 237.943 220.232  1.00  0.00           H
ATOM     16 HG21 VAL A3599     310.180 235.923 221.722  1.00  0.00           H
ATOM     17 HG22 VAL A3599     308.779 236.222 220.708  1.00  0.00           H
ATOM     18 HG23 VAL A3599     308.977 237.107 222.245  1.00  0.00           H
ATOM     19  N   VAL A3600     311.052 239.839 218.710  1.00  0.00           N
ATOM     20  CA  VAL A3600     311.751 240.929 218.028  1.00  0.00           C
ATOM     21  CB  VAL A3600     313.051 240.442 217.356  1.00  0.00           C
ATOM     22  CG1 VAL A3600     314.032 239.903 218.404  1.00  0.00           C
ATOM     23  CG2 VAL A3600     312.823 239.360 216.291  1.00  0.00           C
ATOM     24  C   VAL A3600     310.883 241.667 217.014  1.00  0.00           C
ATOM     25  O   VAL A3600     310.945 242.884 216.926  1.00  0.00           O
ATOM     26  H   VAL A3600     311.453 238.912 218.662  1.00  0.00           H
ATOM     27  HA  VAL A3600     312.041 241.673 218.771  1.00  0.00           H
ATOM     28  HB  VAL A3600     313.522 241.298 216.872  1.00  0.00           H
ATOM     29 HG11 VAL A3600     314.212 240.661 219.168  1.00  0.00           H
ATOM     30 HG12 VAL A3600     314.984 239.670 217.924  1.00  0.00           H
ATOM     31 HG13 VAL A3600     313.648 238.999 218.874  1.00  0.00           H
ATOM     32 HG21 VAL A3600     312.195 239.741 215.486  1.00  0.00           H
ATOM     33 HG22 VAL A3600     313.783 239.076 215.856  1.00  0.00           H
ATOM     34 HG23 VAL A3600     312.367 238.471 216.726  1.00  0.00           H
ATOM     35  N   ALA A3601     309.874 240.983 216.478  1.00  0.00           N
ATOM     36  CA  ALA A3601     308.824 241.602 215.685  1.00  0.00           C
ATOM     37  CB  ALA A3601     308.141 240.482 214.887  1.00  0.00           C
ATOM     38  C   ALA A3601     307.794 242.430 216.451  1.00  0.00           C
ATOM     39  O   ALA A3601     306.962 243.075 215.818  1.00  0.00           O
ATOM     40  H   ALA A3601     309.869 239.982 216.566  1.00  0.00           H
ATOM     41  HA  ALA A3601     309.302 242.274 214.975  1.00  0.00           H
ATOM     42  HB1 ALA A3601     307.402 240.906 214.205  1.00  0.00           H
ATOM     43  HB2 ALA A3601     307.630 239.793 215.562  1.00  0.00           H
ATOM     44  HB3 ALA A3601     308.878 239.933 214.298  1.00  0.00           H
ATOM     45  N   CYS A3602     307.899 242.446 217.775  1.00  0.00           N
ATOM     46  CA  CYS A3602     307.215 243.386 218.640  1.00  0.00           C
ATOM     47  CB  CYS A3602     306.716 242.661 219.910  1.00  0.00           C
ATOM     48  SG  CYS A3602     305.986 241.030 219.537  1.00  0.00           S
ATOM     49  C   CYS A3602     308.127 244.556 218.978  1.00  0.00           C
ATOM     50  O   CYS A3602     307.919 245.647 218.465  1.00  0.00           O
ATOM     51  H   CYS A3602     308.652 241.927 218.198  1.00  0.00           H
ATOM     52  HA  CYS A3602     306.341 243.792 218.123  1.00  0.00           H
ATOM     53  HB2 CYS A3602     307.547 242.516 220.601  1.00  0.00           H
ATOM     54  HB3 CYS A3602     305.977 243.287 220.419  1.00  0.00           H
ATOM     55  HG  CYS A3602     304.744 241.447 219.228  1.00  0.00           H
ATOM     56  N   PHE A3603     309.323 244.233 219.474  1.00  0.00           N
ATOM     57  CA  PHE A3603     310.352 245.217 219.785  1.00  0.00           C
ATOM     58  CB  PHE A3603     311.550 244.519 220.450  1.00  0.00           C
ATOM     59  CG  PHE A3603     311.271 243.887 221.801  1.00  0.00           C
ATOM     60  CD1 PHE A3603     310.835 244.693 222.871  1.00  0.00           C
ATOM     61  CD2 PHE A3603     311.519 242.517 222.018  1.00  0.00           C
ATOM     62  CE1 PHE A3603     310.626 244.129 224.141  1.00  0.00           C
ATOM     63  CE2 PHE A3603     311.312 241.954 223.291  1.00  0.00           C
ATOM     64  CZ  PHE A3603     310.861 242.760 224.350  1.00  0.00           C
ATOM     65  C   PHE A3603     310.853 246.068 218.582  1.00  0.00           C
ATOM     66  O   PHE A3603     311.578 247.037 218.789  1.00  0.00           O
ATOM     67  H   PHE A3603     309.472 243.283 219.787  1.00  0.00           H
ATOM     68  HA  PHE A3603     309.932 245.933 220.493  1.00  0.00           H
ATOM     69  HB2 PHE A3603     312.340 245.255 220.602  1.00  0.00           H
ATOM     70  HB3 PHE A3603     311.941 243.766 219.765  1.00  0.00           H
ATOM     71  HD1 PHE A3603     310.677 245.753 222.726  1.00  0.00           H
ATOM     72  HD2 PHE A3603     311.894 241.903 221.216  1.00  0.00           H
ATOM     73  HE1 PHE A3603     310.296 244.753 224.962  1.00  0.00           H
ATOM     74  HE2 PHE A3603     311.520 240.909 223.470  1.00  0.00           H
ATOM     75  HZ  PHE A3603     310.708 242.334 225.333  1.00  0.00           H
ATOM     76  N   ARG A3604     310.522 245.715 217.328  1.00  0.00           N
ATOM     77  CA  ARG A3604     310.799 246.519 216.118  1.00  0.00           C
ATOM     78  CB  ARG A3604     310.678 245.652 214.844  1.00  0.00           C
ATOM     79  CG  ARG A3604     309.218 245.276 214.539  1.00  0.00           C
ATOM     80  CD  ARG A3604     309.010 244.463 213.259  1.00  0.00           C
ATOM     81  NE  ARG A3604     307.600 244.025 213.173  1.00  0.00           N
ATOM     82  CZ  ARG A3604     306.565 244.692 212.691  1.00  0.00           C
ATOM     83  NH1 ARG A3604     306.688 245.855 212.113  1.00  0.00           N
ATOM     84  NH2 ARG A3604     305.364 244.208 212.819  1.00  0.00           N
ATOM     85  C   ARG A3604     309.928 247.777 215.973  1.00  0.00           C
ATOM     86  O   ARG A3604     310.269 248.608 215.134  1.00  0.00           O
ATOM     87  H   ARG A3604     310.016 244.848 217.226  1.00  0.00           H
ATOM     88  HA  ARG A3604     311.824 246.887 216.189  1.00  0.00           H
ATOM     89  HB2 ARG A3604     311.080 246.213 213.999  1.00  0.00           H
ATOM     90  HB3 ARG A3604     311.277 244.747 214.962  1.00  0.00           H
ATOM     91  HG2 ARG A3604     308.618 246.177 214.427  1.00  0.00           H
ATOM     92  HG3 ARG A3604     308.834 244.717 215.388  1.00  0.00           H
ATOM     93  HD2 ARG A3604     309.284 245.068 212.392  1.00  0.00           H
ATOM     94  HD3 ARG A3604     309.664 243.590 213.275  1.00  0.00           H
ATOM     95  HE  ARG A3604     307.340 243.245 213.760  1.00  0.00           H
ATOM     96 HH11 ARG A3604     307.594 246.276 212.047  1.00  0.00           H
ATOM     97 HH12 ARG A3604     305.869 246.342 211.794  1.00  0.00           H
ATOM     98 HH21 ARG A3604     305.210 243.348 213.320  1.00  0.00           H
ATOM     99 HH22 ARG A3604     304.561 244.703 212.469  1.00  0.00           H
ATOM    100  N   MET A3605     308.695 247.774 216.497  1.00  0.00           N
ATOM    101  CA  MET A3605     307.826 248.958 216.423  1.00  0.00           C
ATOM    102  CB  MET A3605     306.326 248.599 216.338  1.00  0.00           C
ATOM    103  CG  MET A3605     305.677 248.012 217.597  1.00  0.00           C
ATOM    104  SD  MET A3605     305.313 249.175 218.940  1.00  0.00           S
ATOM    105  CE  MET A3605     303.668 249.750 218.439  1.00  0.00           C
ATOM    106  C   MET A3605     308.191 249.918 217.559  1.00  0.00           C
ATOM    107  O   MET A3605     308.698 249.493 218.593  1.00  0.00           O
ATOM    108  H   MET A3605     308.482 247.082 217.208  1.00  0.00           H
ATOM    109  HA  MET A3605     308.050 249.480 215.492  1.00  0.00           H
ATOM    110  HB2 MET A3605     306.202 247.879 215.528  1.00  0.00           H
ATOM    111  HB3 MET A3605     305.770 249.495 216.059  1.00  0.00           H
ATOM    112  HG2 MET A3605     304.741 247.534 217.306  1.00  0.00           H
ATOM    113  HG3 MET A3605     306.318 247.234 217.988  1.00  0.00           H
ATOM    114  HE1 MET A3605     303.279 250.432 219.195  1.00  0.00           H
ATOM    115  HE2 MET A3605     303.730 250.268 217.483  1.00  0.00           H
ATOM    116  HE3 MET A3605     302.990 248.900 218.350  1.00  0.00           H
ATOM    117  N   ALA A3606     308.162 251.217 217.266  1.00  0.00           N
ATOM    118  CA  ALA A3606     308.625 252.248 218.186  1.00  0.00           C
ATOM    119  CB  ALA A3606     309.024 253.475 217.354  1.00  0.00           C
ATOM    120  C   ALA A3606     307.529 252.576 219.220  1.00  0.00           C
ATOM    121  O   ALA A3606     306.507 253.145 218.825  1.00  0.00           O
ATOM    122  H   ALA A3606     307.731 251.514 216.408  1.00  0.00           H
ATOM    123  HA  ALA A3606     309.520 251.894 218.698  1.00  0.00           H
ATOM    124  HB1 ALA A3606     309.845 253.215 216.686  1.00  0.00           H
ATOM    125  HB2 ALA A3606     309.340 254.278 218.017  1.00  0.00           H
ATOM    126  HB3 ALA A3606     308.172 253.820 216.767  1.00  0.00           H
ATOM    127  N   PRO A3607     307.766 252.380 220.534  1.00  0.00           N
ATOM    128  CA  PRO A3607     306.858 252.867 221.568  1.00  0.00           C
ATOM    129  CD  PRO A3607     308.865 251.651 221.151  1.00  0.00           C
ATOM    130  CB  PRO A3607     307.390 252.318 222.897  1.00  0.00           C
ATOM    131  CG  PRO A3607     308.309 251.168 222.486  1.00  0.00           C
ATOM    132  C   PRO A3607     306.797 254.401 221.560  1.00  0.00           C
ATOM    133  O   PRO A3607     307.728 255.066 221.101  1.00  0.00           O
ATOM    134  HA  PRO A3607     305.862 252.460 221.382  1.00  0.00           H
ATOM    135  HD2 PRO A3607     309.184 250.795 220.561  1.00  0.00           H
ATOM    136  HD3 PRO A3607     309.704 252.327 221.319  1.00  0.00           H
ATOM    137  HB2 PRO A3607     306.582 251.973 223.544  1.00  0.00           H
ATOM    138  HB3 PRO A3607     307.974 253.086 223.400  1.00  0.00           H
ATOM    139  HG2 PRO A3607     309.102 250.994 223.215  1.00  0.00           H
ATOM    140  HG3 PRO A3607     307.721 250.262 222.332  1.00  0.00           H
ATOM    141  N   LEU A3608     305.767 254.987 222.176  1.00  0.00           N
ATOM    142  CA  LEU A3608     305.458 256.415 222.011  1.00  0.00           C
ATOM    143  CB  LEU A3608     304.082 256.734 222.628  1.00  0.00           C
ATOM    144  CG  LEU A3608     304.014 256.894 224.161  1.00  0.00           C
ATOM    145  CD1 LEU A3608     302.614 257.364 224.547  1.00  0.00           C
ATOM    146  CD2 LEU A3608     304.311 255.597 224.917  1.00  0.00           C
ATOM    147  C   LEU A3608     306.557 257.407 222.451  1.00  0.00           C
ATOM    148  O   LEU A3608     306.672 258.468 221.842  1.00  0.00           O
ATOM    149  H   LEU A3608     305.037 254.393 222.544  1.00  0.00           H
ATOM    150  HA  LEU A3608     305.348 256.571 220.941  1.00  0.00           H
ATOM    151  HB2 LEU A3608     303.751 257.675 222.188  1.00  0.00           H
ATOM    152  HB3 LEU A3608     303.366 255.972 222.316  1.00  0.00           H
ATOM    153  HG  LEU A3608     304.728 257.655 224.477  1.00  0.00           H
ATOM    154 HD11 LEU A3608     302.381 258.308 224.054  1.00  0.00           H
ATOM    155 HD12 LEU A3608     302.551 257.513 225.625  1.00  0.00           H
ATOM    156 HD13 LEU A3608     301.869 256.621 224.255  1.00  0.00           H
ATOM    157 HD21 LEU A3608     305.346 255.297 224.781  1.00  0.00           H
ATOM    158 HD22 LEU A3608     304.139 255.750 225.983  1.00  0.00           H
ATOM    159 HD23 LEU A3608     303.642 254.805 224.575  1.00  0.00           H
ATOM    160  N   TYR A3609     307.483 257.016 223.337  1.00  0.00           N
ATOM    161  CA  TYR A3609     308.656 257.836 223.687  1.00  0.00           C
ATOM    162  CB  TYR A3609     309.295 257.307 224.986  1.00  0.00           C
ATOM    163  CG  TYR A3609     310.071 256.011 224.830  1.00  0.00           C
ATOM    164  CD1 TYR A3609     311.388 256.049 224.330  1.00  0.00           C
ATOM    165  CD2 TYR A3609     309.472 254.774 225.139  1.00  0.00           C
ATOM    166  CE1 TYR A3609     312.066 254.852 224.045  1.00  0.00           C
ATOM    167  CE2 TYR A3609     310.158 253.573 224.867  1.00  0.00           C
ATOM    168  CZ  TYR A3609     311.434 253.613 224.268  1.00  0.00           C
ATOM    169  OH  TYR A3609     312.022 252.475 223.824  1.00  0.00           O
ATOM    170  C   TYR A3609     309.699 257.946 222.550  1.00  0.00           C
ATOM    171  O   TYR A3609     310.507 258.875 222.549  1.00  0.00           O
ATOM    172  H   TYR A3609     307.405 256.090 223.729  1.00  0.00           H
ATOM    173  HA  TYR A3609     308.303 258.848 223.884  1.00  0.00           H
ATOM    174  HB2 TYR A3609     309.980 258.068 225.361  1.00  0.00           H
ATOM    175  HB3 TYR A3609     308.518 257.177 225.741  1.00  0.00           H
ATOM    176  HD1 TYR A3609     311.860 256.997 224.115  1.00  0.00           H
ATOM    177  HD2 TYR A3609     308.478 254.738 225.565  1.00  0.00           H
ATOM    178  HE1 TYR A3609     313.052 254.871 223.613  1.00  0.00           H
ATOM    179  HE2 TYR A3609     309.700 252.616 225.067  1.00  0.00           H
ATOM    180  HH  TYR A3609     312.374 252.620 222.938  1.00  0.00           H
ATOM    181  N   ASN A3610     309.718 257.004 221.598  1.00  0.00           N
ATOM    182  CA  ASN A3610     310.543 257.048 220.386  1.00  0.00           C
ATOM    183  CB  ASN A3610     310.993 255.612 220.020  1.00  0.00           C
ATOM    184  CG  ASN A3610     312.199 255.090 220.782  1.00  0.00           C
ATOM    185  OD1 ASN A3610     312.286 253.932 221.153  1.00  0.00           O
ATOM    186  ND2 ASN A3610     313.246 255.874 220.916  1.00  0.00           N
ATOM    187  C   ASN A3610     309.842 257.722 219.189  1.00  0.00           C
ATOM    188  O   ASN A3610     310.513 258.019 218.199  1.00  0.00           O
ATOM    189  H   ASN A3610     309.029 256.260 221.658  1.00  0.00           H
ATOM    190  HA  ASN A3610     311.420 257.663 220.583  1.00  0.00           H
ATOM    191  HB2 ASN A3610     311.271 255.591 218.967  1.00  0.00           H
ATOM    192  HB3 ASN A3610     310.167 254.916 220.160  1.00  0.00           H
ATOM    193 HD21 ASN A3610     313.222 256.814 220.571  1.00  0.00           H
ATOM    194 HD22 ASN A3610     314.051 255.463 221.350  1.00  0.00           H
ATOM    195  N   LEU A3611     308.524 257.951 219.235  1.00  0.00           N
ATOM    196  CA  LEU A3611     307.796 258.582 218.130  1.00  0.00           C
ATOM    197  CB  LEU A3611     306.278 258.356 218.274  1.00  0.00           C
ATOM    198  CG  LEU A3611     305.815 256.891 218.154  1.00  0.00           C
ATOM    199  CD1 LEU A3611     304.296 256.831 218.329  1.00  0.00           C
ATOM    200  CD2 LEU A3611     306.148 256.279 216.790  1.00  0.00           C
ATOM    201  C   LEU A3611     308.121 260.087 218.005  1.00  0.00           C
ATOM    202  O   LEU A3611     308.259 260.782 219.015  1.00  0.00           O
ATOM    203  H   LEU A3611     308.023 257.752 220.091  1.00  0.00           H
ATOM    204  HA  LEU A3611     308.127 258.096 217.216  1.00  0.00           H
ATOM    205  HB2 LEU A3611     305.962 258.746 219.242  1.00  0.00           H
ATOM    206  HB3 LEU A3611     305.767 258.936 217.506  1.00  0.00           H
ATOM    207  HG  LEU A3611     306.288 256.293 218.932  1.00  0.00           H
ATOM    208 HD11 LEU A3611     303.972 255.789 218.338  1.00  0.00           H
ATOM    209 HD12 LEU A3611     303.794 257.350 217.513  1.00  0.00           H
ATOM    210 HD13 LEU A3611     304.003 257.288 219.274  1.00  0.00           H
ATOM    211 HD21 LEU A3611     305.728 255.272 216.742  1.00  0.00           H
ATOM    212 HD22 LEU A3611     307.225 256.193 216.669  1.00  0.00           H
ATOM    213 HD23 LEU A3611     305.724 256.882 215.988  1.00  0.00           H
ATOM    214  N   PRO A3612     308.050 260.668 216.788  1.00  0.00           N
ATOM    215  CA  PRO A3612     308.048 262.119 216.612  1.00  0.00           C
ATOM    216  CD  PRO A3612     307.989 260.002 215.497  1.00  0.00           C
ATOM    217  CB  PRO A3612     307.940 262.358 215.098  1.00  0.00           C
ATOM    218  CG  PRO A3612     308.445 261.052 214.487  1.00  0.00           C
ATOM    219  C   PRO A3612     306.871 262.739 217.374  1.00  0.00           C
ATOM    220  O   PRO A3612     305.725 262.377 217.113  1.00  0.00           O
ATOM    221  HA  PRO A3612     308.992 262.518 216.983  1.00  0.00           H
ATOM    222  HD2 PRO A3612     308.654 259.139 215.453  1.00  0.00           H
ATOM    223  HD3 PRO A3612     306.960 259.703 215.290  1.00  0.00           H
ATOM    224  HB2 PRO A3612     308.543 263.210 214.782  1.00  0.00           H
ATOM    225  HB3 PRO A3612     306.899 262.503 214.806  1.00  0.00           H
ATOM    226  HG2 PRO A3612     308.018 260.874 213.499  1.00  0.00           H
ATOM    227  HG3 PRO A3612     309.535 261.065 214.441  1.00  0.00           H
ATOM    228  N   ARG A3613     307.129 263.736 218.238  1.00  0.00           N
ATOM    229  CA  ARG A3613     306.151 264.196 219.250  1.00  0.00           C
ATOM    230  CB  ARG A3613     306.742 265.339 220.107  1.00  0.00           C
ATOM    231  CG  ARG A3613     305.761 265.823 221.200  1.00  0.00           C
ATOM    232  CD  ARG A3613     306.336 266.878 222.152  1.00  0.00           C
ATOM    233  NE  ARG A3613     307.261 266.302 223.148  1.00  0.00           N
ATOM    234  CZ  ARG A3613     307.776 266.938 224.187  1.00  0.00           C
ATOM    235  NH1 ARG A3613     307.562 268.208 224.397  1.00  0.00           N
ATOM    236  NH2 ARG A3613     308.529 266.306 225.041  1.00  0.00           N
ATOM    237  C   ARG A3613     304.769 264.570 218.699  1.00  0.00           C
ATOM    238  O   ARG A3613     303.801 264.343 219.407  1.00  0.00           O
ATOM    239  H   ARG A3613     308.105 263.907 218.432  1.00  0.00           H
ATOM    240  HA  ARG A3613     305.962 263.351 219.917  1.00  0.00           H
ATOM    241  HB2 ARG A3613     306.994 266.182 219.461  1.00  0.00           H
ATOM    242  HB3 ARG A3613     307.656 264.981 220.583  1.00  0.00           H
ATOM    243  HG2 ARG A3613     304.898 266.282 220.718  1.00  0.00           H
ATOM    244  HG3 ARG A3613     305.409 264.970 221.783  1.00  0.00           H
ATOM    245  HD2 ARG A3613     306.839 267.653 221.569  1.00  0.00           H
ATOM    246  HD3 ARG A3613     305.495 267.336 222.679  1.00  0.00           H
ATOM    247  HE  ARG A3613     307.425 265.309 223.093  1.00  0.00           H
ATOM    248 HH11 ARG A3613     306.918 268.692 223.797  1.00  0.00           H
ATOM    249 HH12 ARG A3613     307.902 268.655 225.228  1.00  0.00           H
ATOM    250 HH21 ARG A3613     308.663 265.313 224.957  1.00  0.00           H
ATOM    251 HH22 ARG A3613     308.874 266.780 225.856  1.00  0.00           H
ATOM    252  N   HIS A3614     304.639 265.034 217.452  1.00  0.00           N
ATOM    253  CA  HIS A3614     303.312 265.291 216.877  1.00  0.00           C
ATOM    254  ND1 HIS A3614     305.253 265.043 213.950  1.00  0.00           N
ATOM    255  CG  HIS A3614     303.944 265.134 214.371  1.00  0.00           C
ATOM    256  CB  HIS A3614     303.412 265.979 215.505  1.00  0.00           C
ATOM    257  NE2 HIS A3614     304.058 263.777 212.586  1.00  0.00           N
ATOM    258  CD2 HIS A3614     303.195 264.351 213.533  1.00  0.00           C
ATOM    259  CE1 HIS A3614     305.287 264.236 212.875  1.00  0.00           C
ATOM    260  C   HIS A3614     302.432 264.027 216.827  1.00  0.00           C
ATOM    261  O   HIS A3614     301.320 264.080 217.329  1.00  0.00           O
ATOM    262  H   HIS A3614     305.453 265.094 216.870  1.00  0.00           H
ATOM    263  HA  HIS A3614     302.795 265.988 217.541  1.00  0.00           H
ATOM    264  HB2 HIS A3614     302.411 266.315 215.228  1.00  0.00           H
ATOM    265  HB3 HIS A3614     304.032 266.871 215.602  1.00  0.00           H
ATOM    266  HD2 HIS A3614     302.121 264.216 213.589  1.00  0.00           H
ATOM    267  HE1 HIS A3614     306.174 264.017 212.292  1.00  0.00           H
ATOM    268  HD1 HIS A3614     306.017 265.616 214.271  1.00  0.00           H
ATOM    269  N   ARG A3615     302.997 262.850 216.509  1.00  0.00           N
ATOM    270  CA  ARG A3615     302.276 261.564 216.557  1.00  0.00           C
ATOM    271  CB  ARG A3615     303.065 260.448 215.845  1.00  0.00           C
ATOM    272  CG  ARG A3615     303.308 260.716 214.354  1.00  0.00           C
ATOM    273  CD  ARG A3615     302.010 260.742 213.530  1.00  0.00           C
ATOM    274  NE  ARG A3615     302.200 261.463 212.262  1.00  0.00           N
ATOM    275  CZ  ARG A3615     301.334 261.546 211.270  1.00  0.00           C
ATOM    276  NH1 ARG A3615     300.228 260.857 211.241  1.00  0.00           N
ATOM    277  NH2 ARG A3615     301.578 262.356 210.281  1.00  0.00           N
ATOM    278  C   ARG A3615     301.937 261.128 217.976  1.00  0.00           C
ATOM    279  O   ARG A3615     300.802 260.748 218.210  1.00  0.00           O
ATOM    280  H   ARG A3615     303.991 262.832 216.314  1.00  0.00           H
ATOM    281  HA  ARG A3615     301.305 261.695 216.078  1.00  0.00           H
ATOM    282  HB2 ARG A3615     302.519 259.508 215.944  1.00  0.00           H
ATOM    283  HB3 ARG A3615     304.031 260.325 216.339  1.00  0.00           H
ATOM    284  HG2 ARG A3615     303.835 261.663 214.255  1.00  0.00           H
ATOM    285  HG3 ARG A3615     303.957 259.935 213.956  1.00  0.00           H
ATOM    286  HD2 ARG A3615     301.221 261.251 214.084  1.00  0.00           H
ATOM    287  HD3 ARG A3615     301.692 259.713 213.344  1.00  0.00           H
ATOM    288  HE  ARG A3615     302.981 262.107 212.230  1.00  0.00           H
ATOM    289 HH11 ARG A3615     299.563 260.958 210.496  1.00  0.00           H
ATOM    290 HH12 ARG A3615     299.997 260.264 212.020  1.00  0.00           H
ATOM    291 HH21 ARG A3615     300.908 262.448 209.540  1.00  0.00           H
ATOM    292 HH22 ARG A3615     302.389 262.948 210.323  1.00  0.00           H
ATOM    293  N   ALA A3616     302.841 261.327 218.935  1.00  0.00           N
ATOM    294  CA  ALA A3616     302.548 261.070 220.346  1.00  0.00           C
ATOM    295  CB  ALA A3616     303.858 261.137 221.140  1.00  0.00           C
ATOM    296  C   ALA A3616     301.479 262.024 220.924  1.00  0.00           C
ATOM    297  O   ALA A3616     300.719 261.617 221.788  1.00  0.00           O
ATOM    298  H   ALA A3616     303.743 261.690 218.680  1.00  0.00           H
ATOM    299  HA  ALA A3616     302.145 260.059 220.440  1.00  0.00           H
ATOM    300  HB1 ALA A3616     303.657 260.873 222.179  1.00  0.00           H
ATOM    301  HB2 ALA A3616     304.269 262.144 221.104  1.00  0.00           H
ATOM    302  HB3 ALA A3616     304.578 260.426 220.734  1.00  0.00           H
ATOM    303  N   VAL A3617     301.359 263.253 220.404  1.00  0.00           N
ATOM    304  CA  VAL A3617     300.276 264.194 220.750  1.00  0.00           C
ATOM    305  CB  VAL A3617     300.713 265.649 220.479  1.00  0.00           C
ATOM    306  CG1 VAL A3617     299.567 266.666 220.558  1.00  0.00           C
ATOM    307  CG2 VAL A3617     301.776 266.079 221.501  1.00  0.00           C
ATOM    308  C   VAL A3617     298.963 263.847 220.041  1.00  0.00           C
ATOM    309  O   VAL A3617     297.925 263.871 220.683  1.00  0.00           O
ATOM    310  H   VAL A3617     302.040 263.549 219.718  1.00  0.00           H
ATOM    311  HA  VAL A3617     300.071 264.109 221.819  1.00  0.00           H
ATOM    312  HB  VAL A3617     301.148 265.711 219.481  1.00  0.00           H
ATOM    313 HG11 VAL A3617     298.847 266.491 219.758  1.00  0.00           H
ATOM    314 HG12 VAL A3617     299.052 266.577 221.517  1.00  0.00           H
ATOM    315 HG13 VAL A3617     299.952 267.679 220.450  1.00  0.00           H
ATOM    316 HG21 VAL A3617     302.607 265.378 221.498  1.00  0.00           H
ATOM    317 HG22 VAL A3617     301.335 266.094 222.499  1.00  0.00           H
ATOM    318 HG23 VAL A3617     302.142 267.074 221.255  1.00  0.00           H
ATOM    319  N   ASN A3618     298.995 263.400 218.781  1.00  0.00           N
ATOM    320  CA  ASN A3618     297.803 262.906 218.082  1.00  0.00           C
ATOM    321  CB  ASN A3618     298.132 262.638 216.597  1.00  0.00           C
ATOM    322  CG  ASN A3618     298.644 263.831 215.802  1.00  0.00           C
ATOM    323  OD1 ASN A3618     299.554 263.724 214.984  1.00  0.00           O
ATOM    324  ND2 ASN A3618     298.094 265.008 216.012  1.00  0.00           N
ATOM    325  C   ASN A3618     297.232 261.645 218.749  1.00  0.00           C
ATOM    326  O   ASN A3618     296.049 261.606 219.048  1.00  0.00           O
ATOM    327  H   ASN A3618     299.880 263.402 218.291  1.00  0.00           H
ATOM    328  HA  ASN A3618     297.018 263.661 218.145  1.00  0.00           H
ATOM    329  HB2 ASN A3618     298.869 261.841 216.525  1.00  0.00           H
ATOM    330  HB3 ASN A3618     297.219 262.295 216.108  1.00  0.00           H
ATOM    331 HD21 ASN A3618     297.299 265.081 216.628  1.00  0.00           H
ATOM    332 HD22 ASN A3618     298.388 265.771 215.436  1.00  0.00           H
ATOM    333  N   LEU A3619     298.091 260.693 219.117  1.00  0.00           N
ATOM    334  CA  LEU A3619     297.710 259.472 219.837  1.00  0.00           C
ATOM    335  CB  LEU A3619     298.829 258.426 219.677  1.00  0.00           C
ATOM    336  CG  LEU A3619     299.054 257.946 218.230  1.00  0.00           C
ATOM    337  CD1 LEU A3619     300.359 257.151 218.150  1.00  0.00           C
ATOM    338  CD2 LEU A3619     297.912 257.065 217.725  1.00  0.00           C
ATOM    339  C   LEU A3619     297.401 259.704 221.327  1.00  0.00           C
ATOM    340  O   LEU A3619     296.796 258.842 221.949  1.00  0.00           O
ATOM    341  H   LEU A3619     299.063 260.797 218.861  1.00  0.00           H
ATOM    342  HA  LEU A3619     296.789 259.075 219.405  1.00  0.00           H
ATOM    343  HB2 LEU A3619     298.588 257.557 220.295  1.00  0.00           H
ATOM    344  HB3 LEU A3619     299.753 258.857 220.064  1.00  0.00           H
ATOM    345  HG  LEU A3619     299.146 258.802 217.562  1.00  0.00           H
ATOM    346 HD21 LEU A3619     296.981 257.631 217.699  1.00  0.00           H
ATOM    347 HD22 LEU A3619     297.774 256.208 218.388  1.00  0.00           H
ATOM    348 HD23 LEU A3619     298.124 256.706 216.719  1.00  0.00           H
ATOM    349 HD11 LEU A3619     300.521 256.817 217.127  1.00  0.00           H
ATOM    350 HD12 LEU A3619     300.294 256.281 218.804  1.00  0.00           H
ATOM    351 HD13 LEU A3619     301.189 257.780 218.464  1.00  0.00           H
ATOM    352  N   PHE A3620     297.817 260.836 221.907  1.00  0.00           N
ATOM    353  CA  PHE A3620     297.302 261.279 223.204  1.00  0.00           C
ATOM    354  CB  PHE A3620     298.264 262.280 223.860  1.00  0.00           C
ATOM    355  CG  PHE A3620     297.688 262.926 225.107  1.00  0.00           C
ATOM    356  CD1 PHE A3620     297.577 262.180 226.296  1.00  0.00           C
ATOM    357  CD2 PHE A3620     297.153 264.229 225.048  1.00  0.00           C
ATOM    358  CE1 PHE A3620     296.935 262.733 227.419  1.00  0.00           C
ATOM    359  CE2 PHE A3620     296.511 264.780 226.172  1.00  0.00           C
ATOM    360  CZ  PHE A3620     296.399 264.030 227.356  1.00  0.00           C
ATOM    361  C   PHE A3620     295.897 261.872 223.073  1.00  0.00           C
ATOM    362  O   PHE A3620     295.019 261.483 223.825  1.00  0.00           O
ATOM    363  H   PHE A3620     298.359 261.487 221.366  1.00  0.00           H
ATOM    364  HA  PHE A3620     297.210 260.416 223.866  1.00  0.00           H
ATOM    365  HB2 PHE A3620     298.508 263.063 223.144  1.00  0.00           H
ATOM    366  HB3 PHE A3620     299.187 261.763 224.122  1.00  0.00           H
ATOM    367  HD1 PHE A3620     297.926 261.159 226.333  1.00  0.00           H
ATOM    368  HD2 PHE A3620     297.178 264.785 224.124  1.00  0.00           H
ATOM    369  HE1 PHE A3620     296.798 262.140 228.313  1.00  0.00           H
ATOM    370  HE2 PHE A3620     296.047 265.755 226.114  1.00  0.00           H
ATOM    371  HZ  PHE A3620     295.852 264.431 228.201  1.00  0.00           H
ATOM    372  N   LEU A3621     295.649 262.736 222.080  1.00  0.00           N
ATOM    373  CA  LEU A3621     294.319 263.310 221.847  1.00  0.00           C
ATOM    374  CB  LEU A3621     294.386 264.377 220.740  1.00  0.00           C
ATOM    375  CG  LEU A3621     295.120 265.665 221.157  1.00  0.00           C
ATOM    376  CD1 LEU A3621     295.433 266.507 219.917  1.00  0.00           C
ATOM    377  CD2 LEU A3621     294.296 266.519 222.121  1.00  0.00           C
ATOM    378  C   LEU A3621     293.284 262.231 221.509  1.00  0.00           C
ATOM    379  O   LEU A3621     292.274 262.162 222.199  1.00  0.00           O
ATOM    380  H   LEU A3621     296.405 263.003 221.465  1.00  0.00           H
ATOM    381  HA  LEU A3621     293.972 263.775 222.772  1.00  0.00           H
ATOM    382  HB2 LEU A3621     293.368 264.638 220.442  1.00  0.00           H
ATOM    383  HB3 LEU A3621     294.876 263.941 219.870  1.00  0.00           H
ATOM    384  HG  LEU A3621     296.063 265.417 221.641  1.00  0.00           H
ATOM    385 HD11 LEU A3621     295.951 267.418 220.213  1.00  0.00           H
ATOM    386 HD12 LEU A3621     294.500 266.765 219.412  1.00  0.00           H
ATOM    387 HD13 LEU A3621     296.062 265.932 219.242  1.00  0.00           H
ATOM    388 HD21 LEU A3621     294.830 267.435 222.367  1.00  0.00           H
ATOM    389 HD22 LEU A3621     293.334 266.770 221.672  1.00  0.00           H
ATOM    390 HD23 LEU A3621     294.111 265.970 223.045  1.00  0.00           H
ATOM    391  N   GLN A3622     293.631 261.273 220.639  1.00  0.00           N
ATOM    392  CA  GLN A3622     292.727 260.174 220.266  1.00  0.00           C
ATOM    393  CB  GLN A3622     292.864 259.759 218.791  1.00  0.00           C
ATOM    394  CG  GLN A3622     292.946 260.880 217.737  1.00  0.00           C
ATOM    395  CD  GLN A3622     292.202 262.188 218.025  1.00  0.00           C
ATOM    396  OE1 GLN A3622     292.749 263.261 217.792  1.00  0.00           O
ATOM    397  NE2 GLN A3622     290.983 262.186 218.520  1.00  0.00           N
ATOM    398  C   GLN A3622     292.712 258.972 221.230  1.00  0.00           C
ATOM    399  O   GLN A3622     292.421 257.843 220.823  1.00  0.00           O
ATOM    400  H   GLN A3622     294.507 261.364 220.143  1.00  0.00           H
ATOM    401  HA  GLN A3622     291.739 260.591 220.367  1.00  0.00           H
ATOM    402  HB2 GLN A3622     293.749 259.130 218.683  1.00  0.00           H
ATOM    403  HB3 GLN A3622     291.996 259.145 218.544  1.00  0.00           H
ATOM    404  HG2 GLN A3622     292.571 260.482 216.794  1.00  0.00           H
ATOM    405  HG3 GLN A3622     293.996 261.126 217.586  1.00  0.00           H
ATOM    406 HE21 GLN A3622     290.518 261.338 218.871  1.00  0.00           H
ATOM    407 HE22 GLN A3622     290.556 263.067 218.731  1.00  0.00           H
ATOM    408  N   GLY A3623     293.072 259.220 222.487  1.00  0.00           N
ATOM    409  CA  GLY A3623     292.869 258.308 223.616  1.00  0.00           C
ATOM    410  C   GLY A3623     292.467 259.039 224.902  1.00  0.00           C
ATOM    411  O   GLY A3623     291.797 258.460 225.743  1.00  0.00           O
ATOM    412  H   GLY A3623     293.185 260.197 222.710  1.00  0.00           H
ATOM    413  HA2 GLY A3623     292.081 257.591 223.381  1.00  0.00           H
ATOM    414  HA3 GLY A3623     293.794 257.765 223.807  1.00  0.00           H
ATOM    415  N   TYR A3624     292.780 260.334 225.020  1.00  0.00           N
ATOM    416  CA  TYR A3624     292.231 261.214 226.047  1.00  0.00           C
ATOM    417  CB  TYR A3624     292.998 262.548 226.047  1.00  0.00           C
ATOM    418  CG  TYR A3624     292.416 263.605 226.972  1.00  0.00           C
ATOM    419  CD1 TYR A3624     292.637 263.529 228.362  1.00  0.00           C
ATOM    420  CD2 TYR A3624     291.573 264.608 226.451  1.00  0.00           C
ATOM    421  CE1 TYR A3624     291.995 264.434 229.231  1.00  0.00           C
ATOM    422  CE2 TYR A3624     290.933 265.514 227.319  1.00  0.00           C
ATOM    423  CZ  TYR A3624     291.119 265.411 228.713  1.00  0.00           C
ATOM    424  OH  TYR A3624     290.456 266.249 229.550  1.00  0.00           O
ATOM    425  C   TYR A3624     290.729 261.452 225.862  1.00  0.00           C
ATOM    426  O   TYR A3624     290.021 261.513 226.857  1.00  0.00           O
ATOM    427  H   TYR A3624     293.393 260.754 224.337  1.00  0.00           H
ATOM    428  HA  TYR A3624     292.363 260.741 227.019  1.00  0.00           H
ATOM    429  HB2 TYR A3624     294.032 262.359 226.338  1.00  0.00           H
ATOM    430  HB3 TYR A3624     293.006 262.948 225.032  1.00  0.00           H
ATOM    431  HD1 TYR A3624     293.225 262.723 228.774  1.00  0.00           H
ATOM    432  HD2 TYR A3624     291.352 264.635 225.394  1.00  0.00           H
ATOM    433  HE1 TYR A3624     292.090 264.329 230.302  1.00  0.00           H
ATOM    434  HE2 TYR A3624     290.237 266.246 226.939  1.00  0.00           H
ATOM    435  HH  TYR A3624     289.649 265.841 229.901  1.00  0.00           H
ATOM    436  N   GLU A3625     290.228 261.578 224.626  1.00  0.00           N
ATOM    437  CA  GLU A3625     288.795 261.821 224.426  1.00  0.00           C
ATOM    438  CB  GLU A3625     288.519 262.399 223.017  1.00  0.00           C
ATOM    439  CG  GLU A3625     288.204 261.476 221.823  1.00  0.00           C
ATOM    440  CD  GLU A3625     289.360 260.592 221.335  1.00  0.00           C
ATOM    441  OE1 GLU A3625     289.982 259.879 222.159  1.00  0.00           O
ATOM    442  OE2 GLU A3625     289.493 260.369 220.102  1.00  0.00           O
ATOM    443  C   GLU A3625     287.943 260.607 224.847  1.00  0.00           C
ATOM    444  O   GLU A3625     287.210 260.701 225.832  1.00  0.00           O
ATOM    445  H   GLU A3625     290.811 261.412 223.815  1.00  0.00           H
ATOM    446  HA  GLU A3625     288.526 262.612 225.124  1.00  0.00           H
ATOM    447  HB2 GLU A3625     289.351 263.048 222.735  1.00  0.00           H
ATOM    448  HB3 GLU A3625     287.651 263.052 223.123  1.00  0.00           H
ATOM    449  HG2 GLU A3625     287.898 262.118 220.993  1.00  0.00           H
ATOM    450  HG3 GLU A3625     287.349 260.854 222.078  1.00  0.00           H
ATOM    451  N   LYS A3626     288.368 259.412 224.426  1.00  0.00           N
ATOM    452  CA  LYS A3626     287.806 258.101 224.810  1.00  0.00           C
ATOM    453  CB  LYS A3626     287.948 257.116 223.637  1.00  0.00           C
ATOM    454  CG  LYS A3626     287.147 257.613 222.424  1.00  0.00           C
ATOM    455  CD  LYS A3626     287.245 256.739 221.170  1.00  0.00           C
ATOM    456  CE  LYS A3626     288.689 256.420 220.758  1.00  0.00           C
ATOM    457  NZ  LYS A3626     289.537 257.636 220.676  1.00  0.00           N
ATOM    458  C   LYS A3626     288.371 257.553 226.131  1.00  0.00           C
ATOM    459  O   LYS A3626     288.903 256.444 226.168  1.00  0.00           O
ATOM    460  H   LYS A3626     289.083 259.428 223.705  1.00  0.00           H
ATOM    461  HA  LYS A3626     286.737 258.233 224.989  1.00  0.00           H
ATOM    462  HB2 LYS A3626     289.004 257.009 223.391  1.00  0.00           H
ATOM    463  HB3 LYS A3626     287.550 256.142 223.930  1.00  0.00           H
ATOM    464  HG2 LYS A3626     287.462 258.616 222.151  1.00  0.00           H
ATOM    465  HG3 LYS A3626     286.109 257.663 222.727  1.00  0.00           H
ATOM    466  HD2 LYS A3626     286.732 257.257 220.357  1.00  0.00           H
ATOM    467  HD3 LYS A3626     286.710 255.806 221.353  1.00  0.00           H
ATOM    468  HE2 LYS A3626     289.103 255.734 221.501  1.00  0.00           H
ATOM    469  HE3 LYS A3626     288.666 255.903 219.796  1.00  0.00           H
ATOM    470  HZ1 LYS A3626     289.189 258.333 220.023  1.00  0.00           H
ATOM    471  HZ2 LYS A3626     289.533 258.162 221.551  1.00  0.00           H
ATOM    472  HZ3 LYS A3626     290.512 257.440 220.488  1.00  0.00           H
ATOM    473  N   SER A3627     288.491 258.429 227.128  1.00  0.00           N
ATOM    474  CA  SER A3627     288.842 258.121 228.532  1.00  0.00           C
ATOM    475  CB  SER A3627     290.332 257.754 228.676  1.00  0.00           C
ATOM    476  OG  SER A3627     290.651 256.486 228.135  1.00  0.00           O
ATOM    477  C   SER A3627     288.556 259.283 229.507  1.00  0.00           C
ATOM    478  O   SER A3627     288.730 259.095 230.708  1.00  0.00           O
ATOM    479  H   SER A3627     288.056 259.322 226.940  1.00  0.00           H
ATOM    480  HA  SER A3627     288.242 257.275 228.868  1.00  0.00           H
ATOM    481  HB2 SER A3627     290.935 258.508 228.177  1.00  0.00           H
ATOM    482  HB3 SER A3627     290.601 257.741 229.733  1.00  0.00           H
ATOM    483  HG  SER A3627     290.110 256.380 227.325  1.00  0.00           H
ATOM    484  N   TRP A3628     288.282 260.502 229.012  1.00  0.00           N
ATOM    485  CA  TRP A3628     288.114 261.720 229.832  1.00  0.00           C
ATOM    486  CB  TRP A3628     289.479 262.415 230.026  1.00  0.00           C
ATOM    487  CG  TRP A3628     290.613 261.630 230.611  1.00  0.00           C
ATOM    488  CD2 TRP A3628     291.068 261.572 231.995  1.00  0.00           C
ATOM    489  CD1 TRP A3628     291.398 260.771 229.929  1.00  0.00           C
ATOM    490  NE1 TRP A3628     292.287 260.159 230.789  1.00  0.00           N
ATOM    491  CE2 TRP A3628     292.143 260.635 232.076  1.00  0.00           C
ATOM    492  CE3 TRP A3628     290.677 262.207 233.194  1.00  0.00           C
ATOM    493  CZ2 TRP A3628     292.796 260.342 233.284  1.00  0.00           C
ATOM    494  CZ3 TRP A3628     291.327 261.925 234.411  1.00  0.00           C
ATOM    495  CH2 TRP A3628     292.382 260.995 234.459  1.00  0.00           C
ATOM    496  C   TRP A3628     287.117 262.748 229.247  1.00  0.00           C
ATOM    497  O   TRP A3628     287.167 263.908 229.642  1.00  0.00           O
ATOM    498  H   TRP A3628     288.320 260.634 228.012  1.00  0.00           H
ATOM    499  HA  TRP A3628     287.728 261.435 230.813  1.00  0.00           H
ATOM    500  HB2 TRP A3628     289.793 262.805 229.060  1.00  0.00           H
ATOM    501  HB3 TRP A3628     289.330 263.274 230.681  1.00  0.00           H
ATOM    502  HD1 TRP A3628     291.252 260.546 228.882  1.00  0.00           H
ATOM    503  HE3 TRP A3628     289.830 262.885 233.172  1.00  0.00           H
ATOM    504  HZ2 TRP A3628     293.575 259.598 233.312  1.00  0.00           H
ATOM    505  HZ3 TRP A3628     290.973 262.395 235.318  1.00  0.00           H
ATOM    506  HH2 TRP A3628     292.842 260.756 235.407  1.00  0.00           H
ATOM    507  HE1 TRP A3628     292.796 259.327 230.537  1.00  0.00           H
ATOM    508  N   ILE A3629     286.407 262.430 228.155  1.00  0.00           N
ATOM    509  CA  ILE A3629     285.486 263.358 227.452  1.00  0.00           C
ATOM    510  CB  ILE A3629     286.193 264.105 226.290  1.00  0.00           C
ATOM    511  CG1 ILE A3629     287.417 264.956 226.701  1.00  0.00           C
ATOM    512  CG2 ILE A3629     285.210 264.983 225.490  1.00  0.00           C
ATOM    513  CD1 ILE A3629     287.094 266.215 227.523  1.00  0.00           C
ATOM    514  C   ILE A3629     284.264 262.612 226.905  1.00  0.00           C
ATOM    515  O   ILE A3629     283.137 263.016 227.147  1.00  0.00           O
ATOM    516  H   ILE A3629     286.438 261.470 227.842  1.00  0.00           H
ATOM    517  HA  ILE A3629     285.108 264.092 228.167  1.00  0.00           H
ATOM    518  HB  ILE A3629     286.553 263.345 225.599  1.00  0.00           H
ATOM    519 HG12 ILE A3629     288.118 264.335 227.257  1.00  0.00           H
ATOM    520 HG13 ILE A3629     287.937 265.271 225.797  1.00  0.00           H
ATOM    521 HG21 ILE A3629     284.488 264.357 224.961  1.00  0.00           H
ATOM    522 HG22 ILE A3629     285.745 265.578 224.752  1.00  0.00           H
ATOM    523 HG23 ILE A3629     284.661 265.639 226.168  1.00  0.00           H
ATOM    524 HD11 ILE A3629     288.017 266.641 227.914  1.00  0.00           H
ATOM    525 HD12 ILE A3629     286.440 265.974 228.361  1.00  0.00           H
ATOM    526 HD13 ILE A3629     286.602 266.958 226.897  1.00  0.00           H
ATOM    527  N   GLU A3630     284.483 261.438 226.314  1.00  0.00           N
ATOM    528  CA  GLU A3630     283.445 260.452 225.962  1.00  0.00           C
ATOM    529  CB  GLU A3630     284.067 259.482 224.923  1.00  0.00           C
ATOM    530  CG  GLU A3630     283.148 259.050 223.758  1.00  0.00           C
ATOM    531  CD  GLU A3630     283.879 259.009 222.392  1.00  0.00           C
ATOM    532  OE1 GLU A3630     283.860 257.945 221.730  1.00  0.00           O
ATOM    533  OE2 GLU A3630     284.601 259.984 222.062  1.00  0.00           O
ATOM    534  C   GLU A3630     282.888 259.725 227.215  1.00  0.00           C
ATOM    535  O   GLU A3630     282.237 258.694 227.093  1.00  0.00           O
ATOM    536  H   GLU A3630     285.440 261.158 226.142  1.00  0.00           H
ATOM    537  HA  GLU A3630     282.609 260.982 225.503  1.00  0.00           H
ATOM    538  HB2 GLU A3630     284.938 259.974 224.491  1.00  0.00           H
ATOM    539  HB3 GLU A3630     284.451 258.595 225.429  1.00  0.00           H
ATOM    540  HG2 GLU A3630     282.317 259.753 223.675  1.00  0.00           H
ATOM    541  HG3 GLU A3630     282.723 258.071 223.995  1.00  0.00           H
ATOM    542  N   THR A3631     283.314 260.163 228.411  1.00  0.00           N
ATOM    543  CA  THR A3631     283.217 259.487 229.720  1.00  0.00           C
ATOM    544  CB  THR A3631     284.306 258.393 229.871  1.00  0.00           C
ATOM    545  OG1 THR A3631     285.588 258.984 229.860  1.00  0.00           O
ATOM    546  CG2 THR A3631     284.332 257.286 228.819  1.00  0.00           C
ATOM    547  C   THR A3631     283.327 260.498 230.894  1.00  0.00           C
ATOM    548  O   THR A3631     284.142 260.306 231.798  1.00  0.00           O
ATOM    549  H   THR A3631     283.810 261.038 228.405  1.00  0.00           H
ATOM    550  HA  THR A3631     282.241 259.005 229.790  1.00  0.00           H
ATOM    551  HB  THR A3631     284.162 257.909 230.839  1.00  0.00           H
ATOM    552  HG1 THR A3631     285.611 259.488 230.688  1.00  0.00           H
ATOM    553 HG21 THR A3631     285.036 256.513 229.126  1.00  0.00           H
ATOM    554 HG22 THR A3631     283.339 256.843 228.732  1.00  0.00           H
ATOM    555 HG23 THR A3631     284.639 257.684 227.854  1.00  0.00           H
ATOM    556  N   GLU A3632     282.720 261.689 230.785  1.00  0.00           N
ATOM    557  CA  GLU A3632     282.812 262.779 231.790  1.00  0.00           C
ATOM    558  CB  GLU A3632     284.007 263.721 231.459  1.00  0.00           C
ATOM    559  CG  GLU A3632     284.324 264.771 232.549  1.00  0.00           C
ATOM    560  CD  GLU A3632     285.716 265.439 232.392  1.00  0.00           C
ATOM    561  OE1 GLU A3632     286.671 264.962 233.058  1.00  0.00           O
ATOM    562  OE2 GLU A3632     285.769 266.605 231.922  1.00  0.00           O
ATOM    563  C   GLU A3632     281.442 263.484 231.967  1.00  0.00           C
ATOM    564  O   GLU A3632     281.213 264.560 231.421  1.00  0.00           O
ATOM    565  H   GLU A3632     282.083 261.835 230.013  1.00  0.00           H
ATOM    566  HA  GLU A3632     283.035 262.329 232.758  1.00  0.00           H
ATOM    567  HB2 GLU A3632     283.822 264.229 230.511  1.00  0.00           H
ATOM    568  HB3 GLU A3632     284.893 263.097 231.333  1.00  0.00           H
ATOM    569  HG2 GLU A3632     283.545 265.536 232.545  1.00  0.00           H
ATOM    570  HG3 GLU A3632     284.282 264.275 233.522  1.00  0.00           H
ATOM    571  N   GLU A3633     280.469 262.732 232.503  1.00  0.00           N
ATOM    572  CA  GLU A3633     279.023 263.051 232.544  1.00  0.00           C
ATOM    573  CB  GLU A3633     278.260 261.702 232.561  1.00  0.00           C
ATOM    574  CG  GLU A3633     276.719 261.711 232.494  1.00  0.00           C
ATOM    575  CD  GLU A3633     276.112 262.705 231.489  1.00  0.00           C
ATOM    576  OE1 GLU A3633     276.776 262.960 230.459  1.00  0.00           O
ATOM    577  OE2 GLU A3633     275.351 263.562 231.991  1.00  0.00           O
ATOM    578  C   GLU A3633     278.606 264.022 233.685  1.00  0.00           C
ATOM    579  O   GLU A3633     279.409 264.368 234.558  1.00  0.00           O
ATOM    580  H   GLU A3633     280.722 261.830 232.870  1.00  0.00           H
ATOM    581  HA  GLU A3633     278.777 263.556 231.610  1.00  0.00           H
ATOM    582  HB2 GLU A3633     278.612 261.117 231.709  1.00  0.00           H
ATOM    583  HB3 GLU A3633     278.549 261.153 233.460  1.00  0.00           H
ATOM    584  HG2 GLU A3633     276.349 261.944 233.495  1.00  0.00           H
ATOM    585  HG3 GLU A3633     276.376 260.703 232.252  1.00  0.00           H
ATOM    586  N   HIS A3634     277.393 264.593 233.603  1.00  0.00           N
ATOM    587  CA  HIS A3634     276.960 265.802 234.322  1.00  0.00           C
ATOM    588  ND1 HIS A3634     276.647 268.732 231.840  1.00  0.00           N
ATOM    589  CG  HIS A3634     276.907 267.423 232.283  1.00  0.00           C
ATOM    590  CB  HIS A3634     277.541 267.051 233.612  1.00  0.00           C
ATOM    591  NE2 HIS A3634     275.908 267.295 230.327  1.00  0.00           N
ATOM    592  CD2 HIS A3634     276.483 266.553 231.322  1.00  0.00           C
ATOM    593  CE1 HIS A3634     276.014 268.589 230.664  1.00  0.00           C
ATOM    594  C   HIS A3634     275.426 265.932 234.539  1.00  0.00           C
ATOM    595  O   HIS A3634     274.947 267.061 234.656  1.00  0.00           O
ATOM    596  H   HIS A3634     276.754 264.245 232.887  1.00  0.00           H
ATOM    597  HA  HIS A3634     277.393 265.749 235.320  1.00  0.00           H
ATOM    598  HB2 HIS A3634     277.435 267.903 234.282  1.00  0.00           H
ATOM    599  HB3 HIS A3634     278.609 266.901 233.449  1.00  0.00           H
ATOM    600  HD2 HIS A3634     276.538 265.474 231.348  1.00  0.00           H
ATOM    601  HE1 HIS A3634     275.617 269.406 230.080  1.00  0.00           H
ATOM    602  HE2 HIS A3634     275.390 266.903 229.553  1.00  0.00           H
ATOM    603  N   TYR A3635     274.693 264.810 234.637  1.00  0.00           N
ATOM    604  CA  TYR A3635     273.220 264.646 234.544  1.00  0.00           C
ATOM    605  CB  TYR A3635     272.708 263.537 235.487  1.00  0.00           C
ATOM    606  CG  TYR A3635     273.700 262.478 235.928  1.00  0.00           C
ATOM    607  CD1 TYR A3635     273.960 261.355 235.120  1.00  0.00           C
ATOM    608  CD2 TYR A3635     274.311 262.593 237.192  1.00  0.00           C
ATOM    609  CE1 TYR A3635     274.819 260.339 235.585  1.00  0.00           C
ATOM    610  CE2 TYR A3635     275.178 261.585 237.652  1.00  0.00           C
ATOM    611  CZ  TYR A3635     275.426 260.451 236.854  1.00  0.00           C
ATOM    612  OH  TYR A3635     276.235 259.473 237.331  1.00  0.00           O
ATOM    613  C   TYR A3635     272.343 265.902 234.744  1.00  0.00           C
ATOM    614  O   TYR A3635     272.372 266.571 235.786  1.00  0.00           O
ATOM    615  H   TYR A3635     275.201 263.950 234.474  1.00  0.00           H
ATOM    616  HA  TYR A3635     273.038 264.287 233.528  1.00  0.00           H
ATOM    617  HB2 TYR A3635     271.865 263.042 235.002  1.00  0.00           H
ATOM    618  HB3 TYR A3635     272.308 263.999 236.391  1.00  0.00           H
ATOM    619  HD1 TYR A3635     273.480 261.251 234.157  1.00  0.00           H
ATOM    620  HD2 TYR A3635     274.082 263.436 237.825  1.00  0.00           H
ATOM    621  HE1 TYR A3635     275.001 259.453 234.989  1.00  0.00           H
ATOM    622  HE2 TYR A3635     275.621 261.634 238.632  1.00  0.00           H
ATOM    623  HH  TYR A3635     275.900 258.587 237.032  1.00  0.00           H
ATOM    624  N   PHE A3636     271.401 266.124 233.824  1.00  0.00           N
ATOM    625  CA  PHE A3636     270.695 267.405 233.687  1.00  0.00           C
ATOM    626  CB  PHE A3636     271.525 268.301 232.748  1.00  0.00           C
ATOM    627  CG  PHE A3636     271.609 267.789 231.320  1.00  0.00           C
ATOM    628  CD1 PHE A3636     272.568 266.817 230.974  1.00  0.00           C
ATOM    629  CD2 PHE A3636     270.669 268.211 230.359  1.00  0.00           C
ATOM    630  CE1 PHE A3636     272.561 266.246 229.691  1.00  0.00           C
ATOM    631  CE2 PHE A3636     270.675 267.653 229.068  1.00  0.00           C
ATOM    632  CZ  PHE A3636     271.614 266.659 228.740  1.00  0.00           C
ATOM    633  C   PHE A3636     269.238 267.295 233.196  1.00  0.00           C
ATOM    634  O   PHE A3636     268.568 268.320 233.060  1.00  0.00           O
ATOM    635  H   PHE A3636     271.330 265.451 233.055  1.00  0.00           H
ATOM    636  HA  PHE A3636     270.654 267.882 234.665  1.00  0.00           H
ATOM    637  HB2 PHE A3636     271.092 269.302 232.742  1.00  0.00           H
ATOM    638  HB3 PHE A3636     272.537 268.392 233.149  1.00  0.00           H
ATOM    639  HD1 PHE A3636     273.264 266.443 231.714  1.00  0.00           H
ATOM    640  HD2 PHE A3636     269.906 268.921 230.635  1.00  0.00           H
ATOM    641  HE1 PHE A3636     273.225 265.417 229.475  1.00  0.00           H
ATOM    642  HE2 PHE A3636     269.923 267.932 228.349  1.00  0.00           H
ATOM    643  HZ  PHE A3636     271.574 266.161 227.781  1.00  0.00           H
ATOM    644  N   GLU A3637     268.746 266.100 232.878  1.00  0.00           N
ATOM    645  CA  GLU A3637     267.578 265.891 232.017  1.00  0.00           C
ATOM    646  CB  GLU A3637     267.625 264.473 231.428  1.00  0.00           C
ATOM    647  CG  GLU A3637     268.694 264.329 230.327  1.00  0.00           C
ATOM    648  CD  GLU A3637     270.112 263.960 230.792  1.00  0.00           C
ATOM    649  OE1 GLU A3637     270.463 264.242 231.962  1.00  0.00           O
ATOM    650  OE2 GLU A3637     270.854 263.442 229.932  1.00  0.00           O
ATOM    651  C   GLU A3637     266.230 266.168 232.695  1.00  0.00           C
ATOM    652  O   GLU A3637     265.458 266.964 232.153  1.00  0.00           O
ATOM    653  H   GLU A3637     269.411 265.323 232.904  1.00  0.00           H
ATOM    654  HA  GLU A3637     267.640 266.590 231.184  1.00  0.00           H
ATOM    655  HB2 GLU A3637     267.774 263.730 232.212  1.00  0.00           H
ATOM    656  HB3 GLU A3637     266.656 264.278 230.968  1.00  0.00           H
ATOM    657  HG2 GLU A3637     268.730 265.249 229.740  1.00  0.00           H
ATOM    658  HG3 GLU A3637     268.353 263.541 229.662  1.00  0.00           H
ATOM    659  N   ASP A3638     266.054 265.753 233.961  1.00  0.00           N
ATOM    660  CA  ASP A3638     264.981 266.267 234.832  1.00  0.00           C
ATOM    661  CB  ASP A3638     265.075 265.700 236.264  1.00  0.00           C
ATOM    662  CG  ASP A3638     264.152 266.455 237.244  1.00  0.00           C
ATOM    663  OD1 ASP A3638     262.927 266.378 236.984  1.00  0.00           O
ATOM    664  OD2 ASP A3638     264.623 267.463 237.830  1.00  0.00           O
ATOM    665  C   ASP A3638     265.063 267.789 234.908  1.00  0.00           C
ATOM    666  O   ASP A3638     264.179 268.492 234.426  1.00  0.00           O
ATOM    667  H   ASP A3638     266.742 265.128 234.360  1.00  0.00           H
ATOM    668  HA  ASP A3638     264.009 266.004 234.414  1.00  0.00           H
ATOM    669  HB2 ASP A3638     264.800 264.647 236.239  1.00  0.00           H
ATOM    670  HB3 ASP A3638     266.106 265.774 236.616  1.00  0.00           H
ATOM    671  N   LYS A3639     266.233 268.299 235.310  1.00  0.00           N
ATOM    672  CA  LYS A3639     266.454 269.722 235.568  1.00  0.00           C
ATOM    673  CB  LYS A3639     267.892 269.882 236.100  1.00  0.00           C
ATOM    674  CG  LYS A3639     268.286 271.325 236.441  1.00  0.00           C
ATOM    675  CD  LYS A3639     267.525 271.902 237.649  1.00  0.00           C
ATOM    676  CE  LYS A3639     267.078 273.346 237.390  1.00  0.00           C
ATOM    677  NZ  LYS A3639     265.800 273.395 236.645  1.00  0.00           N
ATOM    678  C   LYS A3639     266.160 270.588 234.337  1.00  0.00           C
ATOM    679  O   LYS A3639     265.706 271.724 234.504  1.00  0.00           O
ATOM    680  H   LYS A3639     266.922 267.629 235.623  1.00  0.00           H
ATOM    681  HA  LYS A3639     265.736 270.004 236.336  1.00  0.00           H
ATOM    682  HB2 LYS A3639     268.591 269.510 235.351  1.00  0.00           H
ATOM    683  HB3 LYS A3639     268.010 269.264 236.993  1.00  0.00           H
ATOM    684  HG2 LYS A3639     269.351 271.341 236.672  1.00  0.00           H
ATOM    685  HG3 LYS A3639     268.146 271.953 235.561  1.00  0.00           H
ATOM    686  HD2 LYS A3639     268.197 271.887 238.507  1.00  0.00           H
ATOM    687  HD3 LYS A3639     266.661 271.287 237.903  1.00  0.00           H
ATOM    688  HE2 LYS A3639     267.859 273.854 236.817  1.00  0.00           H
ATOM    689  HE3 LYS A3639     266.963 273.863 238.345  1.00  0.00           H
ATOM    690  HZ1 LYS A3639     265.534 274.349 236.385  1.00  0.00           H
ATOM    691  HZ2 LYS A3639     265.016 273.009 237.149  1.00  0.00           H
ATOM    692  HZ3 LYS A3639     265.857 272.880 235.768  1.00  0.00           H
ATOM    693  N   LEU A3640     266.407 270.095 233.128  1.00  0.00           N
ATOM    694  CA  LEU A3640     266.104 270.778 231.877  1.00  0.00           C
ATOM    695  CB  LEU A3640     267.019 270.192 230.789  1.00  0.00           C
ATOM    696  CG  LEU A3640     266.813 270.773 229.380  1.00  0.00           C
ATOM    697  CD1 LEU A3640     266.993 272.294 229.336  1.00  0.00           C
ATOM    698  CD2 LEU A3640     267.833 270.159 228.424  1.00  0.00           C
ATOM    699  C   LEU A3640     264.610 270.704 231.522  1.00  0.00           C
ATOM    700  O   LEU A3640     263.980 271.749 231.346  1.00  0.00           O
ATOM    701  H   LEU A3640     266.824 269.167 233.083  1.00  0.00           H
ATOM    702  HA  LEU A3640     266.351 271.832 232.000  1.00  0.00           H
ATOM    703  HB2 LEU A3640     268.054 270.361 231.090  1.00  0.00           H
ATOM    704  HB3 LEU A3640     266.861 269.113 230.741  1.00  0.00           H
ATOM    705  HG  LEU A3640     265.814 270.521 229.028  1.00  0.00           H
ATOM    706 HD11 LEU A3640     266.925 272.643 228.307  1.00  0.00           H
ATOM    707 HD12 LEU A3640     266.207 272.776 229.916  1.00  0.00           H
ATOM    708 HD13 LEU A3640     267.966 272.562 229.748  1.00  0.00           H
ATOM    709 HD21 LEU A3640     267.751 269.073 228.462  1.00  0.00           H
ATOM    710 HD22 LEU A3640     267.643 270.489 227.405  1.00  0.00           H
ATOM    711 HD23 LEU A3640     268.845 270.438 228.718  1.00  0.00           H
ATOM    712  N   ILE A3641     264.025 269.505 231.475  1.00  0.00           N
ATOM    713  CA  ILE A3641     262.621 269.292 231.084  1.00  0.00           C
ATOM    714  CB  ILE A3641     262.389 267.782 230.837  1.00  0.00           C
ATOM    715  CG1 ILE A3641     263.148 267.298 229.574  1.00  0.00           C
ATOM    716  CG2 ILE A3641     260.896 267.420 230.752  1.00  0.00           C
ATOM    717  CD1 ILE A3641     262.657 267.852 228.229  1.00  0.00           C
ATOM    718  C   ILE A3641     261.636 269.882 232.105  1.00  0.00           C
ATOM    719  O   ILE A3641     260.717 270.603 231.718  1.00  0.00           O
ATOM    720  H   ILE A3641     264.574 268.685 231.738  1.00  0.00           H
ATOM    721  HA  ILE A3641     262.437 269.822 230.153  1.00  0.00           H
ATOM    722  HB  ILE A3641     262.794 267.242 231.694  1.00  0.00           H
ATOM    723 HG12 ILE A3641     263.076 266.215 229.516  1.00  0.00           H
ATOM    724 HG13 ILE A3641     264.207 267.535 229.679  1.00  0.00           H
ATOM    725 HG21 ILE A3641     260.411 267.569 231.716  1.00  0.00           H
ATOM    726 HG22 ILE A3641     260.405 268.021 229.994  1.00  0.00           H
ATOM    727 HG23 ILE A3641     260.787 266.369 230.488  1.00  0.00           H
ATOM    728 HD11 ILE A3641     263.259 267.432 227.424  1.00  0.00           H
ATOM    729 HD12 ILE A3641     262.747 268.935 228.200  1.00  0.00           H
ATOM    730 HD13 ILE A3641     261.620 267.564 228.064  1.00  0.00           H
ATOM    731  N   GLU A3642     261.970 269.801 233.392  1.00  0.00           N
ATOM    732  CA  GLU A3642     261.274 270.419 234.524  1.00  0.00           C
ATOM    733  CB  GLU A3642     262.087 270.084 235.793  1.00  0.00           C
ATOM    734  CG  GLU A3642     261.666 270.668 237.145  1.00  0.00           C
ATOM    735  CD  GLU A3642     260.176 270.595 237.498  1.00  0.00           C
ATOM    736  OE1 GLU A3642     259.468 269.637 237.099  1.00  0.00           O
ATOM    737  OE2 GLU A3642     259.770 271.566 238.191  1.00  0.00           O
ATOM    738  C   GLU A3642     261.115 271.934 234.348  1.00  0.00           C
ATOM    739  O   GLU A3642     260.047 272.469 234.641  1.00  0.00           O
ATOM    740  H   GLU A3642     262.779 269.225 233.621  1.00  0.00           H
ATOM    741  HA  GLU A3642     260.278 269.984 234.616  1.00  0.00           H
ATOM    742  HB2 GLU A3642     263.110 270.428 235.633  1.00  0.00           H
ATOM    743  HB3 GLU A3642     262.119 269.004 235.900  1.00  0.00           H
ATOM    744  HG2 GLU A3642     262.236 270.167 237.931  1.00  0.00           H
ATOM    745  HG3 GLU A3642     261.981 271.714 237.159  1.00  0.00           H
ATOM    746  N   ASP A3643     262.132 272.651 233.851  1.00  0.00           N
ATOM    747  CA  ASP A3643     262.033 274.095 233.580  1.00  0.00           C
ATOM    748  CB  ASP A3643     263.360 274.817 233.862  1.00  0.00           C
ATOM    749  CG  ASP A3643     263.639 275.070 235.351  1.00  0.00           C
ATOM    750  OD1 ASP A3643     262.960 274.493 236.234  1.00  0.00           O
ATOM    751  OD2 ASP A3643     264.704 275.654 235.651  1.00  0.00           O
ATOM    752  C   ASP A3643     261.498 274.443 232.183  1.00  0.00           C
ATOM    753  O   ASP A3643     260.744 275.410 232.071  1.00  0.00           O
ATOM    754  H   ASP A3643     262.956 272.148 233.543  1.00  0.00           H
ATOM    755  HA  ASP A3643     261.303 274.520 234.265  1.00  0.00           H
ATOM    756  HB2 ASP A3643     263.338 275.788 233.364  1.00  0.00           H
ATOM    757  HB3 ASP A3643     264.181 274.241 233.431  1.00  0.00           H
ATOM    758  N   LEU A3644     261.739 273.622 231.153  1.00  0.00           N
ATOM    759  CA  LEU A3644     261.100 273.797 229.839  1.00  0.00           C
ATOM    760  CB  LEU A3644     261.730 272.846 228.803  1.00  0.00           C
ATOM    761  CG  LEU A3644     263.180 273.164 228.397  1.00  0.00           C
ATOM    762  CD1 LEU A3644     263.715 272.037 227.511  1.00  0.00           C
ATOM    763  CD2 LEU A3644     263.291 274.468 227.601  1.00  0.00           C
ATOM    764  C   LEU A3644     259.574 273.596 229.896  1.00  0.00           C
ATOM    765  O   LEU A3644     258.852 274.233 229.131  1.00  0.00           O
ATOM    766  H   LEU A3644     262.339 272.814 231.302  1.00  0.00           H
ATOM    767  HA  LEU A3644     261.254 274.826 229.516  1.00  0.00           H
ATOM    768  HB2 LEU A3644     261.684 271.831 229.200  1.00  0.00           H
ATOM    769  HB3 LEU A3644     261.126 272.875 227.896  1.00  0.00           H
ATOM    770  HG  LEU A3644     263.809 273.246 229.281  1.00  0.00           H
ATOM    771 HD11 LEU A3644     263.706 271.104 228.073  1.00  0.00           H
ATOM    772 HD12 LEU A3644     264.739 272.251 227.211  1.00  0.00           H
ATOM    773 HD13 LEU A3644     263.093 271.923 226.623  1.00  0.00           H
ATOM    774 HD21 LEU A3644     262.973 275.307 228.217  1.00  0.00           H
ATOM    775 HD22 LEU A3644     262.674 274.410 226.705  1.00  0.00           H
ATOM    776 HD23 LEU A3644     264.329 274.626 227.312  1.00  0.00           H
ATOM    777  N   ALA A3645     259.075 272.799 230.843  1.00  0.00           N
ATOM    778  CA  ALA A3645     257.651 272.603 231.111  1.00  0.00           C
ATOM    779  CB  ALA A3645     257.520 271.347 231.986  1.00  0.00           C
ATOM    780  C   ALA A3645     256.959 273.805 231.791  1.00  0.00           C
ATOM    781  O   ALA A3645     255.739 273.782 231.972  1.00  0.00           O
ATOM    782  H   ALA A3645     259.730 272.228 231.372  1.00  0.00           H
ATOM    783  HA  ALA A3645     257.136 272.426 230.166  1.00  0.00           H
ATOM    784  HB1 ALA A3645     256.469 271.125 232.166  1.00  0.00           H
ATOM    785  HB2 ALA A3645     258.017 271.507 232.945  1.00  0.00           H
ATOM    786  HB3 ALA A3645     257.980 270.492 231.493  1.00  0.00           H
ATOM    787  N   LYS A3646     257.700 274.800 232.304  1.00  0.00           N
ATOM    788  CA  LYS A3646     257.111 275.861 233.140  1.00  0.00           C
ATOM    789  CB  LYS A3646     258.172 276.531 234.030  1.00  0.00           C
ATOM    790  CG  LYS A3646     258.550 275.568 235.163  1.00  0.00           C
ATOM    791  CD  LYS A3646     259.609 276.121 236.125  1.00  0.00           C
ATOM    792  CE  LYS A3646     259.778 275.168 237.319  1.00  0.00           C
ATOM    793  NZ  LYS A3646     260.374 273.877 236.920  1.00  0.00           N
ATOM    794  C   LYS A3646     256.328 276.889 232.306  1.00  0.00           C
ATOM    795  O   LYS A3646     256.919 277.503 231.417  1.00  0.00           O
ATOM    796  H   LYS A3646     258.700 274.806 232.126  1.00  0.00           H
ATOM    797  HA  LYS A3646     256.408 275.371 233.809  1.00  0.00           H
ATOM    798  HB2 LYS A3646     259.048 276.800 233.440  1.00  0.00           H
ATOM    799  HB3 LYS A3646     257.755 277.440 234.468  1.00  0.00           H
ATOM    800  HG2 LYS A3646     257.651 275.337 235.736  1.00  0.00           H
ATOM    801  HG3 LYS A3646     258.919 274.649 234.720  1.00  0.00           H
ATOM    802  HD2 LYS A3646     259.281 277.092 236.497  1.00  0.00           H
ATOM    803  HD3 LYS A3646     260.560 276.249 235.605  1.00  0.00           H
ATOM    804  HE2 LYS A3646     260.418 275.641 238.067  1.00  0.00           H
ATOM    805  HE3 LYS A3646     258.796 274.987 237.763  1.00  0.00           H
ATOM    806  HZ1 LYS A3646     259.944 273.498 236.078  1.00  0.00           H
ATOM    807  HZ2 LYS A3646     260.230 273.137 237.611  1.00  0.00           H
ATOM    808  HZ3 LYS A3646     261.371 273.963 236.709  1.00  0.00           H
ATOM    809  N   PRO A3647     255.132 277.305 232.779  1.00  0.00           N
ATOM    810  CA  PRO A3647     254.426 278.498 232.303  1.00  0.00           C
ATOM    811  CD  PRO A3647     254.215 276.489 233.566  1.00  0.00           C
ATOM    812  CB  PRO A3647     253.026 278.429 232.938  1.00  0.00           C
ATOM    813  CG  PRO A3647     252.818 276.933 233.146  1.00  0.00           C
ATOM    814  C   PRO A3647     255.172 279.806 232.629  1.00  0.00           C
ATOM    815  O   PRO A3647     254.985 280.405 233.692  1.00  0.00           O
ATOM    816  HA  PRO A3647     254.328 278.411 231.221  1.00  0.00           H
ATOM    817  HD2 PRO A3647     254.369 276.686 234.628  1.00  0.00           H
ATOM    818  HD3 PRO A3647     254.331 275.425 233.356  1.00  0.00           H
ATOM    819  HB2 PRO A3647     252.261 278.858 232.293  1.00  0.00           H
ATOM    820  HB3 PRO A3647     253.010 278.918 233.913  1.00  0.00           H
ATOM    821  HG2 PRO A3647     252.077 276.725 233.918  1.00  0.00           H
ATOM    822  HG3 PRO A3647     252.546 276.457 232.202  1.00  0.00           H
ATOM    823  N   GLY A3648     256.154 280.155 231.796  1.00  0.00           N
ATOM    824  CA  GLY A3648     257.205 281.129 232.096  1.00  0.00           C
ATOM    825  C   GLY A3648     256.683 282.543 232.342  1.00  0.00           C
ATOM    826  O   GLY A3648     256.587 283.334 231.413  1.00  0.00           O
ATOM    827  H   GLY A3648     256.324 279.520 231.024  1.00  0.00           H
ATOM    828  HA2 GLY A3648     257.761 280.796 232.972  1.00  0.00           H
ATOM    829  HA3 GLY A3648     257.897 281.169 231.255  1.00  0.00           H
ATOM    830  N   ALA A3649     256.431 282.872 233.615  1.00  0.00           N
ATOM    831  CA  ALA A3649     255.963 284.181 234.081  1.00  0.00           C
ATOM    832  CB  ALA A3649     257.131 285.182 234.055  1.00  0.00           C
ATOM    833  C   ALA A3649     254.687 284.693 233.373  1.00  0.00           C
ATOM    834  O   ALA A3649     254.483 285.900 233.281  1.00  0.00           O
ATOM    835  H   ALA A3649     256.424 282.108 234.275  1.00  0.00           H
ATOM    836  HA  ALA A3649     255.679 284.056 235.125  1.00  0.00           H
ATOM    837  HB1 ALA A3649     257.990 284.775 234.589  1.00  0.00           H
ATOM    838  HB2 ALA A3649     256.827 286.117 234.526  1.00  0.00           H
ATOM    839  HB3 ALA A3649     257.413 285.393 233.021  1.00  0.00           H
ATOM    840  N   GLU A3650     253.794 283.793 232.937  1.00  0.00           N
ATOM    841  CA  GLU A3650     252.794 284.155 231.920  1.00  0.00           C
ATOM    842  CB  GLU A3650     252.098 282.912 231.342  1.00  0.00           C
ATOM    843  CG  GLU A3650     252.989 282.167 230.343  1.00  0.00           C
ATOM    844  CD  GLU A3650     252.288 280.925 229.783  1.00  0.00           C
ATOM    845  OE1 GLU A3650     251.073 280.973 229.475  1.00  0.00           O
ATOM    846  OE2 GLU A3650     252.835 279.818 229.959  1.00  0.00           O
ATOM    847  C   GLU A3650     251.779 285.255 232.319  1.00  0.00           C
ATOM    848  O   GLU A3650     251.642 286.204 231.544  1.00  0.00           O
ATOM    849  H   GLU A3650     254.051 282.819 233.009  1.00  0.00           H
ATOM    850  HA  GLU A3650     253.367 284.589 231.106  1.00  0.00           H
ATOM    851  HB2 GLU A3650     251.187 283.227 230.831  1.00  0.00           H
ATOM    852  HB3 GLU A3650     251.833 282.219 232.140  1.00  0.00           H
ATOM    853  HG2 GLU A3650     253.913 281.874 230.846  1.00  0.00           H
ATOM    854  HG3 GLU A3650     253.249 282.835 229.521  1.00  0.00           H
ATOM    855  N   PRO A3651     251.100 285.217 233.489  1.00  0.00           N
ATOM    856  CA  PRO A3651     250.235 286.327 233.920  1.00  0.00           C
ATOM    857  CD  PRO A3651     250.808 284.035 234.287  1.00  0.00           C
ATOM    858  CB  PRO A3651     249.289 285.749 234.983  1.00  0.00           C
ATOM    859  CG  PRO A3651     249.378 284.237 234.780  1.00  0.00           C
ATOM    860  C   PRO A3651     250.967 287.593 234.428  1.00  0.00           C
ATOM    861  O   PRO A3651     250.364 288.664 234.385  1.00  0.00           O
ATOM    862  HA  PRO A3651     249.631 286.629 233.063  1.00  0.00           H
ATOM    863  HD2 PRO A3651     251.494 283.972 235.132  1.00  0.00           H
ATOM    864  HD3 PRO A3651     250.852 283.117 233.710  1.00  0.00           H
ATOM    865  HB2 PRO A3651     249.630 286.004 235.986  1.00  0.00           H
ATOM    866  HB3 PRO A3651     248.269 286.108 234.838  1.00  0.00           H
ATOM    867  HG2 PRO A3651     249.187 283.691 235.704  1.00  0.00           H
ATOM    868  HG3 PRO A3651     248.679 283.931 234.001  1.00  0.00           H
ATOM    869  N   PRO A3652     252.187 287.514 235.009  1.00  0.00           N
ATOM    870  CA  PRO A3652     252.990 288.692 235.372  1.00  0.00           C
ATOM    871  CD  PRO A3652     252.616 286.388 235.838  1.00  0.00           C
ATOM    872  CB  PRO A3652     254.175 288.143 236.171  1.00  0.00           C
ATOM    873  CG  PRO A3652     253.567 286.948 236.890  1.00  0.00           C
ATOM    874  C   PRO A3652     253.491 289.626 234.250  1.00  0.00           C
ATOM    875  O   PRO A3652     254.164 290.601 234.585  1.00  0.00           O
ATOM    876  HA  PRO A3652     252.382 289.305 236.037  1.00  0.00           H
ATOM    877  HD2 PRO A3652     251.775 285.917 236.341  1.00  0.00           H
ATOM    878  HD3 PRO A3652     253.135 285.649 235.238  1.00  0.00           H
ATOM    879  HB2 PRO A3652     254.958 287.803 235.491  1.00  0.00           H
ATOM    880  HB3 PRO A3652     254.566 288.881 236.872  1.00  0.00           H
ATOM    881  HG2 PRO A3652     254.324 286.219 237.180  1.00  0.00           H
ATOM    882  HG3 PRO A3652     252.999 287.287 237.757  1.00  0.00           H
ATOM    883  N   GLU A3653     253.185 289.383 232.972  1.00  0.00           N
ATOM    884  CA  GLU A3653     253.472 290.306 231.856  1.00  0.00           C
ATOM    885  CB  GLU A3653     254.774 289.904 231.123  1.00  0.00           C
ATOM    886  CG  GLU A3653     254.664 288.567 230.371  1.00  0.00           C
ATOM    887  CD  GLU A3653     255.890 288.160 229.533  1.00  0.00           C
ATOM    888  OE1 GLU A3653     256.938 288.845 229.586  1.00  0.00           O
ATOM    889  OE2 GLU A3653     255.723 287.175 228.767  1.00  0.00           O
ATOM    890  C   GLU A3653     252.260 290.420 230.907  1.00  0.00           C
ATOM    891  O   GLU A3653     251.537 289.447 230.684  1.00  0.00           O
ATOM    892  H   GLU A3653     252.618 288.578 232.745  1.00  0.00           H
ATOM    893  HA  GLU A3653     253.637 291.304 232.267  1.00  0.00           H
ATOM    894  HB2 GLU A3653     255.017 290.690 230.408  1.00  0.00           H
ATOM    895  HB3 GLU A3653     255.586 289.841 231.850  1.00  0.00           H
ATOM    896  HG2 GLU A3653     253.817 288.634 229.687  1.00  0.00           H
ATOM    897  HG3 GLU A3653     254.454 287.775 231.092  1.00  0.00           H
ATOM    898  N   GLU A3654     251.957 291.632 230.436  1.00  0.00           N
ATOM    899  CA  GLU A3654     250.684 291.938 229.768  1.00  0.00           C
ATOM    900  CB  GLU A3654     250.349 293.437 229.934  1.00  0.00           C
ATOM    901  CG  GLU A3654     250.348 293.969 231.382  1.00  0.00           C
ATOM    902  CD  GLU A3654     251.640 294.720 231.759  1.00  0.00           C
ATOM    903  OE1 GLU A3654     252.740 294.177 231.505  1.00  0.00           O
ATOM    904  OE2 GLU A3654     251.522 295.845 232.307  1.00  0.00           O
ATOM    905  C   GLU A3654     250.651 291.531 228.276  1.00  0.00           C
ATOM    906  O   GLU A3654     251.083 292.299 227.413  1.00  0.00           O
ATOM    907  H   GLU A3654     252.525 292.430 230.724  1.00  0.00           H
ATOM    908  HA  GLU A3654     249.899 291.374 230.272  1.00  0.00           H
ATOM    909  HB2 GLU A3654     251.033 294.042 229.337  1.00  0.00           H
ATOM    910  HB3 GLU A3654     249.347 293.586 229.526  1.00  0.00           H
ATOM    911  HG2 GLU A3654     250.175 293.146 232.080  1.00  0.00           H
ATOM    912  HG3 GLU A3654     249.502 294.654 231.483  1.00  0.00           H
ATOM    913  N   ASP A3655     249.969 290.425 227.940  1.00  0.00           N
ATOM    914  CA  ASP A3655     249.683 290.032 226.542  1.00  0.00           C
ATOM    915  CB  ASP A3655     250.097 288.565 226.296  1.00  0.00           C
ATOM    916  CG  ASP A3655     249.238 287.490 226.974  1.00  0.00           C
ATOM    917  OD1 ASP A3655     248.330 287.831 227.765  1.00  0.00           O
ATOM    918  OD2 ASP A3655     249.524 286.296 226.719  1.00  0.00           O
ATOM    919  C   ASP A3655     248.231 290.300 226.075  1.00  0.00           C
ATOM    920  O   ASP A3655     247.970 290.271 224.872  1.00  0.00           O
ATOM    921  H   ASP A3655     249.709 289.774 228.671  1.00  0.00           H
ATOM    922  HA  ASP A3655     250.312 290.632 225.885  1.00  0.00           H
ATOM    923  HB2 ASP A3655     250.075 288.383 225.220  1.00  0.00           H
ATOM    924  HB3 ASP A3655     251.130 288.435 226.623  1.00  0.00           H
ATOM    925  N   GLU A3656     247.289 290.527 227.004  1.00  0.00           N
ATOM    926  CA  GLU A3656     245.825 290.557 226.768  1.00  0.00           C
ATOM    927  CB  GLU A3656     245.350 291.910 226.177  1.00  0.00           C
ATOM    928  CG  GLU A3656     245.516 293.099 227.144  1.00  0.00           C
ATOM    929  CD  GLU A3656     244.637 294.315 226.766  1.00  0.00           C
ATOM    930  OE1 GLU A3656     244.635 294.726 225.580  1.00  0.00           O
ATOM    931  OE2 GLU A3656     243.985 294.876 227.680  1.00  0.00           O
ATOM    932  C   GLU A3656     245.287 289.314 226.007  1.00  0.00           C
ATOM    933  O   GLU A3656     244.312 289.392 225.253  1.00  0.00           O
ATOM    934  H   GLU A3656     247.605 290.431 227.956  1.00  0.00           H
ATOM    935  HA  GLU A3656     245.359 290.476 227.748  1.00  0.00           H
ATOM    936  HB2 GLU A3656     244.285 291.828 225.957  1.00  0.00           H
ATOM    937  HB3 GLU A3656     245.875 292.117 225.243  1.00  0.00           H
ATOM    938  HG2 GLU A3656     246.567 293.397 227.173  1.00  0.00           H
ATOM    939  HG3 GLU A3656     245.240 292.766 228.148  1.00  0.00           H
ATOM    940  N   GLY A3657     245.946 288.161 226.175  1.00  0.00           N
ATOM    941  CA  GLY A3657     245.802 286.992 225.309  1.00  0.00           C
ATOM    942  C   GLY A3657     245.034 285.803 225.900  1.00  0.00           C
ATOM    943  O   GLY A3657     244.152 285.920 226.749  1.00  0.00           O
ATOM    944  H   GLY A3657     246.737 288.158 226.820  1.00  0.00           H
ATOM    945  HA2 GLY A3657     245.318 287.279 224.376  1.00  0.00           H
ATOM    946  HA3 GLY A3657     246.809 286.651 225.065  1.00  0.00           H
ATOM    947  N   THR A3658     245.328 284.627 225.342  1.00  0.00           N
ATOM    948  CA  THR A3658     245.009 283.315 225.931  1.00  0.00           C
ATOM    949  CB  THR A3658     244.518 282.337 224.843  1.00  0.00           C
ATOM    950  OG1 THR A3658     244.278 281.053 225.372  1.00  0.00           O
ATOM    951  CG2 THR A3658     245.481 282.126 223.672  1.00  0.00           C
ATOM    952  C   THR A3658     246.243 282.787 226.671  1.00  0.00           C
ATOM    953  O   THR A3658     247.358 283.163 226.315  1.00  0.00           O
ATOM    954  H   THR A3658     246.128 284.636 224.727  1.00  0.00           H
ATOM    955  HA  THR A3658     244.206 283.431 226.659  1.00  0.00           H
ATOM    956  HB  THR A3658     243.577 282.719 224.445  1.00  0.00           H
ATOM    957  HG1 THR A3658     245.112 280.565 225.333  1.00  0.00           H
ATOM    958 HG21 THR A3658     245.059 281.395 222.981  1.00  0.00           H
ATOM    959 HG22 THR A3658     246.446 281.766 224.030  1.00  0.00           H
ATOM    960 HG23 THR A3658     245.624 283.063 223.135  1.00  0.00           H
ATOM    961  N   LYS A3659     246.071 281.766 227.528  1.00  0.00           N
ATOM    962  CA  LYS A3659     247.175 280.915 228.016  1.00  0.00           C
ATOM    963  CB  LYS A3659     246.591 279.672 228.720  1.00  0.00           C
ATOM    964  CG  LYS A3659     247.633 278.642 229.202  1.00  0.00           C
ATOM    965  CD  LYS A3659     248.450 279.121 230.411  1.00  0.00           C
ATOM    966  CE  LYS A3659     249.560 278.125 230.786  1.00  0.00           C
ATOM    967  NZ  LYS A3659     250.708 278.189 229.851  1.00  0.00           N
ATOM    968  C   LYS A3659     248.066 280.508 226.836  1.00  0.00           C
ATOM    969  O   LYS A3659     247.556 279.956 225.856  1.00  0.00           O
ATOM    970  H   LYS A3659     245.126 281.440 227.665  1.00  0.00           H
ATOM    971  HA  LYS A3659     247.781 281.491 228.718  1.00  0.00           H
ATOM    972  HB2 LYS A3659     245.927 279.162 228.017  1.00  0.00           H
ATOM    973  HB3 LYS A3659     245.987 279.991 229.571  1.00  0.00           H
ATOM    974  HG2 LYS A3659     247.104 277.733 229.491  1.00  0.00           H
ATOM    975  HG3 LYS A3659     248.301 278.382 228.381  1.00  0.00           H
ATOM    976  HD2 LYS A3659     248.883 280.099 230.212  1.00  0.00           H
ATOM    977  HD3 LYS A3659     247.775 279.223 231.262  1.00  0.00           H
ATOM    978  HE2 LYS A3659     249.914 278.370 231.790  1.00  0.00           H
ATOM    979  HE3 LYS A3659     249.144 277.114 230.805  1.00  0.00           H
ATOM    980  HZ1 LYS A3659     251.462 277.558 230.077  1.00  0.00           H
ATOM    981  HZ2 LYS A3659     251.141 279.121 229.849  1.00  0.00           H
ATOM    982  HZ3 LYS A3659     250.453 278.064 228.876  1.00  0.00           H
ATOM    983  N   ARG A3660     249.354 280.854 226.903  1.00  0.00           N
ATOM    984  CA  ARG A3660     250.345 280.558 225.859  1.00  0.00           C
ATOM    985  CB  ARG A3660     251.218 281.807 225.573  1.00  0.00           C
ATOM    986  CG  ARG A3660     251.806 282.603 226.763  1.00  0.00           C
ATOM    987  CD  ARG A3660     252.236 284.014 226.306  1.00  0.00           C
ATOM    988  NE  ARG A3660     252.966 284.787 227.336  1.00  0.00           N
ATOM    989  CZ  ARG A3660     252.466 285.436 228.375  1.00  0.00           C
ATOM    990  NH1 ARG A3660     251.206 285.477 228.686  1.00  0.00           N
ATOM    991  NH2 ARG A3660     253.255 286.071 229.178  1.00  0.00           N
ATOM    992  C   ARG A3660     251.061 279.232 226.155  1.00  0.00           C
ATOM    993  O   ARG A3660     250.827 278.625 227.198  1.00  0.00           O
ATOM    994  H   ARG A3660     249.701 281.236 227.778  1.00  0.00           H
ATOM    995  HA  ARG A3660     249.797 280.367 224.935  1.00  0.00           H
ATOM    996  HB2 ARG A3660     252.034 281.524 224.907  1.00  0.00           H
ATOM    997  HB3 ARG A3660     250.580 282.497 225.017  1.00  0.00           H
ATOM    998  HG2 ARG A3660     251.058 282.726 227.545  1.00  0.00           H
ATOM    999  HG3 ARG A3660     252.664 282.063 227.165  1.00  0.00           H
ATOM   1000  HD2 ARG A3660     251.349 284.573 226.000  1.00  0.00           H
ATOM   1001  HD3 ARG A3660     252.884 283.914 225.434  1.00  0.00           H
ATOM   1002  HE  ARG A3660     253.967 284.858 227.254  1.00  0.00           H
ATOM   1003 HH11 ARG A3660     250.956 286.035 229.488  1.00  0.00           H
ATOM   1004 HH12 ARG A3660     250.529 285.446 227.918  1.00  0.00           H
ATOM   1005 HH21 ARG A3660     252.855 286.568 229.965  1.00  0.00           H
ATOM   1006 HH22 ARG A3660     254.229 286.287 228.930  1.00  0.00           H
ATOM   1007  N   VAL A3661     251.614 278.604 225.119  1.00  0.00           N
ATOM   1008  CA  VAL A3661     252.231 277.266 225.226  1.00  0.00           C
ATOM   1009  CB  VAL A3661     252.137 276.476 223.905  1.00  0.00           C
ATOM   1010  CG1 VAL A3661     250.713 275.942 223.712  1.00  0.00           C
ATOM   1011  CG2 VAL A3661     252.503 277.293 222.657  1.00  0.00           C
ATOM   1012  C   VAL A3661     253.674 277.382 225.723  1.00  0.00           C
ATOM   1013  O   VAL A3661     254.410 278.258 225.268  1.00  0.00           O
ATOM   1014  H   VAL A3661     251.749 279.117 224.266  1.00  0.00           H
ATOM   1015  HA  VAL A3661     251.693 276.684 225.976  1.00  0.00           H
ATOM   1016  HB  VAL A3661     252.811 275.622 223.964  1.00  0.00           H
ATOM   1017 HG11 VAL A3661     250.433 275.331 224.572  1.00  0.00           H
ATOM   1018 HG12 VAL A3661     250.672 275.311 222.824  1.00  0.00           H
ATOM   1019 HG13 VAL A3661     250.002 276.761 223.616  1.00  0.00           H
ATOM   1020 HG21 VAL A3661     253.450 277.805 222.814  1.00  0.00           H
ATOM   1021 HG22 VAL A3661     251.732 278.031 222.441  1.00  0.00           H
ATOM   1022 HG23 VAL A3661     252.598 276.619 221.806  1.00  0.00           H
ATOM   1023  N   ASP A3662     254.055 276.563 226.703  1.00  0.00           N
ATOM   1024  CA  ASP A3662     255.395 276.589 227.309  1.00  0.00           C
ATOM   1025  CB  ASP A3662     255.358 275.851 228.658  1.00  0.00           C
ATOM   1026  CG  ASP A3662     254.875 274.408 228.547  1.00  0.00           C
ATOM   1027  OD1 ASP A3662     255.519 273.595 227.851  1.00  0.00           O
ATOM   1028  OD2 ASP A3662     253.805 274.107 229.116  1.00  0.00           O
ATOM   1029  C   ASP A3662     256.484 276.034 226.356  1.00  0.00           C
ATOM   1030  O   ASP A3662     256.154 275.467 225.308  1.00  0.00           O
ATOM   1031  H   ASP A3662     253.428 275.832 227.012  1.00  0.00           H
ATOM   1032  HA  ASP A3662     255.639 277.630 227.517  1.00  0.00           H
ATOM   1033  HB2 ASP A3662     254.696 276.400 229.331  1.00  0.00           H
ATOM   1034  HB3 ASP A3662     256.346 275.851 229.114  1.00  0.00           H
ATOM   1035  N   PRO A3663     257.784 276.280 226.624  1.00  0.00           N
ATOM   1036  CA  PRO A3663     258.870 275.878 225.726  1.00  0.00           C
ATOM   1037  CD  PRO A3663     258.305 277.149 227.675  1.00  0.00           C
ATOM   1038  CB  PRO A3663     260.156 276.307 226.438  1.00  0.00           C
ATOM   1039  CG  PRO A3663     259.716 277.530 227.237  1.00  0.00           C
ATOM   1040  C   PRO A3663     258.903 274.384 225.374  1.00  0.00           C
ATOM   1041  O   PRO A3663     259.121 274.047 224.210  1.00  0.00           O
ATOM   1042  HA  PRO A3663     258.773 276.445 224.800  1.00  0.00           H
ATOM   1043  HD2 PRO A3663     257.705 278.050 227.795  1.00  0.00           H
ATOM   1044  HD3 PRO A3663     258.355 276.608 228.620  1.00  0.00           H
ATOM   1045  HB2 PRO A3663     260.951 276.546 225.731  1.00  0.00           H
ATOM   1046  HB3 PRO A3663     260.479 275.527 227.130  1.00  0.00           H
ATOM   1047  HG2 PRO A3663     259.675 278.403 226.584  1.00  0.00           H
ATOM   1048  HG3 PRO A3663     260.368 277.713 228.092  1.00  0.00           H
ATOM   1049  N   LEU A3664     258.592 273.497 226.324  1.00  0.00           N
ATOM   1050  CA  LEU A3664     258.508 272.052 226.088  1.00  0.00           C
ATOM   1051  CB  LEU A3664     258.392 271.351 227.450  1.00  0.00           C
ATOM   1052  CG  LEU A3664     258.300 269.818 227.403  1.00  0.00           C
ATOM   1053  CD1 LEU A3664     259.522 269.184 226.740  1.00  0.00           C
ATOM   1054  CD2 LEU A3664     258.194 269.330 228.844  1.00  0.00           C
ATOM   1055  C   LEU A3664     257.336 271.685 225.172  1.00  0.00           C
ATOM   1056  O   LEU A3664     257.503 270.919 224.223  1.00  0.00           O
ATOM   1057  H   LEU A3664     258.377 273.839 227.257  1.00  0.00           H
ATOM   1058  HA  LEU A3664     259.427 271.725 225.600  1.00  0.00           H
ATOM   1059  HB2 LEU A3664     259.260 271.612 228.047  1.00  0.00           H
ATOM   1060  HB3 LEU A3664     257.506 271.733 227.960  1.00  0.00           H
ATOM   1061  HG  LEU A3664     257.407 269.512 226.860  1.00  0.00           H
ATOM   1062 HD11 LEU A3664     259.469 268.099 226.835  1.00  0.00           H
ATOM   1063 HD12 LEU A3664     259.541 269.425 225.678  1.00  0.00           H
ATOM   1064 HD13 LEU A3664     260.435 269.542 227.215  1.00  0.00           H
ATOM   1065 HD21 LEU A3664     257.284 269.710 229.302  1.00  0.00           H
ATOM   1066 HD22 LEU A3664     258.165 268.244 228.867  1.00  0.00           H
ATOM   1067 HD23 LEU A3664     259.051 269.681 229.419  1.00  0.00           H
ATOM   1068  N   HIS A3665     256.181 272.330 225.354  1.00  0.00           N
ATOM   1069  CA  HIS A3665     255.031 272.119 224.477  1.00  0.00           C
ATOM   1070  ND1 HIS A3665     251.206 272.709 224.909  1.00  0.00           N
ATOM   1071  CG  HIS A3665     252.464 272.246 224.522  1.00  0.00           C
ATOM   1072  CB  HIS A3665     253.771 272.730 225.108  1.00  0.00           C
ATOM   1073  NE2 HIS A3665     250.940 270.920 223.646  1.00  0.00           N
ATOM   1074  CD2 HIS A3665     252.292 271.146 223.730  1.00  0.00           C
ATOM   1075  CE1 HIS A3665     250.315 271.860 224.374  1.00  0.00           C
ATOM   1076  C   HIS A3665     255.287 272.665 223.070  1.00  0.00           C
ATOM   1077  O   HIS A3665     255.023 271.971 222.093  1.00  0.00           O
ATOM   1078  H   HIS A3665     256.080 272.946 226.163  1.00  0.00           H
ATOM   1079  HA  HIS A3665     254.890 271.043 224.380  1.00  0.00           H
ATOM   1080  HB2 HIS A3665     253.752 272.474 226.167  1.00  0.00           H
ATOM   1081  HB3 HIS A3665     253.819 273.816 225.037  1.00  0.00           H
ATOM   1082  HD2 HIS A3665     253.067 270.499 223.341  1.00  0.00           H
ATOM   1083  HE1 HIS A3665     249.250 271.889 224.562  1.00  0.00           H
ATOM   1084  HE2 HIS A3665     250.509 270.084 223.268  1.00  0.00           H
ATOM   1085  N   GLN A3666     255.979 273.803 222.946  1.00  0.00           N
ATOM   1086  CA  GLN A3666     256.441 274.327 221.654  1.00  0.00           C
ATOM   1087  CB  GLN A3666     257.045 275.729 221.826  1.00  0.00           C
ATOM   1088  CG  GLN A3666     255.981 276.778 222.172  1.00  0.00           C
ATOM   1089  CD  GLN A3666     256.560 278.187 222.236  1.00  0.00           C
ATOM   1090  OE1 GLN A3666     257.129 278.696 221.284  1.00  0.00           O
ATOM   1091  NE2 GLN A3666     256.280 278.942 223.273  1.00  0.00           N
ATOM   1092  C   GLN A3666     257.444 273.402 220.943  1.00  0.00           C
ATOM   1093  O   GLN A3666     257.386 273.300 219.717  1.00  0.00           O
ATOM   1094  H   GLN A3666     256.229 274.298 223.799  1.00  0.00           H
ATOM   1095  HA  GLN A3666     255.578 274.409 220.994  1.00  0.00           H
ATOM   1096  HB2 GLN A3666     257.520 276.019 220.887  1.00  0.00           H
ATOM   1097  HB3 GLN A3666     257.808 275.713 222.604  1.00  0.00           H
ATOM   1098  HG2 GLN A3666     255.516 276.531 223.124  1.00  0.00           H
ATOM   1099  HG3 GLN A3666     255.208 276.767 221.404  1.00  0.00           H
ATOM   1100 HE21 GLN A3666     255.737 278.575 224.053  1.00  0.00           H
ATOM   1101 HE22 GLN A3666     256.654 279.870 223.276  1.00  0.00           H
ATOM   1102  N   LEU A3667     258.294 272.690 221.692  1.00  0.00           N
ATOM   1103  CA  LEU A3667     259.274 271.729 221.174  1.00  0.00           C
ATOM   1104  CB  LEU A3667     260.299 271.468 222.293  1.00  0.00           C
ATOM   1105  CG  LEU A3667     261.427 270.494 221.924  1.00  0.00           C
ATOM   1106  CD1 LEU A3667     262.355 271.084 220.860  1.00  0.00           C
ATOM   1107  CD2 LEU A3667     262.247 270.179 223.172  1.00  0.00           C
ATOM   1108  C   LEU A3667     258.625 270.430 220.660  1.00  0.00           C
ATOM   1109  O   LEU A3667     258.803 270.079 219.494  1.00  0.00           O
ATOM   1110  H   LEU A3667     258.301 272.863 222.692  1.00  0.00           H
ATOM   1111  HA  LEU A3667     259.791 272.188 220.331  1.00  0.00           H
ATOM   1112  HB2 LEU A3667     260.740 272.417 222.602  1.00  0.00           H
ATOM   1113  HB3 LEU A3667     259.774 271.055 223.153  1.00  0.00           H
ATOM   1114  HG  LEU A3667     260.998 269.563 221.558  1.00  0.00           H
ATOM   1115 HD11 LEU A3667     263.213 270.427 220.722  1.00  0.00           H
ATOM   1116 HD12 LEU A3667     262.711 272.065 221.173  1.00  0.00           H
ATOM   1117 HD13 LEU A3667     261.827 271.161 219.910  1.00  0.00           H
ATOM   1118 HD21 LEU A3667     263.015 269.452 222.918  1.00  0.00           H
ATOM   1119 HD22 LEU A3667     261.607 269.741 223.938  1.00  0.00           H
ATOM   1120 HD23 LEU A3667     262.720 271.081 223.559  1.00  0.00           H
ATOM   1121  N   ILE A3668     257.696 269.844 221.420  1.00  0.00           N
ATOM   1122  CA  ILE A3668     256.911 268.676 220.971  1.00  0.00           C
ATOM   1123  CB  ILE A3668     256.141 268.080 222.174  1.00  0.00           C
ATOM   1124  CG1 ILE A3668     257.131 267.456 223.190  1.00  0.00           C
ATOM   1125  CG2 ILE A3668     255.124 267.016 221.725  1.00  0.00           C
ATOM   1126  CD1 ILE A3668     256.550 267.317 224.603  1.00  0.00           C
ATOM   1127  C   ILE A3668     255.990 269.047 219.790  1.00  0.00           C
ATOM   1128  O   ILE A3668     255.928 268.333 218.784  1.00  0.00           O
ATOM   1129  H   ILE A3668     257.565 270.187 222.368  1.00  0.00           H
ATOM   1130  HA  ILE A3668     257.598 267.912 220.605  1.00  0.00           H
ATOM   1131  HB  ILE A3668     255.593 268.888 222.663  1.00  0.00           H
ATOM   1132 HG12 ILE A3668     257.453 266.476 222.835  1.00  0.00           H
ATOM   1133 HG13 ILE A3668     258.020 268.080 223.279  1.00  0.00           H
ATOM   1134 HG21 ILE A3668     254.326 267.465 221.133  1.00  0.00           H
ATOM   1135 HG22 ILE A3668     255.616 266.239 221.141  1.00  0.00           H
ATOM   1136 HG23 ILE A3668     254.660 266.554 222.593  1.00  0.00           H
ATOM   1137 HD11 ILE A3668     257.301 266.879 225.261  1.00  0.00           H
ATOM   1138 HD12 ILE A3668     255.671 266.675 224.599  1.00  0.00           H
ATOM   1139 HD13 ILE A3668     256.282 268.302 224.985  1.00  0.00           H
ATOM   1140  N   LEU A3669     255.471 270.281 219.777  1.00  0.00           N
ATOM   1141  CA  LEU A3669     254.759 270.869 218.637  1.00  0.00           C
ATOM   1142  CB  LEU A3669     253.939 272.082 219.114  1.00  0.00           C
ATOM   1143  CG  LEU A3669     252.724 271.736 219.999  1.00  0.00           C
ATOM   1144  CD1 LEU A3669     252.159 273.025 220.607  1.00  0.00           C
ATOM   1145  CD2 LEU A3669     251.601 271.082 219.187  1.00  0.00           C
ATOM   1146  C   LEU A3669     255.664 271.227 217.436  1.00  0.00           C
ATOM   1147  O   LEU A3669     255.137 271.518 216.361  1.00  0.00           O
ATOM   1148  H   LEU A3669     255.562 270.835 220.624  1.00  0.00           H
ATOM   1149  HA  LEU A3669     254.056 270.129 218.266  1.00  0.00           H
ATOM   1150  HB2 LEU A3669     253.568 272.614 218.246  1.00  0.00           H
ATOM   1151  HB3 LEU A3669     254.606 272.756 219.651  1.00  0.00           H
ATOM   1152  HG  LEU A3669     253.013 271.061 220.800  1.00  0.00           H
ATOM   1153 HD11 LEU A3669     251.324 272.776 221.263  1.00  0.00           H
ATOM   1154 HD12 LEU A3669     252.926 273.502 221.217  1.00  0.00           H
ATOM   1155 HD13 LEU A3669     251.823 273.706 219.830  1.00  0.00           H
ATOM   1156 HD21 LEU A3669     251.935 270.116 218.807  1.00  0.00           H
ATOM   1157 HD22 LEU A3669     251.299 271.717 218.359  1.00  0.00           H
ATOM   1158 HD23 LEU A3669     250.746 270.898 219.839  1.00  0.00           H
ATOM   1159  N   LEU A3670     256.993 271.260 217.559  1.00  0.00           N
ATOM   1160  CA  LEU A3670     257.904 271.337 216.407  1.00  0.00           C
ATOM   1161  CB  LEU A3670     259.235 271.995 216.829  1.00  0.00           C
ATOM   1162  CG  LEU A3670     260.331 271.999 215.744  1.00  0.00           C
ATOM   1163  CD1 LEU A3670     259.919 272.804 214.508  1.00  0.00           C
ATOM   1164  CD2 LEU A3670     261.612 272.612 216.311  1.00  0.00           C
ATOM   1165  C   LEU A3670     258.108 269.951 215.783  1.00  0.00           C
ATOM   1166  O   LEU A3670     257.912 269.787 214.576  1.00  0.00           O
ATOM   1167  H   LEU A3670     257.399 271.051 218.467  1.00  0.00           H
ATOM   1168  HA  LEU A3670     257.453 271.966 215.640  1.00  0.00           H
ATOM   1169  HB2 LEU A3670     259.035 273.020 217.145  1.00  0.00           H
ATOM   1170  HB3 LEU A3670     259.640 271.462 217.685  1.00  0.00           H
ATOM   1171  HG  LEU A3670     260.553 270.976 215.441  1.00  0.00           H
ATOM   1172 HD11 LEU A3670     259.068 272.328 214.023  1.00  0.00           H
ATOM   1173 HD12 LEU A3670     260.745 272.814 213.796  1.00  0.00           H
ATOM   1174 HD13 LEU A3670     259.667 273.824 214.791  1.00  0.00           H
ATOM   1175 HD21 LEU A3670     261.942 272.026 217.171  1.00  0.00           H
ATOM   1176 HD22 LEU A3670     261.437 273.641 216.622  1.00  0.00           H
ATOM   1177 HD23 LEU A3670     262.399 272.581 215.558  1.00  0.00           H
ATOM   1178  N   PHE A3671     258.423 268.950 216.604  1.00  0.00           N
ATOM   1179  CA  PHE A3671     258.754 267.599 216.146  1.00  0.00           C
ATOM   1180  CB  PHE A3671     259.334 266.820 217.326  1.00  0.00           C
ATOM   1181  CG  PHE A3671     260.621 267.372 217.916  1.00  0.00           C
ATOM   1182  CD1 PHE A3671     261.650 267.871 217.087  1.00  0.00           C
ATOM   1183  CD2 PHE A3671     260.837 267.274 219.303  1.00  0.00           C
ATOM   1184  CE1 PHE A3671     262.871 268.285 217.644  1.00  0.00           C
ATOM   1185  CE2 PHE A3671     262.066 267.668 219.856  1.00  0.00           C
ATOM   1186  CZ  PHE A3671     263.079 268.179 219.029  1.00  0.00           C
ATOM   1187  C   PHE A3671     257.566 266.849 215.531  1.00  0.00           C
ATOM   1188  O   PHE A3671     257.657 266.449 214.374  1.00  0.00           O
ATOM   1189  H   PHE A3671     258.574 269.163 217.587  1.00  0.00           H
ATOM   1190  HA  PHE A3671     259.512 267.662 215.366  1.00  0.00           H
ATOM   1191  HB2 PHE A3671     258.578 266.796 218.109  1.00  0.00           H
ATOM   1192  HB3 PHE A3671     259.519 265.793 217.009  1.00  0.00           H
ATOM   1193  HD1 PHE A3671     261.539 267.895 216.014  1.00  0.00           H
ATOM   1194  HD2 PHE A3671     260.075 266.854 219.944  1.00  0.00           H
ATOM   1195  HE1 PHE A3671     263.669 268.623 216.998  1.00  0.00           H
ATOM   1196  HE2 PHE A3671     262.241 267.554 220.917  1.00  0.00           H
ATOM   1197  HZ  PHE A3671     264.034 268.450 219.456  1.00  0.00           H
ATOM   1198  N   SER A3672     256.387 266.929 216.154  1.00  0.00           N
ATOM   1199  CA  SER A3672     255.120 266.391 215.619  1.00  0.00           C
ATOM   1200  CB  SER A3672     253.978 266.727 216.587  1.00  0.00           C
ATOM   1201  OG  SER A3672     253.999 268.104 216.918  1.00  0.00           O
ATOM   1202  C   SER A3672     254.780 266.924 214.217  1.00  0.00           C
ATOM   1203  O   SER A3672     254.675 266.160 213.257  1.00  0.00           O
ATOM   1204  H   SER A3672     256.380 267.324 217.088  1.00  0.00           H
ATOM   1205  HA  SER A3672     255.195 265.305 215.545  1.00  0.00           H
ATOM   1206  HB2 SER A3672     253.019 266.495 216.125  1.00  0.00           H
ATOM   1207  HB3 SER A3672     254.083 266.133 217.497  1.00  0.00           H
ATOM   1208  HG  SER A3672     254.621 268.185 217.669  1.00  0.00           H
ATOM   1209  N   ARG A3673     254.838 268.250 214.026  1.00  0.00           N
ATOM   1210  CA  ARG A3673     254.661 268.899 212.709  1.00  0.00           C
ATOM   1211  CB  ARG A3673     254.674 270.426 212.869  1.00  0.00           C
ATOM   1212  CG  ARG A3673     253.497 270.971 213.692  1.00  0.00           C
ATOM   1213  CD  ARG A3673     253.647 272.494 213.818  1.00  0.00           C
ATOM   1214  NE  ARG A3673     252.730 273.071 214.827  1.00  0.00           N
ATOM   1215  CZ  ARG A3673     253.068 273.856 215.839  1.00  0.00           C
ATOM   1216  NH1 ARG A3673     254.307 274.124 216.133  1.00  0.00           N
ATOM   1217  NH2 ARG A3673     252.152 274.374 216.609  1.00  0.00           N
ATOM   1218  C   ARG A3673     255.736 268.485 211.697  1.00  0.00           C
ATOM   1219  O   ARG A3673     255.444 268.371 210.507  1.00  0.00           O
ATOM   1220  H   ARG A3673     254.970 268.815 214.855  1.00  0.00           H
ATOM   1221  HA  ARG A3673     253.708 268.585 212.283  1.00  0.00           H
ATOM   1222  HB2 ARG A3673     255.612 270.721 213.343  1.00  0.00           H
ATOM   1223  HB3 ARG A3673     254.639 270.879 211.876  1.00  0.00           H
ATOM   1224  HG2 ARG A3673     253.497 270.516 214.682  1.00  0.00           H
ATOM   1225  HG3 ARG A3673     252.556 270.733 213.196  1.00  0.00           H
ATOM   1226  HD2 ARG A3673     254.684 272.716 214.073  1.00  0.00           H
ATOM   1227  HD3 ARG A3673     253.446 272.946 212.845  1.00  0.00           H
ATOM   1228  HE  ARG A3673     251.760 272.824 214.739  1.00  0.00           H
ATOM   1229 HH11 ARG A3673     254.953 273.394 215.843  1.00  0.00           H
ATOM   1230 HH12 ARG A3673     254.539 274.618 216.973  1.00  0.00           H
ATOM   1231 HH21 ARG A3673     251.193 274.105 216.490  1.00  0.00           H
ATOM   1232 HH22 ARG A3673     252.432 274.897 217.417  1.00  0.00           H
ATOM   1233  N   THR A3674     256.972 268.295 212.154  1.00  0.00           N
ATOM   1234  CA  THR A3674     258.108 267.897 211.309  1.00  0.00           C
ATOM   1235  CB  THR A3674     259.438 268.128 212.045  1.00  0.00           C
ATOM   1236  OG1 THR A3674     259.527 269.489 212.401  1.00  0.00           O
ATOM   1237  CG2 THR A3674     260.660 267.813 211.183  1.00  0.00           C
ATOM   1238  C   THR A3674     257.978 266.449 210.829  1.00  0.00           C
ATOM   1239  O   THR A3674     258.096 266.208 209.627  1.00  0.00           O
ATOM   1240  H   THR A3674     257.124 268.376 213.151  1.00  0.00           H
ATOM   1241  HA  THR A3674     258.118 268.529 210.421  1.00  0.00           H
ATOM   1242  HB  THR A3674     259.478 267.518 212.947  1.00  0.00           H
ATOM   1243  HG1 THR A3674     258.960 269.619 213.181  1.00  0.00           H
ATOM   1244 HG21 THR A3674     261.564 268.081 211.731  1.00  0.00           H
ATOM   1245 HG22 THR A3674     260.620 268.383 210.255  1.00  0.00           H
ATOM   1246 HG23 THR A3674     260.700 266.747 210.959  1.00  0.00           H
ATOM   1247  N   ALA A3675     257.504 265.539 211.686  1.00  0.00           N
ATOM   1248  CA  ALA A3675     257.152 264.163 211.334  1.00  0.00           C
ATOM   1249  CB  ALA A3675     256.879 263.384 212.626  1.00  0.00           C
ATOM   1250  C   ALA A3675     255.958 264.094 210.362  1.00  0.00           C
ATOM   1251  O   ALA A3675     256.123 263.573 209.258  1.00  0.00           O
ATOM   1252  H   ALA A3675     257.389 265.807 212.660  1.00  0.00           H
ATOM   1253  HA  ALA A3675     258.008 263.698 210.843  1.00  0.00           H
ATOM   1254  HB1 ALA A3675     256.642 262.347 212.386  1.00  0.00           H
ATOM   1255  HB2 ALA A3675     257.763 263.400 213.266  1.00  0.00           H
ATOM   1256  HB3 ALA A3675     256.042 263.822 213.171  1.00  0.00           H
ATOM   1257  N   LEU A3676     254.881 264.838 210.656  1.00  0.00           N
ATOM   1258  CA  LEU A3676     253.647 264.921 209.853  1.00  0.00           C
ATOM   1259  CB  LEU A3676     252.616 265.775 210.620  1.00  0.00           C
ATOM   1260  CG  LEU A3676     251.923 265.066 211.797  1.00  0.00           C
ATOM   1261  CD1 LEU A3676     251.199 266.106 212.656  1.00  0.00           C
ATOM   1262  CD2 LEU A3676     250.879 264.062 211.299  1.00  0.00           C
ATOM   1263  C   LEU A3676     253.820 265.521 208.447  1.00  0.00           C
ATOM   1264  O   LEU A3676     252.997 265.251 207.575  1.00  0.00           O
ATOM   1265  H   LEU A3676     254.860 265.262 211.580  1.00  0.00           H
ATOM   1266  HA  LEU A3676     253.253 263.914 209.710  1.00  0.00           H
ATOM   1267  HB2 LEU A3676     253.121 266.669 210.985  1.00  0.00           H
ATOM   1268  HB3 LEU A3676     251.842 266.108 209.926  1.00  0.00           H
ATOM   1269  HG  LEU A3676     252.658 264.548 212.408  1.00  0.00           H
ATOM   1270 HD21 LEU A3676     250.321 263.659 212.143  1.00  0.00           H
ATOM   1271 HD22 LEU A3676     251.374 263.239 210.784  1.00  0.00           H
ATOM   1272 HD23 LEU A3676     250.184 264.546 210.614  1.00  0.00           H
ATOM   1273 HD11 LEU A3676     251.928 266.802 213.068  1.00  0.00           H
ATOM   1274 HD12 LEU A3676     250.703 265.606 213.488  1.00  0.00           H
ATOM   1275 HD13 LEU A3676     250.464 266.644 212.060  1.00  0.00           H
ATOM   1276  N   THR A3677     254.800 266.406 208.239  1.00  0.00           N
ATOM   1277  CA  THR A3677     255.029 267.060 206.935  1.00  0.00           C
ATOM   1278  CB  THR A3677     256.162 268.094 207.041  1.00  0.00           C
ATOM   1279  OG1 THR A3677     255.788 269.144 207.907  1.00  0.00           O
ATOM   1280  CG2 THR A3677     256.521 268.755 205.709  1.00  0.00           C
ATOM   1281  C   THR A3677     255.331 266.021 205.847  1.00  0.00           C
ATOM   1282  O   THR A3677     256.112 265.093 206.081  1.00  0.00           O
ATOM   1283  H   THR A3677     255.406 266.625 209.016  1.00  0.00           H
ATOM   1284  HA  THR A3677     254.119 267.586 206.642  1.00  0.00           H
ATOM   1285  HB  THR A3677     257.054 267.608 207.439  1.00  0.00           H
ATOM   1286  HG1 THR A3677     255.620 268.772 208.791  1.00  0.00           H
ATOM   1287 HG21 THR A3677     257.233 269.561 205.883  1.00  0.00           H
ATOM   1288 HG22 THR A3677     255.621 269.161 205.244  1.00  0.00           H
ATOM   1289 HG23 THR A3677     256.977 268.028 205.037  1.00  0.00           H
ATOM   1290  N   GLU A3678     254.794 266.197 204.637  1.00  0.00           N
ATOM   1291  CA  GLU A3678     254.915 265.224 203.545  1.00  0.00           C
ATOM   1292  CB  GLU A3678     253.991 265.581 202.363  1.00  0.00           C
ATOM   1293  CG  GLU A3678     252.513 265.820 202.724  1.00  0.00           C
ATOM   1294  CD  GLU A3678     252.180 267.316 202.861  1.00  0.00           C
ATOM   1295  OE1 GLU A3678     252.856 267.992 203.672  1.00  0.00           O
ATOM   1296  OE2 GLU A3678     251.356 267.803 202.050  1.00  0.00           O
ATOM   1297  C   GLU A3678     256.372 265.070 203.063  1.00  0.00           C
ATOM   1298  O   GLU A3678     256.915 265.928 202.364  1.00  0.00           O
ATOM   1299  H   GLU A3678     254.158 266.983 204.484  1.00  0.00           H
ATOM   1300  HA  GLU A3678     254.584 264.259 203.931  1.00  0.00           H
ATOM   1301  HB2 GLU A3678     254.030 264.743 201.665  1.00  0.00           H
ATOM   1302  HB3 GLU A3678     254.374 266.456 201.837  1.00  0.00           H
ATOM   1303  HG2 GLU A3678     252.264 265.288 203.645  1.00  0.00           H
ATOM   1304  HG3 GLU A3678     251.898 265.387 201.930  1.00  0.00           H
ATOM   1305  N   LYS A3679     256.992 263.926 203.382  1.00  0.00           N
ATOM   1306  CA  LYS A3679     258.394 263.604 203.064  1.00  0.00           C
ATOM   1307  CB  LYS A3679     259.293 263.840 204.282  1.00  0.00           C
ATOM   1308  CG  LYS A3679     259.291 265.270 204.857  1.00  0.00           C
ATOM   1309  CD  LYS A3679     260.070 265.399 206.181  1.00  0.00           C
ATOM   1310  CE  LYS A3679     259.744 264.307 207.215  1.00  0.00           C
ATOM   1311  NZ  LYS A3679     258.315 264.329 207.617  1.00  0.00           N
ATOM   1312  C   LYS A3679     258.547 262.152 202.610  1.00  0.00           C
ATOM   1313  O   LYS A3679     257.721 261.299 202.947  1.00  0.00           O
ATOM   1314  H   LYS A3679     256.489 263.272 203.964  1.00  0.00           H
ATOM   1315  HA  LYS A3679     258.738 264.249 202.255  1.00  0.00           H
ATOM   1316  HB2 LYS A3679     258.994 263.122 205.045  1.00  0.00           H
ATOM   1317  HB3 LYS A3679     260.310 263.610 203.979  1.00  0.00           H
ATOM   1318  HG2 LYS A3679     259.730 265.947 204.122  1.00  0.00           H
ATOM   1319  HG3 LYS A3679     258.274 265.602 205.032  1.00  0.00           H
ATOM   1320  HD2 LYS A3679     261.136 265.349 205.958  1.00  0.00           H
ATOM   1321  HD3 LYS A3679     259.870 266.380 206.614  1.00  0.00           H
ATOM   1322  HE2 LYS A3679     260.382 264.453 208.091  1.00  0.00           H
ATOM   1323  HE3 LYS A3679     260.014 263.337 206.782  1.00  0.00           H
ATOM   1324  HZ1 LYS A3679     258.127 265.124 208.220  1.00  0.00           H
ATOM   1325  HZ2 LYS A3679     258.032 263.514 208.146  1.00  0.00           H
ATOM   1326  HZ3 LYS A3679     257.679 264.413 206.827  1.00  0.00           H
ATOM   1327  N   CYS A3680     259.575 261.881 201.805  1.00  0.00           N
ATOM   1328  CA  CYS A3680     259.798 260.563 201.213  1.00  0.00           C
ATOM   1329  CB  CYS A3680     260.700 260.679 199.971  1.00  0.00           C
ATOM   1330  SG  CYS A3680     262.112 261.807 200.203  1.00  0.00           S
ATOM   1331  C   CYS A3680     260.313 259.528 202.224  1.00  0.00           C
ATOM   1332  O   CYS A3680     259.657 258.501 202.380  1.00  0.00           O
ATOM   1333  H   CYS A3680     260.299 262.578 201.697  1.00  0.00           H
ATOM   1334  HA  CYS A3680     258.836 260.175 200.873  1.00  0.00           H
ATOM   1335  HB2 CYS A3680     261.062 259.686 199.697  1.00  0.00           H
ATOM   1336  HB3 CYS A3680     260.099 261.061 199.145  1.00  0.00           H
ATOM   1337  HG  CYS A3680     262.627 261.276 201.327  1.00  0.00           H
ATOM   1338  N   LYS A3681     261.330 259.854 203.027  1.00  0.00           N
ATOM   1339  CA  LYS A3681     261.797 259.027 204.152  1.00  0.00           C
ATOM   1340  CB  LYS A3681     263.346 259.060 204.160  1.00  0.00           C
ATOM   1341  CG  LYS A3681     263.939 257.728 204.651  1.00  0.00           C
ATOM   1342  CD  LYS A3681     265.457 257.602 204.445  1.00  0.00           C
ATOM   1343  CE  LYS A3681     266.313 258.420 205.418  1.00  0.00           C
ATOM   1344  NZ  LYS A3681     266.231 257.899 206.800  1.00  0.00           N
ATOM   1345  C   LYS A3681     261.159 259.524 205.458  1.00  0.00           C
ATOM   1346  O   LYS A3681     260.203 260.303 205.425  1.00  0.00           O
ATOM   1347  H   LYS A3681     261.697 260.807 202.992  1.00  0.00           H
ATOM   1348  HA  LYS A3681     261.477 257.993 203.996  1.00  0.00           H
ATOM   1349  HB2 LYS A3681     263.710 259.888 204.769  1.00  0.00           H
ATOM   1350  HB3 LYS A3681     263.699 259.212 203.139  1.00  0.00           H
ATOM   1351  HG2 LYS A3681     263.694 257.557 205.697  1.00  0.00           H
ATOM   1352  HG3 LYS A3681     263.468 256.944 204.067  1.00  0.00           H
ATOM   1353  HD2 LYS A3681     265.698 257.891 203.421  1.00  0.00           H
ATOM   1354  HD3 LYS A3681     265.735 256.553 204.551  1.00  0.00           H
ATOM   1355  HE2 LYS A3681     267.354 258.371 205.089  1.00  0.00           H
ATOM   1356  HE3 LYS A3681     266.004 259.468 205.400  1.00  0.00           H
ATOM   1357  HZ1 LYS A3681     266.962 258.317 207.387  1.00  0.00           H
ATOM   1358  HZ2 LYS A3681     266.343 256.899 206.861  1.00  0.00           H
ATOM   1359  HZ3 LYS A3681     265.370 258.185 207.254  1.00  0.00           H
ATOM   1360  N   LEU A3682     261.624 259.031 206.601  1.00  0.00           N
ATOM   1361  CA  LEU A3682     261.857 259.925 207.734  1.00  0.00           C
ATOM   1362  CB  LEU A3682     261.509 259.216 209.048  1.00  0.00           C
ATOM   1363  CG  LEU A3682     261.868 260.011 210.316  1.00  0.00           C
ATOM   1364  CD1 LEU A3682     261.102 261.335 210.403  1.00  0.00           C
ATOM   1365  CD2 LEU A3682     261.516 259.162 211.530  1.00  0.00           C
ATOM   1366  C   LEU A3682     263.324 260.355 207.696  1.00  0.00           C
ATOM   1367  O   LEU A3682     264.210 259.506 207.754  1.00  0.00           O
ATOM   1368  H   LEU A3682     262.285 258.274 206.520  1.00  0.00           H
ATOM   1369  HA  LEU A3682     261.232 260.815 207.640  1.00  0.00           H
ATOM   1370  HB2 LEU A3682     260.442 259.016 209.056  1.00  0.00           H
ATOM   1371  HB3 LEU A3682     262.044 258.265 209.080  1.00  0.00           H
ATOM   1372  HG  LEU A3682     262.938 260.216 210.340  1.00  0.00           H
ATOM   1373 HD11 LEU A3682     261.425 262.005 209.607  1.00  0.00           H
ATOM   1374 HD12 LEU A3682     260.031 261.152 210.332  1.00  0.00           H
ATOM   1375 HD13 LEU A3682     261.320 261.816 211.357  1.00  0.00           H
ATOM   1376 HD21 LEU A3682     262.069 258.223 211.502  1.00  0.00           H
ATOM   1377 HD22 LEU A3682     260.449 258.946 211.538  1.00  0.00           H
ATOM   1378 HD23 LEU A3682     261.780 259.696 212.440  1.00  0.00           H
ATOM   1379  N   GLU A3683     263.567 261.612 207.358  1.00  0.00           N
ATOM   1380  CA  GLU A3683     264.897 262.198 207.230  1.00  0.00           C
ATOM   1381  CB  GLU A3683     264.829 263.427 206.303  1.00  0.00           C
ATOM   1382  CG  GLU A3683     264.408 263.116 204.847  1.00  0.00           C
ATOM   1383  CD  GLU A3683     262.918 262.781 204.621  1.00  0.00           C
ATOM   1384  OE1 GLU A3683     262.094 263.026 205.533  1.00  0.00           O
ATOM   1385  OE2 GLU A3683     262.578 262.345 203.491  1.00  0.00           O
ATOM   1386  C   GLU A3683     265.487 262.554 208.607  1.00  0.00           C
ATOM   1387  O   GLU A3683     264.785 263.041 209.492  1.00  0.00           O
ATOM   1388  H   GLU A3683     262.784 262.211 207.110  1.00  0.00           H
ATOM   1389  HA  GLU A3683     265.566 261.466 206.775  1.00  0.00           H
ATOM   1390  HB2 GLU A3683     264.159 264.176 206.729  1.00  0.00           H
ATOM   1391  HB3 GLU A3683     265.827 263.868 206.268  1.00  0.00           H
ATOM   1392  HG2 GLU A3683     264.648 263.995 204.243  1.00  0.00           H
ATOM   1393  HG3 GLU A3683     265.025 262.293 204.478  1.00  0.00           H
ATOM   1394  N   GLU A3684     266.781 262.287 208.783  1.00  0.00           N
ATOM   1395  CA  GLU A3684     267.500 262.397 210.054  1.00  0.00           C
ATOM   1396  CB  GLU A3684     268.917 261.808 209.892  1.00  0.00           C
ATOM   1397  CG  GLU A3684     269.000 260.273 209.835  1.00  0.00           C
ATOM   1398  CD  GLU A3684     268.249 259.589 208.680  1.00  0.00           C
ATOM   1399  OE1 GLU A3684     267.838 258.425 208.865  1.00  0.00           O
ATOM   1400  OE2 GLU A3684     268.077 260.161 207.575  1.00  0.00           O
ATOM   1401  C   GLU A3684     267.589 263.843 210.582  1.00  0.00           C
ATOM   1402  O   GLU A3684     268.198 264.705 209.943  1.00  0.00           O
ATOM   1403  H   GLU A3684     267.263 261.771 208.051  1.00  0.00           H
ATOM   1404  HA  GLU A3684     266.973 261.808 210.801  1.00  0.00           H
ATOM   1405  HB2 GLU A3684     269.515 262.122 210.751  1.00  0.00           H
ATOM   1406  HB3 GLU A3684     269.386 262.226 209.000  1.00  0.00           H
ATOM   1407  HG2 GLU A3684     268.624 259.883 210.784  1.00  0.00           H
ATOM   1408  HG3 GLU A3684     270.055 259.996 209.769  1.00  0.00           H
ATOM   1409  N   ASP A3685     267.223 264.032 211.855  1.00  0.00           N
ATOM   1410  CA  ASP A3685     267.422 265.271 212.612  1.00  0.00           C
ATOM   1411  CB  ASP A3685     266.090 266.008 212.809  1.00  0.00           C
ATOM   1412  CG  ASP A3685     266.257 267.309 213.607  1.00  0.00           C
ATOM   1413  OD1 ASP A3685     267.379 267.874 213.613  1.00  0.00           O
ATOM   1414  OD2 ASP A3685     265.339 267.613 214.397  1.00  0.00           O
ATOM   1415  C   ASP A3685     268.116 265.012 213.961  1.00  0.00           C
ATOM   1416  O   ASP A3685     267.609 264.304 214.832  1.00  0.00           O
ATOM   1417  H   ASP A3685     266.755 263.278 212.340  1.00  0.00           H
ATOM   1418  HA  ASP A3685     268.066 265.935 212.034  1.00  0.00           H
ATOM   1419  HB2 ASP A3685     265.668 266.249 211.831  1.00  0.00           H
ATOM   1420  HB3 ASP A3685     265.391 265.350 213.328  1.00  0.00           H
ATOM   1421  N   PHE A3686     269.244 265.692 214.167  1.00  0.00           N
ATOM   1422  CA  PHE A3686     269.965 265.728 215.439  1.00  0.00           C
ATOM   1423  CB  PHE A3686     271.290 266.477 215.214  1.00  0.00           C
ATOM   1424  CG  PHE A3686     271.992 266.931 216.482  1.00  0.00           C
ATOM   1425  CD1 PHE A3686     272.709 266.008 217.267  1.00  0.00           C
ATOM   1426  CD2 PHE A3686     271.876 268.269 216.909  1.00  0.00           C
ATOM   1427  CE1 PHE A3686     273.308 266.422 218.470  1.00  0.00           C
ATOM   1428  CE2 PHE A3686     272.476 268.682 218.112  1.00  0.00           C
ATOM   1429  CZ  PHE A3686     273.192 267.758 218.893  1.00  0.00           C
ATOM   1430  C   PHE A3686     269.150 266.374 216.570  1.00  0.00           C
ATOM   1431  O   PHE A3686     269.234 265.910 217.706  1.00  0.00           O
ATOM   1432  H   PHE A3686     269.487 266.376 213.468  1.00  0.00           H
ATOM   1433  HA  PHE A3686     270.187 264.709 215.757  1.00  0.00           H
ATOM   1434  HB2 PHE A3686     271.094 267.360 214.603  1.00  0.00           H
ATOM   1435  HB3 PHE A3686     271.964 265.833 214.647  1.00  0.00           H
ATOM   1436  HD1 PHE A3686     272.771 264.972 216.967  1.00  0.00           H
ATOM   1437  HD2 PHE A3686     271.294 268.971 216.331  1.00  0.00           H
ATOM   1438  HE1 PHE A3686     273.830 265.704 219.088  1.00  0.00           H
ATOM   1439  HE2 PHE A3686     272.360 269.700 218.454  1.00  0.00           H
ATOM   1440  HZ  PHE A3686     273.628 268.063 219.834  1.00  0.00           H
ATOM   1441  N   LEU A3687     268.376 267.430 216.285  1.00  0.00           N
ATOM   1442  CA  LEU A3687     267.602 268.132 217.311  1.00  0.00           C
ATOM   1443  CB  LEU A3687     267.071 269.458 216.735  1.00  0.00           C
ATOM   1444  CG  LEU A3687     266.301 270.325 217.748  1.00  0.00           C
ATOM   1445  CD1 LEU A3687     267.242 270.989 218.754  1.00  0.00           C
ATOM   1446  CD2 LEU A3687     265.529 271.428 217.021  1.00  0.00           C
ATOM   1447  C   LEU A3687     266.489 267.238 217.877  1.00  0.00           C
ATOM   1448  O   LEU A3687     266.363 267.157 219.097  1.00  0.00           O
ATOM   1449  H   LEU A3687     268.205 267.669 215.308  1.00  0.00           H
ATOM   1450  HA  LEU A3687     268.276 268.355 218.139  1.00  0.00           H
ATOM   1451  HB2 LEU A3687     267.904 270.033 216.329  1.00  0.00           H
ATOM   1452  HB3 LEU A3687     266.402 269.228 215.910  1.00  0.00           H
ATOM   1453  HG  LEU A3687     265.579 269.718 218.288  1.00  0.00           H
ATOM   1454 HD21 LEU A3687     264.826 270.970 216.323  1.00  0.00           H
ATOM   1455 HD22 LEU A3687     266.218 272.066 216.470  1.00  0.00           H
ATOM   1456 HD23 LEU A3687     264.967 272.019 217.744  1.00  0.00           H
ATOM   1457 HD11 LEU A3687     266.662 271.594 219.450  1.00  0.00           H
ATOM   1458 HD12 LEU A3687     267.771 270.222 219.322  1.00  0.00           H
ATOM   1459 HD13 LEU A3687     267.966 271.615 218.236  1.00  0.00           H
ATOM   1460  N   TYR A3688     265.805 266.469 217.022  1.00  0.00           N
ATOM   1461  CA  TYR A3688     264.874 265.427 217.455  1.00  0.00           C
ATOM   1462  CB  TYR A3688     264.146 264.800 216.258  1.00  0.00           C
ATOM   1463  CG  TYR A3688     263.178 263.711 216.688  1.00  0.00           C
ATOM   1464  CD1 TYR A3688     261.993 264.073 217.354  1.00  0.00           C
ATOM   1465  CD2 TYR A3688     263.496 262.349 216.522  1.00  0.00           C
ATOM   1466  CE1 TYR A3688     261.110 263.088 217.832  1.00  0.00           C
ATOM   1467  CE2 TYR A3688     262.621 261.357 217.009  1.00  0.00           C
ATOM   1468  CZ  TYR A3688     261.421 261.725 217.661  1.00  0.00           C
ATOM   1469  OH  TYR A3688     260.556 260.783 218.117  1.00  0.00           O
ATOM   1470  C   TYR A3688     265.556 264.341 218.288  1.00  0.00           C
ATOM   1471  O   TYR A3688     265.172 264.147 219.437  1.00  0.00           O
ATOM   1472  H   TYR A3688     265.875 266.672 216.028  1.00  0.00           H
ATOM   1473  HA  TYR A3688     264.123 265.881 218.099  1.00  0.00           H
ATOM   1474  HB2 TYR A3688     263.594 265.578 215.729  1.00  0.00           H
ATOM   1475  HB3 TYR A3688     264.878 264.380 215.567  1.00  0.00           H
ATOM   1476  HD1 TYR A3688     261.784 265.112 217.531  1.00  0.00           H
ATOM   1477  HD2 TYR A3688     264.425 262.061 216.050  1.00  0.00           H
ATOM   1478  HE1 TYR A3688     260.203 263.359 218.348  1.00  0.00           H
ATOM   1479  HE2 TYR A3688     262.875 260.314 216.901  1.00  0.00           H
ATOM   1480  HH  TYR A3688     260.775 259.904 217.760  1.00  0.00           H
ATOM   1481  N   MET A3689     266.602 263.688 217.766  1.00  0.00           N
ATOM   1482  CA  MET A3689     267.221 262.542 218.452  1.00  0.00           C
ATOM   1483  CB  MET A3689     268.283 261.888 217.555  1.00  0.00           C
ATOM   1484  CG  MET A3689     267.638 261.163 216.368  1.00  0.00           C
ATOM   1485  SD  MET A3689     268.794 260.304 215.262  1.00  0.00           S
ATOM   1486  CE  MET A3689     269.511 261.703 214.365  1.00  0.00           C
ATOM   1487  C   MET A3689     267.816 262.912 219.818  1.00  0.00           C
ATOM   1488  O   MET A3689     267.537 262.225 220.797  1.00  0.00           O
ATOM   1489  H   MET A3689     266.897 263.916 216.822  1.00  0.00           H
ATOM   1490  HA  MET A3689     266.444 261.801 218.651  1.00  0.00           H
ATOM   1491  HB2 MET A3689     268.838 261.154 218.141  1.00  0.00           H
ATOM   1492  HB3 MET A3689     268.979 262.648 217.197  1.00  0.00           H
ATOM   1493  HG2 MET A3689     266.943 260.421 216.762  1.00  0.00           H
ATOM   1494  HG3 MET A3689     267.065 261.882 215.783  1.00  0.00           H
ATOM   1495  HE1 MET A3689     270.277 261.341 213.680  1.00  0.00           H
ATOM   1496  HE2 MET A3689     268.730 262.206 213.797  1.00  0.00           H
ATOM   1497  HE3 MET A3689     269.958 262.404 215.070  1.00  0.00           H
ATOM   1498  N   ALA A3690     268.471 264.074 219.930  1.00  0.00           N
ATOM   1499  CA  ALA A3690     269.007 264.554 221.203  1.00  0.00           C
ATOM   1500  CB  ALA A3690     269.894 265.776 220.927  1.00  0.00           C
ATOM   1501  C   ALA A3690     267.904 264.881 222.225  1.00  0.00           C
ATOM   1502  O   ALA A3690     268.002 264.487 223.384  1.00  0.00           O
ATOM   1503  H   ALA A3690     268.618 264.641 219.103  1.00  0.00           H
ATOM   1504  HA  ALA A3690     269.626 263.768 221.641  1.00  0.00           H
ATOM   1505  HB1 ALA A3690     270.331 266.123 221.863  1.00  0.00           H
ATOM   1506  HB2 ALA A3690     270.696 265.502 220.240  1.00  0.00           H
ATOM   1507  HB3 ALA A3690     269.300 266.578 220.486  1.00  0.00           H
ATOM   1508  N   TYR A3691     266.824 265.559 221.813  1.00  0.00           N
ATOM   1509  CA  TYR A3691     265.721 265.846 222.735  1.00  0.00           C
ATOM   1510  CB  TYR A3691     264.919 267.069 222.281  1.00  0.00           C
ATOM   1511  CG  TYR A3691     265.511 268.366 222.796  1.00  0.00           C
ATOM   1512  CD1 TYR A3691     265.384 268.675 224.165  1.00  0.00           C
ATOM   1513  CD2 TYR A3691     266.199 269.242 221.937  1.00  0.00           C
ATOM   1514  CE1 TYR A3691     265.942 269.859 224.681  1.00  0.00           C
ATOM   1515  CE2 TYR A3691     266.759 270.431 222.448  1.00  0.00           C
ATOM   1516  CZ  TYR A3691     266.634 270.737 223.820  1.00  0.00           C
ATOM   1517  OH  TYR A3691     267.200 271.867 224.320  1.00  0.00           O
ATOM   1518  C   TYR A3691     264.817 264.645 223.025  1.00  0.00           C
ATOM   1519  O   TYR A3691     264.179 264.643 224.073  1.00  0.00           O
ATOM   1520  H   TYR A3691     266.739 265.824 220.839  1.00  0.00           H
ATOM   1521  HA  TYR A3691     266.161 266.105 223.694  1.00  0.00           H
ATOM   1522  HB2 TYR A3691     263.907 266.996 222.679  1.00  0.00           H
ATOM   1523  HB3 TYR A3691     264.841 267.078 221.195  1.00  0.00           H
ATOM   1524  HD1 TYR A3691     264.867 267.987 224.824  1.00  0.00           H
ATOM   1525  HD2 TYR A3691     266.315 268.983 220.894  1.00  0.00           H
ATOM   1526  HE1 TYR A3691     265.844 270.080 225.732  1.00  0.00           H
ATOM   1527  HE2 TYR A3691     267.309 271.098 221.806  1.00  0.00           H
ATOM   1528  HH  TYR A3691     267.310 271.790 225.269  1.00  0.00           H
ATOM   1529  N   ALA A3692     264.773 263.624 222.168  1.00  0.00           N
ATOM   1530  CA  ALA A3692     264.042 262.389 222.436  1.00  0.00           C
ATOM   1531  CB  ALA A3692     263.936 261.583 221.136  1.00  0.00           C
ATOM   1532  C   ALA A3692     264.679 261.576 223.577  1.00  0.00           C
ATOM   1533  O   ALA A3692     263.973 261.242 224.526  1.00  0.00           O
ATOM   1534  H   ALA A3692     265.280 263.693 221.293  1.00  0.00           H
ATOM   1535  HA  ALA A3692     263.036 262.651 222.756  1.00  0.00           H
ATOM   1536  HB1 ALA A3692     263.386 260.660 221.324  1.00  0.00           H
ATOM   1537  HB2 ALA A3692     264.931 261.338 220.769  1.00  0.00           H
ATOM   1538  HB3 ALA A3692     263.406 262.164 220.380  1.00  0.00           H
ATOM   1539  N   ASP A3693     266.014 261.484 223.606  1.00  0.00           N
ATOM   1540  CA  ASP A3693     266.771 260.883 224.716  1.00  0.00           C
ATOM   1541  CB  ASP A3693     268.242 260.752 224.289  1.00  0.00           C
ATOM   1542  CG  ASP A3693     269.101 260.053 225.348  1.00  0.00           C
ATOM   1543  OD1 ASP A3693     268.568 259.159 226.039  1.00  0.00           O
ATOM   1544  OD2 ASP A3693     270.273 260.456 225.502  1.00  0.00           O
ATOM   1545  C   ASP A3693     266.655 261.691 226.024  1.00  0.00           C
ATOM   1546  O   ASP A3693     266.175 261.176 227.033  1.00  0.00           O
ATOM   1547  H   ASP A3693     266.541 261.810 222.805  1.00  0.00           H
ATOM   1548  HA  ASP A3693     266.383 259.882 224.914  1.00  0.00           H
ATOM   1549  HB2 ASP A3693     268.648 261.745 224.087  1.00  0.00           H
ATOM   1550  HB3 ASP A3693     268.292 260.172 223.366  1.00  0.00           H
ATOM   1551  N   ILE A3694     266.793 263.022 225.935  1.00  0.00           N
ATOM   1552  CA  ILE A3694     266.586 263.933 227.076  1.00  0.00           C
ATOM   1553  CB  ILE A3694     266.919 265.386 226.658  1.00  0.00           C
ATOM   1554  CG1 ILE A3694     268.441 265.556 226.441  1.00  0.00           C
ATOM   1555  CG2 ILE A3694     266.411 266.444 227.657  1.00  0.00           C
ATOM   1556  CD1 ILE A3694     268.824 266.836 225.683  1.00  0.00           C
ATOM   1557  C   ILE A3694     265.165 263.811 227.653  1.00  0.00           C
ATOM   1558  O   ILE A3694     264.981 263.835 228.870  1.00  0.00           O
ATOM   1559  H   ILE A3694     267.179 263.394 225.074  1.00  0.00           H
ATOM   1560  HA  ILE A3694     267.270 263.637 227.868  1.00  0.00           H
ATOM   1561  HB  ILE A3694     266.411 265.572 225.715  1.00  0.00           H
ATOM   1562 HG12 ILE A3694     268.825 264.711 225.869  1.00  0.00           H
ATOM   1563 HG13 ILE A3694     268.951 265.546 227.405  1.00  0.00           H
ATOM   1564 HG21 ILE A3694     265.333 266.364 227.778  1.00  0.00           H
ATOM   1565 HG22 ILE A3694     266.886 266.297 228.628  1.00  0.00           H
ATOM   1566 HG23 ILE A3694     266.621 267.444 227.288  1.00  0.00           H
ATOM   1567 HD11 ILE A3694     269.895 266.821 225.477  1.00  0.00           H
ATOM   1568 HD12 ILE A3694     268.283 266.887 224.738  1.00  0.00           H
ATOM   1569 HD13 ILE A3694     268.599 267.719 226.278  1.00  0.00           H
ATOM   1570  N   MET A3695     264.146 263.674 226.799  1.00  0.00           N
ATOM   1571  CA  MET A3695     262.771 263.439 227.240  1.00  0.00           C
ATOM   1572  CB  MET A3695     261.787 263.685 226.085  1.00  0.00           C
ATOM   1573  CG  MET A3695     261.533 265.186 225.880  1.00  0.00           C
ATOM   1574  SD  MET A3695     260.261 265.627 224.655  1.00  0.00           S
ATOM   1575  CE  MET A3695     261.071 265.097 223.124  1.00  0.00           C
ATOM   1576  C   MET A3695     262.585 262.046 227.863  1.00  0.00           C
ATOM   1577  O   MET A3695     261.999 261.969 228.942  1.00  0.00           O
ATOM   1578  H   MET A3695     264.352 263.633 225.807  1.00  0.00           H
ATOM   1579  HA  MET A3695     262.541 264.155 228.029  1.00  0.00           H
ATOM   1580  HB2 MET A3695     260.838 263.219 226.328  1.00  0.00           H
ATOM   1581  HB3 MET A3695     262.163 263.232 225.168  1.00  0.00           H
ATOM   1582  HG2 MET A3695     261.215 265.598 226.837  1.00  0.00           H
ATOM   1583  HG3 MET A3695     262.468 265.674 225.607  1.00  0.00           H
ATOM   1584  HE1 MET A3695     260.440 265.344 222.272  1.00  0.00           H
ATOM   1585  HE2 MET A3695     261.239 264.020 223.150  1.00  0.00           H
ATOM   1586  HE3 MET A3695     262.026 265.608 223.022  1.00  0.00           H
ATOM   1587  N   ALA A3696     263.199 260.993 227.318  1.00  0.00           N
ATOM   1588  CA  ALA A3696     263.135 259.641 227.877  1.00  0.00           C
ATOM   1589  CB  ALA A3696     263.808 258.669 226.898  1.00  0.00           C
ATOM   1590  C   ALA A3696     263.754 259.565 229.288  1.00  0.00           C
ATOM   1591  O   ALA A3696     263.031 259.292 230.246  1.00  0.00           O
ATOM   1592  H   ALA A3696     263.751 261.125 226.475  1.00  0.00           H
ATOM   1593  HA  ALA A3696     262.087 259.358 227.968  1.00  0.00           H
ATOM   1594  HB1 ALA A3696     263.673 257.645 227.247  1.00  0.00           H
ATOM   1595  HB2 ALA A3696     263.365 258.769 225.907  1.00  0.00           H
ATOM   1596  HB3 ALA A3696     264.876 258.878 226.826  1.00  0.00           H
ATOM   1597  N   LYS A3697     264.967 260.106 229.456  1.00  0.00           N
ATOM   1598  CA  LYS A3697     265.662 260.243 230.752  1.00  0.00           C
ATOM   1599  CB  LYS A3697     267.047 260.859 230.495  1.00  0.00           C
ATOM   1600  CG  LYS A3697     268.008 259.948 229.708  1.00  0.00           C
ATOM   1601  CD  LYS A3697     269.243 260.757 229.290  1.00  0.00           C
ATOM   1602  CE  LYS A3697     270.302 259.938 228.549  1.00  0.00           C
ATOM   1603  NZ  LYS A3697     271.126 259.132 229.477  1.00  0.00           N
ATOM   1604  C   LYS A3697     264.892 261.102 231.766  1.00  0.00           C
ATOM   1605  O   LYS A3697     264.869 260.805 232.955  1.00  0.00           O
ATOM   1606  H   LYS A3697     265.470 260.387 228.615  1.00  0.00           H
ATOM   1607  HA  LYS A3697     265.784 259.259 231.212  1.00  0.00           H
ATOM   1608  HB2 LYS A3697     266.904 261.788 229.943  1.00  0.00           H
ATOM   1609  HB3 LYS A3697     267.512 261.099 231.453  1.00  0.00           H
ATOM   1610  HG2 LYS A3697     267.522 259.563 228.811  1.00  0.00           H
ATOM   1611  HG3 LYS A3697     268.305 259.108 230.338  1.00  0.00           H
ATOM   1612  HD2 LYS A3697     268.922 261.552 228.616  1.00  0.00           H
ATOM   1613  HD3 LYS A3697     269.694 261.210 230.173  1.00  0.00           H
ATOM   1614  HE2 LYS A3697     270.939 260.634 227.992  1.00  0.00           H
ATOM   1615  HE3 LYS A3697     269.809 259.300 227.811  1.00  0.00           H
ATOM   1616  HZ1 LYS A3697     271.823 258.620 228.955  1.00  0.00           H
ATOM   1617  HZ2 LYS A3697     270.546 258.478 229.982  1.00  0.00           H
ATOM   1618  HZ3 LYS A3697     271.593 259.743 230.137  1.00  0.00           H
ATOM   1619  N   SER A3698     264.158 262.119 231.309  1.00  0.00           N
ATOM   1620  CA  SER A3698     263.341 262.965 232.197  1.00  0.00           C
ATOM   1621  CB  SER A3698     262.970 264.263 231.488  1.00  0.00           C
ATOM   1622  OG  SER A3698     261.892 264.084 230.586  1.00  0.00           O
ATOM   1623  C   SER A3698     262.078 262.290 232.762  1.00  0.00           C
ATOM   1624  O   SER A3698     261.372 262.920 233.559  1.00  0.00           O
ATOM   1625  H   SER A3698     264.239 262.355 230.329  1.00  0.00           H
ATOM   1626  HA  SER A3698     263.961 263.229 233.055  1.00  0.00           H
ATOM   1627  HB2 SER A3698     263.845 264.653 230.967  1.00  0.00           H
ATOM   1628  HB3 SER A3698     262.671 264.993 232.240  1.00  0.00           H
ATOM   1629  HG  SER A3698     262.038 263.270 230.065  1.00  0.00           H
ATOM   1630  N   CYS A3699     261.741 261.074 232.312  1.00  0.00           N
ATOM   1631  CA  CYS A3699     260.581 260.319 232.792  1.00  0.00           C
ATOM   1632  CB  CYS A3699     260.182 259.257 231.758  1.00  0.00           C
ATOM   1633  SG  CYS A3699     259.664 260.052 230.210  1.00  0.00           S
ATOM   1634  C   CYS A3699     260.799 259.663 234.166  1.00  0.00           C
ATOM   1635  O   CYS A3699     259.812 259.441 234.866  1.00  0.00           O
ATOM   1636  H   CYS A3699     262.349 260.613 231.643  1.00  0.00           H
ATOM   1637  HA  CYS A3699     259.738 261.001 232.899  1.00  0.00           H
ATOM   1638  HB2 CYS A3699     259.348 258.668 232.150  1.00  0.00           H
ATOM   1639  HB3 CYS A3699     261.019 258.580 231.576  1.00  0.00           H
ATOM   1640  HG  CYS A3699     260.878 260.515 229.865  1.00  0.00           H
ATOM   1641  N   HIS A3700     262.042 259.428 234.605  1.00  0.00           N
ATOM   1642  CA  HIS A3700     262.313 258.626 235.811  1.00  0.00           C
ATOM   1643  ND1 HIS A3700     265.084 258.101 234.514  1.00  0.00           N
ATOM   1644  CG  HIS A3700     264.008 257.212 234.473  1.00  0.00           C
ATOM   1645  CB  HIS A3700     262.811 257.244 235.390  1.00  0.00           C
ATOM   1646  NE2 HIS A3700     265.753 256.209 233.590  1.00  0.00           N
ATOM   1647  CD2 HIS A3700     264.415 256.065 233.867  1.00  0.00           C
ATOM   1648  CE1 HIS A3700     266.118 257.444 233.967  1.00  0.00           C
ATOM   1649  C   HIS A3700     263.216 259.295 236.863  1.00  0.00           C
ATOM   1650  O   HIS A3700     262.771 259.366 238.010  1.00  0.00           O
ATOM   1651  H   HIS A3700     262.827 259.613 233.991  1.00  0.00           H
ATOM   1652  HA  HIS A3700     261.379 258.435 236.339  1.00  0.00           H
ATOM   1653  HB2 HIS A3700     261.994 256.727 234.885  1.00  0.00           H
ATOM   1654  HB3 HIS A3700     263.043 256.670 236.287  1.00  0.00           H
ATOM   1655  HD2 HIS A3700     263.909 255.114 233.985  1.00  0.00           H
ATOM   1656  HE1 HIS A3700     267.145 257.777 234.034  1.00  0.00           H
ATOM   1657  HE2 HIS A3700     266.381 255.415 233.727  1.00  0.00           H
ATOM   1658  N   ASP A3701     264.210 260.096 236.451  1.00  0.00           N
ATOM   1659  CA  ASP A3701     265.143 260.804 237.359  1.00  0.00           C
ATOM   1660  CB  ASP A3701     264.406 261.989 238.037  1.00  0.00           C
ATOM   1661  CG  ASP A3701     265.161 262.727 239.146  1.00  0.00           C
ATOM   1662  OD1 ASP A3701     266.145 263.450 238.878  1.00  0.00           O
ATOM   1663  OD2 ASP A3701     264.573 262.898 240.246  1.00  0.00           O
ATOM   1664  C   ASP A3701     265.950 259.835 238.271  1.00  0.00           C
ATOM   1665  O   ASP A3701     266.079 260.046 239.479  1.00  0.00           O
ATOM   1666  H   ASP A3701     264.526 259.936 235.499  1.00  0.00           H
ATOM   1667  HA  ASP A3701     265.908 261.256 236.725  1.00  0.00           H
ATOM   1668  HB2 ASP A3701     264.136 262.708 237.263  1.00  0.00           H
ATOM   1669  HB3 ASP A3701     263.472 261.637 238.463  1.00  0.00           H
ATOM   1670  N   GLU A3702     266.411 258.728 237.669  1.00  0.00           N
ATOM   1671  CA  GLU A3702     267.337 257.713 238.218  1.00  0.00           C
ATOM   1672  CB  GLU A3702     267.188 256.410 237.394  1.00  0.00           C
ATOM   1673  CG  GLU A3702     265.807 255.740 237.551  1.00  0.00           C
ATOM   1674  CD  GLU A3702     265.489 254.656 236.499  1.00  0.00           C
ATOM   1675  OE1 GLU A3702     266.346 254.396 235.620  1.00  0.00           O
ATOM   1676  OE2 GLU A3702     264.282 254.331 236.394  1.00  0.00           O
ATOM   1677  C   GLU A3702     268.824 258.170 238.240  1.00  0.00           C
ATOM   1678  O   GLU A3702     269.173 259.216 237.691  1.00  0.00           O
ATOM   1679  H   GLU A3702     266.175 258.608 236.693  1.00  0.00           H
ATOM   1680  HA  GLU A3702     267.055 257.495 239.248  1.00  0.00           H
ATOM   1681  HB2 GLU A3702     267.945 255.689 237.703  1.00  0.00           H
ATOM   1682  HB3 GLU A3702     267.363 256.656 236.346  1.00  0.00           H
ATOM   1683  HG2 GLU A3702     265.751 255.299 238.549  1.00  0.00           H
ATOM   1684  HG3 GLU A3702     265.033 256.507 237.494  1.00  0.00           H
ATOM   1685  N   GLU A3703     269.706 257.359 238.844  1.00  0.00           N
ATOM   1686  CA  GLU A3703     271.180 257.505 238.905  1.00  0.00           C
ATOM   1687  CB  GLU A3703     271.611 258.116 240.271  1.00  0.00           C
ATOM   1688  CG  GLU A3703     271.075 259.554 240.517  1.00  0.00           C
ATOM   1689  CD  GLU A3703     271.414 260.215 241.882  1.00  0.00           C
ATOM   1690  OE1 GLU A3703     271.622 259.504 242.893  1.00  0.00           O
ATOM   1691  OE2 GLU A3703     271.230 261.458 241.997  1.00  0.00           O
ATOM   1692  C   GLU A3703     271.830 256.115 238.630  1.00  0.00           C
ATOM   1693  O   GLU A3703     271.168 255.101 238.843  1.00  0.00           O
ATOM   1694  H   GLU A3703     269.379 256.444 239.129  1.00  0.00           H
ATOM   1695  HA  GLU A3703     271.506 258.175 238.109  1.00  0.00           H
ATOM   1696  HB2 GLU A3703     272.701 258.142 240.306  1.00  0.00           H
ATOM   1697  HB3 GLU A3703     271.260 257.460 241.068  1.00  0.00           H
ATOM   1698  HG2 GLU A3703     271.461 260.191 239.717  1.00  0.00           H
ATOM   1699  HG3 GLU A3703     269.987 259.539 240.430  1.00  0.00           H
ATOM   1700  N   ASP A3704     273.030 256.039 238.027  1.00  0.00           N
ATOM   1701  CA  ASP A3704     273.437 254.937 237.118  1.00  0.00           C
ATOM   1702  CB  ASP A3704     273.769 255.514 235.716  1.00  0.00           C
ATOM   1703  CG  ASP A3704     274.890 256.567 235.642  1.00  0.00           C
ATOM   1704  OD1 ASP A3704     275.155 257.240 236.669  1.00  0.00           O
ATOM   1705  OD2 ASP A3704     275.208 256.969 234.499  1.00  0.00           O
ATOM   1706  C   ASP A3704     274.511 253.927 237.624  1.00  0.00           C
ATOM   1707  O   ASP A3704     275.148 253.257 236.810  1.00  0.00           O
ATOM   1708  H   ASP A3704     273.568 256.888 237.886  1.00  0.00           H
ATOM   1709  HA  ASP A3704     272.557 254.310 236.964  1.00  0.00           H
ATOM   1710  HB2 ASP A3704     274.011 254.696 235.034  1.00  0.00           H
ATOM   1711  HB3 ASP A3704     272.860 255.977 235.326  1.00  0.00           H
ATOM   1712  N   ASP A3705     274.640 253.703 238.940  1.00  0.00           N
ATOM   1713  CA  ASP A3705     275.289 252.489 239.497  1.00  0.00           C
ATOM   1714  CB  ASP A3705     275.959 252.784 240.864  1.00  0.00           C
ATOM   1715  CG  ASP A3705     277.356 253.439 240.833  1.00  0.00           C
ATOM   1716  OD1 ASP A3705     278.215 252.940 240.067  1.00  0.00           O
ATOM   1717  OD2 ASP A3705     277.692 254.088 241.857  1.00  0.00           O
ATOM   1718  C   ASP A3705     274.265 251.330 239.649  1.00  0.00           C
ATOM   1719  O   ASP A3705     273.349 251.413 240.466  1.00  0.00           O
ATOM   1720  H   ASP A3705     273.995 254.192 239.538  1.00  0.00           H
ATOM   1721  HA  ASP A3705     276.072 252.151 238.816  1.00  0.00           H
ATOM   1722  HB2 ASP A3705     276.075 251.834 241.389  1.00  0.00           H
ATOM   1723  HB3 ASP A3705     275.283 253.400 241.460  1.00  0.00           H
ATOM   1724  N   ASP A3706     274.465 250.218 238.928  1.00  0.00           N
ATOM   1725  CA  ASP A3706     273.628 248.994 238.957  1.00  0.00           C
ATOM   1726  CB  ASP A3706     273.986 248.161 237.705  1.00  0.00           C
ATOM   1727  CG  ASP A3706     273.161 246.881 237.507  1.00  0.00           C
ATOM   1728  OD1 ASP A3706     272.026 246.817 238.030  1.00  0.00           O
ATOM   1729  OD2 ASP A3706     273.674 245.983 236.800  1.00  0.00           O
ATOM   1730  C   ASP A3706     273.768 248.158 240.262  1.00  0.00           C
ATOM   1731  O   ASP A3706     274.868 248.043 240.819  1.00  0.00           O
ATOM   1732  H   ASP A3706     275.223 250.230 238.267  1.00  0.00           H
ATOM   1733  HA  ASP A3706     272.582 249.292 238.869  1.00  0.00           H
ATOM   1734  HB2 ASP A3706     275.043 247.892 237.752  1.00  0.00           H
ATOM   1735  HB3 ASP A3706     273.845 248.786 236.821  1.00  0.00           H
ATOM   1736  N   GLY A3707     272.702 247.454 240.686  1.00  0.00           N
ATOM   1737  CA  GLY A3707     272.766 246.413 241.729  1.00  0.00           C
ATOM   1738  C   GLY A3707     271.501 246.153 242.580  1.00  0.00           C
ATOM   1739  O   GLY A3707     270.442 246.747 242.399  1.00  0.00           O
ATOM   1740  H   GLY A3707     271.909 247.427 240.049  1.00  0.00           H
ATOM   1741  HA2 GLY A3707     273.574 246.656 242.417  1.00  0.00           H
ATOM   1742  HA3 GLY A3707     273.027 245.476 241.237  1.00  0.00           H
ATOM   1743  N   GLU A3708     271.620 245.211 243.528  1.00  0.00           N
ATOM   1744  CA  GLU A3708     270.540 244.712 244.410  1.00  0.00           C
ATOM   1745  CB  GLU A3708     270.958 243.355 245.019  1.00  0.00           C
ATOM   1746  CG  GLU A3708     271.340 242.241 244.021  1.00  0.00           C
ATOM   1747  CD  GLU A3708     271.847 240.965 244.730  1.00  0.00           C
ATOM   1748  OE1 GLU A3708     272.518 241.089 245.784  1.00  0.00           O
ATOM   1749  OE2 GLU A3708     271.616 239.862 244.186  1.00  0.00           O
ATOM   1750  C   GLU A3708     270.144 245.676 245.570  1.00  0.00           C
ATOM   1751  O   GLU A3708     270.999 246.289 246.214  1.00  0.00           O
ATOM   1752  H   GLU A3708     272.506 244.741 243.594  1.00  0.00           H
ATOM   1753  HA  GLU A3708     269.655 244.549 243.792  1.00  0.00           H
ATOM   1754  HB2 GLU A3708     270.133 242.985 245.631  1.00  0.00           H
ATOM   1755  HB3 GLU A3708     271.809 243.541 245.674  1.00  0.00           H
ATOM   1756  HG2 GLU A3708     272.126 242.601 243.353  1.00  0.00           H
ATOM   1757  HG3 GLU A3708     270.464 242.005 243.411  1.00  0.00           H
ATOM   1758  N   GLU A3709     268.868 245.665 245.997  1.00  0.00           N
ATOM   1759  CA  GLU A3709     268.332 246.528 247.080  1.00  0.00           C
ATOM   1760  CB  GLU A3709     266.828 246.795 246.842  1.00  0.00           C
ATOM   1761  CG  GLU A3709     266.465 247.501 245.524  1.00  0.00           C
ATOM   1762  CD  GLU A3709     265.066 248.153 245.561  1.00  0.00           C
ATOM   1763  OE1 GLU A3709     264.239 247.805 246.448  1.00  0.00           O
ATOM   1764  OE2 GLU A3709     264.891 249.169 244.848  1.00  0.00           O
ATOM   1765  C   GLU A3709     268.506 245.994 248.539  1.00  0.00           C
ATOM   1766  O   GLU A3709     268.080 244.876 248.836  1.00  0.00           O
ATOM   1767  H   GLU A3709     268.205 245.129 245.460  1.00  0.00           H
ATOM   1768  HA  GLU A3709     268.848 247.486 247.012  1.00  0.00           H
ATOM   1769  HB2 GLU A3709     266.279 245.852 246.889  1.00  0.00           H
ATOM   1770  HB3 GLU A3709     266.486 247.427 247.661  1.00  0.00           H
ATOM   1771  HG2 GLU A3709     267.210 248.277 245.330  1.00  0.00           H
ATOM   1772  HG3 GLU A3709     266.510 246.780 244.703  1.00  0.00           H
ATOM   1773  N   GLU A3710     268.695 246.895 249.537  1.00  0.00           N
ATOM   1774  CA  GLU A3710     268.116 246.714 250.906  1.00  0.00           C
ATOM   1775  CB  GLU A3710     268.814 247.557 252.053  1.00  0.00           C
ATOM   1776  CG  GLU A3710     269.813 246.833 253.024  1.00  0.00           C
ATOM   1777  CD  GLU A3710     269.925 247.362 254.511  1.00  0.00           C
ATOM   1778  OE1 GLU A3710     269.911 248.593 254.768  1.00  0.00           O
ATOM   1779  OE2 GLU A3710     270.225 246.575 255.466  1.00  0.00           O
ATOM   1780  C   GLU A3710     266.585 246.988 250.820  1.00  0.00           C
ATOM   1781  O   GLU A3710     266.135 248.076 251.179  1.00  0.00           O
ATOM   1782  H   GLU A3710     268.912 247.834 249.245  1.00  0.00           H
ATOM   1783  HA  GLU A3710     268.217 245.662 251.173  1.00  0.00           H
ATOM   1784  HB2 GLU A3710     269.301 248.428 251.611  1.00  0.00           H
ATOM   1785  HB3 GLU A3710     268.030 247.938 252.705  1.00  0.00           H
ATOM   1786  HG2 GLU A3710     270.802 246.861 252.561  1.00  0.00           H
ATOM   1787  HG3 GLU A3710     269.520 245.782 253.070  1.00  0.00           H
ATOM   1788  N   VAL A3711     265.832 246.034 250.241  1.00  0.00           N
ATOM   1789  CA  VAL A3711     264.374 246.003 249.931  1.00  0.00           C
ATOM   1790  CB  VAL A3711     263.718 244.729 250.525  1.00  0.00           C
ATOM   1791  CG1 VAL A3711     262.209 244.620 250.239  1.00  0.00           C
ATOM   1792  CG2 VAL A3711     264.358 243.445 249.977  1.00  0.00           C
ATOM   1793  C   VAL A3711     263.568 247.247 250.352  1.00  0.00           C
ATOM   1794  O   VAL A3711     263.214 247.405 251.528  1.00  0.00           O
ATOM   1795  H   VAL A3711     266.368 245.271 249.834  1.00  0.00           H
ATOM   1796  HA  VAL A3711     264.284 245.925 248.845  1.00  0.00           H
ATOM   1797  HB  VAL A3711     263.854 244.735 251.608  1.00  0.00           H
ATOM   1798 HG11 VAL A3711     261.818 243.686 250.643  1.00  0.00           H
ATOM   1799 HG12 VAL A3711     262.029 244.643 249.163  1.00  0.00           H
ATOM   1800 HG13 VAL A3711     261.665 245.438 250.710  1.00  0.00           H
ATOM   1801 HG21 VAL A3711     263.879 242.570 250.419  1.00  0.00           H
ATOM   1802 HG22 VAL A3711     265.419 243.409 250.219  1.00  0.00           H
ATOM   1803 HG23 VAL A3711     264.240 243.402 248.893  1.00  0.00           H
ATOM   1804  N   LYS A3712     263.066 248.008 249.368  1.00  0.00           N
ATOM   1805  CA  LYS A3712     262.192 249.173 249.612  1.00  0.00           C
ATOM   1806  CB  LYS A3712     262.064 250.008 248.332  1.00  0.00           C
ATOM   1807  CG  LYS A3712     263.413 250.637 247.945  1.00  0.00           C
ATOM   1808  CD  LYS A3712     263.374 251.445 246.644  1.00  0.00           C
ATOM   1809  CE  LYS A3712     262.614 250.733 245.520  1.00  0.00           C
ATOM   1810  NZ  LYS A3712     263.104 251.172 244.203  1.00  0.00           N
ATOM   1811  C   LYS A3712     260.810 248.788 250.156  1.00  0.00           C
ATOM   1812  O   LYS A3712     260.184 247.824 249.705  1.00  0.00           O
ATOM   1813  H   LYS A3712     263.384 247.832 248.411  1.00  0.00           H
ATOM   1814  HA  LYS A3712     262.678 249.787 250.370  1.00  0.00           H
ATOM   1815  HB2 LYS A3712     261.704 249.354 247.536  1.00  0.00           H
ATOM   1816  HB3 LYS A3712     261.338 250.808 248.484  1.00  0.00           H
ATOM   1817  HG2 LYS A3712     264.162 249.856 247.834  1.00  0.00           H
ATOM   1818  HG3 LYS A3712     263.749 251.291 248.750  1.00  0.00           H
ATOM   1819  HD2 LYS A3712     262.906 252.413 246.824  1.00  0.00           H
ATOM   1820  HD3 LYS A3712     264.407 251.613 246.332  1.00  0.00           H
ATOM   1821  HE2 LYS A3712     262.774 249.653 245.608  1.00  0.00           H
ATOM   1822  HE3 LYS A3712     261.552 250.961 245.609  1.00  0.00           H
ATOM   1823  HZ1 LYS A3712     264.030 250.764 244.069  1.00  0.00           H
ATOM   1824  HZ2 LYS A3712     262.482 250.859 243.476  1.00  0.00           H
ATOM   1825  HZ3 LYS A3712     263.095 252.194 244.180  1.00  0.00           H
ATOM   1826  N   SER A3713     260.264 249.644 251.026  1.00  0.00           N
ATOM   1827  CA  SER A3713     258.940 249.478 251.650  1.00  0.00           C
ATOM   1828  CB  SER A3713     258.822 250.406 252.869  1.00  0.00           C
ATOM   1829  OG  SER A3713     258.492 251.731 252.512  1.00  0.00           O
ATOM   1830  C   SER A3713     257.772 249.684 250.669  1.00  0.00           C
ATOM   1831  O   SER A3713     257.977 249.876 249.470  1.00  0.00           O
ATOM   1832  H   SER A3713     260.778 250.482 251.240  1.00  0.00           H
ATOM   1833  HA  SER A3713     258.872 248.454 252.017  1.00  0.00           H
ATOM   1834  HB2 SER A3713     258.040 250.024 253.527  1.00  0.00           H
ATOM   1835  HB3 SER A3713     259.761 250.403 253.424  1.00  0.00           H
ATOM   1836  HG  SER A3713     257.644 251.933 252.987  1.00  0.00           H
ATOM   1837  N   PHE A3714     256.530 249.548 251.144  1.00  0.00           N
ATOM   1838  CA  PHE A3714     255.345 249.893 250.348  1.00  0.00           C
ATOM   1839  CB  PHE A3714     254.085 249.434 251.102  1.00  0.00           C
ATOM   1840  CG  PHE A3714     252.789 249.973 250.525  1.00  0.00           C
ATOM   1841  CD1 PHE A3714     252.252 249.418 249.349  1.00  0.00           C
ATOM   1842  CD2 PHE A3714     252.150 251.072 251.133  1.00  0.00           C
ATOM   1843  CE1 PHE A3714     251.085 249.958 248.783  1.00  0.00           C
ATOM   1844  CE2 PHE A3714     250.992 251.624 250.556  1.00  0.00           C
ATOM   1845  CZ  PHE A3714     250.460 251.065 249.380  1.00  0.00           C
ATOM   1846  C   PHE A3714     255.300 251.398 250.047  1.00  0.00           C
ATOM   1847  O   PHE A3714     255.396 251.810 248.899  1.00  0.00           O
ATOM   1848  H   PHE A3714     256.403 249.446 252.140  1.00  0.00           H
ATOM   1849  HA  PHE A3714     255.376 249.383 249.384  1.00  0.00           H
ATOM   1850  HB2 PHE A3714     254.050 248.344 251.095  1.00  0.00           H
ATOM   1851  HB3 PHE A3714     254.158 249.754 252.144  1.00  0.00           H
ATOM   1852  HD1 PHE A3714     252.750 248.596 248.852  1.00  0.00           H
ATOM   1853  HD2 PHE A3714     252.566 251.511 252.029  1.00  0.00           H
ATOM   1854  HE1 PHE A3714     250.694 249.544 247.861  1.00  0.00           H
ATOM   1855  HE2 PHE A3714     250.523 252.487 251.005  1.00  0.00           H
ATOM   1856  HZ  PHE A3714     249.583 251.495 248.918  1.00  0.00           H
ATOM   1857  N   GLU A3715     255.409 252.219 251.090  1.00  0.00           N
ATOM   1858  CA  GLU A3715     255.246 253.673 251.011  1.00  0.00           C
ATOM   1859  CB  GLU A3715     255.365 254.304 252.414  1.00  0.00           C
ATOM   1860  CG  GLU A3715     254.519 253.654 253.528  1.00  0.00           C
ATOM   1861  CD  GLU A3715     255.080 252.335 254.098  1.00  0.00           C
ATOM   1862  OE1 GLU A3715     256.219 251.947 253.734  1.00  0.00           O
ATOM   1863  OE2 GLU A3715     254.299 251.614 254.751  1.00  0.00           O
ATOM   1864  C   GLU A3715     256.270 254.329 250.076  1.00  0.00           C
ATOM   1865  O   GLU A3715     255.911 255.206 249.295  1.00  0.00           O
ATOM   1866  H   GLU A3715     255.525 251.810 252.010  1.00  0.00           H
ATOM   1867  HA  GLU A3715     254.255 253.887 250.608  1.00  0.00           H
ATOM   1868  HB2 GLU A3715     255.049 255.344 252.323  1.00  0.00           H
ATOM   1869  HB3 GLU A3715     256.412 254.316 252.722  1.00  0.00           H
ATOM   1870  HG2 GLU A3715     253.506 253.499 253.151  1.00  0.00           H
ATOM   1871  HG3 GLU A3715     254.453 254.371 254.349  1.00  0.00           H
ATOM   1872  N   GLU A3716     257.520 253.857 250.098  1.00  0.00           N
ATOM   1873  CA  GLU A3716     258.585 254.369 249.232  1.00  0.00           C
ATOM   1874  CB  GLU A3716     259.944 253.871 249.770  1.00  0.00           C
ATOM   1875  CG  GLU A3716     261.080 254.906 249.675  1.00  0.00           C
ATOM   1876  CD  GLU A3716     261.318 255.665 250.997  1.00  0.00           C
ATOM   1877  OE1 GLU A3716     262.513 255.962 251.257  1.00  0.00           O
ATOM   1878  OE2 GLU A3716     260.445 256.498 251.337  1.00  0.00           O
ATOM   1879  C   GLU A3716     258.360 253.986 247.752  1.00  0.00           C
ATOM   1880  O   GLU A3716     258.415 254.864 246.891  1.00  0.00           O
ATOM   1881  H   GLU A3716     257.738 253.111 250.744  1.00  0.00           H
ATOM   1882  HA  GLU A3716     258.567 255.458 249.289  1.00  0.00           H
ATOM   1883  HB2 GLU A3716     259.848 253.575 250.816  1.00  0.00           H
ATOM   1884  HB3 GLU A3716     260.233 252.977 249.216  1.00  0.00           H
ATOM   1885  HG2 GLU A3716     260.862 255.626 248.881  1.00  0.00           H
ATOM   1886  HG3 GLU A3716     261.998 254.382 249.398  1.00  0.00           H
ATOM   1887  N   LYS A3717     257.894 252.755 247.473  1.00  0.00           N
ATOM   1888  CA  LYS A3717     257.550 252.290 246.111  1.00  0.00           C
ATOM   1889  CB  LYS A3717     257.482 250.753 246.046  1.00  0.00           C
ATOM   1890  CG  LYS A3717     258.873 250.112 246.184  1.00  0.00           C
ATOM   1891  CD  LYS A3717     258.948 248.658 245.684  1.00  0.00           C
ATOM   1892  CE  LYS A3717     257.937 247.701 246.326  1.00  0.00           C
ATOM   1893  NZ  LYS A3717     258.110 247.620 247.794  1.00  0.00           N
ATOM   1894  C   LYS A3717     256.260 252.895 245.547  1.00  0.00           C
ATOM   1895  O   LYS A3717     256.073 252.894 244.329  1.00  0.00           O
ATOM   1896  H   LYS A3717     257.689 252.136 248.246  1.00  0.00           H
ATOM   1897  HA  LYS A3717     258.339 252.618 245.430  1.00  0.00           H
ATOM   1898  HB2 LYS A3717     257.078 250.471 245.072  1.00  0.00           H
ATOM   1899  HB3 LYS A3717     256.809 250.376 246.818  1.00  0.00           H
ATOM   1900  HG2 LYS A3717     259.576 250.686 245.587  1.00  0.00           H
ATOM   1901  HG3 LYS A3717     259.200 250.165 247.221  1.00  0.00           H
ATOM   1902  HD2 LYS A3717     259.958 248.282 245.854  1.00  0.00           H
ATOM   1903  HD3 LYS A3717     258.780 248.657 244.605  1.00  0.00           H
ATOM   1904  HE2 LYS A3717     256.925 248.040 246.086  1.00  0.00           H
ATOM   1905  HE3 LYS A3717     258.065 246.710 245.878  1.00  0.00           H
ATOM   1906  HZ1 LYS A3717     257.465 246.952 248.190  1.00  0.00           H
ATOM   1907  HZ2 LYS A3717     259.057 247.356 248.054  1.00  0.00           H
ATOM   1908  HZ3 LYS A3717     257.955 248.531 248.222  1.00  0.00           H
ATOM   1909  N   GLU A3718     255.394 253.464 246.383  1.00  0.00           N
ATOM   1910  CA  GLU A3718     254.228 254.226 245.915  1.00  0.00           C
ATOM   1911  CB  GLU A3718     253.073 254.129 246.925  1.00  0.00           C
ATOM   1912  CG  GLU A3718     252.555 252.709 247.236  1.00  0.00           C
ATOM   1913  CD  GLU A3718     252.767 251.684 246.110  1.00  0.00           C
ATOM   1914  OE1 GLU A3718     252.278 251.947 244.988  1.00  0.00           O
ATOM   1915  OE2 GLU A3718     253.693 250.849 246.206  1.00  0.00           O
ATOM   1916  C   GLU A3718     254.574 255.689 245.596  1.00  0.00           C
ATOM   1917  O   GLU A3718     254.076 256.221 244.603  1.00  0.00           O
ATOM   1918  H   GLU A3718     255.506 253.277 247.372  1.00  0.00           H
ATOM   1919  HA  GLU A3718     253.876 253.802 244.974  1.00  0.00           H
ATOM   1920  HB2 GLU A3718     253.365 254.609 247.860  1.00  0.00           H
ATOM   1921  HB3 GLU A3718     252.238 254.699 246.515  1.00  0.00           H
ATOM   1922  HG2 GLU A3718     253.038 252.356 248.146  1.00  0.00           H
ATOM   1923  HG3 GLU A3718     251.488 252.784 247.455  1.00  0.00           H
ATOM   1924  N   MET A3719     255.567 256.276 246.281  1.00  0.00           N
ATOM   1925  CA  MET A3719     256.174 257.548 245.852  1.00  0.00           C
ATOM   1926  CB  MET A3719     257.166 258.088 246.896  1.00  0.00           C
ATOM   1927  CG  MET A3719     256.598 258.342 248.299  1.00  0.00           C
ATOM   1928  SD  MET A3719     255.590 259.834 248.535  1.00  0.00           S
ATOM   1929  CE  MET A3719     253.957 259.207 248.054  1.00  0.00           C
ATOM   1930  C   MET A3719     256.886 257.410 244.499  1.00  0.00           C
ATOM   1931  O   MET A3719     256.753 258.292 243.656  1.00  0.00           O
ATOM   1932  H   MET A3719     255.998 255.760 247.041  1.00  0.00           H
ATOM   1933  HA  MET A3719     255.387 258.286 245.712  1.00  0.00           H
ATOM   1934  HB2 MET A3719     257.985 257.377 246.993  1.00  0.00           H
ATOM   1935  HB3 MET A3719     257.591 259.022 246.526  1.00  0.00           H
ATOM   1936  HG2 MET A3719     256.020 257.481 248.620  1.00  0.00           H
ATOM   1937  HG3 MET A3719     257.449 258.426 248.974  1.00  0.00           H
ATOM   1938  HE1 MET A3719     253.763 258.259 248.556  1.00  0.00           H
ATOM   1939  HE2 MET A3719     253.908 259.065 246.975  1.00  0.00           H
ATOM   1940  HE3 MET A3719     253.196 259.929 248.347  1.00  0.00           H
ATOM   1941  N   GLU A3720     257.545 256.278 244.237  1.00  0.00           N
ATOM   1942  CA  GLU A3720     258.202 256.004 242.949  1.00  0.00           C
ATOM   1943  CB  GLU A3720     259.060 254.733 243.062  1.00  0.00           C
ATOM   1944  CG  GLU A3720     260.304 254.963 243.941  1.00  0.00           C
ATOM   1945  CD  GLU A3720     261.104 253.681 244.224  1.00  0.00           C
ATOM   1946  OE1 GLU A3720     260.534 252.568 244.183  1.00  0.00           O
ATOM   1947  OE2 GLU A3720     262.300 253.792 244.579  1.00  0.00           O
ATOM   1948  C   GLU A3720     257.207 255.903 241.776  1.00  0.00           C
ATOM   1949  O   GLU A3720     257.389 256.596 240.773  1.00  0.00           O
ATOM   1950  H   GLU A3720     257.673 255.610 244.991  1.00  0.00           H
ATOM   1951  HA  GLU A3720     258.868 256.833 242.710  1.00  0.00           H
ATOM   1952  HB2 GLU A3720     258.447 253.933 243.475  1.00  0.00           H
ATOM   1953  HB3 GLU A3720     259.392 254.435 242.066  1.00  0.00           H
ATOM   1954  HG2 GLU A3720     260.005 255.403 244.893  1.00  0.00           H
ATOM   1955  HG3 GLU A3720     260.948 255.688 243.437  1.00  0.00           H
ATOM   1956  N   LYS A3721     256.053 255.241 241.961  1.00  0.00           N
ATOM   1957  CA  LYS A3721     254.977 255.213 240.945  1.00  0.00           C
ATOM   1958  CB  LYS A3721     253.890 254.191 241.316  1.00  0.00           C
ATOM   1959  CG  LYS A3721     254.394 252.742 241.283  1.00  0.00           C
ATOM   1960  CD  LYS A3721     253.252 251.762 241.604  1.00  0.00           C
ATOM   1961  CE  LYS A3721     253.770 250.436 242.171  1.00  0.00           C
ATOM   1962  NZ  LYS A3721     254.260 250.618 243.557  1.00  0.00           N
ATOM   1963  C   LYS A3721     254.341 256.588 240.723  1.00  0.00           C
ATOM   1964  O   LYS A3721     254.183 257.012 239.580  1.00  0.00           O
ATOM   1965  H   LYS A3721     255.938 254.715 242.820  1.00  0.00           H
ATOM   1966  HA  LYS A3721     255.412 254.924 239.986  1.00  0.00           H
ATOM   1967  HB2 LYS A3721     253.068 254.284 240.604  1.00  0.00           H
ATOM   1968  HB3 LYS A3721     253.508 254.419 242.314  1.00  0.00           H
ATOM   1969  HG2 LYS A3721     254.794 252.512 240.294  1.00  0.00           H
ATOM   1970  HG3 LYS A3721     255.198 252.631 242.005  1.00  0.00           H
ATOM   1971  HD2 LYS A3721     252.567 252.205 242.330  1.00  0.00           H
ATOM   1972  HD3 LYS A3721     252.692 251.565 240.689  1.00  0.00           H
ATOM   1973  HE2 LYS A3721     254.563 250.048 241.526  1.00  0.00           H
ATOM   1974  HE3 LYS A3721     252.948 249.713 242.173  1.00  0.00           H
ATOM   1975  HZ1 LYS A3721     254.532 249.752 243.996  1.00  0.00           H
ATOM   1976  HZ2 LYS A3721     255.005 251.301 243.627  1.00  0.00           H
ATOM   1977  HZ3 LYS A3721     253.515 250.979 244.166  1.00  0.00           H
ATOM   1978  N   GLN A3722     254.047 257.326 241.795  1.00  0.00           N
ATOM   1979  CA  GLN A3722     253.509 258.692 241.713  1.00  0.00           C
ATOM   1980  CB  GLN A3722     253.226 259.194 243.136  1.00  0.00           C
ATOM   1981  CG  GLN A3722     251.935 258.632 243.758  1.00  0.00           C
ATOM   1982  CD  GLN A3722     250.640 259.241 243.214  1.00  0.00           C
ATOM   1983  OE1 GLN A3722     249.640 258.563 243.031  1.00  0.00           O
ATOM   1984  NE2 GLN A3722     250.559 260.524 242.939  1.00  0.00           N
ATOM   1985  C   GLN A3722     254.465 259.656 240.983  1.00  0.00           C
ATOM   1986  O   GLN A3722     254.047 260.370 240.068  1.00  0.00           O
ATOM   1987  H   GLN A3722     254.216 256.926 242.712  1.00  0.00           H
ATOM   1988  HA  GLN A3722     252.576 258.680 241.149  1.00  0.00           H
ATOM   1989  HB2 GLN A3722     254.068 258.939 243.780  1.00  0.00           H
ATOM   1990  HB3 GLN A3722     253.163 260.272 243.116  1.00  0.00           H
ATOM   1991  HG2 GLN A3722     251.968 258.834 244.828  1.00  0.00           H
ATOM   1992  HG3 GLN A3722     251.905 257.551 243.623  1.00  0.00           H
ATOM   1993 HE21 GLN A3722     249.709 260.853 242.537  1.00  0.00           H
ATOM   1994 HE22 GLN A3722     251.343 261.174 243.089  1.00  0.00           H
ATOM   1995  N   LYS A3723     255.769 259.544 241.257  1.00  0.00           N
ATOM   1996  CA  LYS A3723     256.847 260.282 240.585  1.00  0.00           C
ATOM   1997  CB  LYS A3723     258.147 260.000 241.355  1.00  0.00           C
ATOM   1998  CG  LYS A3723     259.414 260.561 240.703  1.00  0.00           C
ATOM   1999  CD  LYS A3723     260.621 260.252 241.601  1.00  0.00           C
ATOM   2000  CE  LYS A3723     261.955 260.646 240.962  1.00  0.00           C
ATOM   2001  NZ  LYS A3723     262.014 262.093 240.666  1.00  0.00           N
ATOM   2002  C   LYS A3723     256.954 259.952 239.096  1.00  0.00           C
ATOM   2003  O   LYS A3723     256.897 260.866 238.273  1.00  0.00           O
ATOM   2004  H   LYS A3723     256.035 258.919 242.014  1.00  0.00           H
ATOM   2005  HA  LYS A3723     256.626 261.344 240.640  1.00  0.00           H
ATOM   2006  HB2 LYS A3723     258.049 260.423 242.356  1.00  0.00           H
ATOM   2007  HB3 LYS A3723     258.271 258.922 241.456  1.00  0.00           H
ATOM   2008  HG2 LYS A3723     259.308 261.638 240.569  1.00  0.00           H
ATOM   2009  HG3 LYS A3723     259.566 260.086 239.734  1.00  0.00           H
ATOM   2010  HD2 LYS A3723     260.504 260.774 242.552  1.00  0.00           H
ATOM   2011  HD3 LYS A3723     260.649 259.178 241.800  1.00  0.00           H
ATOM   2012  HE2 LYS A3723     262.102 260.070 240.043  1.00  0.00           H
ATOM   2013  HE3 LYS A3723     262.765 260.375 241.643  1.00  0.00           H
ATOM   2014  HZ1 LYS A3723     262.976 262.365 240.461  1.00  0.00           H
ATOM   2015  HZ2 LYS A3723     261.662 262.654 241.424  1.00  0.00           H
ATOM   2016  HZ3 LYS A3723     261.485 262.307 239.823  1.00  0.00           H
ATOM   2017  N   LEU A3724     256.949 258.668 238.737  1.00  0.00           N
ATOM   2018  CA  LEU A3724     256.940 258.216 237.342  1.00  0.00           C
ATOM   2019  CB  LEU A3724     256.988 256.675 237.339  1.00  0.00           C
ATOM   2020  CG  LEU A3724     256.923 256.010 235.950  1.00  0.00           C
ATOM   2021  CD1 LEU A3724     258.114 256.391 235.069  1.00  0.00           C
ATOM   2022  CD2 LEU A3724     256.916 254.491 236.115  1.00  0.00           C
ATOM   2023  C   LEU A3724     255.728 258.774 236.572  1.00  0.00           C
ATOM   2024  O   LEU A3724     255.903 259.413 235.535  1.00  0.00           O
ATOM   2025  H   LEU A3724     256.981 257.965 239.470  1.00  0.00           H
ATOM   2026  HA  LEU A3724     257.839 258.591 236.851  1.00  0.00           H
ATOM   2027  HB2 LEU A3724     257.905 256.355 237.838  1.00  0.00           H
ATOM   2028  HB3 LEU A3724     256.148 256.302 237.926  1.00  0.00           H
ATOM   2029  HG  LEU A3724     256.002 256.305 235.450  1.00  0.00           H
ATOM   2030 HD11 LEU A3724     258.088 257.456 234.848  1.00  0.00           H
ATOM   2031 HD12 LEU A3724     259.049 256.149 235.577  1.00  0.00           H
ATOM   2032 HD13 LEU A3724     258.067 255.841 234.130  1.00  0.00           H
ATOM   2033 HD21 LEU A3724     256.053 254.189 236.707  1.00  0.00           H
ATOM   2034 HD22 LEU A3724     256.844 254.016 235.138  1.00  0.00           H
ATOM   2035 HD23 LEU A3724     257.829 254.160 236.610  1.00  0.00           H
ATOM   2036  N   LEU A3725     254.542 258.759 237.188  1.00  0.00           N
ATOM   2037  CA  LEU A3725     253.314 259.291 236.590  1.00  0.00           C
ATOM   2038  CB  LEU A3725     252.105 258.814 237.416  1.00  0.00           C
ATOM   2039  CG  LEU A3725     251.835 257.298 237.310  1.00  0.00           C
ATOM   2040  CD1 LEU A3725     250.843 256.875 238.395  1.00  0.00           C
ATOM   2041  CD2 LEU A3725     251.246 256.916 235.949  1.00  0.00           C
ATOM   2042  C   LEU A3725     253.319 260.824 236.416  1.00  0.00           C
ATOM   2043  O   LEU A3725     252.933 261.294 235.341  1.00  0.00           O
ATOM   2044  H   LEU A3725     254.474 258.260 238.070  1.00  0.00           H
ATOM   2045  HA  LEU A3725     253.231 258.878 235.584  1.00  0.00           H
ATOM   2046  HB2 LEU A3725     252.281 259.073 238.461  1.00  0.00           H
ATOM   2047  HB3 LEU A3725     251.214 259.350 237.088  1.00  0.00           H
ATOM   2048  HG  LEU A3725     252.758 256.739 237.452  1.00  0.00           H
ATOM   2049 HD11 LEU A3725     251.267 257.092 239.376  1.00  0.00           H
ATOM   2050 HD12 LEU A3725     250.667 255.801 238.329  1.00  0.00           H
ATOM   2051 HD13 LEU A3725     249.901 257.408 238.279  1.00  0.00           H
ATOM   2052 HD21 LEU A3725     251.033 255.847 235.935  1.00  0.00           H
ATOM   2053 HD22 LEU A3725     251.974 257.115 235.164  1.00  0.00           H
ATOM   2054 HD23 LEU A3725     250.329 257.471 235.761  1.00  0.00           H
ATOM   2055  N   TYR A3726     253.858 261.607 237.366  1.00  0.00           N
ATOM   2056  CA  TYR A3726     254.083 263.054 237.169  1.00  0.00           C
ATOM   2057  CB  TYR A3726     254.632 263.727 238.447  1.00  0.00           C
ATOM   2058  CG  TYR A3726     255.202 265.133 238.224  1.00  0.00           C
ATOM   2059  CD1 TYR A3726     254.347 266.214 237.933  1.00  0.00           C
ATOM   2060  CD2 TYR A3726     256.595 265.354 238.250  1.00  0.00           C
ATOM   2061  CE1 TYR A3726     254.881 267.494 237.664  1.00  0.00           C
ATOM   2062  CE2 TYR A3726     257.137 266.628 237.973  1.00  0.00           C
ATOM   2063  CZ  TYR A3726     256.277 267.708 237.679  1.00  0.00           C
ATOM   2064  OH  TYR A3726     256.769 268.951 237.394  1.00  0.00           O
ATOM   2065  C   TYR A3726     255.043 263.317 236.004  1.00  0.00           C
ATOM   2066  O   TYR A3726     254.774 264.149 235.133  1.00  0.00           O
ATOM   2067  H   TYR A3726     254.172 261.172 238.231  1.00  0.00           H
ATOM   2068  HA  TYR A3726     253.134 263.524 236.916  1.00  0.00           H
ATOM   2069  HB2 TYR A3726     253.835 263.778 239.189  1.00  0.00           H
ATOM   2070  HB3 TYR A3726     255.418 263.096 238.863  1.00  0.00           H
ATOM   2071  HD1 TYR A3726     253.279 266.052 237.911  1.00  0.00           H
ATOM   2072  HD2 TYR A3726     257.251 264.534 238.508  1.00  0.00           H
ATOM   2073  HE1 TYR A3726     254.224 268.319 237.443  1.00  0.00           H
ATOM   2074  HE2 TYR A3726     258.206 266.773 237.998  1.00  0.00           H
ATOM   2075  HH  TYR A3726     257.741 269.031 237.416  1.00  0.00           H
ATOM   2076  N   GLN A3727     256.160 262.594 235.970  1.00  0.00           N
ATOM   2077  CA  GLN A3727     257.249 262.836 235.030  1.00  0.00           C
ATOM   2078  CB  GLN A3727     258.499 262.142 235.568  1.00  0.00           C
ATOM   2079  CG  GLN A3727     259.004 262.842 236.841  1.00  0.00           C
ATOM   2080  CD  GLN A3727     260.229 262.213 237.483  1.00  0.00           C
ATOM   2081  OE1 GLN A3727     260.914 262.856 238.263  1.00  0.00           O
ATOM   2082  NE2 GLN A3727     260.523 260.956 237.255  1.00  0.00           N
ATOM   2083  C   GLN A3727     256.906 262.414 233.594  1.00  0.00           C
ATOM   2084  O   GLN A3727     257.064 263.232 232.687  1.00  0.00           O
ATOM   2085  H   GLN A3727     256.306 261.904 236.705  1.00  0.00           H
ATOM   2086  HA  GLN A3727     257.451 263.904 235.004  1.00  0.00           H
ATOM   2087  HB2 GLN A3727     258.245 261.107 235.793  1.00  0.00           H
ATOM   2088  HB3 GLN A3727     259.280 262.175 234.814  1.00  0.00           H
ATOM   2089  HG2 GLN A3727     259.227 263.882 236.615  1.00  0.00           H
ATOM   2090  HG3 GLN A3727     258.223 262.826 237.593  1.00  0.00           H
ATOM   2091 HE21 GLN A3727     259.998 260.413 236.577  1.00  0.00           H
ATOM   2092 HE22 GLN A3727     261.369 260.567 237.660  1.00  0.00           H
ATOM   2093  N   GLN A3728     256.159 261.320 233.422  1.00  0.00           N
ATOM   2094  CA  GLN A3728     255.506 260.965 232.157  1.00  0.00           C
ATOM   2095  CB  GLN A3728     254.866 259.572 232.284  1.00  0.00           C
ATOM   2096  CG  GLN A3728     255.890 258.431 232.427  1.00  0.00           C
ATOM   2097  CD  GLN A3728     255.227 257.081 232.702  1.00  0.00           C
ATOM   2098  OE1 GLN A3728     254.128 256.995 233.231  1.00  0.00           O
ATOM   2099  NE2 GLN A3728     255.835 255.989 232.301  1.00  0.00           N
ATOM   2100  C   GLN A3728     254.442 262.002 231.746  1.00  0.00           C
ATOM   2101  O   GLN A3728     254.400 262.417 230.582  1.00  0.00           O
ATOM   2102  H   GLN A3728     256.027 260.699 234.219  1.00  0.00           H
ATOM   2103  HA  GLN A3728     256.259 260.930 231.368  1.00  0.00           H
ATOM   2104  HB2 GLN A3728     254.198 259.575 233.148  1.00  0.00           H
ATOM   2105  HB3 GLN A3728     254.273 259.371 231.393  1.00  0.00           H
ATOM   2106  HG2 GLN A3728     256.479 258.370 231.516  1.00  0.00           H
ATOM   2107  HG3 GLN A3728     256.583 258.636 233.239  1.00  0.00           H
ATOM   2108 HE21 GLN A3728     255.434 255.098 232.590  1.00  0.00           H
ATOM   2109 HE22 GLN A3728     256.714 256.049 231.801  1.00  0.00           H
ATOM   2110  N   ALA A3729     253.661 262.535 232.696  1.00  0.00           N
ATOM   2111  CA  ALA A3729     252.669 263.585 232.432  1.00  0.00           C
ATOM   2112  CB  ALA A3729     251.725 263.713 233.633  1.00  0.00           C
ATOM   2113  C   ALA A3729     253.278 264.944 232.040  1.00  0.00           C
ATOM   2114  O   ALA A3729     252.670 265.656 231.232  1.00  0.00           O
ATOM   2115  H   ALA A3729     253.723 262.168 233.642  1.00  0.00           H
ATOM   2116  HA  ALA A3729     252.068 263.272 231.580  1.00  0.00           H
ATOM   2117  HB1 ALA A3729     250.944 264.439 233.408  1.00  0.00           H
ATOM   2118  HB2 ALA A3729     251.258 262.750 233.843  1.00  0.00           H
ATOM   2119  HB3 ALA A3729     252.273 264.041 234.515  1.00  0.00           H
ATOM   2120  N   ARG A3730     254.553 265.219 232.380  1.00  0.00           N
ATOM   2121  CA  ARG A3730     255.297 266.366 231.816  1.00  0.00           C
ATOM   2122  CB  ARG A3730     256.721 266.506 232.398  1.00  0.00           C
ATOM   2123  CG  ARG A3730     256.752 266.739 233.917  1.00  0.00           C
ATOM   2124  CD  ARG A3730     258.120 267.216 234.431  1.00  0.00           C
ATOM   2125  NE  ARG A3730     259.160 266.165 234.446  1.00  0.00           N
ATOM   2126  CZ  ARG A3730     260.216 266.152 235.248  1.00  0.00           C
ATOM   2127  NH1 ARG A3730     260.440 267.060 236.154  1.00  0.00           N
ATOM   2128  NH2 ARG A3730     261.124 265.227 235.182  1.00  0.00           N
ATOM   2129  C   ARG A3730     255.373 266.303 230.287  1.00  0.00           C
ATOM   2130  O   ARG A3730     255.343 267.360 229.653  1.00  0.00           O
ATOM   2131  H   ARG A3730     255.010 264.595 233.043  1.00  0.00           H
ATOM   2132  HA  ARG A3730     254.739 267.268 232.057  1.00  0.00           H
ATOM   2133  HB2 ARG A3730     257.317 265.631 232.146  1.00  0.00           H
ATOM   2134  HB3 ARG A3730     257.191 267.365 231.917  1.00  0.00           H
ATOM   2135  HG2 ARG A3730     256.019 267.508 234.164  1.00  0.00           H
ATOM   2136  HG3 ARG A3730     256.472 265.829 234.440  1.00  0.00           H
ATOM   2137  HD2 ARG A3730     258.461 268.056 233.824  1.00  0.00           H
ATOM   2138  HD3 ARG A3730     257.973 267.580 235.447  1.00  0.00           H
ATOM   2139  HE  ARG A3730     259.082 265.394 233.798  1.00  0.00           H
ATOM   2140 HH11 ARG A3730     259.860 267.878 236.293  1.00  0.00           H
ATOM   2141 HH12 ARG A3730     261.332 266.971 236.651  1.00  0.00           H
ATOM   2142 HH21 ARG A3730     261.064 264.420 234.565  1.00  0.00           H
ATOM   2143 HH22 ARG A3730     261.891 265.295 235.853  1.00  0.00           H
ATOM   2144  N   LEU A3731     255.350 265.105 229.700  1.00  0.00           N
ATOM   2145  CA  LEU A3731     255.413 264.880 228.255  1.00  0.00           C
ATOM   2146  CB  LEU A3731     256.414 263.744 227.973  1.00  0.00           C
ATOM   2147  CG  LEU A3731     257.806 263.909 228.612  1.00  0.00           C
ATOM   2148  CD1 LEU A3731     258.693 262.778 228.120  1.00  0.00           C
ATOM   2149  CD2 LEU A3731     258.480 265.230 228.236  1.00  0.00           C
ATOM   2150  C   LEU A3731     254.045 264.571 227.626  1.00  0.00           C
ATOM   2151  O   LEU A3731     253.710 265.132 226.578  1.00  0.00           O
ATOM   2152  H   LEU A3731     255.331 264.290 230.305  1.00  0.00           H
ATOM   2153  HA  LEU A3731     255.785 265.781 227.766  1.00  0.00           H
ATOM   2154  HB2 LEU A3731     255.992 262.803 228.329  1.00  0.00           H
ATOM   2155  HB3 LEU A3731     256.539 263.664 226.895  1.00  0.00           H
ATOM   2156  HG  LEU A3731     257.728 263.847 229.697  1.00  0.00           H
ATOM   2157 HD11 LEU A3731     258.280 261.826 228.441  1.00  0.00           H
ATOM   2158 HD12 LEU A3731     258.762 262.792 227.035  1.00  0.00           H
ATOM   2159 HD13 LEU A3731     259.683 262.877 228.561  1.00  0.00           H
ATOM   2160 HD21 LEU A3731     259.487 265.250 228.654  1.00  0.00           H
ATOM   2161 HD22 LEU A3731     257.917 266.056 228.658  1.00  0.00           H
ATOM   2162 HD23 LEU A3731     258.535 265.328 227.152  1.00  0.00           H
ATOM   2163  N   HIS A3732     253.244 263.676 228.216  1.00  0.00           N
ATOM   2164  CA  HIS A3732     252.063 263.137 227.525  1.00  0.00           C
ATOM   2165  ND1 HIS A3732     249.906 262.208 229.822  1.00  0.00           N
ATOM   2166  CG  HIS A3732     251.110 261.632 229.414  1.00  0.00           C
ATOM   2167  CB  HIS A3732     251.701 261.731 228.029  1.00  0.00           C
ATOM   2168  NE2 HIS A3732     250.685 260.956 231.463  1.00  0.00           N
ATOM   2169  CD2 HIS A3732     251.574 260.836 230.418  1.00  0.00           C
ATOM   2170  CE1 HIS A3732     249.702 261.789 231.083  1.00  0.00           C
ATOM   2171  C   HIS A3732     250.855 264.087 227.475  1.00  0.00           C
ATOM   2172  O   HIS A3732     250.094 264.011 226.513  1.00  0.00           O
ATOM   2173  H   HIS A3732     253.571 263.216 229.064  1.00  0.00           H
ATOM   2174  HA  HIS A3732     252.345 262.999 226.481  1.00  0.00           H
ATOM   2175  HB2 HIS A3732     250.975 261.310 227.334  1.00  0.00           H
ATOM   2176  HB3 HIS A3732     252.593 261.104 227.985  1.00  0.00           H
ATOM   2177  HD2 HIS A3732     252.448 260.199 230.377  1.00  0.00           H
ATOM   2178  HE1 HIS A3732     248.864 262.083 231.704  1.00  0.00           H
ATOM   2179  HE2 HIS A3732     250.770 260.517 232.372  1.00  0.00           H
ATOM   2180  N   ASP A3733     250.745 265.091 228.352  1.00  0.00           N
ATOM   2181  CA  ASP A3733     249.800 266.218 228.171  1.00  0.00           C
ATOM   2182  CB  ASP A3733     249.396 266.827 229.529  1.00  0.00           C
ATOM   2183  CG  ASP A3733     248.239 266.098 230.230  1.00  0.00           C
ATOM   2184  OD1 ASP A3733     247.634 265.195 229.600  1.00  0.00           O
ATOM   2185  OD2 ASP A3733     247.798 266.632 231.268  1.00  0.00           O
ATOM   2186  C   ASP A3733     250.307 267.301 227.199  1.00  0.00           C
ATOM   2187  O   ASP A3733     249.535 268.147 226.745  1.00  0.00           O
ATOM   2188  H   ASP A3733     251.353 265.098 229.163  1.00  0.00           H
ATOM   2189  HA  ASP A3733     248.891 265.845 227.699  1.00  0.00           H
ATOM   2190  HB2 ASP A3733     249.077 267.859 229.369  1.00  0.00           H
ATOM   2191  HB3 ASP A3733     250.265 266.854 230.188  1.00  0.00           H
ATOM   2192  N   ARG A3734     251.566 267.208 226.751  1.00  0.00           N
ATOM   2193  CA  ARG A3734     252.142 268.066 225.700  1.00  0.00           C
ATOM   2194  CB  ARG A3734     253.529 268.556 226.138  1.00  0.00           C
ATOM   2195  CG  ARG A3734     253.388 269.502 227.336  1.00  0.00           C
ATOM   2196  CD  ARG A3734     254.745 270.053 227.766  1.00  0.00           C
ATOM   2197  NE  ARG A3734     254.583 271.086 228.798  1.00  0.00           N
ATOM   2198  CZ  ARG A3734     254.233 270.900 230.054  1.00  0.00           C
ATOM   2199  NH1 ARG A3734     254.227 269.732 230.629  1.00  0.00           N
ATOM   2200  NH2 ARG A3734     253.863 271.914 230.769  1.00  0.00           N
ATOM   2201  C   ARG A3734     252.139 267.426 224.308  1.00  0.00           C
ATOM   2202  O   ARG A3734     252.569 268.069 223.353  1.00  0.00           O
ATOM   2203  H   ARG A3734     252.136 266.450 227.111  1.00  0.00           H
ATOM   2204  HA  ARG A3734     251.508 268.946 225.591  1.00  0.00           H
ATOM   2205  HB2 ARG A3734     254.162 267.710 226.408  1.00  0.00           H
ATOM   2206  HB3 ARG A3734     253.998 269.098 225.317  1.00  0.00           H
ATOM   2207  HG2 ARG A3734     252.940 268.971 228.176  1.00  0.00           H
ATOM   2208  HG3 ARG A3734     252.736 270.333 227.059  1.00  0.00           H
ATOM   2209  HD2 ARG A3734     255.370 269.238 228.126  1.00  0.00           H
ATOM   2210  HD3 ARG A3734     255.234 270.494 226.902  1.00  0.00           H
ATOM   2211  HE  ARG A3734     254.654 272.059 228.493  1.00  0.00           H
ATOM   2212 HH11 ARG A3734     254.547 268.923 230.099  1.00  0.00           H
ATOM   2213 HH12 ARG A3734     253.811 269.608 231.529  1.00  0.00           H
ATOM   2214 HH21 ARG A3734     253.857 272.827 230.306  1.00  0.00           H
ATOM   2215 HH22 ARG A3734     253.840 271.857 231.765  1.00  0.00           H
ATOM   2216  N   GLY A3735     251.525 266.251 224.162  1.00  0.00           N
ATOM   2217  CA  GLY A3735     251.325 265.569 222.879  1.00  0.00           C
ATOM   2218  C   GLY A3735     252.455 264.615 222.468  1.00  0.00           C
ATOM   2219  O   GLY A3735     252.652 264.352 221.280  1.00  0.00           O
ATOM   2220  H   GLY A3735     251.099 265.840 224.980  1.00  0.00           H
ATOM   2221  HA2 GLY A3735     251.179 266.296 222.080  1.00  0.00           H
ATOM   2222  HA3 GLY A3735     250.411 264.988 222.967  1.00  0.00           H
ATOM   2223  N   ALA A3736     253.310 264.212 223.418  1.00  0.00           N
ATOM   2224  CA  ALA A3736     254.453 263.340 223.133  1.00  0.00           C
ATOM   2225  CB  ALA A3736     255.312 263.227 224.395  1.00  0.00           C
ATOM   2226  C   ALA A3736     254.036 261.945 222.625  1.00  0.00           C
ATOM   2227  O   ALA A3736     254.724 261.376 221.781  1.00  0.00           O
ATOM   2228  H   ALA A3736     253.180 264.537 224.366  1.00  0.00           H
ATOM   2229  HA  ALA A3736     255.058 263.805 222.354  1.00  0.00           H
ATOM   2230  HB1 ALA A3736     256.191 262.613 224.186  1.00  0.00           H
ATOM   2231  HB2 ALA A3736     255.644 264.217 224.706  1.00  0.00           H
ATOM   2232  HB3 ALA A3736     254.742 262.761 225.200  1.00  0.00           H
ATOM   2233  N   ALA A3737     252.863 261.451 223.037  1.00  0.00           N
ATOM   2234  CA  ALA A3737     252.325 260.168 222.592  1.00  0.00           C
ATOM   2235  CB  ALA A3737     251.120 259.834 223.481  1.00  0.00           C
ATOM   2236  C   ALA A3737     251.956 260.182 221.096  1.00  0.00           C
ATOM   2237  O   ALA A3737     252.445 259.365 220.315  1.00  0.00           O
ATOM   2238  H   ALA A3737     252.277 262.024 223.624  1.00  0.00           H
ATOM   2239  HA  ALA A3737     253.087 259.405 222.742  1.00  0.00           H
ATOM   2240  HB1 ALA A3737     250.328 260.571 223.338  1.00  0.00           H
ATOM   2241  HB2 ALA A3737     251.422 259.833 224.529  1.00  0.00           H
ATOM   2242  HB3 ALA A3737     250.735 258.849 223.222  1.00  0.00           H
ATOM   2243  N   GLU A3738     251.277 261.239 220.653  1.00  0.00           N
ATOM   2244  CA  GLU A3738     250.966 261.468 219.243  1.00  0.00           C
ATOM   2245  CB  GLU A3738     249.997 262.653 219.086  1.00  0.00           C
ATOM   2246  CG  GLU A3738     248.741 262.592 219.973  1.00  0.00           C
ATOM   2247  CD  GLU A3738     248.924 263.395 221.269  1.00  0.00           C
ATOM   2248  OE1 GLU A3738     249.642 262.883 222.162  1.00  0.00           O
ATOM   2249  OE2 GLU A3738     248.638 264.613 221.214  1.00  0.00           O
ATOM   2250  C   GLU A3738     252.234 261.721 218.415  1.00  0.00           C
ATOM   2251  O   GLU A3738     252.341 261.222 217.296  1.00  0.00           O
ATOM   2252  H   GLU A3738     250.881 261.880 221.342  1.00  0.00           H
ATOM   2253  HA  GLU A3738     250.483 260.576 218.845  1.00  0.00           H
ATOM   2254  HB2 GLU A3738     249.670 262.669 218.047  1.00  0.00           H
ATOM   2255  HB3 GLU A3738     250.525 263.589 219.273  1.00  0.00           H
ATOM   2256  HG2 GLU A3738     247.907 263.024 219.411  1.00  0.00           H
ATOM   2257  HG3 GLU A3738     248.482 261.553 220.190  1.00  0.00           H
ATOM   2258  N   MET A3739     253.231 262.412 218.979  1.00  0.00           N
ATOM   2259  CA  MET A3739     254.524 262.669 218.332  1.00  0.00           C
ATOM   2260  CB  MET A3739     255.335 263.633 219.212  1.00  0.00           C
ATOM   2261  CG  MET A3739     256.735 263.958 218.675  1.00  0.00           C
ATOM   2262  SD  MET A3739     257.792 264.803 219.880  1.00  0.00           S
ATOM   2263  CE  MET A3739     258.215 263.410 220.965  1.00  0.00           C
ATOM   2264  C   MET A3739     255.314 261.381 218.040  1.00  0.00           C
ATOM   2265  O   MET A3739     255.838 261.242 216.930  1.00  0.00           O
ATOM   2266  H   MET A3739     253.072 262.795 219.906  1.00  0.00           H
ATOM   2267  HA  MET A3739     254.338 263.157 217.375  1.00  0.00           H
ATOM   2268  HB2 MET A3739     254.780 264.565 219.331  1.00  0.00           H
ATOM   2269  HB3 MET A3739     255.445 263.184 220.194  1.00  0.00           H
ATOM   2270  HG2 MET A3739     256.630 264.588 217.793  1.00  0.00           H
ATOM   2271  HG3 MET A3739     257.246 263.043 218.378  1.00  0.00           H
ATOM   2272  HE1 MET A3739     258.873 263.756 221.760  1.00  0.00           H
ATOM   2273  HE2 MET A3739     258.727 262.636 220.391  1.00  0.00           H
ATOM   2274  HE3 MET A3739     257.315 262.988 221.413  1.00  0.00           H
ATOM   2275  N   VAL A3740     255.384 260.426 218.979  1.00  0.00           N
ATOM   2276  CA  VAL A3740     256.106 259.160 218.739  1.00  0.00           C
ATOM   2277  CB  VAL A3740     256.497 258.408 220.032  1.00  0.00           C
ATOM   2278  CG1 VAL A3740     257.455 259.243 220.891  1.00  0.00           C
ATOM   2279  CG2 VAL A3740     255.322 257.958 220.898  1.00  0.00           C
ATOM   2280  C   VAL A3740     255.370 258.246 217.752  1.00  0.00           C
ATOM   2281  O   VAL A3740     255.992 257.810 216.783  1.00  0.00           O
ATOM   2282  H   VAL A3740     254.961 260.589 219.890  1.00  0.00           H
ATOM   2283  HA  VAL A3740     257.043 259.421 218.251  1.00  0.00           H
ATOM   2284  HB  VAL A3740     257.030 257.507 219.735  1.00  0.00           H
ATOM   2285 HG11 VAL A3740     258.307 259.570 220.297  1.00  0.00           H
ATOM   2286 HG12 VAL A3740     257.827 258.631 221.714  1.00  0.00           H
ATOM   2287 HG13 VAL A3740     256.947 260.115 221.299  1.00  0.00           H
ATOM   2288 HG21 VAL A3740     254.643 257.326 220.327  1.00  0.00           H
ATOM   2289 HG22 VAL A3740     255.699 257.379 221.741  1.00  0.00           H
ATOM   2290 HG23 VAL A3740     254.789 258.823 221.280  1.00  0.00           H
ATOM   2291  N   LEU A3741     254.028 258.221 217.780  1.00  0.00           N
ATOM   2292  CA  LEU A3741     253.221 257.552 216.746  1.00  0.00           C
ATOM   2293  CB  LEU A3741     251.725 257.640 217.088  1.00  0.00           C
ATOM   2294  CG  LEU A3741     251.238 256.834 218.302  1.00  0.00           C
ATOM   2295  CD1 LEU A3741     249.724 257.023 218.375  1.00  0.00           C
ATOM   2296  CD2 LEU A3741     251.522 255.341 218.172  1.00  0.00           C
ATOM   2297  C   LEU A3741     253.431 258.156 215.349  1.00  0.00           C
ATOM   2298  O   LEU A3741     253.636 257.427 214.377  1.00  0.00           O
ATOM   2299  H   LEU A3741     253.555 258.658 218.565  1.00  0.00           H
ATOM   2300  HA  LEU A3741     253.519 256.505 216.684  1.00  0.00           H
ATOM   2301  HB2 LEU A3741     251.462 258.687 217.245  1.00  0.00           H
ATOM   2302  HB3 LEU A3741     251.171 257.290 216.215  1.00  0.00           H
ATOM   2303  HG  LEU A3741     251.697 257.201 219.216  1.00  0.00           H
ATOM   2304 HD11 LEU A3741     249.314 256.357 219.124  1.00  0.00           H
ATOM   2305 HD12 LEU A3741     249.490 258.053 218.641  1.00  0.00           H
ATOM   2306 HD13 LEU A3741     249.268 256.771 217.421  1.00  0.00           H
ATOM   2307 HD21 LEU A3741     251.073 254.804 219.008  1.00  0.00           H
ATOM   2308 HD22 LEU A3741     252.595 255.163 218.205  1.00  0.00           H
ATOM   2309 HD23 LEU A3741     251.108 254.963 217.239  1.00  0.00           H
ATOM   2310  N   GLN A3742     253.430 259.489 215.248  1.00  0.00           N
ATOM   2311  CA  GLN A3742     253.686 260.207 213.995  1.00  0.00           C
ATOM   2312  CB  GLN A3742     253.526 261.720 214.205  1.00  0.00           C
ATOM   2313  CG  GLN A3742     252.060 262.125 214.382  1.00  0.00           C
ATOM   2314  CD  GLN A3742     251.889 263.424 215.164  1.00  0.00           C
ATOM   2315  OE1 GLN A3742     252.751 264.284 215.222  1.00  0.00           O
ATOM   2316  NE2 GLN A3742     250.719 263.673 215.705  1.00  0.00           N
ATOM   2317  C   GLN A3742     255.086 259.932 213.453  1.00  0.00           C
ATOM   2318  O   GLN A3742     255.256 259.854 212.240  1.00  0.00           O
ATOM   2319  H   GLN A3742     253.247 260.031 216.089  1.00  0.00           H
ATOM   2320  HA  GLN A3742     252.975 259.873 213.238  1.00  0.00           H
ATOM   2321  HB2 GLN A3742     254.099 262.012 215.086  1.00  0.00           H
ATOM   2322  HB3 GLN A3742     253.929 262.258 213.346  1.00  0.00           H
ATOM   2323  HG2 GLN A3742     251.531 261.339 214.919  1.00  0.00           H
ATOM   2324  HG3 GLN A3742     251.594 262.220 213.405  1.00  0.00           H
ATOM   2325 HE21 GLN A3742     250.036 262.931 215.707  1.00  0.00           H
ATOM   2326 HE22 GLN A3742     250.691 264.437 216.354  1.00  0.00           H
ATOM   2327  N   THR A3743     256.080 259.780 214.327  1.00  0.00           N
ATOM   2328  CA  THR A3743     257.477 259.586 213.922  1.00  0.00           C
ATOM   2329  CB  THR A3743     258.428 260.110 215.006  1.00  0.00           C
ATOM   2330  OG1 THR A3743     258.084 261.445 215.311  1.00  0.00           O
ATOM   2331  CG2 THR A3743     259.873 260.127 214.520  1.00  0.00           C
ATOM   2332  C   THR A3743     257.768 258.134 213.517  1.00  0.00           C
ATOM   2333  O   THR A3743     258.318 257.922 212.436  1.00  0.00           O
ATOM   2334  H   THR A3743     255.872 259.871 215.316  1.00  0.00           H
ATOM   2335  HA  THR A3743     257.659 260.194 213.037  1.00  0.00           H
ATOM   2336  HB  THR A3743     258.344 259.506 215.908  1.00  0.00           H
ATOM   2337  HG1 THR A3743     257.329 261.411 215.922  1.00  0.00           H
ATOM   2338 HG21 THR A3743     260.503 260.588 215.278  1.00  0.00           H
ATOM   2339 HG22 THR A3743     260.224 259.110 214.351  1.00  0.00           H
ATOM   2340 HG23 THR A3743     259.946 260.707 213.601  1.00  0.00           H
ATOM   2341  N   ILE A3744     257.143 257.153 214.185  1.00  0.00           N
ATOM   2342  CA  ILE A3744     257.113 255.746 213.738  1.00  0.00           C
ATOM   2343  CB  ILE A3744     256.472 254.839 214.820  1.00  0.00           C
ATOM   2344  CG1 ILE A3744     257.412 254.711 216.038  1.00  0.00           C
ATOM   2345  CG2 ILE A3744     256.149 253.432 214.283  1.00  0.00           C
ATOM   2346  CD1 ILE A3744     256.698 254.287 217.327  1.00  0.00           C
ATOM   2347  C   ILE A3744     256.404 255.618 212.381  1.00  0.00           C
ATOM   2348  O   ILE A3744     257.027 255.178 211.416  1.00  0.00           O
ATOM   2349  H   ILE A3744     256.654 257.390 215.044  1.00  0.00           H
ATOM   2350  HA  ILE A3744     258.140 255.408 213.588  1.00  0.00           H
ATOM   2351  HB  ILE A3744     255.537 255.303 215.142  1.00  0.00           H
ATOM   2352 HG12 ILE A3744     257.872 255.674 216.231  1.00  0.00           H
ATOM   2353 HG13 ILE A3744     258.214 254.004 215.818  1.00  0.00           H
ATOM   2354 HG21 ILE A3744     255.350 253.479 213.546  1.00  0.00           H
ATOM   2355 HG22 ILE A3744     257.034 252.987 213.825  1.00  0.00           H
ATOM   2356 HG23 ILE A3744     255.810 252.778 215.086  1.00  0.00           H
ATOM   2357 HD11 ILE A3744     257.403 254.324 218.157  1.00  0.00           H
ATOM   2358 HD12 ILE A3744     255.871 254.966 217.539  1.00  0.00           H
ATOM   2359 HD13 ILE A3744     256.322 253.269 217.235  1.00  0.00           H
ATOM   2360  N   SER A3745     255.225 256.230 212.225  1.00  0.00           N
ATOM   2361  CA  SER A3745     254.483 256.243 210.953  1.00  0.00           C
ATOM   2362  CB  SER A3745     253.129 256.916 211.183  1.00  0.00           C
ATOM   2363  OG  SER A3745     252.369 256.926 209.996  1.00  0.00           O
ATOM   2364  C   SER A3745     255.240 256.942 209.813  1.00  0.00           C
ATOM   2365  O   SER A3745     255.410 256.372 208.731  1.00  0.00           O
ATOM   2366  H   SER A3745     254.789 256.642 213.043  1.00  0.00           H
ATOM   2367  HA  SER A3745     254.305 255.213 210.643  1.00  0.00           H
ATOM   2368  HB2 SER A3745     253.279 257.942 211.523  1.00  0.00           H
ATOM   2369  HB3 SER A3745     252.586 256.370 211.954  1.00  0.00           H
ATOM   2370  HG  SER A3745     251.424 256.783 210.261  1.00  0.00           H
ATOM   2371  N   ALA A3746     255.895 258.073 210.103  1.00  0.00           N
ATOM   2372  CA  ALA A3746     256.717 258.801 209.138  1.00  0.00           C
ATOM   2373  CB  ALA A3746     257.145 260.142 209.747  1.00  0.00           C
ATOM   2374  C   ALA A3746     257.939 258.005 208.646  1.00  0.00           C
ATOM   2375  O   ALA A3746     258.353 258.223 207.501  1.00  0.00           O
ATOM   2376  H   ALA A3746     255.759 258.489 211.018  1.00  0.00           H
ATOM   2377  HA  ALA A3746     256.099 259.008 208.265  1.00  0.00           H
ATOM   2378  HB1 ALA A3746     257.754 260.693 209.031  1.00  0.00           H
ATOM   2379  HB2 ALA A3746     256.263 260.736 209.989  1.00  0.00           H
ATOM   2380  HB3 ALA A3746     257.726 259.970 210.654  1.00  0.00           H
ATOM   2381  N   SER A3747     258.448 257.041 209.429  1.00  0.00           N
ATOM   2382  CA  SER A3747     259.527 256.132 209.004  1.00  0.00           C
ATOM   2383  CB  SER A3747     260.011 255.240 210.157  1.00  0.00           C
ATOM   2384  OG  SER A3747     259.153 254.128 210.347  1.00  0.00           O
ATOM   2385  C   SER A3747     259.127 255.237 207.833  1.00  0.00           C
ATOM   2386  O   SER A3747     259.988 254.875 207.038  1.00  0.00           O
ATOM   2387  H   SER A3747     258.055 256.916 210.358  1.00  0.00           H
ATOM   2388  HA  SER A3747     260.374 256.727 208.672  1.00  0.00           H
ATOM   2389  HB2 SER A3747     261.005 254.864 209.910  1.00  0.00           H
ATOM   2390  HB3 SER A3747     260.078 255.823 211.077  1.00  0.00           H
ATOM   2391  HG  SER A3747     258.358 254.437 210.835  1.00  0.00           H
ATOM   2392  N   LYS A3748     257.837 254.880 207.709  1.00  0.00           N
ATOM   2393  CA  LYS A3748     257.303 253.929 206.711  1.00  0.00           C
ATOM   2394  CB  LYS A3748     257.431 254.514 205.287  1.00  0.00           C
ATOM   2395  CG  LYS A3748     256.863 255.936 205.138  1.00  0.00           C
ATOM   2396  CD  LYS A3748     257.401 256.608 203.869  1.00  0.00           C
ATOM   2397  CE  LYS A3748     257.047 258.099 203.855  1.00  0.00           C
ATOM   2398  NZ  LYS A3748     257.910 258.870 204.780  1.00  0.00           N
ATOM   2399  C   LYS A3748     257.916 252.516 206.793  1.00  0.00           C
ATOM   2400  O   LYS A3748     257.664 251.705 205.908  1.00  0.00           O
ATOM   2401  H   LYS A3748     257.184 255.263 208.387  1.00  0.00           H
ATOM   2402  HA  LYS A3748     256.241 253.798 206.920  1.00  0.00           H
ATOM   2403  HB2 LYS A3748     256.916 253.861 204.581  1.00  0.00           H
ATOM   2404  HB3 LYS A3748     258.487 254.518 205.012  1.00  0.00           H
ATOM   2405  HG2 LYS A3748     255.774 255.892 205.101  1.00  0.00           H
ATOM   2406  HG3 LYS A3748     257.147 256.548 205.988  1.00  0.00           H
ATOM   2407  HD2 LYS A3748     258.487 256.496 203.819  1.00  0.00           H
ATOM   2408  HD3 LYS A3748     256.967 256.121 202.996  1.00  0.00           H
ATOM   2409  HE2 LYS A3748     255.993 258.222 204.117  1.00  0.00           H
ATOM   2410  HE3 LYS A3748     257.205 258.477 202.841  1.00  0.00           H
ATOM   2411  HZ1 LYS A3748     257.705 259.859 204.751  1.00  0.00           H
ATOM   2412  HZ2 LYS A3748     258.878 258.796 204.489  1.00  0.00           H
ATOM   2413  HZ3 LYS A3748     257.872 258.534 205.742  1.00  0.00           H
ATOM   2414  N   GLY A3749     258.672 252.210 207.854  1.00  0.00           N
ATOM   2415  CA  GLY A3749     259.470 250.986 207.987  1.00  0.00           C
ATOM   2416  C   GLY A3749     260.955 251.148 207.623  1.00  0.00           C
ATOM   2417  O   GLY A3749     261.691 250.167 207.661  1.00  0.00           O
ATOM   2418  H   GLY A3749     258.811 252.924 208.557  1.00  0.00           H
ATOM   2419  HA2 GLY A3749     259.416 250.647 209.022  1.00  0.00           H
ATOM   2420  HA3 GLY A3749     259.054 250.198 207.358  1.00  0.00           H
ATOM   2421  N   GLU A3750     261.426 252.355 207.287  1.00  0.00           N
ATOM   2422  CA  GLU A3750     262.860 252.640 207.130  1.00  0.00           C
ATOM   2423  CB  GLU A3750     263.099 253.885 206.247  1.00  0.00           C
ATOM   2424  CG  GLU A3750     262.478 253.756 204.834  1.00  0.00           C
ATOM   2425  CD  GLU A3750     263.298 254.374 203.680  1.00  0.00           C
ATOM   2426  OE1 GLU A3750     264.540 254.496 203.797  1.00  0.00           O
ATOM   2427  OE2 GLU A3750     262.665 254.848 202.705  1.00  0.00           O
ATOM   2428  C   GLU A3750     263.552 252.754 208.504  1.00  0.00           C
ATOM   2429  O   GLU A3750     263.633 253.835 209.095  1.00  0.00           O
ATOM   2430  H   GLU A3750     260.792 253.144 207.246  1.00  0.00           H
ATOM   2431  HA  GLU A3750     263.325 251.799 206.612  1.00  0.00           H
ATOM   2432  HB2 GLU A3750     262.697 254.775 206.733  1.00  0.00           H
ATOM   2433  HB3 GLU A3750     264.178 254.014 206.175  1.00  0.00           H
ATOM   2434  HG2 GLU A3750     261.490 254.222 204.858  1.00  0.00           H
ATOM   2435  HG3 GLU A3750     262.331 252.698 204.605  1.00  0.00           H
ATOM   2436  N   THR A3751     263.998 251.610 209.032  1.00  0.00           N
ATOM   2437  CA  THR A3751     264.721 251.468 210.309  1.00  0.00           C
ATOM   2438  CB  THR A3751     265.119 249.995 210.518  1.00  0.00           C
ATOM   2439  OG1 THR A3751     263.932 249.276 210.716  1.00  0.00           O
ATOM   2440  CG2 THR A3751     266.016 249.722 211.725  1.00  0.00           C
ATOM   2441  C   THR A3751     265.952 252.375 210.401  1.00  0.00           C
ATOM   2442  O   THR A3751     266.748 252.469 209.465  1.00  0.00           O
ATOM   2443  H   THR A3751     263.727 250.749 208.571  1.00  0.00           H
ATOM   2444  HA  THR A3751     264.040 251.740 211.116  1.00  0.00           H
ATOM   2445  HB  THR A3751     265.616 249.623 209.621  1.00  0.00           H
ATOM   2446  HG1 THR A3751     264.092 248.339 210.497  1.00  0.00           H
ATOM   2447 HG21 THR A3751     266.088 248.647 211.896  1.00  0.00           H
ATOM   2448 HG22 THR A3751     267.020 250.102 211.541  1.00  0.00           H
ATOM   2449 HG23 THR A3751     265.605 250.196 212.616  1.00  0.00           H
ATOM   2450  N   GLY A3752     266.177 252.964 211.579  1.00  0.00           N
ATOM   2451  CA  GLY A3752     267.374 253.750 211.882  1.00  0.00           C
ATOM   2452  C   GLY A3752     267.304 254.469 213.238  1.00  0.00           C
ATOM   2453  O   GLY A3752     266.277 254.393 213.917  1.00  0.00           O
ATOM   2454  H   GLY A3752     265.521 252.807 212.331  1.00  0.00           H
ATOM   2455  HA2 GLY A3752     268.234 253.080 211.886  1.00  0.00           H
ATOM   2456  HA3 GLY A3752     267.521 254.493 211.097  1.00  0.00           H
ATOM   2457  N   PRO A3753     268.322 255.281 213.590  1.00  0.00           N
ATOM   2458  CA  PRO A3753     268.421 255.939 214.901  1.00  0.00           C
ATOM   2459  CD  PRO A3753     269.581 255.421 212.870  1.00  0.00           C
ATOM   2460  CB  PRO A3753     269.755 256.691 214.872  1.00  0.00           C
ATOM   2461  CG  PRO A3753     270.604 255.855 213.917  1.00  0.00           C
ATOM   2462  C   PRO A3753     267.259 256.881 215.255  1.00  0.00           C
ATOM   2463  O   PRO A3753     266.817 256.892 216.401  1.00  0.00           O
ATOM   2464  HA  PRO A3753     268.476 255.164 215.668  1.00  0.00           H
ATOM   2465  HD2 PRO A3753     269.478 256.194 212.107  1.00  0.00           H
ATOM   2466  HD3 PRO A3753     269.900 254.483 212.414  1.00  0.00           H
ATOM   2467  HB2 PRO A3753     270.204 256.758 215.863  1.00  0.00           H
ATOM   2468  HB3 PRO A3753     269.619 257.684 214.444  1.00  0.00           H
ATOM   2469  HG2 PRO A3753     271.413 256.438 213.476  1.00  0.00           H
ATOM   2470  HG3 PRO A3753     270.994 254.980 214.439  1.00  0.00           H
ATOM   2471  N   MET A3754     266.621 257.497 214.249  1.00  0.00           N
ATOM   2472  CA  MET A3754     265.375 258.260 214.424  1.00  0.00           C
ATOM   2473  CB  MET A3754     264.898 258.810 213.069  1.00  0.00           C
ATOM   2474  CG  MET A3754     265.787 259.910 212.482  1.00  0.00           C
ATOM   2475  SD  MET A3754     265.732 261.502 213.352  1.00  0.00           S
ATOM   2476  CE  MET A3754     264.056 262.083 212.973  1.00  0.00           C
ATOM   2477  C   MET A3754     264.241 257.411 215.017  1.00  0.00           C
ATOM   2478  O   MET A3754     263.431 257.919 215.791  1.00  0.00           O
ATOM   2479  H   MET A3754     267.011 257.416 213.324  1.00  0.00           H
ATOM   2480  HA  MET A3754     265.555 259.092 215.107  1.00  0.00           H
ATOM   2481  HB2 MET A3754     263.895 259.212 213.192  1.00  0.00           H
ATOM   2482  HB3 MET A3754     264.841 257.989 212.352  1.00  0.00           H
ATOM   2483  HG2 MET A3754     266.819 259.560 212.466  1.00  0.00           H
ATOM   2484  HG3 MET A3754     265.480 260.081 211.449  1.00  0.00           H
ATOM   2485  HE1 MET A3754     263.922 263.084 213.384  1.00  0.00           H
ATOM   2486  HE2 MET A3754     263.913 262.118 211.893  1.00  0.00           H
ATOM   2487  HE3 MET A3754     263.319 261.419 213.424  1.00  0.00           H
ATOM   2488  N   VAL A3755     264.142 256.140 214.619  1.00  0.00           N
ATOM   2489  CA  VAL A3755     263.109 255.208 215.091  1.00  0.00           C
ATOM   2490  CB  VAL A3755     262.836 254.090 214.063  1.00  0.00           C
ATOM   2491  CG1 VAL A3755     261.560 253.320 214.426  1.00  0.00           C
ATOM   2492  CG2 VAL A3755     262.646 254.636 212.639  1.00  0.00           C
ATOM   2493  C   VAL A3755     263.478 254.622 216.457  1.00  0.00           C
ATOM   2494  O   VAL A3755     262.644 254.667 217.352  1.00  0.00           O
ATOM   2495  H   VAL A3755     264.893 255.754 214.059  1.00  0.00           H
ATOM   2496  HA  VAL A3755     262.180 255.763 215.221  1.00  0.00           H
ATOM   2497  HB  VAL A3755     263.676 253.396 214.049  1.00  0.00           H
ATOM   2498 HG11 VAL A3755     261.642 252.882 215.421  1.00  0.00           H
ATOM   2499 HG12 VAL A3755     260.697 253.985 214.406  1.00  0.00           H
ATOM   2500 HG13 VAL A3755     261.408 252.514 213.710  1.00  0.00           H
ATOM   2501 HG21 VAL A3755     262.365 253.826 211.965  1.00  0.00           H
ATOM   2502 HG22 VAL A3755     261.866 255.396 212.635  1.00  0.00           H
ATOM   2503 HG23 VAL A3755     263.577 255.066 212.269  1.00  0.00           H
ATOM   2504  N   ALA A3756     264.758 254.314 216.700  1.00  0.00           N
ATOM   2505  CA  ALA A3756     265.246 253.830 218.000  1.00  0.00           C
ATOM   2506  CB  ALA A3756     266.732 253.473 217.853  1.00  0.00           C
ATOM   2507  C   ALA A3756     265.029 254.846 219.141  1.00  0.00           C
ATOM   2508  O   ALA A3756     264.295 254.569 220.087  1.00  0.00           O
ATOM   2509  H   ALA A3756     265.416 254.351 215.934  1.00  0.00           H
ATOM   2510  HA  ALA A3756     264.700 252.924 218.271  1.00  0.00           H
ATOM   2511  HB1 ALA A3756     267.079 253.002 218.775  1.00  0.00           H
ATOM   2512  HB2 ALA A3756     266.875 252.775 217.029  1.00  0.00           H
ATOM   2513  HB3 ALA A3756     267.322 254.371 217.670  1.00  0.00           H
ATOM   2514  N   ALA A3757     265.404 256.111 218.908  1.00  0.00           N
ATOM   2515  CA  ALA A3757     265.139 257.210 219.842  1.00  0.00           C
ATOM   2516  CB  ALA A3757     265.873 258.454 219.324  1.00  0.00           C
ATOM   2517  C   ALA A3757     263.633 257.491 220.036  1.00  0.00           C
ATOM   2518  O   ALA A3757     263.217 257.950 221.096  1.00  0.00           O
ATOM   2519  H   ALA A3757     265.950 256.311 218.078  1.00  0.00           H
ATOM   2520  HA  ALA A3757     265.549 256.946 220.819  1.00  0.00           H
ATOM   2521  HB1 ALA A3757     265.761 259.265 220.043  1.00  0.00           H
ATOM   2522  HB2 ALA A3757     265.461 258.762 218.362  1.00  0.00           H
ATOM   2523  HB3 ALA A3757     266.936 258.236 219.210  1.00  0.00           H
ATOM   2524  N   THR A3758     262.799 257.159 219.043  1.00  0.00           N
ATOM   2525  CA  THR A3758     261.336 257.244 219.162  1.00  0.00           C
ATOM   2526  CB  THR A3758     260.674 257.265 217.776  1.00  0.00           C
ATOM   2527  OG1 THR A3758     261.138 258.360 217.022  1.00  0.00           O
ATOM   2528  CG2 THR A3758     259.171 257.469 217.854  1.00  0.00           C
ATOM   2529  C   THR A3758     260.748 256.108 220.005  1.00  0.00           C
ATOM   2530  O   THR A3758     259.835 256.358 220.789  1.00  0.00           O
ATOM   2531  H   THR A3758     263.189 256.673 218.248  1.00  0.00           H
ATOM   2532  HA  THR A3758     261.083 258.176 219.668  1.00  0.00           H
ATOM   2533  HB  THR A3758     260.875 256.342 217.236  1.00  0.00           H
ATOM   2534  HG1 THR A3758     262.016 258.122 216.661  1.00  0.00           H
ATOM   2535 HG21 THR A3758     258.770 257.594 216.852  1.00  0.00           H
ATOM   2536 HG22 THR A3758     258.966 258.359 218.441  1.00  0.00           H
ATOM   2537 HG23 THR A3758     258.697 256.603 218.316  1.00  0.00           H
ATOM   2538  N   LEU A3759     261.259 254.879 219.870  1.00  0.00           N
ATOM   2539  CA  LEU A3759     260.790 253.717 220.630  1.00  0.00           C
ATOM   2540  CB  LEU A3759     261.269 252.412 219.977  1.00  0.00           C
ATOM   2541  CG  LEU A3759     260.661 252.095 218.600  1.00  0.00           C
ATOM   2542  CD1 LEU A3759     261.449 250.965 217.945  1.00  0.00           C
ATOM   2543  CD2 LEU A3759     259.200 251.652 218.702  1.00  0.00           C
ATOM   2544  C   LEU A3759     261.224 253.768 222.100  1.00  0.00           C
ATOM   2545  O   LEU A3759     260.348 253.693 222.955  1.00  0.00           O
ATOM   2546  H   LEU A3759     262.031 254.739 219.226  1.00  0.00           H
ATOM   2547  HA  LEU A3759     259.700 253.716 220.634  1.00  0.00           H
ATOM   2548  HB2 LEU A3759     262.357 252.451 219.892  1.00  0.00           H
ATOM   2549  HB3 LEU A3759     261.011 251.591 220.648  1.00  0.00           H
ATOM   2550  HG  LEU A3759     260.716 252.972 217.957  1.00  0.00           H
ATOM   2551 HD11 LEU A3759     262.499 251.245 217.877  1.00  0.00           H
ATOM   2552 HD12 LEU A3759     261.386 250.063 218.554  1.00  0.00           H
ATOM   2553 HD13 LEU A3759     261.064 250.755 216.949  1.00  0.00           H
ATOM   2554 HD21 LEU A3759     258.597 252.441 219.146  1.00  0.00           H
ATOM   2555 HD22 LEU A3759     259.130 250.762 219.330  1.00  0.00           H
ATOM   2556 HD23 LEU A3759     258.812 251.420 217.711  1.00  0.00           H
ATOM   2557  N   LYS A3760     262.478 254.136 222.409  1.00  0.00           N
ATOM   2558  CA  LYS A3760     262.928 254.318 223.807  1.00  0.00           C
ATOM   2559  CB  LYS A3760     264.461 254.462 223.888  1.00  0.00           C
ATOM   2560  CG  LYS A3760     265.164 253.136 223.550  1.00  0.00           C
ATOM   2561  CD  LYS A3760     266.672 253.156 223.852  1.00  0.00           C
ATOM   2562  CE  LYS A3760     267.408 251.887 223.385  1.00  0.00           C
ATOM   2563  NZ  LYS A3760     267.008 250.663 224.113  1.00  0.00           N
ATOM   2564  C   LYS A3760     262.210 255.469 224.526  1.00  0.00           C
ATOM   2565  O   LYS A3760     261.760 255.285 225.655  1.00  0.00           O
ATOM   2566  H   LYS A3760     263.167 254.175 221.661  1.00  0.00           H
ATOM   2567  HA  LYS A3760     262.658 253.420 224.367  1.00  0.00           H
ATOM   2568  HB2 LYS A3760     264.801 255.248 223.212  1.00  0.00           H
ATOM   2569  HB3 LYS A3760     264.728 254.741 224.909  1.00  0.00           H
ATOM   2570  HG2 LYS A3760     264.707 252.345 224.144  1.00  0.00           H
ATOM   2571  HG3 LYS A3760     265.013 252.925 222.492  1.00  0.00           H
ATOM   2572  HD2 LYS A3760     266.828 253.291 224.923  1.00  0.00           H
ATOM   2573  HD3 LYS A3760     267.117 254.007 223.337  1.00  0.00           H
ATOM   2574  HE2 LYS A3760     267.220 251.731 222.319  1.00  0.00           H
ATOM   2575  HE3 LYS A3760     268.485 252.026 223.524  1.00  0.00           H
ATOM   2576  HZ1 LYS A3760     266.091 250.342 223.800  1.00  0.00           H
ATOM   2577  HZ2 LYS A3760     267.026 250.764 225.109  1.00  0.00           H
ATOM   2578  HZ3 LYS A3760     267.668 249.903 223.907  1.00  0.00           H
ATOM   2579  N   LEU A3761     261.874 256.550 223.813  1.00  0.00           N
ATOM   2580  CA  LEU A3761     260.967 257.584 224.328  1.00  0.00           C
ATOM   2581  CB  LEU A3761     261.022 258.813 223.403  1.00  0.00           C
ATOM   2582  CG  LEU A3761     260.047 259.939 223.796  1.00  0.00           C
ATOM   2583  CD1 LEU A3761     260.318 260.493 225.195  1.00  0.00           C
ATOM   2584  CD2 LEU A3761     260.170 261.098 222.810  1.00  0.00           C
ATOM   2585  C   LEU A3761     259.527 257.072 224.516  1.00  0.00           C
ATOM   2586  O   LEU A3761     258.901 257.373 225.530  1.00  0.00           O
ATOM   2587  H   LEU A3761     262.252 256.648 222.882  1.00  0.00           H
ATOM   2588  HA  LEU A3761     261.323 257.880 225.316  1.00  0.00           H
ATOM   2589  HB2 LEU A3761     262.040 259.205 223.404  1.00  0.00           H
ATOM   2590  HB3 LEU A3761     260.783 258.494 222.387  1.00  0.00           H
ATOM   2591  HG  LEU A3761     259.021 259.575 223.754  1.00  0.00           H
ATOM   2592 HD11 LEU A3761     259.645 261.321 225.400  1.00  0.00           H
ATOM   2593 HD12 LEU A3761     260.146 259.724 225.947  1.00  0.00           H
ATOM   2594 HD13 LEU A3761     261.352 260.827 225.260  1.00  0.00           H
ATOM   2595 HD21 LEU A3761     259.461 261.878 223.081  1.00  0.00           H
ATOM   2596 HD22 LEU A3761     261.182 261.495 222.845  1.00  0.00           H
ATOM   2597 HD23 LEU A3761     259.959 260.745 221.801  1.00  0.00           H
ATOM   2598  N   GLY A3762     259.007 256.292 223.564  1.00  0.00           N
ATOM   2599  CA  GLY A3762     257.685 255.663 223.638  1.00  0.00           C
ATOM   2600  C   GLY A3762     257.537 254.698 224.819  1.00  0.00           C
ATOM   2601  O   GLY A3762     256.545 254.771 225.539  1.00  0.00           O
ATOM   2602  H   GLY A3762     259.578 256.082 222.752  1.00  0.00           H
ATOM   2603  HA2 GLY A3762     256.917 256.431 223.711  1.00  0.00           H
ATOM   2604  HA3 GLY A3762     257.526 255.095 222.722  1.00  0.00           H
ATOM   2605  N   ILE A3763     258.593 253.937 225.114  1.00  0.00           N
ATOM   2606  CA  ILE A3763     258.730 253.070 226.291  1.00  0.00           C
ATOM   2607  CB  ILE A3763     260.011 252.208 226.144  1.00  0.00           C
ATOM   2608  CG1 ILE A3763     259.789 251.124 225.066  1.00  0.00           C
ATOM   2609  CG2 ILE A3763     260.467 251.568 227.469  1.00  0.00           C
ATOM   2610  CD1 ILE A3763     261.081 250.493 224.540  1.00  0.00           C
ATOM   2611  C   ILE A3763     258.726 253.901 227.578  1.00  0.00           C
ATOM   2612  O   ILE A3763     257.858 253.702 228.426  1.00  0.00           O
ATOM   2613  H   ILE A3763     259.370 253.951 224.461  1.00  0.00           H
ATOM   2614  HA  ILE A3763     257.868 252.408 226.336  1.00  0.00           H
ATOM   2615  HB  ILE A3763     260.819 252.858 225.810  1.00  0.00           H
ATOM   2616 HG12 ILE A3763     259.275 251.559 224.210  1.00  0.00           H
ATOM   2617 HG13 ILE A3763     259.153 250.336 225.463  1.00  0.00           H
ATOM   2618 HD11 ILE A3763     260.823 249.788 223.755  1.00  0.00           H
ATOM   2619 HD12 ILE A3763     261.602 249.953 225.329  1.00  0.00           H
ATOM   2620 HD13 ILE A3763     261.736 251.259 224.125  1.00  0.00           H
ATOM   2621 HG21 ILE A3763     260.741 252.337 228.191  1.00  0.00           H
ATOM   2622 HG22 ILE A3763     261.348 250.947 227.312  1.00  0.00           H
ATOM   2623 HG23 ILE A3763     259.671 250.955 227.888  1.00  0.00           H
ATOM   2624  N   ALA A3764     259.539 254.960 227.642  1.00  0.00           N
ATOM   2625  CA  ALA A3764     259.646 255.812 228.826  1.00  0.00           C
ATOM   2626  CB  ALA A3764     260.758 256.836 228.571  1.00  0.00           C
ATOM   2627  C   ALA A3764     258.316 256.491 229.219  1.00  0.00           C
ATOM   2628  O   ALA A3764     257.975 256.515 230.404  1.00  0.00           O
ATOM   2629  H   ALA A3764     260.218 255.092 226.899  1.00  0.00           H
ATOM   2630  HA  ALA A3764     259.949 255.187 229.668  1.00  0.00           H
ATOM   2631  HB1 ALA A3764     261.684 256.320 228.312  1.00  0.00           H
ATOM   2632  HB2 ALA A3764     260.930 257.420 229.474  1.00  0.00           H
ATOM   2633  HB3 ALA A3764     260.476 257.503 227.757  1.00  0.00           H
ATOM   2634  N   ILE A3765     257.493 256.901 228.241  1.00  0.00           N
ATOM   2635  CA  ILE A3765     256.149 257.458 228.498  1.00  0.00           C
ATOM   2636  CB  ILE A3765     255.721 258.483 227.422  1.00  0.00           C
ATOM   2637  CG1 ILE A3765     255.494 257.856 226.031  1.00  0.00           C
ATOM   2638  CG2 ILE A3765     256.718 259.654 227.386  1.00  0.00           C
ATOM   2639  CD1 ILE A3765     254.888 258.816 225.000  1.00  0.00           C
ATOM   2640  C   ILE A3765     255.050 256.410 228.747  1.00  0.00           C
ATOM   2641  O   ILE A3765     253.980 256.793 229.216  1.00  0.00           O
ATOM   2642  H   ILE A3765     257.826 256.837 227.285  1.00  0.00           H
ATOM   2643  HA  ILE A3765     256.213 258.016 229.428  1.00  0.00           H
ATOM   2644  HB  ILE A3765     254.765 258.898 227.747  1.00  0.00           H
ATOM   2645 HG12 ILE A3765     256.440 257.492 225.647  1.00  0.00           H
ATOM   2646 HG13 ILE A3765     254.828 256.999 226.123  1.00  0.00           H
ATOM   2647 HG21 ILE A3765     256.890 260.009 228.402  1.00  0.00           H
ATOM   2648 HG22 ILE A3765     256.325 260.476 226.791  1.00  0.00           H
ATOM   2649 HG23 ILE A3765     257.670 259.327 226.964  1.00  0.00           H
ATOM   2650 HD11 ILE A3765     254.700 258.270 224.076  1.00  0.00           H
ATOM   2651 HD12 ILE A3765     255.580 259.629 224.783  1.00  0.00           H
ATOM   2652 HD13 ILE A3765     253.948 259.221 225.375  1.00  0.00           H
ATOM   2653  N   LEU A3766     255.264 255.132 228.417  1.00  0.00           N
ATOM   2654  CA  LEU A3766     254.310 254.043 228.683  1.00  0.00           C
ATOM   2655  CB  LEU A3766     254.264 253.080 227.484  1.00  0.00           C
ATOM   2656  CG  LEU A3766     253.445 253.586 226.285  1.00  0.00           C
ATOM   2657  CD1 LEU A3766     253.781 252.778 225.033  1.00  0.00           C
ATOM   2658  CD2 LEU A3766     251.940 253.426 226.532  1.00  0.00           C
ATOM   2659  C   LEU A3766     254.604 253.248 229.966  1.00  0.00           C
ATOM   2660  O   LEU A3766     253.676 252.633 230.489  1.00  0.00           O
ATOM   2661  H   LEU A3766     256.162 254.880 228.019  1.00  0.00           H
ATOM   2662  HA  LEU A3766     253.316 254.464 228.816  1.00  0.00           H
ATOM   2663  HB2 LEU A3766     253.813 252.146 227.817  1.00  0.00           H
ATOM   2664  HB3 LEU A3766     255.287 252.863 227.172  1.00  0.00           H
ATOM   2665  HG  LEU A3766     253.672 254.635 226.093  1.00  0.00           H
ATOM   2666 HD11 LEU A3766     253.241 253.177 224.177  1.00  0.00           H
ATOM   2667 HD12 LEU A3766     253.508 251.732 225.179  1.00  0.00           H
ATOM   2668 HD13 LEU A3766     254.850 252.837 224.838  1.00  0.00           H
ATOM   2669 HD21 LEU A3766     251.640 253.998 227.407  1.00  0.00           H
ATOM   2670 HD22 LEU A3766     251.710 252.374 226.712  1.00  0.00           H
ATOM   2671 HD23 LEU A3766     251.381 253.767 225.663  1.00  0.00           H
ATOM   2672  N   ASN A3767     255.863 253.205 230.425  1.00  0.00           N
ATOM   2673  CA  ASN A3767     256.332 252.302 231.486  1.00  0.00           C
ATOM   2674  CB  ASN A3767     257.774 252.669 231.898  1.00  0.00           C
ATOM   2675  CG  ASN A3767     258.849 252.052 231.018  1.00  0.00           C
ATOM   2676  OD1 ASN A3767     258.685 251.002 230.418  1.00  0.00           O
ATOM   2677  ND2 ASN A3767     260.060 252.551 231.111  1.00  0.00           N
ATOM   2678  C   ASN A3767     255.404 252.276 232.710  1.00  0.00           C
ATOM   2679  O   ASN A3767     255.065 253.332 233.248  1.00  0.00           O
ATOM   2680  H   ASN A3767     256.572 253.647 229.853  1.00  0.00           H
ATOM   2681  HA  ASN A3767     256.342 251.289 231.091  1.00  0.00           H
ATOM   2682  HB2 ASN A3767     257.887 253.752 231.906  1.00  0.00           H
ATOM   2683  HB3 ASN A3767     257.959 252.311 232.911  1.00  0.00           H
ATOM   2684 HD21 ASN A3767     260.793 252.011 230.688  1.00  0.00           H
ATOM   2685 HD22 ASN A3767     260.253 253.288 231.765  1.00  0.00           H
ATOM   2686  N   GLY A3768     255.108 251.065 233.195  1.00  0.00           N
ATOM   2687  CA  GLY A3768     254.167 250.829 234.291  1.00  0.00           C
ATOM   2688  C   GLY A3768     252.705 250.787 233.836  1.00  0.00           C
ATOM   2689  O   GLY A3768     251.872 251.458 234.444  1.00  0.00           O
ATOM   2690  H   GLY A3768     255.408 250.255 232.670  1.00  0.00           H
ATOM   2691  HA2 GLY A3768     254.273 251.610 235.045  1.00  0.00           H
ATOM   2692  HA3 GLY A3768     254.399 249.869 234.752  1.00  0.00           H
ATOM   2693  N   GLY A3769     252.419 250.147 232.693  1.00  0.00           N
ATOM   2694  CA  GLY A3769     251.061 249.956 232.179  1.00  0.00           C
ATOM   2695  C   GLY A3769     250.265 251.247 231.993  1.00  0.00           C
ATOM   2696  O   GLY A3769     249.115 251.318 232.434  1.00  0.00           O
ATOM   2697  H   GLY A3769     253.132 249.555 232.264  1.00  0.00           H
ATOM   2698  HA2 GLY A3769     251.132 249.471 231.207  1.00  0.00           H
ATOM   2699  HA3 GLY A3769     250.511 249.297 232.851  1.00  0.00           H
ATOM   2700  N   ASN A3770     250.896 252.330 231.510  1.00  0.00           N
ATOM   2701  CA  ASN A3770     250.285 253.662 231.516  1.00  0.00           C
ATOM   2702  CB  ASN A3770     251.329 254.761 231.255  1.00  0.00           C
ATOM   2703  CG  ASN A3770     250.777 256.144 231.576  1.00  0.00           C
ATOM   2704  OD1 ASN A3770     249.625 256.480 231.316  1.00  0.00           O
ATOM   2705  ND2 ASN A3770     251.514 256.962 232.282  1.00  0.00           N
ATOM   2706  C   ASN A3770     249.069 253.733 230.569  1.00  0.00           C
ATOM   2707  O   ASN A3770     249.125 254.259 229.453  1.00  0.00           O
ATOM   2708  H   ASN A3770     251.876 252.240 231.253  1.00  0.00           H
ATOM   2709  HA  ASN A3770     249.913 253.824 232.530  1.00  0.00           H
ATOM   2710  HB2 ASN A3770     252.202 254.575 231.883  1.00  0.00           H
ATOM   2711  HB3 ASN A3770     251.648 254.740 230.216  1.00  0.00           H
ATOM   2712 HD21 ASN A3770     251.081 257.775 232.658  1.00  0.00           H
ATOM   2713 HD22 ASN A3770     252.454 256.687 232.576  1.00  0.00           H
ATOM   2714  N   SER A3771     247.914 253.360 231.113  1.00  0.00           N
ATOM   2715  CA  SER A3771     246.620 253.313 230.431  1.00  0.00           C
ATOM   2716  CB  SER A3771     245.578 252.697 231.367  1.00  0.00           C
ATOM   2717  OG  SER A3771     245.450 253.465 232.553  1.00  0.00           O
ATOM   2718  C   SER A3771     246.136 254.677 229.925  1.00  0.00           C
ATOM   2719  O   SER A3771     245.447 254.731 228.908  1.00  0.00           O
ATOM   2720  H   SER A3771     248.012 252.793 231.951  1.00  0.00           H
ATOM   2721  HA  SER A3771     246.713 252.651 229.575  1.00  0.00           H
ATOM   2722  HB2 SER A3771     245.877 251.679 231.623  1.00  0.00           H
ATOM   2723  HB3 SER A3771     244.615 252.658 230.856  1.00  0.00           H
ATOM   2724  HG  SER A3771     245.953 253.011 233.240  1.00  0.00           H
ATOM   2725  N   THR A3772     246.616 255.793 230.490  1.00  0.00           N
ATOM   2726  CA  THR A3772     246.363 257.137 229.938  1.00  0.00           C
ATOM   2727  CB  THR A3772     246.721 258.228 230.961  1.00  0.00           C
ATOM   2728  OG1 THR A3772     245.811 258.156 232.032  1.00  0.00           O
ATOM   2729  CG2 THR A3772     246.626 259.654 230.414  1.00  0.00           C
ATOM   2730  C   THR A3772     247.112 257.361 228.624  1.00  0.00           C
ATOM   2731  O   THR A3772     246.534 257.874 227.663  1.00  0.00           O
ATOM   2732  H   THR A3772     247.312 255.681 231.217  1.00  0.00           H
ATOM   2733  HA  THR A3772     245.300 257.230 229.716  1.00  0.00           H
ATOM   2734  HB  THR A3772     247.729 258.070 231.339  1.00  0.00           H
ATOM   2735  HG1 THR A3772     245.897 257.283 232.429  1.00  0.00           H
ATOM   2736 HG21 THR A3772     246.748 260.363 231.233  1.00  0.00           H
ATOM   2737 HG22 THR A3772     245.653 259.806 229.948  1.00  0.00           H
ATOM   2738 HG23 THR A3772     247.418 259.828 229.685  1.00  0.00           H
ATOM   2739  N   VAL A3773     248.372 256.931 228.541  1.00  0.00           N
ATOM   2740  CA  VAL A3773     249.186 257.034 227.320  1.00  0.00           C
ATOM   2741  CB  VAL A3773     250.685 256.991 227.666  1.00  0.00           C
ATOM   2742  CG1 VAL A3773     251.572 257.024 226.419  1.00  0.00           C
ATOM   2743  CG2 VAL A3773     251.022 258.234 228.497  1.00  0.00           C
ATOM   2744  C   VAL A3773     248.793 255.988 226.275  1.00  0.00           C
ATOM   2745  O   VAL A3773     248.552 256.376 225.129  1.00  0.00           O
ATOM   2746  H   VAL A3773     248.776 256.451 229.343  1.00  0.00           H
ATOM   2747  HA  VAL A3773     248.991 258.002 226.862  1.00  0.00           H
ATOM   2748  HB  VAL A3773     250.911 256.095 228.242  1.00  0.00           H
ATOM   2749 HG11 VAL A3773     251.395 256.144 225.804  1.00  0.00           H
ATOM   2750 HG12 VAL A3773     251.371 257.919 225.835  1.00  0.00           H
ATOM   2751 HG13 VAL A3773     252.616 257.013 226.726  1.00  0.00           H
ATOM   2752 HG21 VAL A3773     250.535 258.181 229.470  1.00  0.00           H
ATOM   2753 HG22 VAL A3773     250.685 259.124 227.976  1.00  0.00           H
ATOM   2754 HG23 VAL A3773     252.095 258.297 228.662  1.00  0.00           H
ATOM   2755  N   GLN A3774     248.444 254.768 226.700  1.00  0.00           N
ATOM   2756  CA  GLN A3774     247.810 253.763 225.836  1.00  0.00           C
ATOM   2757  CB  GLN A3774     247.489 252.480 226.617  1.00  0.00           C
ATOM   2758  CG  GLN A3774     248.685 251.681 227.169  1.00  0.00           C
ATOM   2759  CD  GLN A3774     248.231 250.528 228.069  1.00  0.00           C
ATOM   2760  OE1 GLN A3774     247.067 250.436 228.440  1.00  0.00           O
ATOM   2761  NE2 GLN A3774     249.109 249.636 228.457  1.00  0.00           N
ATOM   2762  C   GLN A3774     246.503 254.294 225.224  1.00  0.00           C
ATOM   2763  O   GLN A3774     246.349 254.260 224.007  1.00  0.00           O
ATOM   2764  H   GLN A3774     248.638 254.521 227.667  1.00  0.00           H
ATOM   2765  HA  GLN A3774     248.489 253.513 225.020  1.00  0.00           H
ATOM   2766  HB2 GLN A3774     246.832 252.757 227.439  1.00  0.00           H
ATOM   2767  HB3 GLN A3774     246.926 251.815 225.959  1.00  0.00           H
ATOM   2768  HG2 GLN A3774     249.339 252.328 227.749  1.00  0.00           H
ATOM   2769  HG3 GLN A3774     249.257 251.277 226.337  1.00  0.00           H
ATOM   2770 HE21 GLN A3774     248.777 248.872 229.051  1.00  0.00           H
ATOM   2771 HE22 GLN A3774     250.063 249.636 228.111  1.00  0.00           H
ATOM   2772  N   GLN A3775     245.619 254.916 226.018  1.00  0.00           N
ATOM   2773  CA  GLN A3775     244.337 255.442 225.530  1.00  0.00           C
ATOM   2774  CB  GLN A3775     243.439 255.809 226.724  1.00  0.00           C
ATOM   2775  CG  GLN A3775     241.970 256.045 226.331  1.00  0.00           C
ATOM   2776  CD  GLN A3775     241.259 254.794 225.809  1.00  0.00           C
ATOM   2777  OE1 GLN A3775     240.525 254.832 224.839  1.00  0.00           O
ATOM   2778  NE2 GLN A3775     241.490 253.627 226.374  1.00  0.00           N
ATOM   2779  C   GLN A3775     244.504 256.633 224.570  1.00  0.00           C
ATOM   2780  O   GLN A3775     243.851 256.667 223.525  1.00  0.00           O
ATOM   2781  H   GLN A3775     245.784 254.908 227.021  1.00  0.00           H
ATOM   2782  HA  GLN A3775     243.849 254.642 224.974  1.00  0.00           H
ATOM   2783  HB2 GLN A3775     243.829 256.710 227.202  1.00  0.00           H
ATOM   2784  HB3 GLN A3775     243.463 255.006 227.458  1.00  0.00           H
ATOM   2785  HG2 GLN A3775     241.434 256.384 227.217  1.00  0.00           H
ATOM   2786  HG3 GLN A3775     241.908 256.831 225.578  1.00  0.00           H
ATOM   2787 HE21 GLN A3775     242.117 253.541 227.155  1.00  0.00           H
ATOM   2788 HE22 GLN A3775     241.027 252.833 225.965  1.00  0.00           H
ATOM   2789  N   LYS A3776     245.459 257.537 224.844  1.00  0.00           N
ATOM   2790  CA  LYS A3776     245.830 258.636 223.931  1.00  0.00           C
ATOM   2791  CB  LYS A3776     246.892 259.541 224.584  1.00  0.00           C
ATOM   2792  CG  LYS A3776     246.298 260.490 225.637  1.00  0.00           C
ATOM   2793  CD  LYS A3776     247.410 261.265 226.358  1.00  0.00           C
ATOM   2794  CE  LYS A3776     246.802 262.253 227.358  1.00  0.00           C
ATOM   2795  NZ  LYS A3776     247.854 263.066 228.005  1.00  0.00           N
ATOM   2796  C   LYS A3776     246.338 258.113 222.585  1.00  0.00           C
ATOM   2797  O   LYS A3776     245.899 258.598 221.545  1.00  0.00           O
ATOM   2798  H   LYS A3776     245.972 257.434 225.715  1.00  0.00           H
ATOM   2799  HA  LYS A3776     244.943 259.229 223.703  1.00  0.00           H
ATOM   2800  HB2 LYS A3776     247.361 260.152 223.810  1.00  0.00           H
ATOM   2801  HB3 LYS A3776     247.665 258.922 225.040  1.00  0.00           H
ATOM   2802  HG2 LYS A3776     245.631 261.196 225.139  1.00  0.00           H
ATOM   2803  HG3 LYS A3776     245.720 259.926 226.368  1.00  0.00           H
ATOM   2804  HD2 LYS A3776     248.057 260.562 226.886  1.00  0.00           H
ATOM   2805  HD3 LYS A3776     248.002 261.812 225.621  1.00  0.00           H
ATOM   2806  HE2 LYS A3776     246.237 261.699 228.113  1.00  0.00           H
ATOM   2807  HE3 LYS A3776     246.110 262.909 226.824  1.00  0.00           H
ATOM   2808  HZ1 LYS A3776     247.483 263.808 228.608  1.00  0.00           H
ATOM   2809  HZ2 LYS A3776     248.454 262.516 228.613  1.00  0.00           H
ATOM   2810  HZ3 LYS A3776     248.455 263.519 227.325  1.00  0.00           H
ATOM   2811  N   MET A3777     247.188 257.084 222.593  1.00  0.00           N
ATOM   2812  CA  MET A3777     247.667 256.436 221.367  1.00  0.00           C
ATOM   2813  CB  MET A3777     248.852 255.510 221.697  1.00  0.00           C
ATOM   2814  CG  MET A3777     250.108 256.306 222.073  1.00  0.00           C
ATOM   2815  SD  MET A3777     251.638 255.349 221.945  1.00  0.00           S
ATOM   2816  CE  MET A3777     252.806 256.449 222.773  1.00  0.00           C
ATOM   2817  C   MET A3777     246.561 255.663 220.629  1.00  0.00           C
ATOM   2818  O   MET A3777     246.426 255.783 219.410  1.00  0.00           O
ATOM   2819  H   MET A3777     247.496 256.719 223.489  1.00  0.00           H
ATOM   2820  HA  MET A3777     248.011 257.214 220.686  1.00  0.00           H
ATOM   2821  HB2 MET A3777     249.077 254.900 220.822  1.00  0.00           H
ATOM   2822  HB3 MET A3777     248.592 254.835 222.513  1.00  0.00           H
ATOM   2823  HG2 MET A3777     250.200 257.170 221.414  1.00  0.00           H
ATOM   2824  HG3 MET A3777     250.000 256.664 223.096  1.00  0.00           H
ATOM   2825  HE1 MET A3777     253.769 255.948 222.875  1.00  0.00           H
ATOM   2826  HE2 MET A3777     252.926 257.348 222.175  1.00  0.00           H
ATOM   2827  HE3 MET A3777     252.435 256.710 223.763  1.00  0.00           H
ATOM   2828  N   LEU A3778     245.707 254.958 221.369  1.00  0.00           N
ATOM   2829  CA  LEU A3778     244.623 254.130 220.851  1.00  0.00           C
ATOM   2830  CB  LEU A3778     244.041 253.328 222.032  1.00  0.00           C
ATOM   2831  CG  LEU A3778     242.757 252.539 221.742  1.00  0.00           C
ATOM   2832  CD1 LEU A3778     242.938 251.451 220.680  1.00  0.00           C
ATOM   2833  CD2 LEU A3778     242.258 251.883 223.025  1.00  0.00           C
ATOM   2834  C   LEU A3778     243.567 254.950 220.096  1.00  0.00           C
ATOM   2835  O   LEU A3778     243.343 254.682 218.914  1.00  0.00           O
ATOM   2836  H   LEU A3778     245.892 254.901 222.366  1.00  0.00           H
ATOM   2837  HA  LEU A3778     245.047 253.423 220.137  1.00  0.00           H
ATOM   2838  HB2 LEU A3778     244.804 252.642 222.402  1.00  0.00           H
ATOM   2839  HB3 LEU A3778     243.811 254.032 222.830  1.00  0.00           H
ATOM   2840  HG  LEU A3778     241.995 253.238 221.409  1.00  0.00           H
ATOM   2841 HD21 LEU A3778     241.295 251.407 222.845  1.00  0.00           H
ATOM   2842 HD22 LEU A3778     242.972 251.137 223.377  1.00  0.00           H
ATOM   2843 HD23 LEU A3778     242.121 252.643 223.792  1.00  0.00           H
ATOM   2844 HD11 LEU A3778     242.011 250.895 220.559  1.00  0.00           H
ATOM   2845 HD12 LEU A3778     243.699 250.745 221.006  1.00  0.00           H
ATOM   2846 HD13 LEU A3778     243.229 251.893 219.728  1.00  0.00           H
ATOM   2847  N   ASP A3779     242.952 255.967 220.713  1.00  0.00           N
ATOM   2848  CA  ASP A3779     241.903 256.740 220.026  1.00  0.00           C
ATOM   2849  CB  ASP A3779     241.014 257.528 221.000  1.00  0.00           C
ATOM   2850  CG  ASP A3779     239.709 258.002 220.327  1.00  0.00           C
ATOM   2851  OD1 ASP A3779     239.112 257.205 219.562  1.00  0.00           O
ATOM   2852  OD2 ASP A3779     239.264 259.130 220.636  1.00  0.00           O
ATOM   2853  C   ASP A3779     242.461 257.657 218.925  1.00  0.00           C
ATOM   2854  O   ASP A3779     241.877 257.716 217.846  1.00  0.00           O
ATOM   2855  H   ASP A3779     243.177 256.179 221.683  1.00  0.00           H
ATOM   2856  HA  ASP A3779     241.256 256.018 219.530  1.00  0.00           H
ATOM   2857  HB2 ASP A3779     240.750 256.881 221.839  1.00  0.00           H
ATOM   2858  HB3 ASP A3779     241.572 258.383 221.388  1.00  0.00           H
ATOM   2859  N   TYR A3780     243.721 258.102 219.034  1.00  0.00           N
ATOM   2860  CA  TYR A3780     244.430 258.747 217.920  1.00  0.00           C
ATOM   2861  CB  TYR A3780     245.828 259.172 218.401  1.00  0.00           C
ATOM   2862  CG  TYR A3780     246.693 259.839 217.348  1.00  0.00           C
ATOM   2863  CD1 TYR A3780     246.754 261.244 217.274  1.00  0.00           C
ATOM   2864  CD2 TYR A3780     247.445 259.053 216.454  1.00  0.00           C
ATOM   2865  CE1 TYR A3780     247.547 261.863 216.289  1.00  0.00           C
ATOM   2866  CE2 TYR A3780     248.232 259.663 215.461  1.00  0.00           C
ATOM   2867  CZ  TYR A3780     248.272 261.070 215.374  1.00  0.00           C
ATOM   2868  OH  TYR A3780     248.947 261.672 214.364  1.00  0.00           O
ATOM   2869  C   TYR A3780     244.503 257.837 216.676  1.00  0.00           C
ATOM   2870  O   TYR A3780     244.191 258.273 215.565  1.00  0.00           O
ATOM   2871  H   TYR A3780     244.215 257.958 219.907  1.00  0.00           H
ATOM   2872  HA  TYR A3780     243.880 259.645 217.634  1.00  0.00           H
ATOM   2873  HB2 TYR A3780     245.711 259.859 219.240  1.00  0.00           H
ATOM   2874  HB3 TYR A3780     246.360 258.296 218.772  1.00  0.00           H
ATOM   2875  HD1 TYR A3780     246.201 261.838 217.989  1.00  0.00           H
ATOM   2876  HD2 TYR A3780     247.407 257.975 216.532  1.00  0.00           H
ATOM   2877  HE1 TYR A3780     247.607 262.937 216.234  1.00  0.00           H
ATOM   2878  HE2 TYR A3780     248.789 259.049 214.768  1.00  0.00           H
ATOM   2879  HH  TYR A3780     249.353 261.018 213.789  1.00  0.00           H
ATOM   2880  N   LEU A3781     244.752 256.535 216.858  1.00  0.00           N
ATOM   2881  CA  LEU A3781     244.754 255.538 215.778  1.00  0.00           C
ATOM   2882  CB  LEU A3781     245.653 254.355 216.191  1.00  0.00           C
ATOM   2883  CG  LEU A3781     247.140 254.728 216.384  1.00  0.00           C
ATOM   2884  CD1 LEU A3781     247.881 253.602 217.102  1.00  0.00           C
ATOM   2885  CD2 LEU A3781     247.851 255.006 215.056  1.00  0.00           C
ATOM   2886  C   LEU A3781     243.342 255.076 215.342  1.00  0.00           C
ATOM   2887  O   LEU A3781     243.182 254.614 214.207  1.00  0.00           O
ATOM   2888  H   LEU A3781     244.956 256.219 217.804  1.00  0.00           H
ATOM   2889  HA  LEU A3781     245.195 256.000 214.896  1.00  0.00           H
ATOM   2890  HB2 LEU A3781     245.267 253.945 217.126  1.00  0.00           H
ATOM   2891  HB3 LEU A3781     245.588 253.576 215.433  1.00  0.00           H
ATOM   2892  HG  LEU A3781     247.220 255.622 216.996  1.00  0.00           H
ATOM   2893 HD11 LEU A3781     247.411 253.417 218.068  1.00  0.00           H
ATOM   2894 HD12 LEU A3781     247.870 252.692 216.506  1.00  0.00           H
ATOM   2895 HD13 LEU A3781     248.915 253.897 217.281  1.00  0.00           H
ATOM   2896 HD21 LEU A3781     247.407 255.870 214.564  1.00  0.00           H
ATOM   2897 HD22 LEU A3781     247.785 254.137 214.403  1.00  0.00           H
ATOM   2898 HD23 LEU A3781     248.903 255.221 215.246  1.00  0.00           H
ATOM   2899  N   LYS A3782     242.290 255.315 216.140  1.00  0.00           N
ATOM   2900  CA  LYS A3782     240.876 255.189 215.716  1.00  0.00           C
ATOM   2901  CB  LYS A3782     239.953 255.017 216.934  1.00  0.00           C
ATOM   2902  CG  LYS A3782     240.180 253.735 217.748  1.00  0.00           C
ATOM   2903  CD  LYS A3782     239.162 253.672 218.899  1.00  0.00           C
ATOM   2904  CE  LYS A3782     239.483 252.604 219.948  1.00  0.00           C
ATOM   2905  NZ  LYS A3782     239.561 251.233 219.398  1.00  0.00           N
ATOM   2906  C   LYS A3782     240.388 256.395 214.905  1.00  0.00           C
ATOM   2907  O   LYS A3782     239.591 256.214 213.978  1.00  0.00           O
ATOM   2908  H   LYS A3782     242.484 255.696 217.064  1.00  0.00           H
ATOM   2909  HA  LYS A3782     240.772 254.314 215.079  1.00  0.00           H
ATOM   2910  HB2 LYS A3782     240.071 255.880 217.588  1.00  0.00           H
ATOM   2911  HB3 LYS A3782     238.919 255.016 216.585  1.00  0.00           H
ATOM   2912  HG2 LYS A3782     241.186 253.732 218.159  1.00  0.00           H
ATOM   2913  HG3 LYS A3782     240.062 252.865 217.101  1.00  0.00           H
ATOM   2914  HD2 LYS A3782     239.153 254.633 219.416  1.00  0.00           H
ATOM   2915  HD3 LYS A3782     238.164 253.501 218.496  1.00  0.00           H
ATOM   2916  HE2 LYS A3782     240.428 252.858 220.426  1.00  0.00           H
ATOM   2917  HE3 LYS A3782     238.719 252.632 220.732  1.00  0.00           H
ATOM   2918  HZ1 LYS A3782     239.612 250.573 220.189  1.00  0.00           H
ATOM   2919  HZ2 LYS A3782     240.397 251.068 218.860  1.00  0.00           H
ATOM   2920  HZ3 LYS A3782     238.731 250.956 218.909  1.00  0.00           H
ATOM   2921  N   GLU A3783     240.813 257.605 215.265  1.00  0.00           N
ATOM   2922  CA  GLU A3783     240.344 258.891 214.732  1.00  0.00           C
ATOM   2923  CB  GLU A3783     240.399 259.941 215.859  1.00  0.00           C
ATOM   2924  CG  GLU A3783     240.215 261.412 215.419  1.00  0.00           C
ATOM   2925  CD  GLU A3783     241.538 262.191 215.301  1.00  0.00           C
ATOM   2926  OE1 GLU A3783     242.502 261.905 216.043  1.00  0.00           O
ATOM   2927  OE2 GLU A3783     241.646 263.143 214.488  1.00  0.00           O
ATOM   2928  C   GLU A3783     241.111 259.333 213.480  1.00  0.00           C
ATOM   2929  O   GLU A3783     240.489 259.518 212.431  1.00  0.00           O
ATOM   2930  H   GLU A3783     241.354 257.647 216.129  1.00  0.00           H
ATOM   2931  HA  GLU A3783     239.300 258.790 214.439  1.00  0.00           H
ATOM   2932  HB2 GLU A3783     239.606 259.699 216.568  1.00  0.00           H
ATOM   2933  HB3 GLU A3783     241.339 259.829 216.394  1.00  0.00           H
ATOM   2934  HG2 GLU A3783     239.595 261.915 216.165  1.00  0.00           H
ATOM   2935  HG3 GLU A3783     239.664 261.452 214.476  1.00  0.00           H
ATOM   2936  N   LYS A3784     242.453 259.329 213.521  1.00  0.00           N
ATOM   2937  CA  LYS A3784     243.307 259.609 212.348  1.00  0.00           C
ATOM   2938  CB  LYS A3784     244.773 259.791 212.777  1.00  0.00           C
ATOM   2939  CG  LYS A3784     245.018 260.955 213.742  1.00  0.00           C
ATOM   2940  CD  LYS A3784     244.772 262.333 213.111  1.00  0.00           C
ATOM   2941  CE  LYS A3784     245.209 263.454 214.061  1.00  0.00           C
ATOM   2942  NZ  LYS A3784     244.274 263.582 215.199  1.00  0.00           N
ATOM   2943  C   LYS A3784     243.246 258.508 211.293  1.00  0.00           C
ATOM   2944  O   LYS A3784     243.469 258.790 210.118  1.00  0.00           O
ATOM   2945  H   LYS A3784     242.906 259.124 214.413  1.00  0.00           H
ATOM   2946  HA  LYS A3784     242.952 260.517 211.863  1.00  0.00           H
ATOM   2947  HB2 LYS A3784     245.123 258.871 213.247  1.00  0.00           H
ATOM   2948  HB3 LYS A3784     245.385 259.948 211.887  1.00  0.00           H
ATOM   2949  HG2 LYS A3784     244.403 260.834 214.632  1.00  0.00           H
ATOM   2950  HG3 LYS A3784     246.057 260.903 214.044  1.00  0.00           H
ATOM   2951  HD2 LYS A3784     245.357 262.408 212.193  1.00  0.00           H
ATOM   2952  HD3 LYS A3784     243.715 262.449 212.864  1.00  0.00           H
ATOM   2953  HE2 LYS A3784     245.232 264.392 213.504  1.00  0.00           H
ATOM   2954  HE3 LYS A3784     246.218 263.235 214.421  1.00  0.00           H
ATOM   2955  HZ1 LYS A3784     244.123 262.690 215.682  1.00  0.00           H
ATOM   2956  HZ2 LYS A3784     244.514 264.279 215.881  1.00  0.00           H
ATOM   2957  HZ3 LYS A3784     243.307 263.708 214.879  1.00  0.00           H
ATOM   2958  N   LYS A3785     242.919 257.278 211.712  1.00  0.00           N
ATOM   2959  CA  LYS A3785     242.768 256.082 210.859  1.00  0.00           C
ATOM   2960  CB  LYS A3785     241.520 256.211 209.970  1.00  0.00           C
ATOM   2961  CG  LYS A3785     240.297 256.270 210.877  1.00  0.00           C
ATOM   2962  CD  LYS A3785     238.988 256.497 210.119  1.00  0.00           C
ATOM   2963  CE  LYS A3785     237.815 256.515 211.108  1.00  0.00           C
ATOM   2964  NZ  LYS A3785     237.853 255.333 212.000  1.00  0.00           N
ATOM   2965  C   LYS A3785     244.033 255.731 210.084  1.00  0.00           C
ATOM   2966  O   LYS A3785     243.986 255.416 208.892  1.00  0.00           O
ATOM   2967  H   LYS A3785     242.761 257.176 212.705  1.00  0.00           H
ATOM   2968  HA  LYS A3785     242.620 255.227 211.522  1.00  0.00           H
ATOM   2969  HB2 LYS A3785     241.582 257.108 209.352  1.00  0.00           H
ATOM   2970  HB3 LYS A3785     241.435 255.336 209.323  1.00  0.00           H
ATOM   2971  HG2 LYS A3785     240.270 255.323 211.417  1.00  0.00           H
ATOM   2972  HG3 LYS A3785     240.400 257.079 211.595  1.00  0.00           H
ATOM   2973  HD2 LYS A3785     239.036 257.457 209.602  1.00  0.00           H
ATOM   2974  HD3 LYS A3785     238.848 255.710 209.378  1.00  0.00           H
ATOM   2975  HE2 LYS A3785     237.887 257.426 211.711  1.00  0.00           H
ATOM   2976  HE3 LYS A3785     236.882 256.538 210.541  1.00  0.00           H
ATOM   2977  HZ1 LYS A3785     237.011 255.228 212.542  1.00  0.00           H
ATOM   2978  HZ2 LYS A3785     238.060 254.500 211.453  1.00  0.00           H
ATOM   2979  HZ3 LYS A3785     238.623 255.462 212.662  1.00  0.00           H
ATOM   2980  N   ASP A3786     245.172 255.955 210.735  1.00  0.00           N
ATOM   2981  CA  ASP A3786     246.466 255.754 210.109  1.00  0.00           C
ATOM   2982  CB  ASP A3786     247.602 256.351 210.950  1.00  0.00           C
ATOM   2983  CG  ASP A3786     248.908 256.430 210.147  1.00  0.00           C
ATOM   2984  OD1 ASP A3786     248.861 256.265 208.906  1.00  0.00           O
ATOM   2985  OD2 ASP A3786     249.982 256.398 210.779  1.00  0.00           O
ATOM   2986  C   ASP A3786     246.706 254.270 209.803  1.00  0.00           C
ATOM   2987  O   ASP A3786     246.422 253.386 210.611  1.00  0.00           O
ATOM   2988  H   ASP A3786     245.133 256.169 211.716  1.00  0.00           H
ATOM   2989  HA  ASP A3786     246.443 256.296 209.162  1.00  0.00           H
ATOM   2990  HB2 ASP A3786     247.325 257.359 211.264  1.00  0.00           H
ATOM   2991  HB3 ASP A3786     247.750 255.741 211.845  1.00  0.00           H
ATOM   2992  N   VAL A3787     247.243 254.023 208.614  1.00  0.00           N
ATOM   2993  CA  VAL A3787     247.693 252.716 208.125  1.00  0.00           C
ATOM   2994  CB  VAL A3787     246.973 252.390 206.798  1.00  0.00           C
ATOM   2995  CG1 VAL A3787     247.408 251.054 206.189  1.00  0.00           C
ATOM   2996  CG2 VAL A3787     245.448 252.318 206.975  1.00  0.00           C
ATOM   2997  C   VAL A3787     249.223 252.689 207.985  1.00  0.00           C
ATOM   2998  O   VAL A3787     249.820 251.626 208.139  1.00  0.00           O
ATOM   2999  H   VAL A3787     247.546 254.849 208.109  1.00  0.00           H
ATOM   3000  HA  VAL A3787     247.429 251.945 208.849  1.00  0.00           H
ATOM   3001  HB  VAL A3787     247.195 253.179 206.077  1.00  0.00           H
ATOM   3002 HG11 VAL A3787     248.463 251.103 205.932  1.00  0.00           H
ATOM   3003 HG12 VAL A3787     247.244 250.245 206.901  1.00  0.00           H
ATOM   3004 HG13 VAL A3787     246.850 250.859 205.275  1.00  0.00           H
ATOM   3005 HG21 VAL A3787     245.065 253.263 207.364  1.00  0.00           H
ATOM   3006 HG22 VAL A3787     244.970 252.117 206.018  1.00  0.00           H
ATOM   3007 HG23 VAL A3787     245.205 251.522 207.677  1.00  0.00           H
ATOM   3008  N   GLY A3788     249.869 253.859 207.874  1.00  0.00           N
ATOM   3009  CA  GLY A3788     251.322 254.016 207.827  1.00  0.00           C
ATOM   3010  C   GLY A3788     252.015 253.613 209.126  1.00  0.00           C
ATOM   3011  O   GLY A3788     252.970 252.848 209.056  1.00  0.00           O
ATOM   3012  H   GLY A3788     249.340 254.720 207.993  1.00  0.00           H
ATOM   3013  HA2 GLY A3788     251.727 253.412 207.013  1.00  0.00           H
ATOM   3014  HA3 GLY A3788     251.555 255.063 207.637  1.00  0.00           H
ATOM   3015  N   PHE A3789     251.381 253.838 210.283  1.00  0.00           N
ATOM   3016  CA  PHE A3789     251.849 253.312 211.570  1.00  0.00           C
ATOM   3017  CB  PHE A3789     250.941 253.832 212.694  1.00  0.00           C
ATOM   3018  CG  PHE A3789     251.345 253.342 214.070  1.00  0.00           C
ATOM   3019  CD1 PHE A3789     252.526 253.826 214.665  1.00  0.00           C
ATOM   3020  CD2 PHE A3789     250.564 252.385 214.744  1.00  0.00           C
ATOM   3021  CE1 PHE A3789     252.931 253.340 215.921  1.00  0.00           C
ATOM   3022  CE2 PHE A3789     250.956 251.920 216.011  1.00  0.00           C
ATOM   3023  CZ  PHE A3789     252.142 252.393 216.597  1.00  0.00           C
ATOM   3024  C   PHE A3789     251.944 251.774 211.584  1.00  0.00           C
ATOM   3025  O   PHE A3789     253.042 251.229 211.675  1.00  0.00           O
ATOM   3026  H   PHE A3789     250.656 254.550 210.296  1.00  0.00           H
ATOM   3027  HA  PHE A3789     252.855 253.693 211.750  1.00  0.00           H
ATOM   3028  HB2 PHE A3789     249.910 253.536 212.493  1.00  0.00           H
ATOM   3029  HB3 PHE A3789     250.971 254.921 212.703  1.00  0.00           H
ATOM   3030  HD1 PHE A3789     253.128 254.566 214.157  1.00  0.00           H
ATOM   3031  HD2 PHE A3789     249.660 252.004 214.295  1.00  0.00           H
ATOM   3032  HE1 PHE A3789     253.839 253.706 216.378  1.00  0.00           H
ATOM   3033  HE2 PHE A3789     250.353 251.188 216.531  1.00  0.00           H
ATOM   3034  HZ  PHE A3789     252.446 252.030 217.570  1.00  0.00           H
ATOM   3035  N   PHE A3790     250.854 251.070 211.271  1.00  0.00           N
ATOM   3036  CA  PHE A3790     250.819 249.600 211.291  1.00  0.00           C
ATOM   3037  CB  PHE A3790     249.357 249.131 211.277  1.00  0.00           C
ATOM   3038  CG  PHE A3790     248.532 249.677 212.428  1.00  0.00           C
ATOM   3039  CD1 PHE A3790     248.484 248.985 213.653  1.00  0.00           C
ATOM   3040  CD2 PHE A3790     247.840 250.895 212.288  1.00  0.00           C
ATOM   3041  CE1 PHE A3790     247.749 249.508 214.732  1.00  0.00           C
ATOM   3042  CE2 PHE A3790     247.110 251.423 213.368  1.00  0.00           C
ATOM   3043  CZ  PHE A3790     247.065 250.729 214.590  1.00  0.00           C
ATOM   3044  C   PHE A3790     251.631 248.948 210.157  1.00  0.00           C
ATOM   3045  O   PHE A3790     252.275 247.923 210.374  1.00  0.00           O
ATOM   3046  H   PHE A3790     249.989 251.568 211.144  1.00  0.00           H
ATOM   3047  HA  PHE A3790     251.267 249.260 212.226  1.00  0.00           H
ATOM   3048  HB2 PHE A3790     249.344 248.043 211.333  1.00  0.00           H
ATOM   3049  HB3 PHE A3790     248.894 249.420 210.332  1.00  0.00           H
ATOM   3050  HD1 PHE A3790     249.017 248.051 213.772  1.00  0.00           H
ATOM   3051  HD2 PHE A3790     247.868 251.431 211.352  1.00  0.00           H
ATOM   3052  HE1 PHE A3790     247.718 248.976 215.674  1.00  0.00           H
ATOM   3053  HE2 PHE A3790     246.582 252.360 213.254  1.00  0.00           H
ATOM   3054  HZ  PHE A3790     246.511 251.133 215.423  1.00  0.00           H
ATOM   3055  N   GLN A3791     251.710 249.583 208.982  1.00  0.00           N
ATOM   3056  CA  GLN A3791     252.612 249.153 207.906  1.00  0.00           C
ATOM   3057  CB  GLN A3791     252.238 249.853 206.589  1.00  0.00           C
ATOM   3058  CG  GLN A3791     250.945 249.258 206.010  1.00  0.00           C
ATOM   3059  CD  GLN A3791     250.515 249.870 204.680  1.00  0.00           C
ATOM   3060  OE1 GLN A3791     250.856 250.975 204.293  1.00  0.00           O
ATOM   3061  NE2 GLN A3791     249.651 249.201 203.948  1.00  0.00           N
ATOM   3062  C   GLN A3791     254.090 249.383 208.248  1.00  0.00           C
ATOM   3063  O   GLN A3791     254.908 248.513 207.955  1.00  0.00           O
ATOM   3064  H   GLN A3791     251.176 250.436 208.852  1.00  0.00           H
ATOM   3065  HA  GLN A3791     252.501 248.077 207.768  1.00  0.00           H
ATOM   3066  HB2 GLN A3791     253.040 249.700 205.864  1.00  0.00           H
ATOM   3067  HB3 GLN A3791     252.122 250.925 206.756  1.00  0.00           H
ATOM   3068  HG2 GLN A3791     250.130 249.380 206.722  1.00  0.00           H
ATOM   3069  HG3 GLN A3791     251.099 248.190 205.855  1.00  0.00           H
ATOM   3070 HE21 GLN A3791     249.334 248.297 204.245  1.00  0.00           H
ATOM   3071 HE22 GLN A3791     249.371 249.644 203.095  1.00  0.00           H
ATOM   3072  N   SER A3792     254.421 250.470 208.953  1.00  0.00           N
ATOM   3073  CA  SER A3792     255.786 250.735 209.410  1.00  0.00           C
ATOM   3074  CB  SER A3792     255.964 252.177 209.910  1.00  0.00           C
ATOM   3075  OG  SER A3792     255.364 252.413 211.163  1.00  0.00           O
ATOM   3076  C   SER A3792     256.237 249.708 210.447  1.00  0.00           C
ATOM   3077  O   SER A3792     257.203 249.017 210.157  1.00  0.00           O
ATOM   3078  H   SER A3792     253.706 251.161 209.156  1.00  0.00           H
ATOM   3079  HA  SER A3792     256.444 250.617 208.549  1.00  0.00           H
ATOM   3080  HB2 SER A3792     255.559 252.872 209.174  1.00  0.00           H
ATOM   3081  HB3 SER A3792     257.030 252.377 210.014  1.00  0.00           H
ATOM   3082  HG  SER A3792     254.458 252.058 211.168  1.00  0.00           H
ATOM   3083  N   LEU A3793     255.403 249.371 211.443  1.00  0.00           N
ATOM   3084  CA  LEU A3793     255.701 248.339 212.450  1.00  0.00           C
ATOM   3085  CB  LEU A3793     254.504 248.179 213.407  1.00  0.00           C
ATOM   3086  CG  LEU A3793     254.259 249.339 214.386  1.00  0.00           C
ATOM   3087  CD1 LEU A3793     252.928 249.087 215.097  1.00  0.00           C
ATOM   3088  CD2 LEU A3793     255.361 249.453 215.441  1.00  0.00           C
ATOM   3089  C   LEU A3793     256.034 246.975 211.825  1.00  0.00           C
ATOM   3090  O   LEU A3793     257.107 246.432 212.079  1.00  0.00           O
ATOM   3091  H   LEU A3793     254.574 249.938 211.577  1.00  0.00           H
ATOM   3092  HA  LEU A3793     256.579 248.641 213.020  1.00  0.00           H
ATOM   3093  HB2 LEU A3793     253.605 248.032 212.808  1.00  0.00           H
ATOM   3094  HB3 LEU A3793     254.655 247.271 213.996  1.00  0.00           H
ATOM   3095  HG  LEU A3793     254.194 250.281 213.844  1.00  0.00           H
ATOM   3096 HD11 LEU A3793     252.792 249.818 215.891  1.00  0.00           H
ATOM   3097 HD12 LEU A3793     252.919 248.089 215.533  1.00  0.00           H
ATOM   3098 HD13 LEU A3793     252.107 249.180 214.390  1.00  0.00           H
ATOM   3099 HD21 LEU A3793     256.311 249.697 214.970  1.00  0.00           H
ATOM   3100 HD22 LEU A3793     255.460 248.516 215.990  1.00  0.00           H
ATOM   3101 HD23 LEU A3793     255.117 250.249 216.145  1.00  0.00           H
ATOM   3102  N   ALA A3794     255.205 246.499 210.891  1.00  0.00           N
ATOM   3103  CA  ALA A3794     255.469 245.247 210.182  1.00  0.00           C
ATOM   3104  CB  ALA A3794     254.217 244.877 209.384  1.00  0.00           C
ATOM   3105  C   ALA A3794     256.721 245.316 209.283  1.00  0.00           C
ATOM   3106  O   ALA A3794     257.410 244.308 209.124  1.00  0.00           O
ATOM   3107  H   ALA A3794     254.353 247.005 210.690  1.00  0.00           H
ATOM   3108  HA  ALA A3794     255.647 244.462 210.921  1.00  0.00           H
ATOM   3109  HB1 ALA A3794     254.380 243.935 208.860  1.00  0.00           H
ATOM   3110  HB2 ALA A3794     253.984 245.662 208.663  1.00  0.00           H
ATOM   3111  HB3 ALA A3794     253.381 244.749 210.072  1.00  0.00           H
ATOM   3112  N   GLY A3795     257.043 246.484 208.718  1.00  0.00           N
ATOM   3113  CA  GLY A3795     258.286 246.726 207.979  1.00  0.00           C
ATOM   3114  C   GLY A3795     259.535 246.747 208.869  1.00  0.00           C
ATOM   3115  O   GLY A3795     260.512 246.076 208.542  1.00  0.00           O
ATOM   3116  H   GLY A3795     256.445 247.284 208.897  1.00  0.00           H
ATOM   3117  HA2 GLY A3795     258.213 247.694 207.484  1.00  0.00           H
ATOM   3118  HA3 GLY A3795     258.415 245.956 207.218  1.00  0.00           H
ATOM   3119  N   LEU A3796     259.433 247.313 210.079  1.00  0.00           N
ATOM   3120  CA  LEU A3796     260.491 247.268 211.092  1.00  0.00           C
ATOM   3121  CB  LEU A3796     260.150 248.160 212.308  1.00  0.00           C
ATOM   3122  CG  LEU A3796     259.891 249.657 212.032  1.00  0.00           C
ATOM   3123  CD1 LEU A3796     259.487 250.364 213.326  1.00  0.00           C
ATOM   3124  CD2 LEU A3796     261.070 250.398 211.411  1.00  0.00           C
ATOM   3125  C   LEU A3796     260.775 245.816 211.519  1.00  0.00           C
ATOM   3126  O   LEU A3796     261.907 245.371 211.343  1.00  0.00           O
ATOM   3127  H   LEU A3796     258.569 247.792 210.308  1.00  0.00           H
ATOM   3128  HA  LEU A3796     261.406 247.656 210.643  1.00  0.00           H
ATOM   3129  HB2 LEU A3796     260.979 248.090 213.014  1.00  0.00           H
ATOM   3130  HB3 LEU A3796     259.268 247.749 212.799  1.00  0.00           H
ATOM   3131  HG  LEU A3796     259.067 249.763 211.346  1.00  0.00           H
ATOM   3132 HD11 LEU A3796     259.264 251.410 213.122  1.00  0.00           H
ATOM   3133 HD12 LEU A3796     258.594 249.892 213.735  1.00  0.00           H
ATOM   3134 HD13 LEU A3796     260.290 250.294 214.059  1.00  0.00           H
ATOM   3135 HD21 LEU A3796     261.314 249.958 210.444  1.00  0.00           H
ATOM   3136 HD22 LEU A3796     260.821 251.448 211.262  1.00  0.00           H
ATOM   3137 HD23 LEU A3796     261.943 250.319 212.052  1.00  0.00           H
ATOM   3138  N   MET A3797     259.740 245.001 211.767  1.00  0.00           N
ATOM   3139  CA  MET A3797     259.879 243.558 212.064  1.00  0.00           C
ATOM   3140  CB  MET A3797     258.503 242.946 212.377  1.00  0.00           C
ATOM   3141  CG  MET A3797     257.854 243.512 213.640  1.00  0.00           C
ATOM   3142  SD  MET A3797     256.197 242.852 213.938  1.00  0.00           S
ATOM   3143  CE  MET A3797     255.804 243.767 215.443  1.00  0.00           C
ATOM   3144  C   MET A3797     260.517 242.751 210.917  1.00  0.00           C
ATOM   3145  O   MET A3797     261.363 241.885 211.150  1.00  0.00           O
ATOM   3146  H   MET A3797     258.818 245.420 211.837  1.00  0.00           H
ATOM   3147  HA  MET A3797     260.518 243.437 212.941  1.00  0.00           H
ATOM   3148  HB2 MET A3797     258.618 241.869 212.513  1.00  0.00           H
ATOM   3149  HB3 MET A3797     257.834 243.111 211.533  1.00  0.00           H
ATOM   3150  HG2 MET A3797     257.778 244.593 213.557  1.00  0.00           H
ATOM   3151  HG3 MET A3797     258.488 243.282 214.496  1.00  0.00           H
ATOM   3152  HE1 MET A3797     256.656 243.749 216.123  1.00  0.00           H
ATOM   3153  HE2 MET A3797     255.574 244.801 215.189  1.00  0.00           H
ATOM   3154  HE3 MET A3797     254.948 243.307 215.936  1.00  0.00           H
ATOM   3155  N   GLN A3798     260.182 243.072 209.663  1.00  0.00           N
ATOM   3156  CA  GLN A3798     260.810 242.466 208.479  1.00  0.00           C
ATOM   3157  CB  GLN A3798     259.953 242.748 207.232  1.00  0.00           C
ATOM   3158  CG  GLN A3798     258.672 241.897 207.219  1.00  0.00           C
ATOM   3159  CD  GLN A3798     257.629 242.434 206.244  1.00  0.00           C
ATOM   3160  OE1 GLN A3798     257.741 242.339 205.032  1.00  0.00           O
ATOM   3161  NE2 GLN A3798     256.562 243.016 206.740  1.00  0.00           N
ATOM   3162  C   GLN A3798     262.267 242.914 208.261  1.00  0.00           C
ATOM   3163  O   GLN A3798     263.006 242.217 207.568  1.00  0.00           O
ATOM   3164  H   GLN A3798     259.478 243.787 209.523  1.00  0.00           H
ATOM   3165  HA  GLN A3798     260.847 241.385 208.623  1.00  0.00           H
ATOM   3166  HB2 GLN A3798     259.693 243.807 207.208  1.00  0.00           H
ATOM   3167  HB3 GLN A3798     260.524 242.515 206.332  1.00  0.00           H
ATOM   3168  HG2 GLN A3798     258.236 241.874 208.218  1.00  0.00           H
ATOM   3169  HG3 GLN A3798     258.920 240.872 206.944  1.00  0.00           H
ATOM   3170 HE21 GLN A3798     256.559 243.221 207.732  1.00  0.00           H
ATOM   3171 HE22 GLN A3798     255.903 243.391 206.090  1.00  0.00           H
ATOM   3172  N   SER A3799     262.693 244.031 208.861  1.00  0.00           N
ATOM   3173  CA  SER A3799     264.074 244.535 208.799  1.00  0.00           C
ATOM   3174  CB  SER A3799     264.067 246.064 208.694  1.00  0.00           C
ATOM   3175  OG  SER A3799     263.804 246.686 209.936  1.00  0.00           O
ATOM   3176  C   SER A3799     264.972 244.086 209.961  1.00  0.00           C
ATOM   3177  O   SER A3799     266.164 243.904 209.733  1.00  0.00           O
ATOM   3178  H   SER A3799     262.011 244.578 209.372  1.00  0.00           H
ATOM   3179  HA  SER A3799     264.538 244.156 207.888  1.00  0.00           H
ATOM   3180  HB2 SER A3799     263.319 246.375 207.963  1.00  0.00           H
ATOM   3181  HB3 SER A3799     265.047 246.395 208.347  1.00  0.00           H
ATOM   3182  HG  SER A3799     263.078 246.209 210.380  1.00  0.00           H
ATOM   3183  N   CYS A3800     264.414 243.857 211.160  1.00  0.00           N
ATOM   3184  CA  CYS A3800     265.173 243.463 212.356  1.00  0.00           C
ATOM   3185  CB  CYS A3800     264.238 243.328 213.569  1.00  0.00           C
ATOM   3186  SG  CYS A3800     263.507 244.931 214.013  1.00  0.00           S
ATOM   3187  C   CYS A3800     265.935 242.153 212.116  1.00  0.00           C
ATOM   3188  O   CYS A3800     265.411 241.230 211.479  1.00  0.00           O
ATOM   3189  H   CYS A3800     263.426 244.027 211.271  1.00  0.00           H
ATOM   3190  HA  CYS A3800     265.911 244.238 212.578  1.00  0.00           H
ATOM   3191  HB2 CYS A3800     263.451 242.601 213.359  1.00  0.00           H
ATOM   3192  HB3 CYS A3800     264.817 242.966 214.424  1.00  0.00           H
ATOM   3193  HG  CYS A3800     262.803 245.100 212.891  1.00  0.00           H
ATOM   3194  N   SER A3801     267.183 242.096 212.575  1.00  0.00           N
ATOM   3195  CA  SER A3801     268.124 241.010 212.292  1.00  0.00           C
ATOM   3196  CB  SER A3801     269.552 241.542 212.461  1.00  0.00           C
ATOM   3197  OG  SER A3801     269.826 241.800 213.816  1.00  0.00           O
ATOM   3198  C   SER A3801     267.876 239.743 213.132  1.00  0.00           C
ATOM   3199  O   SER A3801     266.840 239.591 213.780  1.00  0.00           O
ATOM   3200  H   SER A3801     267.536 242.888 213.114  1.00  0.00           H
ATOM   3201  HA  SER A3801     268.010 240.729 211.246  1.00  0.00           H
ATOM   3202  HB2 SER A3801     269.669 242.463 211.886  1.00  0.00           H
ATOM   3203  HB3 SER A3801     270.266 240.808 212.087  1.00  0.00           H
ATOM   3204  HG  SER A3801     269.301 242.615 214.054  1.00  0.00           H
ATOM   3205  N   VAL A3802     268.738 238.745 212.922  1.00  0.00           N
ATOM   3206  CA  VAL A3802     268.797 237.426 213.580  1.00  0.00           C
ATOM   3207  CB  VAL A3802     267.906 236.379 212.873  1.00  0.00           C
ATOM   3208  CG1 VAL A3802     266.408 236.652 213.036  1.00  0.00           C
ATOM   3209  CG2 VAL A3802     268.219 236.205 211.381  1.00  0.00           C
ATOM   3210  C   VAL A3802     270.271 236.971 213.615  1.00  0.00           C
ATOM   3211  O   VAL A3802     271.135 237.669 213.072  1.00  0.00           O
ATOM   3212  H   VAL A3802     269.578 238.977 212.411  1.00  0.00           H
ATOM   3213  HA  VAL A3802     268.449 237.516 214.608  1.00  0.00           H
ATOM   3214  HB  VAL A3802     268.086 235.426 213.355  1.00  0.00           H
ATOM   3215 HG11 VAL A3802     266.180 236.830 214.088  1.00  0.00           H
ATOM   3216 HG12 VAL A3802     266.109 237.523 212.457  1.00  0.00           H
ATOM   3217 HG13 VAL A3802     265.847 235.782 212.705  1.00  0.00           H
ATOM   3218 HG21 VAL A3802     269.268 235.934 211.254  1.00  0.00           H
ATOM   3219 HG22 VAL A3802     267.608 235.398 210.975  1.00  0.00           H
ATOM   3220 HG23 VAL A3802     268.018 237.127 210.839  1.00  0.00           H
ATOM   3221  N   LEU A3803     270.583 235.812 214.209  1.00  0.00           N
ATOM   3222  CA  LEU A3803     271.932 235.228 214.129  1.00  0.00           C
ATOM   3223  CB  LEU A3803     272.031 233.969 215.014  1.00  0.00           C
ATOM   3224  CG  LEU A3803     271.939 234.238 216.526  1.00  0.00           C
ATOM   3225  CD1 LEU A3803     271.625 232.942 217.270  1.00  0.00           C
ATOM   3226  CD2 LEU A3803     273.265 234.780 217.054  1.00  0.00           C
ATOM   3227  C   LEU A3803     272.311 234.895 212.673  1.00  0.00           C
ATOM   3228  O   LEU A3803     271.475 234.428 211.900  1.00  0.00           O
ATOM   3229  H   LEU A3803     269.842 235.235 214.587  1.00  0.00           H
ATOM   3230  HA  LEU A3803     272.647 235.968 214.492  1.00  0.00           H
ATOM   3231  HB2 LEU A3803     272.972 233.458 214.809  1.00  0.00           H
ATOM   3232  HB3 LEU A3803     271.234 233.285 214.732  1.00  0.00           H
ATOM   3233  HG  LEU A3803     271.141 234.951 216.731  1.00  0.00           H
ATOM   3234 HD11 LEU A3803     270.650 232.571 216.957  1.00  0.00           H
ATOM   3235 HD12 LEU A3803     272.387 232.201 217.055  1.00  0.00           H
ATOM   3236 HD13 LEU A3803     271.609 233.123 218.344  1.00  0.00           H
ATOM   3237 HD21 LEU A3803     273.491 235.741 216.597  1.00  0.00           H
ATOM   3238 HD22 LEU A3803     273.190 234.937 218.130  1.00  0.00           H
ATOM   3239 HD23 LEU A3803     274.074 234.079 216.854  1.00  0.00           H
ATOM   3240  N   ASP A3804     273.602 234.996 212.340  1.00  0.00           N
ATOM   3241  CA  ASP A3804     274.133 234.612 211.025  1.00  0.00           C
ATOM   3242  CB  ASP A3804     274.232 235.843 210.099  1.00  0.00           C
ATOM   3243  CG  ASP A3804     274.711 235.486 208.683  1.00  0.00           C
ATOM   3244  OD1 ASP A3804     274.775 234.283 208.353  1.00  0.00           O
ATOM   3245  OD2 ASP A3804     275.285 236.359 207.995  1.00  0.00           O
ATOM   3246  C   ASP A3804     275.478 233.873 211.144  1.00  0.00           C
ATOM   3247  O   ASP A3804     276.535 234.480 211.342  1.00  0.00           O
ATOM   3248  H   ASP A3804     274.244 235.359 213.026  1.00  0.00           H
ATOM   3249  HA  ASP A3804     273.430 233.923 210.553  1.00  0.00           H
ATOM   3250  HB2 ASP A3804     274.910 236.574 210.541  1.00  0.00           H
ATOM   3251  HB3 ASP A3804     273.246 236.304 210.021  1.00  0.00           H
ATOM   3252  N   LEU A3805     275.469 232.567 210.860  1.00  0.00           N
ATOM   3253  CA  LEU A3805     276.685 231.754 210.746  1.00  0.00           C
ATOM   3254  CB  LEU A3805     276.303 230.280 210.535  1.00  0.00           C
ATOM   3255  CG  LEU A3805     275.662 229.585 211.744  1.00  0.00           C
ATOM   3256  CD1 LEU A3805     275.333 228.153 211.338  1.00  0.00           C
ATOM   3257  CD2 LEU A3805     276.617 229.532 212.938  1.00  0.00           C
ATOM   3258  C   LEU A3805     277.598 232.196 209.597  1.00  0.00           C
ATOM   3259  O   LEU A3805     278.819 232.129 209.726  1.00  0.00           O
ATOM   3260  H   LEU A3805     274.578 232.135 210.654  1.00  0.00           H
ATOM   3261  HA  LEU A3805     277.265 231.856 211.662  1.00  0.00           H
ATOM   3262  HB2 LEU A3805     275.616 230.217 209.689  1.00  0.00           H
ATOM   3263  HB3 LEU A3805     277.205 229.726 210.268  1.00  0.00           H
ATOM   3264  HG  LEU A3805     274.745 230.099 212.031  1.00  0.00           H
ATOM   3265 HD11 LEU A3805     276.234 227.597 211.090  1.00  0.00           H
ATOM   3266 HD12 LEU A3805     274.670 228.160 210.473  1.00  0.00           H
ATOM   3267 HD13 LEU A3805     274.812 227.649 212.148  1.00  0.00           H
ATOM   3268 HD21 LEU A3805     277.552 229.055 212.651  1.00  0.00           H
ATOM   3269 HD22 LEU A3805     276.817 230.533 213.312  1.00  0.00           H
ATOM   3270 HD23 LEU A3805     276.154 228.960 213.739  1.00  0.00           H
ATOM   3271  N   ASN A3806     277.043 232.699 208.492  1.00  0.00           N
ATOM   3272  CA  ASN A3806     277.824 233.240 207.381  1.00  0.00           C
ATOM   3273  CB  ASN A3806     276.917 233.355 206.132  1.00  0.00           C
ATOM   3274  CG  ASN A3806     277.152 234.598 205.295  1.00  0.00           C
ATOM   3275  OD1 ASN A3806     277.926 234.601 204.342  1.00  0.00           O
ATOM   3276  ND2 ASN A3806     276.589 235.720 205.667  1.00  0.00           N
ATOM   3277  C   ASN A3806     278.558 234.539 207.763  1.00  0.00           C
ATOM   3278  O   ASN A3806     279.590 234.824 207.153  1.00  0.00           O
ATOM   3279  H   ASN A3806     276.045 232.912 208.512  1.00  0.00           H
ATOM   3280  HA  ASN A3806     278.612 232.522 207.151  1.00  0.00           H
ATOM   3281  HB2 ASN A3806     277.074 232.480 205.506  1.00  0.00           H
ATOM   3282  HB3 ASN A3806     275.867 233.350 206.417  1.00  0.00           H
ATOM   3283 HD21 ASN A3806     276.016 235.751 206.528  1.00  0.00           H
ATOM   3284 HD22 ASN A3806     276.734 236.563 205.160  1.00  0.00           H
ATOM   3285  N   ALA A3807     278.112 235.280 208.782  1.00  0.00           N
ATOM   3286  CA  ALA A3807     278.874 236.365 209.398  1.00  0.00           C
ATOM   3287  CB  ALA A3807     277.895 237.399 209.963  1.00  0.00           C
ATOM   3288  C   ALA A3807     279.853 235.851 210.471  1.00  0.00           C
ATOM   3289  O   ALA A3807     281.044 236.158 210.396  1.00  0.00           O
ATOM   3290  H   ALA A3807     277.226 235.029 209.208  1.00  0.00           H
ATOM   3291  HA  ALA A3807     279.466 236.864 208.633  1.00  0.00           H
ATOM   3292  HB1 ALA A3807     278.445 238.218 210.428  1.00  0.00           H
ATOM   3293  HB2 ALA A3807     277.271 237.799 209.163  1.00  0.00           H
ATOM   3294  HB3 ALA A3807     277.249 236.938 210.709  1.00  0.00           H
ATOM   3295  N   PHE A3808     279.421 234.933 211.340  1.00  0.00           N
ATOM   3296  CA  PHE A3808     280.239 234.424 212.449  1.00  0.00           C
ATOM   3297  CB  PHE A3808     279.325 233.630 213.395  1.00  0.00           C
ATOM   3298  CG  PHE A3808     279.896 233.425 214.786  1.00  0.00           C
ATOM   3299  CD1 PHE A3808     279.985 234.515 215.673  1.00  0.00           C
ATOM   3300  CD2 PHE A3808     280.328 232.154 215.206  1.00  0.00           C
ATOM   3301  CE1 PHE A3808     280.505 234.341 216.965  1.00  0.00           C
ATOM   3302  CE2 PHE A3808     280.859 231.986 216.498  1.00  0.00           C
ATOM   3303  CZ  PHE A3808     280.942 233.074 217.380  1.00  0.00           C
ATOM   3304  C   PHE A3808     281.468 233.605 211.994  1.00  0.00           C
ATOM   3305  O   PHE A3808     282.575 233.869 212.465  1.00  0.00           O
ATOM   3306  H   PHE A3808     278.427 234.714 211.344  1.00  0.00           H
ATOM   3307  HA  PHE A3808     280.616 235.287 213.004  1.00  0.00           H
ATOM   3308  HB2 PHE A3808     278.380 234.167 213.511  1.00  0.00           H
ATOM   3309  HB3 PHE A3808     279.096 232.663 212.944  1.00  0.00           H
ATOM   3310  HD1 PHE A3808     279.644 235.494 215.373  1.00  0.00           H
ATOM   3311  HD2 PHE A3808     280.269 231.313 214.531  1.00  0.00           H
ATOM   3312  HE1 PHE A3808     280.557 235.185 217.638  1.00  0.00           H
ATOM   3313  HE2 PHE A3808     281.245 231.029 216.802  1.00  0.00           H
ATOM   3314  HZ  PHE A3808     281.366 232.943 218.366  1.00  0.00           H
ATOM   3315  N   GLU A3809     281.360 232.877 210.871  1.00  0.00           N
ATOM   3316  CA  GLU A3809     282.488 232.193 210.206  1.00  0.00           C
ATOM   3317  CB  GLU A3809     281.955 231.290 209.068  1.00  0.00           C
ATOM   3318  CG  GLU A3809     282.791 230.037 208.734  1.00  0.00           C
ATOM   3319  CD  GLU A3809     284.023 230.206 207.825  1.00  0.00           C
ATOM   3320  OE1 GLU A3809     284.022 230.981 206.830  1.00  0.00           O
ATOM   3321  OE2 GLU A3809     284.921 229.330 207.904  1.00  0.00           O
ATOM   3322  C   GLU A3809     283.551 233.165 209.664  1.00  0.00           C
ATOM   3323  O   GLU A3809     284.670 232.752 209.376  1.00  0.00           O
ATOM   3324  H   GLU A3809     280.425 232.726 210.499  1.00  0.00           H
ATOM   3325  HA  GLU A3809     282.974 231.562 210.951  1.00  0.00           H
ATOM   3326  HB2 GLU A3809     281.790 231.878 208.166  1.00  0.00           H
ATOM   3327  HB3 GLU A3809     280.987 230.901 209.382  1.00  0.00           H
ATOM   3328  HG2 GLU A3809     282.131 229.329 208.228  1.00  0.00           H
ATOM   3329  HG3 GLU A3809     283.087 229.558 209.671  1.00  0.00           H
ATOM   3330  N   ARG A3810     283.242 234.463 209.540  1.00  0.00           N
ATOM   3331  CA  ARG A3810     284.201 235.521 209.172  1.00  0.00           C
ATOM   3332  CB  ARG A3810     283.510 236.620 208.344  1.00  0.00           C
ATOM   3333  CG  ARG A3810     282.764 236.075 207.119  1.00  0.00           C
ATOM   3334  CD  ARG A3810     281.860 237.151 206.511  1.00  0.00           C
ATOM   3335  NE  ARG A3810     280.956 236.547 205.521  1.00  0.00           N
ATOM   3336  CZ  ARG A3810     281.010 236.587 204.210  1.00  0.00           C
ATOM   3337  NH1 ARG A3810     281.887 237.320 203.584  1.00  0.00           N
ATOM   3338  NH2 ARG A3810     280.185 235.891 203.489  1.00  0.00           N
ATOM   3339  C   ARG A3810     284.865 236.150 210.398  1.00  0.00           C
ATOM   3340  O   ARG A3810     286.038 236.496 210.299  1.00  0.00           O
ATOM   3341  H   ARG A3810     282.316 234.749 209.849  1.00  0.00           H
ATOM   3342  HA  ARG A3810     285.003 235.083 208.579  1.00  0.00           H
ATOM   3343  HB2 ARG A3810     284.263 237.337 208.009  1.00  0.00           H
ATOM   3344  HB3 ARG A3810     282.811 237.159 208.982  1.00  0.00           H
ATOM   3345  HG2 ARG A3810     283.481 235.726 206.376  1.00  0.00           H
ATOM   3346  HG3 ARG A3810     282.135 235.236 207.411  1.00  0.00           H
ATOM   3347  HD2 ARG A3810     282.467 237.948 206.084  1.00  0.00           H
ATOM   3348  HD3 ARG A3810     281.248 237.578 207.308  1.00  0.00           H
ATOM   3349  HE  ARG A3810     280.265 235.914 205.925  1.00  0.00           H
ATOM   3350 HH11 ARG A3810     281.869 237.381 202.589  1.00  0.00           H
ATOM   3351 HH12 ARG A3810     282.482 237.891 204.155  1.00  0.00           H
ATOM   3352 HH21 ARG A3810     279.452 235.353 203.966  1.00  0.00           H
ATOM   3353 HH22 ARG A3810     280.177 235.919 202.495  1.00  0.00           H
ATOM   3354  N   GLN A3811     284.130 236.278 211.505  1.00  0.00           N
ATOM   3355  CA  GLN A3811     284.555 236.923 212.756  1.00  0.00           C
ATOM   3356  CB  GLN A3811     283.295 237.183 213.606  1.00  0.00           C
ATOM   3357  CG  GLN A3811     283.511 238.046 214.869  1.00  0.00           C
ATOM   3358  CD  GLN A3811     282.243 238.800 215.293  1.00  0.00           C
ATOM   3359  OE1 GLN A3811     281.441 239.222 214.471  1.00  0.00           O
ATOM   3360  NE2 GLN A3811     281.984 238.995 216.569  1.00  0.00           N
ATOM   3361  C   GLN A3811     285.638 236.105 213.475  1.00  0.00           C
ATOM   3362  O   GLN A3811     286.815 236.388 213.260  1.00  0.00           O
ATOM   3363  H   GLN A3811     283.182 235.926 211.474  1.00  0.00           H
ATOM   3364  HA  GLN A3811     284.999 237.890 212.517  1.00  0.00           H
ATOM   3365  HB2 GLN A3811     282.586 237.690 212.951  1.00  0.00           H
ATOM   3366  HB3 GLN A3811     282.840 236.237 213.903  1.00  0.00           H
ATOM   3367  HG2 GLN A3811     284.283 238.791 214.675  1.00  0.00           H
ATOM   3368  HG3 GLN A3811     283.856 237.411 215.686  1.00  0.00           H
ATOM   3369 HE21 GLN A3811     281.123 239.468 216.785  1.00  0.00           H
ATOM   3370 HE22 GLN A3811     282.591 238.676 217.319  1.00  0.00           H
ATOM   3371  N   ASN A3812     285.305 234.849 213.825  1.00  0.00           N
ATOM   3372  CA  ASN A3812     286.236 233.881 214.447  1.00  0.00           C
ATOM   3373  CB  ASN A3812     285.553 232.493 214.576  1.00  0.00           C
ATOM   3374  CG  ASN A3812     284.125 232.410 215.103  1.00  0.00           C
ATOM   3375  OD1 ASN A3812     283.403 231.476 214.775  1.00  0.00           O
ATOM   3376  ND2 ASN A3812     283.646 233.383 215.840  1.00  0.00           N
ATOM   3377  C   ASN A3812     287.541 233.687 213.634  1.00  0.00           C
ATOM   3378  O   ASN A3812     288.593 233.309 214.151  1.00  0.00           O
ATOM   3379  H   ASN A3812     284.322 234.600 213.785  1.00  0.00           H
ATOM   3380  HA  ASN A3812     286.511 234.246 215.439  1.00  0.00           H
ATOM   3381  HB2 ASN A3812     286.167 231.874 215.229  1.00  0.00           H
ATOM   3382  HB3 ASN A3812     285.536 232.023 213.592  1.00  0.00           H
ATOM   3383 HD21 ASN A3812     282.686 233.290 216.142  1.00  0.00           H
ATOM   3384 HD22 ASN A3812     284.245 234.097 216.214  1.00  0.00           H
ATOM   3385  N   LYS A3813     287.426 233.846 212.314  1.00  0.00           N
ATOM   3386  CA  LYS A3813     288.434 233.605 211.279  1.00  0.00           C
ATOM   3387  CB  LYS A3813     287.615 233.142 210.076  1.00  0.00           C
ATOM   3388  CG  LYS A3813     288.356 232.516 208.891  1.00  0.00           C
ATOM   3389  CD  LYS A3813     287.254 231.931 208.000  1.00  0.00           C
ATOM   3390  CE  LYS A3813     287.725 231.174 206.768  1.00  0.00           C
ATOM   3391  NZ  LYS A3813     286.563 230.452 206.211  1.00  0.00           N
ATOM   3392  C   LYS A3813     289.312 234.822 210.966  1.00  0.00           C
ATOM   3393  O   LYS A3813     290.398 234.632 210.419  1.00  0.00           O
ATOM   3394  H   LYS A3813     286.528 234.201 212.013  1.00  0.00           H
ATOM   3395  HA  LYS A3813     289.092 232.801 211.608  1.00  0.00           H
ATOM   3396  HB2 LYS A3813     286.923 232.388 210.458  1.00  0.00           H
ATOM   3397  HB3 LYS A3813     287.026 233.985 209.712  1.00  0.00           H
ATOM   3398  HG2 LYS A3813     289.014 231.720 209.238  1.00  0.00           H
ATOM   3399  HG3 LYS A3813     288.928 233.269 208.349  1.00  0.00           H
ATOM   3400  HD2 LYS A3813     286.674 231.229 208.603  1.00  0.00           H
ATOM   3401  HD3 LYS A3813     286.585 232.733 207.677  1.00  0.00           H
ATOM   3402  HE2 LYS A3813     288.131 231.881 206.046  1.00  0.00           H
ATOM   3403  HE3 LYS A3813     288.502 230.464 207.059  1.00  0.00           H
ATOM   3404  HZ1 LYS A3813     286.695 229.978 205.342  1.00  0.00           H
ATOM   3405  HZ2 LYS A3813     286.208 229.779 206.901  1.00  0.00           H
ATOM   3406  HZ3 LYS A3813     285.707 231.020 206.197  1.00  0.00           H
ATOM   3407  N   ALA A3814     288.881 236.041 211.295  1.00  0.00           N
ATOM   3408  CA  ALA A3814     289.710 237.245 211.262  1.00  0.00           C
ATOM   3409  CB  ALA A3814     288.792 238.467 211.130  1.00  0.00           C
ATOM   3410  C   ALA A3814     290.620 237.317 212.501  1.00  0.00           C
ATOM   3411  O   ALA A3814     291.840 237.207 212.355  1.00  0.00           O
ATOM   3412  H   ALA A3814     287.984 236.123 211.768  1.00  0.00           H
ATOM   3413  HA  ALA A3814     290.357 237.213 210.386  1.00  0.00           H
ATOM   3414  HB1 ALA A3814     289.384 239.382 211.156  1.00  0.00           H
ATOM   3415  HB2 ALA A3814     288.077 238.491 211.955  1.00  0.00           H
ATOM   3416  HB3 ALA A3814     288.238 238.416 210.194  1.00  0.00           H
ATOM   3417  N   GLU A3815     290.040 237.150 213.690  1.00  0.00           N
ATOM   3418  CA  GLU A3815     290.782 237.028 214.951  1.00  0.00           C
ATOM   3419  CB  GLU A3815     289.799 236.976 216.138  1.00  0.00           C
ATOM   3420  CG  GLU A3815     289.089 238.310 216.443  1.00  0.00           C
ATOM   3421  CD  GLU A3815     287.961 238.644 215.455  1.00  0.00           C
ATOM   3422  OE1 GLU A3815     286.874 238.046 215.608  1.00  0.00           O
ATOM   3423  OE2 GLU A3815     288.291 239.257 214.413  1.00  0.00           O
ATOM   3424  C   GLU A3815     291.699 235.789 214.953  1.00  0.00           C
ATOM   3425  O   GLU A3815     292.904 235.900 215.208  1.00  0.00           O
ATOM   3426  H   GLU A3815     289.044 237.375 213.756  1.00  0.00           H
ATOM   3427  HA  GLU A3815     291.415 237.907 215.075  1.00  0.00           H
ATOM   3428  HB2 GLU A3815     290.373 236.708 217.027  1.00  0.00           H
ATOM   3429  HB3 GLU A3815     289.060 236.191 215.973  1.00  0.00           H
ATOM   3430  HG2 GLU A3815     288.668 238.246 217.449  1.00  0.00           H
ATOM   3431  HG3 GLU A3815     289.829 239.114 216.455  1.00  0.00           H
ATOM   3432  N   GLY A3816     291.213 234.671 214.397  1.00  0.00           N
ATOM   3433  CA  GLY A3816     291.965 233.426 214.210  1.00  0.00           C
ATOM   3434  C   GLY A3816     293.125 233.484 213.202  1.00  0.00           C
ATOM   3435  O   GLY A3816     294.015 232.633 213.253  1.00  0.00           O
ATOM   3436  H   GLY A3816     290.213 234.639 214.224  1.00  0.00           H
ATOM   3437  HA2 GLY A3816     291.267 232.659 213.873  1.00  0.00           H
ATOM   3438  HA3 GLY A3816     292.368 233.114 215.174  1.00  0.00           H
ATOM   3439  N   LEU A3817     293.221 234.528 212.366  1.00  0.00           N
ATOM   3440  CA  LEU A3817     294.420 234.816 211.560  1.00  0.00           C
ATOM   3441  CB  LEU A3817     294.022 235.579 210.279  1.00  0.00           C
ATOM   3442  CG  LEU A3817     293.423 234.676 209.186  1.00  0.00           C
ATOM   3443  CD1 LEU A3817     292.699 235.526 208.139  1.00  0.00           C
ATOM   3444  CD2 LEU A3817     294.511 233.878 208.457  1.00  0.00           C
ATOM   3445  C   LEU A3817     295.527 235.549 212.347  1.00  0.00           C
ATOM   3446  O   LEU A3817     296.617 235.767 211.809  1.00  0.00           O
ATOM   3447  H   LEU A3817     292.493 235.237 212.409  1.00  0.00           H
ATOM   3448  HA  LEU A3817     294.864 233.866 211.267  1.00  0.00           H
ATOM   3449  HB2 LEU A3817     293.295 236.346 210.540  1.00  0.00           H
ATOM   3450  HB3 LEU A3817     294.891 236.090 209.866  1.00  0.00           H
ATOM   3451  HG  LEU A3817     292.718 233.973 209.623  1.00  0.00           H
ATOM   3452 HD11 LEU A3817     292.267 234.884 207.374  1.00  0.00           H
ATOM   3453 HD12 LEU A3817     291.886 236.066 208.628  1.00  0.00           H
ATOM   3454 HD13 LEU A3817     293.384 236.245 207.693  1.00  0.00           H
ATOM   3455 HD21 LEU A3817     294.051 233.263 207.686  1.00  0.00           H
ATOM   3456 HD22 LEU A3817     295.233 234.559 208.008  1.00  0.00           H
ATOM   3457 HD23 LEU A3817     295.019 233.224 209.164  1.00  0.00           H
ATOM   3458  N   GLY A3818     295.302 235.878 213.623  1.00  0.00           N
ATOM   3459  CA  GLY A3818     296.253 236.607 214.468  1.00  0.00           C
ATOM   3460  C   GLY A3818     296.309 238.106 214.158  1.00  0.00           C
ATOM   3461  O   GLY A3818     297.385 238.712 214.210  1.00  0.00           O
ATOM   3462  H   GLY A3818     294.380 235.685 214.014  1.00  0.00           H
ATOM   3463  HA2 GLY A3818     295.938 236.493 215.505  1.00  0.00           H
ATOM   3464  HA3 GLY A3818     297.249 236.184 214.350  1.00  0.00           H
ATOM   3465  N   MET A3819     295.176 238.675 213.747  1.00  0.00           N
ATOM   3466  CA  MET A3819     294.981 240.091 213.433  1.00  0.00           C
ATOM   3467  CB  MET A3819     294.873 240.295 211.910  1.00  0.00           C
ATOM   3468  CG  MET A3819     293.826 239.412 211.218  1.00  0.00           C
ATOM   3469  SD  MET A3819     293.736 239.646 209.419  1.00  0.00           S
ATOM   3470  CE  MET A3819     292.573 241.036 209.361  1.00  0.00           C
ATOM   3471  C   MET A3819     293.771 240.645 214.197  1.00  0.00           C
ATOM   3472  O   MET A3819     292.963 239.884 214.712  1.00  0.00           O
ATOM   3473  H   MET A3819     294.328 238.115 213.795  1.00  0.00           H
ATOM   3474  HA  MET A3819     295.850 240.650 213.778  1.00  0.00           H
ATOM   3475  HB2 MET A3819     294.642 241.342 211.707  1.00  0.00           H
ATOM   3476  HB3 MET A3819     295.845 240.075 211.466  1.00  0.00           H
ATOM   3477  HG2 MET A3819     294.079 238.369 211.402  1.00  0.00           H
ATOM   3478  HG3 MET A3819     292.843 239.601 211.653  1.00  0.00           H
ATOM   3479  HE1 MET A3819     292.396 241.322 208.325  1.00  0.00           H
ATOM   3480  HE2 MET A3819     292.977 241.887 209.910  1.00  0.00           H
ATOM   3481  HE3 MET A3819     291.626 240.737 209.816  1.00  0.00           H
ATOM   3482  N   VAL A3820     293.762 241.962 214.408  1.00  0.00           N
ATOM   3483  CA  VAL A3820     292.651 242.691 215.043  1.00  0.00           C
ATOM   3484  CB  VAL A3820     293.180 243.734 216.059  1.00  0.00           C
ATOM   3485  CG1 VAL A3820     292.073 244.401 216.888  1.00  0.00           C
ATOM   3486  CG2 VAL A3820     294.159 243.105 217.067  1.00  0.00           C
ATOM   3487  C   VAL A3820     291.797 243.336 213.944  1.00  0.00           C
ATOM   3488  O   VAL A3820     292.315 243.625 212.860  1.00  0.00           O
ATOM   3489  H   VAL A3820     294.413 242.526 213.890  1.00  0.00           H
ATOM   3490  HA  VAL A3820     292.016 241.987 215.585  1.00  0.00           H
ATOM   3491  HB  VAL A3820     293.719 244.512 215.516  1.00  0.00           H
ATOM   3492 HG11 VAL A3820     291.426 245.003 216.251  1.00  0.00           H
ATOM   3493 HG12 VAL A3820     292.505 245.070 217.631  1.00  0.00           H
ATOM   3494 HG13 VAL A3820     291.469 243.646 217.394  1.00  0.00           H
ATOM   3495 HG21 VAL A3820     295.038 242.718 216.557  1.00  0.00           H
ATOM   3496 HG22 VAL A3820     293.663 242.290 217.597  1.00  0.00           H
ATOM   3497 HG23 VAL A3820     294.482 243.855 217.789  1.00  0.00           H
ATOM   3498  N   THR A3821     290.521 243.572 214.236  1.00  0.00           N
ATOM   3499  CA  THR A3821     289.590 244.414 213.468  1.00  0.00           C
ATOM   3500  CB  THR A3821     288.216 244.368 214.165  1.00  0.00           C
ATOM   3501  OG1 THR A3821     288.356 244.695 215.529  1.00  0.00           O
ATOM   3502  CG2 THR A3821     287.580 242.979 214.093  1.00  0.00           C
ATOM   3503  C   THR A3821     290.079 245.869 213.325  1.00  0.00           C
ATOM   3504  O   THR A3821     291.026 246.291 213.995  1.00  0.00           O
ATOM   3505  H   THR A3821     290.179 243.308 215.151  1.00  0.00           H
ATOM   3506  HA  THR A3821     289.477 244.000 212.468  1.00  0.00           H
ATOM   3507  HB  THR A3821     287.542 245.082 213.696  1.00  0.00           H
ATOM   3508  HG1 THR A3821     288.164 245.650 215.611  1.00  0.00           H
ATOM   3509 HG21 THR A3821     286.597 243.004 214.562  1.00  0.00           H
ATOM   3510 HG22 THR A3821     287.463 242.675 213.053  1.00  0.00           H
ATOM   3511 HG23 THR A3821     288.192 242.240 214.613  1.00  0.00           H
ATOM   3512  N   GLU A3822     289.507 246.623 212.378  1.00  0.00           N
ATOM   3513  CA  GLU A3822     289.792 248.067 212.218  1.00  0.00           C
ATOM   3514  CB  GLU A3822     290.007 248.391 210.720  1.00  0.00           C
ATOM   3515  CG  GLU A3822     290.608 249.787 210.418  1.00  0.00           C
ATOM   3516  CD  GLU A3822     292.049 249.772 209.847  1.00  0.00           C
ATOM   3517  OE1 GLU A3822     292.267 249.111 208.803  1.00  0.00           O
ATOM   3518  OE2 GLU A3822     292.847 250.660 210.241  1.00  0.00           O
ATOM   3519  C   GLU A3822     288.701 248.934 212.890  1.00  0.00           C
ATOM   3520  O   GLU A3822     288.997 249.993 213.445  1.00  0.00           O
ATOM   3521  H   GLU A3822     288.681 246.255 211.916  1.00  0.00           H
ATOM   3522  HA  GLU A3822     290.725 248.304 212.731  1.00  0.00           H
ATOM   3523  HB2 GLU A3822     289.040 248.314 210.219  1.00  0.00           H
ATOM   3524  HB3 GLU A3822     290.653 247.625 210.288  1.00  0.00           H
ATOM   3525  HG2 GLU A3822     290.580 250.401 211.319  1.00  0.00           H
ATOM   3526  HG3 GLU A3822     289.962 250.276 209.685  1.00  0.00           H
ATOM   3527  N   GLU A3823     287.483 248.398 213.021  1.00  0.00           N
ATOM   3528  CA  GLU A3823     286.509 248.765 214.053  1.00  0.00           C
ATOM   3529  CB  GLU A3823     285.096 248.314 213.628  1.00  0.00           C
ATOM   3530  CG  GLU A3823     284.820 246.796 213.598  1.00  0.00           C
ATOM   3531  CD  GLU A3823     285.150 246.129 212.251  1.00  0.00           C
ATOM   3532  OE1 GLU A3823     286.331 246.179 211.826  1.00  0.00           O
ATOM   3533  OE2 GLU A3823     284.204 245.544 211.667  1.00  0.00           O
ATOM   3534  C   GLU A3823     286.884 248.203 215.441  1.00  0.00           C
ATOM   3535  O   GLU A3823     287.662 247.256 215.554  1.00  0.00           O
ATOM   3536  H   GLU A3823     287.305 247.512 212.549  1.00  0.00           H
ATOM   3537  HA  GLU A3823     286.502 249.851 214.134  1.00  0.00           H
ATOM   3538  HB2 GLU A3823     284.398 248.754 214.343  1.00  0.00           H
ATOM   3539  HB3 GLU A3823     284.856 248.744 212.654  1.00  0.00           H
ATOM   3540  HG2 GLU A3823     285.352 246.292 214.405  1.00  0.00           H
ATOM   3541  HG3 GLU A3823     283.754 246.658 213.798  1.00  0.00           H
ATOM   3542  N   GLY A3824     286.281 248.741 216.509  1.00  0.00           N
ATOM   3543  CA  GLY A3824     286.534 248.303 217.893  1.00  0.00           C
ATOM   3544  C   GLY A3824     285.437 247.454 218.547  1.00  0.00           C
ATOM   3545  O   GLY A3824     285.687 246.886 219.602  1.00  0.00           O
ATOM   3546  H   GLY A3824     285.643 249.507 216.366  1.00  0.00           H
ATOM   3547  HA2 GLY A3824     286.666 249.187 218.516  1.00  0.00           H
ATOM   3548  HA3 GLY A3824     287.459 247.727 217.941  1.00  0.00           H
ATOM   3549  N   SER A3825     284.225 247.412 217.985  1.00  0.00           N
ATOM   3550  CA  SER A3825     283.058 246.752 218.598  1.00  0.00           C
ATOM   3551  CB  SER A3825     281.783 247.469 218.138  1.00  0.00           C
ATOM   3552  OG  SER A3825     281.705 247.480 216.721  1.00  0.00           O
ATOM   3553  C   SER A3825     282.928 245.260 218.277  1.00  0.00           C
ATOM   3554  O   SER A3825     282.077 244.601 218.861  1.00  0.00           O
ATOM   3555  H   SER A3825     284.059 247.895 217.117  1.00  0.00           H
ATOM   3556  HA  SER A3825     283.120 246.836 219.684  1.00  0.00           H
ATOM   3557  HB2 SER A3825     281.790 248.495 218.507  1.00  0.00           H
ATOM   3558  HB3 SER A3825     280.909 246.961 218.552  1.00  0.00           H
ATOM   3559  HG  SER A3825     280.827 247.158 216.478  1.00  0.00           H
ATOM   3560  N   GLY A3826     283.605 244.765 217.234  1.00  0.00           N
ATOM   3561  CA  GLY A3826     283.429 243.409 216.690  1.00  0.00           C
ATOM   3562  C   GLY A3826     282.114 243.174 215.928  1.00  0.00           C
ATOM   3563  O   GLY A3826     282.169 242.704 214.796  1.00  0.00           O
ATOM   3564  H   GLY A3826     284.266 245.371 216.778  1.00  0.00           H
ATOM   3565  HA2 GLY A3826     284.258 243.177 216.020  1.00  0.00           H
ATOM   3566  HA3 GLY A3826     283.458 242.697 217.517  1.00  0.00           H
ATOM   3567  N   GLU A3827     281.009 243.763 216.389  1.00  0.00           N
ATOM   3568  CA  GLU A3827     279.643 243.323 216.078  1.00  0.00           C
ATOM   3569  CB  GLU A3827     278.659 244.160 216.921  1.00  0.00           C
ATOM   3570  CG  GLU A3827     277.197 243.686 216.867  1.00  0.00           C
ATOM   3571  CD  GLU A3827     277.068 242.233 217.340  1.00  0.00           C
ATOM   3572  OE1 GLU A3827     277.522 241.360 216.561  1.00  0.00           O
ATOM   3573  OE2 GLU A3827     276.961 242.058 218.572  1.00  0.00           O
ATOM   3574  C   GLU A3827     279.216 243.346 214.597  1.00  0.00           C
ATOM   3575  O   GLU A3827     279.413 244.365 213.928  1.00  0.00           O
ATOM   3576  H   GLU A3827     281.107 244.163 217.317  1.00  0.00           H
ATOM   3577  HA  GLU A3827     279.597 242.290 216.418  1.00  0.00           H
ATOM   3578  HB2 GLU A3827     278.697 245.198 216.583  1.00  0.00           H
ATOM   3579  HB3 GLU A3827     278.984 244.141 217.962  1.00  0.00           H
ATOM   3580  HG2 GLU A3827     276.595 244.340 217.504  1.00  0.00           H
ATOM   3581  HG3 GLU A3827     276.814 243.786 215.848  1.00  0.00           H
ATOM   3582  N   LYS A3828     278.516 242.280 214.164  1.00  0.00           N
ATOM   3583  CA  LYS A3828     277.715 242.083 212.925  1.00  0.00           C
ATOM   3584  CB  LYS A3828     278.630 241.672 211.733  1.00  0.00           C
ATOM   3585  CG  LYS A3828     278.979 242.752 210.681  1.00  0.00           C
ATOM   3586  CD  LYS A3828     280.038 243.811 211.029  1.00  0.00           C
ATOM   3587  CE  LYS A3828     281.210 243.230 211.833  1.00  0.00           C
ATOM   3588  NZ  LYS A3828     281.953 244.268 212.573  1.00  0.00           N
ATOM   3589  C   LYS A3828     276.600 241.002 213.088  1.00  0.00           C
ATOM   3590  O   LYS A3828     275.931 240.692 212.102  1.00  0.00           O
ATOM   3591  H   LYS A3828     278.338 241.603 214.909  1.00  0.00           H
ATOM   3592  HA  LYS A3828     277.193 243.010 212.681  1.00  0.00           H
ATOM   3593  HB2 LYS A3828     279.526 241.177 212.106  1.00  0.00           H
ATOM   3594  HB3 LYS A3828     278.127 240.897 211.155  1.00  0.00           H
ATOM   3595  HG2 LYS A3828     278.061 243.267 210.390  1.00  0.00           H
ATOM   3596  HG3 LYS A3828     279.341 242.227 209.797  1.00  0.00           H
ATOM   3597  HD2 LYS A3828     280.418 244.255 210.108  1.00  0.00           H
ATOM   3598  HD3 LYS A3828     279.545 244.611 211.578  1.00  0.00           H
ATOM   3599  HE2 LYS A3828     280.799 242.554 212.589  1.00  0.00           H
ATOM   3600  HE3 LYS A3828     281.873 242.651 211.188  1.00  0.00           H
ATOM   3601  HZ1 LYS A3828     281.286 244.873 213.039  1.00  0.00           H
ATOM   3602  HZ2 LYS A3828     282.631 244.789 212.010  1.00  0.00           H
ATOM   3603  HZ3 LYS A3828     282.459 243.803 213.321  1.00  0.00           H
ATOM   3604  N   VAL A3829     276.546 240.269 214.208  1.00  0.00           N
ATOM   3605  CA  VAL A3829     275.889 238.953 214.363  1.00  0.00           C
ATOM   3606  CB  VAL A3829     276.916 237.878 214.782  1.00  0.00           C
ATOM   3607  CG1 VAL A3829     276.295 236.474 214.775  1.00  0.00           C
ATOM   3608  CG2 VAL A3829     278.114 237.845 213.819  1.00  0.00           C
ATOM   3609  C   VAL A3829     274.748 239.062 215.380  1.00  0.00           C
ATOM   3610  O   VAL A3829     274.987 239.269 216.566  1.00  0.00           O
ATOM   3611  H   VAL A3829     276.974 240.640 215.054  1.00  0.00           H
ATOM   3612  HA  VAL A3829     275.464 238.646 213.408  1.00  0.00           H
ATOM   3613  HB  VAL A3829     277.290 238.095 215.782  1.00  0.00           H
ATOM   3614 HG11 VAL A3829     277.018 235.755 215.159  1.00  0.00           H
ATOM   3615 HG12 VAL A3829     275.998 236.193 213.766  1.00  0.00           H
ATOM   3616 HG13 VAL A3829     275.428 236.451 215.434  1.00  0.00           H
ATOM   3617 HG21 VAL A3829     278.779 237.026 214.075  1.00  0.00           H
ATOM   3618 HG22 VAL A3829     278.683 238.772 213.897  1.00  0.00           H
ATOM   3619 HG23 VAL A3829     277.760 237.720 212.800  1.00  0.00           H
ATOM   3620  N   LEU A3830     273.521 239.163 214.854  1.00  0.00           N
ATOM   3621  CA  LEU A3830     272.509 240.120 215.331  1.00  0.00           C
ATOM   3622  CB  LEU A3830     271.921 239.745 216.700  1.00  0.00           C
ATOM   3623  CG  LEU A3830     271.354 238.326 216.875  1.00  0.00           C
ATOM   3624  CD1 LEU A3830     271.834 237.705 218.187  1.00  0.00           C
ATOM   3625  CD2 LEU A3830     269.825 238.352 216.917  1.00  0.00           C
ATOM   3626  C   LEU A3830     273.072 241.561 215.330  1.00  0.00           C
ATOM   3627  O   LEU A3830     274.092 241.868 215.944  1.00  0.00           O
ATOM   3628  H   LEU A3830     273.431 238.914 213.883  1.00  0.00           H
ATOM   3629  HA  LEU A3830     271.680 240.088 214.624  1.00  0.00           H
ATOM   3630  HB2 LEU A3830     272.700 239.889 217.436  1.00  0.00           H
ATOM   3631  HB3 LEU A3830     271.141 240.471 216.930  1.00  0.00           H
ATOM   3632  HG  LEU A3830     271.676 237.686 216.056  1.00  0.00           H
ATOM   3633 HD11 LEU A3830     272.923 237.638 218.185  1.00  0.00           H
ATOM   3634 HD12 LEU A3830     271.513 238.321 219.026  1.00  0.00           H
ATOM   3635 HD13 LEU A3830     271.417 236.711 218.301  1.00  0.00           H
ATOM   3636 HD21 LEU A3830     269.437 237.335 216.939  1.00  0.00           H
ATOM   3637 HD22 LEU A3830     269.444 238.884 216.047  1.00  0.00           H
ATOM   3638 HD23 LEU A3830     269.495 238.881 217.813  1.00  0.00           H
ATOM   3639  N   GLN A3831     272.533 242.397 214.448  1.00  0.00           N
ATOM   3640  CA  GLN A3831     273.068 243.731 214.160  1.00  0.00           C
ATOM   3641  CB  GLN A3831     272.938 243.968 212.642  1.00  0.00           C
ATOM   3642  CG  GLN A3831     273.565 245.265 212.096  1.00  0.00           C
ATOM   3643  CD  GLN A3831     275.061 245.388 212.388  1.00  0.00           C
ATOM   3644  OE1 GLN A3831     275.911 245.146 211.542  1.00  0.00           O
ATOM   3645  NE2 GLN A3831     275.441 245.792 213.579  1.00  0.00           N
ATOM   3646  C   GLN A3831     272.409 244.844 214.996  1.00  0.00           C
ATOM   3647  O   GLN A3831     272.949 245.951 215.063  1.00  0.00           O
ATOM   3648  H   GLN A3831     271.673 242.113 213.994  1.00  0.00           H
ATOM   3649  HA  GLN A3831     274.127 243.729 214.416  1.00  0.00           H
ATOM   3650  HB2 GLN A3831     273.405 243.130 212.123  1.00  0.00           H
ATOM   3651  HB3 GLN A3831     271.878 243.970 212.382  1.00  0.00           H
ATOM   3652  HG2 GLN A3831     273.043 246.127 212.511  1.00  0.00           H
ATOM   3653  HG3 GLN A3831     273.421 245.288 211.017  1.00  0.00           H
ATOM   3654 HE21 GLN A3831     276.416 245.724 213.801  1.00  0.00           H
ATOM   3655 HE22 GLN A3831     274.729 245.953 214.290  1.00  0.00           H
ATOM   3656  N   ASP A3832     271.219 244.581 215.540  1.00  0.00           N
ATOM   3657  CA  ASP A3832     270.252 245.579 216.012  1.00  0.00           C
ATOM   3658  CB  ASP A3832     269.471 246.144 214.802  1.00  0.00           C
ATOM   3659  CG  ASP A3832     268.974 245.096 213.794  1.00  0.00           C
ATOM   3660  OD1 ASP A3832     269.188 245.312 212.582  1.00  0.00           O
ATOM   3661  OD2 ASP A3832     268.587 243.978 214.208  1.00  0.00           O
ATOM   3662  C   ASP A3832     269.360 245.028 217.150  1.00  0.00           C
ATOM   3663  O   ASP A3832     268.161 245.305 217.235  1.00  0.00           O
ATOM   3664  H   ASP A3832     270.862 243.642 215.430  1.00  0.00           H
ATOM   3665  HA  ASP A3832     270.808 246.405 216.454  1.00  0.00           H
ATOM   3666  HB2 ASP A3832     270.140 246.829 214.276  1.00  0.00           H
ATOM   3667  HB3 ASP A3832     268.626 246.738 215.146  1.00  0.00           H
ATOM   3668  N   ASP A3833     269.972 244.290 218.082  1.00  0.00           N
ATOM   3669  CA  ASP A3833     269.313 243.632 219.223  1.00  0.00           C
ATOM   3670  CB  ASP A3833     270.351 242.868 220.063  1.00  0.00           C
ATOM   3671  CG  ASP A3833     271.372 242.093 219.233  1.00  0.00           C
ATOM   3672  OD1 ASP A3833     271.460 240.870 219.436  1.00  0.00           O
ATOM   3673  OD2 ASP A3833     272.263 242.731 218.624  1.00  0.00           O
ATOM   3674  C   ASP A3833     268.561 244.604 220.145  1.00  0.00           C
ATOM   3675  O   ASP A3833     267.390 244.388 220.445  1.00  0.00           O
ATOM   3676  H   ASP A3833     270.956 244.063 217.947  1.00  0.00           H
ATOM   3677  HA  ASP A3833     268.594 242.908 218.835  1.00  0.00           H
ATOM   3678  HB2 ASP A3833     269.824 242.186 220.735  1.00  0.00           H
ATOM   3679  HB3 ASP A3833     270.902 243.578 220.683  1.00  0.00           H
ATOM   3680  N   GLU A3834     269.180 245.744 220.463  1.00  0.00           N
ATOM   3681  CA  GLU A3834     268.587 246.843 221.244  1.00  0.00           C
ATOM   3682  CB  GLU A3834     269.635 247.969 221.375  1.00  0.00           C
ATOM   3683  CG  GLU A3834     270.368 247.971 222.723  1.00  0.00           C
ATOM   3684  CD  GLU A3834     269.581 248.797 223.745  1.00  0.00           C
ATOM   3685  OE1 GLU A3834     269.777 250.043 223.708  1.00  0.00           O
ATOM   3686  OE2 GLU A3834     268.475 248.361 224.089  1.00  0.00           O
ATOM   3687  C   GLU A3834     267.315 247.400 220.587  1.00  0.00           C
ATOM   3688  O   GLU A3834     266.250 247.417 221.196  1.00  0.00           O
ATOM   3689  H   GLU A3834     270.143 245.832 220.180  1.00  0.00           H
ATOM   3690  HA  GLU A3834     268.302 246.491 222.238  1.00  0.00           H
ATOM   3691  HB2 GLU A3834     269.157 248.941 221.242  1.00  0.00           H
ATOM   3692  HB3 GLU A3834     270.373 247.875 220.575  1.00  0.00           H
ATOM   3693  HG2 GLU A3834     270.505 246.946 223.081  1.00  0.00           H
ATOM   3694  HG3 GLU A3834     271.359 248.408 222.585  1.00  0.00           H
ATOM   3695  N   PHE A3835     267.370 247.655 219.277  1.00  0.00           N
ATOM   3696  CA  PHE A3835     266.226 248.135 218.500  1.00  0.00           C
ATOM   3697  CB  PHE A3835     266.740 248.568 217.123  1.00  0.00           C
ATOM   3698  CG  PHE A3835     265.650 249.086 216.214  1.00  0.00           C
ATOM   3699  CD1 PHE A3835     265.110 250.358 216.456  1.00  0.00           C
ATOM   3700  CD2 PHE A3835     265.123 248.280 215.187  1.00  0.00           C
ATOM   3701  CE1 PHE A3835     264.059 250.838 215.662  1.00  0.00           C
ATOM   3702  CE2 PHE A3835     264.053 248.752 214.406  1.00  0.00           C
ATOM   3703  CZ  PHE A3835     263.523 250.032 214.645  1.00  0.00           C
ATOM   3704  C   PHE A3835     265.115 247.082 218.356  1.00  0.00           C
ATOM   3705  O   PHE A3835     263.928 247.412 218.323  1.00  0.00           O
ATOM   3706  H   PHE A3835     268.228 247.445 218.794  1.00  0.00           H
ATOM   3707  HA  PHE A3835     265.795 248.999 219.009  1.00  0.00           H
ATOM   3708  HB2 PHE A3835     267.489 249.350 217.254  1.00  0.00           H
ATOM   3709  HB3 PHE A3835     267.225 247.719 216.644  1.00  0.00           H
ATOM   3710  HD1 PHE A3835     265.476 250.937 217.289  1.00  0.00           H
ATOM   3711  HD2 PHE A3835     265.511 247.282 215.026  1.00  0.00           H
ATOM   3712  HE1 PHE A3835     263.629 251.800 215.878  1.00  0.00           H
ATOM   3713  HE2 PHE A3835     263.634 248.121 213.635  1.00  0.00           H
ATOM   3714  HZ  PHE A3835     262.686 250.385 214.070  1.00  0.00           H
ATOM   3715  N   THR A3836     265.494 245.806 218.317  1.00  0.00           N
ATOM   3716  CA  THR A3836     264.556 244.680 218.310  1.00  0.00           C
ATOM   3717  CB  THR A3836     265.299 243.383 217.965  1.00  0.00           C
ATOM   3718  OG1 THR A3836     265.932 243.508 216.710  1.00  0.00           O
ATOM   3719  CG2 THR A3836     264.353 242.192 217.867  1.00  0.00           C
ATOM   3720  C   THR A3836     263.835 244.557 219.657  1.00  0.00           C
ATOM   3721  O   THR A3836     262.605 244.498 219.691  1.00  0.00           O
ATOM   3722  H   THR A3836     266.488 245.606 218.342  1.00  0.00           H
ATOM   3723  HA  THR A3836     263.801 244.852 217.544  1.00  0.00           H
ATOM   3724  HB  THR A3836     266.050 243.170 218.723  1.00  0.00           H
ATOM   3725  HG1 THR A3836     266.699 244.096 216.810  1.00  0.00           H
ATOM   3726 HG21 THR A3836     264.945 241.306 217.656  1.00  0.00           H
ATOM   3727 HG22 THR A3836     263.830 242.036 218.810  1.00  0.00           H
ATOM   3728 HG23 THR A3836     263.635 242.352 217.065  1.00  0.00           H
ATOM   3729  N   CYS A3837     264.571 244.680 220.767  1.00  0.00           N
ATOM   3730  CA  CYS A3837     264.006 244.735 222.116  1.00  0.00           C
ATOM   3731  CB  CYS A3837     265.136 244.725 223.157  1.00  0.00           C
ATOM   3732  SG  CYS A3837     266.062 243.164 223.068  1.00  0.00           S
ATOM   3733  C   CYS A3837     263.091 245.953 222.296  1.00  0.00           C
ATOM   3734  O   CYS A3837     261.940 245.769 222.685  1.00  0.00           O
ATOM   3735  H   CYS A3837     265.576 244.790 220.673  1.00  0.00           H
ATOM   3736  HA  CYS A3837     263.391 243.848 222.274  1.00  0.00           H
ATOM   3737  HB2 CYS A3837     264.701 244.821 224.153  1.00  0.00           H
ATOM   3738  HB3 CYS A3837     265.810 245.569 222.991  1.00  0.00           H
ATOM   3739  HG  CYS A3837     266.731 243.456 221.939  1.00  0.00           H
ATOM   3740  N   ASP A3838     263.491 247.126 221.795  1.00  0.00           N
ATOM   3741  CA  ASP A3838     262.672 248.345 221.787  1.00  0.00           C
ATOM   3742  CB  ASP A3838     263.422 249.504 221.107  1.00  0.00           C
ATOM   3743  CG  ASP A3838     264.667 249.992 221.833  1.00  0.00           C
ATOM   3744  OD1 ASP A3838     264.587 250.036 223.083  1.00  0.00           O
ATOM   3745  OD2 ASP A3838     265.422 250.749 221.181  1.00  0.00           O
ATOM   3746  C   ASP A3838     261.334 248.155 221.062  1.00  0.00           C
ATOM   3747  O   ASP A3838     260.278 248.508 221.588  1.00  0.00           O
ATOM   3748  H   ASP A3838     264.460 247.206 221.497  1.00  0.00           H
ATOM   3749  HA  ASP A3838     262.461 248.624 222.818  1.00  0.00           H
ATOM   3750  HB2 ASP A3838     263.686 249.226 220.089  1.00  0.00           H
ATOM   3751  HB3 ASP A3838     262.743 250.348 221.049  1.00  0.00           H
ATOM   3752  N   LEU A3839     261.362 247.568 219.862  1.00  0.00           N
ATOM   3753  CA  LEU A3839     260.177 247.395 219.025  1.00  0.00           C
ATOM   3754  CB  LEU A3839     260.638 246.857 217.658  1.00  0.00           C
ATOM   3755  CG  LEU A3839     259.507 246.615 216.643  1.00  0.00           C
ATOM   3756  CD1 LEU A3839     258.764 247.904 216.281  1.00  0.00           C
ATOM   3757  CD2 LEU A3839     260.100 246.035 215.359  1.00  0.00           C
ATOM   3758  C   LEU A3839     259.127 246.493 219.686  1.00  0.00           C
ATOM   3759  O   LEU A3839     257.939 246.824 219.676  1.00  0.00           O
ATOM   3760  H   LEU A3839     262.268 247.304 219.484  1.00  0.00           H
ATOM   3761  HA  LEU A3839     259.718 248.373 218.885  1.00  0.00           H
ATOM   3762  HB2 LEU A3839     261.353 247.562 217.230  1.00  0.00           H
ATOM   3763  HB3 LEU A3839     261.163 245.913 217.818  1.00  0.00           H
ATOM   3764  HG  LEU A3839     258.793 245.895 217.043  1.00  0.00           H
ATOM   3765 HD11 LEU A3839     258.234 248.278 217.157  1.00  0.00           H
ATOM   3766 HD12 LEU A3839     258.035 247.700 215.499  1.00  0.00           H
ATOM   3767 HD13 LEU A3839     259.475 248.656 215.940  1.00  0.00           H
ATOM   3768 HD21 LEU A3839     259.319 245.906 214.615  1.00  0.00           H
ATOM   3769 HD22 LEU A3839     260.549 245.065 215.580  1.00  0.00           H
ATOM   3770 HD23 LEU A3839     260.875 246.699 214.977  1.00  0.00           H
ATOM   3771  N   PHE A3840     259.556 245.381 220.288  1.00  0.00           N
ATOM   3772  CA  PHE A3840     258.652 244.427 220.935  1.00  0.00           C
ATOM   3773  CB  PHE A3840     259.240 243.015 220.801  1.00  0.00           C
ATOM   3774  CG  PHE A3840     259.221 242.498 219.371  1.00  0.00           C
ATOM   3775  CD1 PHE A3840     257.992 242.227 218.738  1.00  0.00           C
ATOM   3776  CD2 PHE A3840     260.419 242.305 218.660  1.00  0.00           C
ATOM   3777  CE1 PHE A3840     257.963 241.779 217.405  1.00  0.00           C
ATOM   3778  CE2 PHE A3840     260.390 241.868 217.324  1.00  0.00           C
ATOM   3779  CZ  PHE A3840     259.162 241.601 216.696  1.00  0.00           C
ATOM   3780  C   PHE A3840     258.280 244.815 222.377  1.00  0.00           C
ATOM   3781  O   PHE A3840     257.094 244.790 222.701  1.00  0.00           O
ATOM   3782  H   PHE A3840     260.552 245.182 220.271  1.00  0.00           H
ATOM   3783  HA  PHE A3840     257.710 244.427 220.388  1.00  0.00           H
ATOM   3784  HB2 PHE A3840     260.262 243.013 221.183  1.00  0.00           H
ATOM   3785  HB3 PHE A3840     258.657 242.327 221.409  1.00  0.00           H
ATOM   3786  HD1 PHE A3840     257.066 242.362 219.277  1.00  0.00           H
ATOM   3787  HD2 PHE A3840     261.367 242.483 219.141  1.00  0.00           H
ATOM   3788  HE1 PHE A3840     257.018 241.569 216.927  1.00  0.00           H
ATOM   3789  HE2 PHE A3840     261.317 241.726 216.785  1.00  0.00           H
ATOM   3790  HZ  PHE A3840     259.143 241.250 215.675  1.00  0.00           H
ATOM   3791  N   ARG A3841     259.186 245.439 223.146  1.00  0.00           N
ATOM   3792  CA  ARG A3841     258.880 246.014 224.471  1.00  0.00           C
ATOM   3793  CB  ARG A3841     260.192 246.441 225.164  1.00  0.00           C
ATOM   3794  CG  ARG A3841     260.028 246.931 226.613  1.00  0.00           C
ATOM   3795  CD  ARG A3841     259.671 245.824 227.617  1.00  0.00           C
ATOM   3796  NE  ARG A3841     259.225 246.412 228.897  1.00  0.00           N
ATOM   3797  CZ  ARG A3841     258.005 246.353 229.401  1.00  0.00           C
ATOM   3798  NH1 ARG A3841     257.082 245.558 228.960  1.00  0.00           N
ATOM   3799  NH2 ARG A3841     257.632 247.148 230.356  1.00  0.00           N
ATOM   3800  C   ARG A3841     257.875 247.164 224.379  1.00  0.00           C
ATOM   3801  O   ARG A3841     256.901 247.164 225.127  1.00  0.00           O
ATOM   3802  H   ARG A3841     260.139 245.527 222.798  1.00  0.00           H
ATOM   3803  HA  ARG A3841     258.399 245.245 225.074  1.00  0.00           H
ATOM   3804  HB2 ARG A3841     260.646 247.246 224.583  1.00  0.00           H
ATOM   3805  HB3 ARG A3841     260.888 245.600 225.167  1.00  0.00           H
ATOM   3806  HG2 ARG A3841     260.965 247.389 226.931  1.00  0.00           H
ATOM   3807  HG3 ARG A3841     259.262 247.704 226.641  1.00  0.00           H
ATOM   3808  HD2 ARG A3841     260.552 245.203 227.790  1.00  0.00           H
ATOM   3809  HD3 ARG A3841     258.892 245.188 227.197  1.00  0.00           H
ATOM   3810  HE  ARG A3841     259.877 247.000 229.384  1.00  0.00           H
ATOM   3811 HH11 ARG A3841     257.314 244.752 228.396  1.00  0.00           H
ATOM   3812 HH12 ARG A3841     256.167 245.651 229.408  1.00  0.00           H
ATOM   3813 HH21 ARG A3841     256.635 247.097 230.602  1.00  0.00           H
ATOM   3814 HH22 ARG A3841     258.218 247.873 230.716  1.00  0.00           H
ATOM   3815  N   PHE A3842     257.976 248.013 223.354  1.00  0.00           N
ATOM   3816  CA  PHE A3842     256.979 249.050 223.055  1.00  0.00           C
ATOM   3817  CB  PHE A3842     257.519 249.928 221.915  1.00  0.00           C
ATOM   3818  CG  PHE A3842     256.597 251.040 221.450  1.00  0.00           C
ATOM   3819  CD1 PHE A3842     256.309 252.122 222.304  1.00  0.00           C
ATOM   3820  CD2 PHE A3842     256.043 251.007 220.157  1.00  0.00           C
ATOM   3821  CE1 PHE A3842     255.466 253.161 221.869  1.00  0.00           C
ATOM   3822  CE2 PHE A3842     255.210 252.052 219.717  1.00  0.00           C
ATOM   3823  CZ  PHE A3842     254.919 253.130 220.574  1.00  0.00           C
ATOM   3824  C   PHE A3842     255.594 248.470 222.711  1.00  0.00           C
ATOM   3825  O   PHE A3842     254.581 248.989 223.175  1.00  0.00           O
ATOM   3826  H   PHE A3842     258.800 247.955 222.762  1.00  0.00           H
ATOM   3827  HA  PHE A3842     256.853 249.675 223.939  1.00  0.00           H
ATOM   3828  HB2 PHE A3842     258.456 250.382 222.238  1.00  0.00           H
ATOM   3829  HB3 PHE A3842     257.747 249.285 221.063  1.00  0.00           H
ATOM   3830  HD1 PHE A3842     256.726 252.144 223.301  1.00  0.00           H
ATOM   3831  HD2 PHE A3842     256.260 250.175 219.501  1.00  0.00           H
ATOM   3832  HE1 PHE A3842     255.225 253.972 222.541  1.00  0.00           H
ATOM   3833  HE2 PHE A3842     254.779 252.014 218.728  1.00  0.00           H
ATOM   3834  HZ  PHE A3842     254.259 253.921 220.250  1.00  0.00           H
ATOM   3835  N   LEU A3843     255.530 247.345 221.989  1.00  0.00           N
ATOM   3836  CA  LEU A3843     254.268 246.658 221.678  1.00  0.00           C
ATOM   3837  CB  LEU A3843     254.487 245.688 220.506  1.00  0.00           C
ATOM   3838  CG  LEU A3843     254.656 246.420 219.164  1.00  0.00           C
ATOM   3839  CD1 LEU A3843     255.240 245.473 218.121  1.00  0.00           C
ATOM   3840  CD2 LEU A3843     253.316 246.933 218.626  1.00  0.00           C
ATOM   3841  C   LEU A3843     253.648 245.937 222.884  1.00  0.00           C
ATOM   3842  O   LEU A3843     252.429 246.007 223.049  1.00  0.00           O
ATOM   3843  H   LEU A3843     256.397 246.922 221.680  1.00  0.00           H
ATOM   3844  HA  LEU A3843     253.535 247.406 221.383  1.00  0.00           H
ATOM   3845  HB2 LEU A3843     255.373 245.088 220.710  1.00  0.00           H
ATOM   3846  HB3 LEU A3843     253.638 245.006 220.433  1.00  0.00           H
ATOM   3847  HG  LEU A3843     255.332 247.266 219.277  1.00  0.00           H
ATOM   3848 HD11 LEU A3843     255.380 246.010 217.186  1.00  0.00           H
ATOM   3849 HD12 LEU A3843     254.575 244.621 217.981  1.00  0.00           H
ATOM   3850 HD13 LEU A3843     256.212 245.116 218.463  1.00  0.00           H
ATOM   3851 HD21 LEU A3843     252.889 247.657 219.317  1.00  0.00           H
ATOM   3852 HD22 LEU A3843     252.624 246.099 218.506  1.00  0.00           H
ATOM   3853 HD23 LEU A3843     253.477 247.422 217.669  1.00  0.00           H
ATOM   3854  N   GLN A3844     254.466 245.380 223.781  1.00  0.00           N
ATOM   3855  CA  GLN A3844     254.003 244.837 225.061  1.00  0.00           C
ATOM   3856  CB  GLN A3844     255.154 244.081 225.742  1.00  0.00           C
ATOM   3857  CG  GLN A3844     254.687 243.297 226.984  1.00  0.00           C
ATOM   3858  CD  GLN A3844     255.842 242.760 227.824  1.00  0.00           C
ATOM   3859  OE1 GLN A3844     257.008 243.067 227.599  1.00  0.00           O
ATOM   3860  NE2 GLN A3844     255.558 242.052 228.893  1.00  0.00           N
ATOM   3861  C   GLN A3844     253.441 245.946 225.966  1.00  0.00           C
ATOM   3862  O   GLN A3844     252.286 245.864 226.364  1.00  0.00           O
ATOM   3863  H   GLN A3844     255.458 245.333 223.568  1.00  0.00           H
ATOM   3864  HA  GLN A3844     253.197 244.128 224.865  1.00  0.00           H
ATOM   3865  HB2 GLN A3844     255.916 244.804 226.036  1.00  0.00           H
ATOM   3866  HB3 GLN A3844     255.601 243.381 225.035  1.00  0.00           H
ATOM   3867  HG2 GLN A3844     254.069 242.459 226.664  1.00  0.00           H
ATOM   3868  HG3 GLN A3844     254.083 243.937 227.627  1.00  0.00           H
ATOM   3869 HE21 GLN A3844     256.315 241.723 229.471  1.00  0.00           H
ATOM   3870 HE22 GLN A3844     254.605 241.808 229.114  1.00  0.00           H
ATOM   3871  N   LEU A3845     254.129 247.088 226.060  1.00  0.00           N
ATOM   3872  CA  LEU A3845     253.700 248.274 226.821  1.00  0.00           C
ATOM   3873  CB  LEU A3845     254.846 249.296 226.765  1.00  0.00           C
ATOM   3874  CG  LEU A3845     255.863 249.042 227.882  1.00  0.00           C
ATOM   3875  CD1 LEU A3845     257.214 249.653 227.538  1.00  0.00           C
ATOM   3876  CD2 LEU A3845     255.389 249.703 229.171  1.00  0.00           C
ATOM   3877  C   LEU A3845     252.397 248.921 226.329  1.00  0.00           C
ATOM   3878  O   LEU A3845     251.673 249.543 227.109  1.00  0.00           O
ATOM   3879  H   LEU A3845     255.066 247.101 225.669  1.00  0.00           H
ATOM   3880  HA  LEU A3845     253.525 247.982 227.857  1.00  0.00           H
ATOM   3881  HB2 LEU A3845     255.331 249.244 225.791  1.00  0.00           H
ATOM   3882  HB3 LEU A3845     254.451 250.301 226.871  1.00  0.00           H
ATOM   3883  HG  LEU A3845     255.990 247.972 228.028  1.00  0.00           H
ATOM   3884 HD11 LEU A3845     257.928 249.404 228.321  1.00  0.00           H
ATOM   3885 HD12 LEU A3845     257.558 249.246 226.592  1.00  0.00           H
ATOM   3886 HD13 LEU A3845     257.122 250.734 227.469  1.00  0.00           H
ATOM   3887 HD21 LEU A3845     255.444 250.782 229.077  1.00  0.00           H
ATOM   3888 HD22 LEU A3845     254.357 249.429 229.378  1.00  0.00           H
ATOM   3889 HD23 LEU A3845     256.006 249.366 230.000  1.00  0.00           H
ATOM   3890  N   LEU A3846     252.066 248.766 225.047  1.00  0.00           N
ATOM   3891  CA  LEU A3846     250.772 249.181 224.501  1.00  0.00           C
ATOM   3892  CB  LEU A3846     250.913 249.364 222.987  1.00  0.00           C
ATOM   3893  CG  LEU A3846     251.758 250.582 222.587  1.00  0.00           C
ATOM   3894  CD1 LEU A3846     252.221 250.463 221.135  1.00  0.00           C
ATOM   3895  CD2 LEU A3846     250.939 251.865 222.717  1.00  0.00           C
ATOM   3896  C   LEU A3846     249.624 248.212 224.836  1.00  0.00           C
ATOM   3897  O   LEU A3846     248.459 248.606 224.760  1.00  0.00           O
ATOM   3898  H   LEU A3846     252.724 248.288 224.444  1.00  0.00           H
ATOM   3899  HA  LEU A3846     250.500 250.137 224.941  1.00  0.00           H
ATOM   3900  HB2 LEU A3846     251.340 248.456 222.561  1.00  0.00           H
ATOM   3901  HB3 LEU A3846     249.916 249.504 222.580  1.00  0.00           H
ATOM   3902  HG  LEU A3846     252.636 250.663 223.221  1.00  0.00           H
ATOM   3903 HD21 LEU A3846     251.563 252.699 222.414  1.00  0.00           H
ATOM   3904 HD22 LEU A3846     250.052 251.817 222.087  1.00  0.00           H
ATOM   3905 HD23 LEU A3846     250.645 252.013 223.755  1.00  0.00           H
ATOM   3906 HD11 LEU A3846     252.787 251.351 220.867  1.00  0.00           H
ATOM   3907 HD12 LEU A3846     252.876 249.598 221.041  1.00  0.00           H
ATOM   3908 HD13 LEU A3846     251.367 250.355 220.475  1.00  0.00           H
ATOM   3909  N   CYS A3847     249.945 246.964 225.184  1.00  0.00           N
ATOM   3910  CA  CYS A3847     249.000 245.951 225.656  1.00  0.00           C
ATOM   3911  CB  CYS A3847     249.377 244.591 225.051  1.00  0.00           C
ATOM   3912  SG  CYS A3847     249.435 244.689 223.234  1.00  0.00           S
ATOM   3913  C   CYS A3847     248.915 245.860 227.193  1.00  0.00           C
ATOM   3914  O   CYS A3847     247.850 245.491 227.681  1.00  0.00           O
ATOM   3915  H   CYS A3847     250.927 246.724 225.242  1.00  0.00           H
ATOM   3916  HA  CYS A3847     248.002 246.202 225.301  1.00  0.00           H
ATOM   3917  HB2 CYS A3847     248.636 243.849 225.358  1.00  0.00           H
ATOM   3918  HB3 CYS A3847     250.350 244.276 225.434  1.00  0.00           H
ATOM   3919  HG  CYS A3847     250.622 245.321 223.182  1.00  0.00           H
ATOM   3920  N   GLU A3848     249.964 246.287 227.917  1.00  0.00           N
ATOM   3921  CA  GLU A3848     250.148 246.072 229.365  1.00  0.00           C
ATOM   3922  CB  GLU A3848     251.310 246.918 229.933  1.00  0.00           C
ATOM   3923  CG  GLU A3848     252.646 246.162 229.955  1.00  0.00           C
ATOM   3924  CD  GLU A3848     253.804 246.934 230.617  1.00  0.00           C
ATOM   3925  OE1 GLU A3848     253.590 247.991 231.257  1.00  0.00           O
ATOM   3926  OE2 GLU A3848     254.964 246.582 230.296  1.00  0.00           O
ATOM   3927  C   GLU A3848     248.882 246.342 230.185  1.00  0.00           C
ATOM   3928  O   GLU A3848     248.345 247.456 230.169  1.00  0.00           O
ATOM   3929  H   GLU A3848     250.808 246.487 227.398  1.00  0.00           H
ATOM   3930  HA  GLU A3848     250.411 245.027 229.514  1.00  0.00           H
ATOM   3931  HB2 GLU A3848     251.074 247.174 230.967  1.00  0.00           H
ATOM   3932  HB3 GLU A3848     251.412 247.843 229.366  1.00  0.00           H
ATOM   3933  HG2 GLU A3848     252.506 245.224 230.497  1.00  0.00           H
ATOM   3934  HG3 GLU A3848     252.922 245.909 228.930  1.00  0.00           H
ATOM   3935  N   GLY A3849     248.495 245.348 230.985  1.00  0.00           N
ATOM   3936  CA  GLY A3849     247.267 245.371 231.775  1.00  0.00           C
ATOM   3937  C   GLY A3849     246.063 244.817 231.012  1.00  0.00           C
ATOM   3938  O   GLY A3849     244.960 245.354 231.146  1.00  0.00           O
ATOM   3939  H   GLY A3849     248.939 244.441 230.828  1.00  0.00           H
ATOM   3940  HA2 GLY A3849     247.415 244.755 232.662  1.00  0.00           H
ATOM   3941  HA3 GLY A3849     247.044 246.390 232.092  1.00  0.00           H
ATOM   3942  N   HIS A3850     246.268 243.787 230.179  1.00  0.00           N
ATOM   3943  CA  HIS A3850     245.203 243.080 229.447  1.00  0.00           C
ATOM   3944  ND1 HIS A3850     245.681 240.153 230.917  1.00  0.00           N
ATOM   3945  CG  HIS A3850     245.101 241.347 231.333  1.00  0.00           C
ATOM   3946  CB  HIS A3850     244.324 242.272 230.431  1.00  0.00           C
ATOM   3947  NE2 HIS A3850     246.293 240.558 233.001  1.00  0.00           N
ATOM   3948  CD2 HIS A3850     245.461 241.590 232.629  1.00  0.00           C
ATOM   3949  CE1 HIS A3850     246.437 239.739 231.947  1.00  0.00           C
ATOM   3950  C   HIS A3850     244.380 243.988 228.507  1.00  0.00           C
ATOM   3951  O   HIS A3850     243.161 243.817 228.386  1.00  0.00           O
ATOM   3952  H   HIS A3850     247.214 243.411 230.104  1.00  0.00           H
ATOM   3953  HA  HIS A3850     245.703 242.351 228.807  1.00  0.00           H
ATOM   3954  HB2 HIS A3850     243.623 241.666 229.858  1.00  0.00           H
ATOM   3955  HB3 HIS A3850     243.745 242.959 231.050  1.00  0.00           H
ATOM   3956  HD2 HIS A3850     245.215 242.463 233.214  1.00  0.00           H
ATOM   3957  HE1 HIS A3850     247.092 238.878 231.925  1.00  0.00           H
ATOM   3958  HE2 HIS A3850     246.787 240.451 233.890  1.00  0.00           H
ATOM   3959  N   ASN A3851     244.997 245.025 227.912  1.00  0.00           N
ATOM   3960  CA  ASN A3851     244.310 246.109 227.189  1.00  0.00           C
ATOM   3961  CB  ASN A3851     245.305 247.227 226.820  1.00  0.00           C
ATOM   3962  CG  ASN A3851     244.629 248.473 226.255  1.00  0.00           C
ATOM   3963  OD1 ASN A3851     243.713 248.442 225.438  1.00  0.00           O
ATOM   3964  ND2 ASN A3851     244.981 249.636 226.743  1.00  0.00           N
ATOM   3965  C   ASN A3851     243.540 245.585 225.963  1.00  0.00           C
ATOM   3966  O   ASN A3851     244.028 245.566 224.828  1.00  0.00           O
ATOM   3967  H   ASN A3851     245.999 245.120 228.074  1.00  0.00           H
ATOM   3968  HA  ASN A3851     243.582 246.540 227.877  1.00  0.00           H
ATOM   3969  HB2 ASN A3851     246.016 246.862 226.082  1.00  0.00           H
ATOM   3970  HB3 ASN A3851     245.868 247.502 227.714  1.00  0.00           H
ATOM   3971 HD21 ASN A3851     245.737 249.688 227.429  1.00  0.00           H
ATOM   3972 HD22 ASN A3851     244.554 250.449 226.361  1.00  0.00           H
ATOM   3973  N   SER A3852     242.280 245.216 226.189  1.00  0.00           N
ATOM   3974  CA  SER A3852     241.547 244.346 225.270  1.00  0.00           C
ATOM   3975  CB  SER A3852     240.260 243.835 225.929  1.00  0.00           C
ATOM   3976  OG  SER A3852     240.394 243.657 227.328  1.00  0.00           O
ATOM   3977  C   SER A3852     241.211 245.024 223.941  1.00  0.00           C
ATOM   3978  O   SER A3852     241.090 244.351 222.918  1.00  0.00           O
ATOM   3979  H   SER A3852     242.026 245.134 227.168  1.00  0.00           H
ATOM   3980  HA  SER A3852     242.171 243.483 225.053  1.00  0.00           H
ATOM   3981  HB2 SER A3852     239.460 244.558 225.763  1.00  0.00           H
ATOM   3982  HB3 SER A3852     239.973 242.890 225.465  1.00  0.00           H
ATOM   3983  HG  SER A3852     241.232 243.204 227.531  1.00  0.00           H
ATOM   3984  N   ASP A3853     241.074 246.354 223.921  1.00  0.00           N
ATOM   3985  CA  ASP A3853     240.867 247.107 222.682  1.00  0.00           C
ATOM   3986  CB  ASP A3853     240.229 248.471 222.996  1.00  0.00           C
ATOM   3987  CG  ASP A3853     239.667 249.204 221.767  1.00  0.00           C
ATOM   3988  OD1 ASP A3853     239.936 248.839 220.601  1.00  0.00           O
ATOM   3989  OD2 ASP A3853     239.069 250.289 221.925  1.00  0.00           O
ATOM   3990  C   ASP A3853     242.167 247.222 221.870  1.00  0.00           C
ATOM   3991  O   ASP A3853     242.188 246.783 220.721  1.00  0.00           O
ATOM   3992  H   ASP A3853     241.307 246.857 224.766  1.00  0.00           H
ATOM   3993  HA  ASP A3853     240.156 246.558 222.063  1.00  0.00           H
ATOM   3994  HB2 ASP A3853     240.967 249.105 223.489  1.00  0.00           H
ATOM   3995  HB3 ASP A3853     239.403 248.315 223.693  1.00  0.00           H
ATOM   3996  N   PHE A3854     243.303 247.576 222.490  1.00  0.00           N
ATOM   3997  CA  PHE A3854     244.574 247.664 221.760  1.00  0.00           C
ATOM   3998  CB  PHE A3854     245.620 248.461 222.552  1.00  0.00           C
ATOM   3999  CG  PHE A3854     246.772 248.889 221.660  1.00  0.00           C
ATOM   4000  CD1 PHE A3854     246.704 250.104 220.949  1.00  0.00           C
ATOM   4001  CD2 PHE A3854     247.875 248.038 221.470  1.00  0.00           C
ATOM   4002  CE1 PHE A3854     247.708 250.450 220.027  1.00  0.00           C
ATOM   4003  CE2 PHE A3854     248.883 248.390 220.556  1.00  0.00           C
ATOM   4004  CZ  PHE A3854     248.792 249.582 219.819  1.00  0.00           C
ATOM   4005  C   PHE A3854     245.116 246.295 221.302  1.00  0.00           C
ATOM   4006  O   PHE A3854     245.420 246.151 220.115  1.00  0.00           O
ATOM   4007  H   PHE A3854     243.300 247.777 223.488  1.00  0.00           H
ATOM   4008  HA  PHE A3854     244.377 248.229 220.849  1.00  0.00           H
ATOM   4009  HB2 PHE A3854     245.995 247.856 223.380  1.00  0.00           H
ATOM   4010  HB3 PHE A3854     245.153 249.352 222.974  1.00  0.00           H
ATOM   4011  HD1 PHE A3854     245.882 250.778 221.116  1.00  0.00           H
ATOM   4012  HD2 PHE A3854     247.956 247.119 222.036  1.00  0.00           H
ATOM   4013  HE1 PHE A3854     247.656 251.387 219.494  1.00  0.00           H
ATOM   4014  HE2 PHE A3854     249.751 247.755 220.459  1.00  0.00           H
ATOM   4015  HZ  PHE A3854     249.575 249.846 219.123  1.00  0.00           H
ATOM   4016  N   GLN A3855     244.942 245.241 222.112  1.00  0.00           N
ATOM   4017  CA  GLN A3855     245.161 243.839 221.716  1.00  0.00           C
ATOM   4018  CB  GLN A3855     244.670 242.902 222.832  1.00  0.00           C
ATOM   4019  CG  GLN A3855     245.555 242.733 224.081  1.00  0.00           C
ATOM   4020  CD  GLN A3855     244.860 241.836 225.114  1.00  0.00           C
ATOM   4021  OE1 GLN A3855     243.663 241.587 225.027  1.00  0.00           O
ATOM   4022  NE2 GLN A3855     245.576 241.236 226.033  1.00  0.00           N
ATOM   4023  C   GLN A3855     244.380 243.474 220.439  1.00  0.00           C
ATOM   4024  O   GLN A3855     244.933 242.901 219.494  1.00  0.00           O
ATOM   4025  H   GLN A3855     244.646 245.419 223.070  1.00  0.00           H
ATOM   4026  HA  GLN A3855     246.224 243.666 221.536  1.00  0.00           H
ATOM   4027  HB2 GLN A3855     243.683 243.248 223.142  1.00  0.00           H
ATOM   4028  HB3 GLN A3855     244.543 241.906 222.408  1.00  0.00           H
ATOM   4029  HG2 GLN A3855     245.769 243.698 224.537  1.00  0.00           H
ATOM   4030  HG3 GLN A3855     246.501 242.279 223.790  1.00  0.00           H
ATOM   4031 HE21 GLN A3855     246.589 241.345 226.063  1.00  0.00           H
ATOM   4032 HE22 GLN A3855     245.119 240.544 226.623  1.00  0.00           H
ATOM   4033  N   ASN A3856     243.089 243.821 220.379  1.00  0.00           N
ATOM   4034  CA  ASN A3856     242.251 243.564 219.207  1.00  0.00           C
ATOM   4035  CB  ASN A3856     240.765 243.666 219.602  1.00  0.00           C
ATOM   4036  CG  ASN A3856     240.245 242.360 220.179  1.00  0.00           C
ATOM   4037  OD1 ASN A3856     239.841 241.470 219.440  1.00  0.00           O
ATOM   4038  ND2 ASN A3856     240.423 242.111 221.448  1.00  0.00           N
ATOM   4039  C   ASN A3856     242.603 244.475 218.018  1.00  0.00           C
ATOM   4040  O   ASN A3856     242.586 244.005 216.879  1.00  0.00           O
ATOM   4041  H   ASN A3856     242.697 244.336 221.160  1.00  0.00           H
ATOM   4042  HA  ASN A3856     242.448 242.547 218.866  1.00  0.00           H
ATOM   4043  HB2 ASN A3856     240.172 243.886 218.715  1.00  0.00           H
ATOM   4044  HB3 ASN A3856     240.612 244.479 220.313  1.00  0.00           H
ATOM   4045 HD21 ASN A3856     240.793 242.842 222.054  1.00  0.00           H
ATOM   4046 HD22 ASN A3856     240.226 241.201 221.824  1.00  0.00           H
ATOM   4047  N   TYR A3857     242.999 245.727 218.260  1.00  0.00           N
ATOM   4048  CA  TYR A3857     243.351 246.694 217.217  1.00  0.00           C
ATOM   4049  CB  TYR A3857     243.252 248.126 217.777  1.00  0.00           C
ATOM   4050  CG  TYR A3857     242.823 249.173 216.759  1.00  0.00           C
ATOM   4051  CD1 TYR A3857     241.471 249.244 216.366  1.00  0.00           C
ATOM   4052  CD2 TYR A3857     243.749 250.097 216.236  1.00  0.00           C
ATOM   4053  CE1 TYR A3857     241.047 250.227 215.449  1.00  0.00           C
ATOM   4054  CE2 TYR A3857     243.331 251.081 215.314  1.00  0.00           C
ATOM   4055  CZ  TYR A3857     241.977 251.148 214.918  1.00  0.00           C
ATOM   4056  OH  TYR A3857     241.562 252.084 214.020  1.00  0.00           O
ATOM   4057  C   TYR A3857     244.718 246.401 216.566  1.00  0.00           C
ATOM   4058  O   TYR A3857     244.846 246.580 215.355  1.00  0.00           O
ATOM   4059  H   TYR A3857     242.978 246.054 219.224  1.00  0.00           H
ATOM   4060  HA  TYR A3857     242.602 246.603 216.434  1.00  0.00           H
ATOM   4061  HB2 TYR A3857     242.505 248.146 218.571  1.00  0.00           H
ATOM   4062  HB3 TYR A3857     244.205 248.405 218.231  1.00  0.00           H
ATOM   4063  HD1 TYR A3857     240.763 248.536 216.779  1.00  0.00           H
ATOM   4064  HD2 TYR A3857     244.781 250.049 216.557  1.00  0.00           H
ATOM   4065  HE1 TYR A3857     240.011 250.280 215.154  1.00  0.00           H
ATOM   4066  HE2 TYR A3857     244.044 251.786 214.915  1.00  0.00           H
ATOM   4067  HH  TYR A3857     242.244 252.757 213.870  1.00  0.00           H
ATOM   4068  N   LEU A3858     245.649 245.740 217.270  1.00  0.00           N
ATOM   4069  CA  LEU A3858     246.870 245.152 216.689  1.00  0.00           C
ATOM   4070  CB  LEU A3858     247.772 244.591 217.805  1.00  0.00           C
ATOM   4071  CG  LEU A3858     248.585 245.612 218.614  1.00  0.00           C
ATOM   4072  CD1 LEU A3858     249.501 244.838 219.561  1.00  0.00           C
ATOM   4073  CD2 LEU A3858     249.464 246.499 217.725  1.00  0.00           C
ATOM   4074  C   LEU A3858     246.575 244.019 215.697  1.00  0.00           C
ATOM   4075  O   LEU A3858     247.190 243.958 214.629  1.00  0.00           O
ATOM   4076  H   LEU A3858     245.507 245.648 218.276  1.00  0.00           H
ATOM   4077  HA  LEU A3858     247.406 245.918 216.131  1.00  0.00           H
ATOM   4078  HB2 LEU A3858     248.479 243.894 217.353  1.00  0.00           H
ATOM   4079  HB3 LEU A3858     247.157 244.017 218.498  1.00  0.00           H
ATOM   4080  HG  LEU A3858     247.908 246.237 219.190  1.00  0.00           H
ATOM   4081 HD11 LEU A3858     250.065 245.521 220.194  1.00  0.00           H
ATOM   4082 HD12 LEU A3858     250.203 244.222 218.998  1.00  0.00           H
ATOM   4083 HD13 LEU A3858     248.906 244.195 220.210  1.00  0.00           H
ATOM   4084 HD21 LEU A3858     248.846 247.192 217.160  1.00  0.00           H
ATOM   4085 HD22 LEU A3858     250.148 247.079 218.342  1.00  0.00           H
ATOM   4086 HD23 LEU A3858     250.054 245.881 217.056  1.00  0.00           H
ATOM   4087  N   ARG A3859     245.606 243.150 216.008  1.00  0.00           N
ATOM   4088  CA  ARG A3859     245.150 242.090 215.092  1.00  0.00           C
ATOM   4089  CB  ARG A3859     244.313 241.075 215.881  1.00  0.00           C
ATOM   4090  CG  ARG A3859     244.081 239.779 215.086  1.00  0.00           C
ATOM   4091  CD  ARG A3859     243.142 238.788 215.782  1.00  0.00           C
ATOM   4092  NE  ARG A3859     241.760 239.298 215.915  1.00  0.00           N
ATOM   4093  CZ  ARG A3859     241.198 239.800 217.001  1.00  0.00           C
ATOM   4094  NH1 ARG A3859     241.808 239.956 218.133  1.00  0.00           N
ATOM   4095  NH2 ARG A3859     239.956 240.182 216.988  1.00  0.00           N
ATOM   4096  C   ARG A3859     244.358 242.656 213.918  1.00  0.00           C
ATOM   4097  O   ARG A3859     244.467 242.162 212.796  1.00  0.00           O
ATOM   4098  H   ARG A3859     245.182 243.228 216.927  1.00  0.00           H
ATOM   4099  HA  ARG A3859     246.022 241.586 214.678  1.00  0.00           H
ATOM   4100  HB2 ARG A3859     244.849 240.833 216.793  1.00  0.00           H
ATOM   4101  HB3 ARG A3859     243.360 241.527 216.154  1.00  0.00           H
ATOM   4102  HG2 ARG A3859     245.044 239.289 214.944  1.00  0.00           H
ATOM   4103  HG3 ARG A3859     243.664 240.009 214.106  1.00  0.00           H
ATOM   4104  HD2 ARG A3859     243.558 238.513 216.749  1.00  0.00           H
ATOM   4105  HD3 ARG A3859     243.112 237.877 215.183  1.00  0.00           H
ATOM   4106  HE  ARG A3859     241.167 239.170 215.119  1.00  0.00           H
ATOM   4107 HH11 ARG A3859     241.322 240.374 218.915  1.00  0.00           H
ATOM   4108 HH12 ARG A3859     242.796 239.724 218.226  1.00  0.00           H
ATOM   4109 HH21 ARG A3859     239.617 240.626 217.840  1.00  0.00           H
ATOM   4110 HH22 ARG A3859     239.395 240.125 216.167  1.00  0.00           H
ATOM   4111  N   THR A3860     243.481 243.620 214.194  1.00  0.00           N
ATOM   4112  CA  THR A3860     242.562 244.197 213.214  1.00  0.00           C
ATOM   4113  CB  THR A3860     241.336 243.288 213.005  1.00  0.00           C
ATOM   4114  OG1 THR A3860     240.454 243.875 212.076  1.00  0.00           O
ATOM   4115  CG2 THR A3860     240.520 242.931 214.253  1.00  0.00           C
ATOM   4116  C   THR A3860     242.196 245.642 213.554  1.00  0.00           C
ATOM   4117  O   THR A3860     241.361 245.923 214.410  1.00  0.00           O
ATOM   4118  H   THR A3860     243.389 243.910 215.163  1.00  0.00           H
ATOM   4119  HA  THR A3860     243.084 244.218 212.264  1.00  0.00           H
ATOM   4120  HB  THR A3860     241.692 242.351 212.575  1.00  0.00           H
ATOM   4121  HG1 THR A3860     239.716 243.273 211.969  1.00  0.00           H
ATOM   4122 HG21 THR A3860     239.730 242.230 213.988  1.00  0.00           H
ATOM   4123 HG22 THR A3860     240.073 243.821 214.692  1.00  0.00           H
ATOM   4124 HG23 THR A3860     241.166 242.465 214.996  1.00  0.00           H
ATOM   4125  N   GLN A3861     242.752 246.584 212.789  1.00  0.00           N
ATOM   4126  CA  GLN A3861     242.425 248.008 212.874  1.00  0.00           C
ATOM   4127  CB  GLN A3861     243.476 248.854 212.139  1.00  0.00           C
ATOM   4128  CG  GLN A3861     244.910 248.691 212.658  1.00  0.00           C
ATOM   4129  CD  GLN A3861     245.652 247.517 212.030  1.00  0.00           C
ATOM   4130  OE1 GLN A3861     245.844 247.463 210.824  1.00  0.00           O
ATOM   4131  NE2 GLN A3861     245.841 246.437 212.748  1.00  0.00           N
ATOM   4132  C   GLN A3861     241.012 248.280 212.326  1.00  0.00           C
ATOM   4133  O   GLN A3861     240.841 248.717 211.184  1.00  0.00           O
ATOM   4134  H   GLN A3861     243.524 246.308 212.200  1.00  0.00           H
ATOM   4135  HA  GLN A3861     242.442 248.298 213.926  1.00  0.00           H
ATOM   4136  HB2 GLN A3861     243.195 249.897 212.280  1.00  0.00           H
ATOM   4137  HB3 GLN A3861     243.453 248.638 211.070  1.00  0.00           H
ATOM   4138  HG2 GLN A3861     245.455 249.588 212.384  1.00  0.00           H
ATOM   4139  HG3 GLN A3861     244.913 248.620 213.745  1.00  0.00           H
ATOM   4140 HE21 GLN A3861     245.650 246.465 213.748  1.00  0.00           H
ATOM   4141 HE22 GLN A3861     246.447 245.709 212.374  1.00  0.00           H
ATOM   4142  N   THR A3862     239.980 248.016 213.132  1.00  0.00           N
ATOM   4143  CA  THR A3862     238.563 247.986 212.710  1.00  0.00           C
ATOM   4144  CB  THR A3862     237.642 247.571 213.873  1.00  0.00           C
ATOM   4145  OG1 THR A3862     237.546 248.610 214.824  1.00  0.00           O
ATOM   4146  CG2 THR A3862     238.094 246.315 214.613  1.00  0.00           C
ATOM   4147  C   THR A3862     238.037 249.310 212.141  1.00  0.00           C
ATOM   4148  O   THR A3862     236.913 249.361 211.644  1.00  0.00           O
ATOM   4149  H   THR A3862     240.211 247.559 214.011  1.00  0.00           H
ATOM   4150  HA  THR A3862     238.466 247.238 211.923  1.00  0.00           H
ATOM   4151  HB  THR A3862     236.646 247.382 213.469  1.00  0.00           H
ATOM   4152  HG1 THR A3862     236.812 249.172 214.566  1.00  0.00           H
ATOM   4153 HG21 THR A3862     237.294 245.976 215.271  1.00  0.00           H
ATOM   4154 HG22 THR A3862     238.971 246.529 215.223  1.00  0.00           H
ATOM   4155 HG23 THR A3862     238.331 245.525 213.900  1.00  0.00           H
ATOM   4156  N   GLY A3863     238.774 250.411 212.318  1.00  0.00           N
ATOM   4157  CA  GLY A3863     238.412 251.743 211.846  1.00  0.00           C
ATOM   4158  C   GLY A3863     239.055 252.176 210.524  1.00  0.00           C
ATOM   4159  O   GLY A3863     238.772 253.303 210.114  1.00  0.00           O
ATOM   4160  H   GLY A3863     239.678 250.293 212.755  1.00  0.00           H
ATOM   4161  HA2 GLY A3863     237.330 251.805 211.727  1.00  0.00           H
ATOM   4162  HA3 GLY A3863     238.718 252.457 212.610  1.00  0.00           H
ATOM   4163  N   ASN A3864     239.951 251.376 209.931  1.00  0.00           N
ATOM   4164  CA  ASN A3864     240.859 251.781 208.847  1.00  0.00           C
ATOM   4165  CB  ASN A3864     242.249 251.173 209.127  1.00  0.00           C
ATOM   4166  CG  ASN A3864     243.025 251.887 210.220  1.00  0.00           C
ATOM   4167  OD1 ASN A3864     242.577 252.863 210.799  1.00  0.00           O
ATOM   4168  ND2 ASN A3864     244.291 251.567 210.329  1.00  0.00           N
ATOM   4169  C   ASN A3864     240.375 251.436 207.421  1.00  0.00           C
ATOM   4170  O   ASN A3864     239.433 250.677 207.213  1.00  0.00           O
ATOM   4171  H   ASN A3864     240.114 250.462 210.342  1.00  0.00           H
ATOM   4172  HA  ASN A3864     240.964 252.868 208.874  1.00  0.00           H
ATOM   4173  HB2 ASN A3864     242.157 250.119 209.385  1.00  0.00           H
ATOM   4174  HB3 ASN A3864     242.861 251.236 208.232  1.00  0.00           H
ATOM   4175 HD21 ASN A3864     244.673 250.802 209.803  1.00  0.00           H
ATOM   4176 HD22 ASN A3864     244.906 252.221 210.808  1.00  0.00           H
ATOM   4177  N   ASN A3865     241.085 251.962 206.411  1.00  0.00           N
ATOM   4178  CA  ASN A3865     240.909 251.618 204.986  1.00  0.00           C
ATOM   4179  CB  ASN A3865     241.456 252.797 204.150  1.00  0.00           C
ATOM   4180  CG  ASN A3865     240.626 253.093 202.910  1.00  0.00           C
ATOM   4181  OD1 ASN A3865     240.465 252.304 202.001  1.00  0.00           O
ATOM   4182  ND2 ASN A3865     240.106 254.292 202.787  1.00  0.00           N
ATOM   4183  C   ASN A3865     241.604 250.292 204.586  1.00  0.00           C
ATOM   4184  O   ASN A3865     241.428 249.799 203.476  1.00  0.00           O
ATOM   4185  H   ASN A3865     241.857 252.564 206.657  1.00  0.00           H
ATOM   4186  HA  ASN A3865     239.842 251.493 204.785  1.00  0.00           H
ATOM   4187  HB2 ASN A3865     241.481 253.700 204.759  1.00  0.00           H
ATOM   4188  HB3 ASN A3865     242.479 252.589 203.836  1.00  0.00           H
ATOM   4189 HD21 ASN A3865     239.606 254.454 201.934  1.00  0.00           H
ATOM   4190 HD22 ASN A3865     240.252 254.984 203.496  1.00  0.00           H
ATOM   4191  N   THR A3866     242.552 249.822 205.398  1.00  0.00           N
ATOM   4192  CA  THR A3866     243.410 248.646 205.176  1.00  0.00           C
ATOM   4193  CB  THR A3866     244.516 248.967 204.150  1.00  0.00           C
ATOM   4194  OG1 THR A3866     243.948 248.957 202.861  1.00  0.00           O
ATOM   4195  CG2 THR A3866     245.686 247.982 204.085  1.00  0.00           C
ATOM   4196  C   THR A3866     243.990 248.222 206.527  1.00  0.00           C
ATOM   4197  O   THR A3866     244.092 249.050 207.435  1.00  0.00           O
ATOM   4198  H   THR A3866     242.665 250.268 206.298  1.00  0.00           H
ATOM   4199  HA  THR A3866     242.809 247.820 204.796  1.00  0.00           H
ATOM   4200  HB  THR A3866     244.913 249.961 204.355  1.00  0.00           H
ATOM   4201  HG1 THR A3866     243.043 249.310 202.933  1.00  0.00           H
ATOM   4202 HG21 THR A3866     246.338 248.248 203.254  1.00  0.00           H
ATOM   4203 HG22 THR A3866     245.316 246.967 203.933  1.00  0.00           H
ATOM   4204 HG23 THR A3866     246.271 248.027 205.004  1.00  0.00           H
ATOM   4205  N   THR A3867     244.311 246.938 206.676  1.00  0.00           N
ATOM   4206  CA  THR A3867     244.631 246.308 207.962  1.00  0.00           C
ATOM   4207  CB  THR A3867     243.462 245.408 208.395  1.00  0.00           C
ATOM   4208  OG1 THR A3867     242.274 246.164 208.481  1.00  0.00           O
ATOM   4209  CG2 THR A3867     243.661 244.726 209.744  1.00  0.00           C
ATOM   4210  C   THR A3867     245.925 245.503 207.865  1.00  0.00           C
ATOM   4211  O   THR A3867     246.153 244.830 206.860  1.00  0.00           O
ATOM   4212  H   THR A3867     244.231 246.318 205.884  1.00  0.00           H
ATOM   4213  HA  THR A3867     244.766 247.077 208.719  1.00  0.00           H
ATOM   4214  HB  THR A3867     243.317 244.635 207.640  1.00  0.00           H
ATOM   4215  HG1 THR A3867     242.342 246.748 209.243  1.00  0.00           H
ATOM   4216 HG21 THR A3867     244.442 243.969 209.672  1.00  0.00           H
ATOM   4217 HG22 THR A3867     243.947 245.461 210.493  1.00  0.00           H
ATOM   4218 HG23 THR A3867     242.735 244.232 210.037  1.00  0.00           H
ATOM   4219  N   VAL A3868     246.722 245.509 208.933  1.00  0.00           N
ATOM   4220  CA  VAL A3868     247.934 244.696 209.111  1.00  0.00           C
ATOM   4221  CB  VAL A3868     249.199 245.577 209.089  1.00  0.00           C
ATOM   4222  CG1 VAL A3868     250.474 244.736 209.191  1.00  0.00           C
ATOM   4223  CG2 VAL A3868     249.299 246.428 207.815  1.00  0.00           C
ATOM   4224  C   VAL A3868     247.824 243.954 210.443  1.00  0.00           C
ATOM   4225  O   VAL A3868     247.539 244.580 211.460  1.00  0.00           O
ATOM   4226  H   VAL A3868     246.460 246.103 209.719  1.00  0.00           H
ATOM   4227  HA  VAL A3868     248.009 243.965 208.306  1.00  0.00           H
ATOM   4228  HB  VAL A3868     249.170 246.254 209.942  1.00  0.00           H
ATOM   4229 HG11 VAL A3868     251.340 245.399 209.182  1.00  0.00           H
ATOM   4230 HG12 VAL A3868     250.546 244.042 208.353  1.00  0.00           H
ATOM   4231 HG13 VAL A3868     250.495 244.177 210.127  1.00  0.00           H
ATOM   4232 HG21 VAL A3868     248.476 247.142 207.777  1.00  0.00           H
ATOM   4233 HG22 VAL A3868     250.233 246.988 207.831  1.00  0.00           H
ATOM   4234 HG23 VAL A3868     249.271 245.786 206.935  1.00  0.00           H
ATOM   4235  N   ASN A3869     247.968 242.627 210.442  1.00  0.00           N
ATOM   4236  CA  ASN A3869     247.915 241.831 211.669  1.00  0.00           C
ATOM   4237  CB  ASN A3869     247.332 240.440 211.345  1.00  0.00           C
ATOM   4238  CG  ASN A3869     247.061 239.623 212.597  1.00  0.00           C
ATOM   4239  OD1 ASN A3869     247.587 239.892 213.660  1.00  0.00           O
ATOM   4240  ND2 ASN A3869     246.252 238.590 212.517  1.00  0.00           N
ATOM   4241  C   ASN A3869     249.306 241.791 212.335  1.00  0.00           C
ATOM   4242  O   ASN A3869     250.192 241.041 211.914  1.00  0.00           O
ATOM   4243  H   ASN A3869     248.244 242.164 209.591  1.00  0.00           H
ATOM   4244  HA  ASN A3869     247.230 242.309 212.375  1.00  0.00           H
ATOM   4245  HB2 ASN A3869     248.020 239.883 210.709  1.00  0.00           H
ATOM   4246  HB3 ASN A3869     246.387 240.569 210.819  1.00  0.00           H
ATOM   4247 HD21 ASN A3869     246.188 237.994 213.337  1.00  0.00           H
ATOM   4248 HD22 ASN A3869     245.885 238.296 211.635  1.00  0.00           H
ATOM   4249  N   ILE A3870     249.512 242.637 213.348  1.00  0.00           N
ATOM   4250  CA  ILE A3870     250.787 242.747 214.079  1.00  0.00           C
ATOM   4251  CB  ILE A3870     250.806 244.057 214.902  1.00  0.00           C
ATOM   4252  CG1 ILE A3870     250.550 245.322 214.044  1.00  0.00           C
ATOM   4253  CG2 ILE A3870     252.120 244.218 215.683  1.00  0.00           C
ATOM   4254  CD1 ILE A3870     251.572 245.584 212.929  1.00  0.00           C
ATOM   4255  C   ILE A3870     251.063 241.512 214.959  1.00  0.00           C
ATOM   4256  O   ILE A3870     252.219 241.122 215.122  1.00  0.00           O
ATOM   4257  H   ILE A3870     248.743 243.237 213.637  1.00  0.00           H
ATOM   4258  HA  ILE A3870     251.599 242.797 213.355  1.00  0.00           H
ATOM   4259  HB  ILE A3870     249.999 243.996 215.632  1.00  0.00           H
ATOM   4260 HG12 ILE A3870     250.542 246.191 214.702  1.00  0.00           H
ATOM   4261 HG13 ILE A3870     249.559 245.261 213.594  1.00  0.00           H
ATOM   4262 HG21 ILE A3870     252.187 243.471 216.475  1.00  0.00           H
ATOM   4263 HG22 ILE A3870     252.171 245.200 216.153  1.00  0.00           H
ATOM   4264 HG23 ILE A3870     252.972 244.099 215.015  1.00  0.00           H
ATOM   4265 HD11 ILE A3870     251.291 246.493 212.400  1.00  0.00           H
ATOM   4266 HD12 ILE A3870     252.569 245.718 213.348  1.00  0.00           H
ATOM   4267 HD13 ILE A3870     251.585 244.757 212.221  1.00  0.00           H
ATOM   4268  N   ILE A3871     250.010 240.776 215.335  1.00  0.00           N
ATOM   4269  CA  ILE A3871     250.095 239.518 216.091  1.00  0.00           C
ATOM   4270  CB  ILE A3871     248.682 239.043 216.517  1.00  0.00           C
ATOM   4271  CG1 ILE A3871     247.755 240.147 217.075  1.00  0.00           C
ATOM   4272  CG2 ILE A3871     248.776 237.877 217.498  1.00  0.00           C
ATOM   4273  CD1 ILE A3871     248.264 240.894 218.311  1.00  0.00           C
ATOM   4274  C   ILE A3871     250.816 238.435 215.271  1.00  0.00           C
ATOM   4275  O   ILE A3871     251.877 237.960 215.669  1.00  0.00           O
ATOM   4276  H   ILE A3871     249.091 241.093 215.067  1.00  0.00           H
ATOM   4277  HA  ILE A3871     250.682 239.698 216.992  1.00  0.00           H
ATOM   4278  HB  ILE A3871     248.184 238.636 215.640  1.00  0.00           H
ATOM   4279 HG12 ILE A3871     247.562 240.879 216.294  1.00  0.00           H
ATOM   4280 HG13 ILE A3871     246.799 239.690 217.328  1.00  0.00           H
ATOM   4281 HG21 ILE A3871     249.358 237.068 217.056  1.00  0.00           H
ATOM   4282 HG22 ILE A3871     249.258 238.192 218.420  1.00  0.00           H
ATOM   4283 HG23 ILE A3871     247.779 237.505 217.734  1.00  0.00           H
ATOM   4284 HD11 ILE A3871     247.539 241.658 218.591  1.00  0.00           H
ATOM   4285 HD12 ILE A3871     249.222 241.371 218.106  1.00  0.00           H
ATOM   4286 HD13 ILE A3871     248.366 240.204 219.144  1.00  0.00           H
ATOM   4287  N   ILE A3872     250.375 238.230 214.023  1.00  0.00           N
ATOM   4288  CA  ILE A3872     251.033 237.330 213.055  1.00  0.00           C
ATOM   4289  CB  ILE A3872     250.173 237.188 211.777  1.00  0.00           C
ATOM   4290  CG1 ILE A3872     248.820 236.499 212.054  1.00  0.00           C
ATOM   4291  CG2 ILE A3872     250.916 236.458 210.643  1.00  0.00           C
ATOM   4292  CD1 ILE A3872     248.892 235.018 212.436  1.00  0.00           C
ATOM   4293  C   ILE A3872     252.444 237.813 212.706  1.00  0.00           C
ATOM   4294  O   ILE A3872     253.388 237.038 212.808  1.00  0.00           O
ATOM   4295  H   ILE A3872     249.539 238.723 213.742  1.00  0.00           H
ATOM   4296  HA  ILE A3872     251.150 236.346 213.511  1.00  0.00           H
ATOM   4297  HB  ILE A3872     249.952 238.193 211.414  1.00  0.00           H
ATOM   4298 HG12 ILE A3872     248.319 237.018 212.868  1.00  0.00           H
ATOM   4299 HG13 ILE A3872     248.196 236.590 211.165  1.00  0.00           H
ATOM   4300 HG21 ILE A3872     251.730 237.074 210.254  1.00  0.00           H
ATOM   4301 HG22 ILE A3872     250.241 236.237 209.818  1.00  0.00           H
ATOM   4302 HG23 ILE A3872     251.356 235.526 211.004  1.00  0.00           H
ATOM   4303 HD11 ILE A3872     247.880 234.635 212.569  1.00  0.00           H
ATOM   4304 HD12 ILE A3872     249.439 234.907 213.371  1.00  0.00           H
ATOM   4305 HD13 ILE A3872     249.376 234.436 211.652  1.00  0.00           H
ATOM   4306  N   SER A3873     252.617 239.126 212.518  1.00  0.00           N
ATOM   4307  CA  SER A3873     253.926 239.734 212.216  1.00  0.00           C
ATOM   4308  CB  SER A3873     253.773 241.243 211.976  1.00  0.00           C
ATOM   4309  OG  SER A3873     252.775 241.547 211.010  1.00  0.00           O
ATOM   4310  C   SER A3873     254.970 239.511 213.325  1.00  0.00           C
ATOM   4311  O   SER A3873     256.166 239.484 213.046  1.00  0.00           O
ATOM   4312  H   SER A3873     251.800 239.716 212.533  1.00  0.00           H
ATOM   4313  HA  SER A3873     254.318 239.280 211.305  1.00  0.00           H
ATOM   4314  HB2 SER A3873     253.525 241.735 212.917  1.00  0.00           H
ATOM   4315  HB3 SER A3873     254.729 241.639 211.629  1.00  0.00           H
ATOM   4316  HG  SER A3873     251.909 241.274 211.353  1.00  0.00           H
ATOM   4317  N   THR A3874     254.522 239.299 214.568  1.00  0.00           N
ATOM   4318  CA  THR A3874     255.374 238.971 215.723  1.00  0.00           C
ATOM   4319  CB  THR A3874     254.661 239.365 217.024  1.00  0.00           C
ATOM   4320  OG1 THR A3874     254.287 240.730 216.984  1.00  0.00           O
ATOM   4321  CG2 THR A3874     255.503 239.155 218.282  1.00  0.00           C
ATOM   4322  C   THR A3874     255.746 237.484 215.766  1.00  0.00           C
ATOM   4323  O   THR A3874     256.910 237.158 215.986  1.00  0.00           O
ATOM   4324  H   THR A3874     253.520 239.301 214.710  1.00  0.00           H
ATOM   4325  HA  THR A3874     256.302 239.540 215.658  1.00  0.00           H
ATOM   4326  HB  THR A3874     253.760 238.763 217.121  1.00  0.00           H
ATOM   4327  HG1 THR A3874     253.684 240.839 216.228  1.00  0.00           H
ATOM   4328 HG21 THR A3874     254.969 239.533 219.154  1.00  0.00           H
ATOM   4329 HG22 THR A3874     256.454 239.674 218.193  1.00  0.00           H
ATOM   4330 HG23 THR A3874     255.699 238.095 218.430  1.00  0.00           H
ATOM   4331  N   VAL A3875     254.818 236.575 215.436  1.00  0.00           N
ATOM   4332  CA  VAL A3875     255.112 235.130 215.317  1.00  0.00           C
ATOM   4333  CB  VAL A3875     253.824 234.290 215.206  1.00  0.00           C
ATOM   4334  CG1 VAL A3875     254.145 232.798 215.052  1.00  0.00           C
ATOM   4335  CG2 VAL A3875     252.941 234.451 216.451  1.00  0.00           C
ATOM   4336  C   VAL A3875     256.037 234.831 214.132  1.00  0.00           C
ATOM   4337  O   VAL A3875     257.041 234.143 214.302  1.00  0.00           O
ATOM   4338  H   VAL A3875     253.892 236.898 215.185  1.00  0.00           H
ATOM   4339  HA  VAL A3875     255.638 234.811 216.217  1.00  0.00           H
ATOM   4340  HB  VAL A3875     253.254 234.614 214.335  1.00  0.00           H
ATOM   4341 HG11 VAL A3875     254.636 232.606 214.097  1.00  0.00           H
ATOM   4342 HG12 VAL A3875     253.226 232.220 215.076  1.00  0.00           H
ATOM   4343 HG13 VAL A3875     254.793 232.465 215.863  1.00  0.00           H
ATOM   4344 HG21 VAL A3875     252.633 235.489 216.566  1.00  0.00           H
ATOM   4345 HG22 VAL A3875     253.487 234.135 217.340  1.00  0.00           H
ATOM   4346 HG23 VAL A3875     252.045 233.839 216.347  1.00  0.00           H
ATOM   4347  N   ASP A3876     255.841 235.527 213.011  1.00  0.00           N
ATOM   4348  CA  ASP A3876     256.736 235.491 211.846  1.00  0.00           C
ATOM   4349  CB  ASP A3876     256.052 236.164 210.638  1.00  0.00           C
ATOM   4350  CG  ASP A3876     254.776 235.468 210.127  1.00  0.00           C
ATOM   4351  OD1 ASP A3876     254.643 234.237 210.325  1.00  0.00           O
ATOM   4352  OD2 ASP A3876     254.081 236.113 209.306  1.00  0.00           O
ATOM   4353  C   ASP A3876     258.125 236.114 212.122  1.00  0.00           C
ATOM   4354  O   ASP A3876     259.051 235.912 211.333  1.00  0.00           O
ATOM   4355  H   ASP A3876     254.991 236.076 212.931  1.00  0.00           H
ATOM   4356  HA  ASP A3876     256.910 234.445 211.586  1.00  0.00           H
ATOM   4357  HB2 ASP A3876     256.764 236.193 209.812  1.00  0.00           H
ATOM   4358  HB3 ASP A3876     255.812 237.195 210.903  1.00  0.00           H
ATOM   4359  N   TYR A3877     258.322 236.789 213.266  1.00  0.00           N
ATOM   4360  CA  TYR A3877     259.647 237.149 213.787  1.00  0.00           C
ATOM   4361  CB  TYR A3877     259.646 238.583 214.334  1.00  0.00           C
ATOM   4362  CG  TYR A3877     261.041 239.020 214.743  1.00  0.00           C
ATOM   4363  CD1 TYR A3877     261.984 239.356 213.752  1.00  0.00           C
ATOM   4364  CD2 TYR A3877     261.432 238.974 216.093  1.00  0.00           C
ATOM   4365  CE1 TYR A3877     263.333 239.576 214.095  1.00  0.00           C
ATOM   4366  CE2 TYR A3877     262.771 239.228 216.444  1.00  0.00           C
ATOM   4367  CZ  TYR A3877     263.733 239.486 215.445  1.00  0.00           C
ATOM   4368  OH  TYR A3877     265.041 239.601 215.788  1.00  0.00           O
ATOM   4369  C   TYR A3877     260.196 236.142 214.818  1.00  0.00           C
ATOM   4370  O   TYR A3877     261.318 235.669 214.633  1.00  0.00           O
ATOM   4371  H   TYR A3877     257.529 236.905 213.882  1.00  0.00           H
ATOM   4372  HA  TYR A3877     260.353 237.138 212.959  1.00  0.00           H
ATOM   4373  HB2 TYR A3877     258.976 238.648 215.193  1.00  0.00           H
ATOM   4374  HB3 TYR A3877     259.273 239.261 213.565  1.00  0.00           H
ATOM   4375  HD1 TYR A3877     261.670 239.405 212.725  1.00  0.00           H
ATOM   4376  HD2 TYR A3877     260.711 238.721 216.858  1.00  0.00           H
ATOM   4377  HE1 TYR A3877     264.073 239.791 213.340  1.00  0.00           H
ATOM   4378  HE2 TYR A3877     263.087 239.177 217.475  1.00  0.00           H
ATOM   4379  HH  TYR A3877     265.647 239.677 215.031  1.00  0.00           H
ATOM   4380  N   LEU A3878     259.377 235.655 215.765  1.00  0.00           N
ATOM   4381  CA  LEU A3878     259.755 234.594 216.722  1.00  0.00           C
ATOM   4382  CB  LEU A3878     258.526 234.179 217.564  1.00  0.00           C
ATOM   4383  CG  LEU A3878     258.841 233.098 218.626  1.00  0.00           C
ATOM   4384  CD1 LEU A3878     259.523 233.696 219.856  1.00  0.00           C
ATOM   4385  CD2 LEU A3878     257.572 232.371 219.066  1.00  0.00           C
ATOM   4386  C   LEU A3878     260.307 233.355 216.003  1.00  0.00           C
ATOM   4387  O   LEU A3878     261.355 232.821 216.369  1.00  0.00           O
ATOM   4388  H   LEU A3878     258.445 236.052 215.837  1.00  0.00           H
ATOM   4389  HA  LEU A3878     260.536 234.976 217.380  1.00  0.00           H
ATOM   4390  HB2 LEU A3878     257.773 233.780 216.883  1.00  0.00           H
ATOM   4391  HB3 LEU A3878     258.088 235.049 218.048  1.00  0.00           H
ATOM   4392  HG  LEU A3878     259.497 232.339 218.205  1.00  0.00           H
ATOM   4393 HD21 LEU A3878     257.087 231.916 218.203  1.00  0.00           H
ATOM   4394 HD22 LEU A3878     257.833 231.584 219.774  1.00  0.00           H
ATOM   4395 HD23 LEU A3878     256.889 233.064 219.546  1.00  0.00           H
ATOM   4396 HD11 LEU A3878     260.441 234.208 219.571  1.00  0.00           H
ATOM   4397 HD12 LEU A3878     259.776 232.905 220.561  1.00  0.00           H
ATOM   4398 HD13 LEU A3878     258.856 234.391 220.361  1.00  0.00           H
ATOM   4399  N   LEU A3879     259.634 232.957 214.923  1.00  0.00           N
ATOM   4400  CA  LEU A3879     260.030 231.821 214.109  1.00  0.00           C
ATOM   4401  CB  LEU A3879     258.970 231.613 213.024  1.00  0.00           C
ATOM   4402  CG  LEU A3879     259.292 230.374 212.178  1.00  0.00           C
ATOM   4403  CD1 LEU A3879     258.851 229.085 212.865  1.00  0.00           C
ATOM   4404  CD2 LEU A3879     258.601 230.473 210.835  1.00  0.00           C
ATOM   4405  C   LEU A3879     261.427 232.009 213.499  1.00  0.00           C
ATOM   4406  O   LEU A3879     262.256 231.113 213.631  1.00  0.00           O
ATOM   4407  H   LEU A3879     258.769 233.439 214.693  1.00  0.00           H
ATOM   4408  HA  LEU A3879     260.056 230.938 214.745  1.00  0.00           H
ATOM   4409  HB2 LEU A3879     258.952 232.499 212.388  1.00  0.00           H
ATOM   4410  HB3 LEU A3879     257.983 231.502 213.478  1.00  0.00           H
ATOM   4411  HG  LEU A3879     260.358 230.310 211.975  1.00  0.00           H
ATOM   4412 HD21 LEU A3879     259.018 229.667 210.245  1.00  0.00           H
ATOM   4413 HD22 LEU A3879     258.856 231.418 210.355  1.00  0.00           H
ATOM   4414 HD23 LEU A3879     257.524 230.381 210.958  1.00  0.00           H
ATOM   4415 HD11 LEU A3879     259.385 228.957 213.803  1.00  0.00           H
ATOM   4416 HD12 LEU A3879     259.071 228.230 212.227  1.00  0.00           H
ATOM   4417 HD13 LEU A3879     257.781 229.123 213.073  1.00  0.00           H
ATOM   4418  N   ARG A3880     261.721 233.191 212.941  1.00  0.00           N
ATOM   4419  CA  ARG A3880     263.037 233.527 212.366  1.00  0.00           C
ATOM   4420  CB  ARG A3880     262.988 234.911 211.710  1.00  0.00           C
ATOM   4421  CG  ARG A3880     262.139 234.983 210.433  1.00  0.00           C
ATOM   4422  CD  ARG A3880     261.937 236.447 210.005  1.00  0.00           C
ATOM   4423  NE  ARG A3880     263.223 237.172 209.903  1.00  0.00           N
ATOM   4424  CZ  ARG A3880     263.439 238.451 210.159  1.00  0.00           C
ATOM   4425  NH1 ARG A3880     262.468 239.310 210.288  1.00  0.00           N
ATOM   4426  NH2 ARG A3880     264.658 238.873 210.300  1.00  0.00           N
ATOM   4427  C   ARG A3880     264.140 233.529 213.423  1.00  0.00           C
ATOM   4428  O   ARG A3880     265.258 233.097 213.146  1.00  0.00           O
ATOM   4429  H   ARG A3880     261.011 233.910 212.977  1.00  0.00           H
ATOM   4430  HA  ARG A3880     263.308 232.775 211.618  1.00  0.00           H
ATOM   4431  HB2 ARG A3880     262.617 235.639 212.432  1.00  0.00           H
ATOM   4432  HB3 ARG A3880     264.009 235.188 211.449  1.00  0.00           H
ATOM   4433  HG2 ARG A3880     261.164 234.528 210.605  1.00  0.00           H
ATOM   4434  HG3 ARG A3880     262.640 234.430 209.637  1.00  0.00           H
ATOM   4435  HD2 ARG A3880     261.300 236.928 210.749  1.00  0.00           H
ATOM   4436  HD3 ARG A3880     261.418 236.467 209.045  1.00  0.00           H
ATOM   4437  HE  ARG A3880     264.041 236.597 209.811  1.00  0.00           H
ATOM   4438 HH11 ARG A3880     262.650 240.266 210.574  1.00  0.00           H
ATOM   4439 HH12 ARG A3880     261.523 238.980 210.248  1.00  0.00           H
ATOM   4440 HH21 ARG A3880     265.418 238.227 210.363  1.00  0.00           H
ATOM   4441 HH22 ARG A3880     264.821 239.828 210.622  1.00  0.00           H
ATOM   4442  N   VAL A3881     263.834 234.020 214.627  1.00  0.00           N
ATOM   4443  CA  VAL A3881     264.765 234.006 215.763  1.00  0.00           C
ATOM   4444  CB  VAL A3881     264.185 234.766 216.974  1.00  0.00           C
ATOM   4445  CG1 VAL A3881     265.014 234.589 218.250  1.00  0.00           C
ATOM   4446  CG2 VAL A3881     264.123 236.264 216.676  1.00  0.00           C
ATOM   4447  C   VAL A3881     265.146 232.570 216.115  1.00  0.00           C
ATOM   4448  O   VAL A3881     266.329 232.241 216.038  1.00  0.00           O
ATOM   4449  H   VAL A3881     262.899 234.391 214.766  1.00  0.00           H
ATOM   4450  HA  VAL A3881     265.684 234.512 215.466  1.00  0.00           H
ATOM   4451  HB  VAL A3881     263.176 234.414 217.178  1.00  0.00           H
ATOM   4452 HG21 VAL A3881     263.542 236.452 215.774  1.00  0.00           H
ATOM   4453 HG22 VAL A3881     263.639 236.776 217.506  1.00  0.00           H
ATOM   4454 HG23 VAL A3881     265.126 236.670 216.544  1.00  0.00           H
ATOM   4455 HG11 VAL A3881     264.937 233.563 218.606  1.00  0.00           H
ATOM   4456 HG12 VAL A3881     266.060 234.835 218.063  1.00  0.00           H
ATOM   4457 HG13 VAL A3881     264.634 235.245 219.034  1.00  0.00           H
ATOM   4458  N   GLN A3882     264.172 231.665 216.262  1.00  0.00           N
ATOM   4459  CA  GLN A3882     264.462 230.266 216.603  1.00  0.00           C
ATOM   4460  CB  GLN A3882     263.279 229.648 217.357  1.00  0.00           C
ATOM   4461  CG  GLN A3882     262.046 229.276 216.531  1.00  0.00           C
ATOM   4462  CD  GLN A3882     262.239 228.028 215.681  1.00  0.00           C
ATOM   4463  OE1 GLN A3882     262.750 227.016 216.115  1.00  0.00           O
ATOM   4464  NE2 GLN A3882     261.915 228.071 214.411  1.00  0.00           N
ATOM   4465  C   GLN A3882     264.980 229.414 215.428  1.00  0.00           C
ATOM   4466  O   GLN A3882     265.838 228.564 215.654  1.00  0.00           O
ATOM   4467  H   GLN A3882     263.206 231.977 216.251  1.00  0.00           H
ATOM   4468  HA  GLN A3882     265.272 230.289 217.327  1.00  0.00           H
ATOM   4469  HB2 GLN A3882     262.963 230.385 218.087  1.00  0.00           H
ATOM   4470  HB3 GLN A3882     263.622 228.768 217.904  1.00  0.00           H
ATOM   4471  HG2 GLN A3882     261.228 229.076 217.220  1.00  0.00           H
ATOM   4472  HG3 GLN A3882     261.759 230.119 215.912  1.00  0.00           H
ATOM   4473 HE21 GLN A3882     261.733 228.957 213.967  1.00  0.00           H
ATOM   4474 HE22 GLN A3882     262.128 227.241 213.889  1.00  0.00           H
ATOM   4475  N   GLU A3883     264.676 229.775 214.174  1.00  0.00           N
ATOM   4476  CA  GLU A3883     265.345 229.228 212.979  1.00  0.00           C
ATOM   4477  CB  GLU A3883     264.687 229.765 211.680  1.00  0.00           C
ATOM   4478  CG  GLU A3883     263.352 229.079 211.299  1.00  0.00           C
ATOM   4479  CD  GLU A3883     262.570 229.731 210.130  1.00  0.00           C
ATOM   4480  OE1 GLU A3883     262.851 230.903 209.784  1.00  0.00           O
ATOM   4481  OE2 GLU A3883     261.618 229.080 209.622  1.00  0.00           O
ATOM   4482  C   GLU A3883     266.854 229.554 213.008  1.00  0.00           C
ATOM   4483  O   GLU A3883     267.682 228.658 212.834  1.00  0.00           O
ATOM   4484  H   GLU A3883     263.957 230.477 214.033  1.00  0.00           H
ATOM   4485  HA  GLU A3883     265.259 228.140 212.987  1.00  0.00           H
ATOM   4486  HB2 GLU A3883     264.532 230.837 211.793  1.00  0.00           H
ATOM   4487  HB3 GLU A3883     265.381 229.616 210.852  1.00  0.00           H
ATOM   4488  HG2 GLU A3883     263.567 228.038 211.048  1.00  0.00           H
ATOM   4489  HG3 GLU A3883     262.700 229.070 212.168  1.00  0.00           H
ATOM   4490  N   SER A3884     267.223 230.774 213.424  1.00  0.00           N
ATOM   4491  CA  SER A3884     268.627 231.190 213.565  1.00  0.00           C
ATOM   4492  CB  SER A3884     268.719 232.720 213.523  1.00  0.00           C
ATOM   4493  OG  SER A3884     268.471 233.336 214.777  1.00  0.00           O
ATOM   4494  C   SER A3884     269.334 230.606 214.802  1.00  0.00           C
ATOM   4495  O   SER A3884     270.466 230.134 214.687  1.00  0.00           O
ATOM   4496  H   SER A3884     266.494 231.464 213.577  1.00  0.00           H
ATOM   4497  HA  SER A3884     269.168 230.817 212.695  1.00  0.00           H
ATOM   4498  HB2 SER A3884     268.013 233.102 212.784  1.00  0.00           H
ATOM   4499  HB3 SER A3884     269.719 232.994 213.192  1.00  0.00           H
ATOM   4500  HG  SER A3884     267.633 232.991 215.140  1.00  0.00           H
ATOM   4501  N   ILE A3885     268.634 230.486 215.941  1.00  0.00           N
ATOM   4502  CA  ILE A3885     269.147 229.827 217.157  1.00  0.00           C
ATOM   4503  CB  ILE A3885     268.203 230.058 218.365  1.00  0.00           C
ATOM   4504  CG1 ILE A3885     268.208 231.545 218.790  1.00  0.00           C
ATOM   4505  CG2 ILE A3885     268.575 229.180 219.577  1.00  0.00           C
ATOM   4506  CD1 ILE A3885     267.080 231.918 219.763  1.00  0.00           C
ATOM   4507  C   ILE A3885     269.369 228.332 216.908  1.00  0.00           C
ATOM   4508  O   ILE A3885     270.374 227.793 217.363  1.00  0.00           O
ATOM   4509  H   ILE A3885     267.701 230.882 215.966  1.00  0.00           H
ATOM   4510  HA  ILE A3885     270.120 230.253 217.402  1.00  0.00           H
ATOM   4511  HB  ILE A3885     267.196 229.780 218.059  1.00  0.00           H
ATOM   4512 HG12 ILE A3885     269.168 231.783 219.249  1.00  0.00           H
ATOM   4513 HG13 ILE A3885     268.101 232.177 217.910  1.00  0.00           H
ATOM   4514 HG21 ILE A3885     268.488 228.123 219.326  1.00  0.00           H
ATOM   4515 HG22 ILE A3885     269.597 229.390 219.895  1.00  0.00           H
ATOM   4516 HG23 ILE A3885     267.896 229.363 220.409  1.00  0.00           H
ATOM   4517 HD11 ILE A3885     267.053 233.000 219.890  1.00  0.00           H
ATOM   4518 HD12 ILE A3885     267.248 231.467 220.741  1.00  0.00           H
ATOM   4519 HD13 ILE A3885     266.120 231.583 219.368  1.00  0.00           H
ATOM   4520  N   SER A3886     268.520 227.688 216.103  1.00  0.00           N
ATOM   4521  CA  SER A3886     268.659 226.273 215.746  1.00  0.00           C
ATOM   4522  CB  SER A3886     267.445 225.788 214.949  1.00  0.00           C
ATOM   4523  OG  SER A3886     266.271 225.861 215.728  1.00  0.00           O
ATOM   4524  C   SER A3886     269.933 226.003 214.944  1.00  0.00           C
ATOM   4525  O   SER A3886     270.705 225.124 215.319  1.00  0.00           O
ATOM   4526  H   SER A3886     267.705 228.187 215.766  1.00  0.00           H
ATOM   4527  HA  SER A3886     268.714 225.684 216.662  1.00  0.00           H
ATOM   4528  HB2 SER A3886     267.324 226.388 214.046  1.00  0.00           H
ATOM   4529  HB3 SER A3886     267.606 224.749 214.661  1.00  0.00           H
ATOM   4530  HG  SER A3886     265.990 226.792 215.789  1.00  0.00           H
ATOM   4531  N   ASP A3887     270.239 226.805 213.918  1.00  0.00           N
ATOM   4532  CA  ASP A3887     271.483 226.640 213.145  1.00  0.00           C
ATOM   4533  CB  ASP A3887     271.404 227.476 211.847  1.00  0.00           C
ATOM   4534  CG  ASP A3887     272.175 226.884 210.650  1.00  0.00           C
ATOM   4535  OD1 ASP A3887     272.578 225.699 210.702  1.00  0.00           O
ATOM   4536  OD2 ASP A3887     272.310 227.613 209.639  1.00  0.00           O
ATOM   4537  C   ASP A3887     272.730 226.997 213.983  1.00  0.00           C
ATOM   4538  O   ASP A3887     273.726 226.271 213.975  1.00  0.00           O
ATOM   4539  H   ASP A3887     269.591 227.537 213.650  1.00  0.00           H
ATOM   4540  HA  ASP A3887     271.564 225.588 212.872  1.00  0.00           H
ATOM   4541  HB2 ASP A3887     270.358 227.561 211.546  1.00  0.00           H
ATOM   4542  HB3 ASP A3887     271.767 228.485 212.049  1.00  0.00           H
ATOM   4543  N   PHE A3888     272.626 227.997 214.870  1.00  0.00           N
ATOM   4544  CA  PHE A3888     273.701 228.364 215.800  1.00  0.00           C
ATOM   4545  CB  PHE A3888     273.410 229.758 216.375  1.00  0.00           C
ATOM   4546  CG  PHE A3888     274.644 230.536 216.800  1.00  0.00           C
ATOM   4547  CD1 PHE A3888     275.399 231.225 215.831  1.00  0.00           C
ATOM   4548  CD2 PHE A3888     275.007 230.635 218.155  1.00  0.00           C
ATOM   4549  CE1 PHE A3888     276.523 231.981 216.209  1.00  0.00           C
ATOM   4550  CE2 PHE A3888     276.128 231.393 218.536  1.00  0.00           C
ATOM   4551  CZ  PHE A3888     276.892 232.062 217.562  1.00  0.00           C
ATOM   4552  C   PHE A3888     273.939 227.311 216.902  1.00  0.00           C
ATOM   4553  O   PHE A3888     275.093 226.987 217.198  1.00  0.00           O
ATOM   4554  H   PHE A3888     271.770 228.545 214.877  1.00  0.00           H
ATOM   4555  HA  PHE A3888     274.622 228.429 215.226  1.00  0.00           H
ATOM   4556  HB2 PHE A3888     272.912 230.353 215.610  1.00  0.00           H
ATOM   4557  HB3 PHE A3888     272.719 229.667 217.215  1.00  0.00           H
ATOM   4558  HD1 PHE A3888     275.092 231.190 214.796  1.00  0.00           H
ATOM   4559  HD2 PHE A3888     274.407 230.154 218.911  1.00  0.00           H
ATOM   4560  HE1 PHE A3888     277.088 232.524 215.465  1.00  0.00           H
ATOM   4561  HE2 PHE A3888     276.376 231.480 219.585  1.00  0.00           H
ATOM   4562  HZ  PHE A3888     277.738 232.669 217.855  1.00  0.00           H
ATOM   4563  N   TYR A3889     272.884 226.614 217.343  1.00  0.00           N
ATOM   4564  CA  TYR A3889     272.988 225.381 218.124  1.00  0.00           C
ATOM   4565  CB  TYR A3889     271.618 224.896 218.637  1.00  0.00           C
ATOM   4566  CG  TYR A3889     271.689 223.456 219.123  1.00  0.00           C
ATOM   4567  CD1 TYR A3889     272.360 223.170 220.325  1.00  0.00           C
ATOM   4568  CD2 TYR A3889     271.275 222.402 218.283  1.00  0.00           C
ATOM   4569  CE1 TYR A3889     272.630 221.838 220.692  1.00  0.00           C
ATOM   4570  CE2 TYR A3889     271.566 221.068 218.631  1.00  0.00           C
ATOM   4571  CZ  TYR A3889     272.249 220.785 219.832  1.00  0.00           C
ATOM   4572  OH  TYR A3889     272.592 219.506 220.137  1.00  0.00           O
ATOM   4573  C   TYR A3889     273.680 224.273 217.327  1.00  0.00           C
ATOM   4574  O   TYR A3889     274.688 223.749 217.794  1.00  0.00           O
ATOM   4575  H   TYR A3889     271.957 226.916 217.057  1.00  0.00           H
ATOM   4576  HA  TYR A3889     273.612 225.576 218.996  1.00  0.00           H
ATOM   4577  HB2 TYR A3889     271.288 225.542 219.453  1.00  0.00           H
ATOM   4578  HB3 TYR A3889     270.878 224.963 217.843  1.00  0.00           H
ATOM   4579  HD1 TYR A3889     272.707 223.983 220.944  1.00  0.00           H
ATOM   4580  HD2 TYR A3889     270.784 222.618 217.341  1.00  0.00           H
ATOM   4581  HE1 TYR A3889     273.159 221.631 221.610  1.00  0.00           H
ATOM   4582  HE2 TYR A3889     271.295 220.258 217.971  1.00  0.00           H
ATOM   4583  HH  TYR A3889     272.844 219.424 221.058  1.00  0.00           H
ATOM   4584  N   TRP A3890     273.248 223.973 216.098  1.00  0.00           N
ATOM   4585  CA  TRP A3890     273.853 222.900 215.300  1.00  0.00           C
ATOM   4586  CB  TRP A3890     273.022 222.623 214.041  1.00  0.00           C
ATOM   4587  CG  TRP A3890     271.747 221.872 214.300  1.00  0.00           C
ATOM   4588  CD2 TRP A3890     271.579 220.509 214.805  1.00  0.00           C
ATOM   4589  CD1 TRP A3890     270.495 222.343 214.107  1.00  0.00           C
ATOM   4590  NE1 TRP A3890     269.570 221.396 214.502  1.00  0.00           N
ATOM   4591  CE2 TRP A3890     270.183 220.236 214.921  1.00  0.00           C
ATOM   4592  CE3 TRP A3890     272.464 219.477 215.189  1.00  0.00           C
ATOM   4593  CZ2 TRP A3890     269.691 219.008 215.386  1.00  0.00           C
ATOM   4594  CZ3 TRP A3890     271.982 218.245 215.673  1.00  0.00           C
ATOM   4595  CH2 TRP A3890     270.599 218.008 215.772  1.00  0.00           C
ATOM   4596  C   TRP A3890     275.333 223.161 214.976  1.00  0.00           C
ATOM   4597  O   TRP A3890     276.145 222.248 215.143  1.00  0.00           O
ATOM   4598  H   TRP A3890     272.414 224.437 215.744  1.00  0.00           H
ATOM   4599  HA  TRP A3890     273.826 221.993 215.903  1.00  0.00           H
ATOM   4600  HB2 TRP A3890     272.800 223.566 213.537  1.00  0.00           H
ATOM   4601  HB3 TRP A3890     273.619 222.019 213.356  1.00  0.00           H
ATOM   4602  HD1 TRP A3890     270.263 223.334 213.738  1.00  0.00           H
ATOM   4603  HE3 TRP A3890     273.527 219.645 215.121  1.00  0.00           H
ATOM   4604  HZ2 TRP A3890     268.625 218.845 215.460  1.00  0.00           H
ATOM   4605  HZ3 TRP A3890     272.682 217.480 215.982  1.00  0.00           H
ATOM   4606  HH2 TRP A3890     270.237 217.062 216.152  1.00  0.00           H
ATOM   4607  HE1 TRP A3890     268.575 221.574 214.543  1.00  0.00           H
ATOM   4608  N   TYR A3891     275.738 224.426 214.822  1.00  0.00           N
ATOM   4609  CA  TYR A3891     277.145 224.836 214.745  1.00  0.00           C
ATOM   4610  CB  TYR A3891     277.202 226.333 214.401  1.00  0.00           C
ATOM   4611  CG  TYR A3891     278.587 226.965 214.374  1.00  0.00           C
ATOM   4612  CD1 TYR A3891     279.444 226.753 213.276  1.00  0.00           C
ATOM   4613  CD2 TYR A3891     278.997 227.816 215.419  1.00  0.00           C
ATOM   4614  CE1 TYR A3891     280.699 227.394 213.222  1.00  0.00           C
ATOM   4615  CE2 TYR A3891     280.252 228.458 215.368  1.00  0.00           C
ATOM   4616  CZ  TYR A3891     281.101 228.268 214.255  1.00  0.00           C
ATOM   4617  OH  TYR A3891     282.345 228.816 214.211  1.00  0.00           O
ATOM   4618  C   TYR A3891     277.948 224.514 216.020  1.00  0.00           C
ATOM   4619  O   TYR A3891     279.115 224.125 215.912  1.00  0.00           O
ATOM   4620  H   TYR A3891     275.017 225.138 214.711  1.00  0.00           H
ATOM   4621  HA  TYR A3891     277.609 224.285 213.927  1.00  0.00           H
ATOM   4622  HB2 TYR A3891     276.741 226.474 213.423  1.00  0.00           H
ATOM   4623  HB3 TYR A3891     276.591 226.879 215.118  1.00  0.00           H
ATOM   4624  HD1 TYR A3891     279.113 226.129 212.456  1.00  0.00           H
ATOM   4625  HD2 TYR A3891     278.323 228.004 216.246  1.00  0.00           H
ATOM   4626  HE1 TYR A3891     281.347 227.257 212.369  1.00  0.00           H
ATOM   4627  HE2 TYR A3891     280.557 229.098 216.180  1.00  0.00           H
ATOM   4628  HH  TYR A3891     282.419 229.710 214.584  1.00  0.00           H
ATOM   4629  N   TYR A3892     277.369 224.656 217.217  1.00  0.00           N
ATOM   4630  CA  TYR A3892     278.003 224.311 218.503  1.00  0.00           C
ATOM   4631  CB  TYR A3892     277.633 225.361 219.562  1.00  0.00           C
ATOM   4632  CG  TYR A3892     278.515 226.589 219.467  1.00  0.00           C
ATOM   4633  CD1 TYR A3892     279.867 226.483 219.848  1.00  0.00           C
ATOM   4634  CD2 TYR A3892     278.022 227.805 218.957  1.00  0.00           C
ATOM   4635  CE1 TYR A3892     280.736 227.577 219.687  1.00  0.00           C
ATOM   4636  CE2 TYR A3892     278.880 228.915 218.827  1.00  0.00           C
ATOM   4637  CZ  TYR A3892     280.239 228.795 219.185  1.00  0.00           C
ATOM   4638  OH  TYR A3892     281.091 229.834 219.025  1.00  0.00           O
ATOM   4639  C   TYR A3892     277.746 222.881 219.009  1.00  0.00           C
ATOM   4640  O   TYR A3892     278.514 222.404 219.843  1.00  0.00           O
ATOM   4641  H   TYR A3892     276.401 224.969 217.242  1.00  0.00           H
ATOM   4642  HA  TYR A3892     279.083 224.359 218.375  1.00  0.00           H
ATOM   4643  HB2 TYR A3892     276.581 225.634 219.462  1.00  0.00           H
ATOM   4644  HB3 TYR A3892     277.763 224.933 220.558  1.00  0.00           H
ATOM   4645  HD1 TYR A3892     280.234 225.557 220.275  1.00  0.00           H
ATOM   4646  HD2 TYR A3892     276.981 227.893 218.668  1.00  0.00           H
ATOM   4647  HE1 TYR A3892     281.775 227.503 219.973  1.00  0.00           H
ATOM   4648  HE2 TYR A3892     278.497 229.846 218.437  1.00  0.00           H
ATOM   4649  HH  TYR A3892     280.654 230.685 219.102  1.00  0.00           H
ATOM   4650  N   SER A3893     276.814 222.137 218.409  1.00  0.00           N
ATOM   4651  CA  SER A3893     276.512 220.742 218.766  1.00  0.00           C
ATOM   4652  CB  SER A3893     275.297 220.254 217.962  1.00  0.00           C
ATOM   4653  OG  SER A3893     275.622 220.049 216.596  1.00  0.00           O
ATOM   4654  C   SER A3893     277.712 219.812 218.534  1.00  0.00           C
ATOM   4655  O   SER A3893     278.086 219.039 219.412  1.00  0.00           O
ATOM   4656  H   SER A3893     276.153 222.627 217.815  1.00  0.00           H
ATOM   4657  HA  SER A3893     276.255 220.701 219.825  1.00  0.00           H
ATOM   4658  HB2 SER A3893     274.485 220.978 218.044  1.00  0.00           H
ATOM   4659  HB3 SER A3893     274.955 219.307 218.384  1.00  0.00           H
ATOM   4660  HG  SER A3893     275.757 220.906 216.151  1.00  0.00           H
ATOM   4661  N   GLY A3894     278.450 220.050 217.445  1.00  0.00           N
ATOM   4662  CA  GLY A3894     279.698 219.371 217.096  1.00  0.00           C
ATOM   4663  C   GLY A3894     280.961 220.027 217.662  1.00  0.00           C
ATOM   4664  O   GLY A3894     281.987 220.013 216.980  1.00  0.00           O
ATOM   4665  H   GLY A3894     278.071 220.715 216.788  1.00  0.00           H
ATOM   4666  HA2 GLY A3894     279.660 218.351 217.480  1.00  0.00           H
ATOM   4667  HA3 GLY A3894     279.789 219.324 216.012  1.00  0.00           H
ATOM   4668  N   LYS A3895     280.875 220.702 218.817  1.00  0.00           N
ATOM   4669  CA  LYS A3895     282.030 221.250 219.548  1.00  0.00           C
ATOM   4670  CB  LYS A3895     282.090 222.784 219.459  1.00  0.00           C
ATOM   4671  CG  LYS A3895     282.246 223.309 218.023  1.00  0.00           C
ATOM   4672  CD  LYS A3895     282.671 224.785 218.048  1.00  0.00           C
ATOM   4673  CE  LYS A3895     282.666 225.431 216.659  1.00  0.00           C
ATOM   4674  NZ  LYS A3895     281.287 225.699 216.191  1.00  0.00           N
ATOM   4675  C   LYS A3895     282.029 220.805 221.009  1.00  0.00           C
ATOM   4676  O   LYS A3895     280.977 220.696 221.642  1.00  0.00           O
ATOM   4677  H   LYS A3895     279.984 220.694 219.307  1.00  0.00           H
ATOM   4678  HA  LYS A3895     282.947 220.852 219.107  1.00  0.00           H
ATOM   4679  HB2 LYS A3895     282.945 223.121 220.047  1.00  0.00           H
ATOM   4680  HB3 LYS A3895     281.189 223.210 219.904  1.00  0.00           H
ATOM   4681  HG2 LYS A3895     283.012 222.733 217.503  1.00  0.00           H
ATOM   4682  HG3 LYS A3895     281.298 223.197 217.496  1.00  0.00           H
ATOM   4683  HD2 LYS A3895     282.011 225.342 218.708  1.00  0.00           H
ATOM   4684  HD3 LYS A3895     283.679 224.848 218.461  1.00  0.00           H
ATOM   4685  HE2 LYS A3895     283.188 224.769 215.962  1.00  0.00           H
ATOM   4686  HE3 LYS A3895     283.218 226.374 216.715  1.00  0.00           H
ATOM   4687  HZ1 LYS A3895     280.798 226.324 216.820  1.00  0.00           H
ATOM   4688  HZ2 LYS A3895     281.266 226.124 215.273  1.00  0.00           H
ATOM   4689  HZ3 LYS A3895     280.728 224.848 216.141  1.00  0.00           H
ATOM   4690  N   ASP A3896     283.231 220.640 221.549  1.00  0.00           N
ATOM   4691  CA  ASP A3896     283.506 220.255 222.933  1.00  0.00           C
ATOM   4692  CB  ASP A3896     285.018 219.953 223.139  1.00  0.00           C
ATOM   4693  CG  ASP A3896     285.796 219.375 221.935  1.00  0.00           C
ATOM   4694  OD1 ASP A3896     285.746 219.999 220.847  1.00  0.00           O
ATOM   4695  OD2 ASP A3896     286.663 218.505 222.179  1.00  0.00           O
ATOM   4696  C   ASP A3896     283.005 221.338 223.909  1.00  0.00           C
ATOM   4697  O   ASP A3896     281.986 221.144 224.571  1.00  0.00           O
ATOM   4698  H   ASP A3896     284.044 220.678 220.938  1.00  0.00           H
ATOM   4699  HA  ASP A3896     282.953 219.339 223.144  1.00  0.00           H
ATOM   4700  HB2 ASP A3896     285.525 220.877 223.416  1.00  0.00           H
ATOM   4701  HB3 ASP A3896     285.110 219.277 223.991  1.00  0.00           H
ATOM   4702  N   VAL A3897     283.506 222.564 223.733  1.00  0.00           N
ATOM   4703  CA  VAL A3897     283.132 223.781 224.476  1.00  0.00           C
ATOM   4704  CB  VAL A3897     284.313 224.228 225.369  1.00  0.00           C
ATOM   4705  CG1 VAL A3897     285.490 224.792 224.557  1.00  0.00           C
ATOM   4706  CG2 VAL A3897     283.921 225.264 226.426  1.00  0.00           C
ATOM   4707  C   VAL A3897     282.643 224.876 223.516  1.00  0.00           C
ATOM   4708  O   VAL A3897     282.892 224.816 222.306  1.00  0.00           O
ATOM   4709  H   VAL A3897     284.222 222.669 223.032  1.00  0.00           H
ATOM   4710  HA  VAL A3897     282.306 223.542 225.149  1.00  0.00           H
ATOM   4711  HB  VAL A3897     284.673 223.349 225.905  1.00  0.00           H
ATOM   4712 HG11 VAL A3897     286.318 225.012 225.230  1.00  0.00           H
ATOM   4713 HG12 VAL A3897     285.193 225.714 224.055  1.00  0.00           H
ATOM   4714 HG13 VAL A3897     285.819 224.064 223.818  1.00  0.00           H
ATOM   4715 HG21 VAL A3897     283.059 224.910 226.995  1.00  0.00           H
ATOM   4716 HG22 VAL A3897     283.683 226.226 225.977  1.00  0.00           H
ATOM   4717 HG23 VAL A3897     284.743 225.406 227.127  1.00  0.00           H
ATOM   4718  N   ILE A3898     281.870 225.833 224.029  1.00  0.00           N
ATOM   4719  CA  ILE A3898     281.407 227.014 223.284  1.00  0.00           C
ATOM   4720  CB  ILE A3898     279.988 227.409 223.775  1.00  0.00           C
ATOM   4721  CG1 ILE A3898     278.999 226.220 223.632  1.00  0.00           C
ATOM   4722  CG2 ILE A3898     279.421 228.635 223.040  1.00  0.00           C
ATOM   4723  CD1 ILE A3898     277.594 226.467 224.198  1.00  0.00           C
ATOM   4724  C   ILE A3898     282.470 228.136 223.385  1.00  0.00           C
ATOM   4725  O   ILE A3898     283.236 228.193 224.342  1.00  0.00           O
ATOM   4726  H   ILE A3898     281.754 225.856 225.035  1.00  0.00           H
ATOM   4727  HA  ILE A3898     281.322 226.746 222.235  1.00  0.00           H
ATOM   4728  HB  ILE A3898     280.070 227.663 224.827  1.00  0.00           H
ATOM   4729 HG12 ILE A3898     279.391 225.354 224.164  1.00  0.00           H
ATOM   4730 HG13 ILE A3898     278.908 225.952 222.580  1.00  0.00           H
ATOM   4731 HG21 ILE A3898     280.098 229.471 223.150  1.00  0.00           H
ATOM   4732 HG22 ILE A3898     279.263 228.416 221.986  1.00  0.00           H
ATOM   4733 HG23 ILE A3898     278.480 228.942 223.495  1.00  0.00           H
ATOM   4734 HD11 ILE A3898     277.028 225.536 224.169  1.00  0.00           H
ATOM   4735 HD12 ILE A3898     277.665 226.808 225.232  1.00  0.00           H
ATOM   4736 HD13 ILE A3898     277.060 227.209 223.605  1.00  0.00           H
ATOM   4737  N   ASP A3899     282.643 228.942 222.331  1.00  0.00           N
ATOM   4738  CA  ASP A3899     283.502 230.144 222.377  1.00  0.00           C
ATOM   4739  CB  ASP A3899     283.818 230.570 220.929  1.00  0.00           C
ATOM   4740  CG  ASP A3899     284.942 231.605 220.783  1.00  0.00           C
ATOM   4741  OD1 ASP A3899     285.757 231.422 219.851  1.00  0.00           O
ATOM   4742  OD2 ASP A3899     284.839 232.676 221.423  1.00  0.00           O
ATOM   4743  C   ASP A3899     282.793 231.249 223.184  1.00  0.00           C
ATOM   4744  O   ASP A3899     281.575 231.349 223.094  1.00  0.00           O
ATOM   4745  H   ASP A3899     281.958 228.902 221.598  1.00  0.00           H
ATOM   4746  HA  ASP A3899     284.438 229.897 222.880  1.00  0.00           H
ATOM   4747  HB2 ASP A3899     284.092 229.680 220.358  1.00  0.00           H
ATOM   4748  HB3 ASP A3899     282.916 230.988 220.484  1.00  0.00           H
ATOM   4749  N   GLU A3900     283.501 232.171 223.839  1.00  0.00           N
ATOM   4750  CA  GLU A3900     282.888 233.329 224.523  1.00  0.00           C
ATOM   4751  CB  GLU A3900     284.012 234.151 225.183  1.00  0.00           C
ATOM   4752  CG  GLU A3900     283.552 235.132 226.274  1.00  0.00           C
ATOM   4753  CD  GLU A3900     282.641 236.271 225.795  1.00  0.00           C
ATOM   4754  OE1 GLU A3900     282.904 236.837 224.702  1.00  0.00           O
ATOM   4755  OE2 GLU A3900     281.729 236.621 226.582  1.00  0.00           O
ATOM   4756  C   GLU A3900     282.050 234.192 223.556  1.00  0.00           C
ATOM   4757  O   GLU A3900     280.863 234.432 223.791  1.00  0.00           O
ATOM   4758  H   GLU A3900     284.498 232.190 223.684  1.00  0.00           H
ATOM   4759  HA  GLU A3900     282.221 232.966 225.307  1.00  0.00           H
ATOM   4760  HB2 GLU A3900     284.572 234.689 224.417  1.00  0.00           H
ATOM   4761  HB3 GLU A3900     284.705 233.455 225.659  1.00  0.00           H
ATOM   4762  HG2 GLU A3900     283.044 234.557 227.051  1.00  0.00           H
ATOM   4763  HG3 GLU A3900     284.444 235.569 226.729  1.00  0.00           H
ATOM   4764  N   GLN A3901     282.545 234.353 222.324  1.00  0.00           N
ATOM   4765  CA  GLN A3901     281.807 234.998 221.235  1.00  0.00           C
ATOM   4766  CB  GLN A3901     282.788 235.285 220.086  1.00  0.00           C
ATOM   4767  CG  GLN A3901     283.785 236.402 220.435  1.00  0.00           C
ATOM   4768  CD  GLN A3901     283.117 237.770 220.394  1.00  0.00           C
ATOM   4769  OE1 GLN A3901     282.919 238.343 219.328  1.00  0.00           O
ATOM   4770  NE2 GLN A3901     282.668 238.293 221.516  1.00  0.00           N
ATOM   4771  C   GLN A3901     280.600 234.177 220.748  1.00  0.00           C
ATOM   4772  O   GLN A3901     279.704 234.719 220.105  1.00  0.00           O
ATOM   4773  H   GLN A3901     283.466 233.962 222.126  1.00  0.00           H
ATOM   4774  HA  GLN A3901     281.402 235.939 221.607  1.00  0.00           H
ATOM   4775  HB2 GLN A3901     282.234 235.584 219.197  1.00  0.00           H
ATOM   4776  HB3 GLN A3901     283.339 234.374 219.849  1.00  0.00           H
ATOM   4777  HG2 GLN A3901     284.227 236.232 221.417  1.00  0.00           H
ATOM   4778  HG3 GLN A3901     284.590 236.396 219.700  1.00  0.00           H
ATOM   4779 HE21 GLN A3901     282.769 237.807 222.407  1.00  0.00           H
ATOM   4780 HE22 GLN A3901     282.152 239.151 221.450  1.00  0.00           H
ATOM   4781  N   GLY A3902     280.561 232.874 221.034  1.00  0.00           N
ATOM   4782  CA  GLY A3902     279.376 232.028 220.895  1.00  0.00           C
ATOM   4783  C   GLY A3902     278.389 232.189 222.049  1.00  0.00           C
ATOM   4784  O   GLY A3902     277.216 232.444 221.791  1.00  0.00           O
ATOM   4785  H   GLY A3902     281.283 232.539 221.666  1.00  0.00           H
ATOM   4786  HA2 GLY A3902     278.864 232.249 219.959  1.00  0.00           H
ATOM   4787  HA3 GLY A3902     279.692 230.987 220.899  1.00  0.00           H
ATOM   4788  N   GLN A3903     278.875 232.178 223.294  1.00  0.00           N
ATOM   4789  CA  GLN A3903     278.064 232.333 224.505  1.00  0.00           C
ATOM   4790  CB  GLN A3903     278.952 232.408 225.753  1.00  0.00           C
ATOM   4791  CG  GLN A3903     279.816 231.193 226.088  1.00  0.00           C
ATOM   4792  CD  GLN A3903     280.614 231.418 227.376  1.00  0.00           C
ATOM   4793  OE1 GLN A3903     280.935 232.537 227.757  1.00  0.00           O
ATOM   4794  NE2 GLN A3903     281.054 230.368 228.025  1.00  0.00           N
ATOM   4795  C   GLN A3903     277.215 233.607 224.459  1.00  0.00           C
ATOM   4796  O   GLN A3903     275.991 233.521 224.459  1.00  0.00           O
ATOM   4797  H   GLN A3903     279.874 232.038 223.417  1.00  0.00           H
ATOM   4798  HA  GLN A3903     277.390 231.482 224.605  1.00  0.00           H
ATOM   4799  HB2 GLN A3903     279.599 233.279 225.674  1.00  0.00           H
ATOM   4800  HB3 GLN A3903     278.287 232.547 226.599  1.00  0.00           H
ATOM   4801  HG2 GLN A3903     279.155 230.339 226.206  1.00  0.00           H
ATOM   4802  HG3 GLN A3903     280.514 230.977 225.286  1.00  0.00           H
ATOM   4803 HE21 GLN A3903     281.381 230.526 228.962  1.00  0.00           H
ATOM   4804 HE22 GLN A3903     280.727 229.449 227.741  1.00  0.00           H
ATOM   4805  N   ARG A3904     277.841 234.760 224.180  1.00  0.00           N
ATOM   4806  CA  ARG A3904     277.139 236.055 224.112  1.00  0.00           C
ATOM   4807  CB  ARG A3904     278.144 237.216 224.042  1.00  0.00           C
ATOM   4808  CG  ARG A3904     279.168 237.262 225.186  1.00  0.00           C
ATOM   4809  CD  ARG A3904     278.612 237.562 226.591  1.00  0.00           C
ATOM   4810  NE  ARG A3904     277.847 236.444 227.179  1.00  0.00           N
ATOM   4811  CZ  ARG A3904     278.335 235.326 227.685  1.00  0.00           C
ATOM   4812  NH1 ARG A3904     279.616 235.073 227.733  1.00  0.00           N
ATOM   4813  NH2 ARG A3904     277.494 234.425 228.100  1.00  0.00           N
ATOM   4814  C   ARG A3904     276.151 236.144 222.953  1.00  0.00           C
ATOM   4815  O   ARG A3904     275.110 236.772 223.104  1.00  0.00           O
ATOM   4816  H   ARG A3904     278.860 234.747 224.144  1.00  0.00           H
ATOM   4817  HA  ARG A3904     276.531 236.165 225.008  1.00  0.00           H
ATOM   4818  HB2 ARG A3904     277.597 238.160 224.030  1.00  0.00           H
ATOM   4819  HB3 ARG A3904     278.697 237.140 223.103  1.00  0.00           H
ATOM   4820  HG2 ARG A3904     279.710 236.320 225.205  1.00  0.00           H
ATOM   4821  HG3 ARG A3904     279.892 238.042 224.948  1.00  0.00           H
ATOM   4822  HD2 ARG A3904     279.454 237.795 227.246  1.00  0.00           H
ATOM   4823  HD3 ARG A3904     277.980 238.450 226.540  1.00  0.00           H
ATOM   4824  HE  ARG A3904     276.843 236.522 227.215  1.00  0.00           H
ATOM   4825 HH11 ARG A3904     279.948 234.151 228.004  1.00  0.00           H
ATOM   4826 HH12 ARG A3904     280.292 235.735 227.340  1.00  0.00           H
ATOM   4827 HH21 ARG A3904     277.827 233.535 228.485  1.00  0.00           H
ATOM   4828 HH22 ARG A3904     276.494 234.562 228.020  1.00  0.00           H
ATOM   4829  N   ASN A3905     276.406 235.450 221.844  1.00  0.00           N
ATOM   4830  CA  ASN A3905     275.454 235.356 220.737  1.00  0.00           C
ATOM   4831  CB  ASN A3905     276.183 234.844 219.485  1.00  0.00           C
ATOM   4832  CG  ASN A3905     276.653 236.004 218.634  1.00  0.00           C
ATOM   4833  OD1 ASN A3905     275.867 236.672 217.996  1.00  0.00           O
ATOM   4834  ND2 ASN A3905     277.920 236.337 218.640  1.00  0.00           N
ATOM   4835  C   ASN A3905     274.217 234.511 221.086  1.00  0.00           C
ATOM   4836  O   ASN A3905     273.106 234.933 220.767  1.00  0.00           O
ATOM   4837  H   ASN A3905     277.220 234.856 221.840  1.00  0.00           H
ATOM   4838  HA  ASN A3905     275.066 236.356 220.523  1.00  0.00           H
ATOM   4839  HB2 ASN A3905     277.019 234.202 219.752  1.00  0.00           H
ATOM   4840  HB3 ASN A3905     275.490 234.267 218.876  1.00  0.00           H
ATOM   4841 HD21 ASN A3905     278.135 237.216 218.204  1.00  0.00           H
ATOM   4842 HD22 ASN A3905     278.572 235.834 219.232  1.00  0.00           H
ATOM   4843  N   PHE A3906     274.362 233.445 221.884  1.00  0.00           N
ATOM   4844  CA  PHE A3906     273.200 232.800 222.502  1.00  0.00           C
ATOM   4845  CB  PHE A3906     273.558 231.450 223.136  1.00  0.00           C
ATOM   4846  CG  PHE A3906     273.948 230.321 222.200  1.00  0.00           C
ATOM   4847  CD1 PHE A3906     272.955 229.659 221.450  1.00  0.00           C
ATOM   4848  CD2 PHE A3906     275.271 229.843 222.173  1.00  0.00           C
ATOM   4849  CE1 PHE A3906     273.283 228.530 220.676  1.00  0.00           C
ATOM   4850  CE2 PHE A3906     275.604 228.720 221.394  1.00  0.00           C
ATOM   4851  CZ  PHE A3906     274.609 228.061 220.649  1.00  0.00           C
ATOM   4852  C   PHE A3906     272.514 233.721 223.529  1.00  0.00           C
ATOM   4853  O   PHE A3906     271.315 233.937 223.383  1.00  0.00           O
ATOM   4854  H   PHE A3906     275.290 233.175 222.193  1.00  0.00           H
ATOM   4855  HA  PHE A3906     272.463 232.608 221.722  1.00  0.00           H
ATOM   4856  HB2 PHE A3906     274.346 231.597 223.873  1.00  0.00           H
ATOM   4857  HB3 PHE A3906     272.670 231.107 223.666  1.00  0.00           H
ATOM   4858  HD1 PHE A3906     271.932 230.004 221.490  1.00  0.00           H
ATOM   4859  HD2 PHE A3906     276.028 230.325 222.776  1.00  0.00           H
ATOM   4860  HE1 PHE A3906     272.515 228.024 220.106  1.00  0.00           H
ATOM   4861  HE2 PHE A3906     276.620 228.354 221.387  1.00  0.00           H
ATOM   4862  HZ  PHE A3906     274.863 227.197 220.054  1.00  0.00           H
ATOM   4863  N   SER A3907     273.252 234.405 224.418  1.00  0.00           N
ATOM   4864  CA  SER A3907     272.677 235.324 225.423  1.00  0.00           C
ATOM   4865  CB  SER A3907     273.770 235.968 226.296  1.00  0.00           C
ATOM   4866  OG  SER A3907     274.593 235.026 226.965  1.00  0.00           O
ATOM   4867  C   SER A3907     271.829 236.446 224.794  1.00  0.00           C
ATOM   4868  O   SER A3907     270.665 236.610 225.162  1.00  0.00           O
ATOM   4869  H   SER A3907     274.232 234.159 224.521  1.00  0.00           H
ATOM   4870  HA  SER A3907     272.026 234.750 226.084  1.00  0.00           H
ATOM   4871  HB2 SER A3907     273.291 236.601 227.045  1.00  0.00           H
ATOM   4872  HB3 SER A3907     274.398 236.602 225.670  1.00  0.00           H
ATOM   4873  HG  SER A3907     274.012 234.605 227.663  1.00  0.00           H
ATOM   4874  N   LYS A3908     272.319 237.103 223.728  1.00  0.00           N
ATOM   4875  CA  LYS A3908     271.558 238.124 222.980  1.00  0.00           C
ATOM   4876  CB  LYS A3908     272.428 238.801 221.911  1.00  0.00           C
ATOM   4877  CG  LYS A3908     273.561 239.716 222.406  1.00  0.00           C
ATOM   4878  CD  LYS A3908     274.070 240.670 221.304  1.00  0.00           C
ATOM   4879  CE  LYS A3908     274.294 239.991 219.941  1.00  0.00           C
ATOM   4880  NZ  LYS A3908     274.500 240.976 218.856  1.00  0.00           N
ATOM   4881  C   LYS A3908     270.321 237.549 222.282  1.00  0.00           C
ATOM   4882  O   LYS A3908     269.231 238.109 222.386  1.00  0.00           O
ATOM   4883  H   LYS A3908     273.275 236.906 223.446  1.00  0.00           H
ATOM   4884  HA  LYS A3908     271.197 238.887 223.674  1.00  0.00           H
ATOM   4885  HB2 LYS A3908     271.750 239.416 221.326  1.00  0.00           H
ATOM   4886  HB3 LYS A3908     272.845 238.035 221.254  1.00  0.00           H
ATOM   4887  HG2 LYS A3908     273.197 240.320 223.239  1.00  0.00           H
ATOM   4888  HG3 LYS A3908     274.391 239.114 222.764  1.00  0.00           H
ATOM   4889  HD2 LYS A3908     274.998 241.137 221.635  1.00  0.00           H
ATOM   4890  HD3 LYS A3908     273.327 241.459 221.183  1.00  0.00           H
ATOM   4891  HE2 LYS A3908     273.400 239.415 219.693  1.00  0.00           H
ATOM   4892  HE3 LYS A3908     275.145 239.309 219.999  1.00  0.00           H
ATOM   4893  HZ1 LYS A3908     275.353 241.517 218.985  1.00  0.00           H
ATOM   4894  HZ2 LYS A3908     274.608 240.508 217.958  1.00  0.00           H
ATOM   4895  HZ3 LYS A3908     273.693 241.602 218.769  1.00  0.00           H
ATOM   4896  N   ALA A3909     270.460 236.409 221.601  1.00  0.00           N
ATOM   4897  CA  ALA A3909     269.337 235.769 220.914  1.00  0.00           C
ATOM   4898  CB  ALA A3909     269.881 234.607 220.081  1.00  0.00           C
ATOM   4899  C   ALA A3909     268.249 235.289 221.893  1.00  0.00           C
ATOM   4900  O   ALA A3909     267.059 235.393 221.595  1.00  0.00           O
ATOM   4901  H   ALA A3909     271.372 235.972 221.558  1.00  0.00           H
ATOM   4902  HA  ALA A3909     268.882 236.497 220.241  1.00  0.00           H
ATOM   4903  HB1 ALA A3909     269.089 234.219 219.444  1.00  0.00           H
ATOM   4904  HB2 ALA A3909     270.697 234.956 219.452  1.00  0.00           H
ATOM   4905  HB3 ALA A3909     270.251 233.816 220.735  1.00  0.00           H
ATOM   4906  N   ILE A3910     268.657 234.863 223.091  1.00  0.00           N
ATOM   4907  CA  ILE A3910     267.784 234.495 224.207  1.00  0.00           C
ATOM   4908  CB  ILE A3910     268.610 233.732 225.269  1.00  0.00           C
ATOM   4909  CG1 ILE A3910     268.902 232.293 224.777  1.00  0.00           C
ATOM   4910  CG2 ILE A3910     267.902 233.705 226.628  1.00  0.00           C
ATOM   4911  CD1 ILE A3910     270.010 231.583 225.565  1.00  0.00           C
ATOM   4912  C   ILE A3910     267.057 235.718 224.781  1.00  0.00           C
ATOM   4913  O   ILE A3910     265.832 235.684 224.868  1.00  0.00           O
ATOM   4914  H   ILE A3910     269.658 234.796 223.249  1.00  0.00           H
ATOM   4915  HA  ILE A3910     267.012 233.826 223.830  1.00  0.00           H
ATOM   4916  HB  ILE A3910     269.559 234.249 225.412  1.00  0.00           H
ATOM   4917 HG12 ILE A3910     267.993 231.694 224.828  1.00  0.00           H
ATOM   4918 HG13 ILE A3910     269.218 232.325 223.734  1.00  0.00           H
ATOM   4919 HG21 ILE A3910     267.878 234.700 227.073  1.00  0.00           H
ATOM   4920 HG22 ILE A3910     268.434 233.058 227.313  1.00  0.00           H
ATOM   4921 HG23 ILE A3910     266.889 233.336 226.513  1.00  0.00           H
ATOM   4922 HD11 ILE A3910     270.266 230.647 225.067  1.00  0.00           H
ATOM   4923 HD12 ILE A3910     269.679 231.357 226.577  1.00  0.00           H
ATOM   4924 HD13 ILE A3910     270.893 232.219 225.609  1.00  0.00           H
ATOM   4925  N   GLN A3911     267.749 236.845 224.982  1.00  0.00           N
ATOM   4926  CA  GLN A3911     267.146 238.124 225.390  1.00  0.00           C
ATOM   4927  CB  GLN A3911     268.278 239.158 225.552  1.00  0.00           C
ATOM   4928  CG  GLN A3911     267.814 240.610 225.773  1.00  0.00           C
ATOM   4929  CD  GLN A3911     268.953 241.622 225.641  1.00  0.00           C
ATOM   4930  OE1 GLN A3911     270.131 241.315 225.719  1.00  0.00           O
ATOM   4931  NE2 GLN A3911     268.648 242.873 225.380  1.00  0.00           N
ATOM   4932  C   GLN A3911     266.069 238.594 224.395  1.00  0.00           C
ATOM   4933  O   GLN A3911     264.933 238.872 224.788  1.00  0.00           O
ATOM   4934  H   GLN A3911     268.760 236.807 224.896  1.00  0.00           H
ATOM   4935  HA  GLN A3911     266.659 237.991 226.357  1.00  0.00           H
ATOM   4936  HB2 GLN A3911     268.889 239.144 224.652  1.00  0.00           H
ATOM   4937  HB3 GLN A3911     268.913 238.859 226.387  1.00  0.00           H
ATOM   4938  HG2 GLN A3911     267.062 240.876 225.032  1.00  0.00           H
ATOM   4939  HG3 GLN A3911     267.365 240.704 226.762  1.00  0.00           H
ATOM   4940 HE21 GLN A3911     267.695 243.148 225.218  1.00  0.00           H
ATOM   4941 HE22 GLN A3911     269.421 243.507 225.288  1.00  0.00           H
ATOM   4942  N   VAL A3912     266.382 238.557 223.094  1.00  0.00           N
ATOM   4943  CA  VAL A3912     265.438 238.893 222.016  1.00  0.00           C
ATOM   4944  CB  VAL A3912     266.171 238.917 220.657  1.00  0.00           C
ATOM   4945  CG1 VAL A3912     265.211 238.945 219.461  1.00  0.00           C
[truncated: 2,707,214 more chars]
