# Supplementary material for: Structure-based mechanism of RyR channel operation by calcium and magnesium ions
Source: PLoS Comput Biol. 2025 Apr 29;21(4):e1012950. doi: 10.1371/journal.pcbi.1012950 (PMC12119028; doi:10.1371/journal.pcbi.1012950)
Supplement: S2 File — The zipped dataset contains the structural description of the input files as well as all data output of the OHM server for the 9 analyzed structures. The content of individual directories and files of the S2 File is described in the file “Description of files.txt”. (ZIP) [file pcbi.1012950.s011.zip › Q92736/7ua9/7ua9_core__dimer.pdb]

HELIX    1   1 VAL D 3600  PHE D 3603  1                                   4
HELIX    2   2 LEU D 3608  ASN D 3610  1                                   3
HELIX    3   3 ARG D 3613  ILE D 3629  1                                  17
HELIX    4   4 GLU D 3637  LEU D 3644  1                                   8
HELIX    5   5 PRO D 3663  LEU D 3676  1                                  14
HELIX    6   6 PHE D 3686  CYS D 3699  1                                  14
HELIX    7   7 GLU D 3702  ASP D 3704  1                                   3
HELIX    8   8 PHE D 3714  HIS D 3732  1                                  19
HELIX    9   9 ALA D 3736  SER D 3747  1                                  12
HELIX   10  10 PRO D 3753  LEU D 3766  1                                  14
HELIX   11  11 SER D 3771  GLU D 3783  1                                  13
HELIX   12  12 GLY D 3788  SER D 3799  1                                  12
HELIX   13  13 LEU D 3805  LEU D 3817  1                                  13
HELIX   14  14 ASP D 3833  LEU D 3845  1                                  13
HELIX   15  15 SER D 3852  ARG D 3859  1                                   8
HELIX   16  16 ILE D 3870  SER D 3893  1                                  24
HELIX   17  17 GLU D 3900  ILE D 3924  1                                  25
HELIX   18  18 THR D 3929  ALA D 3936  1                                   8
HELIX   19  19 LEU D 3940  GLN D 3960  1                                  21
HELIX   20  20 ILE D 3965  LEU D 3986  1                                  22
HELIX   21  21 THR D 3994  GLU D 4005  1                                  12
HELIX   22  22 SER D 4007  SER D 4028  1                                  22
HELIX   23  23 PHE D 4032  TYR D 4035  1                                   4
HELIX   24  24 LYS D 4045  HIS D 4055  1                                  11
HELIX   25  25 GLN D 4060  CYS D 4069  1                                  10
HELIX   26  26 TYR D 4080  HIS D 4108  1                                  29
HELIX   27  27 LEU D 4115  LEU D 4119  1                                   5
HELIX   28  28 GLU D 4123  PHE D 4129  1                                   7
HELIX   29  29 GLU D 4154  GLU D 4161  1                                   8
HELIX   30  30 PRO D 4163  ASN D 4178  1                                  16
HELIX   31  31 GLU D 4182  GLN D 4205  1                                  24
HELIX   32  32 PHE D 4235  LEU D 4261  1                                  27
HELIX   33  33 SER D 4263  LYS D 4269  1                                   7
HELIX   34  34 VAL D 4276  CYS D 4310  1                                  35
HELIX   35  35 TRP D 4481  PHE D 4519  1                                  39
HELIX   36  36 PRO D 4534  SER D 4537  1                                   4
HELIX   37  37 MET D 4568  LEU D 4593  1                                  26
HELIX   38  38 VAL D 4595  ASP D 4613  1                                  19
HELIX   39  39 ILE D 4626  LEU D 4633  1                                   8
HELIX   40  40 PHE D 4648  TYR D 4661  1                                  14
HELIX   41  41 ARG D 4663  LEU D 4669  1                                   7
HELIX   42  42 ASP D 4678  ASP D 4681  1                                   4
HELIX   43  43 LEU D 4694  SER D 4700  1                                   7
HELIX   44  44 TYR D 4705  THR D 4715  1                                  11
HELIX   45  45 ASN D 4717  TYR D 4734  1                                  18
HELIX   46  46 ASN D 4736  GLY D 4749  1                                  14
HELIX   47  47 LYS D 4751  TYR D 4793  1                                  43
HELIX   48  48 MET D 4809  ARG D 4822  1                                  14
HELIX   49  49 GLU D 4840  VAL D 4856  1                                  17
HELIX   50  50 LEU D 4859  GLU D 4885  1                                  27
HELIX   51  51 GLY D 4904  GLU D 4912  1                                   9
HELIX   52  52 LEU D 4915  ILE D 4926  1                                  12
HELIX   53  53 GLU D 4930  GLU D 4932  1                                   3
HELIX   54  54 GLU D 4937  GLU D 4946  1                                  10
HELIX   55  55 TRP D 4949  PHE D 4951  1                                   3
HELIX   56  56 PHE D 4958  GLN D 4961  1                                   4
HELIX   57  57 GLU D 4963  LEU D 4966  1                                   4
HELIX   58  58 VAL A 3600  PHE A 3603  1                                   4
HELIX   59  59 LEU A 3608  ASN A 3610  1                                   3
HELIX   60  60 ARG A 3613  ILE A 3629  1                                  17
HELIX   61  61 GLU A 3637  LEU A 3644  1                                   8
HELIX   62  62 PRO A 3663  LEU A 3676  1                                  14
HELIX   63  63 PHE A 3686  CYS A 3699  1                                  14
HELIX   64  64 GLU A 3702  ASP A 3704  1                                   3
HELIX   65  65 PHE A 3714  HIS A 3732  1                                  19
HELIX   66  66 ALA A 3736  SER A 3747  1                                  12
HELIX   67  67 PRO A 3753  LEU A 3766  1                                  14
HELIX   68  68 SER A 3771  GLU A 3783  1                                  13
HELIX   69  69 GLY A 3788  SER A 3799  1                                  12
HELIX   70  70 LEU A 3805  LEU A 3817  1                                  13
HELIX   71  71 ASP A 3833  LEU A 3845  1                                  13
HELIX   72  72 SER A 3852  ARG A 3859  1                                   8
HELIX   73  73 ILE A 3870  SER A 3893  1                                  24
HELIX   74  74 GLU A 3900  ILE A 3924  1                                  25
HELIX   75  75 THR A 3929  ALA A 3936  1                                   8
HELIX   76  76 LEU A 3940  GLN A 3960  1                                  21
HELIX   77  77 ILE A 3965  LEU A 3986  1                                  22
HELIX   78  78 THR A 3994  GLU A 4005  1                                  12
HELIX   79  79 SER A 4007  SER A 4028  1                                  22
HELIX   80  80 PHE A 4032  TYR A 4035  1                                   4
HELIX   81  81 LYS A 4045  HIS A 4055  1                                  11
HELIX   82  82 GLN A 4060  CYS A 4069  1                                  10
HELIX   83  83 TYR A 4080  HIS A 4108  1                                  29
HELIX   84  84 LEU A 4115  LEU A 4119  1                                   5
HELIX   85  85 GLU A 4123  PHE A 4129  1                                   7
HELIX   86  86 GLU A 4154  GLU A 4161  1                                   8
HELIX   87  87 PRO A 4163  ASN A 4178  1                                  16
HELIX   88  88 GLU A 4182  GLN A 4205  1                                  24
HELIX   89  89 PHE A 4235  LEU A 4261  1                                  27
HELIX   90  90 SER A 4263  LYS A 4269  1                                   7
HELIX   91  91 VAL A 4276  CYS A 4310  1                                  35
HELIX   92  92 TRP A 4481  PHE A 4519  1                                  39
HELIX   93  93 PRO A 4534  SER A 4537  1                                   4
HELIX   94  94 MET A 4568  LEU A 4593  1                                  26
HELIX   95  95 VAL A 4595  ASP A 4613  1                                  19
HELIX   96  96 ILE A 4626  LEU A 4633  1                                   8
HELIX   97  97 PHE A 4648  TYR A 4661  1                                  14
HELIX   98  98 ARG A 4663  LEU A 4669  1                                   7
HELIX   99  99 ASP A 4678  ASP A 4681  1                                   4
HELIX  100 100 LEU A 4694  SER A 4700  1                                   7
HELIX  101 101 TYR A 4705  THR A 4715  1                                  11
HELIX  102 102 ASN A 4717  TYR A 4734  1                                  18
HELIX  103 103 ASN A 4736  GLY A 4749  1                                  14
HELIX  104 104 LYS A 4751  TYR A 4793  1                                  43
HELIX  105 105 MET A 4809  ARG A 4822  1                                  14
HELIX  106 106 GLU A 4840  VAL A 4856  1                                  17
HELIX  107 107 LEU A 4859  GLU A 4885  1                                  27
HELIX  108 108 GLY A 4904  GLU A 4912  1                                   9
HELIX  109 109 LEU A 4915  ILE A 4926  1                                  12
HELIX  110 110 GLU A 4930  GLU A 4932  1                                   3
HELIX  111 111 GLU A 4937  GLU A 4946  1                                  10
HELIX  112 112 TRP A 4949  PHE A 4951  1                                   3
HELIX  113 113 PHE A 4958  GLN A 4961  1                                   4
HELIX  114 114 GLU A 4963  LEU A 4966  1                                   4
SHEET    1   1 1 VAL D4042  SER D4044  0
SHEET    2   2 1 THR D4077  ASP D4079  0
SHEET    3   3 1 LEU D4133  GLY D4140  0
SHEET    4   4 1 ARG D4144  GLU D4151  0
SHEET    5   5 1 TYR D4520  SER D4525  0
SHEET    6   6 1 ALA D4556  LEU D4561  0
SHEET    7   7 1 VAL A4042  SER A4044  0
SHEET    8   8 1 THR A4077  ASP A4079  0
SHEET    9   9 1 LEU A4133  GLY A4140  0
SHEET   10  10 1 ARG A4144  GLU A4151  0
SHEET   11  11 1 TYR A4520  SER A4525  0
SHEET   12  12 1 ALA A4556  LEU A4561  0
ATOM      1  N   VAL D3599     307.939 238.454 218.568  1.00  0.00           N
ATOM      2  CA  VAL D3599     309.397 238.639 218.825  1.00  0.00           C
ATOM      3  CB  VAL D3599     310.216 237.332 218.846  1.00  0.00           C
ATOM      4  CG1 VAL D3599     311.609 237.580 219.443  1.00  0.00           C
ATOM      5  CG2 VAL D3599     309.529 236.259 219.698  1.00  0.00           C
ATOM      6  C   VAL D3599     309.987 239.746 218.009  1.00  0.00           C
ATOM      7  O   VAL D3599     309.667 240.888 218.292  1.00  0.00           O
ATOM      8  HA  VAL D3599     309.458 239.014 219.848  1.00  0.00           H
ATOM      9  HB  VAL D3599     310.323 236.949 217.830  1.00  0.00           H
ATOM     10 HG11 VAL D3599     312.180 238.296 218.853  1.00  0.00           H
ATOM     11 HG12 VAL D3599     311.520 237.953 220.465  1.00  0.00           H
ATOM     12 HG13 VAL D3599     312.171 236.645 219.468  1.00  0.00           H
ATOM     13 HG21 VAL D3599     308.594 235.929 219.243  1.00  0.00           H
ATOM     14 HG22 VAL D3599     310.174 235.382 219.776  1.00  0.00           H
ATOM     15 HG23 VAL D3599     309.337 236.630 220.708  1.00  0.00           H
ATOM     16  H1  VAL D3599     307.449 239.329 218.721  1.00  0.00           H
ATOM     17  H2  VAL D3599     307.555 237.780 219.220  1.00  0.00           H
ATOM     18  H3  VAL D3599     307.759 238.126 217.628  1.00  0.00           H
ATOM     19  N   VAL D3600     310.695 239.464 216.920  1.00  0.00           N
ATOM     20  CA  VAL D3600     311.371 240.542 216.198  1.00  0.00           C
ATOM     21  CB  VAL D3600     312.290 239.999 215.084  1.00  0.00           C
ATOM     22  CG1 VAL D3600     313.403 239.128 215.679  1.00  0.00           C
ATOM     23  CG2 VAL D3600     311.546 239.186 214.014  1.00  0.00           C
ATOM     24  C   VAL D3600     310.411 241.582 215.629  1.00  0.00           C
ATOM     25  O   VAL D3600     310.681 242.768 215.743  1.00  0.00           O
ATOM     26  H   VAL D3600     310.956 238.513 216.705  1.00  0.00           H
ATOM     27  HA  VAL D3600     312.009 241.080 216.902  1.00  0.00           H
ATOM     28  HB  VAL D3600     312.763 240.849 214.593  1.00  0.00           H
ATOM     29 HG11 VAL D3600     313.946 239.689 216.439  1.00  0.00           H
ATOM     30 HG12 VAL D3600     314.106 238.850 214.892  1.00  0.00           H
ATOM     31 HG13 VAL D3600     312.998 238.217 216.119  1.00  0.00           H
ATOM     32 HG21 VAL D3600     310.807 239.806 213.508  1.00  0.00           H
ATOM     33 HG22 VAL D3600     312.257 238.842 213.262  1.00  0.00           H
ATOM     34 HG23 VAL D3600     311.057 238.315 214.450  1.00  0.00           H
ATOM     35  N   ALA D3601     309.179 241.173 215.328  1.00  0.00           N
ATOM     36  CA  ALA D3601     308.124 242.075 214.904  1.00  0.00           C
ATOM     37  CB  ALA D3601     306.958 241.210 214.406  1.00  0.00           C
ATOM     38  C   ALA D3601     307.631 243.088 215.930  1.00  0.00           C
ATOM     39  O   ALA D3601     307.309 244.219 215.556  1.00  0.00           O
ATOM     40  H   ALA D3601     309.008 240.186 215.245  1.00  0.00           H
ATOM     41  HA  ALA D3601     308.494 242.647 214.052  1.00  0.00           H
ATOM     42  HB1 ALA D3601     306.169 241.849 214.005  1.00  0.00           H
ATOM     43  HB2 ALA D3601     306.541 240.619 215.223  1.00  0.00           H
ATOM     44  HB3 ALA D3601     307.293 240.542 213.610  1.00  0.00           H
ATOM     45  N   CYS D3602     307.602 242.694 217.201  1.00  0.00           N
ATOM     46  CA  CYS D3602     307.171 243.569 218.273  1.00  0.00           C
ATOM     47  CB  CYS D3602     306.366 242.766 219.313  1.00  0.00           C
ATOM     48  SG  CYS D3602     307.307 241.418 220.088  1.00  0.00           S
ATOM     49  C   CYS D3602     308.306 244.401 218.863  1.00  0.00           C
ATOM     50  O   CYS D3602     308.134 245.604 218.985  1.00  0.00           O
ATOM     51  H   CYS D3602     307.984 241.798 217.454  1.00  0.00           H
ATOM     52  HA  CYS D3602     306.468 244.298 217.862  1.00  0.00           H
ATOM     53  HB2 CYS D3602     305.484 242.345 218.824  1.00  0.00           H
ATOM     54  HB3 CYS D3602     306.004 243.445 220.091  1.00  0.00           H
ATOM     55  HG  CYS D3602     307.751 242.130 221.137  1.00  0.00           H
ATOM     56  N   PHE D3603     309.536 243.884 218.827  1.00  0.00           N
ATOM     57  CA  PHE D3603     310.725 244.719 218.995  1.00  0.00           C
ATOM     58  CB  PHE D3603     311.958 243.831 219.221  1.00  0.00           C
ATOM     59  CG  PHE D3603     311.985 243.139 220.571  1.00  0.00           C
ATOM     60  CD1 PHE D3603     312.152 243.907 221.739  1.00  0.00           C
ATOM     61  CD2 PHE D3603     311.872 241.738 220.670  1.00  0.00           C
ATOM     62  CE1 PHE D3603     312.187 243.282 222.998  1.00  0.00           C
ATOM     63  CE2 PHE D3603     311.902 241.113 221.930  1.00  0.00           C
ATOM     64  CZ  PHE D3603     312.054 241.887 223.094  1.00  0.00           C
ATOM     65  C   PHE D3603     310.978 245.711 217.836  1.00  0.00           C
ATOM     66  O   PHE D3603     311.700 246.688 218.009  1.00  0.00           O
ATOM     67  H   PHE D3603     309.648 242.896 218.653  1.00  0.00           H
ATOM     68  HA  PHE D3603     310.587 245.339 219.883  1.00  0.00           H
ATOM     69  HB2 PHE D3603     312.022 243.093 218.420  1.00  0.00           H
ATOM     70  HB3 PHE D3603     312.851 244.454 219.159  1.00  0.00           H
ATOM     71  HD1 PHE D3603     312.254 244.982 221.673  1.00  0.00           H
ATOM     72  HD2 PHE D3603     311.776 241.144 219.778  1.00  0.00           H
ATOM     73  HE1 PHE D3603     312.314 243.877 223.893  1.00  0.00           H
ATOM     74  HE2 PHE D3603     311.818 240.039 222.013  1.00  0.00           H
ATOM     75  HZ  PHE D3603     312.074 241.411 224.065  1.00  0.00           H
ATOM     76  N   ARG D3604     310.386 245.476 216.658  1.00  0.00           N
ATOM     77  CA  ARG D3604     310.358 246.389 215.498  1.00  0.00           C
ATOM     78  CB  ARG D3604     310.421 245.513 214.225  1.00  0.00           C
ATOM     79  CG  ARG D3604     310.170 246.190 212.863  1.00  0.00           C
ATOM     80  CD  ARG D3604     308.773 245.909 212.270  1.00  0.00           C
ATOM     81  NE  ARG D3604     307.668 245.962 213.254  1.00  0.00           N
ATOM     82  CZ  ARG D3604     306.613 246.755 213.266  1.00  0.00           C
ATOM     83  NH1 ARG D3604     306.492 247.786 212.478  1.00  0.00           N
ATOM     84  NH2 ARG D3604     305.640 246.495 214.090  1.00  0.00           N
ATOM     85  C   ARG D3604     309.198 247.403 215.554  1.00  0.00           C
ATOM     86  O   ARG D3604     309.150 248.319 214.736  1.00  0.00           O
ATOM     87  H   ARG D3604     309.942 244.575 216.554  1.00  0.00           H
ATOM     88  HA  ARG D3604     311.260 247.005 215.525  1.00  0.00           H
ATOM     89  HB2 ARG D3604     309.728 244.680 214.325  1.00  0.00           H
ATOM     90  HB3 ARG D3604     311.421 245.076 214.192  1.00  0.00           H
ATOM     91  HG2 ARG D3604     310.353 247.260 212.922  1.00  0.00           H
ATOM     92  HG3 ARG D3604     310.900 245.799 212.153  1.00  0.00           H
ATOM     93  HD2 ARG D3604     308.599 246.600 211.444  1.00  0.00           H
ATOM     94  HD3 ARG D3604     308.789 244.903 211.847  1.00  0.00           H
ATOM     95  HE  ARG D3604     307.661 245.252 213.977  1.00  0.00           H
ATOM     96 HH11 ARG D3604     305.672 248.362 212.519  1.00  0.00           H
ATOM     97 HH12 ARG D3604     307.283 248.061 211.928  1.00  0.00           H
ATOM     98 HH21 ARG D3604     304.776 247.007 214.045  1.00  0.00           H
ATOM     99 HH22 ARG D3604     305.716 245.694 214.699  1.00  0.00           H
ATOM    100  N   MET D3605     308.257 247.269 216.491  1.00  0.00           N
ATOM    101  CA  MET D3605     307.348 248.366 216.835  1.00  0.00           C
ATOM    102  CB  MET D3605     306.079 247.803 217.497  1.00  0.00           C
ATOM    103  CG  MET D3605     305.017 248.868 217.797  1.00  0.00           C
ATOM    104  SD  MET D3605     305.275 249.846 219.304  1.00  0.00           S
ATOM    105  CE  MET D3605     304.938 248.596 220.574  1.00  0.00           C
ATOM    106  C   MET D3605     308.104 249.363 217.725  1.00  0.00           C
ATOM    107  O   MET D3605     308.669 248.970 218.742  1.00  0.00           O
ATOM    108  H   MET D3605     308.415 246.582 217.218  1.00  0.00           H
ATOM    109  HA  MET D3605     307.044 248.881 215.923  1.00  0.00           H
ATOM    110  HB2 MET D3605     306.335 247.287 218.420  1.00  0.00           H
ATOM    111  HB3 MET D3605     305.636 247.072 216.821  1.00  0.00           H
ATOM    112  HG2 MET D3605     304.052 248.369 217.893  1.00  0.00           H
ATOM    113  HG3 MET D3605     304.948 249.548 216.948  1.00  0.00           H
ATOM    114  HE1 MET D3605     304.961 249.064 221.558  1.00  0.00           H
ATOM    115  HE2 MET D3605     305.694 247.811 220.537  1.00  0.00           H
ATOM    116  HE3 MET D3605     303.951 248.162 220.410  1.00  0.00           H
ATOM    117  N   ALA D3606     308.265 250.604 217.260  1.00  0.00           N
ATOM    118  CA  ALA D3606     308.923 251.657 218.032  1.00  0.00           C
ATOM    119  CB  ALA D3606     309.389 252.756 217.067  1.00  0.00           C
ATOM    120  C   ALA D3606     307.950 252.200 219.102  1.00  0.00           C
ATOM    121  O   ALA D3606     306.932 252.778 218.715  1.00  0.00           O
ATOM    122  H   ALA D3606     307.775 250.878 216.426  1.00  0.00           H
ATOM    123  HA  ALA D3606     309.813 251.245 218.505  1.00  0.00           H
ATOM    124  HB1 ALA D3606     309.898 253.539 217.630  1.00  0.00           H
ATOM    125  HB2 ALA D3606     308.532 253.192 216.552  1.00  0.00           H
ATOM    126  HB3 ALA D3606     310.080 252.337 216.335  1.00  0.00           H
ATOM    127  N   PRO D3607     308.236 252.062 220.414  1.00  0.00           N
ATOM    128  CA  PRO D3607     307.303 252.471 221.465  1.00  0.00           C
ATOM    129  CD  PRO D3607     309.363 251.351 221.008  1.00  0.00           C
ATOM    130  CB  PRO D3607     307.951 252.046 222.786  1.00  0.00           C
ATOM    131  CG  PRO D3607     308.882 250.905 222.384  1.00  0.00           C
ATOM    132  C   PRO D3607     306.995 253.975 221.450  1.00  0.00           C
ATOM    133  O   PRO D3607     307.782 254.775 220.947  1.00  0.00           O
ATOM    134  HA  PRO D3607     306.373 251.917 221.331  1.00  0.00           H
ATOM    135  HD2 PRO D3607     310.208 252.033 221.113  1.00  0.00           H
ATOM    136  HD3 PRO D3607     309.658 250.474 220.434  1.00  0.00           H
ATOM    137  HB2 PRO D3607     308.544 252.871 223.178  1.00  0.00           H
ATOM    138  HB3 PRO D3607     307.211 251.724 223.519  1.00  0.00           H
ATOM    139  HG2 PRO D3607     309.710 250.786 223.083  1.00  0.00           H
ATOM    140  HG3 PRO D3607     308.314 249.978 222.293  1.00  0.00           H
ATOM    141  N   LEU D3608     305.969 254.384 222.204  1.00  0.00           N
ATOM    142  CA  LEU D3608     305.451 255.760 222.225  1.00  0.00           C
ATOM    143  CB  LEU D3608     304.292 255.795 223.241  1.00  0.00           C
ATOM    144  CG  LEU D3608     303.599 257.160 223.427  1.00  0.00           C
ATOM    145  CD1 LEU D3608     302.993 257.693 222.128  1.00  0.00           C
ATOM    146  CD2 LEU D3608     302.478 257.018 224.454  1.00  0.00           C
ATOM    147  C   LEU D3608     306.509 256.849 222.509  1.00  0.00           C
ATOM    148  O   LEU D3608     306.526 257.866 221.820  1.00  0.00           O
ATOM    149  H   LEU D3608     305.380 253.669 222.607  1.00  0.00           H
ATOM    150  HA  LEU D3608     305.042 255.971 221.237  1.00  0.00           H
ATOM    151  HB2 LEU D3608     304.675 255.480 224.213  1.00  0.00           H
ATOM    152  HB3 LEU D3608     303.539 255.068 222.931  1.00  0.00           H
ATOM    153  HG  LEU D3608     304.319 257.886 223.805  1.00  0.00           H
ATOM    154 HD11 LEU D3608     303.786 257.976 221.438  1.00  0.00           H
ATOM    155 HD12 LEU D3608     302.353 256.935 221.674  1.00  0.00           H
ATOM    156 HD13 LEU D3608     302.389 258.573 222.344  1.00  0.00           H
ATOM    157 HD21 LEU D3608     302.878 256.658 225.402  1.00  0.00           H
ATOM    158 HD22 LEU D3608     301.722 256.316 224.098  1.00  0.00           H
ATOM    159 HD23 LEU D3608     302.002 257.984 224.625  1.00  0.00           H
ATOM    160  N   TYR D3609     307.493 256.588 223.380  1.00  0.00           N
ATOM    161  CA  TYR D3609     308.582 257.536 223.673  1.00  0.00           C
ATOM    162  CB  TYR D3609     309.316 257.105 224.958  1.00  0.00           C
ATOM    163  CG  TYR D3609     310.206 255.886 224.796  1.00  0.00           C
ATOM    164  CD1 TYR D3609     311.495 256.038 224.247  1.00  0.00           C
ATOM    165  CD2 TYR D3609     309.736 254.602 225.140  1.00  0.00           C
ATOM    166  CE1 TYR D3609     312.268 254.905 223.945  1.00  0.00           C
ATOM    167  CE2 TYR D3609     310.519 253.467 224.853  1.00  0.00           C
ATOM    168  CZ  TYR D3609     311.761 253.617 224.204  1.00  0.00           C
ATOM    169  OH  TYR D3609     312.428 252.532 223.738  1.00  0.00           O
ATOM    170  C   TYR D3609     309.573 257.743 222.501  1.00  0.00           C
ATOM    171  O   TYR D3609     310.342 258.704 222.512  1.00  0.00           O
ATOM    172  H   TYR D3609     307.488 255.697 223.850  1.00  0.00           H
ATOM    173  HA  TYR D3609     308.128 258.509 223.865  1.00  0.00           H
ATOM    174  HB2 TYR D3609     309.937 257.937 225.292  1.00  0.00           H
ATOM    175  HB3 TYR D3609     308.583 256.919 225.744  1.00  0.00           H
ATOM    176  HD1 TYR D3609     311.867 257.024 224.004  1.00  0.00           H
ATOM    177  HD2 TYR D3609     308.763 254.482 225.597  1.00  0.00           H
ATOM    178  HE1 TYR D3609     313.231 255.010 223.473  1.00  0.00           H
ATOM    179  HE2 TYR D3609     310.154 252.474 225.070  1.00  0.00           H
ATOM    180  HH  TYR D3609     312.671 252.682 222.817  1.00  0.00           H
ATOM    181  N   ASN D3610     309.603 256.840 221.513  1.00  0.00           N
ATOM    182  CA  ASN D3610     310.368 256.984 220.272  1.00  0.00           C
ATOM    183  CB  ASN D3610     310.902 255.600 219.830  1.00  0.00           C
ATOM    184  CG  ASN D3610     312.096 255.096 220.623  1.00  0.00           C
ATOM    185  OD1 ASN D3610     312.204 253.937 220.990  1.00  0.00           O
ATOM    186  ND2 ASN D3610     313.119 255.906 220.786  1.00  0.00           N
ATOM    187  C   ASN D3610     309.581 257.669 219.136  1.00  0.00           C
ATOM    188  O   ASN D3610     310.196 258.048 218.136  1.00  0.00           O
ATOM    189  H   ASN D3610     308.943 256.070 221.557  1.00  0.00           H
ATOM    190  HA  ASN D3610     311.214 257.644 220.460  1.00  0.00           H
ATOM    191  HB2 ASN D3610     310.107 254.857 219.881  1.00  0.00           H
ATOM    192  HB3 ASN D3610     311.226 255.666 218.792  1.00  0.00           H
ATOM    193 HD21 ASN D3610     313.064 256.855 220.471  1.00  0.00           H
ATOM    194 HD22 ASN D3610     313.919 255.523 221.252  1.00  0.00           H
ATOM    195  N   LEU D3611     308.262 257.865 219.259  1.00  0.00           N
ATOM    196  CA  LEU D3611     307.476 258.572 218.244  1.00  0.00           C
ATOM    197  CB  LEU D3611     305.973 258.264 218.401  1.00  0.00           C
ATOM    198  CG  LEU D3611     305.584 256.793 218.144  1.00  0.00           C
ATOM    199  CD1 LEU D3611     304.083 256.616 218.368  1.00  0.00           C
ATOM    200  CD2 LEU D3611     305.880 256.358 216.704  1.00  0.00           C
ATOM    201  C   LEU D3611     307.750 260.093 218.272  1.00  0.00           C
ATOM    202  O   LEU D3611     307.765 260.698 219.347  1.00  0.00           O
ATOM    203  H   LEU D3611     307.804 257.609 220.127  1.00  0.00           H
ATOM    204  HA  LEU D3611     307.792 258.190 217.278  1.00  0.00           H
ATOM    205  HB2 LEU D3611     305.664 258.540 219.410  1.00  0.00           H
ATOM    206  HB3 LEU D3611     305.417 258.892 217.705  1.00  0.00           H
ATOM    207  HG  LEU D3611     306.121 256.142 218.833  1.00  0.00           H
ATOM    208 HD21 LEU D3611     306.954 256.339 216.528  1.00  0.00           H
ATOM    209 HD22 LEU D3611     305.503 255.346 216.551  1.00  0.00           H
ATOM    210 HD23 LEU D3611     305.395 257.030 215.998  1.00  0.00           H
ATOM    211 HD11 LEU D3611     303.824 256.892 219.388  1.00  0.00           H
ATOM    212 HD12 LEU D3611     303.809 255.570 218.222  1.00  0.00           H
ATOM    213 HD13 LEU D3611     303.514 257.234 217.675  1.00  0.00           H
ATOM    214  N   PRO D3612     307.827 260.777 217.109  1.00  0.00           N
ATOM    215  CA  PRO D3612     307.935 262.235 217.062  1.00  0.00           C
ATOM    216  CD  PRO D3612     307.936 260.222 215.768  1.00  0.00           C
ATOM    217  CB  PRO D3612     308.004 262.602 215.573  1.00  0.00           C
ATOM    218  CG  PRO D3612     308.550 261.333 214.921  1.00  0.00           C
ATOM    219  C   PRO D3612     306.742 262.897 217.763  1.00  0.00           C
ATOM    220  O   PRO D3612     305.599 262.635 217.395  1.00  0.00           O
ATOM    221  HA  PRO D3612     308.864 262.526 217.553  1.00  0.00           H
ATOM    222  HD2 PRO D3612     308.586 259.346 215.742  1.00  0.00           H
ATOM    223  HD3 PRO D3612     306.941 259.970 215.397  1.00  0.00           H
ATOM    224  HB2 PRO D3612     307.005 262.800 215.181  1.00  0.00           H
ATOM    225  HB3 PRO D3612     308.657 263.458 215.400  1.00  0.00           H
ATOM    226  HG2 PRO D3612     308.253 261.254 213.875  1.00  0.00           H
ATOM    227  HG3 PRO D3612     309.637 261.308 215.018  1.00  0.00           H
ATOM    228  N   ARG D3613     306.997 263.830 218.695  1.00  0.00           N
ATOM    229  CA  ARG D3613     306.012 264.239 219.724  1.00  0.00           C
ATOM    230  CB  ARG D3613     306.628 265.301 220.663  1.00  0.00           C
ATOM    231  CG  ARG D3613     305.898 265.379 222.022  1.00  0.00           C
ATOM    232  CD  ARG D3613     306.413 266.503 222.933  1.00  0.00           C
ATOM    233  NE  ARG D3613     305.895 267.828 222.530  1.00  0.00           N
ATOM    234  CZ  ARG D3613     306.155 268.985 223.117  1.00  0.00           C
ATOM    235  NH1 ARG D3613     306.996 269.084 224.109  1.00  0.00           N
ATOM    236  NH2 ARG D3613     305.573 270.079 222.713  1.00  0.00           N
ATOM    237  C   ARG D3613     304.644 264.707 219.204  1.00  0.00           C
ATOM    238  O   ARG D3613     303.672 264.551 219.924  1.00  0.00           O
ATOM    239  H   ARG D3613     307.970 263.933 218.942  1.00  0.00           H
ATOM    240  HA  ARG D3613     305.803 263.348 220.323  1.00  0.00           H
ATOM    241  HB2 ARG D3613     306.603 266.275 220.171  1.00  0.00           H
ATOM    242  HB3 ARG D3613     307.670 265.044 220.860  1.00  0.00           H
ATOM    243  HG2 ARG D3613     306.035 264.427 222.539  1.00  0.00           H
ATOM    244  HG3 ARG D3613     304.829 265.529 221.881  1.00  0.00           H
ATOM    245  HD2 ARG D3613     306.073 266.291 223.949  1.00  0.00           H
ATOM    246  HD3 ARG D3613     307.505 266.499 222.926  1.00  0.00           H
ATOM    247  HE  ARG D3613     305.175 267.832 221.825  1.00  0.00           H
ATOM    248 HH11 ARG D3613     307.128 269.959 224.582  1.00  0.00           H
ATOM    249 HH12 ARG D3613     307.393 268.243 224.487  1.00  0.00           H
ATOM    250 HH21 ARG D3613     305.736 270.945 223.194  1.00  0.00           H
ATOM    251 HH22 ARG D3613     304.858 270.042 222.006  1.00  0.00           H
ATOM    252  N   HIS D3614     304.522 265.210 217.973  1.00  0.00           N
ATOM    253  CA  HIS D3614     303.201 265.528 217.409  1.00  0.00           C
ATOM    254  ND1 HIS D3614     305.252 265.473 214.577  1.00  0.00           N
ATOM    255  CG  HIS D3614     303.923 265.552 214.930  1.00  0.00           C
ATOM    256  CB  HIS D3614     303.337 266.314 216.095  1.00  0.00           C
ATOM    257  NE2 HIS D3614     304.126 264.304 213.076  1.00  0.00           N
ATOM    258  CD2 HIS D3614     303.216 264.828 214.007  1.00  0.00           C
ATOM    259  CE1 HIS D3614     305.340 264.733 213.457  1.00  0.00           C
ATOM    260  C   HIS D3614     302.305 264.283 217.243  1.00  0.00           C
ATOM    261  O   HIS D3614     301.154 264.330 217.654  1.00  0.00           O
ATOM    262  H   HIS D3614     305.321 265.184 217.367  1.00  0.00           H
ATOM    263  HA  HIS D3614     302.682 266.180 218.115  1.00  0.00           H
ATOM    264  HB2 HIS D3614     302.342 266.660 215.806  1.00  0.00           H
ATOM    265  HB3 HIS D3614     303.943 267.202 216.276  1.00  0.00           H
ATOM    266  HD2 HIS D3614     302.140 264.698 214.000  1.00  0.00           H
ATOM    267  HE1 HIS D3614     306.255 264.542 212.910  1.00  0.00           H
ATOM    268  HD1 HIS D3614     306.001 266.021 214.970  1.00  0.00           H
ATOM    269  N   ARG D3615     302.873 263.117 216.898  1.00  0.00           N
ATOM    270  CA  ARG D3615     302.153 261.830 216.873  1.00  0.00           C
ATOM    271  CB  ARG D3615     302.952 260.760 216.106  1.00  0.00           C
ATOM    272  CG  ARG D3615     303.257 261.135 214.650  1.00  0.00           C
ATOM    273  CD  ARG D3615     301.991 261.283 213.790  1.00  0.00           C
ATOM    274  NE  ARG D3615     302.277 262.043 212.564  1.00  0.00           N
ATOM    275  CZ  ARG D3615     301.489 262.179 211.516  1.00  0.00           C
ATOM    276  NH1 ARG D3615     300.381 261.507 211.376  1.00  0.00           N
ATOM    277  NH2 ARG D3615     301.816 263.027 210.584  1.00  0.00           N
ATOM    278  C   ARG D3615     301.815 261.315 218.267  1.00  0.00           C
ATOM    279  O   ARG D3615     300.705 260.847 218.463  1.00  0.00           O
ATOM    280  H   ARG D3615     303.874 263.101 216.737  1.00  0.00           H
ATOM    281  HA  ARG D3615     301.182 261.982 216.396  1.00  0.00           H
ATOM    282  HB2 ARG D3615     302.390 259.824 216.115  1.00  0.00           H
ATOM    283  HB3 ARG D3615     303.897 260.584 216.623  1.00  0.00           H
ATOM    284  HG2 ARG D3615     303.824 262.064 214.642  1.00  0.00           H
ATOM    285  HG3 ARG D3615     303.888 260.361 214.211  1.00  0.00           H
ATOM    286  HD2 ARG D3615     301.221 261.822 214.343  1.00  0.00           H
ATOM    287  HD3 ARG D3615     301.612 260.287 213.549  1.00  0.00           H
ATOM    288  HE  ARG D3615     303.068 262.675 212.610  1.00  0.00           H
ATOM    289 HH11 ARG D3615     299.772 261.655 210.592  1.00  0.00           H
ATOM    290 HH12 ARG D3615     300.080 260.899 212.119  1.00  0.00           H
ATOM    291 HH21 ARG D3615     301.204 263.166 209.801  1.00  0.00           H
ATOM    292 HH22 ARG D3615     302.623 263.612 210.719  1.00  0.00           H
ATOM    293  N   ALA D3616     302.689 261.535 219.249  1.00  0.00           N
ATOM    294  CA  ALA D3616     302.366 261.255 220.647  1.00  0.00           C
ATOM    295  CB  ALA D3616     303.645 261.361 221.487  1.00  0.00           C
ATOM    296  C   ALA D3616     301.243 262.165 221.187  1.00  0.00           C
ATOM    297  O   ALA D3616     300.416 261.694 221.952  1.00  0.00           O
ATOM    298  H   ALA D3616     303.575 261.954 219.025  1.00  0.00           H
ATOM    299  HA  ALA D3616     301.998 260.229 220.716  1.00  0.00           H
ATOM    300  HB1 ALA D3616     303.423 261.058 222.512  1.00  0.00           H
ATOM    301  HB2 ALA D3616     304.412 260.697 221.087  1.00  0.00           H
ATOM    302  HB3 ALA D3616     304.008 262.387 221.496  1.00  0.00           H
ATOM    303  N   VAL D3617     301.134 263.410 220.704  1.00  0.00           N
ATOM    304  CA  VAL D3617     300.004 264.306 221.010  1.00  0.00           C
ATOM    305  CB  VAL D3617     300.370 265.784 220.758  1.00  0.00           C
ATOM    306  CG1 VAL D3617     299.171 266.738 220.830  1.00  0.00           C
ATOM    307  CG2 VAL D3617     301.388 266.260 221.807  1.00  0.00           C
ATOM    308  C   VAL D3617     298.721 263.899 220.277  1.00  0.00           C
ATOM    309  O   VAL D3617     297.689 263.861 220.926  1.00  0.00           O
ATOM    310  H   VAL D3617     301.857 263.752 220.087  1.00  0.00           H
ATOM    311  HA  VAL D3617     299.773 264.211 222.072  1.00  0.00           H
ATOM    312  HB  VAL D3617     300.822 265.882 219.771  1.00  0.00           H
ATOM    313 HG21 VAL D3617     302.261 265.613 221.807  1.00  0.00           H
ATOM    314 HG22 VAL D3617     300.930 266.228 222.798  1.00  0.00           H
ATOM    315 HG23 VAL D3617     301.692 267.282 221.587  1.00  0.00           H
ATOM    316 HG11 VAL D3617     298.476 266.535 220.015  1.00  0.00           H
ATOM    317 HG12 VAL D3617     299.499 267.772 220.743  1.00  0.00           H
ATOM    318 HG13 VAL D3617     298.642 266.607 221.777  1.00  0.00           H
ATOM    319  N   ASN D3618     298.775 263.442 219.019  1.00  0.00           N
ATOM    320  CA  ASN D3618     297.602 262.856 218.349  1.00  0.00           C
ATOM    321  CB  ASN D3618     297.936 262.494 216.886  1.00  0.00           C
ATOM    322  CG  ASN D3618     298.136 263.684 215.971  1.00  0.00           C
ATOM    323  OD1 ASN D3618     299.167 263.827 215.321  1.00  0.00           O
ATOM    324  ND2 ASN D3618     297.116 264.496 215.806  1.00  0.00           N
ATOM    325  C   ASN D3618     297.085 261.612 219.087  1.00  0.00           C
ATOM    326  O   ASN D3618     295.921 261.558 219.455  1.00  0.00           O
ATOM    327  H   ASN D3618     299.647 263.511 218.512  1.00  0.00           H
ATOM    328  HA  ASN D3618     296.781 263.578 218.366  1.00  0.00           H
ATOM    329  HB2 ASN D3618     298.820 261.861 216.851  1.00  0.00           H
ATOM    330  HB3 ASN D3618     297.098 261.924 216.484  1.00  0.00           H
ATOM    331 HD21 ASN D3618     296.231 264.294 216.261  1.00  0.00           H
ATOM    332 HD22 ASN D3618     297.195 265.234 215.134  1.00  0.00           H
ATOM    333  N   LEU D3619     297.971 260.665 219.408  1.00  0.00           N
ATOM    334  CA  LEU D3619     297.601 259.438 220.118  1.00  0.00           C
ATOM    335  CB  LEU D3619     298.774 258.444 220.057  1.00  0.00           C
ATOM    336  CG  LEU D3619     299.108 257.952 218.634  1.00  0.00           C
ATOM    337  CD1 LEU D3619     300.453 257.222 218.645  1.00  0.00           C
ATOM    338  CD2 LEU D3619     298.046 257.006 218.075  1.00  0.00           C
ATOM    339  C   LEU D3619     297.163 259.698 221.570  1.00  0.00           C
ATOM    340  O   LEU D3619     296.293 258.992 222.064  1.00  0.00           O
ATOM    341  H   LEU D3619     298.929 260.775 219.106  1.00  0.00           H
ATOM    342  HA  LEU D3619     296.734 258.995 219.624  1.00  0.00           H
ATOM    343  HB2 LEU D3619     299.652 258.928 220.488  1.00  0.00           H
ATOM    344  HB3 LEU D3619     298.532 257.579 220.678  1.00  0.00           H
ATOM    345  HG  LEU D3619     299.197 258.799 217.956  1.00  0.00           H
ATOM    346 HD11 LEU D3619     301.230 257.898 218.999  1.00  0.00           H
ATOM    347 HD12 LEU D3619     300.696 256.888 217.637  1.00  0.00           H
ATOM    348 HD13 LEU D3619     300.393 256.357 219.306  1.00  0.00           H
ATOM    349 HD21 LEU D3619     297.092 257.526 217.980  1.00  0.00           H
ATOM    350 HD22 LEU D3619     297.910 256.152 218.740  1.00  0.00           H
ATOM    351 HD23 LEU D3619     298.338 256.650 217.088  1.00  0.00           H
ATOM    352  N   PHE D3620     297.674 260.752 222.216  1.00  0.00           N
ATOM    353  CA  PHE D3620     297.127 261.227 223.487  1.00  0.00           C
ATOM    354  CB  PHE D3620     298.084 262.221 224.161  1.00  0.00           C
ATOM    355  CG  PHE D3620     297.472 262.873 225.388  1.00  0.00           C
ATOM    356  CD1 PHE D3620     297.315 262.128 226.573  1.00  0.00           C
ATOM    357  CD2 PHE D3620     296.914 264.165 225.298  1.00  0.00           C
ATOM    358  CE1 PHE D3620     296.603 262.668 227.658  1.00  0.00           C
ATOM    359  CE2 PHE D3620     296.202 264.703 226.385  1.00  0.00           C
ATOM    360  CZ  PHE D3620     296.041 263.952 227.562  1.00  0.00           C
ATOM    361  C   PHE D3620     295.735 261.848 223.329  1.00  0.00           C
ATOM    362  O   PHE D3620     294.873 261.538 224.135  1.00  0.00           O
ATOM    363  H   PHE D3620     298.408 261.290 221.782  1.00  0.00           H
ATOM    364  HA  PHE D3620     297.002 260.373 224.154  1.00  0.00           H
ATOM    365  HB2 PHE D3620     298.996 261.697 224.449  1.00  0.00           H
ATOM    366  HB3 PHE D3620     298.350 262.999 223.446  1.00  0.00           H
ATOM    367  HD1 PHE D3620     297.676 261.111 226.627  1.00  0.00           H
ATOM    368  HD2 PHE D3620     296.964 264.715 224.370  1.00  0.00           H
ATOM    369  HE1 PHE D3620     296.426 262.071 228.543  1.00  0.00           H
ATOM    370  HE2 PHE D3620     295.717 265.665 226.297  1.00  0.00           H
ATOM    371  HZ  PHE D3620     295.437 264.339 228.373  1.00  0.00           H
ATOM    372  N   LEU D3621     295.495 262.679 222.308  1.00  0.00           N
ATOM    373  CA  LEU D3621     294.185 263.298 222.084  1.00  0.00           C
ATOM    374  CB  LEU D3621     294.249 264.331 220.944  1.00  0.00           C
ATOM    375  CG  LEU D3621     294.955 265.642 221.333  1.00  0.00           C
ATOM    376  CD1 LEU D3621     295.276 266.453 220.075  1.00  0.00           C
ATOM    377  CD2 LEU D3621     294.101 266.515 222.255  1.00  0.00           C
ATOM    378  C   LEU D3621     293.108 262.245 221.819  1.00  0.00           C
ATOM    379  O   LEU D3621     292.201 262.147 222.635  1.00  0.00           O
ATOM    380  H   LEU D3621     296.236 262.877 221.650  1.00  0.00           H
ATOM    381  HA  LEU D3621     293.880 263.803 223.001  1.00  0.00           H
ATOM    382  HB2 LEU D3621     293.231 264.568 220.626  1.00  0.00           H
ATOM    383  HB3 LEU D3621     294.756 263.878 220.092  1.00  0.00           H
ATOM    384  HG  LEU D3621     295.891 265.425 221.844  1.00  0.00           H
ATOM    385 HD21 LEU D3621     293.909 265.994 223.193  1.00  0.00           H
ATOM    386 HD22 LEU D3621     294.615 267.448 222.476  1.00  0.00           H
ATOM    387 HD23 LEU D3621     293.142 266.733 221.780  1.00  0.00           H
ATOM    388 HD11 LEU D3621     295.781 267.377 220.350  1.00  0.00           H
ATOM    389 HD12 LEU D3621     295.919 265.865 219.422  1.00  0.00           H
ATOM    390 HD13 LEU D3621     294.349 266.686 219.549  1.00  0.00           H
ATOM    391  N   GLN D3622     293.344 261.309 220.892  1.00  0.00           N
ATOM    392  CA  GLN D3622     292.356 260.257 220.611  1.00  0.00           C
ATOM    393  CB  GLN D3622     292.638 259.519 219.287  1.00  0.00           C
ATOM    394  CG  GLN D3622     293.133 260.318 218.062  1.00  0.00           C
ATOM    395  CD  GLN D3622     292.675 261.772 217.932  1.00  0.00           C
ATOM    396  OE1 GLN D3622     293.489 262.657 217.667  1.00  0.00           O
ATOM    397  NE2 GLN D3622     291.400 262.055 218.040  1.00  0.00           N
ATOM    398  C   GLN D3622     292.218 259.245 221.769  1.00  0.00           C
ATOM    399  O   GLN D3622     291.147 258.695 221.994  1.00  0.00           O
ATOM    400  H   GLN D3622     294.145 261.414 220.284  1.00  0.00           H
ATOM    401  HA  GLN D3622     291.389 260.744 220.500  1.00  0.00           H
ATOM    402  HB2 GLN D3622     293.370 258.733 219.479  1.00  0.00           H
ATOM    403  HB3 GLN D3622     291.709 259.019 219.004  1.00  0.00           H
ATOM    404  HG2 GLN D3622     292.810 259.787 217.167  1.00  0.00           H
ATOM    405  HG3 GLN D3622     294.220 260.306 218.066  1.00  0.00           H
ATOM    406 HE21 GLN D3622     291.084 263.001 218.166  1.00  0.00           H
ATOM    407 HE22 GLN D3622     290.708 261.371 218.383  1.00  0.00           H
ATOM    408  N   GLY D3623     293.279 259.035 222.559  1.00  0.00           N
ATOM    409  CA  GLY D3623     293.229 258.198 223.763  1.00  0.00           C
ATOM    410  C   GLY D3623     292.580 258.874 224.978  1.00  0.00           C
ATOM    411  O   GLY D3623     292.099 258.178 225.865  1.00  0.00           O
ATOM    412  H   GLY D3623     294.147 259.498 222.337  1.00  0.00           H
ATOM    413  HA2 GLY D3623     292.671 257.285 223.549  1.00  0.00           H
ATOM    414  HA3 GLY D3623     294.246 257.923 224.038  1.00  0.00           H
ATOM    415  N   TYR D3624     292.588 260.206 225.047  1.00  0.00           N
ATOM    416  CA  TYR D3624     291.884 260.997 226.060  1.00  0.00           C
ATOM    417  CB  TYR D3624     292.581 262.362 226.187  1.00  0.00           C
ATOM    418  CG  TYR D3624     291.924 263.345 227.137  1.00  0.00           C
ATOM    419  CD1 TYR D3624     291.898 263.084 228.520  1.00  0.00           C
ATOM    420  CD2 TYR D3624     291.329 264.520 226.635  1.00  0.00           C
ATOM    421  CE1 TYR D3624     291.235 263.964 229.397  1.00  0.00           C
ATOM    422  CE2 TYR D3624     290.699 265.421 227.515  1.00  0.00           C
ATOM    423  CZ  TYR D3624     290.622 265.130 228.893  1.00  0.00           C
ATOM    424  OH  TYR D3624     289.966 265.979 229.725  1.00  0.00           O
ATOM    425  C   TYR D3624     290.393 261.125 225.716  1.00  0.00           C
ATOM    426  O   TYR D3624     289.560 260.659 226.478  1.00  0.00           O
ATOM    427  H   TYR D3624     293.042 260.719 224.302  1.00  0.00           H
ATOM    428  HA  TYR D3624     291.954 260.490 227.020  1.00  0.00           H
ATOM    429  HB2 TYR D3624     292.638 262.820 225.200  1.00  0.00           H
ATOM    430  HB3 TYR D3624     293.604 262.196 226.527  1.00  0.00           H
ATOM    431  HD1 TYR D3624     292.332 262.174 228.908  1.00  0.00           H
ATOM    432  HD2 TYR D3624     291.316 264.710 225.571  1.00  0.00           H
ATOM    433  HE1 TYR D3624     291.151 263.728 230.449  1.00  0.00           H
ATOM    434  HE2 TYR D3624     290.206 266.304 227.141  1.00  0.00           H
ATOM    435  HH  TYR D3624     289.325 265.515 230.281  1.00  0.00           H
ATOM    436  N   GLU D3625     290.105 261.417 224.449  1.00  0.00           N
ATOM    437  CA  GLU D3625     288.798 261.335 223.782  1.00  0.00           C
ATOM    438  CB  GLU D3625     289.116 261.596 222.297  1.00  0.00           C
ATOM    439  CG  GLU D3625     288.070 261.409 221.197  1.00  0.00           C
ATOM    440  CD  GLU D3625     288.740 261.678 219.830  1.00  0.00           C
ATOM    441  OE1 GLU D3625     289.288 260.708 219.248  1.00  0.00           O
ATOM    442  OE2 GLU D3625     289.127 262.847 219.588  1.00  0.00           O
ATOM    443  C   GLU D3625     288.068 260.005 224.067  1.00  0.00           C
ATOM    444  O   GLU D3625     287.115 259.995 224.848  1.00  0.00           O
ATOM    445  H   GLU D3625     290.881 261.676 223.851  1.00  0.00           H
ATOM    446  HA  GLU D3625     288.157 262.138 224.140  1.00  0.00           H
ATOM    447  HB2 GLU D3625     289.493 262.618 222.226  1.00  0.00           H
ATOM    448  HB3 GLU D3625     289.933 260.933 222.038  1.00  0.00           H
ATOM    449  HG2 GLU D3625     287.681 260.389 221.232  1.00  0.00           H
ATOM    450  HG3 GLU D3625     287.245 262.106 221.359  1.00  0.00           H
ATOM    451  N   LYS D3626     288.711 258.876 223.737  1.00  0.00           N
ATOM    452  CA  LYS D3626     288.198 257.514 223.977  1.00  0.00           C
ATOM    453  CB  LYS D3626     288.699 256.575 222.854  1.00  0.00           C
ATOM    454  CG  LYS D3626     288.230 256.937 221.433  1.00  0.00           C
ATOM    455  CD  LYS D3626     286.701 257.024 221.344  1.00  0.00           C
ATOM    456  CE  LYS D3626     286.183 256.876 219.911  1.00  0.00           C
ATOM    457  NZ  LYS D3626     284.711 257.011 219.901  1.00  0.00           N
ATOM    458  C   LYS D3626     288.453 256.923 225.381  1.00  0.00           C
ATOM    459  O   LYS D3626     288.378 255.706 225.526  1.00  0.00           O
ATOM    460  H   LYS D3626     289.537 258.963 223.153  1.00  0.00           H
ATOM    461  HA  LYS D3626     287.108 257.557 223.920  1.00  0.00           H
ATOM    462  HB2 LYS D3626     289.789 256.547 222.873  1.00  0.00           H
ATOM    463  HB3 LYS D3626     288.346 255.562 223.053  1.00  0.00           H
ATOM    464  HG2 LYS D3626     288.663 257.889 221.121  1.00  0.00           H
ATOM    465  HG3 LYS D3626     288.586 256.161 220.754  1.00  0.00           H
ATOM    466  HD2 LYS D3626     286.379 257.986 221.748  1.00  0.00           H
ATOM    467  HD3 LYS D3626     286.259 256.231 221.952  1.00  0.00           H
ATOM    468  HE2 LYS D3626     286.636 257.648 219.284  1.00  0.00           H
ATOM    469  HE3 LYS D3626     286.472 255.891 219.539  1.00  0.00           H
ATOM    470  HZ1 LYS D3626     284.239 256.675 219.082  1.00  0.00           H
ATOM    471  HZ2 LYS D3626     284.438 257.981 220.093  1.00  0.00           H
ATOM    472  HZ3 LYS D3626     284.304 256.614 220.755  1.00  0.00           H
ATOM    473  N   SER D3627     288.797 257.727 226.396  1.00  0.00           N
ATOM    474  CA  SER D3627     288.888 257.241 227.799  1.00  0.00           C
ATOM    475  CB  SER D3627     290.302 256.746 228.170  1.00  0.00           C
ATOM    476  OG  SER D3627     291.003 256.071 227.145  1.00  0.00           O
ATOM    477  C   SER D3627     288.442 258.241 228.886  1.00  0.00           C
ATOM    478  O   SER D3627     288.674 257.967 230.063  1.00  0.00           O
ATOM    479  H   SER D3627     288.854 258.719 226.209  1.00  0.00           H
ATOM    480  HA  SER D3627     288.215 256.388 227.899  1.00  0.00           H
ATOM    481  HB2 SER D3627     290.909 257.598 228.467  1.00  0.00           H
ATOM    482  HB3 SER D3627     290.219 256.081 229.031  1.00  0.00           H
ATOM    483  HG  SER D3627     291.245 256.751 226.494  1.00  0.00           H
ATOM    484  N   TRP D3628     288.043 259.462 228.504  1.00  0.00           N
ATOM    485  CA  TRP D3628     287.728 260.581 229.413  1.00  0.00           C
ATOM    486  CB  TRP D3628     288.981 261.441 229.665  1.00  0.00           C
ATOM    487  CG  TRP D3628     290.134 260.804 230.375  1.00  0.00           C
ATOM    488  CD2 TRP D3628     290.475 260.860 231.793  1.00  0.00           C
ATOM    489  CD1 TRP D3628     291.045 259.988 229.807  1.00  0.00           C
ATOM    490  NE1 TRP D3628     291.920 259.520 230.766  1.00  0.00           N
ATOM    491  CE2 TRP D3628     291.624 260.040 232.010  1.00  0.00           C
ATOM    492  CE3 TRP D3628     289.928 261.510 232.920  1.00  0.00           C
ATOM    493  CZ2 TRP D3628     292.201 259.872 233.279  1.00  0.00           C
ATOM    494  CZ3 TRP D3628     290.500 261.353 234.197  1.00  0.00           C
ATOM    495  CH2 TRP D3628     291.632 260.537 234.380  1.00  0.00           C
ATOM    496  C   TRP D3628     286.624 261.520 228.898  1.00  0.00           C
ATOM    497  O   TRP D3628     286.221 262.402 229.643  1.00  0.00           O
ATOM    498  H   TRP D3628     288.034 259.661 227.517  1.00  0.00           H
ATOM    499  HA  TRP D3628     287.381 260.185 230.369  1.00  0.00           H
ATOM    500  HB2 TRP D3628     288.685 262.299 230.270  1.00  0.00           H
ATOM    501  HB3 TRP D3628     289.329 261.840 228.715  1.00  0.00           H
ATOM    502  HD1 TRP D3628     291.006 259.692 228.768  1.00  0.00           H
ATOM    503  HE3 TRP D3628     289.026 262.105 232.803  1.00  0.00           H
ATOM    504  HZ2 TRP D3628     293.046 259.218 233.408  1.00  0.00           H
ATOM    505  HZ3 TRP D3628     290.030 261.838 235.043  1.00  0.00           H
ATOM    506  HH2 TRP D3628     292.035 260.399 235.372  1.00  0.00           H
ATOM    507  HE1 TRP D3628     292.541 258.746 230.598  1.00  0.00           H
ATOM    508  N   ILE D3629     286.268 261.492 227.605  1.00  0.00           N
ATOM    509  CA  ILE D3629     285.306 262.453 227.019  1.00  0.00           C
ATOM    510  CB  ILE D3629     285.955 263.234 225.856  1.00  0.00           C
ATOM    511  CG1 ILE D3629     287.232 263.997 226.286  1.00  0.00           C
ATOM    512  CG2 ILE D3629     284.959 264.202 225.191  1.00  0.00           C
ATOM    513  CD1 ILE D3629     287.016 265.075 227.361  1.00  0.00           C
ATOM    514  C   ILE D3629     284.004 261.773 226.599  1.00  0.00           C
ATOM    515  O   ILE D3629     282.933 262.303 226.858  1.00  0.00           O
ATOM    516  H   ILE D3629     286.669 260.792 227.001  1.00  0.00           H
ATOM    517  HA  ILE D3629     285.008 263.180 227.775  1.00  0.00           H
ATOM    518  HB  ILE D3629     286.241 262.511 225.095  1.00  0.00           H
ATOM    519 HG12 ILE D3629     287.663 264.475 225.406  1.00  0.00           H
ATOM    520 HG13 ILE D3629     287.972 263.285 226.655  1.00  0.00           H
ATOM    521 HD11 ILE D3629     287.959 265.572 227.571  1.00  0.00           H
ATOM    522 HD12 ILE D3629     286.653 264.629 228.285  1.00  0.00           H
ATOM    523 HD13 ILE D3629     286.303 265.824 227.017  1.00  0.00           H
ATOM    524 HG21 ILE D3629     284.174 263.639 224.683  1.00  0.00           H
ATOM    525 HG22 ILE D3629     284.487 264.835 225.944  1.00  0.00           H
ATOM    526 HG23 ILE D3629     285.466 264.822 224.453  1.00  0.00           H
ATOM    527  N   GLU D3630     284.077 260.524 226.144  1.00  0.00           N
ATOM    528  CA  GLU D3630     282.907 259.649 225.973  1.00  0.00           C
ATOM    529  CB  GLU D3630     283.159 258.693 224.787  1.00  0.00           C
ATOM    530  CG  GLU D3630     283.504 259.469 223.500  1.00  0.00           C
ATOM    531  CD  GLU D3630     283.549 258.604 222.236  1.00  0.00           C
ATOM    532  OE1 GLU D3630     283.778 257.375 222.334  1.00  0.00           O
ATOM    533  OE2 GLU D3630     283.798 259.178 221.147  1.00  0.00           O
ATOM    534  C   GLU D3630     282.516 258.920 227.284  1.00  0.00           C
ATOM    535  O   GLU D3630     281.913 257.853 227.238  1.00  0.00           O
ATOM    536  H   GLU D3630     284.984 260.135 225.933  1.00  0.00           H
ATOM    537  HA  GLU D3630     282.043 260.264 225.713  1.00  0.00           H
ATOM    538  HB2 GLU D3630     282.258 258.105 224.609  1.00  0.00           H
ATOM    539  HB3 GLU D3630     283.981 258.018 225.034  1.00  0.00           H
ATOM    540  HG2 GLU D3630     284.477 259.951 223.617  1.00  0.00           H
ATOM    541  HG3 GLU D3630     282.756 260.252 223.355  1.00  0.00           H
ATOM    542  N   THR D3631     283.031 259.383 228.436  1.00  0.00           N
ATOM    543  CA  THR D3631     283.036 258.654 229.723  1.00  0.00           C
ATOM    544  CB  THR D3631     284.210 257.646 229.805  1.00  0.00           C
ATOM    545  OG1 THR D3631     285.428 258.343 229.921  1.00  0.00           O
ATOM    546  CG2 THR D3631     284.380 256.665 228.646  1.00  0.00           C
ATOM    547  C   THR D3631     283.070 259.576 230.968  1.00  0.00           C
ATOM    548  O   THR D3631     283.716 259.236 231.960  1.00  0.00           O
ATOM    549  H   THR D3631     283.527 260.260 228.397  1.00  0.00           H
ATOM    550  HA  THR D3631     282.108 258.084 229.786  1.00  0.00           H
ATOM    551  HB  THR D3631     284.074 257.050 230.709  1.00  0.00           H
ATOM    552  HG1 THR D3631     285.366 258.789 230.779  1.00  0.00           H
ATOM    553 HG21 THR D3631     285.175 255.960 228.885  1.00  0.00           H
ATOM    554 HG22 THR D3631     283.451 256.112 228.499  1.00  0.00           H
ATOM    555 HG23 THR D3631     284.637 257.195 227.731  1.00  0.00           H
ATOM    556  N   GLU D3632     282.539 260.801 230.893  1.00  0.00           N
ATOM    557  CA  GLU D3632     282.577 261.802 231.987  1.00  0.00           C
ATOM    558  CB  GLU D3632     283.736 262.806 231.754  1.00  0.00           C
ATOM    559  CG  GLU D3632     283.986 263.827 232.886  1.00  0.00           C
ATOM    560  CD  GLU D3632     285.435 264.383 232.899  1.00  0.00           C
ATOM    561  OE1 GLU D3632     286.321 263.713 233.488  1.00  0.00           O
ATOM    562  OE2 GLU D3632     285.619 265.592 232.606  1.00  0.00           O
ATOM    563  C   GLU D3632     281.174 262.410 232.202  1.00  0.00           C
ATOM    564  O   GLU D3632     280.888 263.519 231.756  1.00  0.00           O
ATOM    565  H   GLU D3632     282.004 261.047 230.071  1.00  0.00           H
ATOM    566  HA  GLU D3632     282.809 261.288 232.920  1.00  0.00           H
ATOM    567  HB2 GLU D3632     283.576 263.341 230.816  1.00  0.00           H
ATOM    568  HB3 GLU D3632     284.642 262.210 231.652  1.00  0.00           H
ATOM    569  HG2 GLU D3632     283.794 263.335 233.843  1.00  0.00           H
ATOM    570  HG3 GLU D3632     283.268 264.646 232.792  1.00  0.00           H
ATOM    571  N   GLU D3633     280.245 261.536 232.613  1.00  0.00           N
ATOM    572  CA  GLU D3633     278.785 261.742 232.579  1.00  0.00           C
ATOM    573  CB  GLU D3633     278.097 260.359 232.688  1.00  0.00           C
ATOM    574  CG  GLU D3633     276.583 260.296 232.396  1.00  0.00           C
ATOM    575  CD  GLU D3633     276.137 261.155 231.200  1.00  0.00           C
ATOM    576  OE1 GLU D3633     276.899 261.155 230.208  1.00  0.00           O
ATOM    577  OE2 GLU D3633     275.445 262.157 231.496  1.00  0.00           O
ATOM    578  C   GLU D3633     278.261 262.754 233.624  1.00  0.00           C
ATOM    579  O   GLU D3633     278.936 263.067 234.611  1.00  0.00           O
ATOM    580  H   GLU D3633     280.551 260.615 232.870  1.00  0.00           H
ATOM    581  HA  GLU D3633     278.552 262.160 231.600  1.00  0.00           H
ATOM    582  HB2 GLU D3633     278.589 259.686 231.983  1.00  0.00           H
ATOM    583  HB3 GLU D3633     278.272 259.956 233.687  1.00  0.00           H
ATOM    584  HG2 GLU D3633     276.051 260.620 233.294  1.00  0.00           H
ATOM    585  HG3 GLU D3633     276.308 259.253 232.219  1.00  0.00           H
ATOM    586  N   HIS D3634     277.082 263.333 233.366  1.00  0.00           N
ATOM    587  CA  HIS D3634     276.623 264.594 233.954  1.00  0.00           C
ATOM    588  ND1 HIS D3634     275.815 266.968 231.219  1.00  0.00           N
ATOM    589  CG  HIS D3634     276.551 265.877 231.699  1.00  0.00           C
ATOM    590  CB  HIS D3634     277.142 265.763 233.089  1.00  0.00           C
ATOM    591  NE2 HIS D3634     275.836 265.378 229.681  1.00  0.00           N
ATOM    592  CD2 HIS D3634     276.592 264.919 230.729  1.00  0.00           C
ATOM    593  CE1 HIS D3634     275.382 266.600 230.001  1.00  0.00           C
ATOM    594  C   HIS D3634     275.109 264.716 234.222  1.00  0.00           C
ATOM    595  O   HIS D3634     274.788 265.532 235.084  1.00  0.00           O
ATOM    596  H   HIS D3634     276.546 262.979 232.574  1.00  0.00           H
ATOM    597  HA  HIS D3634     277.086 264.685 234.936  1.00  0.00           H
ATOM    598  HB2 HIS D3634     278.224 265.669 232.989  1.00  0.00           H
ATOM    599  HB3 HIS D3634     276.942 266.694 233.618  1.00  0.00           H
ATOM    600  HD2 HIS D3634     277.037 263.934 230.803  1.00  0.00           H
ATOM    601  HE1 HIS D3634     274.702 267.181 229.392  1.00  0.00           H
ATOM    602  HE2 HIS D3634     275.520 264.802 228.912  1.00  0.00           H
ATOM    603  N   TYR D3635     274.241 263.857 233.655  1.00  0.00           N
ATOM    604  CA  TYR D3635     272.788 263.719 233.940  1.00  0.00           C
ATOM    605  CB  TYR D3635     272.555 262.971 235.265  1.00  0.00           C
ATOM    606  CG  TYR D3635     273.140 261.578 235.400  1.00  0.00           C
ATOM    607  CD1 TYR D3635     272.362 260.458 235.049  1.00  0.00           C
ATOM    608  CD2 TYR D3635     274.394 261.396 236.019  1.00  0.00           C
ATOM    609  CE1 TYR D3635     272.810 259.162 235.361  1.00  0.00           C
ATOM    610  CE2 TYR D3635     274.846 260.097 236.328  1.00  0.00           C
ATOM    611  CZ  TYR D3635     274.041 258.979 236.023  1.00  0.00           C
ATOM    612  OH  TYR D3635     274.419 257.742 236.436  1.00  0.00           O
ATOM    613  C   TYR D3635     271.972 265.038 233.955  1.00  0.00           C
ATOM    614  O   TYR D3635     272.002 265.804 234.924  1.00  0.00           O
ATOM    615  H   TYR D3635     274.616 263.203 232.967  1.00  0.00           H
ATOM    616  HA  TYR D3635     272.366 263.093 233.150  1.00  0.00           H
ATOM    617  HB2 TYR D3635     271.477 262.888 235.417  1.00  0.00           H
ATOM    618  HB3 TYR D3635     272.936 263.580 236.085  1.00  0.00           H
ATOM    619  HD1 TYR D3635     271.388 260.582 234.596  1.00  0.00           H
ATOM    620  HD2 TYR D3635     274.984 262.256 236.294  1.00  0.00           H
ATOM    621  HE1 TYR D3635     272.181 258.305 235.153  1.00  0.00           H
ATOM    622  HE2 TYR D3635     275.779 259.941 236.842  1.00  0.00           H
ATOM    623  HH  TYR D3635     273.602 257.216 236.627  1.00  0.00           H
ATOM    624  N   PHE D3636     271.058 265.233 232.996  1.00  0.00           N
ATOM    625  CA  PHE D3636     270.334 266.515 232.863  1.00  0.00           C
ATOM    626  CB  PHE D3636     271.187 267.464 232.004  1.00  0.00           C
ATOM    627  CG  PHE D3636     271.240 267.058 230.542  1.00  0.00           C
ATOM    628  CD1 PHE D3636     272.121 266.043 230.129  1.00  0.00           C
ATOM    629  CD2 PHE D3636     270.324 267.605 229.623  1.00  0.00           C
ATOM    630  CE1 PHE D3636     272.073 265.562 228.811  1.00  0.00           C
ATOM    631  CE2 PHE D3636     270.283 267.131 228.299  1.00  0.00           C
ATOM    632  CZ  PHE D3636     271.155 266.103 227.897  1.00  0.00           C
ATOM    633  C   PHE D3636     268.906 266.424 232.296  1.00  0.00           C
ATOM    634  O   PHE D3636     268.238 267.453 232.178  1.00  0.00           O
ATOM    635  H   PHE D3636     270.977 264.542 232.246  1.00  0.00           H
ATOM    636  HA  PHE D3636     270.226 266.959 233.852  1.00  0.00           H
ATOM    637  HB2 PHE D3636     272.202 267.501 232.404  1.00  0.00           H
ATOM    638  HB3 PHE D3636     270.774 268.470 232.079  1.00  0.00           H
ATOM    639  HD1 PHE D3636     272.786 265.572 230.842  1.00  0.00           H
ATOM    640  HD2 PHE D3636     269.608 268.343 229.953  1.00  0.00           H
ATOM    641  HE1 PHE D3636     272.681 264.712 228.530  1.00  0.00           H
ATOM    642  HE2 PHE D3636     269.546 267.510 227.610  1.00  0.00           H
ATOM    643  HZ  PHE D3636     271.085 265.682 226.904  1.00  0.00           H
ATOM    644  N   GLU D3637     268.454 265.241 231.891  1.00  0.00           N
ATOM    645  CA  GLU D3637     267.372 265.039 230.925  1.00  0.00           C
ATOM    646  CB  GLU D3637     267.303 263.547 230.569  1.00  0.00           C
ATOM    647  CG  GLU D3637     268.291 263.167 229.460  1.00  0.00           C
ATOM    648  CD  GLU D3637     269.782 263.081 229.818  1.00  0.00           C
ATOM    649  OE1 GLU D3637     270.177 263.372 230.972  1.00  0.00           O
ATOM    650  OE2 GLU D3637     270.507 262.644 228.897  1.00  0.00           O
ATOM    651  C   GLU D3637     266.007 265.548 231.395  1.00  0.00           C
ATOM    652  O   GLU D3637     265.498 266.526 230.844  1.00  0.00           O
ATOM    653  H   GLU D3637     269.119 264.468 231.943  1.00  0.00           H
ATOM    654  HA  GLU D3637     267.610 265.600 230.022  1.00  0.00           H
ATOM    655  HB2 GLU D3637     267.460 262.926 231.453  1.00  0.00           H
ATOM    656  HB3 GLU D3637     266.303 263.334 230.192  1.00  0.00           H
ATOM    657  HG2 GLU D3637     268.180 263.887 228.652  1.00  0.00           H
ATOM    658  HG3 GLU D3637     267.981 262.198 229.071  1.00  0.00           H
ATOM    659  N   ASP D3638     265.529 265.062 232.541  1.00  0.00           N
ATOM    660  CA  ASP D3638     264.401 265.649 233.268  1.00  0.00           C
ATOM    661  CB  ASP D3638     264.181 264.843 234.550  1.00  0.00           C
ATOM    662  CG  ASP D3638     263.654 265.659 235.724  1.00  0.00           C
ATOM    663  OD1 ASP D3638     262.424 265.828 235.815  1.00  0.00           O
ATOM    664  OD2 ASP D3638     264.432 266.393 236.387  1.00  0.00           O
ATOM    665  C   ASP D3638     264.639 267.121 233.598  1.00  0.00           C
ATOM    666  O   ASP D3638     263.748 267.958 233.435  1.00  0.00           O
ATOM    667  H   ASP D3638     265.967 264.240 232.942  1.00  0.00           H
ATOM    668  HA  ASP D3638     263.496 265.585 232.664  1.00  0.00           H
ATOM    669  HB2 ASP D3638     265.110 264.362 234.863  1.00  0.00           H
ATOM    670  HB3 ASP D3638     263.441 264.088 234.306  1.00  0.00           H
ATOM    671  N   LYS D3639     265.860 267.483 234.001  1.00  0.00           N
ATOM    672  CA  LYS D3639     266.124 268.847 234.449  1.00  0.00           C
ATOM    673  CB  LYS D3639     267.410 268.902 235.284  1.00  0.00           C
ATOM    674  CG  LYS D3639     267.450 270.125 236.219  1.00  0.00           C
ATOM    675  CD  LYS D3639     266.325 270.143 237.280  1.00  0.00           C
ATOM    676  CE  LYS D3639     265.392 271.364 237.184  1.00  0.00           C
ATOM    677  NZ  LYS D3639     264.487 271.325 236.012  1.00  0.00           N
ATOM    678  C   LYS D3639     266.066 269.862 233.301  1.00  0.00           C
ATOM    679  O   LYS D3639     265.768 271.026 233.570  1.00  0.00           O
ATOM    680  H   LYS D3639     266.569 266.765 234.079  1.00  0.00           H
ATOM    681  HA  LYS D3639     265.284 269.071 235.096  1.00  0.00           H
ATOM    682  HB2 LYS D3639     267.478 268.002 235.900  1.00  0.00           H
ATOM    683  HB3 LYS D3639     268.275 268.919 234.618  1.00  0.00           H
ATOM    684  HG2 LYS D3639     268.408 270.109 236.740  1.00  0.00           H
ATOM    685  HG3 LYS D3639     267.425 271.040 235.627  1.00  0.00           H
ATOM    686  HD2 LYS D3639     266.801 270.169 238.261  1.00  0.00           H
ATOM    687  HD3 LYS D3639     265.740 269.220 237.248  1.00  0.00           H
ATOM    688  HE2 LYS D3639     266.003 272.269 237.132  1.00  0.00           H
ATOM    689  HE3 LYS D3639     264.790 271.413 238.094  1.00  0.00           H
ATOM    690  HZ1 LYS D3639     263.941 272.189 235.931  1.00  0.00           H
ATOM    691  HZ2 LYS D3639     263.850 270.541 236.021  1.00  0.00           H
ATOM    692  HZ3 LYS D3639     265.012 271.306 235.140  1.00  0.00           H
ATOM    693  N   LEU D3640     266.100 269.396 232.054  1.00  0.00           N
ATOM    694  CA  LEU D3640     265.663 270.115 230.864  1.00  0.00           C
ATOM    695  CB  LEU D3640     266.573 269.650 229.712  1.00  0.00           C
ATOM    696  CG  LEU D3640     266.263 270.245 228.332  1.00  0.00           C
ATOM    697  CD1 LEU D3640     266.349 271.773 228.323  1.00  0.00           C
ATOM    698  CD2 LEU D3640     267.279 269.705 227.325  1.00  0.00           C
ATOM    699  C   LEU D3640     264.156 269.932 230.581  1.00  0.00           C
ATOM    700  O   LEU D3640     263.428 270.922 230.506  1.00  0.00           O
ATOM    701  H   LEU D3640     266.348 268.415 231.949  1.00  0.00           H
ATOM    702  HA  LEU D3640     265.830 271.180 231.024  1.00  0.00           H
ATOM    703  HB2 LEU D3640     266.507 268.564 229.630  1.00  0.00           H
ATOM    704  HB3 LEU D3640     267.604 269.892 229.975  1.00  0.00           H
ATOM    705  HG  LEU D3640     265.266 269.938 228.018  1.00  0.00           H
ATOM    706 HD21 LEU D3640     267.069 270.090 226.332  1.00  0.00           H
ATOM    707 HD22 LEU D3640     267.215 268.617 227.299  1.00  0.00           H
ATOM    708 HD23 LEU D3640     268.289 269.988 227.620  1.00  0.00           H
ATOM    709 HD11 LEU D3640     265.568 272.188 228.959  1.00  0.00           H
ATOM    710 HD12 LEU D3640     266.203 272.147 227.311  1.00  0.00           H
ATOM    711 HD13 LEU D3640     267.323 272.091 228.693  1.00  0.00           H
ATOM    712  N   ILE D3641     263.674 268.694 230.439  1.00  0.00           N
ATOM    713  CA  ILE D3641     262.312 268.363 229.972  1.00  0.00           C
ATOM    714  CB  ILE D3641     262.205 266.837 229.729  1.00  0.00           C
ATOM    715  CG1 ILE D3641     263.057 266.385 228.520  1.00  0.00           C
ATOM    716  CG2 ILE D3641     260.758 266.353 229.541  1.00  0.00           C
ATOM    717  CD1 ILE D3641     262.549 266.817 227.133  1.00  0.00           C
ATOM    718  C   ILE D3641     261.209 268.866 230.914  1.00  0.00           C
ATOM    719  O   ILE D3641     260.274 269.517 230.453  1.00  0.00           O
ATOM    720  H   ILE D3641     264.318 267.918 230.589  1.00  0.00           H
ATOM    721  HA  ILE D3641     262.146 268.870 229.024  1.00  0.00           H
ATOM    722  HB  ILE D3641     262.596 266.331 230.614  1.00  0.00           H
ATOM    723 HG12 ILE D3641     263.116 265.296 228.532  1.00  0.00           H
ATOM    724 HG13 ILE D3641     264.071 266.763 228.642  1.00  0.00           H
ATOM    725 HD11 ILE D3641     263.259 266.503 226.369  1.00  0.00           H
ATOM    726 HD12 ILE D3641     262.443 267.898 227.081  1.00  0.00           H
ATOM    727 HD13 ILE D3641     261.592 266.345 226.916  1.00  0.00           H
ATOM    728 HG21 ILE D3641     260.292 266.854 228.698  1.00  0.00           H
ATOM    729 HG22 ILE D3641     260.753 265.279 229.366  1.00  0.00           H
ATOM    730 HG23 ILE D3641     260.173 266.545 230.433  1.00  0.00           H
ATOM    731  N   GLU D3642     261.372 268.724 232.229  1.00  0.00           N
ATOM    732  CA  GLU D3642     260.435 269.207 233.252  1.00  0.00           C
ATOM    733  CB  GLU D3642     260.960 268.764 234.631  1.00  0.00           C
ATOM    734  CG  GLU D3642     260.040 269.028 235.838  1.00  0.00           C
ATOM    735  CD  GLU D3642     259.366 267.749 236.350  1.00  0.00           C
ATOM    736  OE1 GLU D3642     259.710 267.309 237.467  1.00  0.00           O
ATOM    737  OE2 GLU D3642     258.505 267.175 235.647  1.00  0.00           O
ATOM    738  C   GLU D3642     260.274 270.735 233.207  1.00  0.00           C
ATOM    739  O   GLU D3642     259.214 271.256 233.552  1.00  0.00           O
ATOM    740  H   GLU D3642     262.205 268.238 232.554  1.00  0.00           H
ATOM    741  HA  GLU D3642     259.456 268.753 233.088  1.00  0.00           H
ATOM    742  HB2 GLU D3642     261.896 269.295 234.815  1.00  0.00           H
ATOM    743  HB3 GLU D3642     261.188 267.701 234.589  1.00  0.00           H
ATOM    744  HG2 GLU D3642     259.275 269.764 235.595  1.00  0.00           H
ATOM    745  HG3 GLU D3642     260.647 269.456 236.641  1.00  0.00           H
ATOM    746  N   ASP D3643     261.312 271.480 232.812  1.00  0.00           N
ATOM    747  CA  ASP D3643     261.250 272.942 232.669  1.00  0.00           C
ATOM    748  CB  ASP D3643     262.573 273.596 233.110  1.00  0.00           C
ATOM    749  CG  ASP D3643     262.860 273.485 234.618  1.00  0.00           C
ATOM    750  OD1 ASP D3643     262.083 272.855 235.375  1.00  0.00           O
ATOM    751  OD2 ASP D3643     263.974 273.844 235.051  1.00  0.00           O
ATOM    752  C   ASP D3643     260.798 273.399 231.272  1.00  0.00           C
ATOM    753  O   ASP D3643     260.054 274.375 231.186  1.00  0.00           O
ATOM    754  H   ASP D3643     262.134 270.996 232.470  1.00  0.00           H
ATOM    755  HA  ASP D3643     260.486 273.319 233.345  1.00  0.00           H
ATOM    756  HB2 ASP D3643     263.396 273.145 232.552  1.00  0.00           H
ATOM    757  HB3 ASP D3643     262.536 274.656 232.854  1.00  0.00           H
ATOM    758  N   LEU D3644     261.018 272.595 230.223  1.00  0.00           N
ATOM    759  CA  LEU D3644     260.349 272.762 228.923  1.00  0.00           C
ATOM    760  CB  LEU D3644     261.023 271.870 227.861  1.00  0.00           C
ATOM    761  CG  LEU D3644     262.473 272.230 227.493  1.00  0.00           C
ATOM    762  CD1 LEU D3644     263.035 271.157 226.558  1.00  0.00           C
ATOM    763  CD2 LEU D3644     262.577 273.575 226.769  1.00  0.00           C
ATOM    764  C   LEU D3644     258.839 272.454 228.988  1.00  0.00           C
ATOM    765  O   LEU D3644     258.076 272.997 228.193  1.00  0.00           O
ATOM    766  H   LEU D3644     261.604 271.777 230.363  1.00  0.00           H
ATOM    767  HA  LEU D3644     260.434 273.805 228.621  1.00  0.00           H
ATOM    768  HB2 LEU D3644     260.997 270.840 228.216  1.00  0.00           H
ATOM    769  HB3 LEU D3644     260.431 271.917 226.947  1.00  0.00           H
ATOM    770  HG  LEU D3644     263.089 272.272 228.386  1.00  0.00           H
ATOM    771 HD21 LEU D3644     263.618 273.769 226.513  1.00  0.00           H
ATOM    772 HD22 LEU D3644     261.979 273.555 225.859  1.00  0.00           H
ATOM    773 HD23 LEU D3644     262.229 274.373 227.423  1.00  0.00           H
ATOM    774 HD11 LEU D3644     263.038 270.197 227.074  1.00  0.00           H
ATOM    775 HD12 LEU D3644     262.421 271.076 225.660  1.00  0.00           H
ATOM    776 HD13 LEU D3644     264.056 271.405 226.276  1.00  0.00           H
ATOM    777  N   ALA D3645     258.400 271.600 229.916  1.00  0.00           N
ATOM    778  CA  ALA D3645     256.996 271.244 230.132  1.00  0.00           C
ATOM    779  CB  ALA D3645     256.966 269.920 230.911  1.00  0.00           C
ATOM    780  C   ALA D3645     256.177 272.322 230.875  1.00  0.00           C
ATOM    781  O   ALA D3645     254.970 272.153 231.058  1.00  0.00           O
ATOM    782  H   ALA D3645     259.098 271.080 230.438  1.00  0.00           H
ATOM    783  HA  ALA D3645     256.518 271.089 229.164  1.00  0.00           H
ATOM    784  HB1 ALA D3645     255.938 269.569 231.002  1.00  0.00           H
ATOM    785  HB2 ALA D3645     257.552 269.162 230.395  1.00  0.00           H
ATOM    786  HB3 ALA D3645     257.379 270.065 231.910  1.00  0.00           H
ATOM    787  N   LYS D3646     256.817 273.354 231.444  1.00  0.00           N
ATOM    788  CA  LYS D3646     256.127 274.327 232.305  1.00  0.00           C
ATOM    789  CB  LYS D3646     257.126 275.052 233.223  1.00  0.00           C
ATOM    790  CG  LYS D3646     257.460 274.132 234.405  1.00  0.00           C
ATOM    791  CD  LYS D3646     258.574 274.667 235.312  1.00  0.00           C
ATOM    792  CE  LYS D3646     258.827 273.684 236.466  1.00  0.00           C
ATOM    793  NZ  LYS D3646     259.472 272.432 236.004  1.00  0.00           N
ATOM    794  C   LYS D3646     255.279 275.315 231.489  1.00  0.00           C
ATOM    795  O   LYS D3646     255.840 275.997 230.631  1.00  0.00           O
ATOM    796  H   LYS D3646     257.805 273.472 231.258  1.00  0.00           H
ATOM    797  HA  LYS D3646     255.454 273.761 232.944  1.00  0.00           H
ATOM    798  HB2 LYS D3646     256.675 275.969 233.608  1.00  0.00           H
ATOM    799  HB3 LYS D3646     258.027 275.311 232.665  1.00  0.00           H
ATOM    800  HG2 LYS D3646     256.558 273.994 235.004  1.00  0.00           H
ATOM    801  HG3 LYS D3646     257.754 273.164 234.014  1.00  0.00           H
ATOM    802  HD2 LYS D3646     259.489 274.819 234.737  1.00  0.00           H
ATOM    803  HD3 LYS D3646     258.260 275.627 235.725  1.00  0.00           H
ATOM    804  HE2 LYS D3646     259.468 274.168 237.207  1.00  0.00           H
ATOM    805  HE3 LYS D3646     257.868 273.455 236.939  1.00  0.00           H
ATOM    806  HZ1 LYS D3646     259.463 271.704 236.702  1.00  0.00           H
ATOM    807  HZ2 LYS D3646     259.031 272.059 235.162  1.00  0.00           H
ATOM    808  HZ3 LYS D3646     260.447 272.596 235.740  1.00  0.00           H
ATOM    809  N   PRO D3647     254.028 275.586 231.919  1.00  0.00           N
ATOM    810  CA  PRO D3647     253.236 276.722 231.451  1.00  0.00           C
ATOM    811  CD  PRO D3647     253.204 274.731 232.762  1.00  0.00           C
ATOM    812  CB  PRO D3647     251.915 276.646 232.229  1.00  0.00           C
ATOM    813  CG  PRO D3647     251.764 275.150 232.487  1.00  0.00           C
ATOM    814  C   PRO D3647     253.978 278.050 231.655  1.00  0.00           C
ATOM    815  O   PRO D3647     254.329 278.418 232.781  1.00  0.00           O
ATOM    816  HA  PRO D3647     253.038 276.577 230.389  1.00  0.00           H
ATOM    817  HD2 PRO D3647     253.449 274.906 233.810  1.00  0.00           H
ATOM    818  HD3 PRO D3647     253.331 273.677 232.510  1.00  0.00           H
ATOM    819  HB2 PRO D3647     251.074 277.037 231.659  1.00  0.00           H
ATOM    820  HB3 PRO D3647     252.001 277.170 233.182  1.00  0.00           H
ATOM    821  HG2 PRO D3647     251.111 274.944 233.335  1.00  0.00           H
ATOM    822  HG3 PRO D3647     251.404 274.649 231.587  1.00  0.00           H
ATOM    823  N   GLY D3648     254.381 278.673 230.549  1.00  0.00           N
ATOM    824  CA  GLY D3648     255.492 279.624 230.494  1.00  0.00           C
ATOM    825  C   GLY D3648     255.109 281.040 230.908  1.00  0.00           C
ATOM    826  O   GLY D3648     255.207 281.952 230.096  1.00  0.00           O
ATOM    827  H   GLY D3648     253.988 278.363 229.669  1.00  0.00           H
ATOM    828  HA2 GLY D3648     255.888 279.655 229.480  1.00  0.00           H
ATOM    829  HA3 GLY D3648     256.285 279.279 231.158  1.00  0.00           H
ATOM    830  N   ALA D3649     254.725 281.224 232.176  1.00  0.00           N
ATOM    831  CA  ALA D3649     254.235 282.495 232.721  1.00  0.00           C
ATOM    832  CB  ALA D3649     255.399 283.491 232.881  1.00  0.00           C
ATOM    833  C   ALA D3649     253.025 283.044 231.934  1.00  0.00           C
ATOM    834  O   ALA D3649     253.010 284.202 231.530  1.00  0.00           O
ATOM    835  H   ALA D3649     254.644 280.388 232.744  1.00  0.00           H
ATOM    836  HA  ALA D3649     253.863 282.287 233.723  1.00  0.00           H
ATOM    837  HB1 ALA D3649     255.790 283.772 231.901  1.00  0.00           H
ATOM    838  HB2 ALA D3649     256.196 283.047 233.475  1.00  0.00           H
ATOM    839  HB3 ALA D3649     255.042 284.395 233.374  1.00  0.00           H
ATOM    840  N   GLU D3650     251.985 282.215 231.784  1.00  0.00           N
ATOM    841  CA  GLU D3650     250.820 282.528 230.942  1.00  0.00           C
ATOM    842  CB  GLU D3650     249.867 281.312 230.808  1.00  0.00           C
ATOM    843  CG  GLU D3650     250.482 279.893 230.841  1.00  0.00           C
ATOM    844  CD  GLU D3650     251.321 279.487 229.618  1.00  0.00           C
ATOM    845  OE1 GLU D3650     251.464 278.255 229.420  1.00  0.00           O
ATOM    846  OE2 GLU D3650     252.017 280.352 229.043  1.00  0.00           O
ATOM    847  C   GLU D3650     250.048 283.805 231.373  1.00  0.00           C
ATOM    848  O   GLU D3650     249.864 284.659 230.513  1.00  0.00           O
ATOM    849  H   GLU D3650     252.100 281.259 232.073  1.00  0.00           H
ATOM    850  HA  GLU D3650     251.200 282.739 229.939  1.00  0.00           H
ATOM    851  HB2 GLU D3650     249.285 281.421 229.892  1.00  0.00           H
ATOM    852  HB3 GLU D3650     249.151 281.346 231.627  1.00  0.00           H
ATOM    853  HG2 GLU D3650     249.655 279.185 230.933  1.00  0.00           H
ATOM    854  HG3 GLU D3650     251.085 279.778 231.745  1.00  0.00           H
ATOM    855  N   PRO D3651     249.740 284.070 232.669  1.00  0.00           N
ATOM    856  CA  PRO D3651     248.971 285.271 233.049  1.00  0.00           C
ATOM    857  CD  PRO D3651     249.793 283.158 233.804  1.00  0.00           C
ATOM    858  CB  PRO D3651     248.476 285.034 234.482  1.00  0.00           C
ATOM    859  CG  PRO D3651     248.582 283.520 234.659  1.00  0.00           C
ATOM    860  C   PRO D3651     249.719 286.617 232.904  1.00  0.00           C
ATOM    861  O   PRO D3651     249.093 287.646 232.675  1.00  0.00           O
ATOM    862  HA  PRO D3651     248.096 285.318 232.400  1.00  0.00           H
ATOM    863  HD2 PRO D3651     250.709 283.333 234.368  1.00  0.00           H
ATOM    864  HD3 PRO D3651     249.740 282.112 233.511  1.00  0.00           H
ATOM    865  HB2 PRO D3651     247.447 285.378 234.603  1.00  0.00           H
ATOM    866  HB3 PRO D3651     249.121 285.534 235.204  1.00  0.00           H
ATOM    867  HG2 PRO D3651     248.726 283.243 235.704  1.00  0.00           H
ATOM    868  HG3 PRO D3651     247.690 283.041 234.252  1.00  0.00           H
ATOM    869  N   PRO D3652     251.063 286.673 232.998  1.00  0.00           N
ATOM    870  CA  PRO D3652     251.827 287.828 232.514  1.00  0.00           C
ATOM    871  CD  PRO D3652     251.848 285.943 233.983  1.00  0.00           C
ATOM    872  CB  PRO D3652     253.265 287.560 232.957  1.00  0.00           C
ATOM    873  CG  PRO D3652     253.066 286.815 234.274  1.00  0.00           C
ATOM    874  C   PRO D3652     251.760 288.103 230.999  1.00  0.00           C
ATOM    875  O   PRO D3652     252.243 289.152 230.570  1.00  0.00           O
ATOM    876  HA  PRO D3652     251.457 288.717 233.025  1.00  0.00           H
ATOM    877  HD2 PRO D3652     252.164 284.986 233.583  1.00  0.00           H
ATOM    878  HD3 PRO D3652     251.286 285.784 234.902  1.00  0.00           H
ATOM    879  HB2 PRO D3652     253.763 286.907 232.237  1.00  0.00           H
ATOM    880  HB3 PRO D3652     253.824 288.486 233.091  1.00  0.00           H
ATOM    881  HG2 PRO D3652     252.826 287.527 235.065  1.00  0.00           H
ATOM    882  HG3 PRO D3652     253.938 286.219 234.541  1.00  0.00           H
ATOM    883  N   GLU D3653     251.214 287.186 230.198  1.00  0.00           N
ATOM    884  CA  GLU D3653     251.206 287.206 228.730  1.00  0.00           C
ATOM    885  CB  GLU D3653     252.385 286.380 228.185  1.00  0.00           C
ATOM    886  CG  GLU D3653     253.783 286.888 228.579  1.00  0.00           C
ATOM    887  CD  GLU D3653     254.913 286.181 227.807  1.00  0.00           C
ATOM    888  OE1 GLU D3653     254.675 285.063 227.281  1.00  0.00           O
ATOM    889  OE2 GLU D3653     255.997 286.795 227.671  1.00  0.00           O
ATOM    890  C   GLU D3653     249.846 286.728 228.166  1.00  0.00           C
ATOM    891  O   GLU D3653     249.785 285.824 227.331  1.00  0.00           O
ATOM    892  H   GLU D3653     250.831 286.340 230.613  1.00  0.00           H
ATOM    893  HA  GLU D3653     251.331 288.232 228.389  1.00  0.00           H
ATOM    894  HB2 GLU D3653     252.325 286.405 227.096  1.00  0.00           H
ATOM    895  HB3 GLU D3653     252.277 285.350 228.527  1.00  0.00           H
ATOM    896  HG2 GLU D3653     253.830 287.960 228.375  1.00  0.00           H
ATOM    897  HG3 GLU D3653     253.937 286.735 229.649  1.00  0.00           H
ATOM    898  N   GLU D3654     248.759 287.324 228.675  1.00  0.00           N
ATOM    899  CA  GLU D3654     247.353 286.974 228.398  1.00  0.00           C
ATOM    900  CB  GLU D3654     246.412 288.018 229.050  1.00  0.00           C
ATOM    901  CG  GLU D3654     246.623 288.361 230.538  1.00  0.00           C
ATOM    902  CD  GLU D3654     246.088 287.316 231.535  1.00  0.00           C
ATOM    903  OE1 GLU D3654     246.055 286.115 231.184  1.00  0.00           O
ATOM    904  OE2 GLU D3654     245.658 287.741 232.635  1.00  0.00           O
ATOM    905  C   GLU D3654     247.039 286.886 226.883  1.00  0.00           C
ATOM    906  O   GLU D3654     246.886 287.904 226.207  1.00  0.00           O
ATOM    907  H   GLU D3654     248.911 287.958 229.442  1.00  0.00           H
ATOM    908  HA  GLU D3654     247.144 286.005 228.854  1.00  0.00           H
ATOM    909  HB2 GLU D3654     245.378 287.701 228.906  1.00  0.00           H
ATOM    910  HB3 GLU D3654     246.535 288.958 228.508  1.00  0.00           H
ATOM    911  HG2 GLU D3654     246.105 289.307 230.723  1.00  0.00           H
ATOM    912  HG3 GLU D3654     247.681 288.554 230.720  1.00  0.00           H
ATOM    913  N   ASP D3655     246.800 285.673 226.371  1.00  0.00           N
ATOM    914  CA  ASP D3655     246.555 285.391 224.936  1.00  0.00           C
ATOM    915  CB  ASP D3655     247.003 283.932 224.633  1.00  0.00           C
ATOM    916  CG  ASP D3655     248.070 283.761 223.531  1.00  0.00           C
ATOM    917  OD1 ASP D3655     248.694 284.758 223.105  1.00  0.00           O
ATOM    918  OD2 ASP D3655     248.431 282.585 223.284  1.00  0.00           O
ATOM    919  C   ASP D3655     245.092 285.650 224.477  1.00  0.00           C
ATOM    920  O   ASP D3655     244.685 285.190 223.411  1.00  0.00           O
ATOM    921  H   ASP D3655     247.008 284.886 226.963  1.00  0.00           H
ATOM    922  HA  ASP D3655     247.175 286.079 224.361  1.00  0.00           H
ATOM    923  HB2 ASP D3655     247.403 283.486 225.545  1.00  0.00           H
ATOM    924  HB3 ASP D3655     246.133 283.326 224.372  1.00  0.00           H
ATOM    925  N   GLU D3656     244.242 286.204 225.356  1.00  0.00           N
ATOM    926  CA  GLU D3656     242.775 286.376 225.195  1.00  0.00           C
ATOM    927  CB  GLU D3656     242.426 287.594 224.298  1.00  0.00           C
ATOM    928  CG  GLU D3656     242.826 288.947 224.922  1.00  0.00           C
ATOM    929  CD  GLU D3656     242.222 290.178 224.205  1.00  0.00           C
ATOM    930  OE1 GLU D3656     242.102 290.165 222.954  1.00  0.00           O
ATOM    931  OE2 GLU D3656     241.962 291.191 224.897  1.00  0.00           O
ATOM    932  C   GLU D3656     241.991 285.085 224.825  1.00  0.00           C
ATOM    933  O   GLU D3656     240.827 285.151 224.425  1.00  0.00           O
ATOM    934  H   GLU D3656     244.673 286.602 226.178  1.00  0.00           H
ATOM    935  HA  GLU D3656     242.394 286.623 226.185  1.00  0.00           H
ATOM    936  HB2 GLU D3656     241.345 287.618 224.152  1.00  0.00           H
ATOM    937  HB3 GLU D3656     242.899 287.481 223.322  1.00  0.00           H
ATOM    938  HG2 GLU D3656     242.487 288.951 225.962  1.00  0.00           H
ATOM    939  HG3 GLU D3656     243.914 289.030 224.930  1.00  0.00           H
ATOM    940  N   GLY D3657     242.566 283.894 225.048  1.00  0.00           N
ATOM    941  CA  GLY D3657     241.974 282.619 224.622  1.00  0.00           C
ATOM    942  C   GLY D3657     242.567 281.362 225.277  1.00  0.00           C
ATOM    943  O   GLY D3657     242.458 281.163 226.484  1.00  0.00           O
ATOM    944  H   GLY D3657     243.532 283.904 225.341  1.00  0.00           H
ATOM    945  HA2 GLY D3657     242.082 282.542 223.540  1.00  0.00           H
ATOM    946  HA3 GLY D3657     240.908 282.630 224.847  1.00  0.00           H
ATOM    947  N   THR D3658     242.948 280.384 224.450  1.00  0.00           N
ATOM    948  CA  THR D3658     243.329 279.020 224.869  1.00  0.00           C
ATOM    949  CB  THR D3658     243.579 278.133 223.637  1.00  0.00           C
ATOM    950  OG1 THR D3658     244.460 278.775 222.743  1.00  0.00           O
ATOM    951  CG2 THR D3658     242.293 277.818 222.875  1.00  0.00           C
ATOM    952  C   THR D3658     244.592 278.982 225.734  1.00  0.00           C
ATOM    953  O   THR D3658     245.547 279.701 225.446  1.00  0.00           O
ATOM    954  H   THR D3658     243.038 280.601 223.468  1.00  0.00           H
ATOM    955  HA  THR D3658     242.512 278.593 225.449  1.00  0.00           H
ATOM    956  HB  THR D3658     244.024 277.190 223.958  1.00  0.00           H
ATOM    957  HG1 THR D3658     245.188 279.148 223.260  1.00  0.00           H
ATOM    958 HG21 THR D3658     242.525 277.165 222.034  1.00  0.00           H
ATOM    959 HG22 THR D3658     241.841 278.736 222.500  1.00  0.00           H
ATOM    960 HG23 THR D3658     241.588 277.310 223.533  1.00  0.00           H
ATOM    961  N   LYS D3659     244.736 277.927 226.559  1.00  0.00           N
ATOM    962  CA  LYS D3659     246.006 277.586 227.229  1.00  0.00           C
ATOM    963  CB  LYS D3659     245.828 276.341 228.131  1.00  0.00           C
ATOM    964  CG  LYS D3659     246.961 276.144 229.164  1.00  0.00           C
ATOM    965  CD  LYS D3659     248.221 275.425 228.641  1.00  0.00           C
ATOM    966  CE  LYS D3659     249.422 275.718 229.556  1.00  0.00           C
ATOM    967  NZ  LYS D3659     250.716 275.682 228.833  1.00  0.00           N
ATOM    968  C   LYS D3659     247.121 277.411 226.188  1.00  0.00           C
ATOM    969  O   LYS D3659     247.053 276.530 225.334  1.00  0.00           O
ATOM    970  H   LYS D3659     243.948 277.312 226.691  1.00  0.00           H
ATOM    971  HA  LYS D3659     246.268 278.434 227.864  1.00  0.00           H
ATOM    972  HB2 LYS D3659     245.721 275.442 227.521  1.00  0.00           H
ATOM    973  HB3 LYS D3659     244.902 276.469 228.694  1.00  0.00           H
ATOM    974  HG2 LYS D3659     246.568 275.559 229.997  1.00  0.00           H
ATOM    975  HG3 LYS D3659     247.235 277.124 229.556  1.00  0.00           H
ATOM    976  HD2 LYS D3659     248.440 275.769 227.638  1.00  0.00           H
ATOM    977  HD3 LYS D3659     248.042 274.350 228.590  1.00  0.00           H
ATOM    978  HE2 LYS D3659     249.428 275.020 230.396  1.00  0.00           H
ATOM    979  HE3 LYS D3659     249.302 276.729 229.953  1.00  0.00           H
ATOM    980  HZ1 LYS D3659     251.233 274.803 228.923  1.00  0.00           H
ATOM    981  HZ2 LYS D3659     251.291 276.474 229.126  1.00  0.00           H
ATOM    982  HZ3 LYS D3659     250.573 275.848 227.842  1.00  0.00           H
ATOM    983  N   ARG D3660     248.159 278.245 226.290  1.00  0.00           N
ATOM    984  CA  ARG D3660     249.245 278.364 225.302  1.00  0.00           C
ATOM    985  CB  ARG D3660     250.124 279.586 225.637  1.00  0.00           C
ATOM    986  CG  ARG D3660     249.308 280.856 225.960  1.00  0.00           C
ATOM    987  CD  ARG D3660     250.159 282.129 225.950  1.00  0.00           C
ATOM    988  NE  ARG D3660     251.289 282.044 226.894  1.00  0.00           N
ATOM    989  CZ  ARG D3660     252.325 282.852 226.936  1.00  0.00           C
ATOM    990  NH1 ARG D3660     252.451 283.880 226.157  1.00  0.00           N
ATOM    991  NH2 ARG D3660     253.278 282.634 227.783  1.00  0.00           N
ATOM    992  C   ARG D3660     250.088 277.087 225.216  1.00  0.00           C
ATOM    993  O   ARG D3660     250.343 276.449 226.234  1.00  0.00           O
ATOM    994  H   ARG D3660     248.079 278.975 226.980  1.00  0.00           H
ATOM    995  HA  ARG D3660     248.787 278.531 224.326  1.00  0.00           H
ATOM    996  HB2 ARG D3660     250.775 279.784 224.785  1.00  0.00           H
ATOM    997  HB3 ARG D3660     250.752 279.347 226.498  1.00  0.00           H
ATOM    998  HG2 ARG D3660     248.861 280.759 226.950  1.00  0.00           H
ATOM    999  HG3 ARG D3660     248.504 280.964 225.232  1.00  0.00           H
ATOM   1000  HD2 ARG D3660     250.523 282.301 224.935  1.00  0.00           H
ATOM   1001  HD3 ARG D3660     249.527 282.978 226.221  1.00  0.00           H
ATOM   1002  HE  ARG D3660     251.316 281.293 227.578  1.00  0.00           H
ATOM   1003 HH11 ARG D3660     253.238 284.490 226.382  1.00  0.00           H
ATOM   1004 HH12 ARG D3660     251.614 284.244 225.731  1.00  0.00           H
ATOM   1005 HH21 ARG D3660     254.013 283.337 227.862  1.00  0.00           H
ATOM   1006 HH22 ARG D3660     253.167 281.885 228.459  1.00  0.00           H
ATOM   1007  N   VAL D3661     250.631 276.758 224.045  1.00  0.00           N
ATOM   1008  CA  VAL D3661     251.565 275.622 223.897  1.00  0.00           C
ATOM   1009  CB  VAL D3661     251.774 275.220 222.421  1.00  0.00           C
ATOM   1010  CG1 VAL D3661     250.582 274.395 221.924  1.00  0.00           C
ATOM   1011  CG2 VAL D3661     251.967 276.398 221.450  1.00  0.00           C
ATOM   1012  C   VAL D3661     252.901 275.915 224.595  1.00  0.00           C
ATOM   1013  O   VAL D3661     253.648 276.795 224.169  1.00  0.00           O
ATOM   1014  H   VAL D3661     250.460 277.357 223.254  1.00  0.00           H
ATOM   1015  HA  VAL D3661     251.132 274.758 224.404  1.00  0.00           H
ATOM   1016  HB  VAL D3661     252.657 274.582 222.361  1.00  0.00           H
ATOM   1017 HG11 VAL D3661     250.462 273.508 222.548  1.00  0.00           H
ATOM   1018 HG12 VAL D3661     250.751 274.075 220.897  1.00  0.00           H
ATOM   1019 HG13 VAL D3661     249.666 274.986 221.972  1.00  0.00           H
ATOM   1020 HG21 VAL D3661     252.783 277.036 221.787  1.00  0.00           H
ATOM   1021 HG22 VAL D3661     252.210 276.017 220.459  1.00  0.00           H
ATOM   1022 HG23 VAL D3661     251.057 276.994 221.381  1.00  0.00           H
ATOM   1023  N   ASP D3662     253.216 275.177 225.662  1.00  0.00           N
ATOM   1024  CA  ASP D3662     254.509 275.281 226.361  1.00  0.00           C
ATOM   1025  CB  ASP D3662     254.405 274.761 227.809  1.00  0.00           C
ATOM   1026  CG  ASP D3662     253.573 273.494 227.985  1.00  0.00           C
ATOM   1027  OD1 ASP D3662     252.501 273.587 228.628  1.00  0.00           O
ATOM   1028  OD2 ASP D3662     254.002 272.418 227.516  1.00  0.00           O
ATOM   1029  C   ASP D3662     255.664 274.637 225.551  1.00  0.00           C
ATOM   1030  O   ASP D3662     255.403 273.921 224.578  1.00  0.00           O
ATOM   1031  H   ASP D3662     252.583 274.445 225.951  1.00  0.00           H
ATOM   1032  HA  ASP D3662     254.741 276.343 226.436  1.00  0.00           H
ATOM   1033  HB2 ASP D3662     255.399 274.580 228.216  1.00  0.00           H
ATOM   1034  HB3 ASP D3662     253.952 275.552 228.409  1.00  0.00           H
ATOM   1035  N   PRO D3663     256.943 274.986 225.816  1.00  0.00           N
ATOM   1036  CA  PRO D3663     258.061 274.676 224.916  1.00  0.00           C
ATOM   1037  CD  PRO D3663     257.390 275.914 226.853  1.00  0.00           C
ATOM   1038  CB  PRO D3663     259.310 275.177 225.644  1.00  0.00           C
ATOM   1039  CG  PRO D3663     258.787 276.369 226.439  1.00  0.00           C
ATOM   1040  C   PRO D3663     258.214 273.201 224.513  1.00  0.00           C
ATOM   1041  O   PRO D3663     258.505 272.918 223.351  1.00  0.00           O
ATOM   1042  HA  PRO D3663     257.931 275.262 224.005  1.00  0.00           H
ATOM   1043  HD2 PRO D3663     257.447 275.400 227.812  1.00  0.00           H
ATOM   1044  HD3 PRO D3663     256.738 276.782 226.939  1.00  0.00           H
ATOM   1045  HB2 PRO D3663     260.097 275.467 224.947  1.00  0.00           H
ATOM   1046  HB3 PRO D3663     259.672 274.415 226.336  1.00  0.00           H
ATOM   1047  HG2 PRO D3663     259.413 276.585 227.306  1.00  0.00           H
ATOM   1048  HG3 PRO D3663     258.712 277.242 225.788  1.00  0.00           H
ATOM   1049  N   LEU D3664     257.924 272.258 225.413  1.00  0.00           N
ATOM   1050  CA  LEU D3664     257.936 270.822 225.114  1.00  0.00           C
ATOM   1051  CB  LEU D3664     257.856 270.066 226.450  1.00  0.00           C
ATOM   1052  CG  LEU D3664     257.916 268.532 226.355  1.00  0.00           C
ATOM   1053  CD1 LEU D3664     259.203 268.033 225.696  1.00  0.00           C
ATOM   1054  CD2 LEU D3664     257.850 267.980 227.775  1.00  0.00           C
ATOM   1055  C   LEU D3664     256.807 270.412 224.152  1.00  0.00           C
ATOM   1056  O   LEU D3664     257.047 269.679 223.194  1.00  0.00           O
ATOM   1057  H   LEU D3664     257.694 272.554 226.358  1.00  0.00           H
ATOM   1058  HA  LEU D3664     258.883 270.580 224.630  1.00  0.00           H
ATOM   1059  HB2 LEU D3664     256.927 270.345 226.949  1.00  0.00           H
ATOM   1060  HB3 LEU D3664     258.681 270.392 227.080  1.00  0.00           H
ATOM   1061  HG  LEU D3664     257.061 268.160 225.793  1.00  0.00           H
ATOM   1062 HD21 LEU D3664     257.900 266.894 227.750  1.00  0.00           H
ATOM   1063 HD22 LEU D3664     258.679 268.367 228.366  1.00  0.00           H
ATOM   1064 HD23 LEU D3664     256.918 268.272 228.253  1.00  0.00           H
ATOM   1065 HD11 LEU D3664     259.243 266.945 225.748  1.00  0.00           H
ATOM   1066 HD12 LEU D3664     259.220 268.318 224.645  1.00  0.00           H
ATOM   1067 HD13 LEU D3664     260.072 268.447 226.206  1.00  0.00           H
ATOM   1068  N   HIS D3665     255.624 271.015 224.298  1.00  0.00           N
ATOM   1069  CA  HIS D3665     254.490 270.842 223.381  1.00  0.00           C
ATOM   1070  ND1 HIS D3665     250.941 270.385 224.496  1.00  0.00           N
ATOM   1071  CG  HIS D3665     251.930 270.817 223.617  1.00  0.00           C
ATOM   1072  CB  HIS D3665     253.235 271.440 224.046  1.00  0.00           C
ATOM   1073  NE2 HIS D3665     250.329 269.867 222.447  1.00  0.00           N
ATOM   1074  CD2 HIS D3665     251.542 270.513 222.346  1.00  0.00           C
ATOM   1075  CE1 HIS D3665     249.997 269.797 223.747  1.00  0.00           C
ATOM   1076  C   HIS D3665     254.772 271.463 222.004  1.00  0.00           C
ATOM   1077  O   HIS D3665     254.532 270.832 220.974  1.00  0.00           O
ATOM   1078  H   HIS D3665     255.527 271.703 225.037  1.00  0.00           H
ATOM   1079  HA  HIS D3665     254.325 269.774 223.224  1.00  0.00           H
ATOM   1080  HB2 HIS D3665     253.307 271.298 225.125  1.00  0.00           H
ATOM   1081  HB3 HIS D3665     253.193 272.514 223.863  1.00  0.00           H
ATOM   1082  HD2 HIS D3665     252.113 270.685 221.452  1.00  0.00           H
ATOM   1083  HE1 HIS D3665     249.129 269.281 224.145  1.00  0.00           H
ATOM   1084  HE2 HIS D3665     249.823 269.410 221.701  1.00  0.00           H
ATOM   1085  N   GLN D3666     255.449 272.617 221.959  1.00  0.00           N
ATOM   1086  CA  GLN D3666     255.932 273.211 220.705  1.00  0.00           C
ATOM   1087  CB  GLN D3666     256.546 274.598 220.952  1.00  0.00           C
ATOM   1088  CG  GLN D3666     255.528 275.630 221.456  1.00  0.00           C
ATOM   1089  CD  GLN D3666     256.124 277.032 221.568  1.00  0.00           C
ATOM   1090  OE1 GLN D3666     256.926 277.467 220.756  1.00  0.00           O
ATOM   1091  NE2 GLN D3666     255.677 277.831 222.508  1.00  0.00           N
ATOM   1092  C   GLN D3666     256.958 272.320 219.985  1.00  0.00           C
ATOM   1093  O   GLN D3666     256.889 272.189 218.761  1.00  0.00           O
ATOM   1094  H   GLN D3666     255.659 273.077 222.842  1.00  0.00           H
ATOM   1095  HA  GLN D3666     255.083 273.325 220.032  1.00  0.00           H
ATOM   1096  HB2 GLN D3666     257.364 274.521 221.666  1.00  0.00           H
ATOM   1097  HB3 GLN D3666     256.957 274.955 220.006  1.00  0.00           H
ATOM   1098  HG2 GLN D3666     254.687 275.671 220.765  1.00  0.00           H
ATOM   1099  HG3 GLN D3666     255.157 275.323 222.431  1.00  0.00           H
ATOM   1100 HE21 GLN D3666     256.035 278.766 222.531  1.00  0.00           H
ATOM   1101 HE22 GLN D3666     254.968 277.509 223.167  1.00  0.00           H
ATOM   1102  N   LEU D3667     257.870 271.692 220.734  1.00  0.00           N
ATOM   1103  CA  LEU D3667     258.923 270.817 220.213  1.00  0.00           C
ATOM   1104  CB  LEU D3667     259.948 270.592 221.340  1.00  0.00           C
ATOM   1105  CG  LEU D3667     261.135 269.694 220.956  1.00  0.00           C
ATOM   1106  CD1 LEU D3667     261.985 270.314 219.843  1.00  0.00           C
ATOM   1107  CD2 LEU D3667     262.021 269.483 222.181  1.00  0.00           C
ATOM   1108  C   LEU D3667     258.376 269.492 219.657  1.00  0.00           C
ATOM   1109  O   LEU D3667     258.654 269.156 218.506  1.00  0.00           O
ATOM   1110  H   LEU D3667     257.878 271.887 221.731  1.00  0.00           H
ATOM   1111  HA  LEU D3667     259.418 271.333 219.390  1.00  0.00           H
ATOM   1112  HB2 LEU D3667     260.329 271.560 221.668  1.00  0.00           H
ATOM   1113  HB3 LEU D3667     259.437 270.132 222.186  1.00  0.00           H
ATOM   1114  HG  LEU D3667     260.768 268.722 220.632  1.00  0.00           H
ATOM   1115 HD21 LEU D3667     262.841 268.821 221.914  1.00  0.00           H
ATOM   1116 HD22 LEU D3667     262.424 270.432 222.531  1.00  0.00           H
ATOM   1117 HD23 LEU D3667     261.446 269.011 222.978  1.00  0.00           H
ATOM   1118 HD11 LEU D3667     262.884 269.716 219.696  1.00  0.00           H
ATOM   1119 HD12 LEU D3667     262.271 271.330 220.109  1.00  0.00           H
ATOM   1120 HD13 LEU D3667     261.424 270.313 218.909  1.00  0.00           H
ATOM   1121  N   ILE D3668     257.462 268.838 220.378  1.00  0.00           N
ATOM   1122  CA  ILE D3668     256.816 267.600 219.911  1.00  0.00           C
ATOM   1123  CB  ILE D3668     256.049 266.929 221.071  1.00  0.00           C
ATOM   1124  CG1 ILE D3668     257.049 266.419 222.137  1.00  0.00           C
ATOM   1125  CG2 ILE D3668     255.194 265.754 220.565  1.00  0.00           C
ATOM   1126  CD1 ILE D3668     256.407 266.159 223.505  1.00  0.00           C
ATOM   1127  C   ILE D3668     255.930 267.869 218.684  1.00  0.00           C
ATOM   1128  O   ILE D3668     256.075 267.188 217.668  1.00  0.00           O
ATOM   1129  H   ILE D3668     257.255 269.168 221.317  1.00  0.00           H
ATOM   1130  HA  ILE D3668     257.592 266.905 219.585  1.00  0.00           H
ATOM   1131  HB  ILE D3668     255.388 267.670 221.525  1.00  0.00           H
ATOM   1132 HG12 ILE D3668     257.523 265.507 221.777  1.00  0.00           H
ATOM   1133 HG13 ILE D3668     257.836 267.155 222.296  1.00  0.00           H
ATOM   1134 HD11 ILE D3668     257.174 265.843 224.212  1.00  0.00           H
ATOM   1135 HD12 ILE D3668     255.956 267.080 223.871  1.00  0.00           H
ATOM   1136 HD13 ILE D3668     255.648 265.382 223.439  1.00  0.00           H
ATOM   1137 HG21 ILE D3668     254.386 266.109 219.926  1.00  0.00           H
ATOM   1138 HG22 ILE D3668     255.805 265.042 220.013  1.00  0.00           H
ATOM   1139 HG23 ILE D3668     254.734 265.241 221.406  1.00  0.00           H
ATOM   1140  N   LEU D3669     255.242 269.017 218.634  1.00  0.00           N
ATOM   1141  CA  LEU D3669     254.545 269.463 217.421  1.00  0.00           C
ATOM   1142  CB  LEU D3669     253.602 270.630 217.757  1.00  0.00           C
ATOM   1143  CG  LEU D3669     252.360 270.273 218.591  1.00  0.00           C
ATOM   1144  CD1 LEU D3669     251.602 271.572 218.890  1.00  0.00           C
ATOM   1145  CD2 LEU D3669     251.405 269.341 217.843  1.00  0.00           C
ATOM   1146  C   LEU D3669     255.491 269.849 216.263  1.00  0.00           C
ATOM   1147  O   LEU D3669     255.055 269.872 215.110  1.00  0.00           O
ATOM   1148  H   LEU D3669     255.169 269.572 219.482  1.00  0.00           H
ATOM   1149  HA  LEU D3669     253.945 268.632 217.056  1.00  0.00           H
ATOM   1150  HB2 LEU D3669     254.175 271.401 218.274  1.00  0.00           H
ATOM   1151  HB3 LEU D3669     253.238 271.042 216.822  1.00  0.00           H
ATOM   1152  HG  LEU D3669     252.655 269.797 219.522  1.00  0.00           H
ATOM   1153 HD21 LEU D3669     251.863 268.359 217.722  1.00  0.00           H
ATOM   1154 HD22 LEU D3669     250.495 269.202 218.428  1.00  0.00           H
ATOM   1155 HD23 LEU D3669     251.148 269.747 216.866  1.00  0.00           H
ATOM   1156 HD11 LEU D3669     250.729 271.350 219.505  1.00  0.00           H
ATOM   1157 HD12 LEU D3669     251.270 272.041 217.966  1.00  0.00           H
ATOM   1158 HD13 LEU D3669     252.247 272.253 219.446  1.00  0.00           H
ATOM   1159  N   LEU D3670     256.735 270.268 216.513  1.00  0.00           N
ATOM   1160  CA  LEU D3670     257.719 270.519 215.449  1.00  0.00           C
ATOM   1161  CB  LEU D3670     258.898 271.347 216.001  1.00  0.00           C
ATOM   1162  CG  LEU D3670     260.062 271.551 215.011  1.00  0.00           C
ATOM   1163  CD1 LEU D3670     259.634 272.341 213.771  1.00  0.00           C
ATOM   1164  CD2 LEU D3670     261.196 272.310 215.698  1.00  0.00           C
ATOM   1165  C   LEU D3670     258.180 269.202 214.809  1.00  0.00           C
ATOM   1166  O   LEU D3670     258.093 269.054 213.586  1.00  0.00           O
ATOM   1167  H   LEU D3670     257.059 270.271 217.476  1.00  0.00           H
ATOM   1168  HA  LEU D3670     257.241 271.101 214.663  1.00  0.00           H
ATOM   1169  HB2 LEU D3670     259.305 270.846 216.875  1.00  0.00           H
ATOM   1170  HB3 LEU D3670     258.524 272.320 216.324  1.00  0.00           H
ATOM   1171  HG  LEU D3670     260.450 270.584 214.694  1.00  0.00           H
ATOM   1172 HD11 LEU D3670     260.500 272.502 213.130  1.00  0.00           H
ATOM   1173 HD12 LEU D3670     258.898 271.772 213.204  1.00  0.00           H
ATOM   1174 HD13 LEU D3670     259.214 273.302 214.066  1.00  0.00           H
ATOM   1175 HD21 LEU D3670     261.541 271.740 216.562  1.00  0.00           H
ATOM   1176 HD22 LEU D3670     262.032 272.426 215.009  1.00  0.00           H
ATOM   1177 HD23 LEU D3670     260.852 273.290 216.029  1.00  0.00           H
ATOM   1178  N   PHE D3671     258.531 268.212 215.630  1.00  0.00           N
ATOM   1179  CA  PHE D3671     258.908 266.876 215.168  1.00  0.00           C
ATOM   1180  CB  PHE D3671     259.451 266.077 216.352  1.00  0.00           C
ATOM   1181  CG  PHE D3671     260.735 266.592 216.976  1.00  0.00           C
ATOM   1182  CD1 PHE D3671     261.810 267.040 216.177  1.00  0.00           C
ATOM   1183  CD2 PHE D3671     260.895 266.515 218.372  1.00  0.00           C
ATOM   1184  CE1 PHE D3671     263.023 267.423 216.773  1.00  0.00           C
ATOM   1185  CE2 PHE D3671     262.111 266.886 218.965  1.00  0.00           C
ATOM   1186  CZ  PHE D3671     263.173 267.345 218.168  1.00  0.00           C
ATOM   1187  C   PHE D3671     257.747 266.125 214.507  1.00  0.00           C
ATOM   1188  O   PHE D3671     257.908 265.677 213.376  1.00  0.00           O
ATOM   1189  H   PHE D3671     258.556 268.394 216.631  1.00  0.00           H
ATOM   1190  HA  PHE D3671     259.691 266.965 214.417  1.00  0.00           H
ATOM   1191  HB2 PHE D3671     259.624 265.049 216.029  1.00  0.00           H
ATOM   1192  HB3 PHE D3671     258.677 266.060 217.118  1.00  0.00           H
ATOM   1193  HD1 PHE D3671     261.733 267.053 215.101  1.00  0.00           H
ATOM   1194  HD2 PHE D3671     260.093 266.137 218.991  1.00  0.00           H
ATOM   1195  HE1 PHE D3671     263.853 267.732 216.151  1.00  0.00           H
ATOM   1196  HE2 PHE D3671     262.234 266.799 220.035  1.00  0.00           H
ATOM   1197  HZ  PHE D3671     264.113 267.605 218.629  1.00  0.00           H
ATOM   1198  N   SER D3672     256.531 266.239 215.046  1.00  0.00           N
ATOM   1199  CA  SER D3672     255.311 265.659 214.470  1.00  0.00           C
ATOM   1200  CB  SER D3672     254.130 265.969 215.398  1.00  0.00           C
ATOM   1201  OG  SER D3672     252.912 265.663 214.760  1.00  0.00           O
ATOM   1202  C   SER D3672     255.022 266.152 213.045  1.00  0.00           C
ATOM   1203  O   SER D3672     254.988 265.357 212.104  1.00  0.00           O
ATOM   1204  H   SER D3672     256.473 266.620 215.987  1.00  0.00           H
ATOM   1205  HA  SER D3672     255.433 264.576 214.424  1.00  0.00           H
ATOM   1206  HB2 SER D3672     254.224 265.391 216.319  1.00  0.00           H
ATOM   1207  HB3 SER D3672     254.133 267.030 215.642  1.00  0.00           H
ATOM   1208  HG  SER D3672     252.970 264.714 214.512  1.00  0.00           H
ATOM   1209  N   ARG D3673     255.040 267.476 212.823  1.00  0.00           N
ATOM   1210  CA  ARG D3673     254.900 268.064 211.474  1.00  0.00           C
ATOM   1211  CB  ARG D3673     254.842 269.594 211.575  1.00  0.00           C
ATOM   1212  CG  ARG D3673     253.581 270.121 212.282  1.00  0.00           C
ATOM   1213  CD  ARG D3673     253.715 271.639 212.468  1.00  0.00           C
ATOM   1214  NE  ARG D3673     252.822 272.176 213.518  1.00  0.00           N
ATOM   1215  CZ  ARG D3673     253.205 272.721 214.664  1.00  0.00           C
ATOM   1216  NH1 ARG D3673     254.433 272.646 215.091  1.00  0.00           N
ATOM   1217  NH2 ARG D3673     252.347 273.343 215.423  1.00  0.00           N
ATOM   1218  C   ARG D3673     256.045 267.649 210.543  1.00  0.00           C
ATOM   1219  O   ARG D3673     255.819 267.402 209.357  1.00  0.00           O
ATOM   1220  H   ARG D3673     255.137 268.086 213.626  1.00  0.00           H
ATOM   1221  HA  ARG D3673     253.982 267.694 211.016  1.00  0.00           H
ATOM   1222  HB2 ARG D3673     254.870 270.014 210.567  1.00  0.00           H
ATOM   1223  HB3 ARG D3673     255.730 269.937 212.110  1.00  0.00           H
ATOM   1224  HG2 ARG D3673     252.698 269.899 211.682  1.00  0.00           H
ATOM   1225  HG3 ARG D3673     253.464 269.636 213.250  1.00  0.00           H
ATOM   1226  HD2 ARG D3673     254.753 271.877 212.707  1.00  0.00           H
ATOM   1227  HD3 ARG D3673     253.486 272.124 211.517  1.00  0.00           H
ATOM   1228  HE  ARG D3673     251.838 272.190 213.310  1.00  0.00           H
ATOM   1229 HH11 ARG D3673     254.967 271.866 214.725  1.00  0.00           H
ATOM   1230 HH12 ARG D3673     254.684 272.992 215.999  1.00  0.00           H
ATOM   1231 HH21 ARG D3673     252.643 273.719 216.305  1.00  0.00           H
ATOM   1232 HH22 ARG D3673     251.376 273.376 215.169  1.00  0.00           H
ATOM   1233  N   THR D3674     257.260 267.535 211.077  1.00  0.00           N
ATOM   1234  CA  THR D3674     258.451 267.116 210.323  1.00  0.00           C
ATOM   1235  CB  THR D3674     259.731 267.391 211.131  1.00  0.00           C
ATOM   1236  OG1 THR D3674     259.783 268.761 211.460  1.00  0.00           O
ATOM   1237  CG2 THR D3674     261.007 267.077 210.353  1.00  0.00           C
ATOM   1238  C   THR D3674     258.372 265.647 209.894  1.00  0.00           C
ATOM   1239  O   THR D3674     258.625 265.351 208.726  1.00  0.00           O
ATOM   1240  H   THR D3674     257.358 267.710 212.070  1.00  0.00           H
ATOM   1241  HA  THR D3674     258.509 267.714 209.413  1.00  0.00           H
ATOM   1242  HB  THR D3674     259.728 266.805 212.049  1.00  0.00           H
ATOM   1243  HG1 THR D3674     259.192 268.899 212.221  1.00  0.00           H
ATOM   1244 HG21 THR D3674     261.873 267.377 210.945  1.00  0.00           H
ATOM   1245 HG22 THR D3674     261.013 267.621 209.409  1.00  0.00           H
ATOM   1246 HG23 THR D3674     261.079 266.007 210.162  1.00  0.00           H
ATOM   1247  N   ALA D3675     257.835 264.762 210.740  1.00  0.00           N
ATOM   1248  CA  ALA D3675     257.563 263.357 210.439  1.00  0.00           C
ATOM   1249  CB  ALA D3675     257.266 262.626 211.755  1.00  0.00           C
ATOM   1250  C   ALA D3675     256.415 263.179 209.428  1.00  0.00           C
ATOM   1251  O   ALA D3675     256.628 262.530 208.402  1.00  0.00           O
ATOM   1252  H   ALA D3675     257.624 265.073 211.685  1.00  0.00           H
ATOM   1253  HA  ALA D3675     258.460 262.911 210.009  1.00  0.00           H
ATOM   1254  HB1 ALA D3675     257.102 261.566 211.560  1.00  0.00           H
ATOM   1255  HB2 ALA D3675     256.376 263.039 212.233  1.00  0.00           H
ATOM   1256  HB3 ALA D3675     258.112 262.727 212.437  1.00  0.00           H
ATOM   1257  N   LEU D3676     255.320 263.933 209.591  1.00  0.00           N
ATOM   1258  CA  LEU D3676     254.131 263.917 208.722  1.00  0.00           C
ATOM   1259  CB  LEU D3676     253.013 264.729 209.407  1.00  0.00           C
ATOM   1260  CG  LEU D3676     252.303 263.987 210.554  1.00  0.00           C
ATOM   1261  CD1 LEU D3676     251.509 264.977 211.405  1.00  0.00           C
ATOM   1262  CD2 LEU D3676     251.323 262.945 210.002  1.00  0.00           C
ATOM   1263  C   LEU D3676     254.358 264.467 207.302  1.00  0.00           C
ATOM   1264  O   LEU D3676     253.697 264.011 206.374  1.00  0.00           O
ATOM   1265  H   LEU D3676     255.246 264.449 210.465  1.00  0.00           H
ATOM   1266  HA  LEU D3676     253.802 262.885 208.598  1.00  0.00           H
ATOM   1267  HB2 LEU D3676     253.444 265.656 209.786  1.00  0.00           H
ATOM   1268  HB3 LEU D3676     252.263 265.006 208.664  1.00  0.00           H
ATOM   1269  HG  LEU D3676     253.037 263.492 211.188  1.00  0.00           H
ATOM   1270 HD21 LEU D3676     250.745 262.509 210.816  1.00  0.00           H
ATOM   1271 HD22 LEU D3676     251.869 262.151 209.495  1.00  0.00           H
ATOM   1272 HD23 LEU D3676     250.633 263.412 209.300  1.00  0.00           H
ATOM   1273 HD11 LEU D3676     252.187 265.707 211.845  1.00  0.00           H
ATOM   1274 HD12 LEU D3676     250.762 265.487 210.797  1.00  0.00           H
ATOM   1275 HD13 LEU D3676     251.013 264.447 212.219  1.00  0.00           H
ATOM   1276  N   THR D3677     255.255 265.444 207.124  1.00  0.00           N
ATOM   1277  CA  THR D3677     255.525 266.074 205.811  1.00  0.00           C
ATOM   1278  CB  THR D3677     256.623 267.144 205.948  1.00  0.00           C
ATOM   1279  OG1 THR D3677     256.193 268.196 206.784  1.00  0.00           O
ATOM   1280  CG2 THR D3677     257.025 267.799 204.625  1.00  0.00           C
ATOM   1281  C   THR D3677     255.922 265.029 204.756  1.00  0.00           C
ATOM   1282  O   THR D3677     256.696 264.116 205.053  1.00  0.00           O
ATOM   1283  H   THR D3677     255.695 265.824 207.950  1.00  0.00           H
ATOM   1284  HA  THR D3677     254.615 266.564 205.461  1.00  0.00           H
ATOM   1285  HB  THR D3677     257.510 266.688 206.390  1.00  0.00           H
ATOM   1286  HG1 THR D3677     256.004 267.840 207.669  1.00  0.00           H
ATOM   1287 HG21 THR D3677     257.700 268.632 204.821  1.00  0.00           H
ATOM   1288 HG22 THR D3677     256.136 268.169 204.112  1.00  0.00           H
ATOM   1289 HG23 THR D3677     257.537 267.080 203.986  1.00  0.00           H
ATOM   1290  N   GLU D3678     255.492 265.186 203.503  1.00  0.00           N
ATOM   1291  CA  GLU D3678     255.719 264.197 202.442  1.00  0.00           C
ATOM   1292  CB  GLU D3678     254.897 264.523 201.178  1.00  0.00           C
ATOM   1293  CG  GLU D3678     253.405 264.820 201.415  1.00  0.00           C
ATOM   1294  CD  GLU D3678     253.126 266.332 201.473  1.00  0.00           C
ATOM   1295  OE1 GLU D3678     253.653 266.975 202.412  1.00  0.00           O
ATOM   1296  OE2 GLU D3678     252.595 266.855 200.466  1.00  0.00           O
ATOM   1297  C   GLU D3678     257.217 264.048 202.097  1.00  0.00           C
ATOM   1298  O   GLU D3678     257.839 264.941 201.519  1.00  0.00           O
ATOM   1299  H   GLU D3678     254.865 265.965 203.285  1.00  0.00           H
ATOM   1300  HA  GLU D3678     255.360 263.238 202.815  1.00  0.00           H
ATOM   1301  HB2 GLU D3678     255.346 265.362 200.647  1.00  0.00           H
ATOM   1302  HB3 GLU D3678     254.963 263.653 200.522  1.00  0.00           H
ATOM   1303  HG2 GLU D3678     252.834 264.381 200.592  1.00  0.00           H
ATOM   1304  HG3 GLU D3678     253.067 264.333 202.333  1.00  0.00           H
ATOM   1305  N   LYS D3679     257.805 262.889 202.424  1.00  0.00           N
ATOM   1306  CA  LYS D3679     259.240 262.585 202.246  1.00  0.00           C
ATOM   1307  CB  LYS D3679     259.997 262.753 203.573  1.00  0.00           C
ATOM   1308  CG  LYS D3679     259.996 264.195 204.120  1.00  0.00           C
ATOM   1309  CD  LYS D3679     260.613 264.333 205.525  1.00  0.00           C
ATOM   1310  CE  LYS D3679     260.116 263.291 206.542  1.00  0.00           C
ATOM   1311  NZ  LYS D3679     258.664 263.430 206.793  1.00  0.00           N
ATOM   1312  C   LYS D3679     259.435 261.164 201.722  1.00  0.00           C
ATOM   1313  O   LYS D3679     258.721 260.245 202.136  1.00  0.00           O
ATOM   1314  H   LYS D3679     257.242 262.205 202.909  1.00  0.00           H
ATOM   1315  HA  LYS D3679     259.663 263.275 201.514  1.00  0.00           H
ATOM   1316  HB2 LYS D3679     261.033 262.441 203.428  1.00  0.00           H
ATOM   1317  HB3 LYS D3679     259.539 262.076 204.293  1.00  0.00           H
ATOM   1318  HG2 LYS D3679     258.979 264.573 204.164  1.00  0.00           H
ATOM   1319  HG3 LYS D3679     260.546 264.836 203.429  1.00  0.00           H
ATOM   1320  HD2 LYS D3679     261.695 264.248 205.443  1.00  0.00           H
ATOM   1321  HD3 LYS D3679     260.398 265.334 205.902  1.00  0.00           H
ATOM   1322  HE2 LYS D3679     260.662 263.430 207.480  1.00  0.00           H
ATOM   1323  HE3 LYS D3679     260.341 262.290 206.166  1.00  0.00           H
ATOM   1324  HZ1 LYS D3679     258.110 263.501 205.942  1.00  0.00           H
ATOM   1325  HZ2 LYS D3679     258.260 262.683 207.350  1.00  0.00           H
ATOM   1326  HZ3 LYS D3679     258.482 264.279 207.322  1.00  0.00           H
ATOM   1327  N   CYS D3680     260.412 260.977 200.835  1.00  0.00           N
ATOM   1328  CA  CYS D3680     260.666 259.693 200.179  1.00  0.00           C
ATOM   1329  CB  CYS D3680     261.616 259.902 198.992  1.00  0.00           C
ATOM   1330  SG  CYS D3680     260.845 260.988 197.755  1.00  0.00           S
ATOM   1331  C   CYS D3680     261.213 258.638 201.149  1.00  0.00           C
ATOM   1332  O   CYS D3680     260.597 257.584 201.297  1.00  0.00           O
ATOM   1333  H   CYS D3680     261.006 261.758 200.604  1.00  0.00           H
ATOM   1334  HA  CYS D3680     259.721 259.304 199.794  1.00  0.00           H
ATOM   1335  HB2 CYS D3680     262.554 260.340 199.344  1.00  0.00           H
ATOM   1336  HB3 CYS D3680     261.828 258.932 198.538  1.00  0.00           H
ATOM   1337  HG  CYS D3680     261.794 260.863 196.822  1.00  0.00           H
ATOM   1338  N   LYS D3681     262.238 258.975 201.935  1.00  0.00           N
ATOM   1339  CA  LYS D3681     262.735 258.168 203.060  1.00  0.00           C
ATOM   1340  CB  LYS D3681     264.273 258.256 203.002  1.00  0.00           C
ATOM   1341  CG  LYS D3681     265.046 257.115 203.683  1.00  0.00           C
ATOM   1342  CD  LYS D3681     266.542 257.160 203.323  1.00  0.00           C
ATOM   1343  CE  LYS D3681     267.213 258.525 203.556  1.00  0.00           C
ATOM   1344  NZ  LYS D3681     267.342 258.853 204.990  1.00  0.00           N
ATOM   1345  C   LYS D3681     262.137 258.706 204.370  1.00  0.00           C
ATOM   1346  O   LYS D3681     261.237 259.552 204.347  1.00  0.00           O
ATOM   1347  H   LYS D3681     262.622 259.922 201.867  1.00  0.00           H
ATOM   1348  HA  LYS D3681     262.442 257.123 202.940  1.00  0.00           H
ATOM   1349  HB2 LYS D3681     264.573 259.196 203.453  1.00  0.00           H
ATOM   1350  HB3 LYS D3681     264.578 258.270 201.953  1.00  0.00           H
ATOM   1351  HG2 LYS D3681     264.640 256.161 203.348  1.00  0.00           H
ATOM   1352  HG3 LYS D3681     264.937 257.177 204.763  1.00  0.00           H
ATOM   1353  HD2 LYS D3681     267.066 256.388 203.891  1.00  0.00           H
ATOM   1354  HD3 LYS D3681     266.641 256.906 202.267  1.00  0.00           H
ATOM   1355  HE2 LYS D3681     266.636 259.310 203.054  1.00  0.00           H
ATOM   1356  HE3 LYS D3681     268.209 258.510 203.109  1.00  0.00           H
ATOM   1357  HZ1 LYS D3681     267.757 259.775 205.133  1.00  0.00           H
ATOM   1358  HZ2 LYS D3681     268.029 258.272 205.473  1.00  0.00           H
ATOM   1359  HZ3 LYS D3681     266.465 258.822 205.498  1.00  0.00           H
ATOM   1360  N   LEU D3682     262.594 258.209 205.514  1.00  0.00           N
ATOM   1361  CA  LEU D3682     262.697 259.053 206.704  1.00  0.00           C
ATOM   1362  CB  LEU D3682     262.465 258.193 207.953  1.00  0.00           C
ATOM   1363  CG  LEU D3682     262.636 258.911 209.304  1.00  0.00           C
ATOM   1364  CD1 LEU D3682     261.759 260.161 209.422  1.00  0.00           C
ATOM   1365  CD2 LEU D3682     262.228 257.937 210.408  1.00  0.00           C
ATOM   1366  C   LEU D3682     264.064 259.746 206.672  1.00  0.00           C
ATOM   1367  O   LEU D3682     265.094 259.075 206.649  1.00  0.00           O
ATOM   1368  H   LEU D3682     263.271 257.463 205.447  1.00  0.00           H
ATOM   1369  HA  LEU D3682     261.921 259.819 206.680  1.00  0.00           H
ATOM   1370  HB2 LEU D3682     263.147 257.341 207.928  1.00  0.00           H
ATOM   1371  HB3 LEU D3682     261.445 257.821 207.900  1.00  0.00           H
ATOM   1372  HG  LEU D3682     263.679 259.193 209.444  1.00  0.00           H
ATOM   1373 HD21 LEU D3682     262.871 257.057 210.384  1.00  0.00           H
ATOM   1374 HD22 LEU D3682     262.318 258.417 211.380  1.00  0.00           H
ATOM   1375 HD23 LEU D3682     261.193 257.624 210.273  1.00  0.00           H
ATOM   1376 HD11 LEU D3682     262.106 260.928 208.732  1.00  0.00           H
ATOM   1377 HD12 LEU D3682     260.718 259.909 209.221  1.00  0.00           H
ATOM   1378 HD13 LEU D3682     261.838 260.563 210.433  1.00  0.00           H
ATOM   1379  N   GLU D3683     264.062 261.040 206.364  1.00  0.00           N
ATOM   1380  CA  GLU D3683     265.290 261.834 206.247  1.00  0.00           C
ATOM   1381  CB  GLU D3683     265.036 263.120 205.438  1.00  0.00           C
ATOM   1382  CG  GLU D3683     264.118 262.992 204.198  1.00  0.00           C
ATOM   1383  CD  GLU D3683     264.457 261.885 203.181  1.00  0.00           C
ATOM   1384  OE1 GLU D3683     265.621 261.426 203.146  1.00  0.00           O
ATOM   1385  OE2 GLU D3683     263.539 261.516 202.402  1.00  0.00           O
ATOM   1386  C   GLU D3683     265.857 262.137 207.650  1.00  0.00           C
ATOM   1387  O   GLU D3683     265.094 262.338 208.596  1.00  0.00           O
ATOM   1388  H   GLU D3683     263.188 261.534 206.353  1.00  0.00           H
ATOM   1389  HA  GLU D3683     266.038 261.256 205.704  1.00  0.00           H
ATOM   1390  HB2 GLU D3683     266.000 263.521 205.123  1.00  0.00           H
ATOM   1391  HB3 GLU D3683     264.580 263.858 206.101  1.00  0.00           H
ATOM   1392  HG2 GLU D3683     263.105 262.814 204.559  1.00  0.00           H
ATOM   1393  HG3 GLU D3683     264.110 263.956 203.683  1.00  0.00           H
ATOM   1394  N   GLU D3684     267.176 262.050 207.813  1.00  0.00           N
ATOM   1395  CA  GLU D3684     267.856 262.056 209.112  1.00  0.00           C
ATOM   1396  CB  GLU D3684     269.281 261.477 208.970  1.00  0.00           C
ATOM   1397  CG  GLU D3684     269.353 260.018 208.480  1.00  0.00           C
ATOM   1398  CD  GLU D3684     269.412 259.831 206.950  1.00  0.00           C
ATOM   1399  OE1 GLU D3684     268.922 260.707 206.196  1.00  0.00           O
ATOM   1400  OE2 GLU D3684     269.535 258.661 206.525  1.00  0.00           O
ATOM   1401  C   GLU D3684     267.918 263.454 209.751  1.00  0.00           C
ATOM   1402  O   GLU D3684     268.461 264.387 209.156  1.00  0.00           O
ATOM   1403  H   GLU D3684     267.756 261.816 207.010  1.00  0.00           H
ATOM   1404  HA  GLU D3684     267.298 261.410 209.789  1.00  0.00           H
ATOM   1405  HB2 GLU D3684     269.884 262.111 208.318  1.00  0.00           H
ATOM   1406  HB3 GLU D3684     269.739 261.507 209.961  1.00  0.00           H
ATOM   1407  HG2 GLU D3684     268.507 259.460 208.890  1.00  0.00           H
ATOM   1408  HG3 GLU D3684     270.260 259.578 208.900  1.00  0.00           H
ATOM   1409  N   ASP D3685     267.601 263.536 211.049  1.00  0.00           N
ATOM   1410  CA  ASP D3685     267.769 264.740 211.870  1.00  0.00           C
ATOM   1411  CB  ASP D3685     266.421 265.445 212.072  1.00  0.00           C
ATOM   1412  CG  ASP D3685     266.542 266.694 212.953  1.00  0.00           C
ATOM   1413  OD1 ASP D3685     267.649 267.287 213.005  1.00  0.00           O
ATOM   1414  OD2 ASP D3685     265.633 266.883 213.786  1.00  0.00           O
ATOM   1415  C   ASP D3685     268.438 264.426 213.220  1.00  0.00           C
ATOM   1416  O   ASP D3685     267.948 263.625 214.014  1.00  0.00           O
ATOM   1417  H   ASP D3685     267.183 262.736 211.504  1.00  0.00           H
ATOM   1418  HA  ASP D3685     268.416 265.441 211.341  1.00  0.00           H
ATOM   1419  HB2 ASP D3685     266.023 265.738 211.099  1.00  0.00           H
ATOM   1420  HB3 ASP D3685     265.719 264.744 212.529  1.00  0.00           H
ATOM   1421  N   PHE D3686     269.514 265.155 213.519  1.00  0.00           N
ATOM   1422  CA  PHE D3686     270.197 265.123 214.811  1.00  0.00           C
ATOM   1423  CB  PHE D3686     271.520 265.895 214.669  1.00  0.00           C
ATOM   1424  CG  PHE D3686     272.208 266.227 215.981  1.00  0.00           C
ATOM   1425  CD1 PHE D3686     272.925 265.236 216.677  1.00  0.00           C
ATOM   1426  CD2 PHE D3686     272.078 267.515 216.538  1.00  0.00           C
ATOM   1427  CE1 PHE D3686     273.509 265.531 217.922  1.00  0.00           C
ATOM   1428  CE2 PHE D3686     272.662 267.810 217.783  1.00  0.00           C
ATOM   1429  CZ  PHE D3686     273.377 266.817 218.475  1.00  0.00           C
ATOM   1430  C   PHE D3686     269.347 265.697 215.956  1.00  0.00           C
ATOM   1431  O   PHE D3686     269.445 265.204 217.079  1.00  0.00           O
ATOM   1432  H   PHE D3686     269.713 265.925 212.898  1.00  0.00           H
ATOM   1433  HA  PHE D3686     270.421 264.087 215.072  1.00  0.00           H
ATOM   1434  HB2 PHE D3686     271.324 266.831 214.143  1.00  0.00           H
ATOM   1435  HB3 PHE D3686     272.201 265.310 214.050  1.00  0.00           H
ATOM   1436  HD1 PHE D3686     272.994 264.234 216.276  1.00  0.00           H
ATOM   1437  HD2 PHE D3686     271.493 268.267 216.028  1.00  0.00           H
ATOM   1438  HE1 PHE D3686     274.028 264.758 218.472  1.00  0.00           H
ATOM   1439  HE2 PHE D3686     272.531 268.787 218.225  1.00  0.00           H
ATOM   1440  HZ  PHE D3686     273.798 267.030 219.448  1.00  0.00           H
ATOM   1441  N   LEU D3687     268.540 266.736 215.703  1.00  0.00           N
ATOM   1442  CA  LEU D3687     267.732 267.371 216.748  1.00  0.00           C
ATOM   1443  CB  LEU D3687     267.176 268.706 216.218  1.00  0.00           C
ATOM   1444  CG  LEU D3687     266.438 269.550 217.272  1.00  0.00           C
ATOM   1445  CD1 LEU D3687     267.413 270.207 218.250  1.00  0.00           C
ATOM   1446  CD2 LEU D3687     265.631 270.657 216.592  1.00  0.00           C
ATOM   1447  C   LEU D3687     266.637 266.420 217.256  1.00  0.00           C
ATOM   1448  O   LEU D3687     266.515 266.253 218.469  1.00  0.00           O
ATOM   1449  H   LEU D3687     268.374 267.013 214.736  1.00  0.00           H
ATOM   1450  HA  LEU D3687     268.388 267.577 217.595  1.00  0.00           H
ATOM   1451  HB2 LEU D3687     266.481 268.491 215.411  1.00  0.00           H
ATOM   1452  HB3 LEU D3687     267.992 269.295 215.797  1.00  0.00           H
ATOM   1453  HG  LEU D3687     265.745 268.925 217.830  1.00  0.00           H
ATOM   1454 HD21 LEU D3687     264.903 270.206 215.916  1.00  0.00           H
ATOM   1455 HD22 LEU D3687     266.292 271.309 216.025  1.00  0.00           H
ATOM   1456 HD23 LEU D3687     265.093 271.233 217.344  1.00  0.00           H
ATOM   1457 HD11 LEU D3687     266.856 270.823 218.955  1.00  0.00           H
ATOM   1458 HD12 LEU D3687     268.127 270.827 217.710  1.00  0.00           H
ATOM   1459 HD13 LEU D3687     267.948 269.439 218.808  1.00  0.00           H
ATOM   1460  N   TYR D3688     266.000 265.666 216.354  1.00  0.00           N
ATOM   1461  CA  TYR D3688     265.095 264.570 216.708  1.00  0.00           C
ATOM   1462  CB  TYR D3688     264.407 264.016 215.455  1.00  0.00           C
ATOM   1463  CG  TYR D3688     263.419 262.911 215.783  1.00  0.00           C
ATOM   1464  CD1 TYR D3688     262.161 263.248 216.314  1.00  0.00           C
ATOM   1465  CD2 TYR D3688     263.782 261.555 215.654  1.00  0.00           C
ATOM   1466  CE1 TYR D3688     261.256 262.243 216.700  1.00  0.00           C
ATOM   1467  CE2 TYR D3688     262.883 260.544 216.048  1.00  0.00           C
ATOM   1468  CZ  TYR D3688     261.614 260.887 216.571  1.00  0.00           C
ATOM   1469  OH  TYR D3688     260.734 259.925 216.951  1.00  0.00           O
ATOM   1470  C   TYR D3688     265.799 263.443 217.472  1.00  0.00           C
ATOM   1471  O   TYR D3688     265.352 263.100 218.562  1.00  0.00           O
ATOM   1472  H   TYR D3688     266.070 265.933 215.374  1.00  0.00           H
ATOM   1473  HA  TYR D3688     264.322 264.962 217.369  1.00  0.00           H
ATOM   1474  HB2 TYR D3688     263.876 264.826 214.952  1.00  0.00           H
ATOM   1475  HB3 TYR D3688     265.162 263.634 214.766  1.00  0.00           H
ATOM   1476  HD1 TYR D3688     261.905 264.284 216.459  1.00  0.00           H
ATOM   1477  HD2 TYR D3688     264.764 261.291 215.286  1.00  0.00           H
ATOM   1478  HE1 TYR D3688     260.293 262.496 217.115  1.00  0.00           H
ATOM   1479  HE2 TYR D3688     263.170 259.508 215.975  1.00  0.00           H
ATOM   1480  HH  TYR D3688     260.999 259.051 216.618  1.00  0.00           H
ATOM   1481  N   MET D3689     266.948 262.946 216.987  1.00  0.00           N
ATOM   1482  CA  MET D3689     267.694 261.878 217.677  1.00  0.00           C
ATOM   1483  CB  MET D3689     268.978 261.518 216.911  1.00  0.00           C
ATOM   1484  CG  MET D3689     268.735 260.810 215.576  1.00  0.00           C
ATOM   1485  SD  MET D3689     270.271 260.563 214.636  1.00  0.00           S
ATOM   1486  CE  MET D3689     269.600 260.459 212.961  1.00  0.00           C
ATOM   1487  C   MET D3689     268.069 262.264 219.115  1.00  0.00           C
ATOM   1488  O   MET D3689     267.801 261.502 220.040  1.00  0.00           O
ATOM   1489  H   MET D3689     267.286 263.287 216.094  1.00  0.00           H
ATOM   1490  HA  MET D3689     267.063 260.990 217.741  1.00  0.00           H
ATOM   1491  HB2 MET D3689     269.551 262.428 216.729  1.00  0.00           H
ATOM   1492  HB3 MET D3689     269.584 260.857 217.533  1.00  0.00           H
ATOM   1493  HG2 MET D3689     268.268 259.842 215.760  1.00  0.00           H
ATOM   1494  HG3 MET D3689     268.048 261.406 214.981  1.00  0.00           H
ATOM   1495  HE1 MET D3689     270.411 260.300 212.251  1.00  0.00           H
ATOM   1496  HE2 MET D3689     269.086 261.390 212.720  1.00  0.00           H
ATOM   1497  HE3 MET D3689     268.899 259.628 212.906  1.00  0.00           H
ATOM   1498  N   ALA D3690     268.603 263.475 219.310  1.00  0.00           N
ATOM   1499  CA  ALA D3690     269.006 263.966 220.623  1.00  0.00           C
ATOM   1500  CB  ALA D3690     269.800 265.265 220.430  1.00  0.00           C
ATOM   1501  C   ALA D3690     267.809 264.172 221.565  1.00  0.00           C
ATOM   1502  O   ALA D3690     267.844 263.727 222.708  1.00  0.00           O
ATOM   1503  H   ALA D3690     268.769 264.070 218.506  1.00  0.00           H
ATOM   1504  HA  ALA D3690     269.658 263.226 221.092  1.00  0.00           H
ATOM   1505  HB1 ALA D3690     270.136 265.631 221.400  1.00  0.00           H
ATOM   1506  HB2 ALA D3690     269.172 266.021 219.956  1.00  0.00           H
ATOM   1507  HB3 ALA D3690     270.670 265.075 219.800  1.00  0.00           H
ATOM   1508  N   TYR D3691     266.723 264.801 221.101  1.00  0.00           N
ATOM   1509  CA  TYR D3691     265.561 265.018 221.965  1.00  0.00           C
ATOM   1510  CB  TYR D3691     264.725 266.205 221.489  1.00  0.00           C
ATOM   1511  CG  TYR D3691     265.246 267.516 222.046  1.00  0.00           C
ATOM   1512  CD1 TYR D3691     264.950 267.855 223.381  1.00  0.00           C
ATOM   1513  CD2 TYR D3691     266.054 268.365 221.267  1.00  0.00           C
ATOM   1514  CE1 TYR D3691     265.439 269.051 223.936  1.00  0.00           C
ATOM   1515  CE2 TYR D3691     266.553 269.561 221.821  1.00  0.00           C
ATOM   1516  CZ  TYR D3691     266.243 269.907 223.153  1.00  0.00           C
ATOM   1517  OH  TYR D3691     266.730 271.060 223.683  1.00  0.00           O
ATOM   1518  C   TYR D3691     264.714 263.767 222.206  1.00  0.00           C
ATOM   1519  O   TYR D3691     264.141 263.671 223.285  1.00  0.00           O
ATOM   1520  H   TYR D3691     266.699 265.126 220.141  1.00  0.00           H
ATOM   1521  HA  TYR D3691     265.938 265.292 222.948  1.00  0.00           H
ATOM   1522  HB2 TYR D3691     264.699 266.227 220.401  1.00  0.00           H
ATOM   1523  HB3 TYR D3691     263.700 266.080 221.841  1.00  0.00           H
ATOM   1524  HD1 TYR D3691     264.346 267.185 223.981  1.00  0.00           H
ATOM   1525  HD2 TYR D3691     266.305 268.082 220.254  1.00  0.00           H
ATOM   1526  HE1 TYR D3691     265.202 269.300 224.959  1.00  0.00           H
ATOM   1527  HE2 TYR D3691     267.188 270.211 221.243  1.00  0.00           H
ATOM   1528  HH  TYR D3691     266.572 271.090 224.627  1.00  0.00           H
ATOM   1529  N   ALA D3692     264.735 262.762 221.327  1.00  0.00           N
ATOM   1530  CA  ALA D3692     264.110 261.466 221.591  1.00  0.00           C
ATOM   1531  CB  ALA D3692     264.019 260.690 220.273  1.00  0.00           C
ATOM   1532  C   ALA D3692     264.846 260.667 222.686  1.00  0.00           C
ATOM   1533  O   ALA D3692     264.192 260.181 223.604  1.00  0.00           O
ATOM   1534  H   ALA D3692     265.214 262.888 220.442  1.00  0.00           H
ATOM   1535  HA  ALA D3692     263.095 261.639 221.950  1.00  0.00           H
ATOM   1536  HB1 ALA D3692     263.564 259.716 220.453  1.00  0.00           H
ATOM   1537  HB2 ALA D3692     263.407 261.243 219.560  1.00  0.00           H
ATOM   1538  HB3 ALA D3692     265.017 260.555 219.857  1.00  0.00           H
ATOM   1539  N   ASP D3693     266.184 260.694 222.705  1.00  0.00           N
ATOM   1540  CA  ASP D3693     267.019 260.148 223.792  1.00  0.00           C
ATOM   1541  CB  ASP D3693     268.488 260.210 223.331  1.00  0.00           C
ATOM   1542  CG  ASP D3693     269.484 260.049 224.482  1.00  0.00           C
ATOM   1543  OD1 ASP D3693     269.375 259.036 225.203  1.00  0.00           O
ATOM   1544  OD2 ASP D3693     270.011 261.093 224.917  1.00  0.00           O
ATOM   1545  C   ASP D3693     266.821 260.891 225.131  1.00  0.00           C
ATOM   1546  O   ASP D3693     266.555 260.277 226.169  1.00  0.00           O
ATOM   1547  H   ASP D3693     266.667 261.137 221.932  1.00  0.00           H
ATOM   1548  HA  ASP D3693     266.761 259.103 223.967  1.00  0.00           H
ATOM   1549  HB2 ASP D3693     268.673 261.170 222.846  1.00  0.00           H
ATOM   1550  HB3 ASP D3693     268.660 259.428 222.590  1.00  0.00           H
ATOM   1551  N   ILE D3694     266.777 262.226 225.088  1.00  0.00           N
ATOM   1552  CA  ILE D3694     266.497 263.059 226.265  1.00  0.00           C
ATOM   1553  CB  ILE D3694     266.725 264.549 225.912  1.00  0.00           C
ATOM   1554  CG1 ILE D3694     268.231 264.848 225.716  1.00  0.00           C
ATOM   1555  CG2 ILE D3694     266.137 265.514 226.953  1.00  0.00           C
ATOM   1556  CD1 ILE D3694     268.508 266.169 224.984  1.00  0.00           C
ATOM   1557  C   ILE D3694     265.085 262.781 226.815  1.00  0.00           C
ATOM   1558  O   ILE D3694     264.911 262.589 228.019  1.00  0.00           O
ATOM   1559  H   ILE D3694     267.068 262.677 224.226  1.00  0.00           H
ATOM   1560  HA  ILE D3694     267.198 262.778 227.044  1.00  0.00           H
ATOM   1561  HB  ILE D3694     266.207 264.740 224.975  1.00  0.00           H
ATOM   1562 HG12 ILE D3694     268.728 264.869 226.685  1.00  0.00           H
ATOM   1563 HG13 ILE D3694     268.693 264.048 225.139  1.00  0.00           H
ATOM   1564 HD11 ILE D3694     269.578 266.257 224.800  1.00  0.00           H
ATOM   1565 HD12 ILE D3694     268.188 267.017 225.587  1.00  0.00           H
ATOM   1566 HD13 ILE D3694     267.982 266.186 224.029  1.00  0.00           H
ATOM   1567 HG21 ILE D3694     265.078 265.314 227.075  1.00  0.00           H
ATOM   1568 HG22 ILE D3694     266.242 266.544 226.622  1.00  0.00           H
ATOM   1569 HG23 ILE D3694     266.629 265.385 227.915  1.00  0.00           H
ATOM   1570  N   MET D3695     264.083 262.687 225.937  1.00  0.00           N
ATOM   1571  CA  MET D3695     262.699 262.381 226.306  1.00  0.00           C
ATOM   1572  CB  MET D3695     261.769 262.596 225.102  1.00  0.00           C
ATOM   1573  CG  MET D3695     261.454 264.082 224.876  1.00  0.00           C
ATOM   1574  SD  MET D3695     260.622 264.488 223.309  1.00  0.00           S
ATOM   1575  CE  MET D3695     259.087 263.542 223.484  1.00  0.00           C
ATOM   1576  C   MET D3695     262.539 260.959 226.863  1.00  0.00           C
ATOM   1577  O   MET D3695     261.878 260.799 227.888  1.00  0.00           O
ATOM   1578  H   MET D3695     264.294 262.826 224.954  1.00  0.00           H
ATOM   1579  HA  MET D3695     262.393 263.069 227.093  1.00  0.00           H
ATOM   1580  HB2 MET D3695     262.218 262.167 224.206  1.00  0.00           H
ATOM   1581  HB3 MET D3695     260.834 262.078 225.288  1.00  0.00           H
ATOM   1582  HG2 MET D3695     260.833 264.430 225.702  1.00  0.00           H
ATOM   1583  HG3 MET D3695     262.389 264.642 224.905  1.00  0.00           H
ATOM   1584  HE1 MET D3695     258.474 263.669 222.595  1.00  0.00           H
ATOM   1585  HE2 MET D3695     259.318 262.486 223.601  1.00  0.00           H
ATOM   1586  HE3 MET D3695     258.537 263.895 224.356  1.00  0.00           H
ATOM   1587  N   ALA D3696     263.211 259.961 226.283  1.00  0.00           N
ATOM   1588  CA  ALA D3696     263.128 258.569 226.724  1.00  0.00           C
ATOM   1589  CB  ALA D3696     263.869 257.686 225.712  1.00  0.00           C
ATOM   1590  C   ALA D3696     263.671 258.372 228.149  1.00  0.00           C
ATOM   1591  O   ALA D3696     262.961 257.831 228.993  1.00  0.00           O
ATOM   1592  H   ALA D3696     263.762 260.157 225.452  1.00  0.00           H
ATOM   1593  HA  ALA D3696     262.079 258.271 226.734  1.00  0.00           H
ATOM   1594  HB1 ALA D3696     263.773 256.639 226.003  1.00  0.00           H
ATOM   1595  HB2 ALA D3696     263.443 257.817 224.718  1.00  0.00           H
ATOM   1596  HB3 ALA D3696     264.927 257.954 225.683  1.00  0.00           H
ATOM   1597  N   LYS D3697     264.828 258.964 228.479  1.00  0.00           N
ATOM   1598  CA  LYS D3697     265.392 258.893 229.843  1.00  0.00           C
ATOM   1599  CB  LYS D3697     266.899 259.200 229.816  1.00  0.00           C
ATOM   1600  CG  LYS D3697     267.658 258.239 228.877  1.00  0.00           C
ATOM   1601  CD  LYS D3697     269.189 258.308 228.981  1.00  0.00           C
ATOM   1602  CE  LYS D3697     269.792 259.713 228.874  1.00  0.00           C
ATOM   1603  NZ  LYS D3697     269.483 260.397 227.597  1.00  0.00           N
ATOM   1604  C   LYS D3697     264.630 259.762 230.857  1.00  0.00           C
ATOM   1605  O   LYS D3697     264.360 259.296 231.957  1.00  0.00           O
ATOM   1606  H   LYS D3697     265.361 259.420 227.744  1.00  0.00           H
ATOM   1607  HA  LYS D3697     265.278 257.870 230.213  1.00  0.00           H
ATOM   1608  HB2 LYS D3697     267.046 260.227 229.489  1.00  0.00           H
ATOM   1609  HB3 LYS D3697     267.292 259.092 230.829  1.00  0.00           H
ATOM   1610  HG2 LYS D3697     267.356 257.215 229.106  1.00  0.00           H
ATOM   1611  HG3 LYS D3697     267.376 258.442 227.844  1.00  0.00           H
ATOM   1612  HD2 LYS D3697     269.485 257.888 229.944  1.00  0.00           H
ATOM   1613  HD3 LYS D3697     269.619 257.678 228.199  1.00  0.00           H
ATOM   1614  HE2 LYS D3697     270.878 259.643 228.984  1.00  0.00           H
ATOM   1615  HE3 LYS D3697     269.430 260.321 229.707  1.00  0.00           H
ATOM   1616  HZ1 LYS D3697     268.491 260.488 227.433  1.00  0.00           H
ATOM   1617  HZ2 LYS D3697     269.833 259.906 226.770  1.00  0.00           H
ATOM   1618  HZ3 LYS D3697     269.915 261.323 227.605  1.00  0.00           H
ATOM   1619  N   SER D3698     263.980 260.839 230.395  1.00  0.00           N
ATOM   1620  CA  SER D3698     262.996 261.590 231.204  1.00  0.00           C
ATOM   1621  CB  SER D3698     262.754 262.982 230.612  1.00  0.00           C
ATOM   1622  OG  SER D3698     261.847 262.957 229.526  1.00  0.00           O
ATOM   1623  C   SER D3698     261.670 260.848 231.481  1.00  0.00           C
ATOM   1624  O   SER D3698     260.755 261.433 232.068  1.00  0.00           O
ATOM   1625  H   SER D3698     264.199 261.165 229.464  1.00  0.00           H
ATOM   1626  HA  SER D3698     263.451 261.749 232.178  1.00  0.00           H
ATOM   1627  HB2 SER D3698     263.705 263.409 230.291  1.00  0.00           H
ATOM   1628  HB3 SER D3698     262.341 263.625 231.391  1.00  0.00           H
ATOM   1629  HG  SER D3698     261.952 262.112 229.051  1.00  0.00           H
ATOM   1630  N   CYS D3699     261.543 259.594 231.023  1.00  0.00           N
ATOM   1631  CA  CYS D3699     260.483 258.647 231.384  1.00  0.00           C
ATOM   1632  CB  CYS D3699     259.832 258.069 230.124  1.00  0.00           C
ATOM   1633  SG  CYS D3699     259.078 259.382 229.135  1.00  0.00           S
ATOM   1634  C   CYS D3699     260.942 257.542 232.356  1.00  0.00           C
ATOM   1635  O   CYS D3699     260.224 256.556 232.511  1.00  0.00           O
ATOM   1636  H   CYS D3699     262.323 259.200 230.513  1.00  0.00           H
ATOM   1637  HA  CYS D3699     259.704 259.180 231.910  1.00  0.00           H
ATOM   1638  HB2 CYS D3699     259.064 257.347 230.410  1.00  0.00           H
ATOM   1639  HB3 CYS D3699     260.592 257.564 229.542  1.00  0.00           H
ATOM   1640  HG  CYS D3699     260.234 259.996 228.832  1.00  0.00           H
ATOM   1641  N   HIS D3700     262.096 257.691 233.023  1.00  0.00           N
ATOM   1642  CA  HIS D3700     262.449 256.855 234.179  1.00  0.00           C
ATOM   1643  ND1 HIS D3700     265.537 256.836 233.463  1.00  0.00           N
ATOM   1644  CG  HIS D3700     264.646 255.801 233.164  1.00  0.00           C
ATOM   1645  CB  HIS D3700     263.255 255.618 233.738  1.00  0.00           C
ATOM   1646  NE2 HIS D3700     266.712 255.090 232.820  1.00  0.00           N
ATOM   1647  CD2 HIS D3700     265.386 254.728 232.759  1.00  0.00           C
ATOM   1648  CE1 HIS D3700     266.769 256.363 233.235  1.00  0.00           C
ATOM   1649  C   HIS D3700     263.106 257.622 235.338  1.00  0.00           C
ATOM   1650  O   HIS D3700     262.646 257.480 236.473  1.00  0.00           O
ATOM   1651  H   HIS D3700     262.710 258.463 232.789  1.00  0.00           H
ATOM   1652  HA  HIS D3700     261.517 256.472 234.604  1.00  0.00           H
ATOM   1653  HB2 HIS D3700     263.346 254.959 234.602  1.00  0.00           H
ATOM   1654  HB3 HIS D3700     262.664 255.079 232.997  1.00  0.00           H
ATOM   1655  HD2 HIS D3700     265.027 253.707 232.753  1.00  0.00           H
ATOM   1656  HE1 HIS D3700     267.678 256.852 233.562  1.00  0.00           H
ATOM   1657  HE2 HIS D3700     267.433 254.423 233.119  1.00  0.00           H
ATOM   1658  N   ASP D3701     263.962 258.612 235.056  1.00  0.00           N
ATOM   1659  CA  ASP D3701     264.735 259.393 236.044  1.00  0.00           C
ATOM   1660  CB  ASP D3701     263.995 260.675 236.487  1.00  0.00           C
ATOM   1661  CG  ASP D3701     263.446 261.515 235.327  1.00  0.00           C
ATOM   1662  OD1 ASP D3701     264.230 261.790 234.395  1.00  0.00           O
ATOM   1663  OD2 ASP D3701     262.342 262.105 235.487  1.00  0.00           O
ATOM   1664  C   ASP D3701     265.247 258.542 237.234  1.00  0.00           C
ATOM   1665  O   ASP D3701     264.842 258.761 238.382  1.00  0.00           O
ATOM   1666  H   ASP D3701     264.305 258.636 234.099  1.00  0.00           H
ATOM   1667  HA  ASP D3701     265.630 259.730 235.520  1.00  0.00           H
ATOM   1668  HB2 ASP D3701     263.187 260.411 237.168  1.00  0.00           H
ATOM   1669  HB3 ASP D3701     264.694 261.294 237.051  1.00  0.00           H
ATOM   1670  N   GLU D3702     265.953 257.445 236.930  1.00  0.00           N
ATOM   1671  CA  GLU D3702     266.339 256.387 237.886  1.00  0.00           C
ATOM   1672  CB  GLU D3702     267.109 255.270 237.140  1.00  0.00           C
ATOM   1673  CG  GLU D3702     266.157 254.370 236.326  1.00  0.00           C
ATOM   1674  CD  GLU D3702     266.847 253.360 235.381  1.00  0.00           C
ATOM   1675  OE1 GLU D3702     267.937 253.679 234.849  1.00  0.00           O
ATOM   1676  OE2 GLU D3702     266.117 252.463 234.901  1.00  0.00           O
ATOM   1677  C   GLU D3702     267.136 256.904 239.106  1.00  0.00           C
ATOM   1678  O   GLU D3702     266.736 256.657 240.244  1.00  0.00           O
ATOM   1679  H   GLU D3702     266.135 257.260 235.950  1.00  0.00           H
ATOM   1680  HA  GLU D3702     265.431 255.942 238.293  1.00  0.00           H
ATOM   1681  HB2 GLU D3702     267.633 254.644 237.863  1.00  0.00           H
ATOM   1682  HB3 GLU D3702     267.847 255.729 236.481  1.00  0.00           H
ATOM   1683  HG2 GLU D3702     265.524 253.824 237.029  1.00  0.00           H
ATOM   1684  HG3 GLU D3702     265.501 255.006 235.733  1.00  0.00           H
ATOM   1685  N   GLU D3703     268.139 257.769 238.912  1.00  0.00           N
ATOM   1686  CA  GLU D3703     268.989 258.296 239.998  1.00  0.00           C
ATOM   1687  CB  GLU D3703     270.288 258.896 239.412  1.00  0.00           C
ATOM   1688  CG  GLU D3703     271.338 257.850 238.996  1.00  0.00           C
ATOM   1689  CD  GLU D3703     271.165 257.248 237.593  1.00  0.00           C
ATOM   1690  OE1 GLU D3703     270.210 257.653 236.893  1.00  0.00           O
ATOM   1691  OE2 GLU D3703     272.176 256.655 237.140  1.00  0.00           O
ATOM   1692  C   GLU D3703     268.325 259.281 240.999  1.00  0.00           C
ATOM   1693  O   GLU D3703     269.022 259.824 241.864  1.00  0.00           O
ATOM   1694  H   GLU D3703     268.498 257.862 237.961  1.00  0.00           H
ATOM   1695  HA  GLU D3703     269.275 257.442 240.613  1.00  0.00           H
ATOM   1696  HB2 GLU D3703     270.058 259.571 238.587  1.00  0.00           H
ATOM   1697  HB3 GLU D3703     270.772 259.499 240.179  1.00  0.00           H
ATOM   1698  HG2 GLU D3703     271.365 257.049 239.738  1.00  0.00           H
ATOM   1699  HG3 GLU D3703     272.314 258.344 239.030  1.00  0.00           H
ATOM   1700  N   ASP D3704     267.002 259.507 240.968  1.00  0.00           N
ATOM   1701  CA  ASP D3704     266.311 260.170 242.094  1.00  0.00           C
ATOM   1702  CB  ASP D3704     265.027 260.901 241.612  1.00  0.00           C
ATOM   1703  CG  ASP D3704     264.619 262.117 242.486  1.00  0.00           C
ATOM   1704  OD1 ASP D3704     264.844 263.287 242.078  1.00  0.00           O
ATOM   1705  OD2 ASP D3704     263.888 261.925 243.488  1.00  0.00           O
ATOM   1706  C   ASP D3704     266.067 259.201 243.283  1.00  0.00           C
ATOM   1707  O   ASP D3704     265.926 259.673 244.415  1.00  0.00           O
ATOM   1708  H   ASP D3704     266.455 258.983 240.290  1.00  0.00           H
ATOM   1709  HA  ASP D3704     266.974 260.948 242.469  1.00  0.00           H
ATOM   1710  HB2 ASP D3704     264.203 260.184 241.572  1.00  0.00           H
ATOM   1711  HB3 ASP D3704     265.190 261.259 240.593  1.00  0.00           H
ATOM   1712  N   ASP D3705     265.936 257.882 243.057  1.00  0.00           N
ATOM   1713  CA  ASP D3705     265.547 256.843 244.048  1.00  0.00           C
ATOM   1714  CB  ASP D3705     264.535 255.863 243.416  1.00  0.00           C
ATOM   1715  CG  ASP D3705     263.289 256.578 242.877  1.00  0.00           C
ATOM   1716  OD1 ASP D3705     262.603 257.220 243.709  1.00  0.00           O
ATOM   1717  OD2 ASP D3705     263.297 256.912 241.673  1.00  0.00           O
ATOM   1718  C   ASP D3705     266.743 256.173 244.785  1.00  0.00           C
ATOM   1719  O   ASP D3705     267.504 256.898 245.435  1.00  0.00           O
ATOM   1720  H   ASP D3705     266.060 257.558 242.099  1.00  0.00           H
ATOM   1721  HA  ASP D3705     264.997 257.340 244.844  1.00  0.00           H
ATOM   1722  HB2 ASP D3705     265.019 255.312 242.607  1.00  0.00           H
ATOM   1723  HB3 ASP D3705     264.212 255.145 244.172  1.00  0.00           H
ATOM   1724  N   ASP D3706     266.816 254.830 244.913  1.00  0.00           N
ATOM   1725  CA  ASP D3706     267.867 254.160 245.717  1.00  0.00           C
ATOM   1726  CB  ASP D3706     267.495 254.065 247.211  1.00  0.00           C
ATOM   1727  CG  ASP D3706     266.192 253.354 247.605  1.00  0.00           C
ATOM   1728  OD1 ASP D3706     265.592 252.633 246.769  1.00  0.00           O
ATOM   1729  OD2 ASP D3706     265.929 253.406 248.831  1.00  0.00           O
ATOM   1730  C   ASP D3706     268.484 252.841 245.188  1.00  0.00           C
ATOM   1731  O   ASP D3706     269.702 252.833 244.978  1.00  0.00           O
ATOM   1732  H   ASP D3706     266.127 254.253 244.448  1.00  0.00           H
ATOM   1733  HA  ASP D3706     268.721 254.837 245.693  1.00  0.00           H
ATOM   1734  HB2 ASP D3706     268.321 253.575 247.731  1.00  0.00           H
ATOM   1735  HB3 ASP D3706     267.441 255.083 247.600  1.00  0.00           H
ATOM   1736  N   GLY D3707     267.782 251.698 245.153  1.00  0.00           N
ATOM   1737  CA  GLY D3707     268.400 250.432 244.710  1.00  0.00           C
ATOM   1738  C   GLY D3707     267.613 249.131 244.938  1.00  0.00           C
ATOM   1739  O   GLY D3707     267.746 248.499 245.987  1.00  0.00           O
ATOM   1740  H   GLY D3707     266.796 251.716 245.411  1.00  0.00           H
ATOM   1741  HA2 GLY D3707     269.354 250.314 245.223  1.00  0.00           H
ATOM   1742  HA3 GLY D3707     268.618 250.525 243.646  1.00  0.00           H
ATOM   1743  N   GLU D3708     267.227 248.527 243.814  1.00  0.00           N
ATOM   1744  CA  GLU D3708     266.288 247.392 243.708  1.00  0.00           C
ATOM   1745  CB  GLU D3708     265.719 247.371 242.269  1.00  0.00           C
ATOM   1746  CG  GLU D3708     265.339 248.748 241.677  1.00  0.00           C
ATOM   1747  CD  GLU D3708     264.578 249.652 242.659  1.00  0.00           C
ATOM   1748  OE1 GLU D3708     263.527 249.191 243.138  1.00  0.00           O
ATOM   1749  OE2 GLU D3708     265.216 250.556 243.250  1.00  0.00           O
ATOM   1750  C   GLU D3708     266.833 245.995 244.109  1.00  0.00           C
ATOM   1751  O   GLU D3708     266.146 244.990 243.937  1.00  0.00           O
ATOM   1752  H   GLU D3708     267.190 249.154 243.021  1.00  0.00           H
ATOM   1753  HA  GLU D3708     265.451 247.588 244.378  1.00  0.00           H
ATOM   1754  HB2 GLU D3708     264.831 246.738 242.260  1.00  0.00           H
ATOM   1755  HB3 GLU D3708     266.455 246.916 241.605  1.00  0.00           H
ATOM   1756  HG2 GLU D3708     266.254 249.254 241.358  1.00  0.00           H
ATOM   1757  HG3 GLU D3708     264.733 248.589 240.782  1.00  0.00           H
ATOM   1758  N   GLU D3709     268.074 245.896 244.605  1.00  0.00           N
ATOM   1759  CA  GLU D3709     268.639 244.656 245.190  1.00  0.00           C
ATOM   1760  CB  GLU D3709     270.082 244.463 244.680  1.00  0.00           C
ATOM   1761  CG  GLU D3709     270.719 243.088 244.984  1.00  0.00           C
ATOM   1762  CD  GLU D3709     271.435 242.980 246.343  1.00  0.00           C
ATOM   1763  OE1 GLU D3709     272.083 243.956 246.788  1.00  0.00           O
ATOM   1764  OE2 GLU D3709     271.474 241.873 246.931  1.00  0.00           O
ATOM   1765  C   GLU D3709     268.523 244.607 246.731  1.00  0.00           C
ATOM   1766  O   GLU D3709     268.577 243.534 247.339  1.00  0.00           O
ATOM   1767  H   GLU D3709     268.555 246.769 244.763  1.00  0.00           H
ATOM   1768  HA  GLU D3709     268.057 243.809 244.822  1.00  0.00           H
ATOM   1769  HB2 GLU D3709     270.716 245.269 245.050  1.00  0.00           H
ATOM   1770  HB3 GLU D3709     270.051 244.558 243.592  1.00  0.00           H
ATOM   1771  HG2 GLU D3709     271.461 242.890 244.206  1.00  0.00           H
ATOM   1772  HG3 GLU D3709     269.954 242.312 244.897  1.00  0.00           H
ATOM   1773  N   GLU D3710     268.211 245.740 247.370  1.00  0.00           N
ATOM   1774  CA  GLU D3710     267.560 245.744 248.682  1.00  0.00           C
ATOM   1775  CB  GLU D3710     267.797 247.084 249.400  1.00  0.00           C
ATOM   1776  CG  GLU D3710     269.270 247.351 249.777  1.00  0.00           C
ATOM   1777  CD  GLU D3710     269.820 246.454 250.899  1.00  0.00           C
ATOM   1778  OE1 GLU D3710     269.047 245.849 251.677  1.00  0.00           O
ATOM   1779  OE2 GLU D3710     271.061 246.270 250.986  1.00  0.00           O
ATOM   1780  C   GLU D3710     266.054 245.449 248.523  1.00  0.00           C
ATOM   1781  O   GLU D3710     265.442 245.769 247.508  1.00  0.00           O
ATOM   1782  H   GLU D3710     268.036 246.554 246.787  1.00  0.00           H
ATOM   1783  HA  GLU D3710     267.989 244.950 249.293  1.00  0.00           H
ATOM   1784  HB2 GLU D3710     267.190 247.116 250.305  1.00  0.00           H
ATOM   1785  HB3 GLU D3710     267.455 247.889 248.749  1.00  0.00           H
ATOM   1786  HG2 GLU D3710     269.351 248.389 250.107  1.00  0.00           H
ATOM   1787  HG3 GLU D3710     269.897 247.246 248.888  1.00  0.00           H
ATOM   1788  N   VAL D3711     265.440 244.780 249.505  1.00  0.00           N
ATOM   1789  CA  VAL D3711     264.070 244.244 249.364  1.00  0.00           C
ATOM   1790  CB  VAL D3711     263.823 243.067 250.333  1.00  0.00           C
ATOM   1791  CG1 VAL D3711     262.443 242.422 250.127  1.00  0.00           C
ATOM   1792  CG2 VAL D3711     264.869 241.955 250.145  1.00  0.00           C
ATOM   1793  C   VAL D3711     263.008 245.352 249.488  1.00  0.00           C
ATOM   1794  O   VAL D3711     262.491 245.601 250.580  1.00  0.00           O
ATOM   1795  H   VAL D3711     265.969 244.555 250.330  1.00  0.00           H
ATOM   1796  HA  VAL D3711     263.978 243.839 248.354  1.00  0.00           H
ATOM   1797  HB  VAL D3711     263.892 243.424 251.362  1.00  0.00           H
ATOM   1798 HG11 VAL D3711     262.316 241.583 250.810  1.00  0.00           H
ATOM   1799 HG12 VAL D3711     262.346 242.068 249.099  1.00  0.00           H
ATOM   1800 HG13 VAL D3711     261.652 243.145 250.325  1.00  0.00           H
ATOM   1801 HG21 VAL D3711     264.651 241.121 250.812  1.00  0.00           H
ATOM   1802 HG22 VAL D3711     264.850 241.602 249.112  1.00  0.00           H
ATOM   1803 HG23 VAL D3711     265.867 242.327 250.372  1.00  0.00           H
ATOM   1804  N   LYS D3712     262.666 245.974 248.352  1.00  0.00           N
ATOM   1805  CA  LYS D3712     261.653 247.037 248.190  1.00  0.00           C
ATOM   1806  CB  LYS D3712     261.531 247.431 246.702  1.00  0.00           C
ATOM   1807  CG  LYS D3712     262.841 247.753 245.965  1.00  0.00           C
ATOM   1808  CD  LYS D3712     263.490 249.106 246.299  1.00  0.00           C
ATOM   1809  CE  LYS D3712     262.633 250.270 245.785  1.00  0.00           C
ATOM   1810  NZ  LYS D3712     263.450 251.394 245.279  1.00  0.00           N
ATOM   1811  C   LYS D3712     260.271 246.599 248.688  1.00  0.00           C
ATOM   1812  O   LYS D3712     259.769 245.542 248.285  1.00  0.00           O
ATOM   1813  H   LYS D3712     263.268 245.789 247.555  1.00  0.00           H
ATOM   1814  HA  LYS D3712     261.959 247.916 248.764  1.00  0.00           H
ATOM   1815  HB2 LYS D3712     260.853 248.281 246.613  1.00  0.00           H
ATOM   1816  HB3 LYS D3712     261.072 246.596 246.170  1.00  0.00           H
ATOM   1817  HG2 LYS D3712     263.569 246.963 246.135  1.00  0.00           H
ATOM   1818  HG3 LYS D3712     262.617 247.729 244.901  1.00  0.00           H
ATOM   1819  HD2 LYS D3712     264.461 249.135 245.801  1.00  0.00           H
ATOM   1820  HD3 LYS D3712     263.652 249.203 247.372  1.00  0.00           H
ATOM   1821  HE2 LYS D3712     262.022 249.916 244.947  1.00  0.00           H
ATOM   1822  HE3 LYS D3712     261.951 250.616 246.565  1.00  0.00           H
ATOM   1823  HZ1 LYS D3712     264.112 251.764 245.958  1.00  0.00           H
ATOM   1824  HZ2 LYS D3712     263.963 251.086 244.448  1.00  0.00           H
ATOM   1825  HZ3 LYS D3712     262.801 252.133 245.001  1.00  0.00           H
ATOM   1826  N   SER D3713     259.581 247.469 249.423  1.00  0.00           N
ATOM   1827  CA  SER D3713     258.235 247.223 249.954  1.00  0.00           C
ATOM   1828  CB  SER D3713     257.981 248.151 251.155  1.00  0.00           C
ATOM   1829  OG  SER D3713     257.256 249.313 250.819  1.00  0.00           O
ATOM   1830  C   SER D3713     257.121 247.290 248.888  1.00  0.00           C
ATOM   1831  O   SER D3713     257.379 247.390 247.684  1.00  0.00           O
ATOM   1832  H   SER D3713     260.034 248.352 249.669  1.00  0.00           H
ATOM   1833  HA  SER D3713     258.229 246.206 250.343  1.00  0.00           H
ATOM   1834  HB2 SER D3713     258.927 248.431 251.623  1.00  0.00           H
ATOM   1835  HB3 SER D3713     257.398 247.599 251.893  1.00  0.00           H
ATOM   1836  HG  SER D3713     256.448 249.316 251.386  1.00  0.00           H
ATOM   1837  N   PHE D3714     255.869 247.091 249.313  1.00  0.00           N
ATOM   1838  CA  PHE D3714     254.690 247.387 248.488  1.00  0.00           C
ATOM   1839  CB  PHE D3714     253.449 246.768 249.161  1.00  0.00           C
ATOM   1840  CG  PHE D3714     252.123 247.378 248.735  1.00  0.00           C
ATOM   1841  CD1 PHE D3714     251.737 247.356 247.381  1.00  0.00           C
ATOM   1842  CD2 PHE D3714     251.314 248.043 249.680  1.00  0.00           C
ATOM   1843  CE1 PHE D3714     250.560 248.005 246.975  1.00  0.00           C
ATOM   1844  CE2 PHE D3714     250.133 248.688 249.270  1.00  0.00           C
ATOM   1845  CZ  PHE D3714     249.760 248.673 247.915  1.00  0.00           C
ATOM   1846  C   PHE D3714     254.515 248.900 248.290  1.00  0.00           C
ATOM   1847  O   PHE D3714     254.434 249.382 247.168  1.00  0.00           O
ATOM   1848  H   PHE D3714     255.724 247.054 250.311  1.00  0.00           H
ATOM   1849  HA  PHE D3714     254.805 246.948 247.495  1.00  0.00           H
ATOM   1850  HB2 PHE D3714     253.542 246.886 250.243  1.00  0.00           H
ATOM   1851  HB3 PHE D3714     253.429 245.699 248.949  1.00  0.00           H
ATOM   1852  HD1 PHE D3714     252.361 246.883 246.637  1.00  0.00           H
ATOM   1853  HD2 PHE D3714     251.610 248.084 250.718  1.00  0.00           H
ATOM   1854  HE1 PHE D3714     250.287 248.037 245.925  1.00  0.00           H
ATOM   1855  HE2 PHE D3714     249.528 249.220 249.984  1.00  0.00           H
ATOM   1856  HZ  PHE D3714     248.876 249.198 247.575  1.00  0.00           H
ATOM   1857  N   GLU D3715     254.595 249.653 249.385  1.00  0.00           N
ATOM   1858  CA  GLU D3715     254.393 251.102 249.441  1.00  0.00           C
ATOM   1859  CB  GLU D3715     254.366 251.561 250.913  1.00  0.00           C
ATOM   1860  CG  GLU D3715     253.387 250.803 251.832  1.00  0.00           C
ATOM   1861  CD  GLU D3715     253.842 249.401 252.289  1.00  0.00           C
ATOM   1862  OE1 GLU D3715     255.016 249.021 252.077  1.00  0.00           O
ATOM   1863  OE2 GLU D3715     253.041 248.740 252.988  1.00  0.00           O
ATOM   1864  C   GLU D3715     255.473 251.893 248.687  1.00  0.00           C
ATOM   1865  O   GLU D3715     255.200 252.989 248.205  1.00  0.00           O
ATOM   1866  H   GLU D3715     254.800 249.183 250.257  1.00  0.00           H
ATOM   1867  HA  GLU D3715     253.438 251.337 248.972  1.00  0.00           H
ATOM   1868  HB2 GLU D3715     254.076 252.613 250.922  1.00  0.00           H
ATOM   1869  HB3 GLU D3715     255.370 251.503 251.336  1.00  0.00           H
ATOM   1870  HG2 GLU D3715     253.240 251.412 252.728  1.00  0.00           H
ATOM   1871  HG3 GLU D3715     252.420 250.730 251.329  1.00  0.00           H
ATOM   1872  N   GLU D3716     256.689 251.347 248.610  1.00  0.00           N
ATOM   1873  CA  GLU D3716     257.791 251.874 247.798  1.00  0.00           C
ATOM   1874  CB  GLU D3716     259.116 251.270 248.319  1.00  0.00           C
ATOM   1875  CG  GLU D3716     259.532 251.909 249.672  1.00  0.00           C
ATOM   1876  CD  GLU D3716     260.239 250.988 250.693  1.00  0.00           C
ATOM   1877  OE1 GLU D3716     260.681 249.873 250.327  1.00  0.00           O
ATOM   1878  OE2 GLU D3716     260.341 251.407 251.878  1.00  0.00           O
ATOM   1879  C   GLU D3716     257.540 251.647 246.291  1.00  0.00           C
ATOM   1880  O   GLU D3716     257.327 252.630 245.576  1.00  0.00           O
ATOM   1881  H   GLU D3716     256.856 250.487 249.118  1.00  0.00           H
ATOM   1882  HA  GLU D3716     257.846 252.956 247.926  1.00  0.00           H
ATOM   1883  HB2 GLU D3716     258.982 250.193 248.427  1.00  0.00           H
ATOM   1884  HB3 GLU D3716     259.910 251.443 247.591  1.00  0.00           H
ATOM   1885  HG2 GLU D3716     258.643 252.312 250.163  1.00  0.00           H
ATOM   1886  HG3 GLU D3716     260.177 252.764 249.459  1.00  0.00           H
ATOM   1887  N   LYS D3717     257.204 250.410 245.882  1.00  0.00           N
ATOM   1888  CA  LYS D3717     256.902 250.087 244.470  1.00  0.00           C
ATOM   1889  CB  LYS D3717     256.898 248.568 244.230  1.00  0.00           C
ATOM   1890  CG  LYS D3717     258.332 248.009 244.214  1.00  0.00           C
ATOM   1891  CD  LYS D3717     258.425 246.588 243.629  1.00  0.00           C
ATOM   1892  CE  LYS D3717     257.623 245.525 244.390  1.00  0.00           C
ATOM   1893  NZ  LYS D3717     258.075 245.409 245.800  1.00  0.00           N
ATOM   1894  C   LYS D3717     255.626 250.735 243.922  1.00  0.00           C
ATOM   1895  O   LYS D3717     255.582 251.081 242.744  1.00  0.00           O
ATOM   1896  H   LYS D3717     257.282 249.655 246.546  1.00  0.00           H
ATOM   1897  HA  LYS D3717     257.703 250.510 243.865  1.00  0.00           H
ATOM   1898  HB2 LYS D3717     256.449 248.376 243.254  1.00  0.00           H
ATOM   1899  HB3 LYS D3717     256.298 248.069 244.992  1.00  0.00           H
ATOM   1900  HG2 LYS D3717     258.740 248.024 245.225  1.00  0.00           H
ATOM   1901  HG3 LYS D3717     258.955 248.654 243.593  1.00  0.00           H
ATOM   1902  HD2 LYS D3717     258.068 246.610 242.598  1.00  0.00           H
ATOM   1903  HD3 LYS D3717     259.475 246.292 243.601  1.00  0.00           H
ATOM   1904  HE2 LYS D3717     257.735 244.567 243.866  1.00  0.00           H
ATOM   1905  HE3 LYS D3717     256.562 245.786 244.350  1.00  0.00           H
ATOM   1906  HZ1 LYS D3717     259.071 245.245 245.857  1.00  0.00           H
ATOM   1907  HZ2 LYS D3717     257.599 244.654 246.267  1.00  0.00           H
ATOM   1908  HZ3 LYS D3717     257.886 246.269 246.315  1.00  0.00           H
ATOM   1909  N   GLU D3718     254.615 250.974 244.755  1.00  0.00           N
ATOM   1910  CA  GLU D3718     253.416 251.727 244.358  1.00  0.00           C
ATOM   1911  CB  GLU D3718     252.356 251.613 245.463  1.00  0.00           C
ATOM   1912  CG  GLU D3718     250.941 251.970 244.972  1.00  0.00           C
ATOM   1913  CD  GLU D3718     250.103 250.714 244.696  1.00  0.00           C
ATOM   1914  OE1 GLU D3718     250.599 249.846 243.939  1.00  0.00           O
ATOM   1915  OE2 GLU D3718     249.055 250.563 245.369  1.00  0.00           O
ATOM   1916  C   GLU D3718     253.735 253.211 244.079  1.00  0.00           C
ATOM   1917  O   GLU D3718     253.226 253.802 243.127  1.00  0.00           O
ATOM   1918  H   GLU D3718     254.669 250.598 245.695  1.00  0.00           H
ATOM   1919  HA  GLU D3718     253.007 251.289 243.446  1.00  0.00           H
ATOM   1920  HB2 GLU D3718     252.635 252.286 246.273  1.00  0.00           H
ATOM   1921  HB3 GLU D3718     252.348 250.601 245.872  1.00  0.00           H
ATOM   1922  HG2 GLU D3718     250.993 252.579 244.068  1.00  0.00           H
ATOM   1923  HG3 GLU D3718     250.449 252.579 245.731  1.00  0.00           H
ATOM   1924  N   MET D3719     254.673 253.800 244.830  1.00  0.00           N
ATOM   1925  CA  MET D3719     255.144 255.166 244.582  1.00  0.00           C
ATOM   1926  CB  MET D3719     255.795 255.710 245.860  1.00  0.00           C
ATOM   1927  CG  MET D3719     256.042 257.224 245.796  1.00  0.00           C
ATOM   1928  SD  MET D3719     254.581 258.279 245.530  1.00  0.00           S
ATOM   1929  CE  MET D3719     253.497 257.756 246.884  1.00  0.00           C
ATOM   1930  C   MET D3719     256.092 255.254 243.377  1.00  0.00           C
ATOM   1931  O   MET D3719     255.999 256.194 242.590  1.00  0.00           O
ATOM   1932  H   MET D3719     255.158 253.245 245.525  1.00  0.00           H
ATOM   1933  HA  MET D3719     254.275 255.780 244.352  1.00  0.00           H
ATOM   1934  HB2 MET D3719     255.154 255.492 246.714  1.00  0.00           H
ATOM   1935  HB3 MET D3719     256.749 255.206 246.022  1.00  0.00           H
ATOM   1936  HG2 MET D3719     256.752 257.426 244.994  1.00  0.00           H
ATOM   1937  HG3 MET D3719     256.511 257.527 246.732  1.00  0.00           H
ATOM   1938  HE1 MET D3719     252.613 258.394 246.902  1.00  0.00           H
ATOM   1939  HE2 MET D3719     254.027 257.841 247.832  1.00  0.00           H
ATOM   1940  HE3 MET D3719     253.186 256.723 246.727  1.00  0.00           H
ATOM   1941  N   GLU D3720     256.896 254.217 243.133  1.00  0.00           N
ATOM   1942  CA  GLU D3720     257.709 254.092 241.916  1.00  0.00           C
ATOM   1943  CB  GLU D3720     258.750 252.971 242.111  1.00  0.00           C
ATOM   1944  CG  GLU D3720     259.926 253.433 243.008  1.00  0.00           C
ATOM   1945  CD  GLU D3720     260.344 252.505 244.169  1.00  0.00           C
ATOM   1946  OE1 GLU D3720     259.969 251.310 244.197  1.00  0.00           O
ATOM   1947  OE2 GLU D3720     261.220 252.944 244.951  1.00  0.00           O
ATOM   1948  C   GLU D3720     256.853 253.914 240.642  1.00  0.00           C
ATOM   1949  O   GLU D3720     257.090 254.630 239.664  1.00  0.00           O
ATOM   1950  H   GLU D3720     256.969 253.487 243.838  1.00  0.00           H
ATOM   1951  HA  GLU D3720     258.257 255.024 241.770  1.00  0.00           H
ATOM   1952  HB2 GLU D3720     259.154 252.690 241.137  1.00  0.00           H
ATOM   1953  HB3 GLU D3720     258.250 252.100 242.525  1.00  0.00           H
ATOM   1954  HG2 GLU D3720     260.792 253.596 242.363  1.00  0.00           H
ATOM   1955  HG3 GLU D3720     259.682 254.407 243.441  1.00  0.00           H
ATOM   1956  N   LYS D3721     255.700 253.223 240.731  1.00  0.00           N
ATOM   1957  CA  LYS D3721     254.645 253.247 239.694  1.00  0.00           C
ATOM   1958  CB  LYS D3721     253.488 252.296 240.052  1.00  0.00           C
ATOM   1959  CG  LYS D3721     253.737 250.810 239.760  1.00  0.00           C
ATOM   1960  CD  LYS D3721     252.478 250.018 240.157  1.00  0.00           C
ATOM   1961  CE  LYS D3721     252.435 248.608 239.563  1.00  0.00           C
ATOM   1962  NZ  LYS D3721     253.324 247.642 240.243  1.00  0.00           N
ATOM   1963  C   LYS D3721     254.076 254.654 239.470  1.00  0.00           C
ATOM   1964  O   LYS D3721     254.003 255.100 238.326  1.00  0.00           O
ATOM   1965  H   LYS D3721     255.544 252.675 241.573  1.00  0.00           H
ATOM   1966  HA  LYS D3721     255.076 252.941 238.741  1.00  0.00           H
ATOM   1967  HB2 LYS D3721     252.616 252.599 239.467  1.00  0.00           H
ATOM   1968  HB3 LYS D3721     253.230 252.410 241.101  1.00  0.00           H
ATOM   1969  HG2 LYS D3721     253.928 250.686 238.693  1.00  0.00           H
ATOM   1970  HG3 LYS D3721     254.599 250.449 240.323  1.00  0.00           H
ATOM   1971  HD2 LYS D3721     252.387 249.975 241.245  1.00  0.00           H
ATOM   1972  HD3 LYS D3721     251.602 250.543 239.774  1.00  0.00           H
ATOM   1973  HE2 LYS D3721     252.694 248.650 238.500  1.00  0.00           H
ATOM   1974  HE3 LYS D3721     251.409 248.236 239.625  1.00  0.00           H
ATOM   1975  HZ1 LYS D3721     254.293 247.896 240.158  1.00  0.00           H
ATOM   1976  HZ2 LYS D3721     253.201 246.738 239.764  1.00  0.00           H
ATOM   1977  HZ3 LYS D3721     253.050 247.498 241.202  1.00  0.00           H
ATOM   1978  N   GLN D3722     253.719 255.379 240.533  1.00  0.00           N
ATOM   1979  CA  GLN D3722     253.182 256.744 240.414  1.00  0.00           C
ATOM   1980  CB  GLN D3722     252.701 257.254 241.784  1.00  0.00           C
ATOM   1981  CG  GLN D3722     251.396 256.596 242.260  1.00  0.00           C
ATOM   1982  CD  GLN D3722     250.204 256.978 241.390  1.00  0.00           C
ATOM   1983  OE1 GLN D3722     249.834 256.288 240.456  1.00  0.00           O
ATOM   1984  NE2 GLN D3722     249.631 258.148 241.562  1.00  0.00           N
ATOM   1985  C   GLN D3722     254.189 257.729 239.795  1.00  0.00           C
ATOM   1986  O   GLN D3722     253.811 258.502 238.910  1.00  0.00           O
ATOM   1987  H   GLN D3722     253.765 254.943 241.448  1.00  0.00           H
ATOM   1988  HA  GLN D3722     252.328 256.717 239.735  1.00  0.00           H
ATOM   1989  HB2 GLN D3722     253.479 257.086 242.528  1.00  0.00           H
ATOM   1990  HB3 GLN D3722     252.533 258.327 241.718  1.00  0.00           H
ATOM   1991  HG2 GLN D3722     251.197 256.917 243.282  1.00  0.00           H
ATOM   1992  HG3 GLN D3722     251.500 255.512 242.260  1.00  0.00           H
ATOM   1993 HE21 GLN D3722     248.924 258.390 240.897  1.00  0.00           H
ATOM   1994 HE22 GLN D3722     249.971 258.803 242.270  1.00  0.00           H
ATOM   1995  N   LYS D3723     255.484 257.601 240.119  1.00  0.00           N
ATOM   1996  CA  LYS D3723     256.561 258.402 239.515  1.00  0.00           C
ATOM   1997  CB  LYS D3723     257.874 258.168 240.290  1.00  0.00           C
ATOM   1998  CG  LYS D3723     258.971 259.200 239.950  1.00  0.00           C
ATOM   1999  CD  LYS D3723     260.146 258.672 239.108  1.00  0.00           C
ATOM   2000  CE  LYS D3723     261.062 257.727 239.894  1.00  0.00           C
ATOM   2001  NZ  LYS D3723     262.380 257.502 239.243  1.00  0.00           N
ATOM   2002  C   LYS D3723     256.705 258.126 238.013  1.00  0.00           C
ATOM   2003  O   LYS D3723     256.676 259.077 237.230  1.00  0.00           O
ATOM   2004  H   LYS D3723     255.722 256.945 240.861  1.00  0.00           H
ATOM   2005  HA  LYS D3723     256.282 259.453 239.617  1.00  0.00           H
ATOM   2006  HB2 LYS D3723     257.654 258.261 241.355  1.00  0.00           H
ATOM   2007  HB3 LYS D3723     258.234 257.153 240.116  1.00  0.00           H
ATOM   2008  HG2 LYS D3723     259.375 259.593 240.884  1.00  0.00           H
ATOM   2009  HG3 LYS D3723     258.521 260.043 239.422  1.00  0.00           H
ATOM   2010  HD2 LYS D3723     260.733 259.532 238.786  1.00  0.00           H
ATOM   2011  HD3 LYS D3723     259.763 258.153 238.229  1.00  0.00           H
ATOM   2012  HE2 LYS D3723     261.243 258.145 240.889  1.00  0.00           H
ATOM   2013  HE3 LYS D3723     260.554 256.769 240.036  1.00  0.00           H
ATOM   2014  HZ1 LYS D3723     262.318 257.041 238.341  1.00  0.00           H
ATOM   2015  HZ2 LYS D3723     262.956 256.960 239.894  1.00  0.00           H
ATOM   2016  HZ3 LYS D3723     262.918 258.348 239.098  1.00  0.00           H
ATOM   2017  N   LEU D3724     256.640 256.854 237.607  1.00  0.00           N
ATOM   2018  CA  LEU D3724     256.640 256.442 236.198  1.00  0.00           C
ATOM   2019  CB  LEU D3724     256.739 254.905 236.130  1.00  0.00           C
ATOM   2020  CG  LEU D3724     256.679 254.314 234.707  1.00  0.00           C
ATOM   2021  CD1 LEU D3724     257.847 254.778 233.837  1.00  0.00           C
ATOM   2022  CD2 LEU D3724     256.721 252.787 234.780  1.00  0.00           C
ATOM   2023  C   LEU D3724     255.426 256.984 235.426  1.00  0.00           C
ATOM   2024  O   LEU D3724     255.591 257.614 234.382  1.00  0.00           O
ATOM   2025  H   LEU D3724     256.620 256.129 238.317  1.00  0.00           H
ATOM   2026  HA  LEU D3724     257.527 256.857 235.722  1.00  0.00           H
ATOM   2027  HB2 LEU D3724     257.672 254.595 236.604  1.00  0.00           H
ATOM   2028  HB3 LEU D3724     255.919 254.477 236.706  1.00  0.00           H
ATOM   2029  HG  LEU D3724     255.744 254.603 234.228  1.00  0.00           H
ATOM   2030 HD21 LEU D3724     255.880 252.429 235.373  1.00  0.00           H
ATOM   2031 HD22 LEU D3724     257.653 252.460 235.241  1.00  0.00           H
ATOM   2032 HD23 LEU D3724     256.638 252.371 233.777  1.00  0.00           H
ATOM   2033 HD11 LEU D3724     257.794 255.856 233.682  1.00  0.00           H
ATOM   2034 HD12 LEU D3724     257.806 254.294 232.864  1.00  0.00           H
ATOM   2035 HD13 LEU D3724     258.796 254.544 234.320  1.00  0.00           H
ATOM   2036  N   LEU D3725     254.217 256.867 235.983  1.00  0.00           N
ATOM   2037  CA  LEU D3725     252.995 257.371 235.343  1.00  0.00           C
ATOM   2038  CB  LEU D3725     251.762 256.857 236.110  1.00  0.00           C
ATOM   2039  CG  LEU D3725     251.521 255.339 235.984  1.00  0.00           C
ATOM   2040  CD1 LEU D3725     250.392 254.922 236.926  1.00  0.00           C
ATOM   2041  CD2 LEU D3725     251.125 254.929 234.562  1.00  0.00           C
ATOM   2042  C   LEU D3725     252.979 258.905 235.216  1.00  0.00           C
ATOM   2043  O   LEU D3725     252.637 259.417 234.146  1.00  0.00           O
ATOM   2044  H   LEU D3725     254.139 256.352 236.856  1.00  0.00           H
ATOM   2045  HA  LEU D3725     252.961 256.984 234.325  1.00  0.00           H
ATOM   2046  HB2 LEU D3725     250.877 257.377 235.741  1.00  0.00           H
ATOM   2047  HB3 LEU D3725     251.881 257.112 237.165  1.00  0.00           H
ATOM   2048  HG  LEU D3725     252.420 254.793 236.262  1.00  0.00           H
ATOM   2049 HD21 LEU D3725     250.884 253.866 234.542  1.00  0.00           H
ATOM   2050 HD22 LEU D3725     251.959 255.093 233.881  1.00  0.00           H
ATOM   2051 HD23 LEU D3725     250.258 255.500 234.231  1.00  0.00           H
ATOM   2052 HD11 LEU D3725     250.234 253.846 236.862  1.00  0.00           H
ATOM   2053 HD12 LEU D3725     249.469 255.440 236.665  1.00  0.00           H
ATOM   2054 HD13 LEU D3725     250.660 255.170 237.954  1.00  0.00           H
ATOM   2055  N   TYR D3726     253.509 259.634 236.206  1.00  0.00           N
ATOM   2056  CA  TYR D3726     253.725 261.085 236.125  1.00  0.00           C
ATOM   2057  CB  TYR D3726     254.213 261.610 237.489  1.00  0.00           C
ATOM   2058  CG  TYR D3726     254.770 263.026 237.462  1.00  0.00           C
ATOM   2059  CD1 TYR D3726     253.896 264.126 237.360  1.00  0.00           C
ATOM   2060  CD2 TYR D3726     256.163 263.241 237.503  1.00  0.00           C
ATOM   2061  CE1 TYR D3726     254.413 265.435 237.278  1.00  0.00           C
ATOM   2062  CE2 TYR D3726     256.684 264.548 237.415  1.00  0.00           C
ATOM   2063  CZ  TYR D3726     255.807 265.648 237.291  1.00  0.00           C
ATOM   2064  OH  TYR D3726     256.297 266.911 237.163  1.00  0.00           O
ATOM   2065  C   TYR D3726     254.696 261.471 234.996  1.00  0.00           C
ATOM   2066  O   TYR D3726     254.377 262.338 234.177  1.00  0.00           O
ATOM   2067  H   TYR D3726     253.790 259.153 237.056  1.00  0.00           H
ATOM   2068  HA  TYR D3726     252.773 261.565 235.900  1.00  0.00           H
ATOM   2069  HB2 TYR D3726     254.987 260.945 237.872  1.00  0.00           H
ATOM   2070  HB3 TYR D3726     253.382 261.570 238.196  1.00  0.00           H
ATOM   2071  HD1 TYR D3726     252.828 263.960 237.333  1.00  0.00           H
ATOM   2072  HD2 TYR D3726     256.831 262.393 237.593  1.00  0.00           H
ATOM   2073  HE1 TYR D3726     253.749 266.279 237.190  1.00  0.00           H
ATOM   2074  HE2 TYR D3726     257.749 264.712 237.448  1.00  0.00           H
ATOM   2075  HH  TYR D3726     257.165 266.918 236.718  1.00  0.00           H
ATOM   2076  N   GLN D3727     255.812 260.754 234.847  1.00  0.00           N
ATOM   2077  CA  GLN D3727     256.779 260.994 233.770  1.00  0.00           C
ATOM   2078  CB  GLN D3727     258.044 260.182 234.018  1.00  0.00           C
ATOM   2079  CG  GLN D3727     258.811 260.556 235.287  1.00  0.00           C
ATOM   2080  CD  GLN D3727     259.767 259.446 235.693  1.00  0.00           C
ATOM   2081  OE1 GLN D3727     259.479 258.265 235.670  1.00  0.00           O
ATOM   2082  NE2 GLN D3727     260.948 259.783 236.126  1.00  0.00           N
ATOM   2083  C   GLN D3727     256.244 260.621 232.381  1.00  0.00           C
ATOM   2084  O   GLN D3727     256.438 261.362 231.419  1.00  0.00           O
ATOM   2085  H   GLN D3727     256.007 260.014 235.518  1.00  0.00           H
ATOM   2086  HA  GLN D3727     257.043 262.052 233.755  1.00  0.00           H
ATOM   2087  HB2 GLN D3727     258.708 260.357 233.182  1.00  0.00           H
ATOM   2088  HB3 GLN D3727     257.776 259.125 234.037  1.00  0.00           H
ATOM   2089  HG2 GLN D3727     258.137 260.742 236.117  1.00  0.00           H
ATOM   2090  HG3 GLN D3727     259.369 261.471 235.107  1.00  0.00           H
ATOM   2091 HE21 GLN D3727     261.579 259.009 236.296  1.00  0.00           H
ATOM   2092 HE22 GLN D3727     261.303 260.725 235.975  1.00  0.00           H
ATOM   2093  N   GLN D3728     255.465 259.548 232.269  1.00  0.00           N
ATOM   2094  CA  GLN D3728     254.812 259.199 231.010  1.00  0.00           C
ATOM   2095  CB  GLN D3728     254.243 257.775 231.097  1.00  0.00           C
ATOM   2096  CG  GLN D3728     255.373 256.728 231.162  1.00  0.00           C
ATOM   2097  CD  GLN D3728     254.866 255.301 231.337  1.00  0.00           C
ATOM   2098  OE1 GLN D3728     253.762 255.052 231.797  1.00  0.00           O
ATOM   2099  NE2 GLN D3728     255.645 254.315 230.958  1.00  0.00           N
ATOM   2100  C   GLN D3728     253.747 260.242 230.634  1.00  0.00           C
ATOM   2101  O   GLN D3728     253.676 260.648 229.472  1.00  0.00           O
ATOM   2102  H   GLN D3728     255.357 258.934 233.074  1.00  0.00           H
ATOM   2103  HA  GLN D3728     255.563 259.212 230.216  1.00  0.00           H
ATOM   2104  HB2 GLN D3728     253.638 257.576 230.211  1.00  0.00           H
ATOM   2105  HB3 GLN D3728     253.608 257.695 231.980  1.00  0.00           H
ATOM   2106  HG2 GLN D3728     256.045 256.942 231.990  1.00  0.00           H
ATOM   2107  HG3 GLN D3728     255.964 256.786 230.253  1.00  0.00           H
ATOM   2108 HE21 GLN D3728     256.543 254.510 230.531  1.00  0.00           H
ATOM   2109 HE22 GLN D3728     255.330 253.375 231.176  1.00  0.00           H
ATOM   2110  N   ALA D3729     252.983 260.775 231.597  1.00  0.00           N
ATOM   2111  CA  ALA D3729     252.022 261.869 231.388  1.00  0.00           C
ATOM   2112  CB  ALA D3729     251.154 261.994 232.644  1.00  0.00           C
ATOM   2113  C   ALA D3729     252.685 263.213 231.018  1.00  0.00           C
ATOM   2114  O   ALA D3729     252.237 263.871 230.074  1.00  0.00           O
ATOM   2115  H   ALA D3729     253.066 260.396 232.538  1.00  0.00           H
ATOM   2116  HA  ALA D3729     251.360 261.612 230.563  1.00  0.00           H
ATOM   2117  HB1 ALA D3729     250.390 262.757 232.486  1.00  0.00           H
ATOM   2118  HB2 ALA D3729     250.661 261.043 232.851  1.00  0.00           H
ATOM   2119  HB3 ALA D3729     251.766 262.271 233.503  1.00  0.00           H
ATOM   2120  N   ARG D3730     253.878 263.496 231.573  1.00  0.00           N
ATOM   2121  CA  ARG D3730     254.746 264.651 231.242  1.00  0.00           C
ATOM   2122  CB  ARG D3730     256.100 264.452 231.966  1.00  0.00           C
ATOM   2123  CG  ARG D3730     257.068 265.641 232.014  1.00  0.00           C
ATOM   2124  CD  ARG D3730     258.483 265.185 232.439  1.00  0.00           C
ATOM   2125  NE  ARG D3730     258.638 264.973 233.889  1.00  0.00           N
ATOM   2126  CZ  ARG D3730     259.662 264.374 234.483  1.00  0.00           C
ATOM   2127  NH1 ARG D3730     260.510 263.567 233.907  1.00  0.00           N
ATOM   2128  NH2 ARG D3730     259.944 264.718 235.696  1.00  0.00           N
ATOM   2129  C   ARG D3730     254.943 264.803 229.726  1.00  0.00           C
ATOM   2130  O   ARG D3730     254.892 265.931 229.220  1.00  0.00           O
ATOM   2131  H   ARG D3730     254.170 262.895 232.343  1.00  0.00           H
ATOM   2132  HA  ARG D3730     254.269 265.557 231.610  1.00  0.00           H
ATOM   2133  HB2 ARG D3730     256.630 263.666 231.444  1.00  0.00           H
ATOM   2134  HB3 ARG D3730     255.918 264.128 232.992  1.00  0.00           H
ATOM   2135  HG2 ARG D3730     257.139 266.077 231.016  1.00  0.00           H
ATOM   2136  HG3 ARG D3730     256.694 266.402 232.701  1.00  0.00           H
ATOM   2137  HD2 ARG D3730     259.176 265.979 232.175  1.00  0.00           H
ATOM   2138  HD3 ARG D3730     258.768 264.289 231.883  1.00  0.00           H
ATOM   2139  HE  ARG D3730     258.187 265.658 234.491  1.00  0.00           H
ATOM   2140 HH11 ARG D3730     261.229 263.116 234.486  1.00  0.00           H
ATOM   2141 HH12 ARG D3730     260.284 263.079 233.050  1.00  0.00           H
ATOM   2142 HH21 ARG D3730     260.939 264.677 235.909  1.00  0.00           H
ATOM   2143 HH22 ARG D3730     259.449 265.521 236.063  1.00  0.00           H
ATOM   2144  N   LEU D3731     255.058 263.678 229.005  1.00  0.00           N
ATOM   2145  CA  LEU D3731     255.164 263.622 227.542  1.00  0.00           C
ATOM   2146  CB  LEU D3731     256.196 262.558 227.126  1.00  0.00           C
ATOM   2147  CG  LEU D3731     257.607 262.675 227.729  1.00  0.00           C
ATOM   2148  CD1 LEU D3731     258.540 261.799 226.900  1.00  0.00           C
ATOM   2149  CD2 LEU D3731     258.179 264.093 227.690  1.00  0.00           C
ATOM   2150  C   LEU D3731     253.839 263.350 226.804  1.00  0.00           C
ATOM   2151  O   LEU D3731     253.613 263.949 225.751  1.00  0.00           O
ATOM   2152  H   LEU D3731     255.068 262.806 229.522  1.00  0.00           H
ATOM   2153  HA  LEU D3731     255.520 264.588 227.182  1.00  0.00           H
ATOM   2154  HB2 LEU D3731     255.808 261.569 227.382  1.00  0.00           H
ATOM   2155  HB3 LEU D3731     256.282 262.604 226.041  1.00  0.00           H
ATOM   2156  HG  LEU D3731     257.596 262.324 228.761  1.00  0.00           H
ATOM   2157 HD21 LEU D3731     259.220 264.067 228.012  1.00  0.00           H
ATOM   2158 HD22 LEU D3731     257.627 264.720 228.386  1.00  0.00           H
ATOM   2159 HD23 LEU D3731     258.116 264.502 226.683  1.00  0.00           H
ATOM   2160 HD11 LEU D3731     259.528 261.792 227.360  1.00  0.00           H
ATOM   2161 HD12 LEU D3731     258.163 260.777 226.878  1.00  0.00           H
ATOM   2162 HD13 LEU D3731     258.608 262.169 225.883  1.00  0.00           H
ATOM   2163  N   HIS D3732     253.047 262.351 227.209  1.00  0.00           N
ATOM   2164  CA  HIS D3732     252.015 261.778 226.327  1.00  0.00           C
ATOM   2165  ND1 HIS D3732     251.049 259.643 228.962  1.00  0.00           N
ATOM   2166  CG  HIS D3732     250.804 259.933 227.647  1.00  0.00           C
ATOM   2167  CB  HIS D3732     251.819 260.278 226.589  1.00  0.00           C
ATOM   2168  NE2 HIS D3732     248.895 259.322 228.644  1.00  0.00           N
ATOM   2169  CD2 HIS D3732     249.472 259.719 227.441  1.00  0.00           C
ATOM   2170  CE1 HIS D3732     249.891 259.285 229.543  1.00  0.00           C
ATOM   2171  C   HIS D3732     250.688 262.562 226.256  1.00  0.00           C
ATOM   2172  O   HIS D3732     249.855 262.262 225.398  1.00  0.00           O
ATOM   2173  H   HIS D3732     253.288 261.844 228.057  1.00  0.00           H
ATOM   2174  HA  HIS D3732     252.417 261.831 225.316  1.00  0.00           H
ATOM   2175  HB2 HIS D3732     252.777 259.820 226.845  1.00  0.00           H
ATOM   2176  HB3 HIS D3732     251.487 259.821 225.657  1.00  0.00           H
ATOM   2177  HD2 HIS D3732     248.973 259.788 226.492  1.00  0.00           H
ATOM   2178  HE1 HIS D3732     249.774 258.997 230.581  1.00  0.00           H
ATOM   2179  HD1 HIS D3732     251.957 259.681 229.407  1.00  0.00           H
ATOM   2180  N   ASP D3733     250.546 263.661 227.000  1.00  0.00           N
ATOM   2181  CA  ASP D3733     249.565 264.725 226.707  1.00  0.00           C
ATOM   2182  CB  ASP D3733     249.107 265.387 228.016  1.00  0.00           C
ATOM   2183  CG  ASP D3733     248.150 264.513 228.835  1.00  0.00           C
ATOM   2184  OD1 ASP D3733     247.567 263.573 228.239  1.00  0.00           O
ATOM   2185  OD2 ASP D3733     247.812 264.965 229.946  1.00  0.00           O
ATOM   2186  C   ASP D3733     250.067 265.776 225.699  1.00  0.00           C
ATOM   2187  O   ASP D3733     249.273 266.513 225.116  1.00  0.00           O
ATOM   2188  H   ASP D3733     251.178 263.797 227.781  1.00  0.00           H
ATOM   2189  HA  ASP D3733     248.685 264.288 226.238  1.00  0.00           H
ATOM   2190  HB2 ASP D3733     248.586 266.316 227.777  1.00  0.00           H
ATOM   2191  HB3 ASP D3733     249.983 265.639 228.618  1.00  0.00           H
ATOM   2192  N   ARG D3734     251.369 265.781 225.388  1.00  0.00           N
ATOM   2193  CA  ARG D3734     252.001 266.733 224.456  1.00  0.00           C
ATOM   2194  CB  ARG D3734     253.318 267.241 225.056  1.00  0.00           C
ATOM   2195  CG  ARG D3734     253.056 268.006 226.358  1.00  0.00           C
ATOM   2196  CD  ARG D3734     254.349 268.603 226.911  1.00  0.00           C
ATOM   2197  NE  ARG D3734     254.054 269.676 227.871  1.00  0.00           N
ATOM   2198  CZ  ARG D3734     253.492 269.547 229.053  1.00  0.00           C
ATOM   2199  NH1 ARG D3734     253.438 268.411 229.696  1.00  0.00           N
ATOM   2200  NH2 ARG D3734     252.961 270.599 229.594  1.00  0.00           N
ATOM   2201  C   ARG D3734     252.155 266.209 223.024  1.00  0.00           C
ATOM   2202  O   ARG D3734     252.765 266.879 222.193  1.00  0.00           O
ATOM   2203  H   ARG D3734     251.965 265.099 225.846  1.00  0.00           H
ATOM   2204  HA  ARG D3734     251.342 267.595 224.356  1.00  0.00           H
ATOM   2205  HB2 ARG D3734     253.789 267.920 224.347  1.00  0.00           H
ATOM   2206  HB3 ARG D3734     253.995 266.409 225.246  1.00  0.00           H
ATOM   2207  HG2 ARG D3734     252.349 268.809 226.158  1.00  0.00           H
ATOM   2208  HG3 ARG D3734     252.626 267.341 227.108  1.00  0.00           H
ATOM   2209  HD2 ARG D3734     254.938 267.811 227.375  1.00  0.00           H
ATOM   2210  HD3 ARG D3734     254.919 269.030 226.087  1.00  0.00           H
ATOM   2211  HE  ARG D3734     254.048 270.635 227.520  1.00  0.00           H
ATOM   2212 HH11 ARG D3734     252.874 268.321 230.518  1.00  0.00           H
ATOM   2213 HH12 ARG D3734     253.886 267.586 229.304  1.00  0.00           H
ATOM   2214 HH21 ARG D3734     253.048 271.486 229.094  1.00  0.00           H
ATOM   2215 HH22 ARG D3734     252.710 270.605 230.560  1.00  0.00           H
ATOM   2216  N   GLY D3735     251.575 265.044 222.730  1.00  0.00           N
ATOM   2217  CA  GLY D3735     251.521 264.428 221.397  1.00  0.00           C
ATOM   2218  C   GLY D3735     252.610 263.387 221.097  1.00  0.00           C
ATOM   2219  O   GLY D3735     252.931 263.125 219.934  1.00  0.00           O
ATOM   2220  H   GLY D3735     251.006 264.630 223.453  1.00  0.00           H
ATOM   2221  HA2 GLY D3735     251.549 265.195 220.623  1.00  0.00           H
ATOM   2222  HA3 GLY D3735     250.563 263.925 221.333  1.00  0.00           H
ATOM   2223  N   ALA D3736     253.331 262.927 222.128  1.00  0.00           N
ATOM   2224  CA  ALA D3736     254.500 262.058 221.961  1.00  0.00           C
ATOM   2225  CB  ALA D3736     255.202 261.927 223.319  1.00  0.00           C
ATOM   2226  C   ALA D3736     254.152 260.672 221.379  1.00  0.00           C
ATOM   2227  O   ALA D3736     254.927 260.125 220.593  1.00  0.00           O
ATOM   2228  H   ALA D3736     253.094 263.244 223.055  1.00  0.00           H
ATOM   2229  HA  ALA D3736     255.190 262.537 221.265  1.00  0.00           H
ATOM   2230  HB1 ALA D3736     256.104 261.323 223.207  1.00  0.00           H
ATOM   2231  HB2 ALA D3736     255.481 262.914 223.689  1.00  0.00           H
ATOM   2232  HB3 ALA D3736     254.542 261.444 224.041  1.00  0.00           H
ATOM   2233  N   ALA D3737     252.969 260.136 221.696  1.00  0.00           N
ATOM   2234  CA  ALA D3737     252.512 258.834 221.215  1.00  0.00           C
ATOM   2235  CB  ALA D3737     251.279 258.452 222.043  1.00  0.00           C
ATOM   2236  C   ALA D3737     252.206 258.851 219.706  1.00  0.00           C
ATOM   2237  O   ALA D3737     252.710 258.026 218.940  1.00  0.00           O
ATOM   2238  H   ALA D3737     252.311 260.697 222.217  1.00  0.00           H
ATOM   2239  HA  ALA D3737     253.295 258.097 221.387  1.00  0.00           H
ATOM   2240  HB1 ALA D3737     250.474 259.171 221.878  1.00  0.00           H
ATOM   2241  HB2 ALA D3737     250.930 257.465 221.751  1.00  0.00           H
ATOM   2242  HB3 ALA D3737     251.533 258.440 223.103  1.00  0.00           H
ATOM   2243  N   GLU D3738     251.542 259.908 219.246  1.00  0.00           N
ATOM   2244  CA  GLU D3738     251.244 260.140 217.837  1.00  0.00           C
ATOM   2245  CB  GLU D3738     250.223 261.278 217.669  1.00  0.00           C
ATOM   2246  CG  GLU D3738     249.006 261.195 218.607  1.00  0.00           C
ATOM   2247  CD  GLU D3738     249.215 262.062 219.856  1.00  0.00           C
ATOM   2248  OE1 GLU D3738     249.975 261.604 220.746  1.00  0.00           O
ATOM   2249  OE2 GLU D3738     248.991 263.284 219.710  1.00  0.00           O
ATOM   2250  C   GLU D3738     252.519 260.450 217.043  1.00  0.00           C
ATOM   2251  O   GLU D3738     252.704 259.886 215.966  1.00  0.00           O
ATOM   2252  H   GLU D3738     251.139 260.554 219.928  1.00  0.00           H
ATOM   2253  HA  GLU D3738     250.806 259.230 217.427  1.00  0.00           H
ATOM   2254  HB2 GLU D3738     249.862 261.246 216.642  1.00  0.00           H
ATOM   2255  HB3 GLU D3738     250.722 262.239 217.805  1.00  0.00           H
ATOM   2256  HG2 GLU D3738     248.131 261.561 218.064  1.00  0.00           H
ATOM   2257  HG3 GLU D3738     248.807 260.156 218.880  1.00  0.00           H
ATOM   2258  N   MET D3739     253.463 261.204 217.621  1.00  0.00           N
ATOM   2259  CA  MET D3739     254.784 261.473 217.033  1.00  0.00           C
ATOM   2260  CB  MET D3739     255.534 262.469 217.933  1.00  0.00           C
ATOM   2261  CG  MET D3739     256.916 262.855 217.389  1.00  0.00           C
ATOM   2262  SD  MET D3739     257.936 263.805 218.547  1.00  0.00           S
ATOM   2263  CE  MET D3739     258.439 262.495 219.695  1.00  0.00           C
ATOM   2264  C   MET D3739     255.614 260.194 216.817  1.00  0.00           C
ATOM   2265  O   MET D3739     256.213 260.029 215.748  1.00  0.00           O
ATOM   2266  H   MET D3739     253.239 261.635 218.515  1.00  0.00           H
ATOM   2267  HA  MET D3739     254.640 261.939 216.059  1.00  0.00           H
ATOM   2268  HB2 MET D3739     255.656 262.025 218.919  1.00  0.00           H
ATOM   2269  HB3 MET D3739     254.939 263.377 218.040  1.00  0.00           H
ATOM   2270  HG2 MET D3739     257.476 261.959 217.121  1.00  0.00           H
ATOM   2271  HG3 MET D3739     256.776 263.447 216.484  1.00  0.00           H
ATOM   2272  HE1 MET D3739     259.141 262.903 220.423  1.00  0.00           H
ATOM   2273  HE2 MET D3739     258.927 261.690 219.145  1.00  0.00           H
ATOM   2274  HE3 MET D3739     257.568 262.100 220.218  1.00  0.00           H
ATOM   2275  N   VAL D3740     255.570 259.249 217.763  1.00  0.00           N
ATOM   2276  CA  VAL D3740     256.209 257.925 217.642  1.00  0.00           C
ATOM   2277  CB  VAL D3740     256.130 257.170 218.993  1.00  0.00           C
ATOM   2278  CG1 VAL D3740     256.311 255.649 218.895  1.00  0.00           C
ATOM   2279  CG2 VAL D3740     257.199 257.703 219.956  1.00  0.00           C
ATOM   2280  C   VAL D3740     255.609 257.124 216.482  1.00  0.00           C
ATOM   2281  O   VAL D3740     256.330 256.749 215.553  1.00  0.00           O
ATOM   2282  H   VAL D3740     255.071 259.457 218.625  1.00  0.00           H
ATOM   2283  HA  VAL D3740     257.258 258.077 217.401  1.00  0.00           H
ATOM   2284  HB  VAL D3740     255.153 257.348 219.439  1.00  0.00           H
ATOM   2285 HG21 VAL D3740     257.055 257.266 220.944  1.00  0.00           H
ATOM   2286 HG22 VAL D3740     258.196 257.447 219.599  1.00  0.00           H
ATOM   2287 HG23 VAL D3740     257.120 258.786 220.047  1.00  0.00           H
ATOM   2288 HG11 VAL D3740     255.504 255.202 218.315  1.00  0.00           H
ATOM   2289 HG12 VAL D3740     257.270 255.407 218.442  1.00  0.00           H
ATOM   2290 HG13 VAL D3740     256.278 255.214 219.893  1.00  0.00           H
ATOM   2291  N   LEU D3741     254.277 257.055 216.396  1.00  0.00           N
ATOM   2292  CA  LEU D3741     253.579 256.361 215.305  1.00  0.00           C
ATOM   2293  CB  LEU D3741     252.084 256.279 215.639  1.00  0.00           C
ATOM   2294  CG  LEU D3741     251.736 255.405 216.856  1.00  0.00           C
ATOM   2295  CD1 LEU D3741     250.229 255.486 217.052  1.00  0.00           C
ATOM   2296  CD2 LEU D3741     252.126 253.944 216.655  1.00  0.00           C
ATOM   2297  C   LEU D3741     253.771 257.026 213.933  1.00  0.00           C
ATOM   2298  O   LEU D3741     253.916 256.331 212.926  1.00  0.00           O
ATOM   2299  H   LEU D3741     253.731 257.439 217.163  1.00  0.00           H
ATOM   2300  HA  LEU D3741     253.984 255.353 215.217  1.00  0.00           H
ATOM   2301  HB2 LEU D3741     251.565 255.873 214.769  1.00  0.00           H
ATOM   2302  HB3 LEU D3741     251.709 257.288 215.816  1.00  0.00           H
ATOM   2303  HG  LEU D3741     252.232 255.775 217.751  1.00  0.00           H
ATOM   2304 HD11 LEU D3741     249.902 254.679 217.696  1.00  0.00           H
ATOM   2305 HD12 LEU D3741     249.700 255.385 216.106  1.00  0.00           H
ATOM   2306 HD13 LEU D3741     249.977 256.432 217.529  1.00  0.00           H
ATOM   2307 HD21 LEU D3741     253.210 253.848 216.632  1.00  0.00           H
ATOM   2308 HD22 LEU D3741     251.694 253.568 215.730  1.00  0.00           H
ATOM   2309 HD23 LEU D3741     251.761 253.347 217.492  1.00  0.00           H
ATOM   2310  N   GLN D3742     253.796 258.361 213.879  1.00  0.00           N
ATOM   2311  CA  GLN D3742     254.103 259.128 212.667  1.00  0.00           C
ATOM   2312  CB  GLN D3742     253.989 260.638 212.940  1.00  0.00           C
ATOM   2313  CG  GLN D3742     252.546 261.115 213.153  1.00  0.00           C
ATOM   2314  CD  GLN D3742     252.456 262.358 214.038  1.00  0.00           C
ATOM   2315  OE1 GLN D3742     253.363 263.168 214.120  1.00  0.00           O
ATOM   2316  NE2 GLN D3742     251.327 262.630 214.651  1.00  0.00           N
ATOM   2317  C   GLN D3742     255.514 258.827 212.166  1.00  0.00           C
ATOM   2318  O   GLN D3742     255.704 258.620 210.970  1.00  0.00           O
ATOM   2319  H   GLN D3742     253.654 258.871 214.748  1.00  0.00           H
ATOM   2320  HA  GLN D3742     253.406 258.854 211.874  1.00  0.00           H
ATOM   2321  HB2 GLN D3742     254.410 261.194 212.101  1.00  0.00           H
ATOM   2322  HB3 GLN D3742     254.582 260.869 213.825  1.00  0.00           H
ATOM   2323  HG2 GLN D3742     251.971 260.325 213.619  1.00  0.00           H
ATOM   2324  HG3 GLN D3742     252.087 261.318 212.190  1.00  0.00           H
ATOM   2325 HE21 GLN D3742     251.308 263.397 215.304  1.00  0.00           H
ATOM   2326 HE22 GLN D3742     250.559 261.980 214.587  1.00  0.00           H
ATOM   2327  N   THR D3743     256.493 258.758 213.069  1.00  0.00           N
ATOM   2328  CA  THR D3743     257.903 258.582 212.702  1.00  0.00           C
ATOM   2329  CB  THR D3743     258.823 259.108 213.812  1.00  0.00           C
ATOM   2330  OG1 THR D3743     258.459 260.435 214.118  1.00  0.00           O
ATOM   2331  CG2 THR D3743     260.283 259.135 213.365  1.00  0.00           C
ATOM   2332  C   THR D3743     258.229 257.136 212.312  1.00  0.00           C
ATOM   2333  O   THR D3743     258.870 256.929 211.280  1.00  0.00           O
ATOM   2334  H   THR D3743     256.269 258.941 214.043  1.00  0.00           H
ATOM   2335  HA  THR D3743     258.098 259.193 211.822  1.00  0.00           H
ATOM   2336  HB  THR D3743     258.720 258.500 214.708  1.00  0.00           H
ATOM   2337  HG1 THR D3743     257.734 260.386 214.763  1.00  0.00           H
ATOM   2338 HG21 THR D3743     260.885 259.628 214.126  1.00  0.00           H
ATOM   2339 HG22 THR D3743     260.652 258.118 213.236  1.00  0.00           H
ATOM   2340 HG23 THR D3743     260.375 259.685 212.429  1.00  0.00           H
ATOM   2341  N   ILE D3744     257.583 256.144 212.943  1.00  0.00           N
ATOM   2342  CA  ILE D3744     257.635 254.738 212.499  1.00  0.00           C
ATOM   2343  CB  ILE D3744     257.018 253.786 213.555  1.00  0.00           C
ATOM   2344  CG1 ILE D3744     257.897 253.763 214.825  1.00  0.00           C
ATOM   2345  CG2 ILE D3744     256.873 252.354 213.002  1.00  0.00           C
ATOM   2346  CD1 ILE D3744     257.215 253.147 216.052  1.00  0.00           C
ATOM   2347  C   ILE D3744     256.983 254.575 211.118  1.00  0.00           C
ATOM   2348  O   ILE D3744     257.658 254.133 210.191  1.00  0.00           O
ATOM   2349  H   ILE D3744     257.045 256.371 213.777  1.00  0.00           H
ATOM   2350  HA  ILE D3744     258.682 254.458 212.381  1.00  0.00           H
ATOM   2351  HB  ILE D3744     256.026 254.159 213.817  1.00  0.00           H
ATOM   2352 HG12 ILE D3744     258.156 254.781 215.090  1.00  0.00           H
ATOM   2353 HG13 ILE D3744     258.825 253.226 214.623  1.00  0.00           H
ATOM   2354 HD11 ILE D3744     257.857 253.276 216.923  1.00  0.00           H
ATOM   2355 HD12 ILE D3744     256.263 253.645 216.241  1.00  0.00           H
ATOM   2356 HD13 ILE D3744     257.050 252.081 215.903  1.00  0.00           H
ATOM   2357 HG21 ILE D3744     256.150 252.326 212.190  1.00  0.00           H
ATOM   2358 HG22 ILE D3744     256.517 251.672 213.773  1.00  0.00           H
ATOM   2359 HG23 ILE D3744     257.834 251.990 212.634  1.00  0.00           H
ATOM   2360  N   SER D3745     255.783 255.127 210.900  1.00  0.00           N
ATOM   2361  CA  SER D3745     255.108 255.076 209.590  1.00  0.00           C
ATOM   2362  CB  SER D3745     253.691 255.644 209.740  1.00  0.00           C
ATOM   2363  OG  SER D3745     252.943 255.477 208.554  1.00  0.00           O
ATOM   2364  C   SER D3745     255.895 255.801 208.479  1.00  0.00           C
ATOM   2365  O   SER D3745     256.153 255.228 207.417  1.00  0.00           O
ATOM   2366  H   SER D3745     255.295 255.554 211.680  1.00  0.00           H
ATOM   2367  HA  SER D3745     255.019 254.032 209.289  1.00  0.00           H
ATOM   2368  HB2 SER D3745     253.742 256.704 209.993  1.00  0.00           H
ATOM   2369  HB3 SER D3745     253.185 255.118 210.550  1.00  0.00           H
ATOM   2370  HG  SER D3745     251.996 255.423 208.799  1.00  0.00           H
ATOM   2371  N   ALA D3746     256.530 256.934 208.809  1.00  0.00           N
ATOM   2372  CA  ALA D3746     257.413 257.673 207.905  1.00  0.00           C
ATOM   2373  CB  ALA D3746     257.732 259.037 208.530  1.00  0.00           C
ATOM   2374  C   ALA D3746     258.708 256.926 207.523  1.00  0.00           C
ATOM   2375  O   ALA D3746     259.242 257.199 206.440  1.00  0.00           O
ATOM   2376  H   ALA D3746     256.330 257.349 209.713  1.00  0.00           H
ATOM   2377  HA  ALA D3746     256.863 257.849 206.980  1.00  0.00           H
ATOM   2378  HB1 ALA D3746     258.354 259.618 207.849  1.00  0.00           H
ATOM   2379  HB2 ALA D3746     256.808 259.585 208.718  1.00  0.00           H
ATOM   2380  HB3 ALA D3746     258.266 258.899 209.471  1.00  0.00           H
ATOM   2381  N   SER D3747     259.168 255.954 208.327  1.00  0.00           N
ATOM   2382  CA  SER D3747     260.309 255.078 207.999  1.00  0.00           C
ATOM   2383  CB  SER D3747     260.742 254.233 209.208  1.00  0.00           C
ATOM   2384  OG  SER D3747     259.907 253.102 209.377  1.00  0.00           O
ATOM   2385  C   SER D3747     260.032 254.141 206.824  1.00  0.00           C
ATOM   2386  O   SER D3747     260.961 253.787 206.103  1.00  0.00           O
ATOM   2387  H   SER D3747     258.679 255.790 209.203  1.00  0.00           H
ATOM   2388  HA  SER D3747     261.159 255.694 207.716  1.00  0.00           H
ATOM   2389  HB2 SER D3747     261.761 253.880 209.036  1.00  0.00           H
ATOM   2390  HB3 SER D3747     260.735 254.844 210.112  1.00  0.00           H
ATOM   2391  HG  SER D3747     259.055 253.403 209.761  1.00  0.00           H
ATOM   2392  N   LYS D3748     258.765 253.752 206.603  1.00  0.00           N
ATOM   2393  CA  LYS D3748     258.316 252.827 205.539  1.00  0.00           C
ATOM   2394  CB  LYS D3748     258.501 253.475 204.151  1.00  0.00           C
ATOM   2395  CG  LYS D3748     257.883 254.878 204.045  1.00  0.00           C
ATOM   2396  CD  LYS D3748     258.312 255.579 202.751  1.00  0.00           C
ATOM   2397  CE  LYS D3748     257.990 257.076 202.820  1.00  0.00           C
ATOM   2398  NZ  LYS D3748     258.972 257.803 203.659  1.00  0.00           N
ATOM   2399  C   LYS D3748     258.952 251.424 205.585  1.00  0.00           C
ATOM   2400  O   LYS D3748     258.633 250.602 204.731  1.00  0.00           O
ATOM   2401  H   LYS D3748     258.055 254.124 207.228  1.00  0.00           H
ATOM   2402  HA  LYS D3748     257.248 252.662 205.682  1.00  0.00           H
ATOM   2403  HB2 LYS D3748     258.048 252.835 203.392  1.00  0.00           H
ATOM   2404  HB3 LYS D3748     259.570 253.535 203.936  1.00  0.00           H
ATOM   2405  HG2 LYS D3748     258.210 255.488 204.881  1.00  0.00           H
ATOM   2406  HG3 LYS D3748     256.796 254.804 204.081  1.00  0.00           H
ATOM   2407  HD2 LYS D3748     259.384 255.447 202.591  1.00  0.00           H
ATOM   2408  HD3 LYS D3748     257.782 255.127 201.912  1.00  0.00           H
ATOM   2409  HE2 LYS D3748     256.975 257.214 203.201  1.00  0.00           H
ATOM   2410  HE3 LYS D3748     258.040 257.480 201.805  1.00  0.00           H
ATOM   2411  HZ1 LYS D3748     258.821 258.805 203.609  1.00  0.00           H
ATOM   2412  HZ2 LYS D3748     259.898 257.652 203.279  1.00  0.00           H
ATOM   2413  HZ3 LYS D3748     258.970 257.498 204.633  1.00  0.00           H
ATOM   2414  N   GLY D3749     259.750 251.114 206.611  1.00  0.00           N
ATOM   2415  CA  GLY D3749     260.523 249.873 206.733  1.00  0.00           C
ATOM   2416  C   GLY D3749     262.032 250.029 206.499  1.00  0.00           C
ATOM   2417  O   GLY D3749     262.755 249.046 206.629  1.00  0.00           O
ATOM   2418  H   GLY D3749     259.933 251.836 207.295  1.00  0.00           H
ATOM   2419  HA2 GLY D3749     260.152 249.130 206.028  1.00  0.00           H
ATOM   2420  HA3 GLY D3749     260.386 249.479 207.738  1.00  0.00           H
ATOM   2421  N   GLU D3750     262.526 251.238 206.209  1.00  0.00           N
ATOM   2422  CA  GLU D3750     263.963 251.552 206.217  1.00  0.00           C
ATOM   2423  CB  GLU D3750     264.225 252.930 205.558  1.00  0.00           C
ATOM   2424  CG  GLU D3750     263.593 253.200 204.169  1.00  0.00           C
ATOM   2425  CD  GLU D3750     264.531 253.007 202.962  1.00  0.00           C
ATOM   2426  OE1 GLU D3750     265.629 253.613 202.988  1.00  0.00           O
ATOM   2427  OE2 GLU D3750     263.995 252.638 201.890  1.00  0.00           O
ATOM   2428  C   GLU D3750     264.477 251.554 207.676  1.00  0.00           C
ATOM   2429  O   GLU D3750     263.994 252.335 208.500  1.00  0.00           O
ATOM   2430  H   GLU D3750     261.891 252.023 206.133  1.00  0.00           H
ATOM   2431  HA  GLU D3750     264.501 250.789 205.653  1.00  0.00           H
ATOM   2432  HB2 GLU D3750     265.302 253.094 205.513  1.00  0.00           H
ATOM   2433  HB3 GLU D3750     263.825 253.691 206.230  1.00  0.00           H
ATOM   2434  HG2 GLU D3750     263.275 254.246 204.159  1.00  0.00           H
ATOM   2435  HG3 GLU D3750     262.686 252.607 204.040  1.00  0.00           H
ATOM   2436  N   THR D3751     265.426 250.678 208.028  1.00  0.00           N
ATOM   2437  CA  THR D3751     266.045 250.654 209.369  1.00  0.00           C
ATOM   2438  CB  THR D3751     266.791 249.331 209.642  1.00  0.00           C
ATOM   2439  OG1 THR D3751     267.794 249.100 208.683  1.00  0.00           O
ATOM   2440  CG2 THR D3751     265.883 248.102 209.646  1.00  0.00           C
ATOM   2441  C   THR D3751     267.002 251.838 209.580  1.00  0.00           C
ATOM   2442  O   THR D3751     267.573 252.380 208.633  1.00  0.00           O
ATOM   2443  H   THR D3751     265.814 250.057 207.334  1.00  0.00           H
ATOM   2444  HA  THR D3751     265.252 250.741 210.111  1.00  0.00           H
ATOM   2445  HB  THR D3751     267.264 249.399 210.623  1.00  0.00           H
ATOM   2446 HG21 THR D3751     266.477 247.211 209.853  1.00  0.00           H
ATOM   2447 HG22 THR D3751     265.388 247.991 208.681  1.00  0.00           H
ATOM   2448 HG23 THR D3751     265.136 248.204 210.430  1.00  0.00           H
ATOM   2449  HG1 THR D3751     268.370 248.409 209.028  1.00  0.00           H
ATOM   2450  N   GLY D3752     267.236 252.228 210.840  1.00  0.00           N
ATOM   2451  CA  GLY D3752     268.291 253.189 211.185  1.00  0.00           C
ATOM   2452  C   GLY D3752     268.097 253.925 212.520  1.00  0.00           C
ATOM   2453  O   GLY D3752     267.061 253.763 213.169  1.00  0.00           O
ATOM   2454  H   GLY D3752     266.745 251.772 211.596  1.00  0.00           H
ATOM   2455  HA2 GLY D3752     269.235 252.646 211.225  1.00  0.00           H
ATOM   2456  HA3 GLY D3752     268.369 253.939 210.397  1.00  0.00           H
ATOM   2457  N   PRO D3753     269.016 254.850 212.876  1.00  0.00           N
ATOM   2458  CA  PRO D3753     269.014 255.544 214.171  1.00  0.00           C
ATOM   2459  CD  PRO D3753     270.268 255.115 212.178  1.00  0.00           C
ATOM   2460  CB  PRO D3753     270.261 256.435 214.161  1.00  0.00           C
ATOM   2461  CG  PRO D3753     271.214 255.689 213.231  1.00  0.00           C
ATOM   2462  C   PRO D3753     267.760 256.376 214.467  1.00  0.00           C
ATOM   2463  O   PRO D3753     267.297 256.385 215.602  1.00  0.00           O
ATOM   2464  HA  PRO D3753     269.124 254.798 214.960  1.00  0.00           H
ATOM   2465  HD2 PRO D3753     270.096 255.853 211.393  1.00  0.00           H
ATOM   2466  HD3 PRO D3753     270.703 254.210 211.754  1.00  0.00           H
ATOM   2467  HB2 PRO D3753     270.028 257.410 213.730  1.00  0.00           H
ATOM   2468  HB3 PRO D3753     270.681 256.553 215.161  1.00  0.00           H
ATOM   2469  HG2 PRO D3753     271.698 254.876 213.774  1.00  0.00           H
ATOM   2470  HG3 PRO D3753     271.956 256.356 212.789  1.00  0.00           H
ATOM   2471  N   MET D3754     267.115 256.940 213.435  1.00  0.00           N
ATOM   2472  CA  MET D3754     265.816 257.615 213.581  1.00  0.00           C
ATOM   2473  CB  MET D3754     265.336 258.169 212.227  1.00  0.00           C
ATOM   2474  CG  MET D3754     266.209 259.278 211.632  1.00  0.00           C
ATOM   2475  SD  MET D3754     266.202 260.845 212.546  1.00  0.00           S
ATOM   2476  CE  MET D3754     264.535 261.466 212.190  1.00  0.00           C
ATOM   2477  C   MET D3754     264.732 256.672 214.124  1.00  0.00           C
ATOM   2478  O   MET D3754     263.878 257.096 214.899  1.00  0.00           O
ATOM   2479  H   MET D3754     267.516 256.852 212.516  1.00  0.00           H
ATOM   2480  HA  MET D3754     265.916 258.440 214.288  1.00  0.00           H
ATOM   2481  HB2 MET D3754     264.332 258.566 212.361  1.00  0.00           H
ATOM   2482  HB3 MET D3754     265.280 257.349 211.509  1.00  0.00           H
ATOM   2483  HG2 MET D3754     267.235 258.919 211.559  1.00  0.00           H
ATOM   2484  HG3 MET D3754     265.862 259.480 210.618  1.00  0.00           H
ATOM   2485  HE1 MET D3754     264.416 262.454 212.636  1.00  0.00           H
ATOM   2486  HE2 MET D3754     263.787 260.798 212.616  1.00  0.00           H
ATOM   2487  HE3 MET D3754     264.391 261.543 211.112  1.00  0.00           H
ATOM   2488  N   VAL D3755     264.746 255.402 213.707  1.00  0.00           N
ATOM   2489  CA  VAL D3755     263.757 254.397 214.118  1.00  0.00           C
ATOM   2490  CB  VAL D3755     263.611 253.271 213.076  1.00  0.00           C
ATOM   2491  CG1 VAL D3755     262.335 252.465 213.341  1.00  0.00           C
ATOM   2492  CG2 VAL D3755     263.524 253.804 211.639  1.00  0.00           C
ATOM   2493  C   VAL D3755     264.090 253.824 215.496  1.00  0.00           C
ATOM   2494  O   VAL D3755     263.221 253.852 216.356  1.00  0.00           O
ATOM   2495  H   VAL D3755     265.533 255.080 213.158  1.00  0.00           H
ATOM   2496  HA  VAL D3755     262.787 254.889 214.200  1.00  0.00           H
ATOM   2497  HB  VAL D3755     264.471 252.603 213.141  1.00  0.00           H
ATOM   2498 HG21 VAL D3755     263.297 252.984 210.956  1.00  0.00           H
ATOM   2499 HG22 VAL D3755     262.740 254.557 211.566  1.00  0.00           H
ATOM   2500 HG23 VAL D3755     264.478 254.235 211.334  1.00  0.00           H
ATOM   2501 HG11 VAL D3755     262.291 251.625 212.650  1.00  0.00           H
ATOM   2502 HG12 VAL D3755     261.454 253.092 213.197  1.00  0.00           H
ATOM   2503 HG13 VAL D3755     262.327 252.079 214.359  1.00  0.00           H
ATOM   2504  N   ALA D3756     265.368 253.555 215.790  1.00  0.00           N
ATOM   2505  CA  ALA D3756     265.817 253.110 217.118  1.00  0.00           C
ATOM   2506  CB  ALA D3756     267.315 252.786 217.039  1.00  0.00           C
ATOM   2507  C   ALA D3756     265.531 254.145 218.227  1.00  0.00           C
ATOM   2508  O   ALA D3756     264.856 253.837 219.206  1.00  0.00           O
ATOM   2509  H   ALA D3756     266.055 253.607 215.050  1.00  0.00           H
ATOM   2510  HA  ALA D3756     265.285 252.194 217.389  1.00  0.00           H
ATOM   2511  HB1 ALA D3756     267.641 252.362 217.991  1.00  0.00           H
ATOM   2512  HB2 ALA D3756     267.889 253.690 216.834  1.00  0.00           H
ATOM   2513  HB3 ALA D3756     267.502 252.053 216.255  1.00  0.00           H
ATOM   2514  N   ALA D3757     265.820 255.428 217.975  1.00  0.00           N
ATOM   2515  CA  ALA D3757     265.471 256.517 218.894  1.00  0.00           C
ATOM   2516  CB  ALA D3757     266.107 257.808 218.362  1.00  0.00           C
ATOM   2517  C   ALA D3757     263.947 256.675 219.082  1.00  0.00           C
ATOM   2518  O   ALA D3757     263.478 256.932 220.189  1.00  0.00           O
ATOM   2519  H   ALA D3757     266.341 255.658 217.136  1.00  0.00           H
ATOM   2520  HA  ALA D3757     265.899 256.300 219.874  1.00  0.00           H
ATOM   2521  HB1 ALA D3757     265.935 258.614 219.073  1.00  0.00           H
ATOM   2522  HB2 ALA D3757     267.183 257.672 218.246  1.00  0.00           H
ATOM   2523  HB3 ALA D3757     265.669 258.076 217.399  1.00  0.00           H
ATOM   2524  N   THR D3758     263.161 256.400 218.034  1.00  0.00           N
ATOM   2525  CA  THR D3758     261.692 256.397 218.108  1.00  0.00           C
ATOM   2526  CB  THR D3758     261.066 256.392 216.706  1.00  0.00           C
ATOM   2527  OG1 THR D3758     261.499 257.506 215.963  1.00  0.00           O
ATOM   2528  CG2 THR D3758     259.552 256.513 216.755  1.00  0.00           C
ATOM   2529  C   THR D3758     261.144 255.213 218.909  1.00  0.00           C
ATOM   2530  O   THR D3758     260.197 255.390 219.671  1.00  0.00           O
ATOM   2531  H   THR D3758     263.603 256.089 217.181  1.00  0.00           H
ATOM   2532  HA  THR D3758     261.369 257.305 218.619  1.00  0.00           H
ATOM   2533  HB  THR D3758     261.331 255.481 216.171  1.00  0.00           H
ATOM   2534  HG1 THR D3758     262.399 257.310 215.634  1.00  0.00           H
ATOM   2535 HG21 THR D3758     259.164 256.663 215.751  1.00  0.00           H
ATOM   2536 HG22 THR D3758     259.280 257.359 217.384  1.00  0.00           H
ATOM   2537 HG23 THR D3758     259.122 255.599 217.160  1.00  0.00           H
ATOM   2538  N   LEU D3759     261.716 254.016 218.752  1.00  0.00           N
ATOM   2539  CA  LEU D3759     261.290 252.813 219.469  1.00  0.00           C
ATOM   2540  CB  LEU D3759     261.867 251.559 218.800  1.00  0.00           C
ATOM   2541  CG  LEU D3759     261.313 251.239 217.401  1.00  0.00           C
ATOM   2542  CD1 LEU D3759     262.197 250.194 216.723  1.00  0.00           C
ATOM   2543  CD2 LEU D3759     259.890 250.681 217.460  1.00  0.00           C
ATOM   2544  C   LEU D3759     261.684 252.853 220.949  1.00  0.00           C
ATOM   2545  O   LEU D3759     260.808 252.649 221.780  1.00  0.00           O
ATOM   2546  H   LEU D3759     262.500 253.932 218.113  1.00  0.00           H
ATOM   2547  HA  LEU D3759     260.201 252.750 219.440  1.00  0.00           H
ATOM   2548  HB2 LEU D3759     261.650 250.710 219.449  1.00  0.00           H
ATOM   2549  HB3 LEU D3759     262.951 251.676 218.741  1.00  0.00           H
ATOM   2550  HG  LEU D3759     261.307 252.136 216.785  1.00  0.00           H
ATOM   2551 HD21 LEU D3759     259.220 251.410 217.913  1.00  0.00           H
ATOM   2552 HD22 LEU D3759     259.877 249.770 218.060  1.00  0.00           H
ATOM   2553 HD23 LEU D3759     259.538 250.453 216.455  1.00  0.00           H
ATOM   2554 HD11 LEU D3759     263.221 250.562 216.676  1.00  0.00           H
ATOM   2555 HD12 LEU D3759     262.195 249.270 217.300  1.00  0.00           H
ATOM   2556 HD13 LEU D3759     261.835 249.988 215.717  1.00  0.00           H
ATOM   2557  N   LYS D3760     262.884 253.344 221.292  1.00  0.00           N
ATOM   2558  CA  LYS D3760     263.286 253.615 222.687  1.00  0.00           C
ATOM   2559  CB  LYS D3760     264.763 254.052 222.735  1.00  0.00           C
ATOM   2560  CG  LYS D3760     265.663 252.872 223.133  1.00  0.00           C
ATOM   2561  CD  LYS D3760     267.150 253.139 222.848  1.00  0.00           C
ATOM   2562  CE  LYS D3760     267.521 252.754 221.410  1.00  0.00           C
ATOM   2563  NZ  LYS D3760     267.738 251.299 221.287  1.00  0.00           N
ATOM   2564  C   LYS D3760     262.376 254.633 223.378  1.00  0.00           C
ATOM   2565  O   LYS D3760     261.860 254.341 224.455  1.00  0.00           O
ATOM   2566  H   LYS D3760     263.570 253.478 220.554  1.00  0.00           H
ATOM   2567  HA  LYS D3760     263.174 252.694 223.263  1.00  0.00           H
ATOM   2568  HB2 LYS D3760     265.068 254.454 221.768  1.00  0.00           H
ATOM   2569  HB3 LYS D3760     264.894 254.840 223.480  1.00  0.00           H
ATOM   2570  HG2 LYS D3760     265.345 251.977 222.603  1.00  0.00           H
ATOM   2571  HG3 LYS D3760     265.536 252.692 224.202  1.00  0.00           H
ATOM   2572  HD2 LYS D3760     267.761 252.558 223.542  1.00  0.00           H
ATOM   2573  HD3 LYS D3760     267.368 254.195 223.014  1.00  0.00           H
ATOM   2574  HE2 LYS D3760     268.443 253.268 221.128  1.00  0.00           H
ATOM   2575  HE3 LYS D3760     266.716 253.059 220.736  1.00  0.00           H
ATOM   2576  HZ1 LYS D3760     267.883 251.009 220.324  1.00  0.00           H
ATOM   2577  HZ2 LYS D3760     266.922 250.754 221.576  1.00  0.00           H
ATOM   2578  HZ3 LYS D3760     268.586 250.988 221.759  1.00  0.00           H
ATOM   2579  N   LEU D3761     262.005 255.716 222.689  1.00  0.00           N
ATOM   2580  CA  LEU D3761     261.001 256.659 223.191  1.00  0.00           C
ATOM   2581  CB  LEU D3761     260.983 257.902 222.282  1.00  0.00           C
ATOM   2582  CG  LEU D3761     259.917 258.943 222.670  1.00  0.00           C
ATOM   2583  CD1 LEU D3761     260.128 259.489 224.083  1.00  0.00           C
ATOM   2584  CD2 LEU D3761     259.965 260.117 221.693  1.00  0.00           C
ATOM   2585  C   LEU D3761     259.608 256.018 223.329  1.00  0.00           C
ATOM   2586  O   LEU D3761     258.963 256.188 224.361  1.00  0.00           O
ATOM   2587  H   LEU D3761     262.455 255.904 221.802  1.00  0.00           H
ATOM   2588  HA  LEU D3761     261.303 256.968 224.192  1.00  0.00           H
ATOM   2589  HB2 LEU D3761     260.792 257.582 221.257  1.00  0.00           H
ATOM   2590  HB3 LEU D3761     261.968 258.371 222.311  1.00  0.00           H
ATOM   2591  HG  LEU D3761     258.924 258.498 222.607  1.00  0.00           H
ATOM   2592 HD21 LEU D3761     259.828 259.750 220.676  1.00  0.00           H
ATOM   2593 HD22 LEU D3761     259.164 260.813 221.930  1.00  0.00           H
ATOM   2594 HD23 LEU D3761     260.927 260.624 221.766  1.00  0.00           H
ATOM   2595 HD11 LEU D3761     259.400 260.268 224.294  1.00  0.00           H
ATOM   2596 HD12 LEU D3761     261.140 259.882 224.178  1.00  0.00           H
ATOM   2597 HD13 LEU D3761     259.986 258.697 224.818  1.00  0.00           H
ATOM   2598  N   GLY D3762     259.178 255.234 222.336  1.00  0.00           N
ATOM   2599  CA  GLY D3762     257.897 254.521 222.329  1.00  0.00           C
ATOM   2600  C   GLY D3762     257.762 253.483 223.446  1.00  0.00           C
ATOM   2601  O   GLY D3762     256.745 253.457 224.132  1.00  0.00           O
ATOM   2602  H   GLY D3762     259.768 255.141 221.517  1.00  0.00           H
ATOM   2603  HA2 GLY D3762     257.804 253.997 221.378  1.00  0.00           H
ATOM   2604  HA3 GLY D3762     257.080 255.235 222.414  1.00  0.00           H
ATOM   2605  N   ILE D3763     258.837 252.744 223.731  1.00  0.00           N
ATOM   2606  CA  ILE D3763     258.969 251.845 224.883  1.00  0.00           C
ATOM   2607  CB  ILE D3763     260.319 251.091 224.820  1.00  0.00           C
ATOM   2608  CG1 ILE D3763     260.269 250.033 223.700  1.00  0.00           C
ATOM   2609  CG2 ILE D3763     260.716 250.428 226.156  1.00  0.00           C
ATOM   2610  CD1 ILE D3763     261.662 249.563 223.275  1.00  0.00           C
ATOM   2611  C   ILE D3763     258.845 252.638 226.179  1.00  0.00           C
ATOM   2612  O   ILE D3763     258.024 252.286 227.017  1.00  0.00           O
ATOM   2613  H   ILE D3763     259.647 252.850 223.130  1.00  0.00           H
ATOM   2614  HA  ILE D3763     258.156 251.119 224.869  1.00  0.00           H
ATOM   2615  HB  ILE D3763     261.097 251.815 224.574  1.00  0.00           H
ATOM   2616 HG12 ILE D3763     259.676 249.177 224.024  1.00  0.00           H
ATOM   2617 HG13 ILE D3763     259.786 250.453 222.819  1.00  0.00           H
ATOM   2618 HD11 ILE D3763     261.552 248.916 222.415  1.00  0.00           H
ATOM   2619 HD12 ILE D3763     262.281 250.415 222.996  1.00  0.00           H
ATOM   2620 HD13 ILE D3763     262.147 249.000 224.071  1.00  0.00           H
ATOM   2621 HG21 ILE D3763     260.872 251.183 226.927  1.00  0.00           H
ATOM   2622 HG22 ILE D3763     259.942 249.739 226.482  1.00  0.00           H
ATOM   2623 HG23 ILE D3763     261.656 249.889 226.050  1.00  0.00           H
ATOM   2624  N   ALA D3764     259.586 253.737 226.323  1.00  0.00           N
ATOM   2625  CA  ALA D3764     259.641 254.491 227.570  1.00  0.00           C
ATOM   2626  CB  ALA D3764     260.760 255.528 227.432  1.00  0.00           C
ATOM   2627  C   ALA D3764     258.281 255.112 227.960  1.00  0.00           C
ATOM   2628  O   ALA D3764     257.843 254.946 229.100  1.00  0.00           O
ATOM   2629  H   ALA D3764     260.247 253.982 225.592  1.00  0.00           H
ATOM   2630  HA  ALA D3764     259.921 253.805 228.371  1.00  0.00           H
ATOM   2631  HB1 ALA D3764     261.660 255.059 227.032  1.00  0.00           H
ATOM   2632  HB2 ALA D3764     261.008 255.913 228.416  1.00  0.00           H
ATOM   2633  HB3 ALA D3764     260.450 256.341 226.775  1.00  0.00           H
ATOM   2634  N   ILE D3765     257.507 255.604 226.980  1.00  0.00           N
ATOM   2635  CA  ILE D3765     256.131 256.085 227.214  1.00  0.00           C
ATOM   2636  CB  ILE D3765     255.679 257.116 226.151  1.00  0.00           C
ATOM   2637  CG1 ILE D3765     255.543 256.510 224.738  1.00  0.00           C
ATOM   2638  CG2 ILE D3765     256.610 258.343 226.179  1.00  0.00           C
ATOM   2639  CD1 ILE D3765     254.987 257.477 223.685  1.00  0.00           C
ATOM   2640  C   ILE D3765     255.089 254.967 227.405  1.00  0.00           C
ATOM   2641  O   ILE D3765     254.026 255.242 227.954  1.00  0.00           O
ATOM   2642  H   ILE D3765     257.904 255.679 226.049  1.00  0.00           H
ATOM   2643  HA  ILE D3765     256.144 256.623 228.158  1.00  0.00           H
ATOM   2644  HB  ILE D3765     254.689 257.465 226.450  1.00  0.00           H
ATOM   2645 HG12 ILE D3765     254.889 255.642 224.777  1.00  0.00           H
ATOM   2646 HG13 ILE D3765     256.515 256.167 224.403  1.00  0.00           H
ATOM   2647 HD11 ILE D3765     254.868 256.945 222.743  1.00  0.00           H
ATOM   2648 HD12 ILE D3765     254.019 257.862 224.007  1.00  0.00           H
ATOM   2649 HD13 ILE D3765     255.677 258.305 223.523  1.00  0.00           H
ATOM   2650 HG21 ILE D3765     256.730 258.688 227.207  1.00  0.00           H
ATOM   2651 HG22 ILE D3765     256.184 259.157 225.595  1.00  0.00           H
ATOM   2652 HG23 ILE D3765     257.591 258.084 225.779  1.00  0.00           H
ATOM   2653  N   LEU D3766     255.361 253.726 226.983  1.00  0.00           N
ATOM   2654  CA  LEU D3766     254.470 252.570 227.185  1.00  0.00           C
ATOM   2655  CB  LEU D3766     254.456 251.705 225.910  1.00  0.00           C
ATOM   2656  CG  LEU D3766     253.659 252.267 224.724  1.00  0.00           C
ATOM   2657  CD1 LEU D3766     254.042 251.524 223.444  1.00  0.00           C
ATOM   2658  CD2 LEU D3766     252.157 252.050 224.929  1.00  0.00           C
ATOM   2659  C   LEU D3766     254.836 251.688 228.396  1.00  0.00           C
ATOM   2660  O   LEU D3766     254.054 250.802 228.746  1.00  0.00           O
ATOM   2661  H   LEU D3766     256.248 253.562 226.522  1.00  0.00           H
ATOM   2662  HA  LEU D3766     253.457 252.924 227.367  1.00  0.00           H
ATOM   2663  HB2 LEU D3766     254.000 250.752 226.159  1.00  0.00           H
ATOM   2664  HB3 LEU D3766     255.487 251.516 225.609  1.00  0.00           H
ATOM   2665  HG  LEU D3766     253.867 253.329 224.593  1.00  0.00           H
ATOM   2666 HD21 LEU D3766     251.603 252.414 224.066  1.00  0.00           H
ATOM   2667 HD22 LEU D3766     251.820 252.576 225.821  1.00  0.00           H
ATOM   2668 HD23 LEU D3766     251.951 250.987 225.056  1.00  0.00           H
ATOM   2669 HD11 LEU D3766     253.506 251.952 222.599  1.00  0.00           H
ATOM   2670 HD12 LEU D3766     255.111 251.623 223.268  1.00  0.00           H
ATOM   2671 HD13 LEU D3766     253.796 250.466 223.537  1.00  0.00           H
ATOM   2672  N   ASN D3767     256.055 251.793 228.938  1.00  0.00           N
ATOM   2673  CA  ASN D3767     256.619 250.799 229.859  1.00  0.00           C
ATOM   2674  CB  ASN D3767     258.073 251.160 230.206  1.00  0.00           C
ATOM   2675  CG  ASN D3767     258.816 249.995 230.840  1.00  0.00           C
ATOM   2676  OD1 ASN D3767     258.726 248.852 230.402  1.00  0.00           O
ATOM   2677  ND2 ASN D3767     259.533 250.231 231.913  1.00  0.00           N
ATOM   2678  C   ASN D3767     255.752 250.599 231.115  1.00  0.00           C
ATOM   2679  O   ASN D3767     255.125 251.537 231.599  1.00  0.00           O
ATOM   2680  H   ASN D3767     256.691 252.463 228.524  1.00  0.00           H
ATOM   2681  HA  ASN D3767     256.632 249.851 229.325  1.00  0.00           H
ATOM   2682  HB2 ASN D3767     258.079 252.020 230.878  1.00  0.00           H
ATOM   2683  HB3 ASN D3767     258.618 251.433 229.306  1.00  0.00           H
ATOM   2684 HD21 ASN D3767     260.012 249.464 232.349  1.00  0.00           H
ATOM   2685 HD22 ASN D3767     259.602 251.164 232.288  1.00  0.00           H
ATOM   2686  N   GLY D3768     255.653 249.348 231.574  1.00  0.00           N
ATOM   2687  CA  GLY D3768     254.641 248.909 232.545  1.00  0.00           C
ATOM   2688  C   GLY D3768     253.284 248.527 231.930  1.00  0.00           C
ATOM   2689  O   GLY D3768     252.532 247.803 232.568  1.00  0.00           O
ATOM   2690  H   GLY D3768     256.212 248.635 231.134  1.00  0.00           H
ATOM   2691  HA2 GLY D3768     254.463 249.708 233.267  1.00  0.00           H
ATOM   2692  HA3 GLY D3768     255.017 248.044 233.092  1.00  0.00           H
ATOM   2693  N   GLY D3769     253.045 248.839 230.648  1.00  0.00           N
ATOM   2694  CA  GLY D3769     251.775 248.563 229.962  1.00  0.00           C
ATOM   2695  C   GLY D3769     250.800 249.740 230.037  1.00  0.00           C
ATOM   2696  O   GLY D3769     249.671 249.584 230.494  1.00  0.00           O
ATOM   2697  H   GLY D3769     253.696 249.452 230.177  1.00  0.00           H
ATOM   2698  HA2 GLY D3769     251.292 247.685 230.393  1.00  0.00           H
ATOM   2699  HA3 GLY D3769     251.978 248.359 228.911  1.00  0.00           H
ATOM   2700  N   ASN D3770     251.266 250.959 229.734  1.00  0.00           N
ATOM   2701  CA  ASN D3770     250.455 252.173 229.864  1.00  0.00           C
ATOM   2702  CB  ASN D3770     251.342 253.424 229.714  1.00  0.00           C
ATOM   2703  CG  ASN D3770     250.589 254.698 230.073  1.00  0.00           C
ATOM   2704  OD1 ASN D3770     249.453 254.929 229.676  1.00  0.00           O
ATOM   2705  ND2 ASN D3770     251.136 255.516 230.936  1.00  0.00           N
ATOM   2706  C   ASN D3770     249.259 252.158 228.890  1.00  0.00           C
ATOM   2707  O   ASN D3770     249.355 252.606 227.745  1.00  0.00           O
ATOM   2708  H   ASN D3770     252.225 251.040 229.417  1.00  0.00           H
ATOM   2709  HA  ASN D3770     250.048 252.188 230.878  1.00  0.00           H
ATOM   2710  HB2 ASN D3770     252.205 253.326 230.373  1.00  0.00           H
ATOM   2711  HB3 ASN D3770     251.707 253.513 228.694  1.00  0.00           H
ATOM   2712 HD21 ASN D3770     252.055 255.293 231.320  1.00  0.00           H
ATOM   2713 HD22 ASN D3770     250.578 256.267 231.286  1.00  0.00           H
ATOM   2714  N   SER D3771     248.099 251.737 229.394  1.00  0.00           N
ATOM   2715  CA  SER D3771     246.854 251.579 228.631  1.00  0.00           C
ATOM   2716  CB  SER D3771     245.809 250.909 229.524  1.00  0.00           C
ATOM   2717  OG  SER D3771     245.537 251.725 230.652  1.00  0.00           O
ATOM   2718  C   SER D3771     246.293 252.886 228.059  1.00  0.00           C
ATOM   2719  O   SER D3771     245.723 252.886 226.966  1.00  0.00           O
ATOM   2720  H   SER D3771     248.132 251.292 230.302  1.00  0.00           H
ATOM   2721  HA  SER D3771     247.046 250.910 227.799  1.00  0.00           H
ATOM   2722  HB2 SER D3771     244.892 250.748 228.955  1.00  0.00           H
ATOM   2723  HB3 SER D3771     246.190 249.941 229.857  1.00  0.00           H
ATOM   2724  HG  SER D3771     245.031 251.203 231.284  1.00  0.00           H
ATOM   2725  N   THR D3772     246.592 254.032 228.681  1.00  0.00           N
ATOM   2726  CA  THR D3772     246.224 255.348 228.132  1.00  0.00           C
ATOM   2727  CB  THR D3772     246.342 256.448 229.195  1.00  0.00           C
ATOM   2728  OG1 THR D3772     245.474 256.152 230.263  1.00  0.00           O
ATOM   2729  CG2 THR D3772     245.914 257.820 228.674  1.00  0.00           C
ATOM   2730  C   THR D3772     247.061 255.687 226.897  1.00  0.00           C
ATOM   2731  O   THR D3772     246.506 256.047 225.858  1.00  0.00           O
ATOM   2732  H   THR D3772     247.179 253.982 229.503  1.00  0.00           H
ATOM   2733  HA  THR D3772     245.181 255.310 227.813  1.00  0.00           H
ATOM   2734  HB  THR D3772     247.366 256.505 229.562  1.00  0.00           H
ATOM   2735 HG21 THR D3772     245.991 258.549 229.481  1.00  0.00           H
ATOM   2736 HG22 THR D3772     246.567 258.131 227.862  1.00  0.00           H
ATOM   2737 HG23 THR D3772     244.883 257.779 228.321  1.00  0.00           H
ATOM   2738  HG1 THR D3772     245.698 255.282 230.605  1.00  0.00           H
ATOM   2739  N   VAL D3773     248.369 255.413 226.928  1.00  0.00           N
ATOM   2740  CA  VAL D3773     249.246 255.551 225.754  1.00  0.00           C
ATOM   2741  CB  VAL D3773     250.730 255.488 226.156  1.00  0.00           C
ATOM   2742  CG1 VAL D3773     251.672 255.555 224.947  1.00  0.00           C
ATOM   2743  CG2 VAL D3773     251.070 256.698 227.024  1.00  0.00           C
ATOM   2744  C   VAL D3773     248.916 254.522 224.673  1.00  0.00           C
ATOM   2745  O   VAL D3773     248.790 254.910 223.512  1.00  0.00           O
ATOM   2746  H   VAL D3773     248.765 255.052 227.793  1.00  0.00           H
ATOM   2747  HA  VAL D3773     249.066 256.530 225.311  1.00  0.00           H
ATOM   2748  HB  VAL D3773     250.926 254.574 226.712  1.00  0.00           H
ATOM   2749 HG11 VAL D3773     251.507 254.712 224.280  1.00  0.00           H
ATOM   2750 HG12 VAL D3773     252.701 255.513 225.300  1.00  0.00           H
ATOM   2751 HG13 VAL D3773     251.511 256.478 224.395  1.00  0.00           H
ATOM   2752 HG21 VAL D3773     250.458 256.712 227.924  1.00  0.00           H
ATOM   2753 HG22 VAL D3773     252.114 256.674 227.324  1.00  0.00           H
ATOM   2754 HG23 VAL D3773     250.887 257.598 226.449  1.00  0.00           H
ATOM   2755  N   GLN D3774     248.605 253.276 225.045  1.00  0.00           N
ATOM   2756  CA  GLN D3774     248.152 252.242 224.108  1.00  0.00           C
ATOM   2757  CB  GLN D3774     247.846 250.932 224.844  1.00  0.00           C
ATOM   2758  CG  GLN D3774     249.061 250.167 225.394  1.00  0.00           C
ATOM   2759  CD  GLN D3774     248.657 248.987 226.280  1.00  0.00           C
ATOM   2760  OE1 GLN D3774     247.514 248.831 226.674  1.00  0.00           O
ATOM   2761  NE2 GLN D3774     249.572 248.115 226.626  1.00  0.00           N
ATOM   2762  C   GLN D3774     246.888 252.663 223.346  1.00  0.00           C
ATOM   2763  O   GLN D3774     246.862 252.564 222.119  1.00  0.00           O
ATOM   2764  H   GLN D3774     248.704 253.028 226.026  1.00  0.00           H
ATOM   2765  HA  GLN D3774     248.935 252.055 223.373  1.00  0.00           H
ATOM   2766  HB2 GLN D3774     247.154 251.150 225.652  1.00  0.00           H
ATOM   2767  HB3 GLN D3774     247.333 250.277 224.145  1.00  0.00           H
ATOM   2768  HG2 GLN D3774     249.686 250.831 225.984  1.00  0.00           H
ATOM   2769  HG3 GLN D3774     249.652 249.795 224.559  1.00  0.00           H
ATOM   2770 HE21 GLN D3774     249.252 247.320 227.179  1.00  0.00           H
ATOM   2771 HE22 GLN D3774     250.522 248.177 226.284  1.00  0.00           H
ATOM   2772  N   GLN D3775     245.868 253.194 224.030  1.00  0.00           N
ATOM   2773  CA  GLN D3775     244.605 253.546 223.375  1.00  0.00           C
ATOM   2774  CB  GLN D3775     243.442 253.432 224.375  1.00  0.00           C
ATOM   2775  CG  GLN D3775     242.087 253.214 223.674  1.00  0.00           C
ATOM   2776  CD  GLN D3775     242.012 251.921 222.850  1.00  0.00           C
ATOM   2777  OE1 GLN D3775     241.918 251.949 221.635  1.00  0.00           O
ATOM   2778  NE2 GLN D3775     242.202 250.755 223.433  1.00  0.00           N
ATOM   2779  C   GLN D3775     244.653 254.900 222.641  1.00  0.00           C
ATOM   2780  O   GLN D3775     244.165 254.970 221.512  1.00  0.00           O
ATOM   2781  H   GLN D3775     245.911 253.206 225.046  1.00  0.00           H
ATOM   2782  HA  GLN D3775     244.434 252.793 222.606  1.00  0.00           H
ATOM   2783  HB2 GLN D3775     243.618 252.590 225.045  1.00  0.00           H
ATOM   2784  HB3 GLN D3775     243.396 254.339 224.980  1.00  0.00           H
ATOM   2785  HG2 GLN D3775     241.878 254.060 223.018  1.00  0.00           H
ATOM   2786  HG3 GLN D3775     241.306 253.180 224.433  1.00  0.00           H
ATOM   2787 HE21 GLN D3775     242.157 249.916 222.861  1.00  0.00           H
ATOM   2788 HE22 GLN D3775     242.344 250.679 224.423  1.00  0.00           H
ATOM   2789  N   LYS D3776     245.465 255.873 223.101  1.00  0.00           N
ATOM   2790  CA  LYS D3776     245.828 257.057 222.286  1.00  0.00           C
ATOM   2791  CB  LYS D3776     246.695 258.062 223.070  1.00  0.00           C
ATOM   2792  CG  LYS D3776     245.952 258.881 224.143  1.00  0.00           C
ATOM   2793  CD  LYS D3776     246.820 260.073 224.586  1.00  0.00           C
ATOM   2794  CE  LYS D3776     246.387 260.665 225.938  1.00  0.00           C
ATOM   2795  NZ  LYS D3776     247.118 261.924 226.229  1.00  0.00           N
ATOM   2796  C   LYS D3776     246.561 256.655 221.000  1.00  0.00           C
ATOM   2797  O   LYS D3776     246.269 257.196 219.935  1.00  0.00           O
ATOM   2798  H   LYS D3776     245.887 255.757 224.020  1.00  0.00           H
ATOM   2799  HA  LYS D3776     244.913 257.556 221.964  1.00  0.00           H
ATOM   2800  HB2 LYS D3776     247.110 258.768 222.348  1.00  0.00           H
ATOM   2801  HB3 LYS D3776     247.532 257.535 223.534  1.00  0.00           H
ATOM   2802  HG2 LYS D3776     245.725 258.250 224.999  1.00  0.00           H
ATOM   2803  HG3 LYS D3776     245.015 259.262 223.735  1.00  0.00           H
ATOM   2804  HD2 LYS D3776     247.857 259.747 224.660  1.00  0.00           H
ATOM   2805  HD3 LYS D3776     246.767 260.844 223.814  1.00  0.00           H
ATOM   2806  HE2 LYS D3776     246.592 259.932 226.724  1.00  0.00           H
ATOM   2807  HE3 LYS D3776     245.310 260.852 225.928  1.00  0.00           H
ATOM   2808  HZ1 LYS D3776     246.787 262.695 225.673  1.00  0.00           H
ATOM   2809  HZ2 LYS D3776     248.117 261.843 226.071  1.00  0.00           H
ATOM   2810  HZ3 LYS D3776     247.030 262.237 227.206  1.00  0.00           H
ATOM   2811  N   MET D3777     247.461 255.669 221.070  1.00  0.00           N
ATOM   2812  CA  MET D3777     248.107 255.093 219.888  1.00  0.00           C
ATOM   2813  CB  MET D3777     249.256 254.149 220.298  1.00  0.00           C
ATOM   2814  CG  MET D3777     250.531 254.914 220.667  1.00  0.00           C
ATOM   2815  SD  MET D3777     252.043 253.918 220.583  1.00  0.00           S
ATOM   2816  CE  MET D3777     253.231 255.084 221.290  1.00  0.00           C
ATOM   2817  C   MET D3777     247.111 254.366 218.973  1.00  0.00           C
ATOM   2818  O   MET D3777     247.177 254.530 217.755  1.00  0.00           O
ATOM   2819  H   MET D3777     247.673 255.274 221.981  1.00  0.00           H
ATOM   2820  HA  MET D3777     248.521 255.909 219.298  1.00  0.00           H
ATOM   2821  HB2 MET D3777     249.484 253.484 219.466  1.00  0.00           H
ATOM   2822  HB3 MET D3777     248.963 253.520 221.135  1.00  0.00           H
ATOM   2823  HG2 MET D3777     250.653 255.759 219.989  1.00  0.00           H
ATOM   2824  HG3 MET D3777     250.422 255.299 221.679  1.00  0.00           H
ATOM   2825  HE1 MET D3777     254.201 254.598 221.394  1.00  0.00           H
ATOM   2826  HE2 MET D3777     253.328 255.947 220.632  1.00  0.00           H
ATOM   2827  HE3 MET D3777     252.888 255.405 222.273  1.00  0.00           H
ATOM   2828  N   LEU D3778     246.197 253.568 219.529  1.00  0.00           N
ATOM   2829  CA  LEU D3778     245.314 252.710 218.742  1.00  0.00           C
ATOM   2830  CB  LEU D3778     244.774 251.585 219.627  1.00  0.00           C
ATOM   2831  CG  LEU D3778     243.931 250.555 218.856  1.00  0.00           C
ATOM   2832  CD1 LEU D3778     244.649 249.897 217.673  1.00  0.00           C
ATOM   2833  CD2 LEU D3778     243.490 249.435 219.782  1.00  0.00           C
ATOM   2834  C   LEU D3778     244.179 253.460 218.041  1.00  0.00           C
ATOM   2835  O   LEU D3778     243.969 253.224 216.853  1.00  0.00           O
ATOM   2836  H   LEU D3778     246.216 253.437 220.535  1.00  0.00           H
ATOM   2837  HA  LEU D3778     245.924 252.258 217.961  1.00  0.00           H
ATOM   2838  HB2 LEU D3778     245.611 251.089 220.103  1.00  0.00           H
ATOM   2839  HB3 LEU D3778     244.161 252.025 220.413  1.00  0.00           H
ATOM   2840  HG  LEU D3778     243.044 251.052 218.478  1.00  0.00           H
ATOM   2841 HD21 LEU D3778     242.951 249.845 220.635  1.00  0.00           H
ATOM   2842 HD22 LEU D3778     242.825 248.748 219.262  1.00  0.00           H
ATOM   2843 HD23 LEU D3778     244.345 248.885 220.158  1.00  0.00           H
ATOM   2844 HD11 LEU D3778     244.849 250.634 216.899  1.00  0.00           H
ATOM   2845 HD12 LEU D3778     244.011 249.123 217.248  1.00  0.00           H
ATOM   2846 HD13 LEU D3778     245.583 249.448 218.011  1.00  0.00           H
ATOM   2847  N   ASP D3779     243.540 254.444 218.676  1.00  0.00           N
ATOM   2848  CA  ASP D3779     242.538 255.278 217.994  1.00  0.00           C
ATOM   2849  CB  ASP D3779     241.648 256.035 218.993  1.00  0.00           C
ATOM   2850  CG  ASP D3779     240.406 255.213 219.393  1.00  0.00           C
ATOM   2851  OD1 ASP D3779     240.546 253.979 219.568  1.00  0.00           O
ATOM   2852  OD2 ASP D3779     239.307 255.712 219.077  1.00  0.00           O
ATOM   2853  C   ASP D3779     243.159 256.178 216.913  1.00  0.00           C
ATOM   2854  O   ASP D3779     242.650 256.206 215.790  1.00  0.00           O
ATOM   2855  H   ASP D3779     243.698 254.583 219.672  1.00  0.00           H
ATOM   2856  HA  ASP D3779     241.866 254.627 217.449  1.00  0.00           H
ATOM   2857  HB2 ASP D3779     242.223 256.303 219.881  1.00  0.00           H
ATOM   2858  HB3 ASP D3779     241.315 256.963 218.525  1.00  0.00           H
ATOM   2859  N   TYR D3780     244.429 256.561 217.084  1.00  0.00           N
ATOM   2860  CA  TYR D3780     245.245 257.163 216.022  1.00  0.00           C
ATOM   2861  CB  TYR D3780     246.418 257.905 216.678  1.00  0.00           C
ATOM   2862  CG  TYR D3780     247.195 258.798 215.732  1.00  0.00           C
ATOM   2863  CD1 TYR D3780     246.538 259.855 215.072  1.00  0.00           C
ATOM   2864  CD2 TYR D3780     248.564 258.572 215.507  1.00  0.00           C
ATOM   2865  CE1 TYR D3780     247.243 260.676 214.177  1.00  0.00           C
ATOM   2866  CE2 TYR D3780     249.281 259.397 214.623  1.00  0.00           C
ATOM   2867  CZ  TYR D3780     248.616 260.448 213.957  1.00  0.00           C
ATOM   2868  OH  TYR D3780     249.291 261.229 213.077  1.00  0.00           O
ATOM   2869  C   TYR D3780     245.696 256.177 214.911  1.00  0.00           C
ATOM   2870  O   TYR D3780     246.224 256.598 213.879  1.00  0.00           O
ATOM   2871  H   TYR D3780     244.848 256.427 217.997  1.00  0.00           H
ATOM   2872  HA  TYR D3780     244.620 257.906 215.528  1.00  0.00           H
ATOM   2873  HB2 TYR D3780     247.090 257.176 217.132  1.00  0.00           H
ATOM   2874  HB3 TYR D3780     246.030 258.536 217.479  1.00  0.00           H
ATOM   2875  HD1 TYR D3780     245.484 260.033 215.249  1.00  0.00           H
ATOM   2876  HD2 TYR D3780     249.059 257.774 216.034  1.00  0.00           H
ATOM   2877  HE1 TYR D3780     246.720 261.473 213.669  1.00  0.00           H
ATOM   2878  HE2 TYR D3780     250.337 259.241 214.487  1.00  0.00           H
ATOM   2879  HH  TYR D3780     248.718 261.926 212.744  1.00  0.00           H
ATOM   2880  N   LEU D3781     245.401 254.878 215.032  1.00  0.00           N
ATOM   2881  CA  LEU D3781     245.541 253.856 213.978  1.00  0.00           C
ATOM   2882  CB  LEU D3781     246.474 252.736 214.477  1.00  0.00           C
ATOM   2883  CG  LEU D3781     247.921 253.181 214.764  1.00  0.00           C
ATOM   2884  CD1 LEU D3781     248.661 252.074 215.514  1.00  0.00           C
ATOM   2885  CD2 LEU D3781     248.695 253.504 213.481  1.00  0.00           C
ATOM   2886  C   LEU D3781     244.190 253.290 213.486  1.00  0.00           C
ATOM   2887  O   LEU D3781     244.140 252.684 212.410  1.00  0.00           O
ATOM   2888  H   LEU D3781     245.004 254.581 215.919  1.00  0.00           H
ATOM   2889  HA  LEU D3781     245.998 254.311 213.101  1.00  0.00           H
ATOM   2890  HB2 LEU D3781     246.498 251.939 213.735  1.00  0.00           H
ATOM   2891  HB3 LEU D3781     246.046 252.324 215.392  1.00  0.00           H
ATOM   2892  HG  LEU D3781     247.919 254.072 215.385  1.00  0.00           H
ATOM   2893 HD21 LEU D3781     248.236 254.355 212.983  1.00  0.00           H
ATOM   2894 HD22 LEU D3781     248.687 252.642 212.814  1.00  0.00           H
ATOM   2895 HD23 LEU D3781     249.727 253.748 213.733  1.00  0.00           H
ATOM   2896 HD11 LEU D3781     249.668 252.403 215.759  1.00  0.00           H
ATOM   2897 HD12 LEU D3781     248.140 251.858 216.448  1.00  0.00           H
ATOM   2898 HD13 LEU D3781     248.714 251.171 214.909  1.00  0.00           H
ATOM   2899  N   LYS D3782     243.085 253.548 214.199  1.00  0.00           N
ATOM   2900  CA  LYS D3782     241.699 253.328 213.750  1.00  0.00           C
ATOM   2901  CB  LYS D3782     240.778 253.174 214.978  1.00  0.00           C
ATOM   2902  CG  LYS D3782     240.952 251.855 215.767  1.00  0.00           C
ATOM   2903  CD  LYS D3782     240.580 252.073 217.243  1.00  0.00           C
ATOM   2904  CE  LYS D3782     240.406 250.816 218.103  1.00  0.00           C
ATOM   2905  NZ  LYS D3782     240.321 251.166 219.544  1.00  0.00           N
ATOM   2906  C   LYS D3782     241.214 254.473 212.851  1.00  0.00           C
ATOM   2907  O   LYS D3782     240.690 254.198 211.770  1.00  0.00           O
ATOM   2908  H   LYS D3782     243.222 253.969 215.114  1.00  0.00           H
ATOM   2909  HA  LYS D3782     241.643 252.414 213.162  1.00  0.00           H
ATOM   2910  HB2 LYS D3782     239.739 253.229 214.651  1.00  0.00           H
ATOM   2911  HB3 LYS D3782     240.945 254.026 215.635  1.00  0.00           H
ATOM   2912  HG2 LYS D3782     241.987 251.514 215.716  1.00  0.00           H
ATOM   2913  HG3 LYS D3782     240.311 251.089 215.328  1.00  0.00           H
ATOM   2914  HD2 LYS D3782     241.392 252.639 217.684  1.00  0.00           H
ATOM   2915  HD3 LYS D3782     239.666 252.668 217.311  1.00  0.00           H
ATOM   2916  HE2 LYS D3782     239.499 250.290 217.799  1.00  0.00           H
ATOM   2917  HE3 LYS D3782     241.256 250.147 217.950  1.00  0.00           H
ATOM   2918  HZ1 LYS D3782     240.207 250.326 220.121  1.00  0.00           H
ATOM   2919  HZ2 LYS D3782     239.612 251.862 219.737  1.00  0.00           H
ATOM   2920  HZ3 LYS D3782     241.159 251.628 219.897  1.00  0.00           H
ATOM   2921  N   GLU D3783     241.496 255.728 213.212  1.00  0.00           N
ATOM   2922  CA  GLU D3783     241.126 256.946 212.467  1.00  0.00           C
ATOM   2923  CB  GLU D3783     241.280 258.179 213.387  1.00  0.00           C
ATOM   2924  CG  GLU D3783     240.896 259.529 212.746  1.00  0.00           C
ATOM   2925  CD  GLU D3783     241.969 260.115 211.810  1.00  0.00           C
ATOM   2926  OE1 GLU D3783     243.149 260.143 212.230  1.00  0.00           O
ATOM   2927  OE2 GLU D3783     241.672 260.204 210.597  1.00  0.00           O
ATOM   2928  C   GLU D3783     241.905 257.081 211.149  1.00  0.00           C
ATOM   2929  O   GLU D3783     241.389 256.672 210.104  1.00  0.00           O
ATOM   2930  H   GLU D3783     241.917 255.862 214.130  1.00  0.00           H
ATOM   2931  HA  GLU D3783     240.071 256.881 212.199  1.00  0.00           H
ATOM   2932  HB2 GLU D3783     242.301 258.230 213.768  1.00  0.00           H
ATOM   2933  HB3 GLU D3783     240.625 258.028 214.246  1.00  0.00           H
ATOM   2934  HG2 GLU D3783     239.948 259.409 212.215  1.00  0.00           H
ATOM   2935  HG3 GLU D3783     240.725 260.247 213.551  1.00  0.00           H
ATOM   2936  N   LYS D3784     243.218 257.343 211.269  1.00  0.00           N
ATOM   2937  CA  LYS D3784     244.164 257.829 210.237  1.00  0.00           C
ATOM   2938  CB  LYS D3784     245.525 257.922 210.959  1.00  0.00           C
ATOM   2939  CG  LYS D3784     246.713 258.445 210.130  1.00  0.00           C
ATOM   2940  CD  LYS D3784     248.033 258.579 210.911  1.00  0.00           C
ATOM   2941  CE  LYS D3784     248.271 257.445 211.921  1.00  0.00           C
ATOM   2942  NZ  LYS D3784     249.701 257.106 212.095  1.00  0.00           N
ATOM   2943  C   LYS D3784     244.255 257.008 208.943  1.00  0.00           C
ATOM   2944  O   LYS D3784     244.878 257.427 207.968  1.00  0.00           O
ATOM   2945  H   LYS D3784     243.471 257.641 212.205  1.00  0.00           H
ATOM   2946  HA  LYS D3784     243.853 258.839 209.951  1.00  0.00           H
ATOM   2947  HB2 LYS D3784     245.410 258.572 211.829  1.00  0.00           H
ATOM   2948  HB3 LYS D3784     245.760 256.919 211.314  1.00  0.00           H
ATOM   2949  HG2 LYS D3784     246.456 259.418 209.708  1.00  0.00           H
ATOM   2950  HG3 LYS D3784     246.902 257.764 209.305  1.00  0.00           H
ATOM   2951  HD2 LYS D3784     248.015 259.524 211.448  1.00  0.00           H
ATOM   2952  HD3 LYS D3784     248.848 258.614 210.186  1.00  0.00           H
ATOM   2953  HE2 LYS D3784     247.736 256.552 211.592  1.00  0.00           H
ATOM   2954  HE3 LYS D3784     247.834 257.748 212.879  1.00  0.00           H
ATOM   2955  HZ1 LYS D3784     249.801 256.415 212.824  1.00  0.00           H
ATOM   2956  HZ2 LYS D3784     250.241 257.925 212.323  1.00  0.00           H
ATOM   2957  HZ3 LYS D3784     250.067 256.679 211.238  1.00  0.00           H
ATOM   2958  N   LYS D3785     243.698 255.795 208.944  1.00  0.00           N
ATOM   2959  CA  LYS D3785     243.713 254.829 207.832  1.00  0.00           C
ATOM   2960  CB  LYS D3785     242.875 255.392 206.657  1.00  0.00           C
ATOM   2961  CG  LYS D3785     241.897 254.393 206.021  1.00  0.00           C
ATOM   2962  CD  LYS D3785     240.955 253.705 207.021  1.00  0.00           C
ATOM   2963  CE  LYS D3785     240.234 254.660 207.986  1.00  0.00           C
ATOM   2964  NZ  LYS D3785     239.798 253.953 209.212  1.00  0.00           N
ATOM   2965  C   LYS D3785     245.118 254.341 207.453  1.00  0.00           C
ATOM   2966  O   LYS D3785     245.394 253.978 206.308  1.00  0.00           O
ATOM   2967  H   LYS D3785     243.105 255.613 209.743  1.00  0.00           H
ATOM   2968  HA  LYS D3785     243.238 253.941 208.231  1.00  0.00           H
ATOM   2969  HB2 LYS D3785     242.293 256.249 206.999  1.00  0.00           H
ATOM   2970  HB3 LYS D3785     243.544 255.776 205.886  1.00  0.00           H
ATOM   2971  HG2 LYS D3785     242.468 253.624 205.498  1.00  0.00           H
ATOM   2972  HG3 LYS D3785     241.295 254.926 205.284  1.00  0.00           H
ATOM   2973  HD2 LYS D3785     241.540 252.990 207.597  1.00  0.00           H
ATOM   2974  HD3 LYS D3785     240.210 253.134 206.466  1.00  0.00           H
ATOM   2975  HE2 LYS D3785     240.902 255.477 208.272  1.00  0.00           H
ATOM   2976  HE3 LYS D3785     239.375 255.097 207.471  1.00  0.00           H
ATOM   2977  HZ1 LYS D3785     239.030 254.426 209.665  1.00  0.00           H
ATOM   2978  HZ2 LYS D3785     239.571 252.981 209.018  1.00  0.00           H
ATOM   2979  HZ3 LYS D3785     240.533 253.965 209.921  1.00  0.00           H
ATOM   2980  N   ASP D3786     246.029 254.409 208.423  1.00  0.00           N
ATOM   2981  CA  ASP D3786     247.455 254.174 208.240  1.00  0.00           C
ATOM   2982  CB  ASP D3786     248.224 254.783 209.424  1.00  0.00           C
ATOM   2983  CG  ASP D3786     249.737 254.841 209.199  1.00  0.00           C
ATOM   2984  OD1 ASP D3786     250.228 254.275 208.201  1.00  0.00           O
ATOM   2985  OD2 ASP D3786     250.413 255.582 209.949  1.00  0.00           O
ATOM   2986  C   ASP D3786     247.760 252.684 208.039  1.00  0.00           C
ATOM   2987  O   ASP D3786     247.795 251.896 208.984  1.00  0.00           O
ATOM   2988  H   ASP D3786     245.708 254.697 209.331  1.00  0.00           H
ATOM   2989  HA  ASP D3786     247.771 254.709 207.343  1.00  0.00           H
ATOM   2990  HB2 ASP D3786     247.870 255.799 209.574  1.00  0.00           H
ATOM   2991  HB3 ASP D3786     248.014 254.218 210.333  1.00  0.00           H
ATOM   2992  N   VAL D3787     247.987 252.298 206.783  1.00  0.00           N
ATOM   2993  CA  VAL D3787     248.568 250.998 206.408  1.00  0.00           C
ATOM   2994  CB  VAL D3787     248.004 250.505 205.060  1.00  0.00           C
ATOM   2995  CG1 VAL D3787     246.477 250.381 205.110  1.00  0.00           C
ATOM   2996  CG2 VAL D3787     248.382 251.391 203.865  1.00  0.00           C
ATOM   2997  C   VAL D3787     250.102 251.033 206.367  1.00  0.00           C
ATOM   2998  O   VAL D3787     250.733 249.977 206.374  1.00  0.00           O
ATOM   2999  H   VAL D3787     247.810 252.977 206.057  1.00  0.00           H
ATOM   3000  HA  VAL D3787     248.294 250.262 207.164  1.00  0.00           H
ATOM   3001  HB  VAL D3787     248.401 249.507 204.875  1.00  0.00           H
ATOM   3002 HG11 VAL D3787     246.210 249.743 205.949  1.00  0.00           H
ATOM   3003 HG12 VAL D3787     246.014 251.359 205.247  1.00  0.00           H
ATOM   3004 HG13 VAL D3787     246.106 249.936 204.189  1.00  0.00           H
ATOM   3005 HG21 VAL D3787     249.466 251.439 203.758  1.00  0.00           H
ATOM   3006 HG22 VAL D3787     247.991 252.400 204.003  1.00  0.00           H
ATOM   3007 HG23 VAL D3787     247.963 250.973 202.950  1.00  0.00           H
ATOM   3008  N   GLY D3788     250.703 252.227 206.319  1.00  0.00           N
ATOM   3009  CA  GLY D3788     252.149 252.441 206.240  1.00  0.00           C
ATOM   3010  C   GLY D3788     252.875 252.107 207.541  1.00  0.00           C
ATOM   3011  O   GLY D3788     253.891 251.423 207.489  1.00  0.00           O
ATOM   3012  H   GLY D3788     250.149 253.042 206.565  1.00  0.00           H
ATOM   3013  HA2 GLY D3788     252.568 251.837 205.435  1.00  0.00           H
ATOM   3014  HA3 GLY D3788     252.334 253.493 206.022  1.00  0.00           H
ATOM   3015  N   PHE D3789     252.217 252.299 208.686  1.00  0.00           N
ATOM   3016  CA  PHE D3789     252.701 251.858 209.996  1.00  0.00           C
ATOM   3017  CB  PHE D3789     251.732 252.352 211.081  1.00  0.00           C
ATOM   3018  CG  PHE D3789     252.111 251.909 212.480  1.00  0.00           C
ATOM   3019  CD1 PHE D3789     253.232 252.472 213.117  1.00  0.00           C
ATOM   3020  CD2 PHE D3789     251.359 250.918 213.138  1.00  0.00           C
ATOM   3021  CE1 PHE D3789     253.605 252.035 214.401  1.00  0.00           C
ATOM   3022  CE2 PHE D3789     251.717 250.499 214.430  1.00  0.00           C
ATOM   3023  CZ  PHE D3789     252.842 251.056 215.061  1.00  0.00           C
ATOM   3024  C   PHE D3789     252.902 250.333 210.061  1.00  0.00           C
ATOM   3025  O   PHE D3789     254.034 249.870 210.184  1.00  0.00           O
ATOM   3026  H   PHE D3789     251.399 252.904 208.645  1.00  0.00           H
ATOM   3027  HA  PHE D3789     253.672 252.318 210.180  1.00  0.00           H
ATOM   3028  HB2 PHE D3789     251.704 253.440 211.062  1.00  0.00           H
ATOM   3029  HB3 PHE D3789     250.725 251.997 210.852  1.00  0.00           H
ATOM   3030  HD1 PHE D3789     253.811 253.238 212.621  1.00  0.00           H
ATOM   3031  HD2 PHE D3789     250.499 250.479 212.658  1.00  0.00           H
ATOM   3032  HE1 PHE D3789     254.464 252.465 214.894  1.00  0.00           H
ATOM   3033  HE2 PHE D3789     251.130 249.747 214.939  1.00  0.00           H
ATOM   3034  HZ  PHE D3789     253.115 250.735 216.058  1.00  0.00           H
ATOM   3035  N   PHE D3790     251.871 249.551 209.731  1.00  0.00           N
ATOM   3036  CA  PHE D3790     251.934 248.082 209.756  1.00  0.00           C
ATOM   3037  CB  PHE D3790     250.506 247.519 209.695  1.00  0.00           C
ATOM   3038  CG  PHE D3790     249.606 248.058 210.793  1.00  0.00           C
ATOM   3039  CD1 PHE D3790     249.585 247.440 212.058  1.00  0.00           C
ATOM   3040  CD2 PHE D3790     248.835 249.216 210.570  1.00  0.00           C
ATOM   3041  CE1 PHE D3790     248.802 247.981 213.094  1.00  0.00           C
ATOM   3042  CE2 PHE D3790     248.064 249.766 211.610  1.00  0.00           C
ATOM   3043  CZ  PHE D3790     248.049 249.147 212.872  1.00  0.00           C
ATOM   3044  C   PHE D3790     252.829 247.488 208.652  1.00  0.00           C
ATOM   3045  O   PHE D3790     253.536 246.510 208.892  1.00  0.00           O
ATOM   3046  H   PHE D3790     250.974 249.989 209.595  1.00  0.00           H
ATOM   3047  HA  PHE D3790     252.370 247.775 210.707  1.00  0.00           H
ATOM   3048  HB2 PHE D3790     250.552 246.433 209.782  1.00  0.00           H
ATOM   3049  HB3 PHE D3790     250.067 247.755 208.724  1.00  0.00           H
ATOM   3050  HD1 PHE D3790     250.178 246.554 212.240  1.00  0.00           H
ATOM   3051  HD2 PHE D3790     248.845 249.696 209.604  1.00  0.00           H
ATOM   3052  HE1 PHE D3790     248.790 247.512 214.069  1.00  0.00           H
ATOM   3053  HE2 PHE D3790     247.488 250.666 211.438  1.00  0.00           H
ATOM   3054  HZ  PHE D3790     247.467 249.572 213.677  1.00  0.00           H
ATOM   3055  N   GLN D3791     252.919 248.146 207.490  1.00  0.00           N
ATOM   3056  CA  GLN D3791     253.888 247.791 206.444  1.00  0.00           C
ATOM   3057  CB  GLN D3791     253.520 248.510 205.134  1.00  0.00           C
ATOM   3058  CG  GLN D3791     252.255 247.903 204.503  1.00  0.00           C
ATOM   3059  CD  GLN D3791     251.591 248.794 203.458  1.00  0.00           C
ATOM   3060  OE1 GLN D3791     252.174 249.663 202.833  1.00  0.00           O
ATOM   3061  NE2 GLN D3791     250.345 248.530 203.129  1.00  0.00           N
ATOM   3062  C   GLN D3791     255.338 248.098 206.852  1.00  0.00           C
ATOM   3063  O   GLN D3791     256.215 247.268 206.620  1.00  0.00           O
ATOM   3064  H   GLN D3791     252.335 248.961 207.347  1.00  0.00           H
ATOM   3065  HA  GLN D3791     253.840 246.715 206.270  1.00  0.00           H
ATOM   3066  HB2 GLN D3791     253.362 249.569 205.341  1.00  0.00           H
ATOM   3067  HB3 GLN D3791     254.342 248.418 204.422  1.00  0.00           H
ATOM   3068  HG2 GLN D3791     251.519 247.709 205.282  1.00  0.00           H
ATOM   3069  HG3 GLN D3791     252.507 246.948 204.042  1.00  0.00           H
ATOM   3070 HE21 GLN D3791     249.825 247.874 203.679  1.00  0.00           H
ATOM   3071 HE22 GLN D3791     249.936 249.177 202.482  1.00  0.00           H
ATOM   3072  N   SER D3792     255.575 249.209 207.557  1.00  0.00           N
ATOM   3073  CA  SER D3792     256.903 249.587 208.051  1.00  0.00           C
ATOM   3074  CB  SER D3792     256.932 251.046 208.533  1.00  0.00           C
ATOM   3075  OG  SER D3792     256.278 251.240 209.768  1.00  0.00           O
ATOM   3076  C   SER D3792     257.405 248.627 209.128  1.00  0.00           C
ATOM   3077  O   SER D3792     258.462 248.037 208.921  1.00  0.00           O
ATOM   3078  H   SER D3792     254.812 249.860 207.703  1.00  0.00           H
ATOM   3079  HA  SER D3792     257.594 249.509 207.213  1.00  0.00           H
ATOM   3080  HB2 SER D3792     257.971 251.349 208.659  1.00  0.00           H
ATOM   3081  HB3 SER D3792     256.481 251.690 207.777  1.00  0.00           H
ATOM   3082  HG  SER D3792     255.403 250.815 209.748  1.00  0.00           H
ATOM   3083  N   LEU D3793     256.544 248.229 210.077  1.00  0.00           N
ATOM   3084  CA  LEU D3793     256.852 247.207 211.085  1.00  0.00           C
ATOM   3085  CB  LEU D3793     255.631 246.971 211.995  1.00  0.00           C
ATOM   3086  CG  LEU D3793     255.284 248.120 212.960  1.00  0.00           C
ATOM   3087  CD1 LEU D3793     253.951 247.798 213.637  1.00  0.00           C
ATOM   3088  CD2 LEU D3793     256.344 248.309 214.047  1.00  0.00           C
ATOM   3089  C   LEU D3793     257.289 245.886 210.439  1.00  0.00           C
ATOM   3090  O   LEU D3793     258.415 245.449 210.663  1.00  0.00           O
ATOM   3091  H   LEU D3793     255.657 248.713 210.144  1.00  0.00           H
ATOM   3092  HA  LEU D3793     257.691 247.549 211.692  1.00  0.00           H
ATOM   3093  HB2 LEU D3793     254.765 246.771 211.363  1.00  0.00           H
ATOM   3094  HB3 LEU D3793     255.813 246.075 212.591  1.00  0.00           H
ATOM   3095  HG  LEU D3793     255.179 249.053 212.409  1.00  0.00           H
ATOM   3096 HD21 LEU D3793     256.025 249.087 214.740  1.00  0.00           H
ATOM   3097 HD22 LEU D3793     256.489 247.380 214.600  1.00  0.00           H
ATOM   3098 HD23 LEU D3793     257.288 248.618 213.602  1.00  0.00           H
ATOM   3099 HD11 LEU D3793     253.736 248.544 214.398  1.00  0.00           H
ATOM   3100 HD12 LEU D3793     253.149 247.810 212.901  1.00  0.00           H
ATOM   3101 HD13 LEU D3793     253.994 246.817 214.108  1.00  0.00           H
ATOM   3102  N   ALA D3794     256.524 245.378 209.469  1.00  0.00           N
ATOM   3103  CA  ALA D3794     256.889 244.159 208.750  1.00  0.00           C
ATOM   3104  CB  ALA D3794     255.694 243.736 207.896  1.00  0.00           C
ATOM   3105  C   ALA D3794     258.174 244.298 207.905  1.00  0.00           C
ATOM   3106  O   ALA D3794     258.910 243.321 207.754  1.00  0.00           O
ATOM   3107  H   ALA D3794     255.631 245.813 209.273  1.00  0.00           H
ATOM   3108  HA  ALA D3794     257.071 243.373 209.483  1.00  0.00           H
ATOM   3109  HB1 ALA D3794     255.929 242.813 207.366  1.00  0.00           H
ATOM   3110  HB2 ALA D3794     254.841 243.558 208.551  1.00  0.00           H
ATOM   3111  HB3 ALA D3794     255.449 244.519 207.177  1.00  0.00           H
ATOM   3112  N   GLY D3795     258.487 245.484 207.374  1.00  0.00           N
ATOM   3113  CA  GLY D3795     259.758 245.762 206.690  1.00  0.00           C
ATOM   3114  C   GLY D3795     260.971 245.732 207.629  1.00  0.00           C
ATOM   3115  O   GLY D3795     261.949 245.034 207.350  1.00  0.00           O
ATOM   3116  H   GLY D3795     257.848 246.259 207.524  1.00  0.00           H
ATOM   3117  HA2 GLY D3795     259.702 246.756 206.247  1.00  0.00           H
ATOM   3118  HA3 GLY D3795     259.916 245.035 205.893  1.00  0.00           H
ATOM   3119  N   LEU D3796     260.818 246.281 208.836  1.00  0.00           N
ATOM   3120  CA  LEU D3796     261.825 246.214 209.899  1.00  0.00           C
ATOM   3121  CB  LEU D3796     261.450 247.194 211.031  1.00  0.00           C
ATOM   3122  CG  LEU D3796     261.243 248.671 210.623  1.00  0.00           C
ATOM   3123  CD1 LEU D3796     260.614 249.454 211.776  1.00  0.00           C
ATOM   3124  CD2 LEU D3796     262.503 249.392 210.147  1.00  0.00           C
ATOM   3125  C   LEU D3796     262.001 244.773 210.425  1.00  0.00           C
ATOM   3126  O   LEU D3796     263.121 244.269 210.444  1.00  0.00           O
ATOM   3127  H   LEU D3796     259.950 246.774 209.029  1.00  0.00           H
ATOM   3128  HA  LEU D3796     262.786 246.524 209.485  1.00  0.00           H
ATOM   3129  HB2 LEU D3796     260.525 246.841 211.487  1.00  0.00           H
ATOM   3130  HB3 LEU D3796     262.226 247.145 211.792  1.00  0.00           H
ATOM   3131  HG  LEU D3796     260.547 248.716 209.800  1.00  0.00           H
ATOM   3132 HD21 LEU D3796     262.947 248.850 209.314  1.00  0.00           H
ATOM   3133 HD22 LEU D3796     263.227 249.487 210.948  1.00  0.00           H
ATOM   3134 HD23 LEU D3796     262.240 250.392 209.799  1.00  0.00           H
ATOM   3135 HD11 LEU D3796     259.655 249.009 212.039  1.00  0.00           H
ATOM   3136 HD12 LEU D3796     261.264 249.435 212.650  1.00  0.00           H
ATOM   3137 HD13 LEU D3796     260.442 250.485 211.468  1.00  0.00           H
ATOM   3138  N   MET D3797     260.909 244.020 210.615  1.00  0.00           N
ATOM   3139  CA  MET D3797     260.929 242.609 211.054  1.00  0.00           C
ATOM   3140  CB  MET D3797     259.498 242.138 211.369  1.00  0.00           C
ATOM   3141  CG  MET D3797     258.829 242.908 212.515  1.00  0.00           C
ATOM   3142  SD  MET D3797     257.026 242.735 212.539  1.00  0.00           S
ATOM   3143  CE  MET D3797     256.899 241.277 213.598  1.00  0.00           C
ATOM   3144  C   MET D3797     261.554 241.656 210.017  1.00  0.00           C
ATOM   3145  O   MET D3797     262.304 240.745 210.377  1.00  0.00           O
ATOM   3146  H   MET D3797     260.009 244.489 210.556  1.00  0.00           H
ATOM   3147  HA  MET D3797     261.522 242.533 211.967  1.00  0.00           H
ATOM   3148  HB2 MET D3797     258.892 242.251 210.470  1.00  0.00           H
ATOM   3149  HB3 MET D3797     259.516 241.079 211.632  1.00  0.00           H
ATOM   3150  HG2 MET D3797     259.046 243.965 212.415  1.00  0.00           H
ATOM   3151  HG3 MET D3797     259.246 242.581 213.469  1.00  0.00           H
ATOM   3152  HE1 MET D3797     255.877 240.907 213.588  1.00  0.00           H
ATOM   3153  HE2 MET D3797     257.162 241.556 214.617  1.00  0.00           H
ATOM   3154  HE3 MET D3797     257.574 240.499 213.244  1.00  0.00           H
ATOM   3155  N   GLN D3798     261.365 241.916 208.718  1.00  0.00           N
ATOM   3156  CA  GLN D3798     262.092 241.220 207.646  1.00  0.00           C
ATOM   3157  CB  GLN D3798     261.452 241.532 206.283  1.00  0.00           C
ATOM   3158  CG  GLN D3798     260.150 240.747 206.054  1.00  0.00           C
ATOM   3159  CD  GLN D3798     259.359 241.305 204.876  1.00  0.00           C
ATOM   3160  OE1 GLN D3798     259.411 240.821 203.757  1.00  0.00           O
ATOM   3161  NE2 GLN D3798     258.689 242.418 205.059  1.00  0.00           N
ATOM   3162  C   GLN D3798     263.590 241.573 207.614  1.00  0.00           C
ATOM   3163  O   GLN D3798     264.397 240.725 207.237  1.00  0.00           O
ATOM   3164  H   GLN D3798     260.728 242.665 208.464  1.00  0.00           H
ATOM   3165  HA  GLN D3798     262.029 240.144 207.814  1.00  0.00           H
ATOM   3166  HB2 GLN D3798     262.147 241.267 205.486  1.00  0.00           H
ATOM   3167  HB3 GLN D3798     261.260 242.604 206.218  1.00  0.00           H
ATOM   3168  HG2 GLN D3798     260.386 239.699 205.866  1.00  0.00           H
ATOM   3169  HG3 GLN D3798     259.524 240.801 206.944  1.00  0.00           H
ATOM   3170 HE21 GLN D3798     258.695 242.837 205.983  1.00  0.00           H
ATOM   3171 HE22 GLN D3798     258.213 242.808 204.271  1.00  0.00           H
ATOM   3172  N   SER D3799     263.964 242.770 208.073  1.00  0.00           N
ATOM   3173  CA  SER D3799     265.347 243.270 208.075  1.00  0.00           C
ATOM   3174  CB  SER D3799     265.350 244.797 207.940  1.00  0.00           C
ATOM   3175  OG  SER D3799     264.643 245.195 206.778  1.00  0.00           O
ATOM   3176  C   SER D3799     266.173 242.865 209.307  1.00  0.00           C
ATOM   3177  O   SER D3799     267.394 242.822 209.205  1.00  0.00           O
ATOM   3178  H   SER D3799     263.241 243.410 208.377  1.00  0.00           H
ATOM   3179  HA  SER D3799     265.864 242.868 207.204  1.00  0.00           H
ATOM   3180  HB2 SER D3799     266.381 245.146 207.864  1.00  0.00           H
ATOM   3181  HB3 SER D3799     264.893 245.253 208.819  1.00  0.00           H
ATOM   3182  HG  SER D3799     263.688 245.171 206.968  1.00  0.00           H
ATOM   3183  N   CYS D3800     265.541 242.516 210.437  1.00  0.00           N
ATOM   3184  CA  CYS D3800     266.229 242.233 211.712  1.00  0.00           C
ATOM   3185  CB  CYS D3800     265.195 241.884 212.793  1.00  0.00           C
ATOM   3186  SG  CYS D3800     264.231 243.355 213.239  1.00  0.00           S
ATOM   3187  C   CYS D3800     267.311 241.136 211.610  1.00  0.00           C
ATOM   3188  O   CYS D3800     267.157 240.155 210.868  1.00  0.00           O
ATOM   3189  H   CYS D3800     264.543 242.672 210.470  1.00  0.00           H
ATOM   3190  HA  CYS D3800     266.742 243.145 212.028  1.00  0.00           H
ATOM   3191  HB2 CYS D3800     265.717 241.537 213.690  1.00  0.00           H
ATOM   3192  HB3 CYS D3800     264.532 241.089 212.449  1.00  0.00           H
ATOM   3193  HG  CYS D3800     263.761 243.650 212.022  1.00  0.00           H
ATOM   3194  N   SER D3801     268.369 241.273 212.409  1.00  0.00           N
ATOM   3195  CA  SER D3801     269.594 240.463 212.375  1.00  0.00           C
ATOM   3196  CB  SER D3801     270.674 241.183 213.196  1.00  0.00           C
ATOM   3197  OG  SER D3801     270.157 241.587 214.446  1.00  0.00           O
ATOM   3198  C   SER D3801     269.419 239.011 212.852  1.00  0.00           C
ATOM   3199  O   SER D3801     268.410 238.642 213.451  1.00  0.00           O
ATOM   3200  H   SER D3801     268.370 242.023 213.092  1.00  0.00           H
ATOM   3201  HA  SER D3801     269.940 240.428 211.343  1.00  0.00           H
ATOM   3202  HB2 SER D3801     270.996 242.069 212.647  1.00  0.00           H
ATOM   3203  HB3 SER D3801     271.533 240.530 213.341  1.00  0.00           H
ATOM   3204  HG  SER D3801     270.730 241.280 215.199  1.00  0.00           H
ATOM   3205  N   VAL D3802     270.385 238.159 212.474  1.00  0.00           N
ATOM   3206  CA  VAL D3802     270.530 236.733 212.848  1.00  0.00           C
ATOM   3207  CB  VAL D3802     269.681 235.791 211.959  1.00  0.00           C
ATOM   3208  CG1 VAL D3802     268.176 235.899 212.209  1.00  0.00           C
ATOM   3209  CG2 VAL D3802     269.949 235.954 210.457  1.00  0.00           C
ATOM   3210  C   VAL D3802     272.016 236.311 212.796  1.00  0.00           C
ATOM   3211  O   VAL D3802     272.883 237.088 212.380  1.00  0.00           O
ATOM   3212  H   VAL D3802     271.174 238.554 211.985  1.00  0.00           H
ATOM   3213  HA  VAL D3802     270.195 236.608 213.879  1.00  0.00           H
ATOM   3214  HB  VAL D3802     269.946 234.769 212.217  1.00  0.00           H
ATOM   3215 HG21 VAL D3802     269.384 235.202 209.906  1.00  0.00           H
ATOM   3216 HG22 VAL D3802     269.649 236.948 210.126  1.00  0.00           H
ATOM   3217 HG23 VAL D3802     271.010 235.809 210.251  1.00  0.00           H
ATOM   3218 HG11 VAL D3802     267.975 235.850 213.281  1.00  0.00           H
ATOM   3219 HG12 VAL D3802     267.675 235.064 211.727  1.00  0.00           H
ATOM   3220 HG13 VAL D3802     267.786 236.834 211.816  1.00  0.00           H
ATOM   3221  N   LEU D3803     272.331 235.082 213.221  1.00  0.00           N
ATOM   3222  CA  LEU D3803     273.689 234.519 213.227  1.00  0.00           C
ATOM   3223  CB  LEU D3803     273.695 233.264 214.133  1.00  0.00           C
ATOM   3224  CG  LEU D3803     273.516 233.548 215.636  1.00  0.00           C
ATOM   3225  CD1 LEU D3803     272.910 232.342 216.350  1.00  0.00           C
ATOM   3226  CD2 LEU D3803     274.862 233.855 216.289  1.00  0.00           C
ATOM   3227  C   LEU D3803     274.201 234.183 211.804  1.00  0.00           C
ATOM   3228  O   LEU D3803     274.107 233.038 211.363  1.00  0.00           O
ATOM   3229  H   LEU D3803     271.581 234.480 213.543  1.00  0.00           H
ATOM   3230  HA  LEU D3803     274.371 235.253 213.657  1.00  0.00           H
ATOM   3231  HB2 LEU D3803     272.896 232.602 213.802  1.00  0.00           H
ATOM   3232  HB3 LEU D3803     274.630 232.720 213.990  1.00  0.00           H
ATOM   3233  HG  LEU D3803     272.845 234.392 215.782  1.00  0.00           H
ATOM   3234 HD11 LEU D3803     271.914 232.150 215.950  1.00  0.00           H
ATOM   3235 HD12 LEU D3803     273.534 231.465 216.198  1.00  0.00           H
ATOM   3236 HD13 LEU D3803     272.826 232.545 217.417  1.00  0.00           H
ATOM   3237 HD21 LEU D3803     275.279 234.764 215.864  1.00  0.00           H
ATOM   3238 HD22 LEU D3803     275.555 233.027 216.139  1.00  0.00           H
ATOM   3239 HD23 LEU D3803     274.716 234.001 217.358  1.00  0.00           H
ATOM   3240  N   ASP D3804     274.902 235.112 211.135  1.00  0.00           N
ATOM   3241  CA  ASP D3804     275.742 234.762 209.971  1.00  0.00           C
ATOM   3242  CB  ASP D3804     276.104 235.976 209.084  1.00  0.00           C
ATOM   3243  CG  ASP D3804     276.917 235.580 207.825  1.00  0.00           C
ATOM   3244  OD1 ASP D3804     277.090 234.365 207.571  1.00  0.00           O
ATOM   3245  OD2 ASP D3804     277.559 236.463 207.211  1.00  0.00           O
ATOM   3246  C   ASP D3804     276.996 233.983 210.415  1.00  0.00           C
ATOM   3247  O   ASP D3804     278.077 234.539 210.631  1.00  0.00           O
ATOM   3248  H   ASP D3804     274.894 236.061 211.477  1.00  0.00           H
ATOM   3249  HA  ASP D3804     275.161 234.092 209.335  1.00  0.00           H
ATOM   3250  HB2 ASP D3804     275.180 236.458 208.762  1.00  0.00           H
ATOM   3251  HB3 ASP D3804     276.671 236.697 209.675  1.00  0.00           H
ATOM   3252  N   LEU D3805     276.890 232.654 210.415  1.00  0.00           N
ATOM   3253  CA  LEU D3805     278.007 231.738 210.651  1.00  0.00           C
ATOM   3254  CB  LEU D3805     277.443 230.303 210.576  1.00  0.00           C
ATOM   3255  CG  LEU D3805     278.482 229.169 210.657  1.00  0.00           C
ATOM   3256  CD1 LEU D3805     279.279 229.183 211.963  1.00  0.00           C
ATOM   3257  CD2 LEU D3805     277.790 227.812 210.546  1.00  0.00           C
ATOM   3258  C   LEU D3805     279.194 231.967 209.687  1.00  0.00           C
ATOM   3259  O   LEU D3805     280.342 231.701 210.054  1.00  0.00           O
ATOM   3260  H   LEU D3805     275.956 232.270 210.322  1.00  0.00           H
ATOM   3261  HA  LEU D3805     278.375 231.914 211.662  1.00  0.00           H
ATOM   3262  HB2 LEU D3805     276.717 230.172 211.381  1.00  0.00           H
ATOM   3263  HB3 LEU D3805     276.909 230.194 209.630  1.00  0.00           H
ATOM   3264  HG  LEU D3805     279.177 229.259 209.822  1.00  0.00           H
ATOM   3265 HD11 LEU D3805     280.051 228.421 211.907  1.00  0.00           H
ATOM   3266 HD12 LEU D3805     278.620 228.976 212.805  1.00  0.00           H
ATOM   3267 HD13 LEU D3805     279.763 230.146 212.108  1.00  0.00           H
ATOM   3268 HD21 LEU D3805     278.527 227.012 210.537  1.00  0.00           H
ATOM   3269 HD22 LEU D3805     277.209 227.759 209.623  1.00  0.00           H
ATOM   3270 HD23 LEU D3805     277.106 227.662 211.383  1.00  0.00           H
ATOM   3271  N   ASN D3806     278.979 232.539 208.495  1.00  0.00           N
ATOM   3272  CA  ASN D3806     280.066 232.875 207.580  1.00  0.00           C
ATOM   3273  CB  ASN D3806     279.594 232.767 206.122  1.00  0.00           C
ATOM   3274  CG  ASN D3806     280.751 232.312 205.252  1.00  0.00           C
ATOM   3275  OD1 ASN D3806     281.394 233.103 204.569  1.00  0.00           O
ATOM   3276  ND2 ASN D3806     281.145 231.070 205.406  1.00  0.00           N
ATOM   3277  C   ASN D3806     280.758 234.219 207.878  1.00  0.00           C
ATOM   3278  O   ASN D3806     281.961 234.333 207.633  1.00  0.00           O
ATOM   3279  H   ASN D3806     278.054 232.918 208.289  1.00  0.00           H
ATOM   3280  HA  ASN D3806     280.824 232.110 207.726  1.00  0.00           H
ATOM   3281  HB2 ASN D3806     279.208 233.730 205.783  1.00  0.00           H
ATOM   3282  HB3 ASN D3806     278.792 232.033 206.043  1.00  0.00           H
ATOM   3283 HD21 ASN D3806     280.649 230.494 206.062  1.00  0.00           H
ATOM   3284 HD22 ASN D3806     282.132 230.842 205.255  1.00  0.00           H
ATOM   3285  N   ALA D3807     280.096 235.178 208.526  1.00  0.00           N
ATOM   3286  CA  ALA D3807     280.775 236.300 209.180  1.00  0.00           C
ATOM   3287  CB  ALA D3807     279.752 237.368 209.585  1.00  0.00           C
ATOM   3288  C   ALA D3807     281.628 235.819 210.370  1.00  0.00           C
ATOM   3289  O   ALA D3807     282.819 236.142 210.425  1.00  0.00           O
ATOM   3290  H   ALA D3807     279.099 235.060 208.688  1.00  0.00           H
ATOM   3291  HA  ALA D3807     281.454 236.762 208.469  1.00  0.00           H
ATOM   3292  HB1 ALA D3807     280.253 238.185 210.103  1.00  0.00           H
ATOM   3293  HB2 ALA D3807     279.257 237.765 208.699  1.00  0.00           H
ATOM   3294  HB3 ALA D3807     278.996 236.945 210.243  1.00  0.00           H
ATOM   3295  N   PHE D3808     281.138 234.828 211.124  1.00  0.00           N
ATOM   3296  CA  PHE D3808     281.890 234.220 212.228  1.00  0.00           C
ATOM   3297  CB  PHE D3808     280.954 233.357 213.084  1.00  0.00           C
ATOM   3298  CG  PHE D3808     281.527 233.074 214.458  1.00  0.00           C
ATOM   3299  CD1 PHE D3808     281.566 234.097 215.425  1.00  0.00           C
ATOM   3300  CD2 PHE D3808     282.049 231.804 214.766  1.00  0.00           C
ATOM   3301  CE1 PHE D3808     282.118 233.853 216.690  1.00  0.00           C
ATOM   3302  CE2 PHE D3808     282.611 231.567 216.035  1.00  0.00           C
ATOM   3303  CZ  PHE D3808     282.642 232.590 216.996  1.00  0.00           C
ATOM   3304  C   PHE D3808     283.125 233.421 211.764  1.00  0.00           C
ATOM   3305  O   PHE D3808     284.219 233.636 212.290  1.00  0.00           O
ATOM   3306  H   PHE D3808     280.156 234.587 211.010  1.00  0.00           H
ATOM   3307  HA  PHE D3808     282.258 235.033 212.858  1.00  0.00           H
ATOM   3308  HB2 PHE D3808     280.752 232.419 212.569  1.00  0.00           H
ATOM   3309  HB3 PHE D3808     279.997 233.863 213.213  1.00  0.00           H
ATOM   3310  HD1 PHE D3808     281.182 235.079 215.203  1.00  0.00           H
ATOM   3311  HD2 PHE D3808     282.013 231.020 214.027  1.00  0.00           H
ATOM   3312  HE1 PHE D3808     282.150 234.640 217.425  1.00  0.00           H
ATOM   3313  HE2 PHE D3808     283.024 230.606 216.294  1.00  0.00           H
ATOM   3314  HZ  PHE D3808     283.078 232.409 217.969  1.00  0.00           H
ATOM   3315  N   GLU D3809     283.025 232.702 210.633  1.00  0.00           N
ATOM   3316  CA  GLU D3809     284.182 232.140 209.909  1.00  0.00           C
ATOM   3317  CB  GLU D3809     283.777 231.566 208.530  1.00  0.00           C
ATOM   3318  CG  GLU D3809     283.766 230.038 208.380  1.00  0.00           C
ATOM   3319  CD  GLU D3809     284.299 229.638 206.987  1.00  0.00           C
ATOM   3320  OE1 GLU D3809     283.681 230.072 205.983  1.00  0.00           O
ATOM   3321  OE2 GLU D3809     285.478 229.212 206.922  1.00  0.00           O
ATOM   3322  C   GLU D3809     285.236 233.222 209.648  1.00  0.00           C
ATOM   3323  O   GLU D3809     286.410 233.045 209.970  1.00  0.00           O
ATOM   3324  H   GLU D3809     282.091 232.532 210.266  1.00  0.00           H
ATOM   3325  HA  GLU D3809     284.651 231.364 210.513  1.00  0.00           H
ATOM   3326  HB2 GLU D3809     282.814 231.960 208.231  1.00  0.00           H
ATOM   3327  HB3 GLU D3809     284.493 231.938 207.793  1.00  0.00           H
ATOM   3328  HG2 GLU D3809     282.744 229.673 208.518  1.00  0.00           H
ATOM   3329  HG3 GLU D3809     284.390 229.588 209.155  1.00  0.00           H
ATOM   3330  N   ARG D3810     284.833 234.329 209.012  1.00  0.00           N
ATOM   3331  CA  ARG D3810     285.748 235.377 208.533  1.00  0.00           C
ATOM   3332  CB  ARG D3810     284.966 236.385 207.675  1.00  0.00           C
ATOM   3333  CG  ARG D3810     284.438 235.771 206.365  1.00  0.00           C
ATOM   3334  CD  ARG D3810     283.260 236.592 205.826  1.00  0.00           C
ATOM   3335  NE  ARG D3810     282.455 235.829 204.856  1.00  0.00           N
ATOM   3336  CZ  ARG D3810     281.490 236.313 204.098  1.00  0.00           C
ATOM   3337  NH1 ARG D3810     281.237 237.590 204.011  1.00  0.00           N
ATOM   3338  NH2 ARG D3810     280.760 235.506 203.391  1.00  0.00           N
ATOM   3339  C   ARG D3810     286.456 236.083 209.688  1.00  0.00           C
ATOM   3340  O   ARG D3810     287.651 236.349 209.568  1.00  0.00           O
ATOM   3341  H   ARG D3810     283.836 234.422 208.829  1.00  0.00           H
ATOM   3342  HA  ARG D3810     286.529 234.916 207.934  1.00  0.00           H
ATOM   3343  HB2 ARG D3810     284.132 236.763 208.268  1.00  0.00           H
ATOM   3344  HB3 ARG D3810     285.610 237.231 207.429  1.00  0.00           H
ATOM   3345  HG2 ARG D3810     285.238 235.743 205.625  1.00  0.00           H
ATOM   3346  HG3 ARG D3810     284.112 234.746 206.535  1.00  0.00           H
ATOM   3347  HD2 ARG D3810     282.607 236.862 206.658  1.00  0.00           H
ATOM   3348  HD3 ARG D3810     283.645 237.509 205.379  1.00  0.00           H
ATOM   3349  HE  ARG D3810     282.434 234.818 204.982  1.00  0.00           H
ATOM   3350 HH11 ARG D3810     280.398 237.893 203.554  1.00  0.00           H
ATOM   3351 HH12 ARG D3810     281.667 238.186 204.693  1.00  0.00           H
ATOM   3352 HH21 ARG D3810     279.898 235.825 202.995  1.00  0.00           H
ATOM   3353 HH22 ARG D3810     280.882 234.516 203.598  1.00  0.00           H
ATOM   3354  N   GLN D3811     285.744 236.330 210.788  1.00  0.00           N
ATOM   3355  CA  GLN D3811     286.244 237.036 211.971  1.00  0.00           C
ATOM   3356  CB  GLN D3811     285.053 237.471 212.842  1.00  0.00           C
ATOM   3357  CG  GLN D3811     284.259 238.596 212.153  1.00  0.00           C
ATOM   3358  CD  GLN D3811     282.889 238.856 212.769  1.00  0.00           C
ATOM   3359  OE1 GLN D3811     281.907 239.030 212.069  1.00  0.00           O
ATOM   3360  NE2 GLN D3811     282.792 238.991 214.072  1.00  0.00           N
ATOM   3361  C   GLN D3811     287.256 236.200 212.763  1.00  0.00           C
ATOM   3362  O   GLN D3811     288.434 236.560 212.803  1.00  0.00           O
ATOM   3363  H   GLN D3811     284.765 236.057 210.780  1.00  0.00           H
ATOM   3364  HA  GLN D3811     286.771 237.935 211.647  1.00  0.00           H
ATOM   3365  HB2 GLN D3811     284.401 236.613 213.019  1.00  0.00           H
ATOM   3366  HB3 GLN D3811     285.420 237.833 213.804  1.00  0.00           H
ATOM   3367  HG2 GLN D3811     284.840 239.516 212.210  1.00  0.00           H
ATOM   3368  HG3 GLN D3811     284.105 238.359 211.101  1.00  0.00           H
ATOM   3369 HE21 GLN D3811     281.932 239.420 214.408  1.00  0.00           H
ATOM   3370 HE22 GLN D3811     283.598 238.918 214.658  1.00  0.00           H
ATOM   3371  N   ASN D3812     286.894 234.975 213.153  1.00  0.00           N
ATOM   3372  CA  ASN D3812     287.804 234.096 213.898  1.00  0.00           C
ATOM   3373  CB  ASN D3812     287.008 232.892 214.432  1.00  0.00           C
ATOM   3374  CG  ASN D3812     286.128 233.248 215.625  1.00  0.00           C
ATOM   3375  OD1 ASN D3812     285.642 234.358 215.754  1.00  0.00           O
ATOM   3376  ND2 ASN D3812     286.076 232.362 216.591  1.00  0.00           N
ATOM   3377  C   ASN D3812     289.021 233.667 213.056  1.00  0.00           C
ATOM   3378  O   ASN D3812     290.141 233.574 213.562  1.00  0.00           O
ATOM   3379  H   ASN D3812     285.918 234.700 213.077  1.00  0.00           H
ATOM   3380  HA  ASN D3812     288.197 234.648 214.756  1.00  0.00           H
ATOM   3381  HB2 ASN D3812     286.378 232.472 213.648  1.00  0.00           H
ATOM   3382  HB3 ASN D3812     287.715 232.126 214.749  1.00  0.00           H
ATOM   3383 HD21 ASN D3812     285.600 232.597 217.472  1.00  0.00           H
ATOM   3384 HD22 ASN D3812     286.564 231.497 216.554  1.00  0.00           H
ATOM   3385  N   LYS D3813     288.861 233.566 211.731  1.00  0.00           N
ATOM   3386  CA  LYS D3813     289.953 233.309 210.780  1.00  0.00           C
ATOM   3387  CB  LYS D3813     289.293 232.813 209.489  1.00  0.00           C
ATOM   3388  CG  LYS D3813     290.242 232.361 208.384  1.00  0.00           C
ATOM   3389  CD  LYS D3813     289.414 231.925 207.163  1.00  0.00           C
ATOM   3390  CE  LYS D3813     290.253 231.983 205.887  1.00  0.00           C
ATOM   3391  NZ  LYS D3813     290.649 233.385 205.596  1.00  0.00           N
ATOM   3392  C   LYS D3813     290.883 234.513 210.546  1.00  0.00           C
ATOM   3393  O   LYS D3813     291.981 234.302 210.030  1.00  0.00           O
ATOM   3394  H   LYS D3813     287.913 233.648 211.368  1.00  0.00           H
ATOM   3395  HA  LYS D3813     290.576 232.511 211.184  1.00  0.00           H
ATOM   3396  HB2 LYS D3813     288.677 233.625 209.098  1.00  0.00           H
ATOM   3397  HB3 LYS D3813     288.653 231.964 209.736  1.00  0.00           H
ATOM   3398  HG2 LYS D3813     290.860 231.532 208.730  1.00  0.00           H
ATOM   3399  HG3 LYS D3813     290.885 233.196 208.117  1.00  0.00           H
ATOM   3400  HD2 LYS D3813     288.543 232.574 207.042  1.00  0.00           H
ATOM   3401  HD3 LYS D3813     289.047 230.908 207.322  1.00  0.00           H
ATOM   3402  HE2 LYS D3813     291.134 231.349 206.025  1.00  0.00           H
ATOM   3403  HE3 LYS D3813     289.656 231.574 205.066  1.00  0.00           H
ATOM   3404  HZ1 LYS D3813     291.215 233.443 204.763  1.00  0.00           H
ATOM   3405  HZ2 LYS D3813     289.820 233.957 205.488  1.00  0.00           H
ATOM   3406  HZ3 LYS D3813     291.168 233.760 206.384  1.00  0.00           H
ATOM   3407  N   ALA D3814     290.480 235.750 210.848  1.00  0.00           N
ATOM   3408  CA  ALA D3814     291.347 236.928 210.718  1.00  0.00           C
ATOM   3409  CB  ALA D3814     290.489 238.199 210.736  1.00  0.00           C
ATOM   3410  C   ALA D3814     292.439 236.956 211.803  1.00  0.00           C
ATOM   3411  O   ALA D3814     293.625 236.871 211.481  1.00  0.00           O
ATOM   3412  H   ALA D3814     289.567 235.880 211.271  1.00  0.00           H
ATOM   3413  HA  ALA D3814     291.855 236.887 209.754  1.00  0.00           H
ATOM   3414  HB1 ALA D3814     291.123 239.070 210.567  1.00  0.00           H
ATOM   3415  HB2 ALA D3814     289.733 238.151 209.952  1.00  0.00           H
ATOM   3416  HB3 ALA D3814     289.995 238.313 211.702  1.00  0.00           H
ATOM   3417  N   GLU D3815     292.053 236.750 213.063  1.00  0.00           N
ATOM   3418  CA  GLU D3815     293.019 236.585 214.160  1.00  0.00           C
ATOM   3419  CB  GLU D3815     292.384 237.003 215.495  1.00  0.00           C
ATOM   3420  CG  GLU D3815     291.936 238.480 215.548  1.00  0.00           C
ATOM   3421  CD  GLU D3815     293.088 239.492 215.392  1.00  0.00           C
ATOM   3422  OE1 GLU D3815     293.242 240.351 216.289  1.00  0.00           O
ATOM   3423  OE2 GLU D3815     293.754 239.494 214.328  1.00  0.00           O
ATOM   3424  C   GLU D3815     293.647 235.181 214.203  1.00  0.00           C
ATOM   3425  O   GLU D3815     294.852 235.072 214.438  1.00  0.00           O
ATOM   3426  H   GLU D3815     291.066 236.804 213.287  1.00  0.00           H
ATOM   3427  HA  GLU D3815     293.862 237.246 213.977  1.00  0.00           H
ATOM   3428  HB2 GLU D3815     293.105 236.833 216.296  1.00  0.00           H
ATOM   3429  HB3 GLU D3815     291.516 236.368 215.683  1.00  0.00           H
ATOM   3430  HG2 GLU D3815     291.191 238.658 214.769  1.00  0.00           H
ATOM   3431  HG3 GLU D3815     291.438 238.643 216.507  1.00  0.00           H
ATOM   3432  N   GLY D3816     292.985 234.188 213.597  1.00  0.00           N
ATOM   3433  CA  GLY D3816     293.587 232.908 213.202  1.00  0.00           C
ATOM   3434  C   GLY D3816     294.671 233.000 212.110  1.00  0.00           C
ATOM   3435  O   GLY D3816     295.436 232.050 211.935  1.00  0.00           O
ATOM   3436  H   GLY D3816     291.987 234.308 213.449  1.00  0.00           H
ATOM   3437  HA2 GLY D3816     292.795 232.256 212.837  1.00  0.00           H
ATOM   3438  HA3 GLY D3816     294.033 232.446 214.083  1.00  0.00           H
ATOM   3439  N   LEU D3817     294.808 234.141 211.420  1.00  0.00           N
ATOM   3440  CA  LEU D3817     295.945 234.466 210.542  1.00  0.00           C
ATOM   3441  CB  LEU D3817     295.422 235.119 209.245  1.00  0.00           C
ATOM   3442  CG  LEU D3817     294.803 234.120 208.253  1.00  0.00           C
ATOM   3443  CD1 LEU D3817     293.963 234.862 207.208  1.00  0.00           C
ATOM   3444  CD2 LEU D3817     295.889 233.342 207.501  1.00  0.00           C
ATOM   3445  C   LEU D3817     297.016 235.347 211.217  1.00  0.00           C
ATOM   3446  O   LEU D3817     298.078 235.555 210.625  1.00  0.00           O
ATOM   3447  H   LEU D3817     294.140 234.883 211.604  1.00  0.00           H
ATOM   3448  HA  LEU D3817     296.459 233.543 210.282  1.00  0.00           H
ATOM   3449  HB2 LEU D3817     296.236 235.644 208.745  1.00  0.00           H
ATOM   3450  HB3 LEU D3817     294.676 235.868 209.503  1.00  0.00           H
ATOM   3451  HG  LEU D3817     294.162 233.411 208.774  1.00  0.00           H
ATOM   3452 HD21 LEU D3817     295.430 232.653 206.795  1.00  0.00           H
ATOM   3453 HD22 LEU D3817     296.544 234.034 206.972  1.00  0.00           H
ATOM   3454 HD23 LEU D3817     296.480 232.765 208.211  1.00  0.00           H
ATOM   3455 HD11 LEU D3817     293.575 234.158 206.478  1.00  0.00           H
ATOM   3456 HD12 LEU D3817     294.573 235.618 206.714  1.00  0.00           H
ATOM   3457 HD13 LEU D3817     293.135 235.358 207.718  1.00  0.00           H
ATOM   3458  N   GLY D3818     296.795 235.807 212.453  1.00  0.00           N
ATOM   3459  CA  GLY D3818     297.705 236.698 213.179  1.00  0.00           C
ATOM   3460  C   GLY D3818     297.715 238.134 212.644  1.00  0.00           C
ATOM   3461  O   GLY D3818     298.792 238.674 212.369  1.00  0.00           O
ATOM   3462  H   GLY D3818     295.931 235.543 212.919  1.00  0.00           H
ATOM   3463  HA2 GLY D3818     297.385 236.736 214.221  1.00  0.00           H
ATOM   3464  HA3 GLY D3818     298.718 236.301 213.137  1.00  0.00           H
ATOM   3465  N   MET D3819     296.530 238.660 212.324  1.00  0.00           N
ATOM   3466  CA  MET D3819     296.307 240.059 211.949  1.00  0.00           C
ATOM   3467  CB  MET D3819     295.047 240.123 211.053  1.00  0.00           C
ATOM   3468  CG  MET D3819     295.265 239.399 209.716  1.00  0.00           C
ATOM   3469  SD  MET D3819     293.897 239.466 208.516  1.00  0.00           S
ATOM   3470  CE  MET D3819     293.613 241.257 208.384  1.00  0.00           C
ATOM   3471  C   MET D3819     296.236 240.950 213.213  1.00  0.00           C
ATOM   3472  O   MET D3819     297.097 240.840 214.090  1.00  0.00           O
ATOM   3473  H   MET D3819     295.700 238.143 212.589  1.00  0.00           H
ATOM   3474  HA  MET D3819     297.155 240.416 211.366  1.00  0.00           H
ATOM   3475  HB2 MET D3819     294.821 241.163 210.827  1.00  0.00           H
ATOM   3476  HB3 MET D3819     294.192 239.687 211.574  1.00  0.00           H
ATOM   3477  HG2 MET D3819     295.471 238.348 209.920  1.00  0.00           H
ATOM   3478  HG3 MET D3819     296.148 239.825 209.240  1.00  0.00           H
ATOM   3479  HE1 MET D3819     292.904 241.457 207.581  1.00  0.00           H
ATOM   3480  HE2 MET D3819     293.193 241.637 209.318  1.00  0.00           H
ATOM   3481  HE3 MET D3819     294.551 241.771 208.176  1.00  0.00           H
ATOM   3482  N   VAL D3820     295.434 242.014 213.150  1.00  0.00           N
ATOM   3483  CA  VAL D3820     294.703 242.537 214.310  1.00  0.00           C
ATOM   3484  CB  VAL D3820     295.243 243.885 214.831  1.00  0.00           C
ATOM   3485  CG1 VAL D3820     296.675 243.752 215.367  1.00  0.00           C
ATOM   3486  CG2 VAL D3820     295.220 245.015 213.791  1.00  0.00           C
ATOM   3487  C   VAL D3820     293.237 242.671 213.889  1.00  0.00           C
ATOM   3488  O   VAL D3820     292.971 242.940 212.712  1.00  0.00           O
ATOM   3489  H   VAL D3820     294.871 242.092 212.316  1.00  0.00           H
ATOM   3490  HA  VAL D3820     294.754 241.814 215.123  1.00  0.00           H
ATOM   3491  HB  VAL D3820     294.618 244.194 215.669  1.00  0.00           H
ATOM   3492 HG21 VAL D3820     294.191 245.212 213.485  1.00  0.00           H
ATOM   3493 HG22 VAL D3820     295.614 245.931 214.228  1.00  0.00           H
ATOM   3494 HG23 VAL D3820     295.803 244.740 212.914  1.00  0.00           H
ATOM   3495 HG11 VAL D3820     296.703 242.946 216.100  1.00  0.00           H
ATOM   3496 HG12 VAL D3820     297.355 243.516 214.550  1.00  0.00           H
ATOM   3497 HG13 VAL D3820     296.973 244.684 215.844  1.00  0.00           H
ATOM   3498  N   THR D3821     292.304 242.619 214.836  1.00  0.00           N
ATOM   3499  CA  THR D3821     290.962 243.180 214.636  1.00  0.00           C
ATOM   3500  CB  THR D3821     289.977 242.751 215.734  1.00  0.00           C
ATOM   3501  OG1 THR D3821     288.702 243.225 215.369  1.00  0.00           O
ATOM   3502  CG2 THR D3821     290.303 243.284 217.130  1.00  0.00           C
ATOM   3503  C   THR D3821     291.021 244.708 214.487  1.00  0.00           C
ATOM   3504  O   THR D3821     291.803 245.382 215.159  1.00  0.00           O
ATOM   3505  H   THR D3821     292.554 242.210 215.733  1.00  0.00           H
ATOM   3506  HA  THR D3821     290.574 242.777 213.702  1.00  0.00           H
ATOM   3507  HB  THR D3821     289.947 241.661 215.777  1.00  0.00           H
ATOM   3508 HG21 THR D3821     289.582 242.889 217.846  1.00  0.00           H
ATOM   3509 HG22 THR D3821     291.300 242.958 217.427  1.00  0.00           H
ATOM   3510 HG23 THR D3821     290.259 244.373 217.146  1.00  0.00           H
ATOM   3511  HG1 THR D3821     288.246 243.519 216.184  1.00  0.00           H
ATOM   3512  N   GLU D3822     290.178 245.256 213.610  1.00  0.00           N
ATOM   3513  CA  GLU D3822     289.972 246.705 213.447  1.00  0.00           C
ATOM   3514  CB  GLU D3822     289.511 247.004 212.003  1.00  0.00           C
ATOM   3515  CG  GLU D3822     290.381 246.439 210.853  1.00  0.00           C
ATOM   3516  CD  GLU D3822     291.738 247.135 210.601  1.00  0.00           C
ATOM   3517  OE1 GLU D3822     292.099 248.082 211.337  1.00  0.00           O
ATOM   3518  OE2 GLU D3822     292.358 246.812 209.556  1.00  0.00           O
ATOM   3519  C   GLU D3822     288.952 247.268 214.472  1.00  0.00           C
ATOM   3520  O   GLU D3822     288.785 248.481 214.581  1.00  0.00           O
ATOM   3521  H   GLU D3822     289.547 244.639 213.125  1.00  0.00           H
ATOM   3522  HA  GLU D3822     290.917 247.226 213.610  1.00  0.00           H
ATOM   3523  HB2 GLU D3822     288.512 246.578 211.888  1.00  0.00           H
ATOM   3524  HB3 GLU D3822     289.414 248.082 211.872  1.00  0.00           H
ATOM   3525  HG2 GLU D3822     290.545 245.371 211.011  1.00  0.00           H
ATOM   3526  HG3 GLU D3822     289.789 246.524 209.939  1.00  0.00           H
ATOM   3527  N   GLU D3823     288.261 246.400 215.227  1.00  0.00           N
ATOM   3528  CA  GLU D3823     287.156 246.738 216.142  1.00  0.00           C
ATOM   3529  CB  GLU D3823     285.830 246.655 215.369  1.00  0.00           C
ATOM   3530  CG  GLU D3823     284.593 247.112 216.161  1.00  0.00           C
ATOM   3531  CD  GLU D3823     283.338 246.453 215.599  1.00  0.00           C
ATOM   3532  OE1 GLU D3823     282.988 246.773 214.441  1.00  0.00           O
ATOM   3533  OE2 GLU D3823     282.955 245.382 216.134  1.00  0.00           O
ATOM   3534  C   GLU D3823     287.136 245.810 217.375  1.00  0.00           C
ATOM   3535  O   GLU D3823     287.488 244.635 217.283  1.00  0.00           O
ATOM   3536  H   GLU D3823     288.467 245.416 215.117  1.00  0.00           H
ATOM   3537  HA  GLU D3823     287.284 247.765 216.486  1.00  0.00           H
ATOM   3538  HB2 GLU D3823     285.899 247.260 214.463  1.00  0.00           H
ATOM   3539  HB3 GLU D3823     285.690 245.615 215.066  1.00  0.00           H
ATOM   3540  HG2 GLU D3823     284.511 248.199 216.110  1.00  0.00           H
ATOM   3541  HG3 GLU D3823     284.669 246.837 217.211  1.00  0.00           H
ATOM   3542  N   GLY D3824     286.731 246.327 218.541  1.00  0.00           N
ATOM   3543  CA  GLY D3824     286.810 245.613 219.821  1.00  0.00           C
ATOM   3544  C   GLY D3824     285.655 244.670 220.192  1.00  0.00           C
ATOM   3545  O   GLY D3824     285.792 244.012 221.217  1.00  0.00           O
ATOM   3546  H   GLY D3824     286.407 247.282 218.556  1.00  0.00           H
ATOM   3547  HA2 GLY D3824     287.725 245.021 219.839  1.00  0.00           H
ATOM   3548  HA3 GLY D3824     286.881 246.351 220.619  1.00  0.00           H
ATOM   3549  N   SER D3825     284.528 244.647 219.461  1.00  0.00           N
ATOM   3550  CA  SER D3825     283.307 243.932 219.897  1.00  0.00           C
ATOM   3551  CB  SER D3825     282.147 244.913 220.089  1.00  0.00           C
ATOM   3552  OG  SER D3825     281.108 244.297 220.813  1.00  0.00           O
ATOM   3553  C   SER D3825     282.926 242.744 219.003  1.00  0.00           C
ATOM   3554  O   SER D3825     283.116 241.604 219.427  1.00  0.00           O
ATOM   3555  H   SER D3825     284.481 245.190 218.613  1.00  0.00           H
ATOM   3556  HA  SER D3825     283.486 243.503 220.884  1.00  0.00           H
ATOM   3557  HB2 SER D3825     282.498 245.771 220.663  1.00  0.00           H
ATOM   3558  HB3 SER D3825     281.774 245.258 219.123  1.00  0.00           H
ATOM   3559  HG  SER D3825     280.549 243.774 220.178  1.00  0.00           H
ATOM   3560  N   GLY D3826     282.716 242.973 217.696  1.00  0.00           N
ATOM   3561  CA  GLY D3826     282.566 241.914 216.686  1.00  0.00           C
ATOM   3562  C   GLY D3826     281.196 241.789 216.000  1.00  0.00           C
ATOM   3563  O   GLY D3826     281.097 241.022 215.043  1.00  0.00           O
ATOM   3564  H   GLY D3826     282.693 243.937 217.370  1.00  0.00           H
ATOM   3565  HA2 GLY D3826     282.775 240.946 217.138  1.00  0.00           H
ATOM   3566  HA3 GLY D3826     283.308 242.084 215.908  1.00  0.00           H
ATOM   3567  N   GLU D3827     280.202 242.595 216.370  1.00  0.00           N
ATOM   3568  CA  GLU D3827     278.801 242.527 215.907  1.00  0.00           C
ATOM   3569  CB  GLU D3827     277.933 243.456 216.779  1.00  0.00           C
ATOM   3570  CG  GLU D3827     277.549 242.859 218.146  1.00  0.00           C
ATOM   3571  CD  GLU D3827     278.727 242.340 218.986  1.00  0.00           C
ATOM   3572  OE1 GLU D3827     279.773 243.032 219.044  1.00  0.00           O
ATOM   3573  OE2 GLU D3827     278.662 241.158 219.400  1.00  0.00           O
ATOM   3574  C   GLU D3827     278.642 242.868 214.410  1.00  0.00           C
ATOM   3575  O   GLU D3827     278.622 244.042 214.036  1.00  0.00           O
ATOM   3576  H   GLU D3827     280.329 243.065 217.268  1.00  0.00           H
ATOM   3577  HA  GLU D3827     278.425 241.513 216.053  1.00  0.00           H
ATOM   3578  HB2 GLU D3827     277.006 243.673 216.248  1.00  0.00           H
ATOM   3579  HB3 GLU D3827     278.455 244.404 216.928  1.00  0.00           H
ATOM   3580  HG2 GLU D3827     276.855 242.037 217.964  1.00  0.00           H
ATOM   3581  HG3 GLU D3827     277.013 243.619 218.718  1.00  0.00           H
ATOM   3582  N   LYS D3828     278.744 241.828 213.572  1.00  0.00           N
ATOM   3583  CA  LYS D3828     278.667 241.741 212.091  1.00  0.00           C
ATOM   3584  CB  LYS D3828     280.075 241.690 211.446  1.00  0.00           C
ATOM   3585  CG  LYS D3828     280.624 242.983 210.817  1.00  0.00           C
ATOM   3586  CD  LYS D3828     280.779 244.182 211.758  1.00  0.00           C
ATOM   3587  CE  LYS D3828     281.521 243.834 213.056  1.00  0.00           C
ATOM   3588  NZ  LYS D3828     281.232 244.835 214.102  1.00  0.00           N
ATOM   3589  C   LYS D3828     277.920 240.447 211.732  1.00  0.00           C
ATOM   3590  O   LYS D3828     276.843 240.487 211.152  1.00  0.00           O
ATOM   3591  H   LYS D3828     278.692 240.943 214.064  1.00  0.00           H
ATOM   3592  HA  LYS D3828     278.088 242.575 211.687  1.00  0.00           H
ATOM   3593  HB2 LYS D3828     280.053 240.959 210.635  1.00  0.00           H
ATOM   3594  HB3 LYS D3828     280.790 241.310 212.174  1.00  0.00           H
ATOM   3595  HG2 LYS D3828     279.969 243.275 209.995  1.00  0.00           H
ATOM   3596  HG3 LYS D3828     281.603 242.756 210.393  1.00  0.00           H
ATOM   3597  HD2 LYS D3828     281.314 244.979 211.240  1.00  0.00           H
ATOM   3598  HD3 LYS D3828     279.782 244.558 211.978  1.00  0.00           H
ATOM   3599  HE2 LYS D3828     281.175 242.861 213.412  1.00  0.00           H
ATOM   3600  HE3 LYS D3828     282.594 243.778 212.866  1.00  0.00           H
ATOM   3601  HZ1 LYS D3828     280.233 244.897 214.279  1.00  0.00           H
ATOM   3602  HZ2 LYS D3828     281.717 244.642 214.978  1.00  0.00           H
ATOM   3603  HZ3 LYS D3828     281.617 245.752 213.875  1.00  0.00           H
ATOM   3604  N   VAL D3829     278.334 239.360 212.393  1.00  0.00           N
ATOM   3605  CA  VAL D3829     277.396 238.412 213.020  1.00  0.00           C
ATOM   3606  CB  VAL D3829     278.157 237.394 213.899  1.00  0.00           C
ATOM   3607  CG1 VAL D3829     277.226 236.330 214.492  1.00  0.00           C
ATOM   3608  CG2 VAL D3829     279.268 236.674 213.142  1.00  0.00           C
ATOM   3609  C   VAL D3829     276.482 239.209 213.949  1.00  0.00           C
ATOM   3610  O   VAL D3829     277.031 239.920 214.788  1.00  0.00           O
ATOM   3611  H   VAL D3829     279.239 239.442 212.831  1.00  0.00           H
ATOM   3612  HA  VAL D3829     276.810 237.898 212.259  1.00  0.00           H
ATOM   3613  HB  VAL D3829     278.637 237.922 214.724  1.00  0.00           H
ATOM   3614 HG11 VAL D3829     276.505 236.800 215.160  1.00  0.00           H
ATOM   3615 HG12 VAL D3829     277.803 235.618 215.082  1.00  0.00           H
ATOM   3616 HG13 VAL D3829     276.704 235.800 213.696  1.00  0.00           H
ATOM   3617 HG21 VAL D3829     279.799 236.030 213.833  1.00  0.00           H
ATOM   3618 HG22 VAL D3829     278.831 236.075 212.351  1.00  0.00           H
ATOM   3619 HG23 VAL D3829     279.979 237.382 212.724  1.00  0.00           H
ATOM   3620  N   LEU D3830     275.156 239.034 213.879  1.00  0.00           N
ATOM   3621  CA  LEU D3830     274.219 239.674 214.817  1.00  0.00           C
ATOM   3622  CB  LEU D3830     274.322 238.960 216.176  1.00  0.00           C
ATOM   3623  CG  LEU D3830     273.667 237.567 216.241  1.00  0.00           C
ATOM   3624  CD1 LEU D3830     273.897 236.974 217.628  1.00  0.00           C
ATOM   3625  CD2 LEU D3830     272.157 237.543 215.989  1.00  0.00           C
ATOM   3626  C   LEU D3830     274.381 241.213 214.884  1.00  0.00           C
ATOM   3627  O   LEU D3830     274.947 241.773 215.822  1.00  0.00           O
ATOM   3628  H   LEU D3830     274.767 238.426 213.173  1.00  0.00           H
ATOM   3629  HA  LEU D3830     273.209 239.526 214.446  1.00  0.00           H
ATOM   3630  HB2 LEU D3830     273.868 239.599 216.913  1.00  0.00           H
ATOM   3631  HB3 LEU D3830     275.369 238.872 216.463  1.00  0.00           H
ATOM   3632  HG  LEU D3830     274.144 236.921 215.504  1.00  0.00           H
ATOM   3633 HD21 LEU D3830     271.918 237.975 215.024  1.00  0.00           H
ATOM   3634 HD22 LEU D3830     271.647 238.133 216.751  1.00  0.00           H
ATOM   3635 HD23 LEU D3830     271.783 236.523 216.033  1.00  0.00           H
ATOM   3636 HD11 LEU D3830     274.960 236.939 217.851  1.00  0.00           H
ATOM   3637 HD12 LEU D3830     273.380 237.588 218.365  1.00  0.00           H
ATOM   3638 HD13 LEU D3830     273.489 235.969 217.673  1.00  0.00           H
ATOM   3639  N   GLN D3831     274.146 241.841 213.726  1.00  0.00           N
ATOM   3640  CA  GLN D3831     274.528 243.223 213.420  1.00  0.00           C
ATOM   3641  CB  GLN D3831     274.619 243.337 211.882  1.00  0.00           C
ATOM   3642  CG  GLN D3831     274.971 244.720 211.301  1.00  0.00           C
ATOM   3643  CD  GLN D3831     276.376 245.161 211.688  1.00  0.00           C
ATOM   3644  OE1 GLN D3831     277.357 244.871 211.012  1.00  0.00           O
ATOM   3645  NE2 GLN D3831     276.552 245.664 212.887  1.00  0.00           N
ATOM   3646  C   GLN D3831     273.608 244.303 214.031  1.00  0.00           C
ATOM   3647  O   GLN D3831     274.089 245.404 214.301  1.00  0.00           O
ATOM   3648  H   GLN D3831     273.788 241.292 212.964  1.00  0.00           H
ATOM   3649  HA  GLN D3831     275.522 243.391 213.834  1.00  0.00           H
ATOM   3650  HB2 GLN D3831     273.667 243.025 211.454  1.00  0.00           H
ATOM   3651  HB3 GLN D3831     275.368 242.629 211.530  1.00  0.00           H
ATOM   3652  HG2 GLN D3831     274.915 244.663 210.214  1.00  0.00           H
ATOM   3653  HG3 GLN D3831     274.244 245.464 211.625  1.00  0.00           H
ATOM   3654 HE21 GLN D3831     277.453 245.481 213.300  1.00  0.00           H
ATOM   3655 HE22 GLN D3831     275.728 245.770 213.478  1.00  0.00           H
ATOM   3656  N   ASP D3832     272.331 243.996 214.286  1.00  0.00           N
ATOM   3657  CA  ASP D3832     271.262 244.972 214.570  1.00  0.00           C
ATOM   3658  CB  ASP D3832     270.388 245.223 213.319  1.00  0.00           C
ATOM   3659  CG  ASP D3832     271.172 245.398 212.011  1.00  0.00           C
ATOM   3660  OD1 ASP D3832     271.270 246.553 211.536  1.00  0.00           O
ATOM   3661  OD2 ASP D3832     271.551 244.359 211.420  1.00  0.00           O
ATOM   3662  C   ASP D3832     270.405 244.575 215.794  1.00  0.00           C
ATOM   3663  O   ASP D3832     269.230 244.932 215.903  1.00  0.00           O
ATOM   3664  H   ASP D3832     272.017 243.071 214.040  1.00  0.00           H
ATOM   3665  HA  ASP D3832     271.730 245.924 214.824  1.00  0.00           H
ATOM   3666  HB2 ASP D3832     269.776 246.110 213.493  1.00  0.00           H
ATOM   3667  HB3 ASP D3832     269.709 244.377 213.193  1.00  0.00           H
ATOM   3668  N   ASP D3833     270.959 243.756 216.694  1.00  0.00           N
ATOM   3669  CA  ASP D3833     270.198 243.089 217.760  1.00  0.00           C
ATOM   3670  CB  ASP D3833     271.085 242.092 218.517  1.00  0.00           C
ATOM   3671  CG  ASP D3833     271.601 240.903 217.706  1.00  0.00           C
ATOM   3672  OD1 ASP D3833     271.621 240.948 216.448  1.00  0.00           O
ATOM   3673  OD2 ASP D3833     272.129 239.992 218.377  1.00  0.00           O
ATOM   3674  C   ASP D3833     269.576 244.053 218.783  1.00  0.00           C
ATOM   3675  O   ASP D3833     268.504 243.774 219.311  1.00  0.00           O
ATOM   3676  H   ASP D3833     271.865 243.369 216.467  1.00  0.00           H
ATOM   3677  HA  ASP D3833     269.388 242.524 217.300  1.00  0.00           H
ATOM   3678  HB2 ASP D3833     270.512 241.697 219.358  1.00  0.00           H
ATOM   3679  HB3 ASP D3833     271.943 242.628 218.927  1.00  0.00           H
ATOM   3680  N   GLU D3834     270.194 245.211 219.027  1.00  0.00           N
ATOM   3681  CA  GLU D3834     269.683 246.228 219.961  1.00  0.00           C
ATOM   3682  CB  GLU D3834     270.826 247.212 220.263  1.00  0.00           C
ATOM   3683  CG  GLU D3834     270.500 248.256 221.343  1.00  0.00           C
ATOM   3684  CD  GLU D3834     270.244 249.667 220.798  1.00  0.00           C
ATOM   3685  OE1 GLU D3834     269.597 249.792 219.734  1.00  0.00           O
ATOM   3686  OE2 GLU D3834     270.319 250.608 221.619  1.00  0.00           O
ATOM   3687  C   GLU D3834     268.408 246.915 219.435  1.00  0.00           C
ATOM   3688  O   GLU D3834     267.348 246.785 220.045  1.00  0.00           O
ATOM   3689  H   GLU D3834     271.057 245.390 218.541  1.00  0.00           H
ATOM   3690  HA  GLU D3834     269.408 245.736 220.896  1.00  0.00           H
ATOM   3691  HB2 GLU D3834     271.673 246.624 220.624  1.00  0.00           H
ATOM   3692  HB3 GLU D3834     271.149 247.703 219.344  1.00  0.00           H
ATOM   3693  HG2 GLU D3834     269.638 247.924 221.927  1.00  0.00           H
ATOM   3694  HG3 GLU D3834     271.352 248.303 222.025  1.00  0.00           H
ATOM   3695  N   PHE D3835     268.428 247.279 218.149  1.00  0.00           N
ATOM   3696  CA  PHE D3835     267.255 247.702 217.380  1.00  0.00           C
ATOM   3697  CB  PHE D3835     267.760 248.222 216.024  1.00  0.00           C
ATOM   3698  CG  PHE D3835     266.649 248.424 215.018  1.00  0.00           C
ATOM   3699  CD1 PHE D3835     265.813 249.547 215.128  1.00  0.00           C
ATOM   3700  CD2 PHE D3835     266.353 247.409 214.087  1.00  0.00           C
ATOM   3701  CE1 PHE D3835     264.670 249.649 214.321  1.00  0.00           C
ATOM   3702  CE2 PHE D3835     265.194 247.499 213.298  1.00  0.00           C
ATOM   3703  CZ  PHE D3835     264.348 248.612 213.432  1.00  0.00           C
ATOM   3704  C   PHE D3835     266.208 246.580 217.197  1.00  0.00           C
ATOM   3705  O   PHE D3835     265.008 246.834 217.083  1.00  0.00           O
ATOM   3706  H   PHE D3835     269.319 247.281 217.683  1.00  0.00           H
ATOM   3707  HA  PHE D3835     266.765 248.522 217.909  1.00  0.00           H
ATOM   3708  HB2 PHE D3835     268.476 247.512 215.608  1.00  0.00           H
ATOM   3709  HB3 PHE D3835     268.282 249.167 216.180  1.00  0.00           H
ATOM   3710  HD1 PHE D3835     266.005 250.287 215.891  1.00  0.00           H
ATOM   3711  HD2 PHE D3835     266.970 246.521 214.040  1.00  0.00           H
ATOM   3712  HE1 PHE D3835     264.001 250.482 214.447  1.00  0.00           H
ATOM   3713  HE2 PHE D3835     264.929 246.684 212.640  1.00  0.00           H
ATOM   3714  HZ  PHE D3835     263.421 248.650 212.893  1.00  0.00           H
ATOM   3715  N   THR D3836     266.638 245.319 217.198  1.00  0.00           N
ATOM   3716  CA  THR D3836     265.724 244.171 217.163  1.00  0.00           C
ATOM   3717  CB  THR D3836     266.487 242.899 216.774  1.00  0.00           C
ATOM   3718  OG1 THR D3836     267.109 243.069 215.514  1.00  0.00           O
ATOM   3719  CG2 THR D3836     265.583 241.679 216.675  1.00  0.00           C
ATOM   3720  C   THR D3836     264.994 244.001 218.504  1.00  0.00           C
ATOM   3721  O   THR D3836     263.772 243.850 218.525  1.00  0.00           O
ATOM   3722  H   THR D3836     267.635 245.159 217.267  1.00  0.00           H
ATOM   3723  HA  THR D3836     264.965 244.347 216.401  1.00  0.00           H
ATOM   3724  HB  THR D3836     267.249 242.689 217.519  1.00  0.00           H
ATOM   3725  HG1 THR D3836     267.818 243.725 215.624  1.00  0.00           H
ATOM   3726 HG21 THR D3836     266.191 240.831 216.378  1.00  0.00           H
ATOM   3727 HG22 THR D3836     265.136 241.456 217.642  1.00  0.00           H
ATOM   3728 HG23 THR D3836     264.802 241.854 215.937  1.00  0.00           H
ATOM   3729  N   CYS D3837     265.699 244.159 219.628  1.00  0.00           N
ATOM   3730  CA  CYS D3837     265.109 244.150 220.969  1.00  0.00           C
ATOM   3731  CB  CYS D3837     266.221 244.081 222.024  1.00  0.00           C
ATOM   3732  SG  CYS D3837     267.124 242.511 221.876  1.00  0.00           S
ATOM   3733  C   CYS D3837     264.182 245.352 221.211  1.00  0.00           C
ATOM   3734  O   CYS D3837     263.065 245.135 221.680  1.00  0.00           O
ATOM   3735  H   CYS D3837     266.696 244.335 219.555  1.00  0.00           H
ATOM   3736  HA  CYS D3837     264.493 243.255 221.071  1.00  0.00           H
ATOM   3737  HB2 CYS D3837     265.772 244.136 223.018  1.00  0.00           H
ATOM   3738  HB3 CYS D3837     266.907 244.922 221.902  1.00  0.00           H
ATOM   3739  HG  CYS D3837     267.806 242.841 220.765  1.00  0.00           H
ATOM   3740  N   ASP D3838     264.523 246.535 220.681  1.00  0.00           N
ATOM   3741  CA  ASP D3838     263.613 247.687 220.589  1.00  0.00           C
ATOM   3742  CB  ASP D3838     264.217 248.816 219.734  1.00  0.00           C
ATOM   3743  CG  ASP D3838     265.277 249.719 220.339  1.00  0.00           C
ATOM   3744  OD1 ASP D3838     265.516 249.681 221.565  1.00  0.00           O
ATOM   3745  OD2 ASP D3838     265.704 250.634 219.597  1.00  0.00           O
ATOM   3746  C   ASP D3838     262.287 247.306 219.911  1.00  0.00           C
ATOM   3747  O   ASP D3838     261.202 247.507 220.458  1.00  0.00           O
ATOM   3748  H   ASP D3838     265.476 246.652 220.345  1.00  0.00           H
ATOM   3749  HA  ASP D3838     263.405 248.066 221.588  1.00  0.00           H
ATOM   3750  HB2 ASP D3838     264.634 248.393 218.831  1.00  0.00           H
ATOM   3751  HB3 ASP D3838     263.406 249.461 219.420  1.00  0.00           H
ATOM   3752  N   LEU D3839     262.367 246.756 218.695  1.00  0.00           N
ATOM   3753  CA  LEU D3839     261.200 246.513 217.853  1.00  0.00           C
ATOM   3754  CB  LEU D3839     261.708 246.045 216.479  1.00  0.00           C
ATOM   3755  CG  LEU D3839     260.611 245.824 215.425  1.00  0.00           C
ATOM   3756  CD1 LEU D3839     259.872 247.117 215.069  1.00  0.00           C
ATOM   3757  CD2 LEU D3839     261.263 245.283 214.154  1.00  0.00           C
ATOM   3758  C   LEU D3839     260.221 245.520 218.494  1.00  0.00           C
ATOM   3759  O   LEU D3839     259.013 245.765 218.502  1.00  0.00           O
ATOM   3760  H   LEU D3839     263.291 246.631 218.291  1.00  0.00           H
ATOM   3761  HA  LEU D3839     260.670 247.457 217.736  1.00  0.00           H
ATOM   3762  HB2 LEU D3839     262.414 246.786 216.100  1.00  0.00           H
ATOM   3763  HB3 LEU D3839     262.253 245.109 216.614  1.00  0.00           H
ATOM   3764  HG  LEU D3839     259.890 245.088 215.781  1.00  0.00           H
ATOM   3765 HD21 LEU D3839     260.529 245.222 213.357  1.00  0.00           H
ATOM   3766 HD22 LEU D3839     261.658 244.288 214.355  1.00  0.00           H
ATOM   3767 HD23 LEU D3839     262.083 245.935 213.851  1.00  0.00           H
ATOM   3768 HD11 LEU D3839     259.316 247.472 215.937  1.00  0.00           H
ATOM   3769 HD12 LEU D3839     260.585 247.879 214.758  1.00  0.00           H
ATOM   3770 HD13 LEU D3839     259.164 246.924 214.265  1.00  0.00           H
ATOM   3771  N   PHE D3840     260.737 244.462 219.124  1.00  0.00           N
ATOM   3772  CA  PHE D3840     259.903 243.471 219.801  1.00  0.00           C
ATOM   3773  CB  PHE D3840     260.566 242.089 219.711  1.00  0.00           C
ATOM   3774  CG  PHE D3840     260.565 241.532 218.295  1.00  0.00           C
ATOM   3775  CD1 PHE D3840     259.354 241.117 217.706  1.00  0.00           C
ATOM   3776  CD2 PHE D3840     261.751 241.467 217.542  1.00  0.00           C
ATOM   3777  CE1 PHE D3840     259.329 240.665 216.375  1.00  0.00           C
ATOM   3778  CE2 PHE D3840     261.723 241.032 216.205  1.00  0.00           C
ATOM   3779  CZ  PHE D3840     260.511 240.631 215.619  1.00  0.00           C
ATOM   3780  C   PHE D3840     259.472 243.878 221.223  1.00  0.00           C
ATOM   3781  O   PHE D3840     258.306 243.667 221.544  1.00  0.00           O
ATOM   3782  H   PHE D3840     261.744 244.335 219.102  1.00  0.00           H
ATOM   3783  HA  PHE D3840     258.970 243.391 219.244  1.00  0.00           H
ATOM   3784  HB2 PHE D3840     260.016 241.392 220.341  1.00  0.00           H
ATOM   3785  HB3 PHE D3840     261.588 242.151 220.088  1.00  0.00           H
ATOM   3786  HD1 PHE D3840     258.436 241.158 218.272  1.00  0.00           H
ATOM   3787  HD2 PHE D3840     262.688 241.760 217.987  1.00  0.00           H
ATOM   3788  HE1 PHE D3840     258.396 240.350 215.936  1.00  0.00           H
ATOM   3789  HE2 PHE D3840     262.638 240.999 215.630  1.00  0.00           H
ATOM   3790  HZ  PHE D3840     260.494 240.288 214.595  1.00  0.00           H
ATOM   3791  N   ARG D3841     260.253 244.652 221.995  1.00  0.00           N
ATOM   3792  CA  ARG D3841     259.777 245.226 223.279  1.00  0.00           C
ATOM   3793  CB  ARG D3841     260.971 245.708 224.127  1.00  0.00           C
ATOM   3794  CG  ARG D3841     260.609 246.289 225.512  1.00  0.00           C
ATOM   3795  CD  ARG D3841     259.855 245.324 226.446  1.00  0.00           C
ATOM   3796  NE  ARG D3841     259.579 245.943 227.764  1.00  0.00           N
ATOM   3797  CZ  ARG D3841     258.925 245.393 228.776  1.00  0.00           C
ATOM   3798  NH1 ARG D3841     258.449 244.183 228.728  1.00  0.00           N
ATOM   3799  NH2 ARG D3841     258.712 246.057 229.878  1.00  0.00           N
ATOM   3800  C   ARG D3841     258.726 246.324 223.081  1.00  0.00           C
ATOM   3801  O   ARG D3841     257.782 246.392 223.865  1.00  0.00           O
ATOM   3802  H   ARG D3841     261.194 244.880 221.679  1.00  0.00           H
ATOM   3803  HA  ARG D3841     259.273 244.435 223.830  1.00  0.00           H
ATOM   3804  HB2 ARG D3841     261.652 244.868 224.277  1.00  0.00           H
ATOM   3805  HB3 ARG D3841     261.510 246.474 223.567  1.00  0.00           H
ATOM   3806  HG2 ARG D3841     260.007 247.188 225.377  1.00  0.00           H
ATOM   3807  HG3 ARG D3841     261.537 246.586 226.002  1.00  0.00           H
ATOM   3808  HD2 ARG D3841     260.456 244.421 226.580  1.00  0.00           H
ATOM   3809  HD3 ARG D3841     258.909 245.046 225.979  1.00  0.00           H
ATOM   3810  HE  ARG D3841     259.924 246.875 227.915  1.00  0.00           H
ATOM   3811 HH11 ARG D3841     257.880 243.814 229.467  1.00  0.00           H
ATOM   3812 HH12 ARG D3841     258.576 243.636 227.880  1.00  0.00           H
ATOM   3813 HH21 ARG D3841     258.949 247.044 229.960  1.00  0.00           H
ATOM   3814 HH22 ARG D3841     258.234 245.613 230.639  1.00  0.00           H
ATOM   3815  N   PHE D3842     258.782 247.067 221.974  1.00  0.00           N
ATOM   3816  CA  PHE D3842     257.719 247.993 221.574  1.00  0.00           C
ATOM   3817  CB  PHE D3842     258.229 248.875 220.425  1.00  0.00           C
ATOM   3818  CG  PHE D3842     257.225 249.898 219.925  1.00  0.00           C
ATOM   3819  CD1 PHE D3842     256.818 250.952 220.764  1.00  0.00           C
ATOM   3820  CD2 PHE D3842     256.694 249.797 218.624  1.00  0.00           C
ATOM   3821  CE1 PHE D3842     255.878 251.895 220.309  1.00  0.00           C
ATOM   3822  CE2 PHE D3842     255.763 250.747 218.166  1.00  0.00           C
ATOM   3823  CZ  PHE D3842     255.351 251.794 219.010  1.00  0.00           C
ATOM   3824  C   PHE D3842     256.420 247.257 221.199  1.00  0.00           C
ATOM   3825  O   PHE D3842     255.375 247.543 221.778  1.00  0.00           O
ATOM   3826  H   PHE D3842     259.609 246.996 221.388  1.00  0.00           H
ATOM   3827  HA  PHE D3842     257.484 248.638 222.421  1.00  0.00           H
ATOM   3828  HB2 PHE D3842     258.529 248.234 219.596  1.00  0.00           H
ATOM   3829  HB3 PHE D3842     259.120 249.409 220.759  1.00  0.00           H
ATOM   3830  HD1 PHE D3842     257.212 251.026 221.767  1.00  0.00           H
ATOM   3831  HD2 PHE D3842     257.000 248.985 217.979  1.00  0.00           H
ATOM   3832  HE1 PHE D3842     255.545 252.683 220.969  1.00  0.00           H
ATOM   3833  HE2 PHE D3842     255.352 250.659 217.172  1.00  0.00           H
ATOM   3834  HZ  PHE D3842     254.616 252.511 218.672  1.00  0.00           H
ATOM   3835  N   LEU D3843     256.505 246.188 220.395  1.00  0.00           N
ATOM   3836  CA  LEU D3843     255.355 245.320 220.088  1.00  0.00           C
ATOM   3837  CB  LEU D3843     255.755 244.293 219.013  1.00  0.00           C
ATOM   3838  CG  LEU D3843     255.920 244.885 217.600  1.00  0.00           C
ATOM   3839  CD1 LEU D3843     256.568 243.855 216.672  1.00  0.00           C
ATOM   3840  CD2 LEU D3843     254.571 245.287 216.998  1.00  0.00           C
ATOM   3841  C   LEU D3843     254.781 244.612 221.329  1.00  0.00           C
ATOM   3842  O   LEU D3843     253.559 244.526 221.458  1.00  0.00           O
ATOM   3843  H   LEU D3843     257.402 245.968 219.977  1.00  0.00           H
ATOM   3844  HA  LEU D3843     254.546 245.939 219.705  1.00  0.00           H
ATOM   3845  HB2 LEU D3843     254.997 243.508 218.972  1.00  0.00           H
ATOM   3846  HB3 LEU D3843     256.692 243.826 219.316  1.00  0.00           H
ATOM   3847  HG  LEU D3843     256.556 245.767 217.635  1.00  0.00           H
ATOM   3848 HD11 LEU D3843     256.687 244.276 215.674  1.00  0.00           H
ATOM   3849 HD12 LEU D3843     257.555 243.595 217.056  1.00  0.00           H
ATOM   3850 HD13 LEU D3843     255.952 242.957 216.621  1.00  0.00           H
ATOM   3851 HD21 LEU D3843     254.145 246.117 217.559  1.00  0.00           H
ATOM   3852 HD22 LEU D3843     254.715 245.605 215.968  1.00  0.00           H
ATOM   3853 HD23 LEU D3843     253.885 244.441 217.032  1.00  0.00           H
ATOM   3854  N   GLN D3844     255.633 244.237 222.289  1.00  0.00           N
ATOM   3855  CA  GLN D3844     255.224 243.661 223.571  1.00  0.00           C
ATOM   3856  CB  GLN D3844     256.473 243.208 224.360  1.00  0.00           C
ATOM   3857  CG  GLN D3844     256.072 242.336 225.555  1.00  0.00           C
ATOM   3858  CD  GLN D3844     257.158 242.001 226.561  1.00  0.00           C
ATOM   3859  OE1 GLN D3844     258.277 242.498 226.510  1.00  0.00           O
ATOM   3860  NE2 GLN D3844     256.846 241.203 227.556  1.00  0.00           N
ATOM   3861  C   GLN D3844     254.380 244.653 224.384  1.00  0.00           C
ATOM   3862  O   GLN D3844     253.228 244.374 224.708  1.00  0.00           O
ATOM   3863  H   GLN D3844     256.625 244.289 222.088  1.00  0.00           H
ATOM   3864  HA  GLN D3844     254.602 242.786 223.370  1.00  0.00           H
ATOM   3865  HB2 GLN D3844     257.019 244.079 224.716  1.00  0.00           H
ATOM   3866  HB3 GLN D3844     257.125 242.625 223.711  1.00  0.00           H
ATOM   3867  HG2 GLN D3844     255.269 242.818 226.110  1.00  0.00           H
ATOM   3868  HG3 GLN D3844     255.738 241.393 225.145  1.00  0.00           H
ATOM   3869 HE21 GLN D3844     257.537 240.960 228.239  1.00  0.00           H
ATOM   3870 HE22 GLN D3844     255.891 240.826 227.648  1.00  0.00           H
ATOM   3871  N   LEU D3845     254.898 245.864 224.603  1.00  0.00           N
ATOM   3872  CA  LEU D3845     254.251 246.889 225.429  1.00  0.00           C
ATOM   3873  CB  LEU D3845     255.285 247.968 225.767  1.00  0.00           C
ATOM   3874  CG  LEU D3845     256.342 247.547 226.800  1.00  0.00           C
ATOM   3875  CD1 LEU D3845     257.418 248.629 226.850  1.00  0.00           C
ATOM   3876  CD2 LEU D3845     255.727 247.390 228.195  1.00  0.00           C
ATOM   3877  C   LEU D3845     252.992 247.519 224.808  1.00  0.00           C
ATOM   3878  O   LEU D3845     252.191 248.100 225.537  1.00  0.00           O
ATOM   3879  H   LEU D3845     255.828 246.059 224.245  1.00  0.00           H
ATOM   3880  HA  LEU D3845     253.915 246.422 226.354  1.00  0.00           H
ATOM   3881  HB2 LEU D3845     254.757 248.818 226.182  1.00  0.00           H
ATOM   3882  HB3 LEU D3845     255.772 248.291 224.845  1.00  0.00           H
ATOM   3883  HG  LEU D3845     256.808 246.606 226.507  1.00  0.00           H
ATOM   3884 HD21 LEU D3845     255.085 246.510 228.222  1.00  0.00           H
ATOM   3885 HD22 LEU D3845     256.507 247.267 228.940  1.00  0.00           H
ATOM   3886 HD23 LEU D3845     255.128 248.267 228.442  1.00  0.00           H
ATOM   3887 HD11 LEU D3845     258.141 248.408 227.631  1.00  0.00           H
ATOM   3888 HD12 LEU D3845     256.964 249.602 227.045  1.00  0.00           H
ATOM   3889 HD13 LEU D3845     257.925 248.666 225.886  1.00  0.00           H
ATOM   3890  N   LEU D3846     252.752 247.341 223.507  1.00  0.00           N
ATOM   3891  CA  LEU D3846     251.463 247.660 222.878  1.00  0.00           C
ATOM   3892  CB  LEU D3846     251.657 247.745 221.356  1.00  0.00           C
ATOM   3893  CG  LEU D3846     252.457 248.976 220.892  1.00  0.00           C
ATOM   3894  CD1 LEU D3846     252.831 248.817 219.417  1.00  0.00           C
ATOM   3895  CD2 LEU D3846     251.660 250.271 221.050  1.00  0.00           C
ATOM   3896  C   LEU D3846     250.351 246.650 223.220  1.00  0.00           C
ATOM   3897  O   LEU D3846     249.175 247.009 223.175  1.00  0.00           O
ATOM   3898  H   LEU D3846     253.472 246.902 222.946  1.00  0.00           H
ATOM   3899  HA  LEU D3846     251.120 248.625 223.247  1.00  0.00           H
ATOM   3900  HB2 LEU D3846     250.676 247.774 220.884  1.00  0.00           H
ATOM   3901  HB3 LEU D3846     252.161 246.838 221.019  1.00  0.00           H
ATOM   3902  HG  LEU D3846     253.373 249.070 221.469  1.00  0.00           H
ATOM   3903 HD11 LEU D3846     253.491 247.959 219.309  1.00  0.00           H
ATOM   3904 HD12 LEU D3846     251.936 248.672 218.816  1.00  0.00           H
ATOM   3905 HD13 LEU D3846     253.360 249.706 219.082  1.00  0.00           H
ATOM   3906 HD21 LEU D3846     251.474 250.470 222.104  1.00  0.00           H
ATOM   3907 HD22 LEU D3846     252.237 251.098 220.642  1.00  0.00           H
ATOM   3908 HD23 LEU D3846     250.709 250.201 220.531  1.00  0.00           H
ATOM   3909  N   CYS D3847     250.711 245.402 223.531  1.00  0.00           N
ATOM   3910  CA  CYS D3847     249.779 244.314 223.858  1.00  0.00           C
ATOM   3911  CB  CYS D3847     250.258 243.040 223.153  1.00  0.00           C
ATOM   3912  SG  CYS D3847     250.471 243.313 221.375  1.00  0.00           S
ATOM   3913  C   CYS D3847     249.657 244.046 225.368  1.00  0.00           C
ATOM   3914  O   CYS D3847     248.669 243.460 225.807  1.00  0.00           O
ATOM   3915  H   CYS D3847     251.699 245.185 223.561  1.00  0.00           H
ATOM   3916  HA  CYS D3847     248.781 244.558 223.491  1.00  0.00           H
ATOM   3917  HB2 CYS D3847     251.213 242.735 223.580  1.00  0.00           H
ATOM   3918  HB3 CYS D3847     249.527 242.246 223.322  1.00  0.00           H
ATOM   3919  HG  CYS D3847     251.653 243.950 221.472  1.00  0.00           H
ATOM   3920  N   GLU D3848     250.691 244.410 226.132  1.00  0.00           N
ATOM   3921  CA  GLU D3848     250.816 244.186 227.575  1.00  0.00           C
ATOM   3922  CB  GLU D3848     252.130 244.839 228.047  1.00  0.00           C
ATOM   3923  CG  GLU D3848     252.478 244.632 229.526  1.00  0.00           C
ATOM   3924  CD  GLU D3848     252.601 243.147 229.873  1.00  0.00           C
ATOM   3925  OE1 GLU D3848     253.691 242.565 229.703  1.00  0.00           O
ATOM   3926  OE2 GLU D3848     251.576 242.444 230.014  1.00  0.00           O
ATOM   3927  C   GLU D3848     249.604 244.710 228.367  1.00  0.00           C
ATOM   3928  O   GLU D3848     248.994 245.710 227.988  1.00  0.00           O
ATOM   3929  H   GLU D3848     251.506 244.773 225.657  1.00  0.00           H
ATOM   3930  HA  GLU D3848     250.877 243.109 227.734  1.00  0.00           H
ATOM   3931  HB2 GLU D3848     252.077 245.912 227.856  1.00  0.00           H
ATOM   3932  HB3 GLU D3848     252.950 244.436 227.452  1.00  0.00           H
ATOM   3933  HG2 GLU D3848     251.717 245.098 230.153  1.00  0.00           H
ATOM   3934  HG3 GLU D3848     253.425 245.134 229.733  1.00  0.00           H
ATOM   3935  N   GLY D3849     249.229 244.016 229.445  1.00  0.00           N
ATOM   3936  CA  GLY D3849     247.946 244.236 230.124  1.00  0.00           C
ATOM   3937  C   GLY D3849     246.742 243.661 229.363  1.00  0.00           C
ATOM   3938  O   GLY D3849     245.608 244.059 229.618  1.00  0.00           O
ATOM   3939  H   GLY D3849     249.823 243.250 229.757  1.00  0.00           H
ATOM   3940  HA2 GLY D3849     247.784 245.306 230.264  1.00  0.00           H
ATOM   3941  HA3 GLY D3849     247.981 243.760 231.104  1.00  0.00           H
ATOM   3942  N   HIS D3850     246.984 242.723 228.439  1.00  0.00           N
ATOM   3943  CA  HIS D3850     245.973 241.971 227.675  1.00  0.00           C
ATOM   3944  ND1 HIS D3850     247.329 239.715 229.264  1.00  0.00           N
ATOM   3945  CG  HIS D3850     246.114 240.321 229.584  1.00  0.00           C
ATOM   3946  CB  HIS D3850     245.206 241.000 228.591  1.00  0.00           C
ATOM   3947  NE2 HIS D3850     247.103 239.752 231.452  1.00  0.00           N
ATOM   3948  CD2 HIS D3850     245.972 240.345 230.940  1.00  0.00           C
ATOM   3949  CE1 HIS D3850     247.899 239.402 230.434  1.00  0.00           C
ATOM   3950  C   HIS D3850     245.088 242.867 226.799  1.00  0.00           C
ATOM   3951  O   HIS D3850     243.871 242.692 226.706  1.00  0.00           O
ATOM   3952  H   HIS D3850     247.945 242.440 228.318  1.00  0.00           H
ATOM   3953  HA  HIS D3850     246.527 241.341 226.977  1.00  0.00           H
ATOM   3954  HB2 HIS D3850     244.714 240.245 227.980  1.00  0.00           H
ATOM   3955  HB3 HIS D3850     244.443 241.554 229.139  1.00  0.00           H
ATOM   3956  HD2 HIS D3850     245.160 240.793 231.495  1.00  0.00           H
ATOM   3957  HE1 HIS D3850     248.860 238.922 230.547  1.00  0.00           H
ATOM   3958  HE2 HIS D3850     247.326 239.568 232.427  1.00  0.00           H
ATOM   3959  N   ASN D3851     245.720 243.864 226.175  1.00  0.00           N
ATOM   3960  CA  ASN D3851     245.105 244.959 225.424  1.00  0.00           C
ATOM   3961  CB  ASN D3851     246.197 246.021 225.230  1.00  0.00           C
ATOM   3962  CG  ASN D3851     245.684 247.271 224.548  1.00  0.00           C
ATOM   3963  OD1 ASN D3851     244.507 247.590 224.555  1.00  0.00           O
ATOM   3964  ND2 ASN D3851     246.509 247.901 223.752  1.00  0.00           N
ATOM   3965  C   ASN D3851     244.453 244.485 224.103  1.00  0.00           C
ATOM   3966  O   ASN D3851     245.068 244.500 223.031  1.00  0.00           O
ATOM   3967  H   ASN D3851     246.723 243.914 226.318  1.00  0.00           H
ATOM   3968  HA  ASN D3851     244.317 245.398 226.040  1.00  0.00           H
ATOM   3969  HB2 ASN D3851     246.600 246.315 226.200  1.00  0.00           H
ATOM   3970  HB3 ASN D3851     247.008 245.601 224.639  1.00  0.00           H
ATOM   3971 HD21 ASN D3851     247.473 247.591 223.672  1.00  0.00           H
ATOM   3972 HD22 ASN D3851     246.139 248.702 223.286  1.00  0.00           H
ATOM   3973  N   SER D3852     243.320 243.786 224.226  1.00  0.00           N
ATOM   3974  CA  SER D3852     242.947 242.765 223.243  1.00  0.00           C
ATOM   3975  CB  SER D3852     242.023 241.715 223.869  1.00  0.00           C
ATOM   3976  OG  SER D3852     242.017 240.557 223.055  1.00  0.00           O
ATOM   3977  C   SER D3852     242.377 243.298 221.924  1.00  0.00           C
ATOM   3978  O   SER D3852     242.585 242.658 220.889  1.00  0.00           O
ATOM   3979  H   SER D3852     243.014 243.636 225.183  1.00  0.00           H
ATOM   3980  HA  SER D3852     243.864 242.244 222.987  1.00  0.00           H
ATOM   3981  HB2 SER D3852     242.391 241.443 224.860  1.00  0.00           H
ATOM   3982  HB3 SER D3852     241.013 242.116 223.960  1.00  0.00           H
ATOM   3983  HG  SER D3852     242.880 240.120 223.210  1.00  0.00           H
ATOM   3984  N   ASP D3853     241.809 244.511 221.861  1.00  0.00           N
ATOM   3985  CA  ASP D3853     241.481 245.095 220.549  1.00  0.00           C
ATOM   3986  CB  ASP D3853     240.421 246.216 220.611  1.00  0.00           C
ATOM   3987  CG  ASP D3853     240.894 247.603 221.056  1.00  0.00           C
ATOM   3988  OD1 ASP D3853     241.887 247.677 221.806  1.00  0.00           O
ATOM   3989  OD2 ASP D3853     240.366 248.591 220.486  1.00  0.00           O
ATOM   3990  C   ASP D3853     242.754 245.473 219.763  1.00  0.00           C
ATOM   3991  O   ASP D3853     242.835 245.120 218.586  1.00  0.00           O
ATOM   3992  H   ASP D3853     241.792 245.106 222.680  1.00  0.00           H
ATOM   3993  HA  ASP D3853     241.003 244.305 219.970  1.00  0.00           H
ATOM   3994  HB2 ASP D3853     239.614 245.895 221.272  1.00  0.00           H
ATOM   3995  HB3 ASP D3853     239.994 246.309 219.611  1.00  0.00           H
ATOM   3996  N   PHE D3854     243.852 245.809 220.454  1.00  0.00           N
ATOM   3997  CA  PHE D3854     245.194 245.939 219.868  1.00  0.00           C
ATOM   3998  CB  PHE D3854     246.129 246.671 220.844  1.00  0.00           C
ATOM   3999  CG  PHE D3854     247.207 247.500 220.166  1.00  0.00           C
ATOM   4000  CD1 PHE D3854     247.201 248.899 220.308  1.00  0.00           C
ATOM   4001  CD2 PHE D3854     248.198 246.896 219.371  1.00  0.00           C
ATOM   4002  CE1 PHE D3854     248.103 249.697 219.583  1.00  0.00           C
ATOM   4003  CE2 PHE D3854     249.108 247.691 218.650  1.00  0.00           C
ATOM   4004  CZ  PHE D3854     249.042 249.092 218.732  1.00  0.00           C
ATOM   4005  C   PHE D3854     245.804 244.593 219.439  1.00  0.00           C
ATOM   4006  O   PHE D3854     246.245 244.475 218.291  1.00  0.00           O
ATOM   4007  H   PHE D3854     243.722 246.080 221.424  1.00  0.00           H
ATOM   4008  HA  PHE D3854     245.098 246.558 218.976  1.00  0.00           H
ATOM   4009  HB2 PHE D3854     246.602 245.960 221.521  1.00  0.00           H
ATOM   4010  HB3 PHE D3854     245.515 247.338 221.447  1.00  0.00           H
ATOM   4011  HD1 PHE D3854     246.492 249.359 220.978  1.00  0.00           H
ATOM   4012  HD2 PHE D3854     248.263 245.820 219.322  1.00  0.00           H
ATOM   4013  HE1 PHE D3854     248.078 250.773 219.696  1.00  0.00           H
ATOM   4014  HE2 PHE D3854     249.874 247.224 218.054  1.00  0.00           H
ATOM   4015  HZ  PHE D3854     249.747 249.703 218.187  1.00  0.00           H
ATOM   4016  N   GLN D3855     245.689 243.534 220.257  1.00  0.00           N
ATOM   4017  CA  GLN D3855     246.092 242.164 219.877  1.00  0.00           C
ATOM   4018  CB  GLN D3855     245.704 241.143 220.962  1.00  0.00           C
ATOM   4019  CG  GLN D3855     246.420 241.208 222.321  1.00  0.00           C
ATOM   4020  CD  GLN D3855     245.791 240.228 223.321  1.00  0.00           C
ATOM   4021  OE1 GLN D3855     244.636 239.834 223.189  1.00  0.00           O
ATOM   4022  NE2 GLN D3855     246.533 239.761 224.295  1.00  0.00           N
ATOM   4023  C   GLN D3855     245.397 241.715 218.578  1.00  0.00           C
ATOM   4024  O   GLN D3855     246.025 241.145 217.679  1.00  0.00           O
ATOM   4025  H   GLN D3855     245.333 243.705 221.196  1.00  0.00           H
ATOM   4026  HA  GLN D3855     247.171 242.133 219.722  1.00  0.00           H
ATOM   4027  HB2 GLN D3855     245.878 240.144 220.567  1.00  0.00           H
ATOM   4028  HB3 GLN D3855     244.633 241.228 221.125  1.00  0.00           H
ATOM   4029  HG2 GLN D3855     246.356 242.213 222.735  1.00  0.00           H
ATOM   4030  HG3 GLN D3855     247.473 240.964 222.182  1.00  0.00           H
ATOM   4031 HE21 GLN D3855     246.137 239.096 224.961  1.00  0.00           H
ATOM   4032 HE22 GLN D3855     247.526 239.969 224.346  1.00  0.00           H
ATOM   4033  N   ASN D3856     244.097 242.005 218.463  1.00  0.00           N
ATOM   4034  CA  ASN D3856     243.280 241.711 217.291  1.00  0.00           C
ATOM   4035  CB  ASN D3856     241.796 241.809 217.694  1.00  0.00           C
ATOM   4036  CG  ASN D3856     241.304 240.550 218.388  1.00  0.00           C
ATOM   4037  OD1 ASN D3856     240.944 239.588 217.722  1.00  0.00           O
ATOM   4038  ND2 ASN D3856     241.422 240.436 219.685  1.00  0.00           N
ATOM   4039  C   ASN D3856     243.615 242.620 216.093  1.00  0.00           C
ATOM   4040  O   ASN D3856     243.625 242.135 214.957  1.00  0.00           O
ATOM   4041  H   ASN D3856     243.655 242.469 219.254  1.00  0.00           H
ATOM   4042  HA  ASN D3856     243.491 240.690 216.971  1.00  0.00           H
ATOM   4043  HB2 ASN D3856     241.188 241.944 216.800  1.00  0.00           H
ATOM   4044  HB3 ASN D3856     241.630 242.673 218.336  1.00  0.00           H
ATOM   4045 HD21 ASN D3856     241.142 239.590 220.148  1.00  0.00           H
ATOM   4046 HD22 ASN D3856     241.785 241.207 220.244  1.00  0.00           H
ATOM   4047  N   TYR D3857     243.965 243.889 216.323  1.00  0.00           N
ATOM   4048  CA  TYR D3857     244.329 244.843 215.272  1.00  0.00           C
ATOM   4049  CB  TYR D3857     244.204 246.287 215.793  1.00  0.00           C
ATOM   4050  CG  TYR D3857     243.861 247.320 214.729  1.00  0.00           C
ATOM   4051  CD1 TYR D3857     242.544 247.380 214.231  1.00  0.00           C
ATOM   4052  CD2 TYR D3857     244.810 248.270 214.305  1.00  0.00           C
ATOM   4053  CE1 TYR D3857     242.176 248.381 213.312  1.00  0.00           C
ATOM   4054  CE2 TYR D3857     244.446 249.272 213.378  1.00  0.00           C
ATOM   4055  CZ  TYR D3857     243.126 249.330 212.881  1.00  0.00           C
ATOM   4056  OH  TYR D3857     242.763 250.295 211.993  1.00  0.00           O
ATOM   4057  C   TYR D3857     245.720 244.560 214.682  1.00  0.00           C
ATOM   4058  O   TYR D3857     245.856 244.558 213.462  1.00  0.00           O
ATOM   4059  H   TYR D3857     243.878 244.244 217.273  1.00  0.00           H
ATOM   4060  HA  TYR D3857     243.606 244.730 214.467  1.00  0.00           H
ATOM   4061  HB2 TYR D3857     245.118 246.570 216.316  1.00  0.00           H
ATOM   4062  HB3 TYR D3857     243.395 246.333 216.520  1.00  0.00           H
ATOM   4063  HD1 TYR D3857     241.801 246.681 214.594  1.00  0.00           H
ATOM   4064  HD2 TYR D3857     245.806 248.251 214.725  1.00  0.00           H
ATOM   4065  HE1 TYR D3857     241.153 248.458 212.982  1.00  0.00           H
ATOM   4066  HE2 TYR D3857     245.163 250.014 213.067  1.00  0.00           H
ATOM   4067  HH  TYR D3857     243.325 251.086 212.073  1.00  0.00           H
ATOM   4068  N   LEU D3858     246.693 244.086 215.473  1.00  0.00           N
ATOM   4069  CA  LEU D3858     248.004 243.619 214.979  1.00  0.00           C
ATOM   4070  CB  LEU D3858     248.922 243.297 216.170  1.00  0.00           C
ATOM   4071  CG  LEU D3858     249.565 244.524 216.833  1.00  0.00           C
ATOM   4072  CD1 LEU D3858     250.329 244.054 218.064  1.00  0.00           C
ATOM   4073  CD2 LEU D3858     250.564 245.240 215.919  1.00  0.00           C
ATOM   4074  C   LEU D3858     247.909 242.379 214.079  1.00  0.00           C
ATOM   4075  O   LEU D3858     248.610 242.294 213.068  1.00  0.00           O
ATOM   4076  H   LEU D3858     246.527 244.088 216.479  1.00  0.00           H
ATOM   4077  HA  LEU D3858     248.452 244.403 214.373  1.00  0.00           H
ATOM   4078  HB2 LEU D3858     249.724 242.637 215.839  1.00  0.00           H
ATOM   4079  HB3 LEU D3858     248.343 242.750 216.918  1.00  0.00           H
ATOM   4080  HG  LEU D3858     248.785 245.222 217.129  1.00  0.00           H
ATOM   4081 HD21 LEU D3858     251.324 244.537 215.588  1.00  0.00           H
ATOM   4082 HD22 LEU D3858     251.057 246.041 216.470  1.00  0.00           H
ATOM   4083 HD23 LEU D3858     250.058 245.673 215.061  1.00  0.00           H
ATOM   4084 HD11 LEU D3858     250.751 244.904 218.600  1.00  0.00           H
ATOM   4085 HD12 LEU D3858     249.642 243.534 218.731  1.00  0.00           H
ATOM   4086 HD13 LEU D3858     251.132 243.372 217.783  1.00  0.00           H
ATOM   4087  N   ARG D3859     246.995 241.454 214.387  1.00  0.00           N
ATOM   4088  CA  ARG D3859     246.665 240.316 213.513  1.00  0.00           C
ATOM   4089  CB  ARG D3859     245.823 239.328 214.331  1.00  0.00           C
ATOM   4090  CG  ARG D3859     245.647 237.970 213.624  1.00  0.00           C
ATOM   4091  CD  ARG D3859     244.504 237.133 214.207  1.00  0.00           C
ATOM   4092  NE  ARG D3859     243.234 237.888 214.195  1.00  0.00           N
ATOM   4093  CZ  ARG D3859     242.500 238.232 215.236  1.00  0.00           C
ATOM   4094  NH1 ARG D3859     242.773 237.903 216.462  1.00  0.00           N
ATOM   4095  NH2 ARG D3859     241.473 239.003 215.057  1.00  0.00           N
ATOM   4096  C   ARG D3859     245.923 240.759 212.250  1.00  0.00           C
ATOM   4097  O   ARG D3859     246.153 240.209 211.174  1.00  0.00           O
ATOM   4098  H   ARG D3859     246.501 241.557 215.268  1.00  0.00           H
ATOM   4099  HA  ARG D3859     247.582 239.830 213.184  1.00  0.00           H
ATOM   4100  HB2 ARG D3859     246.292 239.161 215.298  1.00  0.00           H
ATOM   4101  HB3 ARG D3859     244.858 239.794 214.522  1.00  0.00           H
ATOM   4102  HG2 ARG D3859     246.577 237.406 213.703  1.00  0.00           H
ATOM   4103  HG3 ARG D3859     245.431 238.125 212.568  1.00  0.00           H
ATOM   4104  HD2 ARG D3859     244.769 236.813 215.211  1.00  0.00           H
ATOM   4105  HD3 ARG D3859     244.388 236.229 213.607  1.00  0.00           H
ATOM   4106  HE  ARG D3859     242.957 238.308 213.324  1.00  0.00           H
ATOM   4107 HH11 ARG D3859     242.204 238.310 217.197  1.00  0.00           H
ATOM   4108 HH12 ARG D3859     243.730 237.639 216.691  1.00  0.00           H
ATOM   4109 HH21 ARG D3859     240.980 239.304 215.892  1.00  0.00           H
ATOM   4110 HH22 ARG D3859     241.409 239.531 214.198  1.00  0.00           H
ATOM   4111  N   THR D3860     244.968 241.671 212.415  1.00  0.00           N
ATOM   4112  CA  THR D3860     243.944 242.036 211.428  1.00  0.00           C
ATOM   4113  CB  THR D3860     242.727 241.080 211.507  1.00  0.00           C
ATOM   4114  OG1 THR D3860     242.391 240.718 212.836  1.00  0.00           O
ATOM   4115  CG2 THR D3860     242.943 239.771 210.750  1.00  0.00           C
ATOM   4116  C   THR D3860     243.480 243.478 211.662  1.00  0.00           C
ATOM   4117  O   THR D3860     242.575 243.714 212.458  1.00  0.00           O
ATOM   4118  H   THR D3860     244.838 242.022 213.357  1.00  0.00           H
ATOM   4119  HA  THR D3860     244.368 241.979 210.425  1.00  0.00           H
ATOM   4120  HB  THR D3860     241.869 241.579 211.054  1.00  0.00           H
ATOM   4121 HG21 THR D3860     242.016 239.198 210.750  1.00  0.00           H
ATOM   4122 HG22 THR D3860     243.726 239.184 211.225  1.00  0.00           H
ATOM   4123 HG23 THR D3860     243.228 239.985 209.721  1.00  0.00           H
ATOM   4124  HG1 THR D3860     242.575 241.501 213.389  1.00  0.00           H
ATOM   4125  N   GLN D3861     244.018 244.434 210.900  1.00  0.00           N
ATOM   4126  CA  GLN D3861     243.630 245.851 210.951  1.00  0.00           C
ATOM   4127  CB  GLN D3861     244.689 246.752 210.289  1.00  0.00           C
ATOM   4128  CG  GLN D3861     246.054 246.774 210.994  1.00  0.00           C
ATOM   4129  CD  GLN D3861     247.049 245.757 210.442  1.00  0.00           C
ATOM   4130  OE1 GLN D3861     247.335 245.727 209.255  1.00  0.00           O
ATOM   4131  NE2 GLN D3861     247.386 244.723 211.169  1.00  0.00           N
ATOM   4132  C   GLN D3861     242.246 246.079 210.315  1.00  0.00           C
ATOM   4133  O   GLN D3861     242.136 246.499 209.162  1.00  0.00           O
ATOM   4134  H   GLN D3861     244.745 244.159 210.252  1.00  0.00           H
ATOM   4135  HA  GLN D3861     243.558 246.147 211.999  1.00  0.00           H
ATOM   4136  HB2 GLN D3861     244.302 247.772 210.317  1.00  0.00           H
ATOM   4137  HB3 GLN D3861     244.813 246.482 209.239  1.00  0.00           H
ATOM   4138  HG2 GLN D3861     245.929 246.660 212.069  1.00  0.00           H
ATOM   4139  HG3 GLN D3861     246.486 247.755 210.826  1.00  0.00           H
ATOM   4140 HE21 GLN D3861     247.029 244.643 212.117  1.00  0.00           H
ATOM   4141 HE22 GLN D3861     248.081 244.070 210.816  1.00  0.00           H
ATOM   4142  N   THR D3862     241.180 245.781 211.059  1.00  0.00           N
ATOM   4143  CA  THR D3862     239.776 245.806 210.597  1.00  0.00           C
ATOM   4144  CB  THR D3862     238.829 245.444 211.754  1.00  0.00           C
ATOM   4145  OG1 THR D3862     239.049 246.323 212.834  1.00  0.00           O
ATOM   4146  CG2 THR D3862     239.025 244.020 212.269  1.00  0.00           C
ATOM   4147  C   THR D3862     239.320 247.156 210.038  1.00  0.00           C
ATOM   4148  O   THR D3862     238.457 247.193 209.165  1.00  0.00           O
ATOM   4149  H   THR D3862     241.355 245.398 211.983  1.00  0.00           H
ATOM   4150  HA  THR D3862     239.649 245.072 209.802  1.00  0.00           H
ATOM   4151  HB  THR D3862     237.799 245.548 211.412  1.00  0.00           H
ATOM   4152 HG21 THR D3862     238.240 243.782 212.987  1.00  0.00           H
ATOM   4153 HG22 THR D3862     238.970 243.315 211.439  1.00  0.00           H
ATOM   4154 HG23 THR D3862     239.992 243.924 212.763  1.00  0.00           H
ATOM   4155  HG1 THR D3862     238.423 246.105 213.533  1.00  0.00           H
ATOM   4156  N   GLY D3863     239.929 248.259 210.481  1.00  0.00           N
ATOM   4157  CA  GLY D3863     239.577 249.616 210.066  1.00  0.00           C
ATOM   4158  C   GLY D3863     240.214 250.088 208.754  1.00  0.00           C
ATOM   4159  O   GLY D3863     239.928 251.216 208.349  1.00  0.00           O
ATOM   4160  H   GLY D3863     240.623 248.145 211.202  1.00  0.00           H
ATOM   4161  HA2 GLY D3863     238.494 249.684 209.958  1.00  0.00           H
ATOM   4162  HA3 GLY D3863     239.887 250.305 210.852  1.00  0.00           H
ATOM   4163  N   ASN D3864     241.112 249.304 208.139  1.00  0.00           N
ATOM   4164  CA  ASN D3864     241.959 249.707 207.008  1.00  0.00           C
ATOM   4165  CB  ASN D3864     243.432 249.386 207.346  1.00  0.00           C
ATOM   4166  CG  ASN D3864     244.122 250.432 208.207  1.00  0.00           C
ATOM   4167  OD1 ASN D3864     243.748 251.591 208.215  1.00  0.00           O
ATOM   4168  ND2 ASN D3864     245.311 250.128 208.674  1.00  0.00           N
ATOM   4169  C   ASN D3864     241.554 249.077 205.658  1.00  0.00           C
ATOM   4170  O   ASN D3864     241.111 247.937 205.589  1.00  0.00           O
ATOM   4171  H   ASN D3864     241.249 248.368 208.505  1.00  0.00           H
ATOM   4172  HA  ASN D3864     241.869 250.785 206.872  1.00  0.00           H
ATOM   4173  HB2 ASN D3864     244.004 249.324 206.425  1.00  0.00           H
ATOM   4174  HB3 ASN D3864     243.495 248.414 207.834  1.00  0.00           H
ATOM   4175 HD21 ASN D3864     245.864 250.875 209.078  1.00  0.00           H
ATOM   4176 HD22 ASN D3864     245.670 249.196 208.589  1.00  0.00           H
ATOM   4177  N   ASN D3865     241.970 249.725 204.558  1.00  0.00           N
ATOM   4178  CA  ASN D3865     241.883 249.191 203.185  1.00  0.00           C
ATOM   4179  CB  ASN D3865     242.403 250.295 202.237  1.00  0.00           C
ATOM   4180  CG  ASN D3865     242.322 249.940 200.758  1.00  0.00           C
ATOM   4181  OD1 ASN D3865     241.490 250.443 200.025  1.00  0.00           O
ATOM   4182  ND2 ASN D3865     243.268 249.203 200.223  1.00  0.00           N
ATOM   4183  C   ASN D3865     242.686 247.886 202.984  1.00  0.00           C
ATOM   4184  O   ASN D3865     242.399 247.107 202.078  1.00  0.00           O
ATOM   4185  H   ASN D3865     242.385 250.635 204.683  1.00  0.00           H
ATOM   4186  HA  ASN D3865     240.840 248.970 202.949  1.00  0.00           H
ATOM   4187  HB2 ASN D3865     243.442 250.521 202.475  1.00  0.00           H
ATOM   4188  HB3 ASN D3865     241.814 251.199 202.388  1.00  0.00           H
ATOM   4189 HD21 ASN D3865     243.858 248.635 200.823  1.00  0.00           H
ATOM   4190 HD22 ASN D3865     243.105 248.942 199.272  1.00  0.00           H
ATOM   4191  N   THR D3866     243.788 247.742 203.719  1.00  0.00           N
ATOM   4192  CA  THR D3866     244.783 246.673 203.577  1.00  0.00           C
ATOM   4193  CB  THR D3866     245.960 247.118 202.685  1.00  0.00           C
ATOM   4194  OG1 THR D3866     245.517 247.651 201.454  1.00  0.00           O
ATOM   4195  CG2 THR D3866     246.917 245.977 202.336  1.00  0.00           C
ATOM   4196  C   THR D3866     245.302 246.335 204.970  1.00  0.00           C
ATOM   4197  O   THR D3866     245.493 247.246 205.773  1.00  0.00           O
ATOM   4198  H   THR D3866     243.933 248.391 204.477  1.00  0.00           H
ATOM   4199  HA  THR D3866     244.314 245.790 203.142  1.00  0.00           H
ATOM   4200  HB  THR D3866     246.525 247.893 203.203  1.00  0.00           H
ATOM   4201 HG21 THR D3866     247.683 246.329 201.645  1.00  0.00           H
ATOM   4202 HG22 THR D3866     246.366 245.157 201.875  1.00  0.00           H
ATOM   4203 HG23 THR D3866     247.417 245.614 203.235  1.00  0.00           H
ATOM   4204  HG1 THR D3866     246.301 247.831 200.930  1.00  0.00           H
ATOM   4205  N   THR D3867     245.648 245.074 205.230  1.00  0.00           N
ATOM   4206  CA  THR D3867     246.210 244.649 206.519  1.00  0.00           C
ATOM   4207  CB  THR D3867     245.135 243.993 207.404  1.00  0.00           C
ATOM   4208  OG1 THR D3867     245.676 243.606 208.643  1.00  0.00           O
ATOM   4209  CG2 THR D3867     244.519 242.728 206.805  1.00  0.00           C
ATOM   4210  C   THR D3867     247.457 243.781 206.355  1.00  0.00           C
ATOM   4211  O   THR D3867     247.614 243.090 205.347  1.00  0.00           O
ATOM   4212  H   THR D3867     245.548 244.366 204.518  1.00  0.00           H
ATOM   4213  HA  THR D3867     246.536 245.543 207.045  1.00  0.00           H
ATOM   4214  HB  THR D3867     244.340 244.718 207.582  1.00  0.00           H
ATOM   4215  HG1 THR D3867     246.281 244.308 208.941  1.00  0.00           H
ATOM   4216 HG21 THR D3867     243.785 242.321 207.501  1.00  0.00           H
ATOM   4217 HG22 THR D3867     245.292 241.980 206.628  1.00  0.00           H
ATOM   4218 HG23 THR D3867     244.016 242.962 205.868  1.00  0.00           H
ATOM   4219  N   VAL D3868     248.370 243.883 207.323  1.00  0.00           N
ATOM   4220  CA  VAL D3868     249.581 243.071 207.469  1.00  0.00           C
ATOM   4221  CB  VAL D3868     250.844 243.941 207.315  1.00  0.00           C
ATOM   4222  CG1 VAL D3868     252.114 243.094 207.412  1.00  0.00           C
ATOM   4223  CG2 VAL D3868     250.873 244.680 205.968  1.00  0.00           C
ATOM   4224  C   VAL D3868     249.541 242.401 208.843  1.00  0.00           C
ATOM   4225  O   VAL D3868     249.348 243.079 209.850  1.00  0.00           O
ATOM   4226  H   VAL D3868     248.161 244.506 208.099  1.00  0.00           H
ATOM   4227  HA  VAL D3868     249.598 242.299 206.700  1.00  0.00           H
ATOM   4228  HB  VAL D3868     250.866 244.688 208.109  1.00  0.00           H
ATOM   4229 HG21 VAL D3868     250.048 245.389 205.915  1.00  0.00           H
ATOM   4230 HG22 VAL D3868     250.793 243.965 205.149  1.00  0.00           H
ATOM   4231 HG23 VAL D3868     251.806 245.234 205.878  1.00  0.00           H
ATOM   4232 HG11 VAL D3868     252.208 242.658 208.407  1.00  0.00           H
ATOM   4233 HG12 VAL D3868     252.106 242.301 206.665  1.00  0.00           H
ATOM   4234 HG13 VAL D3868     252.979 243.733 207.243  1.00  0.00           H
ATOM   4235  N   ASN D3869     249.623 241.070 208.884  1.00  0.00           N
ATOM   4236  CA  ASN D3869     249.532 240.304 210.128  1.00  0.00           C
ATOM   4237  CB  ASN D3869     248.981 238.904 209.800  1.00  0.00           C
ATOM   4238  CG  ASN D3869     248.700 238.078 211.043  1.00  0.00           C
ATOM   4239  OD1 ASN D3869     249.366 238.179 212.056  1.00  0.00           O
ATOM   4240  ND2 ASN D3869     247.758 237.168 210.992  1.00  0.00           N
ATOM   4241  C   ASN D3869     250.891 240.285 210.856  1.00  0.00           C
ATOM   4242  O   ASN D3869     251.819 239.569 210.464  1.00  0.00           O
ATOM   4243  H   ASN D3869     249.789 240.565 208.030  1.00  0.00           H
ATOM   4244  HA  ASN D3869     248.809 240.792 210.788  1.00  0.00           H
ATOM   4245  HB2 ASN D3869     248.046 239.020 209.252  1.00  0.00           H
ATOM   4246  HB3 ASN D3869     249.690 238.358 209.178  1.00  0.00           H
ATOM   4247 HD21 ASN D3869     247.182 237.078 210.178  1.00  0.00           H
ATOM   4248 HD22 ASN D3869     247.648 236.598 211.813  1.00  0.00           H
ATOM   4249  N   ILE D3870     251.004 241.074 211.924  1.00  0.00           N
ATOM   4250  CA  ILE D3870     252.231 241.217 212.722  1.00  0.00           C
ATOM   4251  CB  ILE D3870     252.176 242.548 213.509  1.00  0.00           C
ATOM   4252  CG1 ILE D3870     251.931 243.784 212.603  1.00  0.00           C
ATOM   4253  CG2 ILE D3870     253.443 242.766 214.348  1.00  0.00           C
ATOM   4254  CD1 ILE D3870     252.968 244.018 211.494  1.00  0.00           C
ATOM   4255  C   ILE D3870     252.485 239.999 213.635  1.00  0.00           C
ATOM   4256  O   ILE D3870     253.640 239.648 213.878  1.00  0.00           O
ATOM   4257  H   ILE D3870     250.203 241.647 212.180  1.00  0.00           H
ATOM   4258  HA  ILE D3870     253.079 241.274 212.041  1.00  0.00           H
ATOM   4259  HB  ILE D3870     251.337 242.487 214.201  1.00  0.00           H
ATOM   4260 HG12 ILE D3870     251.905 244.676 213.229  1.00  0.00           H
ATOM   4261 HG13 ILE D3870     250.948 243.703 212.140  1.00  0.00           H
ATOM   4262 HD11 ILE D3870     252.698 244.917 210.942  1.00  0.00           H
ATOM   4263 HD12 ILE D3870     252.983 243.177 210.802  1.00  0.00           H
ATOM   4264 HD13 ILE D3870     253.961 244.156 211.922  1.00  0.00           H
ATOM   4265 HG21 ILE D3870     253.499 242.034 215.156  1.00  0.00           H
ATOM   4266 HG22 ILE D3870     254.332 242.679 213.727  1.00  0.00           H
ATOM   4267 HG23 ILE D3870     253.430 243.757 214.798  1.00  0.00           H
ATOM   4268  N   ILE D3871     251.440 239.231 213.962  1.00  0.00           N
ATOM   4269  CA  ILE D3871     251.523 237.986 214.747  1.00  0.00           C
ATOM   4270  CB  ILE D3871     250.107 237.476 215.128  1.00  0.00           C
ATOM   4271  CG1 ILE D3871     249.123 238.576 215.580  1.00  0.00           C
ATOM   4272  CG2 ILE D3871     250.172 236.352 216.169  1.00  0.00           C
ATOM   4273  CD1 ILE D3871     249.554 239.452 216.757  1.00  0.00           C
ATOM   4274  C   ILE D3871     252.298 236.907 213.974  1.00  0.00           C
ATOM   4275  O   ILE D3871     253.354 236.459 214.420  1.00  0.00           O
ATOM   4276  H   ILE D3871     250.531 239.504 213.619  1.00  0.00           H
ATOM   4277  HA  ILE D3871     252.069 238.195 215.667  1.00  0.00           H
ATOM   4278  HB  ILE D3871     249.663 237.025 214.242  1.00  0.00           H
ATOM   4279 HG12 ILE D3871     248.180 238.099 215.844  1.00  0.00           H
ATOM   4280 HG13 ILE D3871     248.934 239.233 214.737  1.00  0.00           H
ATOM   4281 HD11 ILE D3871     248.801 240.221 216.928  1.00  0.00           H
ATOM   4282 HD12 ILE D3871     249.626 238.842 217.649  1.00  0.00           H
ATOM   4283 HD13 ILE D3871     250.512 239.931 216.557  1.00  0.00           H
ATOM   4284 HG21 ILE D3871     250.794 235.540 215.800  1.00  0.00           H
ATOM   4285 HG22 ILE D3871     250.579 236.723 217.105  1.00  0.00           H
ATOM   4286 HG23 ILE D3871     249.171 235.960 216.355  1.00  0.00           H
ATOM   4287  N   ILE D3872     251.910 236.685 212.710  1.00  0.00           N
ATOM   4288  CA  ILE D3872     252.604 235.784 211.773  1.00  0.00           C
ATOM   4289  CB  ILE D3872     251.766 235.584 210.491  1.00  0.00           C
ATOM   4290  CG1 ILE D3872     250.412 234.892 210.782  1.00  0.00           C
ATOM   4291  CG2 ILE D3872     252.537 234.803 209.412  1.00  0.00           C
ATOM   4292  CD1 ILE D3872     250.482 233.447 211.293  1.00  0.00           C
ATOM   4293  C   ILE D3872     254.020 236.285 211.454  1.00  0.00           C
ATOM   4294  O   ILE D3872     254.985 235.548 211.641  1.00  0.00           O
ATOM   4295  H   ILE D3872     251.072 237.161 212.397  1.00  0.00           H
ATOM   4296  HA  ILE D3872     252.715 234.811 212.245  1.00  0.00           H
ATOM   4297  HB  ILE D3872     251.544 236.570 210.079  1.00  0.00           H
ATOM   4298 HG12 ILE D3872     249.865 235.473 211.521  1.00  0.00           H
ATOM   4299 HG13 ILE D3872     249.822 234.897 209.865  1.00  0.00           H
ATOM   4300 HD11 ILE D3872     249.467 233.071 211.404  1.00  0.00           H
ATOM   4301 HD12 ILE D3872     250.978 233.406 212.263  1.00  0.00           H
ATOM   4302 HD13 ILE D3872     251.008 232.809 210.584  1.00  0.00           H
ATOM   4303 HG21 ILE D3872     253.371 235.395 209.027  1.00  0.00           H
ATOM   4304 HG22 ILE D3872     251.884 234.561 208.575  1.00  0.00           H
ATOM   4305 HG23 ILE D3872     252.949 233.880 209.824  1.00  0.00           H
ATOM   4306  N   SER D3873     254.171 237.598 211.246  1.00  0.00           N
ATOM   4307  CA  SER D3873     255.481 238.229 211.010  1.00  0.00           C
ATOM   4308  CB  SER D3873     255.309 239.724 210.707  1.00  0.00           C
ATOM   4309  OG  SER D3873     254.408 239.956 209.636  1.00  0.00           O
ATOM   4310  C   SER D3873     256.459 238.071 212.190  1.00  0.00           C
ATOM   4311  O   SER D3873     257.671 238.150 212.000  1.00  0.00           O
ATOM   4312  H   SER D3873     253.339 238.166 211.176  1.00  0.00           H
ATOM   4313  HA  SER D3873     255.941 237.756 210.141  1.00  0.00           H
ATOM   4314  HB2 SER D3873     254.945 240.234 211.598  1.00  0.00           H
ATOM   4315  HB3 SER D3873     256.281 240.144 210.446  1.00  0.00           H
ATOM   4316  HG  SER D3873     253.502 239.760 209.931  1.00  0.00           H
ATOM   4317  N   THR D3874     255.952 237.859 213.411  1.00  0.00           N
ATOM   4318  CA  THR D3874     256.766 237.630 214.616  1.00  0.00           C
ATOM   4319  CB  THR D3874     255.992 238.024 215.882  1.00  0.00           C
ATOM   4320  OG1 THR D3874     255.558 239.366 215.805  1.00  0.00           O
ATOM   4321  CG2 THR D3874     256.822 237.904 217.160  1.00  0.00           C
ATOM   4322  C   THR D3874     257.231 236.177 214.732  1.00  0.00           C
ATOM   4323  O   THR D3874     258.410 235.943 214.992  1.00  0.00           O
ATOM   4324  H   THR D3874     254.945 237.788 213.499  1.00  0.00           H
ATOM   4325  HA  THR D3874     257.660 238.253 214.568  1.00  0.00           H
ATOM   4326  HB  THR D3874     255.121 237.378 215.976  1.00  0.00           H
ATOM   4327  HG1 THR D3874     254.919 239.425 215.070  1.00  0.00           H
ATOM   4328 HG21 THR D3874     256.239 238.242 218.017  1.00  0.00           H
ATOM   4329 HG22 THR D3874     257.111 236.868 217.322  1.00  0.00           H
ATOM   4330 HG23 THR D3874     257.724 238.506 217.084  1.00  0.00           H
ATOM   4331  N   VAL D3875     256.364 235.191 214.465  1.00  0.00           N
ATOM   4332  CA  VAL D3875     256.764 233.767 214.472  1.00  0.00           C
ATOM   4333  CB  VAL D3875     255.555 232.823 214.623  1.00  0.00           C
ATOM   4334  CG1 VAL D3875     254.500 232.990 213.530  1.00  0.00           C
ATOM   4335  CG2 VAL D3875     255.981 231.353 214.655  1.00  0.00           C
ATOM   4336  C   VAL D3875     257.649 233.393 213.276  1.00  0.00           C
ATOM   4337  O   VAL D3875     258.643 232.696 213.470  1.00  0.00           O
ATOM   4338  H   VAL D3875     255.420 235.430 214.185  1.00  0.00           H
ATOM   4339  HA  VAL D3875     257.379 233.608 215.357  1.00  0.00           H
ATOM   4340  HB  VAL D3875     255.079 233.046 215.578  1.00  0.00           H
ATOM   4341 HG21 VAL D3875     256.714 231.194 215.445  1.00  0.00           H
ATOM   4342 HG22 VAL D3875     255.106 230.741 214.851  1.00  0.00           H
ATOM   4343 HG23 VAL D3875     256.405 231.049 213.698  1.00  0.00           H
ATOM   4344 HG11 VAL D3875     253.699 232.266 213.673  1.00  0.00           H
ATOM   4345 HG12 VAL D3875     254.076 233.985 213.611  1.00  0.00           H
ATOM   4346 HG13 VAL D3875     254.937 232.848 212.541  1.00  0.00           H
ATOM   4347  N   ASP D3876     257.480 234.055 212.129  1.00  0.00           N
ATOM   4348  CA  ASP D3876     258.435 233.961 211.017  1.00  0.00           C
ATOM   4349  CB  ASP D3876     257.861 234.651 209.765  1.00  0.00           C
ATOM   4350  CG  ASP D3876     256.680 233.912 209.112  1.00  0.00           C
ATOM   4351  OD1 ASP D3876     256.644 232.663 209.212  1.00  0.00           O
ATOM   4352  OD2 ASP D3876     256.031 234.555 208.255  1.00  0.00           O
ATOM   4353  C   ASP D3876     259.821 234.533 211.385  1.00  0.00           C
ATOM   4354  O   ASP D3876     260.841 233.968 210.985  1.00  0.00           O
ATOM   4355  H   ASP D3876     256.637 234.606 211.997  1.00  0.00           H
ATOM   4356  HA  ASP D3876     258.585 232.907 210.778  1.00  0.00           H
ATOM   4357  HB2 ASP D3876     257.555 235.666 210.027  1.00  0.00           H
ATOM   4358  HB3 ASP D3876     258.656 234.726 209.021  1.00  0.00           H
ATOM   4359  N   TYR D3877     259.901 235.543 212.266  1.00  0.00           N
ATOM   4360  CA  TYR D3877     261.183 235.996 212.822  1.00  0.00           C
ATOM   4361  CB  TYR D3877     261.112 237.448 213.316  1.00  0.00           C
ATOM   4362  CG  TYR D3877     262.470 237.921 213.809  1.00  0.00           C
ATOM   4363  CD1 TYR D3877     263.534 238.033 212.895  1.00  0.00           C
ATOM   4364  CD2 TYR D3877     262.711 238.108 215.181  1.00  0.00           C
ATOM   4365  CE1 TYR D3877     264.843 238.306 213.341  1.00  0.00           C
ATOM   4366  CE2 TYR D3877     264.013 238.401 215.633  1.00  0.00           C
ATOM   4367  CZ  TYR D3877     265.084 238.478 214.719  1.00  0.00           C
ATOM   4368  OH  TYR D3877     266.348 238.656 215.180  1.00  0.00           O
ATOM   4369  C   TYR D3877     261.752 235.073 213.915  1.00  0.00           C
ATOM   4370  O   TYR D3877     262.931 234.726 213.833  1.00  0.00           O
ATOM   4371  H   TYR D3877     259.044 235.947 212.621  1.00  0.00           H
ATOM   4372  HA  TYR D3877     261.909 235.977 212.010  1.00  0.00           H
ATOM   4373  HB2 TYR D3877     260.381 237.525 214.121  1.00  0.00           H
ATOM   4374  HB3 TYR D3877     260.786 238.092 212.498  1.00  0.00           H
ATOM   4375  HD1 TYR D3877     263.340 237.855 211.854  1.00  0.00           H
ATOM   4376  HD2 TYR D3877     261.902 238.009 215.893  1.00  0.00           H
ATOM   4377  HE1 TYR D3877     265.670 238.354 212.652  1.00  0.00           H
ATOM   4378  HE2 TYR D3877     264.212 238.535 216.686  1.00  0.00           H
ATOM   4379  HH  TYR D3877     267.036 238.683 214.492  1.00  0.00           H
ATOM   4380  N   LEU D3878     260.916 234.524 214.809  1.00  0.00           N
ATOM   4381  CA  LEU D3878     261.325 233.487 215.774  1.00  0.00           C
ATOM   4382  CB  LEU D3878     260.102 233.008 216.586  1.00  0.00           C
ATOM   4383  CG  LEU D3878     260.437 231.929 217.639  1.00  0.00           C
ATOM   4384  CD1 LEU D3878     261.175 232.515 218.843  1.00  0.00           C
ATOM   4385  CD2 LEU D3878     259.172 231.225 218.124  1.00  0.00           C
ATOM   4386  C   LEU D3878     261.973 232.293 215.059  1.00  0.00           C
ATOM   4387  O   LEU D3878     263.010 231.787 215.487  1.00  0.00           O
ATOM   4388  H   LEU D3878     259.949 234.833 214.809  1.00  0.00           H
ATOM   4389  HA  LEU D3878     262.066 233.915 216.449  1.00  0.00           H
ATOM   4390  HB2 LEU D3878     259.618 233.854 217.071  1.00  0.00           H
ATOM   4391  HB3 LEU D3878     259.385 232.579 215.890  1.00  0.00           H
ATOM   4392  HG  LEU D3878     261.063 231.161 217.190  1.00  0.00           H
ATOM   4393 HD11 LEU D3878     262.107 232.981 218.527  1.00  0.00           H
ATOM   4394 HD12 LEU D3878     261.408 231.723 219.552  1.00  0.00           H
ATOM   4395 HD13 LEU D3878     260.552 233.251 219.348  1.00  0.00           H
ATOM   4396 HD21 LEU D3878     258.610 230.837 217.276  1.00  0.00           H
ATOM   4397 HD22 LEU D3878     259.449 230.392 218.769  1.00  0.00           H
ATOM   4398 HD23 LEU D3878     258.552 231.916 218.689  1.00  0.00           H
ATOM   4399  N   LEU D3879     261.414 231.915 213.910  1.00  0.00           N
ATOM   4400  CA  LEU D3879     261.960 230.883 213.049  1.00  0.00           C
ATOM   4401  CB  LEU D3879     260.900 230.545 211.998  1.00  0.00           C
ATOM   4402  CG  LEU D3879     261.357 229.384 211.107  1.00  0.00           C
ATOM   4403  CD1 LEU D3879     260.955 228.039 211.714  1.00  0.00           C
ATOM   4404  CD2 LEU D3879     260.776 229.550 209.715  1.00  0.00           C
ATOM   4405  C   LEU D3879     263.304 231.285 212.414  1.00  0.00           C
ATOM   4406  O   LEU D3879     264.241 230.494 212.498  1.00  0.00           O
ATOM   4407  H   LEU D3879     260.539 232.354 213.639  1.00  0.00           H
ATOM   4408  HA  LEU D3879     262.139 229.994 213.654  1.00  0.00           H
ATOM   4409  HB2 LEU D3879     259.955 230.292 212.481  1.00  0.00           H
ATOM   4410  HB3 LEU D3879     260.732 231.435 211.393  1.00  0.00           H
ATOM   4411  HG  LEU D3879     262.436 229.393 210.987  1.00  0.00           H
ATOM   4412 HD21 LEU D3879     261.370 228.917 209.067  1.00  0.00           H
ATOM   4413 HD22 LEU D3879     260.900 230.576 209.368  1.00  0.00           H
ATOM   4414 HD23 LEU D3879     259.720 229.282 209.711  1.00  0.00           H
ATOM   4415 HD11 LEU D3879     261.398 227.933 212.703  1.00  0.00           H
ATOM   4416 HD12 LEU D3879     259.870 227.976 211.802  1.00  0.00           H
ATOM   4417 HD13 LEU D3879     261.319 227.229 211.084  1.00  0.00           H
ATOM   4418  N   ARG D3880     263.465 232.515 211.889  1.00  0.00           N
ATOM   4419  CA  ARG D3880     264.779 232.995 211.394  1.00  0.00           C
ATOM   4420  CB  ARG D3880     264.716 234.430 210.827  1.00  0.00           C
ATOM   4421  CG  ARG D3880     263.894 234.575 209.538  1.00  0.00           C
ATOM   4422  CD  ARG D3880     264.316 235.783 208.682  1.00  0.00           C
ATOM   4423  NE  ARG D3880     264.070 237.101 209.315  1.00  0.00           N
ATOM   4424  CZ  ARG D3880     264.974 238.016 209.638  1.00  0.00           C
ATOM   4425  NH1 ARG D3880     266.251 237.773 209.670  1.00  0.00           N
ATOM   4426  NH2 ARG D3880     264.640 239.215 210.005  1.00  0.00           N
ATOM   4427  C   ARG D3880     265.852 232.935 212.485  1.00  0.00           C
ATOM   4428  O   ARG D3880     266.981 232.528 212.208  1.00  0.00           O
ATOM   4429  H   ARG D3880     262.660 233.135 211.871  1.00  0.00           H
ATOM   4430  HA  ARG D3880     265.119 232.314 210.612  1.00  0.00           H
ATOM   4431  HB2 ARG D3880     264.334 235.117 211.583  1.00  0.00           H
ATOM   4432  HB3 ARG D3880     265.738 234.726 210.594  1.00  0.00           H
ATOM   4433  HG2 ARG D3880     264.028 233.677 208.934  1.00  0.00           H
ATOM   4434  HG3 ARG D3880     262.840 234.665 209.782  1.00  0.00           H
ATOM   4435  HD2 ARG D3880     263.744 235.744 207.753  1.00  0.00           H
ATOM   4436  HD3 ARG D3880     265.368 235.673 208.413  1.00  0.00           H
ATOM   4437  HE  ARG D3880     263.109 237.395 209.386  1.00  0.00           H
ATOM   4438 HH11 ARG D3880     266.588 236.841 209.548  1.00  0.00           H
ATOM   4439 HH12 ARG D3880     266.851 238.516 210.022  1.00  0.00           H
ATOM   4440 HH21 ARG D3880     263.681 239.542 210.058  1.00  0.00           H
ATOM   4441 HH22 ARG D3880     265.387 239.862 210.229  1.00  0.00           H
ATOM   4442  N   VAL D3881     265.492 233.285 213.720  1.00  0.00           N
ATOM   4443  CA  VAL D3881     266.371 233.179 214.892  1.00  0.00           C
ATOM   4444  CB  VAL D3881     265.747 233.897 216.106  1.00  0.00           C
ATOM   4445  CG1 VAL D3881     266.547 233.690 217.394  1.00  0.00           C
ATOM   4446  CG2 VAL D3881     265.676 235.405 215.854  1.00  0.00           C
ATOM   4447  C   VAL D3881     266.718 231.716 215.186  1.00  0.00           C
ATOM   4448  O   VAL D3881     267.897 231.368 215.116  1.00  0.00           O
ATOM   4449  H   VAL D3881     264.545 233.631 213.852  1.00  0.00           H
ATOM   4450  HA  VAL D3881     267.309 233.684 214.664  1.00  0.00           H
ATOM   4451  HB  VAL D3881     264.737 233.528 216.271  1.00  0.00           H
ATOM   4452 HG11 VAL D3881     266.457 232.656 217.722  1.00  0.00           H
ATOM   4453 HG12 VAL D3881     266.150 234.332 218.180  1.00  0.00           H
ATOM   4454 HG13 VAL D3881     267.596 233.940 217.234  1.00  0.00           H
ATOM   4455 HG21 VAL D3881     265.105 235.615 214.952  1.00  0.00           H
ATOM   4456 HG22 VAL D3881     266.678 235.823 215.748  1.00  0.00           H
ATOM   4457 HG23 VAL D3881     265.174 235.894 216.688  1.00  0.00           H
ATOM   4458  N   GLN D3882     265.721 230.828 215.271  1.00  0.00           N
ATOM   4459  CA  GLN D3882     265.902 229.394 215.538  1.00  0.00           C
ATOM   4460  CB  GLN D3882     264.524 228.721 215.677  1.00  0.00           C
ATOM   4461  CG  GLN D3882     264.597 227.247 216.125  1.00  0.00           C
ATOM   4462  CD  GLN D3882     264.940 226.255 215.012  1.00  0.00           C
ATOM   4463  OE1 GLN D3882     265.945 225.563 215.047  1.00  0.00           O
ATOM   4464  NE2 GLN D3882     264.187 226.211 213.935  1.00  0.00           N
ATOM   4465  C   GLN D3882     266.755 228.682 214.480  1.00  0.00           C
ATOM   4466  O   GLN D3882     267.750 228.050 214.828  1.00  0.00           O
ATOM   4467  H   GLN D3882     264.768 231.180 215.235  1.00  0.00           H
ATOM   4468  HA  GLN D3882     266.421 229.294 216.493  1.00  0.00           H
ATOM   4469  HB2 GLN D3882     263.975 228.798 214.738  1.00  0.00           H
ATOM   4470  HB3 GLN D3882     263.957 229.271 216.425  1.00  0.00           H
ATOM   4471  HG2 GLN D3882     263.620 226.970 216.514  1.00  0.00           H
ATOM   4472  HG3 GLN D3882     265.316 227.145 216.938  1.00  0.00           H
ATOM   4473 HE21 GLN D3882     263.348 226.756 213.865  1.00  0.00           H
ATOM   4474 HE22 GLN D3882     264.457 225.567 213.215  1.00  0.00           H
ATOM   4475  N   GLU D3883     266.424 228.829 213.193  1.00  0.00           N
ATOM   4476  CA  GLU D3883     267.144 228.172 212.094  1.00  0.00           C
ATOM   4477  CB  GLU D3883     266.366 228.337 210.757  1.00  0.00           C
ATOM   4478  CG  GLU D3883     265.024 227.549 210.704  1.00  0.00           C
ATOM   4479  CD  GLU D3883     264.232 227.626 209.366  1.00  0.00           C
ATOM   4480  OE1 GLU D3883     264.669 228.345 208.439  1.00  0.00           O
ATOM   4481  OE2 GLU D3883     263.180 226.939 209.234  1.00  0.00           O
ATOM   4482  C   GLU D3883     268.618 228.651 212.017  1.00  0.00           C
ATOM   4483  O   GLU D3883     269.506 227.830 211.779  1.00  0.00           O
ATOM   4484  H   GLU D3883     265.613 229.396 212.961  1.00  0.00           H
ATOM   4485  HA  GLU D3883     267.192 227.104 212.312  1.00  0.00           H
ATOM   4486  HB2 GLU D3883     267.004 227.973 209.950  1.00  0.00           H
ATOM   4487  HB3 GLU D3883     266.174 229.397 210.586  1.00  0.00           H
ATOM   4488  HG2 GLU D3883     265.246 226.499 210.911  1.00  0.00           H
ATOM   4489  HG3 GLU D3883     264.379 227.906 211.509  1.00  0.00           H
ATOM   4490  N   SER D3884     268.922 229.882 212.467  1.00  0.00           N
ATOM   4491  CA  SER D3884     270.304 230.380 212.628  1.00  0.00           C
ATOM   4492  CB  SER D3884     270.332 231.913 212.533  1.00  0.00           C
ATOM   4493  OG  SER D3884     270.017 232.568 213.751  1.00  0.00           O
ATOM   4494  C   SER D3884     271.023 229.882 213.897  1.00  0.00           C
ATOM   4495  O   SER D3884     272.186 229.477 213.821  1.00  0.00           O
ATOM   4496  H   SER D3884     268.154 230.495 212.716  1.00  0.00           H
ATOM   4497  HA  SER D3884     270.884 230.006 211.783  1.00  0.00           H
ATOM   4498  HB2 SER D3884     271.334 232.218 212.231  1.00  0.00           H
ATOM   4499  HB3 SER D3884     269.639 232.239 211.756  1.00  0.00           H
ATOM   4500  HG  SER D3884     269.164 232.228 214.079  1.00  0.00           H
ATOM   4501  N   ILE D3885     270.319 229.776 215.035  1.00  0.00           N
ATOM   4502  CA  ILE D3885     270.843 229.189 216.284  1.00  0.00           C
ATOM   4503  CB  ILE D3885     269.836 229.382 217.450  1.00  0.00           C
ATOM   4504  CG1 ILE D3885     269.799 230.865 217.888  1.00  0.00           C
ATOM   4505  CG2 ILE D3885     270.170 228.496 218.668  1.00  0.00           C
ATOM   4506  CD1 ILE D3885     268.673 231.191 218.880  1.00  0.00           C
ATOM   4507  C   ILE D3885     271.188 227.711 216.075  1.00  0.00           C
ATOM   4508  O   ILE D3885     272.247 227.266 216.519  1.00  0.00           O
ATOM   4509  H   ILE D3885     269.353 230.087 215.025  1.00  0.00           H
ATOM   4510  HA  ILE D3885     271.772 229.693 216.547  1.00  0.00           H
ATOM   4511  HB  ILE D3885     268.844 229.098 217.096  1.00  0.00           H
ATOM   4512 HG12 ILE D3885     270.755 231.134 218.340  1.00  0.00           H
ATOM   4513 HG13 ILE D3885     269.659 231.497 217.013  1.00  0.00           H
ATOM   4514 HD11 ILE D3885     268.599 232.270 219.005  1.00  0.00           H
ATOM   4515 HD12 ILE D3885     268.880 230.753 219.856  1.00  0.00           H
ATOM   4516 HD13 ILE D3885     267.725 230.811 218.501  1.00  0.00           H
ATOM   4517 HG21 ILE D3885     270.140 227.442 218.396  1.00  0.00           H
ATOM   4518 HG22 ILE D3885     271.160 228.744 219.051  1.00  0.00           H
ATOM   4519 HG23 ILE D3885     269.433 228.636 219.457  1.00  0.00           H
ATOM   4520  N   SER D3886     270.371 226.984 215.309  1.00  0.00           N
ATOM   4521  CA  SER D3886     270.597 225.576 214.983  1.00  0.00           C
ATOM   4522  CB  SER D3886     269.421 225.014 214.176  1.00  0.00           C
ATOM   4523  OG  SER D3886     268.451 224.477 215.054  1.00  0.00           O
ATOM   4524  C   SER D3886     271.918 225.344 214.243  1.00  0.00           C
ATOM   4525  O   SER D3886     272.703 224.511 214.692  1.00  0.00           O
ATOM   4526  H   SER D3886     269.502 227.412 215.001  1.00  0.00           H
ATOM   4527  HA  SER D3886     270.659 225.015 215.916  1.00  0.00           H
ATOM   4528  HB2 SER D3886     268.981 225.789 213.547  1.00  0.00           H
ATOM   4529  HB3 SER D3886     269.778 224.204 213.539  1.00  0.00           H
ATOM   4530  HG  SER D3886     267.639 225.025 215.042  1.00  0.00           H
ATOM   4531  N   ASP D3887     272.254 226.107 213.194  1.00  0.00           N
ATOM   4532  CA  ASP D3887     273.533 225.901 212.483  1.00  0.00           C
ATOM   4533  CB  ASP D3887     273.486 226.471 211.050  1.00  0.00           C
ATOM   4534  CG  ASP D3887     274.221 225.584 210.022  1.00  0.00           C
ATOM   4535  OD1 ASP D3887     274.240 224.342 210.199  1.00  0.00           O
ATOM   4536  OD2 ASP D3887     274.723 226.146 209.022  1.00  0.00           O
ATOM   4537  C   ASP D3887     274.754 226.435 213.259  1.00  0.00           C
ATOM   4538  O   ASP D3887     275.824 225.820 213.237  1.00  0.00           O
ATOM   4539  H   ASP D3887     271.605 226.808 212.854  1.00  0.00           H
ATOM   4540  HA  ASP D3887     273.672 224.826 212.406  1.00  0.00           H
ATOM   4541  HB2 ASP D3887     272.445 226.564 210.733  1.00  0.00           H
ATOM   4542  HB3 ASP D3887     273.922 227.472 211.049  1.00  0.00           H
ATOM   4543  N   PHE D3888     274.567 227.453 214.109  1.00  0.00           N
ATOM   4544  CA  PHE D3888     275.601 227.908 215.050  1.00  0.00           C
ATOM   4545  CB  PHE D3888     275.197 229.285 215.606  1.00  0.00           C
ATOM   4546  CG  PHE D3888     276.336 230.121 216.170  1.00  0.00           C
ATOM   4547  CD1 PHE D3888     277.362 230.572 215.316  1.00  0.00           C
ATOM   4548  CD2 PHE D3888     276.337 230.525 217.519  1.00  0.00           C
ATOM   4549  CE1 PHE D3888     278.399 231.381 215.815  1.00  0.00           C
ATOM   4550  CE2 PHE D3888     277.377 231.332 218.021  1.00  0.00           C
ATOM   4551  CZ  PHE D3888     278.414 231.754 217.170  1.00  0.00           C
ATOM   4552  C   PHE D3888     275.878 226.869 216.158  1.00  0.00           C
ATOM   4553  O   PHE D3888     277.041 226.567 216.442  1.00  0.00           O
ATOM   4554  H   PHE D3888     273.663 227.917 214.116  1.00  0.00           H
ATOM   4555  HA  PHE D3888     276.528 228.027 214.490  1.00  0.00           H
ATOM   4556  HB2 PHE D3888     274.752 229.867 214.797  1.00  0.00           H
ATOM   4557  HB3 PHE D3888     274.426 229.148 216.366  1.00  0.00           H
ATOM   4558  HD1 PHE D3888     277.335 230.318 214.268  1.00  0.00           H
ATOM   4559  HD2 PHE D3888     275.525 230.235 218.170  1.00  0.00           H
ATOM   4560  HE1 PHE D3888     279.174 231.735 215.153  1.00  0.00           H
ATOM   4561  HE2 PHE D3888     277.362 231.642 219.057  1.00  0.00           H
ATOM   4562  HZ  PHE D3888     279.205 232.387 217.547  1.00  0.00           H
ATOM   4563  N   TYR D3889     274.849 226.133 216.597  1.00  0.00           N
ATOM   4564  CA  TYR D3889     274.996 224.911 217.392  1.00  0.00           C
ATOM   4565  CB  TYR D3889     273.636 224.481 217.976  1.00  0.00           C
ATOM   4566  CG  TYR D3889     273.590 223.004 218.338  1.00  0.00           C
ATOM   4567  CD1 TYR D3889     274.128 222.543 219.555  1.00  0.00           C
ATOM   4568  CD2 TYR D3889     273.155 222.084 217.366  1.00  0.00           C
ATOM   4569  CE1 TYR D3889     274.266 221.157 219.781  1.00  0.00           C
ATOM   4570  CE2 TYR D3889     273.312 220.704 217.577  1.00  0.00           C
ATOM   4571  CZ  TYR D3889     273.880 220.236 218.782  1.00  0.00           C
ATOM   4572  OH  TYR D3889     274.085 218.906 218.967  1.00  0.00           O
ATOM   4573  C   TYR D3889     275.669 223.774 216.602  1.00  0.00           C
ATOM   4574  O   TYR D3889     276.630 223.190 217.106  1.00  0.00           O
ATOM   4575  H   TYR D3889     273.910 226.407 216.318  1.00  0.00           H
ATOM   4576  HA  TYR D3889     275.658 225.124 218.232  1.00  0.00           H
ATOM   4577  HB2 TYR D3889     273.415 225.088 218.855  1.00  0.00           H
ATOM   4578  HB3 TYR D3889     272.852 224.675 217.247  1.00  0.00           H
ATOM   4579  HD1 TYR D3889     274.467 223.250 220.301  1.00  0.00           H
ATOM   4580  HD2 TYR D3889     272.749 222.446 216.426  1.00  0.00           H
ATOM   4581  HE1 TYR D3889     274.698 220.794 220.700  1.00  0.00           H
ATOM   4582  HE2 TYR D3889     273.019 220.015 216.803  1.00  0.00           H
ATOM   4583  HH  TYR D3889     273.935 218.415 218.157  1.00  0.00           H
ATOM   4584  N   TRP D3890     275.283 223.494 215.351  1.00  0.00           N
ATOM   4585  CA  TRP D3890     275.894 222.408 214.567  1.00  0.00           C
ATOM   4586  CB  TRP D3890     275.116 222.131 213.275  1.00  0.00           C
ATOM   4587  CG  TRP D3890     273.800 221.437 213.466  1.00  0.00           C
ATOM   4588  CD2 TRP D3890     273.537 220.094 213.982  1.00  0.00           C
ATOM   4589  CD1 TRP D3890     272.591 221.940 213.136  1.00  0.00           C
ATOM   4590  NE1 TRP D3890     271.598 221.042 213.475  1.00  0.00           N
ATOM   4591  CE2 TRP D3890     272.127 219.872 213.975  1.00  0.00           C
ATOM   4592  CE3 TRP D3890     274.346 219.034 214.450  1.00  0.00           C
ATOM   4593  CZ2 TRP D3890     271.553 218.665 214.405  1.00  0.00           C
ATOM   4594  CZ3 TRP D3890     273.783 217.820 214.891  1.00  0.00           C
ATOM   4595  CH2 TRP D3890     272.389 217.633 214.868  1.00  0.00           C
ATOM   4596  C   TRP D3890     277.379 222.657 214.272  1.00  0.00           C
ATOM   4597  O   TRP D3890     278.186 221.743 214.468  1.00  0.00           O
ATOM   4598  H   TRP D3890     274.472 223.979 214.971  1.00  0.00           H
ATOM   4599  HA  TRP D3890     275.844 221.504 215.170  1.00  0.00           H
ATOM   4600  HB2 TRP D3890     274.966 223.066 212.735  1.00  0.00           H
ATOM   4601  HB3 TRP D3890     275.724 221.489 212.636  1.00  0.00           H
ATOM   4602  HD1 TRP D3890     272.434 222.921 212.699  1.00  0.00           H
ATOM   4603  HE3 TRP D3890     275.417 219.159 214.444  1.00  0.00           H
ATOM   4604  HZ2 TRP D3890     270.481 218.541 214.363  1.00  0.00           H
ATOM   4605  HZ3 TRP D3890     274.431 217.021 215.224  1.00  0.00           H
ATOM   4606  HH2 TRP D3890     271.965 216.691 215.183  1.00  0.00           H
ATOM   4607  HE1 TRP D3890     270.613 221.255 213.382  1.00  0.00           H
ATOM   4608  N   TYR D3891     277.789 223.917 214.118  1.00  0.00           N
ATOM   4609  CA  TYR D3891     279.197 224.321 214.069  1.00  0.00           C
ATOM   4610  CB  TYR D3891     279.256 225.815 213.723  1.00  0.00           C
ATOM   4611  CG  TYR D3891     280.648 226.413 213.619  1.00  0.00           C
ATOM   4612  CD1 TYR D3891     281.529 225.991 212.603  1.00  0.00           C
ATOM   4613  CD2 TYR D3891     281.026 227.461 214.481  1.00  0.00           C
ATOM   4614  CE1 TYR D3891     282.775 226.629 212.433  1.00  0.00           C
ATOM   4615  CE2 TYR D3891     282.265 228.106 214.307  1.00  0.00           C
ATOM   4616  CZ  TYR D3891     283.131 227.710 213.267  1.00  0.00           C
ATOM   4617  OH  TYR D3891     284.339 228.309 213.120  1.00  0.00           O
ATOM   4618  C   TYR D3891     279.971 224.007 215.366  1.00  0.00           C
ATOM   4619  O   TYR D3891     281.177 223.746 215.304  1.00  0.00           O
ATOM   4620  H   TYR D3891     277.075 224.633 213.984  1.00  0.00           H
ATOM   4621  HA  TYR D3891     279.677 223.766 213.263  1.00  0.00           H
ATOM   4622  HB2 TYR D3891     278.749 225.968 212.770  1.00  0.00           H
ATOM   4623  HB3 TYR D3891     278.691 226.369 214.472  1.00  0.00           H
ATOM   4624  HD1 TYR D3891     281.216 225.216 211.914  1.00  0.00           H
ATOM   4625  HD2 TYR D3891     280.331 227.814 215.238  1.00  0.00           H
ATOM   4626  HE1 TYR D3891     283.432 226.344 211.624  1.00  0.00           H
ATOM   4627  HE2 TYR D3891     282.531 228.928 214.951  1.00  0.00           H
ATOM   4628  HH  TYR D3891     284.306 229.238 213.371  1.00  0.00           H
ATOM   4629  N   TYR D3892     279.307 223.963 216.525  1.00  0.00           N
ATOM   4630  CA  TYR D3892     279.863 223.568 217.833  1.00  0.00           C
ATOM   4631  CB  TYR D3892     279.481 224.620 218.889  1.00  0.00           C
ATOM   4632  CG  TYR D3892     280.127 225.996 218.770  1.00  0.00           C
ATOM   4633  CD1 TYR D3892     281.161 226.264 217.850  1.00  0.00           C
ATOM   4634  CD2 TYR D3892     279.712 227.014 219.647  1.00  0.00           C
ATOM   4635  CE1 TYR D3892     281.770 227.530 217.807  1.00  0.00           C
ATOM   4636  CE2 TYR D3892     280.298 228.294 219.594  1.00  0.00           C
ATOM   4637  CZ  TYR D3892     281.326 228.550 218.665  1.00  0.00           C
ATOM   4638  OH  TYR D3892     281.913 229.766 218.571  1.00  0.00           O
ATOM   4639  C   TYR D3892     279.500 222.142 218.291  1.00  0.00           C
ATOM   4640  O   TYR D3892     280.045 221.682 219.297  1.00  0.00           O
ATOM   4641  H   TYR D3892     278.318 224.204 216.506  1.00  0.00           H
ATOM   4642  HA  TYR D3892     280.948 223.549 217.767  1.00  0.00           H
ATOM   4643  HB2 TYR D3892     278.397 224.744 218.878  1.00  0.00           H
ATOM   4644  HB3 TYR D3892     279.752 224.234 219.872  1.00  0.00           H
ATOM   4645  HD1 TYR D3892     281.486 225.498 217.178  1.00  0.00           H
ATOM   4646  HD2 TYR D3892     278.919 226.813 220.354  1.00  0.00           H
ATOM   4647  HE1 TYR D3892     282.569 227.753 217.123  1.00  0.00           H
ATOM   4648  HE2 TYR D3892     279.954 229.072 220.258  1.00  0.00           H
ATOM   4649  HH  TYR D3892     281.435 230.454 219.037  1.00  0.00           H
ATOM   4650  N   SER D3893     278.759 221.376 217.485  1.00  0.00           N
ATOM   4651  CA  SER D3893     278.548 219.933 217.688  1.00  0.00           C
ATOM   4652  CB  SER D3893     277.383 219.439 216.821  1.00  0.00           C
ATOM   4653  OG  SER D3893     277.748 219.330 215.456  1.00  0.00           O
ATOM   4654  C   SER D3893     279.815 219.117 217.387  1.00  0.00           C
ATOM   4655  O   SER D3893     280.110 218.142 218.071  1.00  0.00           O
ATOM   4656  H   SER D3893     278.259 221.840 216.734  1.00  0.00           H
ATOM   4657  HA  SER D3893     278.283 219.762 218.732  1.00  0.00           H
ATOM   4658  HB2 SER D3893     277.083 218.451 217.173  1.00  0.00           H
ATOM   4659  HB3 SER D3893     276.532 220.114 216.926  1.00  0.00           H
ATOM   4660  HG  SER D3893     277.884 220.224 215.081  1.00  0.00           H
ATOM   4661  N   GLY D3894     280.643 219.606 216.456  1.00  0.00           N
ATOM   4662  CA  GLY D3894     281.962 219.065 216.119  1.00  0.00           C
ATOM   4663  C   GLY D3894     283.120 219.814 216.783  1.00  0.00           C
ATOM   4664  O   GLY D3894     284.117 220.080 216.110  1.00  0.00           O
ATOM   4665  H   GLY D3894     280.321 220.415 215.948  1.00  0.00           H
ATOM   4666  HA2 GLY D3894     282.017 218.024 216.439  1.00  0.00           H
ATOM   4667  HA3 GLY D3894     282.100 219.098 215.039  1.00  0.00           H
ATOM   4668  N   LYS D3895     282.934 220.288 218.022  1.00  0.00           N
ATOM   4669  CA  LYS D3895     283.966 220.955 218.830  1.00  0.00           C
ATOM   4670  CB  LYS D3895     283.853 222.490 218.761  1.00  0.00           C
ATOM   4671  CG  LYS D3895     284.150 223.078 217.377  1.00  0.00           C
ATOM   4672  CD  LYS D3895     284.417 224.587 217.484  1.00  0.00           C
ATOM   4673  CE  LYS D3895     284.638 225.228 216.108  1.00  0.00           C
ATOM   4674  NZ  LYS D3895     283.384 225.318 215.321  1.00  0.00           N
ATOM   4675  C   LYS D3895     283.896 220.533 220.296  1.00  0.00           C
ATOM   4676  O   LYS D3895     282.805 220.315 220.823  1.00  0.00           O
ATOM   4677  H   LYS D3895     282.083 220.023 218.508  1.00  0.00           H
ATOM   4678  HA  LYS D3895     284.951 220.659 218.465  1.00  0.00           H
ATOM   4679  HB2 LYS D3895     282.855 222.796 219.082  1.00  0.00           H
ATOM   4680  HB3 LYS D3895     284.569 222.914 219.469  1.00  0.00           H
ATOM   4681  HG2 LYS D3895     285.037 222.597 216.961  1.00  0.00           H
ATOM   4682  HG3 LYS D3895     283.302 222.887 216.720  1.00  0.00           H
ATOM   4683  HD2 LYS D3895     285.320 224.734 218.081  1.00  0.00           H
ATOM   4684  HD3 LYS D3895     283.598 225.078 218.009  1.00  0.00           H
ATOM   4685  HE2 LYS D3895     285.052 226.230 216.255  1.00  0.00           H
ATOM   4686  HE3 LYS D3895     285.378 224.629 215.570  1.00  0.00           H
ATOM   4687  HZ1 LYS D3895     282.878 224.432 215.300  1.00  0.00           H
ATOM   4688  HZ2 LYS D3895     283.543 225.607 214.366  1.00  0.00           H
ATOM   4689  HZ3 LYS D3895     282.740 225.988 215.722  1.00  0.00           H
ATOM   4690  N   ASP D3896     285.055 220.669 220.929  1.00  0.00           N
ATOM   4691  CA  ASP D3896     285.340 220.637 222.361  1.00  0.00           C
ATOM   4692  CB  ASP D3896     286.893 220.607 222.550  1.00  0.00           C
ATOM   4693  CG  ASP D3896     287.757 219.675 221.661  1.00  0.00           C
ATOM   4694  OD1 ASP D3896     287.271 219.170 220.621  1.00  0.00           O
ATOM   4695  OD2 ASP D3896     288.990 219.689 221.882  1.00  0.00           O
ATOM   4696  C   ASP D3896     284.656 221.824 223.109  1.00  0.00           C
ATOM   4697  O   ASP D3896     283.502 222.180 222.826  1.00  0.00           O
ATOM   4698  H   ASP D3896     285.884 220.641 220.351  1.00  0.00           H
ATOM   4699  HA  ASP D3896     284.936 219.713 222.775  1.00  0.00           H
ATOM   4700  HB2 ASP D3896     287.104 220.363 223.593  1.00  0.00           H
ATOM   4701  HB3 ASP D3896     287.267 221.617 222.373  1.00  0.00           H
ATOM   4702  N   VAL D3897     285.381 222.444 224.050  1.00  0.00           N
ATOM   4703  CA  VAL D3897     284.986 223.652 224.796  1.00  0.00           C
ATOM   4704  CB  VAL D3897     286.098 224.045 225.795  1.00  0.00           C
ATOM   4705  CG1 VAL D3897     287.388 224.525 225.109  1.00  0.00           C
ATOM   4706  CG2 VAL D3897     285.659 225.127 226.787  1.00  0.00           C
ATOM   4707  C   VAL D3897     284.589 224.819 223.876  1.00  0.00           C
ATOM   4708  O   VAL D3897     285.078 224.956 222.748  1.00  0.00           O
ATOM   4709  H   VAL D3897     286.298 222.078 224.245  1.00  0.00           H
ATOM   4710  HA  VAL D3897     284.109 223.387 225.387  1.00  0.00           H
ATOM   4711  HB  VAL D3897     286.350 223.157 226.377  1.00  0.00           H
ATOM   4712 HG21 VAL D3897     284.738 224.814 227.284  1.00  0.00           H
ATOM   4713 HG22 VAL D3897     285.494 226.081 226.286  1.00  0.00           H
ATOM   4714 HG23 VAL D3897     286.422 225.262 227.552  1.00  0.00           H
ATOM   4715 HG11 VAL D3897     287.751 223.767 224.417  1.00  0.00           H
ATOM   4716 HG12 VAL D3897     288.153 224.711 225.863  1.00  0.00           H
ATOM   4717 HG13 VAL D3897     287.201 225.450 224.562  1.00  0.00           H
ATOM   4718  N   ILE D3898     283.637 225.629 224.340  1.00  0.00           N
ATOM   4719  CA  ILE D3898     283.061 226.763 223.606  1.00  0.00           C
ATOM   4720  CB  ILE D3898     281.698 227.133 224.242  1.00  0.00           C
ATOM   4721  CG1 ILE D3898     280.697 225.949 224.248  1.00  0.00           C
ATOM   4722  CG2 ILE D3898     281.032 228.352 223.584  1.00  0.00           C
ATOM   4723  CD1 ILE D3898     280.176 225.489 222.882  1.00  0.00           C
ATOM   4724  C   ILE D3898     284.042 227.954 223.528  1.00  0.00           C
ATOM   4725  O   ILE D3898     284.875 228.166 224.405  1.00  0.00           O
ATOM   4726  H   ILE D3898     283.328 225.482 225.293  1.00  0.00           H
ATOM   4727  HA  ILE D3898     282.880 226.440 222.582  1.00  0.00           H
ATOM   4728  HB  ILE D3898     281.892 227.401 225.281  1.00  0.00           H
ATOM   4729 HG12 ILE D3898     279.838 226.237 224.854  1.00  0.00           H
ATOM   4730 HG13 ILE D3898     281.151 225.085 224.731  1.00  0.00           H
ATOM   4731 HD11 ILE D3898     279.489 224.657 223.027  1.00  0.00           H
ATOM   4732 HD12 ILE D3898     279.631 226.299 222.406  1.00  0.00           H
ATOM   4733 HD13 ILE D3898     281.003 225.168 222.249  1.00  0.00           H
ATOM   4734 HG21 ILE D3898     281.618 229.239 223.805  1.00  0.00           H
ATOM   4735 HG22 ILE D3898     280.039 228.507 224.010  1.00  0.00           H
ATOM   4736 HG23 ILE D3898     280.957 228.223 222.507  1.00  0.00           H
ATOM   4737  N   ASP D3899     283.953 228.733 222.447  1.00  0.00           N
ATOM   4738  CA  ASP D3899     284.658 230.012 222.283  1.00  0.00           C
ATOM   4739  CB  ASP D3899     284.635 230.361 220.782  1.00  0.00           C
ATOM   4740  CG  ASP D3899     285.378 231.637 220.365  1.00  0.00           C
ATOM   4741  OD1 ASP D3899     286.070 232.259 221.197  1.00  0.00           O
ATOM   4742  OD2 ASP D3899     285.249 231.990 219.173  1.00  0.00           O
ATOM   4743  C   ASP D3899     284.022 231.122 223.149  1.00  0.00           C
ATOM   4744  O   ASP D3899     282.807 231.309 223.110  1.00  0.00           O
ATOM   4745  H   ASP D3899     283.220 228.529 221.792  1.00  0.00           H
ATOM   4746  HA  ASP D3899     285.697 229.889 222.594  1.00  0.00           H
ATOM   4747  HB2 ASP D3899     285.066 229.526 220.227  1.00  0.00           H
ATOM   4748  HB3 ASP D3899     283.595 230.459 220.475  1.00  0.00           H
ATOM   4749  N   GLU D3900     284.844 232.016 223.696  1.00  0.00           N
ATOM   4750  CA  GLU D3900     284.458 233.301 224.306  1.00  0.00           C
ATOM   4751  CB  GLU D3900     285.773 233.991 224.726  1.00  0.00           C
ATOM   4752  CG  GLU D3900     285.721 235.500 225.024  1.00  0.00           C
ATOM   4753  CD  GLU D3900     284.689 235.899 226.084  1.00  0.00           C
ATOM   4754  OE1 GLU D3900     284.296 235.070 226.895  1.00  0.00           O
ATOM   4755  OE2 GLU D3900     284.338 237.125 226.060  1.00  0.00           O
ATOM   4756  C   GLU D3900     283.637 234.181 223.344  1.00  0.00           C
ATOM   4757  O   GLU D3900     282.531 234.624 223.664  1.00  0.00           O
ATOM   4758  H   GLU D3900     285.823 231.907 223.470  1.00  0.00           H
ATOM   4759  HA  GLU D3900     283.853 233.131 225.199  1.00  0.00           H
ATOM   4760  HB2 GLU D3900     286.503 233.863 223.924  1.00  0.00           H
ATOM   4761  HB3 GLU D3900     286.169 233.474 225.602  1.00  0.00           H
ATOM   4762  HG2 GLU D3900     286.712 235.813 225.359  1.00  0.00           H
ATOM   4763  HG3 GLU D3900     285.516 236.029 224.093  1.00  0.00           H
ATOM   4764  N   GLN D3901     284.068 234.269 222.082  1.00  0.00           N
ATOM   4765  CA  GLN D3901     283.313 234.967 221.036  1.00  0.00           C
ATOM   4766  CB  GLN D3901     284.292 235.374 219.921  1.00  0.00           C
ATOM   4767  CG  GLN D3901     283.804 236.542 219.050  1.00  0.00           C
ATOM   4768  CD  GLN D3901     283.843 237.911 219.729  1.00  0.00           C
ATOM   4769  OE1 GLN D3901     283.872 238.073 220.941  1.00  0.00           O
ATOM   4770  NE2 GLN D3901     283.770 238.959 218.945  1.00  0.00           N
ATOM   4771  C   GLN D3901     282.111 234.150 220.517  1.00  0.00           C
ATOM   4772  O   GLN D3901     281.221 234.690 219.859  1.00  0.00           O
ATOM   4773  H   GLN D3901     284.919 233.769 221.825  1.00  0.00           H
ATOM   4774  HA  GLN D3901     282.901 235.871 221.483  1.00  0.00           H
ATOM   4775  HB2 GLN D3901     285.250 235.659 220.360  1.00  0.00           H
ATOM   4776  HB3 GLN D3901     284.466 234.511 219.279  1.00  0.00           H
ATOM   4777  HG2 GLN D3901     282.788 236.362 218.708  1.00  0.00           H
ATOM   4778  HG3 GLN D3901     284.444 236.585 218.169  1.00  0.00           H
ATOM   4779 HE21 GLN D3901     283.664 238.849 217.960  1.00  0.00           H
ATOM   4780 HE22 GLN D3901     283.648 239.874 219.381  1.00  0.00           H
ATOM   4781  N   GLY D3902     282.020 232.870 220.888  1.00  0.00           N
ATOM   4782  CA  GLY D3902     280.821 232.047 220.756  1.00  0.00           C
ATOM   4783  C   GLY D3902     279.769 232.352 221.822  1.00  0.00           C
ATOM   4784  O   GLY D3902     278.614 232.570 221.460  1.00  0.00           O
ATOM   4785  H   GLY D3902     282.728 232.536 221.532  1.00  0.00           H
ATOM   4786  HA2 GLY D3902     280.376 232.187 219.770  1.00  0.00           H
ATOM   4787  HA3 GLY D3902     281.111 231.005 220.881  1.00  0.00           H
ATOM   4788  N   GLN D3903     280.181 232.506 223.087  1.00  0.00           N
ATOM   4789  CA  GLN D3903     279.290 232.826 224.214  1.00  0.00           C
ATOM   4790  CB  GLN D3903     280.075 232.916 225.541  1.00  0.00           C
ATOM   4791  CG  GLN D3903     280.939 231.685 225.871  1.00  0.00           C
ATOM   4792  CD  GLN D3903     280.578 231.049 227.208  1.00  0.00           C
ATOM   4793  OE1 GLN D3903     279.656 230.259 227.277  1.00  0.00           O
ATOM   4794  NE2 GLN D3903     281.381 231.213 228.236  1.00  0.00           N
ATOM   4795  C   GLN D3903     278.533 234.137 223.962  1.00  0.00           C
ATOM   4796  O   GLN D3903     277.324 234.100 223.756  1.00  0.00           O
ATOM   4797  H   GLN D3903     281.160 232.331 223.297  1.00  0.00           H
ATOM   4798  HA  GLN D3903     278.548 232.032 224.315  1.00  0.00           H
ATOM   4799  HB2 GLN D3903     280.727 233.790 225.518  1.00  0.00           H
ATOM   4800  HB3 GLN D3903     279.355 233.074 226.347  1.00  0.00           H
ATOM   4801  HG2 GLN D3903     280.805 230.921 225.110  1.00  0.00           H
ATOM   4802  HG3 GLN D3903     281.990 231.971 225.876  1.00  0.00           H
ATOM   4803 HE21 GLN D3903     282.159 231.843 228.197  1.00  0.00           H
ATOM   4804 HE22 GLN D3903     281.153 230.709 229.088  1.00  0.00           H
ATOM   4805  N   ARG D3904     279.269 235.183 223.552  1.00  0.00           N
ATOM   4806  CA  ARG D3904     278.729 236.514 223.192  1.00  0.00           C
ATOM   4807  CB  ARG D3904     279.907 237.483 222.987  1.00  0.00           C
ATOM   4808  CG  ARG D3904     279.606 238.890 223.537  1.00  0.00           C
ATOM   4809  CD  ARG D3904     280.623 239.961 223.099  1.00  0.00           C
ATOM   4810  NE  ARG D3904     282.019 239.477 223.040  1.00  0.00           N
ATOM   4811  CZ  ARG D3904     282.754 238.960 224.005  1.00  0.00           C
ATOM   4812  NH1 ARG D3904     282.379 238.851 225.245  1.00  0.00           N
ATOM   4813  NH2 ARG D3904     283.899 238.434 223.720  1.00  0.00           N
ATOM   4814  C   ARG D3904     277.793 236.550 221.969  1.00  0.00           C
ATOM   4815  O   ARG D3904     277.256 237.607 221.639  1.00  0.00           O
ATOM   4816  H   ARG D3904     280.277 235.085 223.644  1.00  0.00           H
ATOM   4817  HA  ARG D3904     278.127 236.852 224.039  1.00  0.00           H
ATOM   4818  HB2 ARG D3904     280.150 237.542 221.924  1.00  0.00           H
ATOM   4819  HB3 ARG D3904     280.783 237.095 223.510  1.00  0.00           H
ATOM   4820  HG2 ARG D3904     278.618 239.214 223.209  1.00  0.00           H
ATOM   4821  HG3 ARG D3904     279.588 238.836 224.627  1.00  0.00           H
ATOM   4822  HD2 ARG D3904     280.553 240.819 223.771  1.00  0.00           H
ATOM   4823  HD3 ARG D3904     280.341 240.304 222.101  1.00  0.00           H
ATOM   4824  HE  ARG D3904     282.456 239.475 222.129  1.00  0.00           H
ATOM   4825 HH11 ARG D3904     281.468 239.143 225.532  1.00  0.00           H
ATOM   4826 HH12 ARG D3904     282.968 238.263 225.846  1.00  0.00           H
ATOM   4827 HH21 ARG D3904     284.129 238.271 222.746  1.00  0.00           H
ATOM   4828 HH22 ARG D3904     284.327 237.902 224.478  1.00  0.00           H
ATOM   4829  N   ASN D3905     277.657 235.445 221.239  1.00  0.00           N
ATOM   4830  CA  ASN D3905     276.730 235.309 220.113  1.00  0.00           C
ATOM   4831  CB  ASN D3905     277.545 235.014 218.844  1.00  0.00           C
ATOM   4832  CG  ASN D3905     278.212 236.277 218.324  1.00  0.00           C
ATOM   4833  OD1 ASN D3905     277.562 237.247 217.974  1.00  0.00           O
ATOM   4834  ND2 ASN D3905     279.515 236.388 218.398  1.00  0.00           N
ATOM   4835  C   ASN D3905     275.586 234.315 220.379  1.00  0.00           C
ATOM   4836  O   ASN D3905     274.471 234.599 219.952  1.00  0.00           O
ATOM   4837  H   ASN D3905     278.102 234.607 221.591  1.00  0.00           H
ATOM   4838  HA  ASN D3905     276.218 236.259 219.950  1.00  0.00           H
ATOM   4839  HB2 ASN D3905     276.882 234.653 218.061  1.00  0.00           H
ATOM   4840  HB3 ASN D3905     278.290 234.245 219.044  1.00  0.00           H
ATOM   4841 HD21 ASN D3905     280.058 235.672 218.872  1.00  0.00           H
ATOM   4842 HD22 ASN D3905     279.882 237.302 218.213  1.00  0.00           H
ATOM   4843  N   PHE D3906     275.763 233.327 221.267  1.00  0.00           N
ATOM   4844  CA  PHE D3906     274.622 232.621 221.862  1.00  0.00           C
ATOM   4845  CB  PHE D3906     275.053 231.322 222.554  1.00  0.00           C
ATOM   4846  CG  PHE D3906     275.205 230.150 221.609  1.00  0.00           C
ATOM   4847  CD1 PHE D3906     274.060 229.447 221.183  1.00  0.00           C
ATOM   4848  CD2 PHE D3906     276.473 229.774 221.135  1.00  0.00           C
ATOM   4849  CE1 PHE D3906     274.182 228.373 220.283  1.00  0.00           C
ATOM   4850  CE2 PHE D3906     276.590 228.713 220.223  1.00  0.00           C
ATOM   4851  CZ  PHE D3906     275.450 228.007 219.803  1.00  0.00           C
ATOM   4852  C   PHE D3906     273.827 233.508 222.826  1.00  0.00           C
ATOM   4853  O   PHE D3906     272.622 233.605 222.639  1.00  0.00           O
ATOM   4854  H   PHE D3906     276.678 233.188 221.679  1.00  0.00           H
ATOM   4855  HA  PHE D3906     273.928 232.352 221.064  1.00  0.00           H
ATOM   4856  HB2 PHE D3906     275.977 231.486 223.112  1.00  0.00           H
ATOM   4857  HB3 PHE D3906     274.276 231.047 223.268  1.00  0.00           H
ATOM   4858  HD1 PHE D3906     273.082 229.743 221.538  1.00  0.00           H
ATOM   4859  HD2 PHE D3906     277.348 230.322 221.451  1.00  0.00           H
ATOM   4860  HE1 PHE D3906     273.301 227.845 219.944  1.00  0.00           H
ATOM   4861  HE2 PHE D3906     277.548 228.473 219.799  1.00  0.00           H
ATOM   4862  HZ  PHE D3906     275.546 227.208 219.087  1.00  0.00           H
ATOM   4863  N   SER D3907     274.473 234.272 223.715  1.00  0.00           N
ATOM   4864  CA  SER D3907     273.785 235.125 224.700  1.00  0.00           C
ATOM   4865  CB  SER D3907     274.805 235.822 225.605  1.00  0.00           C
ATOM   4866  OG  SER D3907     275.599 234.867 226.269  1.00  0.00           O
ATOM   4867  C   SER D3907     272.878 236.173 224.049  1.00  0.00           C
ATOM   4868  O   SER D3907     271.673 236.148 224.276  1.00  0.00           O
ATOM   4869  H   SER D3907     275.465 234.118 223.867  1.00  0.00           H
ATOM   4870  HA  SER D3907     273.157 234.498 225.338  1.00  0.00           H
ATOM   4871  HB2 SER D3907     275.446 236.470 225.006  1.00  0.00           H
ATOM   4872  HB3 SER D3907     274.283 236.423 226.349  1.00  0.00           H
ATOM   4873  HG  SER D3907     275.008 234.481 226.971  1.00  0.00           H
ATOM   4874  N   LYS D3908     273.373 236.891 223.027  1.00  0.00           N
ATOM   4875  CA  LYS D3908     272.545 237.824 222.240  1.00  0.00           C
ATOM   4876  CB  LYS D3908     273.376 238.580 221.197  1.00  0.00           C
ATOM   4877  CG  LYS D3908     274.329 239.651 221.749  1.00  0.00           C
ATOM   4878  CD  LYS D3908     274.728 240.666 220.657  1.00  0.00           C
ATOM   4879  CE  LYS D3908     275.239 240.034 219.354  1.00  0.00           C
ATOM   4880  NZ  LYS D3908     276.576 239.413 219.513  1.00  0.00           N
ATOM   4881  C   LYS D3908     271.379 237.131 221.523  1.00  0.00           C
ATOM   4882  O   LYS D3908     270.238 237.558 221.667  1.00  0.00           O
ATOM   4883  H   LYS D3908     274.356 236.815 222.825  1.00  0.00           H
ATOM   4884  HA  LYS D3908     272.089 238.553 222.917  1.00  0.00           H
ATOM   4885  HB2 LYS D3908     273.939 237.865 220.597  1.00  0.00           H
ATOM   4886  HB3 LYS D3908     272.662 239.087 220.552  1.00  0.00           H
ATOM   4887  HG2 LYS D3908     273.830 240.196 222.552  1.00  0.00           H
ATOM   4888  HG3 LYS D3908     275.217 239.174 222.160  1.00  0.00           H
ATOM   4889  HD2 LYS D3908     273.841 241.253 220.407  1.00  0.00           H
ATOM   4890  HD3 LYS D3908     275.477 241.354 221.053  1.00  0.00           H
ATOM   4891  HE2 LYS D3908     274.503 239.298 219.019  1.00  0.00           H
ATOM   4892  HE3 LYS D3908     275.276 240.805 218.579  1.00  0.00           H
ATOM   4893  HZ1 LYS D3908     276.816 238.836 218.713  1.00  0.00           H
ATOM   4894  HZ2 LYS D3908     276.635 238.842 220.349  1.00  0.00           H
ATOM   4895  HZ3 LYS D3908     277.304 240.128 219.578  1.00  0.00           H
ATOM   4896  N   ALA D3909     271.627 236.003 220.852  1.00  0.00           N
ATOM   4897  CA  ALA D3909     270.572 235.254 220.165  1.00  0.00           C
ATOM   4898  CB  ALA D3909     271.230 234.163 219.315  1.00  0.00           C
ATOM   4899  C   ALA D3909     269.526 234.663 221.132  1.00  0.00           C
ATOM   4900  O   ALA D3909     268.340 234.634 220.805  1.00  0.00           O
ATOM   4901  H   ALA D3909     272.573 235.655 220.807  1.00  0.00           H
ATOM   4902  HA  ALA D3909     270.046 235.938 219.497  1.00  0.00           H
ATOM   4903  HB1 ALA D3909     270.469 233.661 218.719  1.00  0.00           H
ATOM   4904  HB2 ALA D3909     271.730 233.435 219.955  1.00  0.00           H
ATOM   4905  HB3 ALA D3909     271.957 234.609 218.639  1.00  0.00           H
ATOM   4906  N   ILE D3910     269.937 234.284 222.347  1.00  0.00           N
ATOM   4907  CA  ILE D3910     269.060 233.858 223.442  1.00  0.00           C
ATOM   4908  CB  ILE D3910     269.890 233.179 224.564  1.00  0.00           C
ATOM   4909  CG1 ILE D3910     270.345 231.766 224.125  1.00  0.00           C
ATOM   4910  CG2 ILE D3910     269.096 233.105 225.880  1.00  0.00           C
ATOM   4911  CD1 ILE D3910     271.506 231.205 224.961  1.00  0.00           C
ATOM   4912  C   ILE D3910     268.229 235.033 223.970  1.00  0.00           C
ATOM   4913  O   ILE D3910     267.019 234.892 224.107  1.00  0.00           O
ATOM   4914  H   ILE D3910     270.931 234.343 222.547  1.00  0.00           H
ATOM   4915  HA  ILE D3910     268.352 233.130 223.050  1.00  0.00           H
ATOM   4916  HB  ILE D3910     270.779 233.780 224.754  1.00  0.00           H
ATOM   4917 HG12 ILE D3910     270.681 231.802 223.088  1.00  0.00           H
ATOM   4918 HG13 ILE D3910     269.503 231.076 224.176  1.00  0.00           H
ATOM   4919 HG21 ILE D3910     269.542 232.399 226.573  1.00  0.00           H
ATOM   4920 HG22 ILE D3910     268.073 232.802 225.679  1.00  0.00           H
ATOM   4921 HG23 ILE D3910     269.087 234.084 226.362  1.00  0.00           H
ATOM   4922 HD11 ILE D3910     271.839 230.262 224.530  1.00  0.00           H
ATOM   4923 HD12 ILE D3910     272.339 231.908 224.962  1.00  0.00           H
ATOM   4924 HD13 ILE D3910     271.191 231.024 225.988  1.00  0.00           H
ATOM   4925  N   GLN D3911     268.830 236.207 224.165  1.00  0.00           N
ATOM   4926  CA  GLN D3911     268.151 237.414 224.653  1.00  0.00           C
ATOM   4927  CB  GLN D3911     269.214 238.472 225.002  1.00  0.00           C
ATOM   4928  CG  GLN D3911     270.084 238.063 226.212  1.00  0.00           C
ATOM   4929  CD  GLN D3911     271.502 238.639 226.191  1.00  0.00           C
ATOM   4930  OE1 GLN D3911     271.844 239.558 225.462  1.00  0.00           O
ATOM   4931  NE2 GLN D3911     272.402 238.128 226.998  1.00  0.00           N
ATOM   4932  C   GLN D3911     267.123 237.950 223.638  1.00  0.00           C
ATOM   4933  O   GLN D3911     265.956 238.124 223.992  1.00  0.00           O
ATOM   4934  H   GLN D3911     269.836 236.253 224.038  1.00  0.00           H
ATOM   4935  HA  GLN D3911     267.603 237.168 225.563  1.00  0.00           H
ATOM   4936  HB2 GLN D3911     269.847 238.619 224.126  1.00  0.00           H
ATOM   4937  HB3 GLN D3911     268.727 239.421 225.227  1.00  0.00           H
ATOM   4938  HG2 GLN D3911     269.591 238.381 227.130  1.00  0.00           H
ATOM   4939  HG3 GLN D3911     270.176 236.978 226.263  1.00  0.00           H
ATOM   4940 HE21 GLN D3911     272.221 237.254 227.513  1.00  0.00           H
ATOM   4941 HE22 GLN D3911     273.304 238.553 227.005  1.00  0.00           H
ATOM   4942  N   VAL D3912     267.470 237.936 222.345  1.00  0.00           N
ATOM   4943  CA  VAL D3912     266.546 238.203 221.229  1.00  0.00           C
ATOM   4944  CB  VAL D3912     267.314 238.251 219.889  1.00  0.00           C
ATOM   4945  CG1 VAL D3912     266.389 238.266 218.666  1.00  0.00           C
[truncated: 2,710,422 more chars]
