# Supplementary material for: Structure-based mechanism of RyR channel operation by calcium and magnesium ions
Source: PLoS Comput Biol. 2025 Apr 29;21(4):e1012950. doi: 10.1371/journal.pcbi.1012950 (PMC12119028; doi:10.1371/journal.pcbi.1012950)
Supplement: S3 File — The Excel file contains the results of the analysis by the MolProbity server. The output of the server is provided for three stages of model optimization: structures with the atom coordinates identical to the experimental structure (Original), structures after adding all missing atoms in partially resolved residues but lacking the missing regions (Completed), and structures with completed missing regions and minimized model energy (Optimized). “Segments for MIB2 analysis” – structures used for the analysis of divalent ion binding to the EF-hand region (20 structures). “Core dimers for OHM analysis” – structures used for the analysis of allosteric pathways by the OHM server (9 structures). (XLSX) [file pcbi.1012950.s012.xlsx]

## Sheet: Segments for MIB2 analysis
Source structure	Optimization Phase	RyR isoform	Clashscore, all atoms	Poor rotamers	Favored rotamers	Ramachandran outliers	Ramachandran favored	Rama distribution Z-score	MolProbity score	Cβ deviations >0.25Å	Bad bonds	Bad angles	Cis Prolines	Twisted Peptides	CaBLAM outliers	CA Geometry outliers	Chiral volume outliers
7k0s	Original	RyR1	7.39	0	1	0	0.947	-0.67	1.77	0	0	0	0	0	0.062	0.0154	0
7k0s	Completed	RyR1	12.83	0	1	0	0.947	-0.67	1.98	0	0	0	0	0	0.062	0.0154	0
7k0s	Optimized	RyR1	0.92	0.1	0.8083	0.0152	0.9015	-3.96	2.08	0.0234	0	0.0073	0	0.0226	0.077	0.0231	0
7k0t	Original	RyR1	6	0	0.9831	0	0.9015	0.45	1.87	0	0	0	0	0	0.077	0.0154	0
7k0t	Completed	RyR1	11.91	0	0.9833	0	0.9015	0.45	2.13	0	0	0	0	0	0.077	0.0154	0
7k0t	Optimized	RyR1	0.92	0.0167	0.825	0.0152	0.8939	-4.07	1.51	0.0234	0	0.0053	0	0.0075	0.085	0	0
7m6a	Original	RyR1	17.41	0	1	0	0.9773	-0.13	1.8	0	0	0.0033	0	0	0	0	0
7m6a	Completed	RyR1	17.41	0	1	0	0.9773	-0.13	1.8	0	0	0.0033	0	0	0	0	0
7m6a	Optimized	RyR1	0.46	0.0333	0.9167	0	0.9697	-2.66	1.24	0	0	0.0086	0	0.0075	0.015	0	0
7m6l	Original	RyR1	21.99	0	0.9917	0	0.947	-1.21	2.2	0	0	0.0007	0	0	0.015	0	0
7m6l	Completed	RyR1	21.99	0	0.9917	0	0.947	-1.21	2.2	0	0	0.0007	0	0	0.015	0	0
7m6l	Optimized	RyR1	0.92	0.075	0.7833	0.0076	0.9091	-4.06	1.96	0	0	0.0105	0	0	0.015	0	0
7tdg	Original	RyR1	4.62	0	1	0	0.9318	-1.13	1.67	0	0	0	0	0	0.008	0	0
7tdg	Completed	RyR1	12.83	0	1	0	0.9318	-1.13	2.06	0	0	0	0	0	0.008	0	0
7tdg	Optimized	RyR1	0	0.075	0.8167	0.0227	0.8864	-3.44	1.75	0.0234	0	0.0053	0	0	0.062	0.0077	0
7tdh	Original	RyR1	2.77	0	0.9831	0	0.9545	-1.46	1.38	0	0	0.0007	0	0	0.031	0.0077	0
7tdh	Completed	RyR1	3.66	0	0.9833	0	0.9545	-1.46	1.47	0	0	0.0007	0	0	0.031	0.0077	0
7tdh	Optimized	RyR1	0	0.0583	0.8583	0.0303	0.8712	-4.35	1.7	0.0156	0	0.0105	0	0	0.069	0.0077	0
7tdi	Original	RyR1	4.16	0.0254	0.678	0	0.9848	-0.01	1.51	0	0	0.0007	0	0	0.023	0	0
7tdi	Completed	RyR1	6.41	0.025	0.675	0	0.9848	-0.01	1.66	0	0	0.0007	0	0	0.023	0	0
7tdi	Optimized	RyR1	1.38	0.0583	0.8417	0.0152	0.8864	-4.05	2.04	0.0078	0	0.0086	0	0.0226	0.038	0	0
7tdj	Original	RyR1	5.54	0.0085	0.6525	0.0076	0.9621	0.22	1.56	0	0	0.004	0	0	0.023	0.0077	0
7tdj	Completed	RyR1	7.33	0.0083	0.65	0.0076	0.9621	0.22	1.66	0	0	0.004	0	0	0.023	0.0077	0
7tdj	Optimized	RyR1	0.46	0.05	0.825	0.0152	0.9167	-3.14	1.69	0.0156	0	0.0099	0	0.0075	0.023	0	0
7tdk	Original	RyR1	4.16	0.0169	0.661	0	0.9697	0.57	1.55	0	0	0.0007	0	0	0.015	0.0077	0
7tdk	Completed	RyR1	8.25	0.0167	0.6667	0	0.9697	0.57	1.79	0	0	0.0007	0	0	0.015	0.0077	0
7tdk	Optimized	RyR1	0.92	0.0667	0.8417	0.0076	0.9015	-3.33	1.95	0.0234	0	0.0073	0	0.0075	0.023	0.0077	0
7tzc	Original	RyR1	3.66	0	0.9833	0	0.9773	1.89	1.22	0	0	0	0	0	0	0	0
7tzc	Completed	RyR1	3.66	0	0.9833	0	0.9773	1.89	1.22	0	0	0	0	0	0	0	0
7tzc	Optimized	RyR1	0	0.0417	0.8667	0	0.9697	-3.34	1.15	0.0078	0	0.004	0	0.0075	0.038	0	0
7u9q	Original	RyR2	6.45	0	1	0	0.9773	-0.6	1.42	0	0	0.0007	0	0	0.008	0	0
7u9q	Completed	RyR2	6.45	0	1	0	0.9773	-0.6	1.42	0	0	0.0007	0	0	0.008	0	0
7u9q	Optimized	RyR2	0.92	0.0569	0.8862	0.0152	0.9015	-3.43	1.9	0.0078	0	0.0046	0	0.015	0.046	0	0
7u9r	Original	RyR2	12.91	0.0081	0.9756	0	0.9924	1.16	1.62	0	0	0.002	0	0	0.008	0	0
7u9r	Completed	RyR2	12.91	0.0081	0.9756	0	0.9924	1.16	1.62	0	0	0.002	0	0	0.008	0	0
7u9r	Optimized	RyR2	0	0.0325	0.8699	0.0076	0.9242	-3.53	1.36	0.0078	0	0.0033	0	0.0226	0.008	0	0
7u9t	Original	RyR2	6.92	0.0081	0.9837	0	0.9773	0.72	1.44	0	0	0.002	0	0	0.008	0	0
7u9t	Completed	RyR2	6.92	0.0081	0.9837	0	0.9773	0.72	1.44	0	0	0.002	0	0	0.008	0	0
7u9t	Optimized	RyR2	0.92	0.0569	0.9106	0	0.9394	-3.16	1.76	0	0	0.0059	0	0.015	0.054	0	0
7ua5	Original	RyR2	6.92	0.0081	0.9837	0	0.9773	0.72	1.44	0	0	0.002	0	0	0.008	0	0
7ua5	Completed	RyR2	9.68	0.0244	0.9756	0	0.9924	0.04	1.8	0	0	0.002	0	0	0.008	0	0
7ua5	Optimized	RyR2	0.46	0.0488	0.8537	0.0076	0.9394	-2.71	1.59	0.0155	0	0.0039	0	0.0075	0.038	0	0
7ua9	Original	RyR2	7.84	0	1	0	0.9924	0.09	1.43	0	0	0	0	0	0.008	0	0
7ua9	Completed	RyR2	7.84	0	1	0	0.9924	0.09	1.43	0	0	0	0	0	0.008	0	0
7ua9	Optimized	RyR2	0	0.0813	0.8374	0.0152	0.9318	-3.58	1.63	0.0078	0	0.0072	0	0.0075	0.054	0	0
7vmm	Original	RyR2	7.83	0.0163	0.8537	0	0.8788	-3.79	2.19	0	0	0	0	0	0.062	0.0077	0
7vmm	Completed	RyR2	7.84	0.0163	0.8537	0	0.8788	-3.79	2.19	0	0	0	0	0	0.062	0.0077	0
7vmm	Optimized	RyR2	0.46	0.0569	0.8293	0.0227	0.8864	-4.56	1.82	0.0078	0	0.0072	0	0.015	0.069	0.0231	0
7vmn	Original	RyR2	7.84	0.0325	0.9024	0	0.8864	-3.31	2.4	0	0	0	0	0	0.054	0.0077	0
7vmn	Completed	RyR2	7.84	0.0325	0.9024	0	0.8864	-3.31	2.4	0	0	0	0	0	0.054	0.0077	0
7vmn	Optimized	RyR2	0.92	0.0488	0.8618	0.0152	0.8636	-3.86	1.93	0.0233	0	0.0053	0	0.0075	0.085	0.0231	0
7vmo	Original	RyR2	14.75	0.0244	0.9024	0	0.9091	-4.13	2.49	0	0	0	0	0	0.054	0.0154	0
7vmo	Completed	RyR2	14.75	0.0244	0.9024	0	0.9091	-4.13	2.49	0	0	0	0	0	0.054	0.0154	0
7vmo	Optimized	RyR2	0.46	0.0894	0.8455	0.0379	0.8939	-4.71	1.95	0.0155	0	0.0059	0	0.015	0.069	0.0077	0
7vmp	Original	RyR2	14.29	0.0407	0.9024	0	0.9167	-3.94	2.62	0	0	0	0	0	0.054	0.0231	0
7vmp	Completed	RyR2	14.29	0.0407	0.9024	0	0.9167	-3.94	2.62	0	0	0	0	0	0.054	0.0231	0
7vmp	Optimized	RyR2	0.46	0.0732	0.8537	0.0227	0.8939	-4.05	1.88	0.0233	0	0.0046	0	0.015	0.085	0.0231	0
7vmq	Original	RyR2	14.75	0.0813	0.8374	0	0.8712	-4.36	2.98	0	0	0.002	0	0	0.054	0.0308	0
7vmq	Completed	RyR2	14.75	0.0813	0.8374	0	0.8712	-4.36	2.98	0	0	0.002	0	0	0.054	0.0308	0
7vmq	Optimized	RyR2	0.92	0.0732	0.8537	0.0303	0.8864	-4.49	2.02	0.0155	0	0.0092	0	0.0075	0.085	0.0231	0

## Sheet: Core dimers for OHM analysis
Source structure	Optimization Phase	RyR Isoform	Clashscore, all atoms	Poor rotamers	Favored rotamers	Ramachandran outliers	Ramachandran favored	Rama distribution Z-score	MolProbity score	Cβ deviations >0.25Å	Bad bonds	Bad angles	Cis Prolines	Cis nonProlines	Twisted Peptides	CaBLAM outliers	CA Geometry outliers	Chiral volume outliers
7k0t	Original	RyR1	9.18	0.0146	0.9731	0.0038	0.931	-0.07	2.06	0	0.0003	0.0001	0	0	0	0.046	0.0105	0
7k0t	Completed	RyR1	14.59	0.0168	0.9705	0.0038	0.931	-0.07	2.28	0	0.0006	0.0002	0	0	0	0	0	0
7k0t	Optimized	RyR1	0.45	0.0717	0.8299	0.0237	0.8554	-4.16	1.96	0.0178	0	0.0072	0	0	0.0174	0.081	0.0143	0
7m6l	Original	RyR1	20.6	0.015	0.9775	0.0019	0.9509	-0.95	2.28	0	0.0007	0.0013	0	0	0	0.013	0	0
7m6l	Completed	RyR1	20.68	0.0149	0.9776	0.0019	0.9509	-0.95	2.28	0	0.0007	0.0013	0	0	0	0.013	0	0
7m6l	Optimized	RyR1	1.45	0.0779	0.8075	0.0173	0.8956	-4.21	2.12	0.0177	0	0.0077	0	0	0.016	0.05	0.0125	0
7tdg	Original	RyR1	7.53	0.0078	0.9877	0	0.9321	0.03	1.85	0.001	0.0015	0.0003	0	0	0	0.037	0.0076	0
7tdg	Completed	RyR1	14.32	0.0126	0.9769	0	0.9321	0.03	2.18	0.001	0.0017	0.0004	0	0	0	0.037	0.0076	0
7tdg	Optimized	RyR1	0.45	0.0558	0.8453	0.0258	0.8578	-4.23	1.87	0.0168	0.0001	0.0082	0	0	0.0156	0.083	0.0161	0
7tdh	Original	RyR1	5.29	0	0.9955	0	0.9473	-2.02	1.65	0	0.0002	0.0004	0	0	0	0.036	0.0066	0
7tdh	Completed	RyR1	13.73	0.0021	0.9874	0	0.9473	-2.02	2.01	0	0.0004	0.0005	0	0	0	0.036	0.0066	0
7tdh	Optimized	RyR1	0.53	0.0779	0.8094	0.0326	0.8058	-5.05	2.09	0.0207	0.0001	0.0075	0	0	0.0178	0.106	0.0152	0
7tzc	Original	RyR1	3.83	0.0147	0.9432	0	0.9725	1.71	1.44	0	0.0003	0.0007	0.0357	0	0	0.013	0.0019	0
7tzc	Completed	RyR1	3.83	0.0147	0.9432	0	0.9725	1.71	1.44	0	0.0003	0.0007	0.0357	0	0	0.013	0.0019	0
7tzc	Optimized	RyR1	0.5	0.0498	0.8881	0.012	0.9086	-3.31	1.73	0.0134	0.0001	0.007	0.0357	0	0.0044	0.05	0.0053	0
7ua5	Original	RyR2	6.23	0.0098	0.9862	0.0018	0.9716	2.09	1.49	0	0	0.0003	0	0	0.0009	0.01	0.0018	0
7ua5	Completed	RyR2	6.23	0.0098	0.9862	0.0018	0.9716	2.09	1.49	0	0	0.0003	0	0	0.0009	0.01	0.0018	0
7ua5	Optimized	RyR2	0.77	0.0353	0.9088	0.0156	0.9212	-3.07	1.64	0.0097	0.0001	0.0074	0.02	0	0.0082	0.041	0.0107	0
7ua9	Original	RyR2	10.49	0.0177	0.9715	0.0009	0.9742	1.19	1.84	0	0	0.0005	0	0	0.0009	0.013	0.0009	0
7ua9	Completed	RyR2	10.55	0.0187	0.9705	0.0009	0.9742	1.19	1.86	0	0	0.0005	0	0	0.0009	0.013	0.0009	0
7ua9	Optimized	RyR2	0.59	0.0456	0.8707	0.0168	0.895	-3.5	1.76	0.0092	0	0.0075	0	0	0.0143	0.054	0.0045	0
7vmm	Original	RyR2	5.93	0.0279	0.8778	0	0.9439	-2.59	2.04	0	0	0	0	0	0	0.033	0.0058	0
7vmm	Completed	RyR2	6.74	0.0284	0.8779	0	0.9439	-2.59	2.1	0	0.0001	0	0	0	0	0.033	0.0058	0
7vmm	Optimized	RyR2	0.72	0.0663	0.8497	0.0253	0.878	-4.24	1.96	0.0088	0.0001	0.0072	0	0	0.0138	0.076	0.0161	4
7vmp	Original	RyR2	8.22	0.0301	0.9209	0	0.9408	-1.91	2.21	0	0	0.0001	0	0.001	0	0.039	0.008	0
7vmp	Completed	RyR2	9.11	0.0306	0.9212	0	0.9408	-1.91	2.25	0	0.0001	0.0001	0	0.001	0	0.039	0.008	0
7vmp	Optimized	RyR2	2.32	0.0513	0.8554	0.0175	0.8674	-4.03	2.18	0.0103	0.0008	0.0083	0	0.0009	0.0101	0.073	0.0138	2
